# Supplementary material for: TEAL-Seq: targeted expression analysis sequencing
Source: mSphere. 2025 Apr 22;10(5):e00984-24. doi: 10.1128/msphere.00984-24 (PMC12108068; doi:10.1128/msphere.00984-24)
Supplement: Table S8AB — Counts table for MIP reads mapped to probe locations on the reference genome. [file msphere.00984-24-s0001.xlsx]

## Sheet: Legends
Supplemental Table S8. Count table for targeted RNA-seq data using Molecular Inversion Probes (MIP) in which reads are mapped to reference genomes from which MIP and SPE probes were designed (S.a. M2872, S.e. ATCC 14990). (A) Raw probe counts of MIP data mapped to reference genomes from which probes were designed (S.a. M2872, S.e. ATCC 14990). (B) Probe counts per million (CPM) of MIP data mapped…

## Sheet: TableS8(A)-refdb-probe-counts
Supplemental Table S8(A) Raw probe counts of MIP data mapped to reference genomes from which probes were designed (S.a. M2872, S.e. ATCC 14990).
probeID	species	CDSid	species_cdsindx	mapq	mismatches	S12ML:SE(10ng)	S13ML:SA(10ng)	S14ML:SE+SA_50:50mix(10ng)	S15ML:SE+SA_50:50mix(10ng)	S16ML:SE+SA_50:50mix(1ng)	S17ML:SE+SA_50:50mix(100pg)	S18ML:SE+SA_50:50co(10ng)	S19ML:RHE_SE_1-32_G04(10ng)	S20ML:RHE_stapha_HL_SA_E04(10ng)	S21ML:RHE_SE+SAmix(G04+E04)(10ng)	S22ML:LowTemp_CTRL_SE(50pg)	S23ML:SE(50ng)	S24ML:SA(100ng)	S25ML:SE+SA_50:50mix(50ng)	S26ML:SE+SA_50:50co(50ng)	S28ML:gDNA.SE(10–100ng)low(10ng)	S29ML:gDNA.SA(10–100ng)low(10ng)	S30ML:gDNA.SE+SA_50:50mix(10ng)	S31ML:gDNA.SE(50ng)	S32ML:gDNA.SA(50ng)	S33ML:gDNA.SE(1ng)	S34ML:gDNA.SA(1ng)	S35ML:gDNA.SE+SA_50:50mix(1ng)	S36ML:gDNA.SE(1ng)+Hu(10ng)	S37ML:gDNA.SE(10ng)+Mstool(100ng)	S38ML:gDNA.SE:SA_5:95mix(10ng)	S39ML:gDNA.SE:SA_5:95mix(50ng)	S40ML:gDNA.SE:SA_95:5mix(10ng)	S41ML:gDNA.SE:SA_95:5mix(50ng)	S42ML:gDNA.ICHT_24_3_HSource_wH4	S43ML:gDNA_HuBlood(10ng)	S44ML:SPIA1/2_SE+SA_50:50mix(10ng)_BR1_CTRL	S45ML:SPIA1/2_SE+SA_50:50mix(10ng)_BR2_CTRL	S46ML:SPIA1/2_SE+SA_50:50mix(10ng)_BR3_CTRL	S47ML:SPIA1/2_SE+SA_50:50mix(10ng)_BR1_Urea	S48ML:SPIA1/2_SE+SA_50:50mix(10ng)_BR2_Urea	S49ML:SPIA1/2_SE+SA_50:50mix(10ng)_BR3_Urea	S50ML:SPIA1/2_SE+SA_50:50mix(10ng)_BR1_Acidic	S51ML:SPIA1/2_SE+SA_50:50mix(10ng)_BR2_Acidic	S52ML:SPIA1/2_SE+SA_50:50mix(10ng)_BR3_Acidic	S53ML:SPIA1/2_SE+SA_50:50mix(10ng)_Apr	S54ML:RHE_SPIA1/2_SE+SA_H02+B03mix(10ng)	S55ML:RHE_SPIA1/2_SE+SA_A01+C03mix(10ng)	S56ML:RHE_SPIA1/2_SE+SA_D02+F04mix(10ng)
EQW00_04890_1945	SE	EQW00_04890	SE_Y	60	0	78712	5	22938	28940	23966	12130	4594	4298	587	8330	28284	46943	7	34217	2516	11781	2	3155	7613	1	5849	0	2585	5642	4597	577	568	12529	8440	2138	0	7305	13660	18129	8981	11552	12953	28760	37344	22248	18195	1023	741	1052
EQW00_04900_1946	SE	EQW00_04900	SE_Y	60	0	566	0	143	183	208	88	44	33	6	208	33	190	0	149	18	191	0	50	96	0	84	1	23	97	657	12	7	149	118	530	0	69	70	105	85	95	130	145	193	102	88	4	0	17
EQW00_04900_1947	SE	EQW00_04900	SE_Y	60	0	107	0	35	41	37	25	11	9	2	5	143	46	0	54	1	116	0	32	57	0	40	0	16	65	572	3	7	80	72	25	0	13	25	34	11	17	26	22	35	28	16	0	8	0
EQW00_04900_1948	SE	EQW00_04900	SE_Y	60	0	21601	2	7120	9425	5698	5143	1912	1580	258	2192	11084	16023	0	12409	1345	16541	0	4571	10613	2	9197	0	3742	8347	3632	805	748	18934	13475	3252	0	2631	3505	5385	3496	4484	5855	6554	9985	5751	3933	472	220	282
EQW00_00475_200	SE	EQW00_00475	SE_Y	60	0	0	0	0	0	0	0	0	0	0	0	0	0	0	0	0	0	0	0	0	0	0	0	0	0	0	0	0	0	0	0	0	0	0	0	0	0	0	0	0	0	0	0	0	0
EQW00_04905_1949	SE	EQW00_04905	SE_Y	60	0	10769	0	2562	3318	2704	1584	587	484	80	3512	1419	6869	0	5450	587	5578	0	1497	3715	0	2745	0	1274	2674	2342	270	287	6080	4256	1182	0	1235	1606	2288	1578	2161	2748	3857	5813	3474	2105	207	248	131
EQW00_04910_1950	SE	EQW00_04910	SE_Y	60	0	8438	1	2524	3418	3477	1310	379	79	23	3434	5637	13613	1	10035	761	35211	1	8943	24474	2	18692	0	8508	16319	5379	1818	1753	38003	28029	6887	0	879	1409	2197	1011	1525	1825	4104	5526	2835	2291	187	95	194
EQW00_04910_1951	SE	EQW00_04910	SE_Y	60	0	21	0	5	11	3	0	2	3	0	3	0	9	0	4	0	19	0	1	4	0	5	0	1	7	77	0	0	12	6	2139	0	0	4	5	3	4	0	7	8	0	6	0	0	53
EQW00_04910_1952	SE	EQW00_04910	SE_Y	60	0	5995	0	1213	1731	742	374	271	554	61	1842	1887	7324	3	4980	386	22732	3	6259	16189	0	11691	0	5225	11141	3156	1241	1135	25705	18417	4499	0	129	265	344	177	247	320	556	667	370	382	8	12	33
EQW00_04930_1953	SE	EQW00_04930	SE_Y	60	0	27882	2	8805	11237	8540	2041	1443	459	75	186	2909	5920	1	4458	264	8060	0	2096	5274	0	3261	0	1555	3963	2371	370	367	7935	5523	1576	0	4018	6348	8264	3610	3914	5295	10648	15796	10842	5703	294	61	202
EQW00_04930_1954	SE	EQW00_04930	SE_Y	60	0	15840	0	4560	5954	4250	617	708	1061	133	188	1462	3688	0	2695	183	10287	0	2632	6699	0	4395	0	2185	4896	3739	585	461	10898	7242	1818	0	2278	3814	4648	2240	2471	3410	6699	10240	6473	3172	232	23	37
EQW00_09465_3940	SE	---	SE_Y	0	0	0	0	0	0	0	0	0	0	0	0	0	0	0	0	0	0	0	0	0	0	0	0	0	0	0	0	0	0	0	0	0	0	0	0	0	0	0	0	0	0	0	0	0	0
EQW00_04935_1955	SE	EQW00_04935	SE_Y	60	0	10003	2	3186	3075	2806	390	679	618	112	2795	2053	2080	0	1658	192	10801	0	2734	6791	0	5061	0	2322	5224	4340	549	539	11226	7478	1804	0	3508	5408	5982	2083	2656	3441	3332	6265	3918	4134	472	656	1816
EQW00_04935_1956	SE	EQW00_04935	SE_Y	60	0	14	0	1	3	6	2	1	5	0	3	1	0	0	0	0	5	0	0	1	0	4	0	0	1	36	0	1	5	0	53	0	7	9	10	0	4	4	4	3	10	7	1	0	1
EQW00_04945_1957	SE	EQW00_04945	SE_Y	60	0	24325	0	6845	9937	7730	3856	1955	915	161	3125	13529	12340	2	9012	1008	22999	0	5920	15069	0	12596	2	5199	10868	5517	1142	1158	24526	17040	5749	0	3482	5110	7033	2751	3852	4576	6400	10357	5849	4725	415	257	207
EQW00_04945_1958	SE	EQW00_04945	SE_Y	60	0	13233	0	5171	6120	3641	2822	1360	1272	167	1601	2990	5241	1	3935	466	18244	2	4774	11980	0	8380	0	3935	8556	3205	984	872	18559	12900	3352	0	2590	3464	4889	2063	2462	2991	3943	6023	3473	3522	197	72	195
EQW00_04945_1959	SE	EQW00_04945	SE_Y	60	0	11428	3	3652	4241	2730	1616	963	943	124	4208	3007	5326	1	4281	531	9557	0	2498	5940	2	4729	0	1859	4478	3800	449	451	9335	6379	4398	0	2361	3157	4417	1793	2226	2725	3716	5367	3361	2808	108	197	194
EQW00_04945_1960	SE	EQW00_04945	SE_Y	60	0	955	0	286	238	132	45	42	58	13	378	1111	767	2	442	46	9409	1	2526	5755	0	4147	0	1891	4489	3661	479	454	9242	6309	1411	0	217	264	270	158	138	234	256	417	284	184	5	423	22
EQW00_04950_1961	SE	EQW00_04950	SE_Y	60	0	1939	1	447	485	287	3	174	448	70	1028	163	4015	0	2845	276	18969	0	5182	11703	1	9567	0	4040	8914	7586	897	1047	18532	13717	6514	0	726	800	1086	504	645	917	1004	1669	898	857	16	4	66
EQW00_04950_1962	SE	EQW00_04950	SE_Y	60	0	0	0	0	0	0	0	0	12	0	1	0	3	0	0	0	1	0	0	0	0	0	0	0	1	255	0	0	0	0	3	0	1	0	0	0	0	0	0	0	0	0	0	0	0
EQW00_04955_1963	SE	EQW00_04955	SE_Y	60	0	1836	1	328	511	369	173	106	216	50	279	3	3469	0	2482	229	14597	1	3951	9740	0	7322	1	3292	6673	3677	762	676	15020	10723	3326	0	169	281	407	179	214	241	366	404	271	220	0	39	2
EQW00_04955_1964	SE	EQW00_04955	SE_Y	60	0	91	0	21	45	40	73	8	31	1	128	16	95	0	98	4	93	0	26	47	0	38	0	8	50	328	3	0	58	56	6	1	33	63	80	30	52	48	71	96	44	53	0	1	5
EQW00_00480_202	SE	EQW00_00480	SE_Y	0	0	0	0	0	0	0	0	0	0	0	0	0	0	0	0	0	0	0	0	0	0	0	0	0	0	0	0	0	0	0	0	0	0	0	0	0	0	0	0	0	0	0	0	0	0
EQW00_04960_1965	SE	EQW00_04960	SE_Y	60	0	2381	1	444	547	184	819	67	19	4	12	18	1713	1	1372	112	37246	1	9476	26287	0	19897	1	8669	17416	7717	1907	1785	40082	29531	7320	0	159	176	334	236	192	322	341	446	239	316	0	4	2
EQW00_03245_1390	SE	---	SE_Y	0	0	0	0	0	0	0	0	0	0	0	0	0	0	0	0	0	0	0	0	0	0	0	0	0	0	0	0	0	0	0	0	0	0	0	0	0	0	0	0	0	0	0	0	0	0
EQW00_04960_1966	SE	EQW00_04960	SE_Y	60	0	841	0	168	225	241	154	43	0	0	29	426	202	0	160	13	3539	0	975	2620	0	1794	0	764	1793	1656	204	173	3675	2790	749	0	85	96	84	66	114	124	129	182	117	116	2	0	4
EQW00_04960_1967	SE	EQW00_04960	SE_Y	60	0	29	0	8	15	8	10	0	3	1	4	5	15	0	12	0	182	0	55	102	0	69	0	33	100	200	5	8	183	135	974	0	2	5	4	1	4	6	5	7	7	5	0	0	0
EQW00_04965_1968	SE	EQW00_04965	SE_Y	60	0	355	0	65	51	31	68	20	0	1	99	498	118	1	68	2	1729	0	433	913	0	804	0	246	836	3495	62	56	1432	1033	269	0	70	96	113	34	50	52	63	104	76	88	2	2	0
EQW00_04970_1969	SE	EQW00_04970	SE_Y	60	0	364	0	96	115	60	10	19	0	0	156	2	232	0	181	8	1257	0	332	771	0	575	0	219	637	932	47	51	1215	851	194	0	35	22	42	28	26	51	58	108	38	50	1	0	0
EQW00_04970_1970	SE	EQW00_04970	SE_Y	60	0	20070	1	4791	7688	4321	16420	794	938	162	5868	17604	9097	2	6934	544	25894	1	6896	18214	1	13700	1	6181	11993	4019	1377	1265	28554	21325	4690	0	1221	1925	2566	1991	3102	3401	3022	4972	2706	2755	55	761	33
EQW00_04970_1971	SE	EQW00_04970	SE_Y	60	0	7615	0	2122	2074	1779	1480	314	6	5	333	5265	3533	1	2386	182	27355	2	6789	18477	1	12300	0	5566	12503	4484	1397	1251	27377	20187	5468	0	691	812	1016	906	1255	1424	987	2124	1166	1429	23	11	9
EQW00_04970_1972	SE	EQW00_04970	SE_Y	60	0	20985	4	5283	7479	6349	3003	660	1197	130	585	13074	4032	1	3141	210	23142	0	5975	15740	3	11719	0	5319	10696	5603	1210	1124	25472	18062	4631	0	1728	2625	3604	3096	3483	5545	3704	6585	4012	4383	34	67	116
EQW00_04975_1973	SE	EQW00_04975	SE_Y	60	0	275	0	114	104	143	11	0	6	0	53	4	144	0	142	12	11032	0	2941	8247	0	3850	0	2078	5359	2031	532	555	11407	7959	2435	0	35	207	191	42	52	105	144	193	122	52	0	0	0
EQW00_04975_1974	SE	EQW00_04975	SE_Y	60	0	15	0	3	9	13	0	1	0	3	19	3	5	0	3	0	5	0	3	3	0	5	0	1	3	448	1	0	8	7	24	0	8	14	6	3	4	0	12	10	8	2	0	0	49
EQW00_04975_1975	SE	EQW00_04975	SE_Y	60	0	13427	0	3278	4263	3792	2486	1089	58	11	6764	7546	5890	1	3970	573	11457	0	3118	7808	0	5644	2	2380	5369	3227	519	509	11980	8600	2076	0	1887	3060	3462	756	976	1380	3275	4991	3268	1829	77	202	55
EQW00_04980_1976	SE	EQW00_04980	SE_Y	60	0	22	0	6	6	8	3	2	3	4	197	4	4	0	3	0	25	0	9	26	0	13	0	6	23	192	6	1	25	12	1745	0	5	4	9	5	5	2	5	6	8	4	0	1	3
EQW00_04980_1977	SE	EQW00_04980	SE_Y	60	0	15800	2	5249	6590	4329	222	1400	1398	177	236	5194	23789	0	17119	2027	33924	2	8650	24215	0	16402	0	7479	15579	4905	1687	1565	36550	27905	6135	0	2405	3843	5111	2422	3003	3696	5669	7795	4673	2723	116	609	631
EQW00_04980_1978	SE	EQW00_04980	SE_Y	60	0	1875	0	452	495	470	8	117	180	18	184	3	1857	0	1261	117	3556	0	925	2251	0	1647	0	690	1669	871	177	159	3400	2592	3508	0	312	331	523	240	267	321	613	788	495	250	2	145	121
EQW00_09465_3936	SE	---	SE_Y	0	0	0	0	0	0	0	0	0	0	0	0	0	0	0	0	0	0	0	0	0	0	0	0	0	0	0	0	0	0	0	0	0	0	0	0	0	0	0	0	0	0	0	0	0	0
EQW00_04985_1979	SE	EQW00_04985	SE_Y	60	0	1340	0	365	351	370	89	87	617	83	819	559	1173	0	840	88	1102	0	272	678	0	560	0	194	473	2779	42	42	988	799	3021	0	534	606	817	295	313	427	472	759	590	483	153	501	571
EQW00_04990_1980	SE	EQW00_04990	SE_Y	60	0	4459	0	1404	1413	1095	308	310	160	15	445	2303	2066	0	1521	160	4626	0	1045	2756	1	1698	0	854	1916	3490	217	159	4064	2900	1618	0	1081	1991	2559	1014	1196	1617	1773	2347	1715	1332	189	36	71
EQW00_04990_1981	SE	EQW00_04990	SE_Y	60	0	6573	1	2010	2282	1641	1306	375	2	1	431	252	3357	0	2335	266	23847	0	6182	18626	0	10824	0	4851	10900	7731	1180	1156	24987	21014	4447	0	1135	1898	2522	1209	1579	1834	2230	3748	2054	1489	183	52	48
EQW00_04995_1982	SE	EQW00_04995	SE_Y	60	0	4281	0	984	1745	1018	1515	188	314	36	2450	2161	1059	0	884	62	3675	0	981	3040	0	1528	0	704	1635	3288	177	149	3800	3097	583	0	1140	1854	2611	1265	1627	1970	2179	3362	1812	1735	1257	801	553
EQW00_00485_205	SE	EQW00_00485	SE_Y	60	0	0	0	0	0	0	0	0	0	0	0	0	0	0	0	0	0	0	0	0	0	0	0	0	0	0	0	0	0	0	0	0	0	0	0	0	0	0	0	0	0	0	0	0	0
EQW00_05145_1983	SE	EQW00_05145	SE_Y	60	0	12	0	5	3	7	1	0	195	14	82	0	7	0	1	0	20	0	6	9	0	7	0	1	5	119	0	1	19	10	952	0	0	14	10	4	3	3	0	1	1	3	75	372	0
EQW00_05145_1984	SE	EQW00_05145	SE_Y	60	0	688	0	193	316	119	26	2	557	59	134	675	778	0	632	23	14564	0	3807	10578	0	6359	0	2925	6540	6666	773	731	14946	11790	4795	0	214	345	447	90	162	71	23	22	19	178	506	1806	0
EQW00_00485_206	SE	EQW00_00485	SE_Y	60	0	0	0	0	0	0	0	0	0	1	0	0	2	0	1	0	0	0	0	0	0	0	0	0	0	0	0	0	0	0	1	0	0	0	0	0	0	0	0	0	0	0	0	0	0
EQW00_05150_1985	SE	EQW00_05150	SE_Y	60	0	37	0	3	8	13	0	2	0	0	5	79	49	0	32	0	972	0	234	582	0	393	0	177	380	628	33	39	851	581	88	0	8	11	10	4	5	2	4	11	3	3	1	0	0
EQW00_05150_1986	SE	EQW00_05150	SE_Y	60	0	1161	0	224	237	587	10	43	0	1	441	938	624	0	456	31	12772	0	3743	10066	0	6642	0	2807	6135	3871	646	622	14027	11752	2236	0	17	12	23	11	15	7	7	5	7	16	0	0	0
EQW00_05155_1987	SE	EQW00_05155	SE_Y	60	0	1	0	0	0	0	0	0	1700	256	406	0	2	0	0	0	19	0	5	7	0	5	0	2	5	19	0	0	13	9	3380	0	0	0	0	0	0	0	0	0	0	0	193	74	636
EQW00_05155_1988	SE	EQW00_05155	SE_Y	60	0	0	0	0	0	0	0	0	15	0	13	0	0	0	0	0	0	0	0	0	0	0	0	0	0	13	0	0	0	0	14	0	0	0	0	0	0	0	0	0	0	0	0	2	1
EQW00_05155_1989	SE	EQW00_05155	SE_Y	60	0	32	0	4	9	55	4	3	74	18	111	0	78	0	31	3	4307	0	1094	2755	1	1798	0	756	1898	2015	209	179	4156	3187	516	0	0	5	6	2	3	4	6	15	7	4	0	0	7
EQW00_05155_1990	SE	EQW00_05155	SE_Y	60	0	410	0	205	138	55	36	24	896	134	970	0	512	0	373	31	23663	0	6476	18450	0	11965	1	5314	11140	5359	1182	1189	25956	21474	4683	0	32	46	56	66	59	83	138	179	91	89	15	12	38
EQW00_00485_207	SE	EQW00_00485	SE_Y	60	0	0	0	0	0	0	0	0	0	0	0	0	0	0	0	0	0	0	0	0	0	0	0	0	0	0	0	0	0	0	0	0	0	0	0	0	0	0	0	0	0	0	0	0	0
EQW00_05160_1991	SE	EQW00_05160	SE_Y	60	0	44	0	12	12	6	2	2	13969	1756	8365	9	2	0	7	0	177	0	40	118	0	80	0	33	71	60	13	5	163	120	3403	0	4	4	5	4	2	6	16	15	10	12	10	16	692
EQW00_05160_1992	SE	EQW00_05160	SE_Y	60	0	1231	1	399	513	428	373	43	1326	177	549	1	578	0	443	49	18796	0	5290	15126	0	9448	0	4313	8715	5417	952	880	21031	17970	3615	0	60	162	98	64	97	116	184	378	198	240	20	85	87
EQW00_05165_1993	SE	EQW00_05165	SE_Y	60	0	741	0	202	218	162	10	11	58	8	193	0	965	1	561	43	6725	0	1895	5009	0	3317	0	1505	3178	1925	336	334	7192	5739	1283	0	48	92	133	90	93	126	274	399	163	172	3	0	2
EQW00_05165_1994	SE	EQW00_05165	SE_Y	60	0	11568	1	3394	4156	2995	868	732	195	16	1282	11887	4012	1	2580	222	20898	0	5396	15128	0	9197	0	4343	9519	2980	998	969	21897	16659	3470	0	804	1336	1961	933	1426	1620	2973	4969	2715	2374	29	503	214
EQW00_05165_1995	SE	EQW00_05165	SE_Y	60	0	699	0	198	240	251	78	35	308	38	710	141	8	0	2	0	9	0	3	6	0	2	0	1	4	255	0	0	7	5	648	0	125	127	231	130	190	233	339	505	300	201	4	106	222
EQW00_00485_208	SE	EQW00_00485	SE_Y	60	0	0	0	0	0	0	0	0	0	0	0	0	0	0	0	0	0	0	0	0	0	0	0	0	0	0	0	0	0	0	0	0	0	0	0	0	0	0	0	0	0	0	0	0	0
EQW00_05175_1996	SE	EQW00_05175	SE_Y	60	0	60429	50	20115	26845	31007	29221	8218	14294	2040	26499	55502	37065	7	27091	2252	5102	2	1383	3570	0	2399	1	1092	2415	2507	280	260	5154	3912	850	0	6254	10172	12887	5667	6945	8846	15452	20329	12938	11955	1548	1185	2621
EQW00_05185_1997	SE	EQW00_05185	SE_Y	60	0	150	0	48	49	20	2	9	0	0	180	184	411	0	365	30	6073	0	1653	4319	0	2920	0	1271	2888	1927	298	304	6441	4970	1100	0	29	89	111	19	47	41	95	197	92	41	0	0	0
EQW00_05190_1998	SE	EQW00_05190	SE_Y	60	0	48	0	12	31	12	12	4	411	51	18	26	30	0	14	1	54	0	15	32	0	14	0	7	28	100	3	4	59	30	1685	0	7	12	24	6	7	4	11	35	23	21	2	12	236
EQW00_05190_1999	SE	EQW00_05190	SE_Y	60	0	684	0	196	237	200	325	53	246	33	254	364	268	0	171	23	640	0	111	317	0	213	0	107	251	708	19	15	531	303	820	0	167	209	316	108	122	191	286	395	244	161	86	318	306
EQW00_05190_2000	SE	EQW00_05190	SE_Y	60	0	9971	0	2411	2548	2513	1725	548	469	68	959	7318	4070	0	3004	325	19574	0	5029	13980	0	8567	0	3758	8818	4688	855	890	19109	16033	4890	0	1473	1875	2628	1026	1525	1787	2708	4257	2409	1607	320	1397	1515
EQW00_05190_2001	SE	EQW00_05190	SE_Y	60	0	5720	0	1565	1391	871	306	447	573	59	2234	3202	1550	1	1209	151	17918	0	4864	13775	0	8305	0	3716	8286	2716	954	896	19400	15495	3506	0	1015	1833	2207	959	1081	1555	2161	3637	2074	1301	1486	433	520
EQW00_05195_2002	SE	EQW00_05195	SE_Y	60	0	3998	5	1038	1395	1022	1174	254	183	39	1998	1682	2606	0	2226	193	7329	1	2092	5329	0	3706	0	1666	3475	1912	368	345	8110	6081	1308	0	415	729	761	352	432	501	543	725	412	529	57	109	37
EQW00_05200_2003	SE	EQW00_05200	SE_Y	60	0	916	1	289	367	321	421	21	7	0	19	70	1211	0	904	59	11075	0	2995	7258	0	5282	1	2353	4971	3202	558	547	11466	8335	1893	0	77	170	141	53	82	79	196	218	155	144	0	7	2
EQW00_05200_2004	SE	EQW00_05200	SE_Y	60	0	1314	1	327	432	233	476	66	94	20	56	57	999	0	658	60	9719	0	2397	6048	0	4789	0	1821	4517	3426	464	421	9179	7096	3785	0	140	142	240	113	165	171	269	434	328	263	6	107	5
EQW00_05200_2005	SE	EQW00_05200	SE_Y	60	0	912	0	218	219	191	392	34	17	3	7	42	868	0	601	60	8048	0	1988	4874	0	3539	0	1540	3710	4588	370	359	7639	5413	1160	0	79	139	153	65	97	98	205	316	183	195	5	63	23
EQW00_05205_2006	SE	EQW00_05205	SE_Y	60	0	32	0	15	15	26	0	3	321	36	113	13	10	0	4	1	100	0	24	49	0	34	0	14	59	537	10	5	88	46	1662	0	5	9	10	9	7	12	13	21	9	13	0	3	10
EQW00_05205_2007	SE	EQW00_05205	SE_Y	60	0	597	0	243	274	78	1	13	150	40	189	0	543	2	355	25	15653	1	4097	10693	0	7762	0	3551	7571	6686	818	822	17002	12431	2955	0	46	93	169	101	104	125	199	258	134	130	2	0	2
EQW00_05215_2008	SE	EQW00_05215	SE_Y	60	0	1278	1	355	344	405	553	47	0	3	162	150	810	0	525	20	9826	0	2572	6380	0	4164	0	1969	4634	2885	499	459	9844	6817	1771	0	107	126	185	103	132	183	193	311	154	290	4	1	2
EQW00_05215_2009	SE	EQW00_05215	SE_Y	60	0	367	0	74	95	128	22	9	38	3	308	27	104	0	74	5	589	1	155	339	0	275	0	106	333	1266	28	22	505	352	3564	0	66	57	91	39	62	72	68	91	93	115	5	0	0
EQW00_05215_2010	SE	EQW00_05215	SE_Y	60	0	23	0	2	6	9	0	0	0	0	13	1	1	0	1	0	163	0	46	59	0	58	0	20	67	1327	5	5	128	80	13	0	4	1	4	3	4	2	1	6	4	8	1	0	0
EQW00_00490_209	SE	EQW00_00490	SE_Y	60	0	0	0	0	0	0	0	0	0	0	0	0	0	0	0	0	0	0	0	0	0	0	0	0	0	0	0	0	0	0	0	0	0	0	0	0	0	0	0	0	0	0	0	0	0
EQW00_05225_2011	SE	EQW00_05225	SE_Y	60	0	3844	2	984	1293	608	1572	303	388	42	1478	3054	5071	0	3651	294	13665	0	3406	8369	0	5643	0	2949	6459	2711	717	671	14286	8848	2463	0	520	839	1014	573	679	1047	1326	1842	1125	1077	328	38	31
EQW00_05225_2012	SE	EQW00_05225	SE_Y	60	0	2463	0	600	705	505	339	110	45	2	131	939	1416	0	988	77	2745	0	731	1808	0	1122	0	502	1304	1247	138	129	2567	1816	618	0	258	313	501	271	382	411	533	762	452	450	5	10	125
EQW00_05225_2013	SE	EQW00_05225	SE_Y	60	0	218	0	45	54	67	59	10	130	20	246	78	300	0	213	12	527	0	126	264	0	199	0	82	281	636	34	17	509	294	4763	0	14	29	49	17	31	23	27	53	31	31	0	1	273
EQW00_05230_2014	SE	EQW00_05230	SE_Y	60	0	11573	2	3451	4673	2558	4195	779	125	18	1599	9189	5992	0	4609	439	5854	0	1535	3763	0	2843	1	1217	2830	1932	294	269	6126	4250	1127	0	1240	1824	2485	1426	1929	2409	2695	3954	2302	2147	287	251	232
EQW00_05230_2015	SE	EQW00_05230	SE_Y	60	0	38360	13	11782	16030	8688	20751	2321	2848	358	7705	18571	21090	1	16760	1688	19203	0	4952	13145	2	9732	2	4386	8901	5392	1001	1011	20309	14383	3863	0	7041	9132	12840	7769	10369	13705	14232	22552	12963	11281	305	324	1067
EQW00_05230_2016	SE	EQW00_05230	SE_Y	60	0	29	0	6	10	5	4	6	307	43	70	7	25	0	19	1	40	0	11	25	0	26	0	5	13	16	4	1	25	19	2188	0	4	7	9	9	4	2	8	15	7	8	19	55	68
EQW00_00490_210	SE	EQW00_00490	SE_Y	60	0	0	0	0	0	0	0	0	0	0	0	0	0	0	0	0	0	0	0	0	0	0	0	0	0	0	0	0	0	0	0	0	0	0	0	0	0	0	0	0	0	0	0	0	0
EQW00_05230_2017	SE	EQW00_05230	SE_Y	60	0	18019	0	5488	8497	3965	3232	1349	589	98	7884	7745	24872	1	20370	2107	18500	0	4868	12264	0	9557	0	4348	8651	6679	995	990	20025	14071	3979	0	2551	3765	5316	3066	4322	5200	5529	8612	4981	4526	100	91	89
EQW00_05230_2018	SE	EQW00_05230	SE_Y	60	0	1059	0	244	316	207	97	38	719	90	1342	163	708	0	539	34	932	0	182	436	0	331	0	139	428	1877	51	36	782	430	2687	0	127	184	247	199	246	311	278	362	254	282	5	38	5
EQW00_05230_2019	SE	EQW00_05230	SE_Y	60	0	925	0	213	271	221	219	53	153	39	580	1282	1078	0	782	96	1124	0	295	583	0	474	0	200	545	718	48	56	952	635	847	0	141	239	278	181	273	330	262	418	273	259	5	4	119
EQW00_05230_2020	SE	EQW00_05230	SE_Y	60	0	601	0	107	228	138	42	38	1	0	103	117	592	0	388	27	1405	0	337	746	0	533	0	288	723	1021	75	70	1218	744	189	0	89	125	186	107	157	255	225	266	131	178	8	8	1
EQW00_05230_2021	SE	EQW00_05230	SE_Y	60	0	319	0	84	104	72	64	21	0	0	58	51	457	0	341	33	618	0	154	400	0	344	0	160	286	287	33	21	624	474	122	0	59	77	91	77	70	89	80	123	54	86	1	5	3
EQW00_05230_2022	SE	EQW00_05230	SE_Y	60	0	14166	0	3674	4526	3156	1207	952	556	63	3457	1946	16390	2	11651	1082	18768	0	4585	11834	0	8376	1	4171	8590	5503	964	866	19181	12702	3513	0	1790	3393	4380	2537	3501	4586	3760	5799	3142	3786	44	95	224
EQW00_05235_2023	SE	EQW00_05235	SE_Y	60	0	63	0	9	20	34	15	4	39	2	6	28	20	0	30	1	44	0	8	20	0	16	0	11	17	293	4	3	40	18	120	0	3	14	22	11	8	11	8	10	12	9	4	4	5
EQW00_05235_2024	SE	EQW00_05235	SE_Y	60	0	241	1	58	73	74	36	16	9	4	37	30	95	0	94	14	250	0	66	157	0	128	0	54	120	261	9	5	266	191	49	0	11	20	45	19	18	51	42	46	24	43	15	1	1
EQW00_05245_2025	SE	EQW00_05245	SE_Y	60	0	4425	0	2085	2195	1301	196	278	263	48	1238	1264	2300	0	1880	300	32224	0	8828	23015	1	17202	2	7497	15265	7510	1738	1834	35422	25968	6589	0	1976	3314	3640	2210	3108	3690	4251	6473	3370	1941	270	1521	168
EQW00_05245_2026	SE	EQW00_05245	SE_Y	60	0	410	0	131	186	122	151	35	730	74	244	150	505	0	355	60	143	0	60	110	0	103	0	33	79	2105	11	9	173	118	1603	0	190	285	329	163	216	249	300	371	233	163	31	138	195
EQW00_05245_2027	SE	EQW00_05245	SE_Y	60	0	10482	0	3307	4269	2572	1067	660	532	56	1208	1227	37035	6	26537	3764	20738	2	5470	14174	0	10596	0	4762	9889	6689	1118	1144	22833	16219	3564	0	6259	7296	8812	5132	6448	8788	13973	23004	13683	3971	1536	769	643
EQW00_05250_2028	SE	EQW00_05250	SE_Y	60	0	669	0	132	130	115	30	20	4	0	585	316	714	0	494	43	5448	0	1228	3209	0	2172	0	1171	2603	1521	273	255	5517	3150	893	0	116	160	220	72	79	112	221	317	197	189	0	0	0
EQW00_05260_2029	SE	EQW00_05260	SE_Y	60	0	1438	0	343	428	554	363	131	49	1	768	1095	406	0	349	34	890	0	213	468	0	342	0	136	420	1263	33	47	728	467	123	0	397	613	839	315	371	449	458	691	591	508	79	156	3
EQW00_05265_2030	SE	EQW00_05265	SE_Y	60	0	13455	0	3079	4480	2306	2959	850	3833	535	1968	71	10408	1	7141	753	20199	1	5212	13218	3	10657	0	4543	9727	9332	1074	1034	21281	14782	3774	0	4430	5970	7572	2872	3985	5029	5963	10540	5715	3883	85	948	671
EQW00_05270_2031	SE	EQW00_05270	SE_Y	60	0	1569	0	433	547	364	192	119	49	5	267	459	1340	0	880	110	2671	0	676	1717	0	1397	0	603	1302	2139	125	147	2778	1924	509	0	436	580	930	327	417	555	662	1101	558	487	23	19	5
EQW00_05270_2032	SE	EQW00_05270	SE_Y	60	0	3848	1	1156	1314	855	425	301	129	26	1628	1803	5624	1	4155	460	16509	1	3741	9672	0	7627	1	3576	7524	5307	791	721	16401	10435	2768	0	988	1380	2133	813	1078	1239	1578	2671	1493	1211	62	33	7
EQW00_05270_2033	SE	EQW00_05270	SE_Y	60	0	3896	1	1297	1307	700	1430	157	179	30	950	676	9412	0	6712	715	30101	0	7669	19852	0	15801	0	7229	14171	10505	1582	1630	32775	23278	5979	0	831	1269	1767	694	1085	1030	1605	2388	1279	1048	92	69	24
EQW00_05275_2034	SE	EQW00_05275	SE_Y	60	0	1049	0	306	251	226	269	37	2	0	244	498	358	0	243	19	6464	1	1814	4601	0	3221	0	1531	3163	2729	364	422	7162	5040	1375	0	193	311	571	244	233	340	330	555	315	338	5	26	75
EQW00_00455_190	SE	---	SE_Y	0	0	0	0	0	0	0	0	0	0	0	0	0	0	0	0	0	0	0	0	0	0	0	0	0	0	0	0	0	0	0	0	0	0	0	0	0	0	0	0	0	0	0	0	0	0
EQW00_05280_2035	SE	EQW00_05280	SE_Y	60	0	2486	0	584	678	450	326	204	151	32	1186	581	394	0	330	28	522	0	123	256	0	190	0	80	227	717	20	16	434	267	70	0	489	779	956	449	500	706	796	1030	620	596	100	84	44
EQW00_00555_225	SE	---	SE_Y	0	0	0	0	0	0	0	0	0	0	0	0	0	0	0	0	0	0	0	0	0	0	0	0	0	0	0	0	0	0	0	0	0	0	0	0	0	0	0	0	0	0	0	0	0	0
EQW00_05285_2036	SE	EQW00_05285	SE_Y	60	0	2203	0	556	731	421	270	141	1011	139	240	11	1814	0	1180	138	7637	0	2148	5033	0	3910	0	1653	3498	2045	387	362	8114	5462	2174	0	320	573	803	189	263	315	576	883	401	531	19	22	10
EQW00_00495_211	SE	EQW00_00495	SE_Y	0	0	0	0	0	0	0	0	0	0	0	0	0	0	0	0	0	0	0	0	0	0	0	0	0	0	0	0	0	0	0	0	0	0	0	0	0	0	0	0	0	0	0	0	0	0
EQW00_05285_2037	SE	EQW00_05285	SE_Y	60	0	9549	17	2605	2842	1637	503	732	592	88	1138	375	5831	1	4052	433	19495	1	5099	12876	0	10075	2	4335	9167	3497	1020	945	20564	14227	3638	0	1224	2223	2781	791	1215	1463	2528	3656	1731	1878	92	89	10
EQW00_05285_2038	SE	EQW00_05285	SE_Y	60	0	5826	3	1845	2036	1407	4352	423	384	45	1447	5433	1830	0	1328	158	8154	0	2137	5139	0	3808	0	1736	4068	2355	444	427	8525	5652	1440	0	887	1242	1655	548	747	949	1384	2187	1342	1127	405	272	17
EQW00_05290_2039	SE	EQW00_05290	SE_Y	60	0	6315	1	1741	2058	1529	1652	425	922	115	1847	3185	2242	2	2062	207	6384	0	1625	3744	1	3210	0	1409	2957	2596	294	297	6373	4463	1970	0	974	1212	1718	532	751	1024	1355	2338	1502	1249	544	600	703
EQW00_05290_2040	SE	EQW00_05290	SE_Y	60	0	6690	1	1868	2481	1361	747	507	515	103	1008	12	5374	2	4424	396	23471	2	6097	15495	0	12883	0	5550	10785	5357	1264	1247	25559	17561	4713	0	789	1165	1692	672	949	1122	1712	2480	1204	1161	87	85	8
EQW00_05295_2041	SE	EQW00_05295	SE_Y	60	0	218	0	57	78	74	0	31	404	68	22	128	86	0	44	14	1301	0	284	634	0	526	0	252	599	954	67	56	1116	639	358	0	29	37	68	26	41	71	47	123	92	31	0	1	2
EQW00_05295_2042	SE	EQW00_05295	SE_Y	60	0	4142	0	1203	1578	1226	584	179	5	0	1042	478	2222	0	1587	190	26104	1	6882	17979	0	14484	1	6364	12643	5921	1442	1394	28701	20934	5726	0	512	912	1180	665	1143	1262	1824	3021	1495	913	106	145	15
EQW00_05295_2043	SE	EQW00_05295	SE_Y	60	0	15	0	7	3	2	0	0	454	74	5	2	1	0	0	2	16	0	2	8	0	3	0	3	4	2	0	0	8	11	2528	0	2	5	3	3	1	3	3	10	3	3	0	0	187
EQW00_05295_2044	SE	EQW00_05295	SE_Y	60	0	1061	0	311	456	190	194	59	177	27	217	489	211	0	170	12	1216	0	291	645	0	520	0	275	578	1198	71	47	1141	763	3095	0	137	214	279	128	163	258	338	604	327	207	73	39	210
EQW00_05300_2045	SE	EQW00_05300	SE_Y	60	0	3891	0	1213	1563	1511	526	474	1955	244	1698	556	691	0	545	30	4168	0	1170	2573	0	2039	0	800	2196	2877	216	192	3957	2910	3353	0	755	1020	1457	545	793	906	1234	1800	1315	945	17	198	60
EQW00_05360_2046	SE	EQW00_05360	SE_Y	60	0	0	0	0	0	0	0	0	3	0	0	1	0	0	0	0	0	0	0	0	0	0	0	0	0	0	0	0	1	0	5313	0	0	0	0	0	0	0	0	0	0	0	6	1	0
EQW00_05360_2047	SE	EQW00_05360	SE_Y	60	0	0	0	0	0	0	0	0	0	0	0	0	0	0	0	0	0	0	0	0	0	0	0	0	0	0	0	0	0	0	10	0	0	0	0	0	0	0	0	0	0	0	0	0	0
EQW00_00500_212	SE	EQW00_00500	SE_Y	60	0	0	0	0	0	0	0	0	0	0	0	0	0	0	0	0	0	0	0	0	0	0	0	0	0	0	0	0	0	0	1	0	0	0	0	0	0	0	0	0	0	0	0	0	0
EQW00_05380_2048	SE	EQW00_05380	SE_Y	60	0	20	0	10	0	0	0	1	0	0	2	0	20	0	40	0	12006	1	3388	7845	0	6022	0	2687	5958	3272	643	679	12740	8609	2288	0	2	14	3	1	8	10	0	1	0	10	0	0	0
EQW00_05395_2049	SE	EQW00_05395	SE_Y	60	0	48	0	27	22	13	29	8	0	0	276	29	9	0	10	2	105	0	27	67	0	51	0	19	68	289	6	2	74	75	1676	0	16	35	24	7	17	20	36	57	44	18	0	1	2
EQW00_05395_2050	SE	EQW00_05395	SE_Y	60	0	830	0	221	283	252	50	58	13	0	439	1365	515	0	405	25	5087	0	1366	3030	0	2446	0	1027	2296	1549	230	279	4997	3334	2685	0	159	199	257	109	149	154	363	619	370	180	4	86	3
EQW00_05395_2051	SE	EQW00_05395	SE_Y	60	0	20	0	3	6	16	12	5	26	1	8	0	8	0	5	0	19	0	5	9	0	6	0	1	14	567	0	0	15	9	3808	0	1	3	2	3	4	2	5	6	5	5	0	0	1
EQW00_05395_2052	SE	EQW00_05395	SE_Y	60	0	1258	0	347	371	290	109	83	24	8	26	329	837	0	548	56	9726	0	2688	6499	0	5089	0	2311	4746	5900	580	537	10419	7119	1918	0	163	190	257	157	202	236	366	752	409	209	4	29	5
EQW00_00500_213	SE	EQW00_00500	SE_Y	60	0	0	0	0	0	0	0	0	0	0	0	0	0	0	0	0	0	0	0	0	0	0	0	0	0	0	0	0	0	0	0	0	0	0	0	0	0	0	0	0	0	0	0	0	0
EQW00_05400_2053	SE	EQW00_05400	SE_Y	60	0	94	0	18	25	28	3	2	0	0	27	16	16	0	6	0	165	0	40	105	0	64	0	50	65	73	5	9	159	93	3307	0	9	21	25	16	19	21	38	42	26	13	0	3	3
EQW00_05400_2054	SE	EQW00_05400	SE_Y	60	0	545	0	113	134	88	166	18	4	0	40	5	265	0	176	16	4418	0	1197	2584	0	1863	0	894	2083	1435	240	238	4308	2578	795	0	44	80	112	66	66	78	168	261	116	91	36	8	49
EQW00_05400_2055	SE	EQW00_05400	SE_Y	60	0	209	0	71	84	75	12	11	12	2	1	8	163	0	90	13	3127	0	878	1977	0	1414	0	642	1671	1530	181	160	3298	2087	676	0	16	26	44	32	21	40	57	120	67	39	26	7	2
EQW00_05415_2056	SE	EQW00_05415	SE_Y	60	0	73	0	14	16	17	0	2	101	11	0	0	33	0	13	1	600	0	145	246	0	240	0	96	247	1056	19	23	459	279	1241	0	12	4	10	6	9	7	11	16	20	6	124	0	5
EQW00_05415_2057	SE	EQW00_05415	SE_Y	60	0	2321	20	583	800	764	126	199	534	80	248	0	296	0	218	21	6697	0	1688	4042	0	3379	0	1485	3199	4348	389	332	6960	4468	1193	0	215	339	479	195	354	602	845	1284	775	414	198	106	99
EQW00_00500_214	SE	EQW00_00500	SE_Y	60	0	0	0	0	0	0	0	0	0	0	0	0	0	0	0	0	0	0	0	0	0	0	0	0	0	0	0	0	0	0	0	0	0	0	0	0	0	0	0	0	0	0	0	0	0
EQW00_05420_2058	SE	EQW00_05420	SE_Y	60	0	2156	0	597	631	693	204	68	1951	281	1420	1245	548	0	408	45	15128	1	3962	9110	0	7758	0	3299	7226	5440	753	741	15544	10327	2979	0	407	280	461	196	346	390	511	862	504	313	61	984	92
EQW00_05420_2059	SE	EQW00_05420	SE_Y	60	0	2176	0	561	564	459	354	176	1451	211	555	41	398	0	268	32	15262	0	4364	9858	0	7932	0	3470	7376	2641	823	820	16711	10848	2673	0	224	320	251	177	224	261	410	796	501	216	52	420	174
EQW00_05420_2060	SE	EQW00_05420	SE_Y	60	0	3336	9	1000	1178	930	513	132	3194	363	794	292	959	1	698	61	26270	0	7073	17276	0	13883	0	6239	12707	4377	1488	1375	28914	19158	2061	0	791	827	1142	558	716	1033	888	1647	1026	561	1190	530	23
EQW00_05420_2061	SE	EQW00_05420	SE_Y	60	0	2	0	0	1	0	0	0	267	21	21	0	0	0	0	0	27	0	6	11	0	5	0	5	13	58	2	0	24	10	1204	0	0	1	1	0	2	6	1	2	0	0	5	6	20
EQW00_05425_2062	SE	EQW00_05425	SE_Y	60	0	9211	1	2656	3690	1999	2234	481	83	27	3976	3611	11836	0	9236	820	11396	1	2981	7083	0	5075	0	2487	5641	1813	588	544	11961	7523	2341	0	961	1824	2201	1034	1217	1648	1519	1882	1117	1885	155	67	335
EQW00_05425_2063	SE	EQW00_05425	SE_Y	60	0	10223	2	2579	3599	3035	3050	555	40	18	7609	5535	4142	3	2855	239	14654	0	3708	9406	0	7167	1	3270	7174	1910	781	736	15250	10174	2551	0	1179	1804	2061	975	1260	1525	1534	2179	1227	1748	180	13	21
EQW00_05425_2064	SE	EQW00_05425	SE_Y	60	0	29225	8	7199	9854	6492	9960	1350	563	91	689	11641	16642	2	11143	796	18137	0	4736	11718	0	8928	0	4305	8980	3422	931	936	20051	12983	3436	0	3663	5491	6668	2967	3901	4513	4248	7401	3631	5531	520	135	59
EQW00_00500_215	SE	EQW00_00500	SE_Y	60	0	0	0	0	0	0	0	0	0	0	0	0	0	0	0	0	0	0	0	0	0	0	0	0	0	0	0	0	0	0	0	0	0	0	0	0	0	0	0	0	0	0	0	0	0
EQW00_05430_2065	SE	EQW00_05430	SE_Y	60	0	9055	1	2909	3714	2849	1511	565	23	1	1147	3130	9007	1	6536	614	8327	0	2148	5177	0	3950	0	1842	4066	3346	419	404	8617	5553	1577	0	1045	1488	2183	1001	1237	1553	1360	2154	1336	1708	95	103	116
EQW00_05430_2066	SE	EQW00_05430	SE_Y	60	0	54	0	13	15	21	27	3	5	0	29	39	32	0	14	6	16	0	2	2	0	8	0	2	10	57	0	0	16	5	0	0	10	14	21	11	10	11	9	20	10	17	0	0	0
EQW00_05435_2067	SE	EQW00_05435	SE_Y	60	0	7065	0	2486	3624	4048	1287	1077	3128	431	3270	3258	9305	1	6425	577	5345	0	1322	3038	0	2412	0	1055	2558	1211	274	250	4826	3345	859	0	1353	2001	2366	963	1286	1685	2706	3972	2486	1781	1045	1146	449
EQW00_05435_2068	SE	EQW00_05435	SE_Y	60	0	1179	0	536	744	716	125	174	29141	3546	15111	525	41	0	15	5	28	1	8	10	0	13	0	6	10	51	0	0	21	11	3032	0	245	563	571	297	349	458	760	948	722	432	281	800	3244
EQW00_05440_2071	SE	EQW00_05440	SE_Y	2	0	0	0	0	0	0	0	0	0	0	0	0	0	0	0	0	0	0	0	0	0	0	0	0	0	0	0	0	0	0	0	0	0	0	0	0	0	0	0	0	0	0	0	0	0
EQW00_05450_2072	SE	EQW00_05450	SE_Y	60	0	2970	0	830	1014	631	172	175	539	63	338	500	2576	0	1440	131	9299	0	2442	5347	0	4246	0	2198	4100	2025	507	418	9495	5597	1157	0	413	633	700	673	1025	1297	590	902	575	1044	11	20	28
EQW00_05460_2073	SE	EQW00_05460	SE_Y	60	0	1296	0	202	321	347	390	124	2997	380	1021	2131	379	0	292	18	1851	0	380	815	0	687	0	336	825	1949	102	60	1546	786	3174	0	216	209	230	96	125	226	185	240	168	152	2	4	698
EQW00_05465_2074	SE	EQW00_05465	SE_Y	60	0	79	0	20	59	24	0	3	22	7	169	99	133	0	96	21	6669	0	1861	4319	0	3450	0	1473	3418	3052	389	415	7167	4818	3725	0	46	92	85	29	38	59	99	161	73	22	0	0	0
EQW00_05475_2075	SE	EQW00_05475	SE_Y	60	0	2350	1	554	660	305	81	95	2	3	238	4250	356	0	274	20	21459	0	5818	14086	1	10811	0	5000	10177	4220	1173	1280	23005	15736	4852	0	528	593	891	475	608	867	1016	1932	1339	867	384	139	636
EQW00_05490_2076	SE	EQW00_05490	SE_Y	60	0	1386	0	456	529	244	183	58	9	0	479	605	1139	0	824	68	2661	0	772	1772	0	1074	1	575	1349	1119	150	126	2671	1803	517	0	169	286	435	256	291	326	571	933	413	337	23	144	117
EQW00_05490_2077	SE	EQW00_05490	SE_Y	60	0	13353	1	3015	3897	3119	787	823	637	95	535	2532	6085	0	4639	432	10097	1	2657	6667	0	4478	0	2144	4985	3152	503	543	10663	7213	2222	0	1205	2170	2831	1946	2337	3286	4059	6028	3531	2200	478	433	541
EQW00_05495_2078	SE	EQW00_05495	SE_Y	60	0	5828	0	1543	1993	1264	338	255	1	4	869	555	4586	0	2920	239	13200	1	3460	8539	0	6263	0	2684	6325	3047	674	629	13416	8949	3026	0	581	780	916	538	790	939	2703	3430	2599	1215	7	14	36
EQW00_05495_2079	SE	EQW00_05495	SE_Y	60	0	26115	0	6815	9706	4958	3719	1100	556	107	1332	1360	27431	4	20385	1632	26757	2	7444	18348	2	14485	0	6398	12727	6785	1471	1549	29035	21050	5918	0	2028	2926	3977	2516	3384	4042	11353	17173	9994	4964	64	27	63
EQW00_05495_2080	SE	EQW00_05495	SE_Y	60	0	13532	0	3864	5163	2504	1340	718	531	99	1866	2556	12406	0	8874	760	15868	1	4414	10509	0	8114	0	3547	7504	3498	862	791	17152	11656	3238	0	1249	1955	2370	1689	1990	2435	6474	9026	5638	2725	290	36	35
EQW00_00510_216	SE	EQW00_00510	SE_Y	60	0	0	0	0	0	0	0	0	0	0	0	0	0	0	0	0	0	0	0	0	0	0	0	0	0	0	0	0	0	0	0	0	0	0	0	0	0	0	0	0	0	0	0	0	0
EQW00_05495_2081	SE	EQW00_05495	SE_Y	60	0	198	0	38	35	62	20	4	2	0	89	184	97	0	65	6	628	0	213	412	0	314	0	151	302	376	37	31	685	443	132	0	15	20	39	32	32	35	87	127	81	32	0	0	1
EQW00_05500_2082	SE	EQW00_05500	SE_Y	60	0	12	0	5	5	2	1	0	193	10	254	8	1	0	0	0	2	0	0	2	0	2	0	0	2	67	0	0	1	1	1332	0	0	0	1	1	0	1	3	3	0	1	4	2	17
EQW00_05500_2083	SE	EQW00_05500	SE_Y	60	0	1	0	0	0	0	0	0	0	0	0	0	0	0	0	0	0	0	0	1	0	2	0	0	0	0	0	0	1	1	2	0	0	0	1	1	0	0	0	3	0	1	0	0	0
EQW00_05505_2084	SE	EQW00_05505	SE_Y	60	0	29198	6	7134	10876	7247	17035	1405	2215	345	3211	16542	21805	1	15053	1298	36406	1	9677	23581	1	20130	1	8911	17172	8500	1874	1863	39948	26823	6000	0	5085	7007	8519	7688	9184	12775	9406	15974	7820	5226	482	1713	1123
EQW00_05505_2085	SE	EQW00_05505	SE_Y	60	0	4	0	2	4	2	4	0	1577	224	1096	9	2	0	0	0	1	0	0	3	0	2	0	2	1	1	0	0	4	3	1494	0	6	5	2	3	3	13	4	4	4	1	939	925	2579
EQW00_05510_2086	SE	EQW00_05510	SE_Y	60	0	14080	3	4553	6059	5872	3549	1212	926	148	544	2785	12865	2	8843	765	21779	0	5516	13424	0	11151	1	5055	10435	4527	1149	1035	22345	15256	4143	0	2448	3271	4558	3483	4347	5619	3712	6117	3082	2385	535	1174	549
EQW00_05510_2087	SE	EQW00_05510	SE_Y	60	0	18060	23	5334	6704	5113	4716	1206	365	90	1536	4635	3848	3	2661	223	7189	0	1787	3969	0	3471	0	1405	3443	3868	352	342	6913	4563	1305	0	2825	3501	4032	3340	3742	4810	3651	5742	3544	2961	510	1601	1255
EQW00_05510_2088	SE	EQW00_05510	SE_Y	60	0	23640	0	7173	8418	5969	10222	1578	1209	184	1391	8050	4786	1	3496	251	9489	0	2626	6363	0	4784	0	2147	4777	3395	540	493	10774	7011	2026	0	4260	6005	7369	5538	5770	8720	6118	8759	5294	4373	1285	3375	3226
EQW00_05520_2089	SE	EQW00_05520	SE_Y	60	0	104	0	23	28	9	0	0	0	0	46	2	97	0	61	7	17749	1	4781	11424	0	8737	0	4042	8234	2455	937	927	18558	12263	2201	0	30	86	161	53	42	37	146	265	144	32	1	0	127
EQW00_05520_2090	SE	EQW00_05520	SE_Y	60	0	4	0	4	0	0	0	0	1453	187	140	0	3	0	2	0	43	0	5	17	0	9	0	8	12	599	0	0	23	11	374	0	10	20	13	6	6	5	2	8	1	1	82	20	3
EQW00_05520_2091	SE	EQW00_05520	SE_Y	60	0	117	0	32	33	0	0	0	10	6	5	0	56	0	49	5	7030	2	1782	4327	0	2989	0	1481	3384	1931	389	378	7076	4471	1290	0	81	145	169	72	88	137	44	72	47	16	87	143	11
EQW00_00515_217	SE	EQW00_00515	SE_Y	60	0	0	0	0	0	0	0	0	0	0	0	0	0	0	0	0	0	0	0	0	0	0	0	0	0	0	0	0	0	0	0	0	0	0	0	0	0	0	0	0	0	0	0	0	0
EQW00_05525_2092	SE	EQW00_05525	SE_Y	60	0	1742	0	472	573	270	402	116	4	0	43	1677	1523	0	1047	84	10995	0	2684	6421	0	4944	0	2405	5052	3234	575	484	11212	6552	1851	0	170	343	299	110	181	177	233	313	211	309	2	2	1
EQW00_05525_2093	SE	EQW00_05525	SE_Y	60	0	426	0	77	125	57	0	39	4	4	0	222	298	0	198	28	4645	0	1248	2712	0	2220	0	981	2112	2282	242	200	4628	2931	796	0	59	90	102	80	64	101	114	131	85	109	11	0	0
EQW00_05535_2094	SE	EQW00_05535	SE_Y	60	0	2304	1	394	594	504	620	64	3	5	1278	3038	277	0	213	4	3051	0	721	1498	1	1316	0	511	1348	2831	123	105	2406	1529	2127	0	408	486	558	293	326	466	511	695	599	507	3	0	5
EQW00_05540_2095	SE	EQW00_05540	SE_Y	60	0	857	0	181	242	288	201	33	2	0	105	35	251	0	153	7	1255	0	270	601	0	574	0	243	547	2336	52	45	1111	592	1744	0	88	119	120	70	89	103	141	188	142	141	1	0	0
EQW00_05540_2096	SE	EQW00_05540	SE_Y	60	0	353	0	68	92	88	48	16	0	0	308	84	55	0	51	4	292	0	75	159	0	110	0	63	139	201	5	17	280	163	4882	0	28	28	31	31	30	39	41	59	34	41	0	0	6
EQW00_05540_2097	SE	EQW00_05540	SE_Y	60	0	3510	0	980	1123	669	229	125	22	1	99	184	2740	0	1739	145	10036	1	2701	6860	1	4858	0	2232	4967	1688	494	483	11108	7122	2077	0	296	571	727	417	684	871	647	1272	679	704	2	53	139
EQW00_05545_2098	SE	EQW00_05545	SE_Y	60	0	41209	9	11550	17050	13291	6906	2336	805	151	1227	27085	6725	3	4760	266	16725	1	4521	11432	0	9761	1	4297	8374	3396	973	874	19305	13474	4004	0	2106	3699	4574	1809	2445	2869	8327	12302	5735	6482	141	139	82
EQW00_05545_2099	SE	EQW00_05545	SE_Y	60	0	3813	0	1101	1313	1252	1079	202	236	23	181	760	1418	0	931	47	4595	0	1107	2603	0	2272	0	987	2179	2282	236	205	4418	2808	736	0	229	300	418	169	173	246	575	700	468	666	13	1	2
EQW00_05545_2100	SE	EQW00_05545	SE_Y	60	0	112	0	25	36	44	39	6	4	0	12	176	60	0	29	0	101	0	28	79	0	56	0	16	41	60	8	4	93	71	9	0	8	8	14	3	9	10	22	22	16	14	1	0	0
EQW00_05550_2101	SE	EQW00_05550	SE_Y	60	0	18276	4	6443	8241	6387	2438	1751	612	86	112	5694	7316	1	5462	547	6451	0	1582	3693	0	2920	0	1298	3041	3390	324	282	6099	3964	1054	0	2168	3476	4238	1922	2429	2996	2681	4289	2410	3756	156	132	27
EQW00_05550_2102	SE	EQW00_05550	SE_Y	60	0	50084	3	16568	19542	18897	9789	3980	501	102	916	26216	10224	3	6406	532	18859	0	4870	12495	1	8513	1	4088	9249	2713	1081	923	19856	12628	3109	0	5928	11839	14001	6545	7286	10277	9831	14274	8369	12272	158	725	90
EQW00_05550_2103	SE	EQW00_05550	SE_Y	60	0	19463	4	5142	5718	4343	5798	1096	2054	327	1358	10250	8524	0	5001	410	14905	0	3812	8846	0	7810	0	3409	7084	3527	719	718	15323	10184	3927	0	1540	2243	2897	1361	1669	2399	2281	3535	1971	2693	120	16	89
EQW00_05550_2104	SE	EQW00_05550	SE_Y	60	0	5234	0	1578	1878	1158	1629	235	43	9	15	1094	4333	0	2595	232	5398	0	1468	3641	0	2763	0	1213	2783	935	289	268	6079	3978	1141	0	462	759	1073	477	674	813	730	1191	636	946	158	7	11
EQW00_05550_2105	SE	EQW00_05550	SE_Y	60	0	25650	4	6942	8345	5673	5007	1293	1884	275	22	7948	19459	2	12836	1293	19379	0	5202	12807	0	10346	0	4820	9350	1872	1097	1006	20780	14482	3301	0	2252	2995	4683	2131	2877	3728	4158	6011	3015	4012	281	400	60
EQW00_05550_2106	SE	EQW00_05550	SE_Y	60	0	1328	0	378	445	446	279	51	1231	176	10	766	276	0	221	11	261	0	55	165	0	101	0	50	147	195	14	14	262	170	2766	0	108	214	269	125	152	182	215	331	179	244	8	10	10
EQW00_05550_2107	SE	EQW00_05550	SE_Y	60	0	77299	14	22573	29259	18319	33845	5074	1163	189	7145	29615	25922	2	19572	1829	22066	1	5815	14952	3	12041	0	5271	10837	6044	1196	1174	24069	17173	5296	0	8752	11715	16057	7971	10490	14335	15892	24012	13436	14044	338	1206	188
EQW00_05560_2108	SE	EQW00_05560	SE_Y	60	0	4152	0	1540	1630	1038	785	176	14	3	166	547	1774	0	1306	107	9647	0	2873	6569	0	4588	1	2215	4744	2001	547	519	9449	6720	1744	0	589	853	1250	321	400	517	731	1024	512	817	14	3	22
EQW00_05560_2109	SE	EQW00_05560	SE_Y	60	0	533	0	238	221	86	22	23	0	0	37	0	815	0	521	36	3722	0	1014	2059	0	1731	0	665	1789	3009	198	189	3492	2261	4549	0	110	160	176	39	35	72	60	107	62	154	1	0	4
EQW00_05560_2110	SE	EQW00_05560	SE_Y	60	0	1293	2	413	600	297	544	67	153	12	241	126	912	0	676	39	2971	0	686	1608	0	1360	0	583	1450	1585	148	135	2800	1713	495	0	147	241	266	62	75	101	210	310	278	262	0	0	1
EQW00_05560_2111	SE	EQW00_05560	SE_Y	60	0	4376	1	1297	1514	1080	361	230	128	17	446	2538	1121	0	695	46	3935	0	1162	2696	0	1726	1	881	2109	1930	234	234	4351	2712	968	0	377	565	847	178	212	230	468	577	443	743	4	70	2
EQW00_05560_2112	SE	EQW00_05560	SE_Y	60	0	16556	1	4763	6200	4029	3348	868	659	100	3903	6279	6216	1	4486	322	17693	0	4940	11191	2	9975	1	4263	8713	4407	1019	1012	18914	12884	3934	0	2397	2741	3780	735	1043	1171	2365	3178	1829	3311	46	22	18
EQW00_05560_2113	SE	EQW00_05560	SE_Y	60	0	3526	0	1101	1249	706	236	154	163	31	891	122	2064	0	1534	118	8804	0	2616	5639	0	3936	0	2011	4598	2009	545	534	9517	5827	1852	0	418	614	929	184	198	235	426	673	346	698	7	8	3
EQW00_05560_2114	SE	EQW00_05560	SE_Y	60	0	4044	1	1271	1437	707	1626	129	1	4	829	1065	4059	0	2741	198	13762	0	3977	8675	0	6472	0	3213	7072	2585	769	859	14633	9478	2543	0	498	703	999	188	253	238	479	602	294	764	12	3	5
EQW00_05560_2115	SE	EQW00_05560	SE_Y	60	0	6552	0	1575	2218	1760	2648	233	13	13	349	2117	2799	0	1968	150	13473	1	3545	8025	1	6763	0	3186	6350	3271	723	762	13745	8541	2085	0	759	871	1206	305	288	270	431	696	395	1009	15	19	7
EQW00_00525_218	SE	EQW00_00525	SE_Y	60	0	0	0	0	0	0	0	0	0	0	0	0	0	0	0	0	0	0	0	0	0	0	0	0	0	0	0	0	0	0	0	0	0	0	0	0	0	0	0	0	0	0	0	0	0
EQW00_05560_2116	SE	EQW00_05560	SE_Y	60	0	199	0	54	47	40	5	9	9	3	3	0	140	0	69	7	558	1	144	247	0	258	0	104	263	1807	24	35	457	290	3588	0	36	26	50	7	9	5	8	38	20	43	0	0	28
EQW00_05560_2117	SE	EQW00_05560	SE_Y	60	0	3369	0	1052	1507	546	127	67	0	4	2	25	4156	0	3730	321	24634	2	6698	15287	0	13801	0	6007	12564	4897	1438	1458	26579	17496	4797	0	442	485	892	151	210	214	346	475	255	631	10	0	2
EQW00_05560_2118	SE	EQW00_05560	SE_Y	60	0	18	0	5	9	2	2	0	0	0	5	0	13	0	10	0	25	0	3	14	0	15	0	4	14	5	3	1	30	8	1201	0	2	8	9	1	2	1	0	6	5	6	0	0	0
EQW00_05560_2119	SE	EQW00_05560	SE_Y	60	0	2438	0	753	1010	572	405	92	1	2	572	1	1433	0	1075	90	11324	0	3314	7337	0	6469	0	2762	5921	4023	727	704	12743	8110	1887	0	319	378	485	140	124	119	143	236	162	413	5	4	3
EQW00_05560_2120	SE	EQW00_05560	SE_Y	60	0	257	0	49	83	16	0	4	8	2	1	0	416	0	268	17	2033	0	472	914	0	851	0	420	875	1754	105	94	1695	946	249	0	75	67	128	14	14	27	23	37	21	100	0	2	1
EQW00_05560_2121	SE	EQW00_05560	SE_Y	60	0	938	0	410	362	284	4	73	2	0	331	8	687	0	490	39	5429	0	1533	3086	0	2589	0	1225	2790	2520	307	315	5728	3190	945	0	317	411	480	96	84	146	130	177	119	397	2	15	2
EQW00_05560_2122	SE	EQW00_05560	SE_Y	60	0	158	0	51	91	48	3	2	9	2	22	153	43	0	44	0	109	0	32	41	0	34	0	16	37	475	7	1	84	41	464	0	38	40	87	6	19	20	28	26	13	54	1	0	0
EQW00_05560_2123	SE	EQW00_05560	SE_Y	60	0	3736	1	1084	1993	836	180	79	39	10	415	1097	2728	1	1950	125	14966	0	4235	8649	2	8264	0	3865	7572	5175	864	894	16345	9621	3111	0	819	767	1291	152	181	324	187	380	201	860	14	6	3
EQW00_05560_2124	SE	EQW00_05560	SE_Y	60	0	372	0	99	124	118	62	19	4	3	55	0	414	0	261	24	3291	0	876	1665	2	1530	0	690	1688	2073	176	149	3083	1816	535	0	84	74	115	20	19	29	13	38	18	95	3	9	0
EQW00_05560_2125	SE	EQW00_05560	SE_Y	60	0	242	0	42	66	38	41	20	0	0	147	3	69	0	29	1	673	0	151	254	0	283	0	121	356	933	37	20	555	266	116	0	78	78	82	7	7	10	11	23	17	70	0	30	3
EQW00_00525_219	SE	EQW00_00525	SE_Y	60	0	0	0	0	0	0	0	0	0	0	0	0	0	0	0	0	0	0	0	0	0	0	0	0	0	0	0	0	0	0	0	0	0	0	0	0	0	0	0	0	0	0	0	0	0
EQW00_05560_2126	SE	EQW00_05560	SE_Y	60	0	4332	0	1384	1552	1562	936	341	78	13	514	10	3532	0	2577	201	15145	0	3892	8119	0	7224	0	3475	7340	3930	843	873	15130	8295	2016	0	890	1033	1228	138	209	233	178	229	166	927	11	256	9
EQW00_05560_2127	SE	EQW00_05560	SE_Y	60	0	172	0	54	63	32	1	9	164	8	83	36	99	0	63	4	654	0	164	244	0	285	0	98	327	1633	30	24	482	280	1310	0	40	51	56	6	3	7	8	10	7	34	0	11	0
EQW00_05560_2128	SE	EQW00_05560	SE_Y	60	0	7192	1	2613	2782	1818	486	171	116	10	1102	5	2476	0	1735	133	20961	0	5984	12805	0	11994	0	5371	10803	5254	1191	1391	23712	14546	4086	0	1751	1955	2796	270	397	631	435	741	386	1775	35	15	6
EQW00_05560_2129	SE	EQW00_05560	SE_Y	60	0	1573	0	640	529	374	0	76	0	4	42	1783	1124	0	682	75	8834	1	2507	4962	0	4929	0	2025	4534	3738	516	550	8870	5652	1660	0	399	445	533	57	71	101	64	143	85	345	0	3	337
EQW00_05560_2130	SE	EQW00_05560	SE_Y	60	0	987	0	403	648	295	185	26	0	1	448	5	811	1	616	51	6353	0	1689	3485	0	2967	0	1276	3180	2913	350	344	5936	3701	3135	0	352	370	544	43	71	54	83	118	63	402	7	0	36
EQW00_05560_2131	SE	EQW00_05560	SE_Y	60	0	19	0	14	14	11	0	1	88	12	34	3	12	0	27	0	119	0	15	37	0	37	0	16	40	628	3	3	64	30	1987	0	9	5	11	1	0	0	0	2	0	3	0	0	0
EQW00_05560_2132	SE	EQW00_05560	SE_Y	60	0	1012	0	403	401	421	0	71	366	52	455	93	1222	0	712	63	8499	0	2442	5063	0	4857	0	2168	4450	3193	522	473	9032	5660	1627	0	204	195	351	33	78	39	60	104	50	212	0	2	4
EQW00_05560_2133	SE	EQW00_05560	SE_Y	60	0	1367	1	445	442	271	217	84	1145	170	349	189	1575	1	1177	109	18119	2	5023	11668	2	9414	0	4558	9024	4686	1050	1077	19520	12837	2243	0	272	228	336	72	64	84	67	136	70	273	14	0	1
EQW00_05560_2134	SE	EQW00_05560	SE_Y	60	0	213	0	54	93	34	1	7	0	0	13	20	454	0	331	30	2801	0	740	1534	0	1253	0	580	1423	965	141	158	2842	1654	25	0	75	95	131	8	17	15	15	35	17	81	1	0	1
EQW00_05560_2135	SE	EQW00_05560	SE_Y	60	0	174	0	32	27	54	9	12	7	3	48	0	107	0	84	4	3106	0	863	1579	0	1344	1	584	1519	1584	152	174	2845	1829	1144	0	44	49	84	7	6	5	13	14	12	36	0	0	0
EQW00_00525_220	SE	EQW00_00525	SE_Y	60	0	0	0	0	0	0	0	0	0	0	0	0	0	0	0	0	0	0	0	0	0	0	0	0	0	0	0	0	0	0	0	0	0	0	0	0	0	0	0	0	0	0	0	0	0
EQW00_05560_2136	SE	EQW00_05560	SE_Y	60	0	406	0	110	128	104	91	12	11	2	45	171	294	1	191	14	3184	1	790	1852	0	1199	0	636	1643	1102	170	187	3118	1776	517	0	96	132	242	35	25	29	34	24	22	117	0	0	2
EQW00_05560_2137	SE	EQW00_05560	SE_Y	60	0	376	0	83	110	41	14	19	40	2	111	3	303	0	247	10	4542	0	1249	2369	0	2132	0	853	2166	1985	233	224	4013	2612	703	0	141	102	189	27	24	27	23	35	20	114	11	0	17
EQW00_05560_2138	SE	EQW00_05560	SE_Y	60	0	1390	0	608	575	270	407	72	288	31	73	455	1379	0	963	83	17312	0	4809	11006	1	8968	0	4136	8226	4593	1025	1048	17666	11971	3238	0	361	429	586	61	88	77	129	209	115	336	35	24	0
EQW00_05560_2139	SE	EQW00_05560	SE_Y	60	0	54	0	18	22	14	9	8	84	15	70	52	45	0	41	0	435	0	91	208	0	174	0	62	198	1129	16	24	311	170	863	0	10	15	32	5	6	9	8	7	6	17	8	3	355
EQW00_05560_2140	SE	EQW00_05560	SE_Y	60	0	397	0	67	155	80	7	0	129	16	139	0	335	3	236	19	5199	0	1413	3288	0	2488	0	1144	2606	2440	283	337	5283	3449	1817	0	145	160	211	20	14	34	67	61	46	113	3	2	60
EQW00_05560_2141	SE	EQW00_05560	SE_Y	60	0	542	0	138	166	98	1	9	11	0	114	349	697	0	540	33	13272	0	3508	7861	0	6461	0	2852	6056	4050	661	711	12879	8760	3530	0	135	127	182	38	27	25	77	82	32	111	8	1	0
EQW00_05560_2142	SE	EQW00_05560	SE_Y	60	0	384	0	132	185	155	35	26	2	0	198	0	615	0	479	40	8683	0	2539	5432	0	4608	0	1994	4158	3097	527	490	9328	6310	1532	0	137	145	271	27	35	51	34	94	37	138	6	0	11
EQW00_05560_2143	SE	EQW00_05560	SE_Y	60	0	2	0	0	0	0	0	0	0	0	0	2	0	0	0	0	40	0	4	7	0	24	0	5	12	693	3	3	16	15	140	0	2	0	1	0	0	0	0	0	0	0	0	0	0
EQW00_00525_221	SE	EQW00_00525	SE_Y	60	0	0	0	0	0	0	0	0	0	0	0	0	0	0	0	0	0	0	0	0	0	0	0	0	0	0	0	0	0	0	2	0	0	0	0	0	0	0	0	0	0	0	0	0	0
EQW00_05565_2144	SE	EQW00_05565	SE_Y	60	0	499	0	119	178	163	169	68	9	0	186	598	435	1	320	28	7736	0	2073	4637	0	3702	0	1525	3711	3239	357	340	7377	4960	3293	0	78	81	122	86	108	120	113	288	167	106	34	0	11
EQW00_05565_2145	SE	EQW00_05565	SE_Y	60	0	2008	0	361	430	653	349	93	8	2	727	272	1542	1	1197	104	11902	0	3153	7388	0	6602	0	2628	5598	3145	561	591	12180	8479	3615	0	210	260	398	210	287	400	492	753	389	293	109	0	2
EQW00_05565_2146	SE	EQW00_05565	SE_Y	60	0	2312	1	651	745	726	441	73	57	12	1094	236	649	1	443	35	7309	1	1953	4502	0	3013	0	1431	3605	1400	387	342	7072	4660	2235	0	188	392	506	290	342	543	578	825	511	509	179	2	4
EQW00_05570_2147	SE	EQW00_05570	SE_Y	60	0	5726	1	1011	2029	1791	578	268	14	0	1019	4572	2035	0	1336	102	22365	1	5872	14041	1	11955	0	5183	10760	4261	1191	1144	23672	15643	4134	0	477	915	1077	497	684	789	967	1631	824	916	189	13	4
EQW00_05570_2148	SE	EQW00_05570	SE_Y	60	0	3255	1	837	1011	865	82	151	4	5	325	1629	3044	0	2068	160	18833	0	4815	12141	2	9599	0	4493	9136	4236	1043	929	19915	13401	3428	0	271	404	600	331	417	469	451	827	415	506	3	11	22
EQW00_05570_2149	SE	EQW00_05570	SE_Y	60	0	781	0	199	304	235	194	29	9	0	249	315	263	0	184	13	1211	0	315	665	0	627	0	231	569	1204	82	54	1167	744	212	0	83	96	168	61	100	154	121	225	115	142	6	3	12
EQW00_05570_2150	SE	EQW00_05570	SE_Y	60	0	4374	2	1031	1596	1673	2047	146	1	7	1119	3205	3229	0	2368	243	8428	0	2078	4672	0	4041	0	1877	3892	2142	445	360	8407	5039	1379	0	507	751	1014	672	666	963	995	1673	1000	901	38	38	30
EQW00_05570_2151	SE	EQW00_05570	SE_Y	60	0	5072	0	1501	2090	1282	1910	347	27	0	32	2522	6471	0	4903	458	12521	0	3453	8013	2	7031	0	2915	5948	3618	712	641	13416	9027	2735	0	659	1018	1588	780	1036	1412	1347	2429	1231	1115	45	201	183
EQW00_00525_222	SE	EQW00_00525	SE_Y	60	0	0	0	0	0	0	0	0	0	0	0	0	0	0	0	0	0	0	0	0	0	0	0	0	0	0	0	0	0	0	0	0	0	0	0	0	0	0	0	0	0	0	0	0	0
EQW00_05575_2152	SE	EQW00_05575	SE_Y	60	0	8886	0	3040	3415	2343	3396	569	145	37	666	2645	12546	2	9038	805	14898	0	3841	9351	0	7101	0	3359	6946	4413	846	746	15487	10074	2621	0	1608	2754	3793	1952	2395	3307	3896	5766	3328	3181	248	121	146
EQW00_05575_2153	SE	EQW00_05575	SE_Y	60	0	3401	0	1017	1204	1039	1312	187	92	25	127	3050	2428	0	1758	129	2552	0	636	1190	0	1072	0	426	1138	2674	118	98	2250	1306	363	1	663	817	1171	572	703	986	1104	1805	1179	952	14	17	33
EQW00_05585_2154	SE	EQW00_05585	SE_Y	60	0	8173	3	2346	2986	3332	4654	770	1591	187	511	3938	1292	1	1023	143	2014	0	534	1081	0	876	0	444	976	1794	120	94	2063	1186	323	0	1855	2639	3252	1637	1742	2308	2626	4284	2689	2192	193	292	666
EQW00_05585_2155	SE	EQW00_05585	SE_Y	60	0	12807	3	3390	4838	3625	3635	985	445	87	2301	5473	3074	2	2366	270	9251	0	2376	6184	0	3867	0	2014	4599	2418	472	473	9728	6488	1960	0	2295	4260	4971	2594	3057	3921	3743	6457	3828	3028	1551	388	334
EQW00_05585_2156	SE	EQW00_05585	SE_Y	60	0	5002	4	1638	1952	1462	654	481	89	18	634	2126	3672	0	2427	309	6706	0	1691	4074	0	3019	0	1378	3281	2569	323	334	6661	4430	994	0	976	1465	1984	1012	1141	1550	1466	2349	1566	1047	171	131	51
EQW00_05585_2157	SE	EQW00_05585	SE_Y	60	0	37797	10	8983	12352	9116	11914	3239	3427	599	10310	18306	12185	4	9130	1260	14651	2	3762	8787	1	7706	0	3158	6748	8662	721	631	14269	9825	5118	0	6210	8047	10231	5288	6537	8356	8611	14643	8486	6345	679	766	167
EQW00_05590_2158	SE	EQW00_05590	SE_Y	60	0	23674	4	6504	8788	7471	3514	2446	1773	202	2660	14303	6437	1	4829	619	13653	0	3826	9301	0	7123	0	3224	6526	3330	784	697	15196	10147	2884	0	3266	5355	7016	3694	4656	6076	5556	9101	4815	4220	1083	700	652
EQW00_05590_2159	SE	EQW00_05590	SE_Y	60	0	28953	13	7373	10857	9270	3884	3044	1775	233	1013	12318	9015	0	6456	887	20033	0	5136	12757	2	10264	0	4643	9626	5441	1041	984	21555	14123	3553	0	4040	5947	8618	4356	5686	7635	6671	10357	6286	4992	370	218	604
EQW00_05595_2160	SE	EQW00_05595	SE_Y	60	0	41093	3	10904	13989	9347	8075	2351	1916	282	7090	20368	10916	1	7926	698	24798	3	6415	16437	0	13321	0	5948	11473	3240	1266	1265	27166	18919	5155	0	4332	6333	8314	4253	6306	8158	8254	12548	6835	7793	716	804	122
EQW00_05595_2161	SE	EQW00_05595	SE_Y	60	0	16089	2	4021	4866	3283	2412	1133	781	165	2768	4652	10335	3	7242	660	27715	0	7119	17984	0	14619	0	6556	12949	6575	1442	1347	29868	20137	5397	0	1137	1774	2455	1441	2127	2461	2261	3722	1971	2443	97	328	83
EQW00_05600_2162	SE	EQW00_05600	SE_Y	60	0	2165	1	470	556	336	450	158	62	7	653	430	759	3	511	52	7227	0	1822	4071	0	3201	0	1438	3395	2934	360	337	7150	4537	1209	0	159	216	297	197	287	354	282	428	242	359	50	94	6
EQW00_00530_223	SE	EQW00_00530	SE_Y	60	0	0	0	0	0	0	0	0	0	0	0	0	0	0	0	0	0	0	0	0	0	0	0	0	0	0	0	0	0	0	0	0	0	0	0	0	0	0	0	0	0	0	0	0	0
EQW00_05610_2163	SE	EQW00_05610	SE_Y	60	0	1573	1	410	550	779	96	139	259	38	118	117	726	0	414	58	1338	0	321	731	0	451	0	210	655	752	59	48	1123	737	824	0	380	563	777	248	289	443	531	925	674	360	44	106	47
EQW00_05610_2164	SE	EQW00_05610	SE_Y	60	0	16470	16	5041	6403	4564	2389	1334	1195	206	274	4292	6618	1	4455	490	10240	0	2410	5986	0	4670	0	2165	4541	3654	521	413	10131	6319	891	0	3196	4317	6173	2313	2759	3433	5012	8346	4694	3201	404	380	125
EQW00_05610_2165	SE	EQW00_05610	SE_Y	60	0	28338	8	8136	10500	7916	3132	2421	731	107	117	6885	10666	3	7843	972	9038	1	2321	5856	0	4393	0	1794	4252	4273	413	442	9053	6277	2407	0	5390	7862	11554	3985	5101	6535	9103	14176	8019	5803	1358	747	428
EQW00_05620_2166	SE	EQW00_05620	SE_Y	60	0	6486	14	1581	2076	1653	811	307	457	32	372	1327	7149	0	5002	293	8669	0	2314	5754	0	4525	0	1955	4198	2579	447	469	9094	6626	5566	0	1373	1841	2471	968	1308	1579	2153	3520	1976	1775	118	188	36
EQW00_05620_2167	SE	EQW00_05620	SE_Y	60	0	22788	9	6024	7212	4923	4670	835	574	75	5023	5001	21657	1	14668	953	17517	0	4310	10663	0	7949	1	3801	7976	3705	856	786	18082	11178	3108	0	4183	6820	8346	3223	4059	5690	7268	12251	6648	6000	219	1005	152
EQW00_05625_2168	SE	EQW00_05625	SE_Y	60	0	20508	2	6294	8248	4760	1936	910	381	66	3721	1091	20048	2	13564	965	25488	1	6503	15437	1	12630	1	5792	11816	5752	1265	1233	26367	17027	4778	0	2950	3964	5644	2581	3015	3840	5684	8796	4825	4482	81	86	190
EQW00_05630_2169	SE	EQW00_05630	SE_Y	60	0	13308	1	4059	4979	4362	6680	739	407	58	3891	12309	5982	1	4831	342	5136	0	1045	2483	1	2013	0	933	2286	1826	236	169	4201	2385	618	0	2524	3078	4110	1637	2063	2793	3657	5431	3983	3237	121	147	237
EQW00_05630_2170	SE	EQW00_05630	SE_Y	60	0	5	0	1	0	0	0	0	554	80	271	1	0	0	0	0	0	0	0	0	0	1	0	0	0	20	0	0	0	0	4817	0	2	1	1	0	1	2	0	5	1	1	0	0	64
EQW00_05630_2171	SE	EQW00_05630	SE_Y	60	0	3000	1	1216	1430	891	406	245	319	42	194	737	4401	1	3391	282	6611	0	1700	4107	0	3284	0	1383	3030	1862	301	341	6613	4364	4308	0	762	906	1394	596	826	1037	1198	1970	1060	1089	46	98	731
EQW00_05630_2172	SE	EQW00_05630	SE_Y	60	0	533	0	204	274	161	16	26	3	0	108	86	680	0	473	21	1142	0	252	633	0	432	0	153	485	1208	46	49	1007	611	882	0	120	156	266	93	120	135	190	298	185	179	3	2	41
EQW00_05630_2173	SE	EQW00_05630	SE_Y	60	0	440	0	122	137	110	90	10	132	6	318	306	447	0	290	24	882	0	189	355	0	349	0	137	366	1210	45	16	735	353	823	0	131	140	215	76	100	137	151	262	162	149	0	24	5
EQW00_05630_2174	SE	EQW00_05630	SE_Y	60	0	18240	1	5272	7454	3999	5124	509	539	58	2950	25714	18388	4	14060	1161	26164	3	7312	17570	1	14126	2	6161	12421	5148	1442	1494	28490	19690	5344	0	3589	4927	5957	3344	4501	5542	5938	10537	5337	5370	286	58	71
EQW00_05630_2175	SE	EQW00_05630	SE_Y	60	0	5151	0	1625	2177	1286	224	295	164	21	1551	1378	4336	1	3159	248	6707	1	1681	4072	0	3363	0	1456	3267	2202	337	315	6818	4476	1177	0	830	971	1716	749	1068	1059	1615	2307	1137	1189	42	122	21
EQW00_05630_2176	SE	EQW00_05630	SE_Y	60	0	1175	1	282	404	180	16	78	237	28	333	234	1080	0	693	49	2572	0	657	1430	0	1031	0	476	1220	1561	109	122	2302	1544	431	0	118	165	218	107	146	147	193	273	188	182	3	3	5
EQW00_05630_2177	SE	EQW00_05630	SE_Y	60	0	21767	1	7126	9090	5304	3800	1336	732	80	3528	2526	17838	1	12258	1079	26305	1	6733	16733	1	13930	0	6294	12351	5010	1340	1198	27831	18341	2237	0	2343	3975	5065	2821	3255	3978	5043	7900	3839	4386	206	99	258
EQW00_05630_2178	SE	EQW00_05630	SE_Y	60	0	18406	9	5459	7602	4274	2495	1167	21	12	1539	3277	12630	1	9906	844	13641	0	3471	8444	1	5945	0	2798	6348	2701	727	653	13710	8821	2527	0	2152	3477	5022	2421	2738	3694	4572	7099	3618	3626	126	115	181
EQW00_05630_2179	SE	EQW00_05630	SE_Y	60	0	30768	24	9560	12244	10394	12432	1596	250	60	684	23191	22105	3	17468	1564	22448	1	5860	15008	0	12046	1	5308	11004	6087	1205	1159	24658	16895	4727	0	4703	7717	9417	4458	5922	7604	9544	13835	7337	6865	739	621	361
EQW00_05635_2180	SE	EQW00_05635	SE_Y	60	0	16114	3	5084	6878	4775	1029	837	2086	209	1821	1602	19063	2	12636	994	21704	1	5579	13914	0	10715	0	4918	10204	5015	1139	992	23058	14613	3334	0	2363	3335	4655	2172	2767	3426	3746	5801	3137	3639	141	236	138
EQW00_05635_2181	SE	EQW00_05635	SE_Y	60	0	1	0	0	0	0	0	0	1763	196	602	0	0	0	0	0	0	0	0	0	0	0	0	0	0	2	0	0	0	0	2823	0	0	0	0	0	1	0	0	0	0	0	0	17	333
EQW00_05635_2182	SE	EQW00_05635	SE_Y	60	0	28424	1	8187	11630	6834	8311	1624	1077	191	6608	9373	10096	0	7850	592	8325	0	2298	5637	0	4266	0	1959	4026	2002	496	420	9498	6100	1730	0	2916	3878	5385	2337	3095	4177	5400	7964	3905	4313	227	151	56
EQW00_00540_224	SE	EQW00_00540	SE_Y	60	0	0	0	0	0	0	0	0	0	0	0	0	0	0	0	0	0	0	0	0	0	0	0	0	0	0	0	0	0	0	0	0	0	0	0	0	0	0	0	0	0	0	0	0	0
EQW00_05640_2183	SE	EQW00_05640	SE_Y	60	0	47356	6	16035	24284	25738	24281	7226	31769	4365	21137	48655	90742	7	64513	4984	15869	1	4141	10345	2	8399	1	3579	7712	4666	806	810	17460	11386	3253	0	4525	9592	12647	5985	7798	9467	13479	16634	8450	8033	4921	2824	1796
EQW00_05645_2184	SE	EQW00_05645	SE_Y	60	0	433	1	153	267	170	94	32	3212	448	3132	12	941	0	699	84	5	0	0	1	0	1	0	2	0	11	0	1	4	1	5668	0	64	125	187	80	100	122	243	259	225	183	5	6	1372
EQW00_05645_2185	SE	EQW00_05645	SE_Y	60	0	90003	24	32958	39876	32597	20477	7134	7341	1037	6912	28973	112927	8	81692	6973	25127	2	6743	15895	1	12188	1	5875	12002	2540	1354	1303	26644	17819	3435	0	15617	22276	29600	14469	20587	23799	30345	47068	26208	23093	1028	575	1548
EQW00_05645_2186	SE	EQW00_05645	SE_Y	60	0	93366	15	37540	46159	29288	12900	6390	8231	1069	29123	20762	94598	6	75259	6219	15475	0	4049	9840	2	6686	1	3403	7310	2283	846	905	15879	10114	2414	0	7801	14155	18050	9011	11257	13632	18486	25286	15409	13785	557	77	1829
EQW00_05650_2187	SE	EQW00_05650	SE_Y	60	0	2709	1	627	803	802	284	85	438	71	494	208	2446	0	1705	115	13119	0	3500	8557	0	6146	0	2835	6243	3571	702	677	13668	9252	2287	0	141	247	359	249	452	568	705	912	581	483	5	87	106
EQW00_05650_2188	SE	EQW00_05650	SE_Y	60	0	7908	1	1668	2045	1719	766	299	1484	209	126	8323	1362	0	1036	66	11806	0	3162	7651	0	5946	0	2532	5551	3500	628	518	12270	8455	2123	0	260	495	601	535	752	987	942	1405	827	740	204	292	15
EQW00_05650_2189	SE	EQW00_05650	SE_Y	60	0	2374	0	399	515	504	9	101	986	160	203	234	670	1	509	28	12148	0	3130	8221	0	6349	0	2750	5498	3073	600	617	12880	9011	2616	0	69	122	184	134	190	268	413	631	282	222	3	56	5
EQW00_05655_2190	SE	EQW00_05655	SE_Y	60	0	325	0	48	74	86	28	30	91	3	123	120	424	0	354	58	1621	0	395	865	0	642	0	281	712	867	82	61	1446	931	228	0	105	132	151	25	69	57	48	125	74	94	22	6	118
EQW00_05655_2191	SE	EQW00_05655	SE_Y	60	0	1390	0	366	531	320	709	183	21	4	25	120	1927	1	1435	323	8581	0	2292	5668	0	4128	0	1704	4126	2958	423	444	9056	6409	1739	0	302	490	841	211	236	343	366	525	292	284	269	26	5
EQW00_05660_2192	SE	EQW00_05660	SE_Y	60	0	2150	0	231	352	431	20	147	76	11	147	28	1628	0	1207	126	10955	0	3039	7621	0	5597	0	2667	5363	2744	574	600	12088	8381	2283	0	230	306	401	141	266	328	98	146	62	285	1	1	1
EQW00_05660_2193	SE	EQW00_05660	SE_Y	60	0	26180	16	5514	8125	5557	5585	2117	114	46	10995	23804	10816	2	8019	837	31735	1	8507	21644	0	16851	1	7233	14879	4956	1702	1591	34752	23814	6357	0	2004	3060	3964	1981	2757	3474	893	1543	686	3088	61	302	32
EQW00_05660_2194	SE	EQW00_05660	SE_Y	60	0	13094	1	3749	4366	3461	3219	1029	603	126	3075	6352	1917	0	1246	105	5980	0	1599	3929	0	2869	0	1241	2970	1679	304	296	6469	4191	1076	0	1045	1704	2221	1040	1366	1798	406	656	426	1646	56	62	95
EQW00_05660_2195	SE	EQW00_05660	SE_Y	60	0	33567	6	9701	12797	9818	9195	2452	1586	272	3215	13414	7586	0	5491	661	14550	1	4138	10109	1	7160	0	3254	7135	1969	794	805	15834	10790	3048	0	3851	6546	8997	4111	4975	6918	1442	2816	1644	6104	164	166	415
EQW00_05660_2196	SE	EQW00_05660	SE_Y	60	0	9079	1	2130	3155	1631	6156	362	91	23	478	7249	2074	0	1457	173	26523	3	7057	18136	0	13747	1	6007	12554	4068	1450	1384	28356	19966	5238	0	911	1471	1724	909	1016	1374	297	696	282	1371	11	6	987
EQW00_05665_2197	SE	EQW00_05665	SE_Y	60	0	129	0	21	27	40	32	6	8	0	108	3	35	0	18	3	166	0	33	106	0	63	0	41	86	243	9	11	189	90	431	0	12	32	26	11	14	17	19	19	15	26	0	3	7
EQW00_05665_2198	SE	EQW00_05665	SE_Y	60	0	12563	0	3141	3101	3300	3680	1054	74	28	4680	10362	4317	0	3436	345	14532	2	3786	8961	0	6726	0	2885	6852	3240	796	675	14539	10013	3980	0	1775	2663	3558	1335	1815	2266	2213	3002	1967	2921	149	220	41
EQW00_05670_2199	SE	EQW00_05670	SE_Y	60	0	1621	0	419	498	456	603	157	42	5	257	1801	924	1	709	73	2114	0	602	1133	0	970	0	381	997	1484	92	91	1967	1324	954	0	111	108	206	115	143	160	161	215	152	167	5	1	9
EQW00_05670_2200	SE	EQW00_05670	SE_Y	60	0	7676	0	2347	2749	2167	2306	743	70	10	416	2215	3092	2	2098	208	4325	0	1038	2385	0	1761	0	742	1961	2898	207	172	3964	2582	2716	0	729	1183	1657	918	1033	1416	1217	1803	1259	1391	124	45	24
EQW00_00040_25	SE	EQW00_00040	SE_Y	60	0	4427	0	1492	1951	1698	1400	623	419	37	147	3638	1271	0	997	111	570	0	131	283	0	206	0	87	304	563	22	17	463	301	78	0	1039	1500	1951	528	658	838	1387	1909	1563	1257	107	92	66
EQW00_05670_2201	SE	EQW00_05670	SE_Y	60	0	26891	3	7636	9658	7230	4432	2274	279	54	2978	9025	5471	0	4090	480	10126	4	2749	7015	1	4406	0	2130	5014	3699	511	576	10968	6869	1972	0	3177	6316	6739	4466	5289	6942	6024	8751	6068	5903	450	1036	107
EQW00_05675_2202	SE	EQW00_05675	SE_Y	60	0	4498	2	1031	1442	744	1291	187	10	0	1964	2195	4003	1	2909	273	10025	0	2662	6373	1	4740	0	2110	4816	3152	559	491	10725	6867	3234	0	907	1292	1629	685	706	1184	3037	4447	2495	798	13	153	288
EQW00_05675_2203	SE	EQW00_05675	SE_Y	60	0	10550	3	2471	3460	2980	2726	614	45	10	1369	2522	5258	0	3878	369	8683	0	2275	5239	0	4144	0	1853	4136	3802	396	438	8568	6057	3115	0	752	831	1028	466	530	808	2272	3571	2011	637	24	181	8
EQW00_05675_2204	SE	EQW00_05675	SE_Y	60	0	14380	1	5251	6251	2995	2349	1328	441	70	800	354	14293	3	8692	764	26391	0	6952	17659	0	14211	0	6154	12608	4020	1386	1322	28834	19973	5028	0	3821	4648	6629	3107	3535	4356	12671	19499	9445	3485	155	804	140
EQW00_05675_2205	SE	EQW00_05675	SE_Y	60	0	47163	6	14640	19034	10914	4178	2914	2114	294	7820	4467	10212	0	8151	688	5898	0	1632	3938	1	2361	0	1221	3087	1277	315	321	6135	4179	2274	0	7809	13986	15896	6785	7503	10518	25785	36483	21161	8264	1002	2030	1573
EQW00_05680_2206	SE	EQW00_05680	SE_Y	60	0	30134	3	8990	11524	8336	3300	2709	1913	298	1345	5682	10648	0	8418	819	7975	0	2165	5282	1	4239	1	1807	3972	3048	426	405	8497	5715	1758	0	4320	7023	9725	3796	4220	5851	8684	11920	7697	5522	320	1274	201
EQW00_05685_2207	SE	EQW00_05685	SE_Y	60	0	234	0	98	82	109	189	30	0	0	2	0	185	0	123	7	13298	0	3550	8738	0	6197	1	2934	6325	2636	680	634	13896	9054	2582	0	67	145	168	51	35	76	72	177	80	69	2	7	25
EQW00_05685_2208	SE	EQW00_05685	SE_Y	60	0	785	1	242	210	185	1047	30	14	0	131	66	226	0	158	16	10370	0	2399	5940	0	4248	0	2000	4663	3190	561	415	10195	6352	5984	0	177	273	285	90	118	145	201	295	163	115	0	155	49
EQW00_05685_2209	SE	EQW00_05685	SE_Y	60	0	3309	0	942	1160	1602	2129	216	430	37	789	1582	510	0	326	26	10315	0	2644	6032	1	4899	0	2095	4820	2863	506	464	10367	6898	2732	0	657	934	1104	380	477	664	1093	1734	951	628	241	546	166
EQW00_05685_2210	SE	EQW00_05685	SE_Y	60	0	2064	1	637	636	298	1508	34	58	5	128	1681	465	0	387	25	23559	0	6588	15768	0	12156	0	5671	11332	6609	1315	1400	26165	18275	4760	1	447	800	836	213	444	325	658	1225	622	340	368	456	246
EQW00_05690_2211	SE	EQW00_05690	SE_Y	60	0	469	0	161	167	176	89	52	117	3	305	263	187	0	144	10	322	0	81	160	0	134	0	51	133	203	13	13	270	187	49	0	118	168	211	122	182	248	211	271	272	156	1	19	32
EQW00_05690_2212	SE	EQW00_05690	SE_Y	60	0	291	0	83	77	63	51	9	1	0	17	84	148	0	128	11	2142	0	570	1253	0	1006	1	437	916	1405	74	93	2245	1477	428	0	60	100	71	68	56	113	120	200	119	65	0	2	28
EQW00_05690_2213	SE	EQW00_05690	SE_Y	60	0	435	0	72	59	140	22	28	38	7	60	51	168	0	120	3	2071	1	455	1081	0	836	0	429	910	969	94	92	1868	1092	2113	0	33	33	42	29	68	49	61	94	64	55	1	0	5
EQW00_05695_2214	SE	EQW00_05695	SE_Y	60	0	705	0	206	210	228	443	72	172	20	546	600	170	0	142	10	811	0	203	401	0	296	0	127	374	1594	37	40	693	422	696	0	67	116	161	181	202	319	323	474	369	186	124	189	69
EQW00_05695_2215	SE	EQW00_05695	SE_Y	60	0	1831	0	481	475	333	427	103	154	17	649	87	1411	0	1069	153	11490	0	3056	7958	1	5395	0	2509	5586	2371	575	588	12479	8225	2116	0	110	225	441	486	536	831	885	1268	748	317	46	27	11
EQW00_05695_2216	SE	EQW00_05695	SE_Y	60	0	914	1	230	273	278	178	65	954	106	231	118	576	0	398	57	5728	0	1490	3256	0	2609	0	1110	2604	2104	269	227	5427	3661	2598	0	92	135	184	306	382	596	569	1092	577	205	55	115	14
EQW00_05695_2217	SE	EQW00_05695	SE_Y	60	0	568	0	158	180	186	8	37	161	28	100	31	645	0	447	53	8093	0	2119	5355	0	3968	0	1876	3885	1848	434	360	8405	5691	2429	1	39	84	130	207	288	336	460	641	446	118	8	14	10
EQW00_05700_2218	SE	EQW00_05700	SE_Y	60	0	1831	1	597	789	285	61	248	351	58	76	2	1493	0	918	179	26356	1	6694	17234	0	13476	0	5926	12103	4797	1397	1318	27888	18977	4737	0	293	559	784	1384	1881	2622	3115	5460	3652	587	169	65	130
EQW00_05700_2219	SE	EQW00_05700	SE_Y	60	0	0	0	0	0	0	0	0	771	64	84	0	1	0	0	0	4	0	0	0	0	1	0	0	0	8	0	0	0	0	2518	0	0	0	0	2	0	0	1	0	0	0	0	3	3
EQW00_05700_2220	SE	EQW00_05700	SE_Y	60	0	46	0	17	15	5	47	2	11	4	107	44	21	0	27	3	438	0	96	311	0	206	0	92	232	114	17	15	480	329	83	0	10	5	16	18	11	23	44	50	21	5	4	4	20
EQW00_05705_2221	SE	EQW00_05705	SE_Y	60	0	159	0	40	52	19	1	1	0	1	53	2	104	0	75	12	15828	1	4293	9935	0	7955	0	3519	7531	5435	843	834	16643	11010	2447	0	36	16	55	18	60	22	24	97	14	46	0	0	2
EQW00_05710_2222	SE	EQW00_05710	SE_Y	60	0	5511	0	1533	1865	1375	467	387	10	0	274	588	3686	0	2979	307	7567	0	2050	4957	0	4041	0	1749	3649	3042	389	398	8259	5805	4444	0	1085	1570	2123	1436	1858	2330	3483	5297	3297	1579	74	434	474
EQW00_05715_2223	SE	EQW00_05715	SE_Y	60	0	5781	0	621	740	1249	312	118	11	2	1496	1880	921	0	688	35	1578	0	374	927	0	489	0	252	751	271	73	43	1344	769	234	0	187	353	429	148	138	235	419	562	372	325	5	24	10
EQW00_05725_2224	SE	EQW00_05725	SE_Y	60	0	332	0	73	87	92	113	34	11	0	56	71	391	0	278	32	755	0	222	435	0	349	0	159	371	210	37	43	786	482	111	0	38	63	69	41	74	73	104	120	82	51	0	0	1
EQW00_05730_2225	SE	EQW00_05730	SE_Y	60	0	10245	0	2050	2802	2808	2162	685	897	105	6790	1852	12799	2	8499	773	18607	1	4682	11479	0	9266	1	3840	8723	5985	926	809	17860	13033	5993	0	1391	2276	2877	1585	1804	2370	2249	3767	1905	2043	1191	1376	535
EQW00_05730_2226	SE	EQW00_05730	SE_Y	60	0	9758	0	2285	2559	2562	2891	518	1042	158	650	6770	4611	0	2762	226	8038	0	2063	4581	0	3484	0	1441	3893	2832	370	358	7810	5054	1222	0	1544	2654	3381	1564	1921	2958	2269	3276	2229	2201	81	58	77
EQW00_00560_226	SE	EQW00_00560	SE_Y	60	0	0	0	0	0	0	0	0	0	0	0	0	0	0	0	0	0	0	0	0	0	0	0	0	0	0	0	0	0	0	1224	0	0	0	0	0	0	0	0	0	0	0	0	0	25
EQW00_05730_2227	SE	EQW00_05730	SE_Y	60	0	655	0	114	117	165	99	33	26	4	253	86	288	0	137	14	655	0	166	287	0	264	0	89	299	831	27	22	446	331	157	0	102	175	181	69	103	144	95	160	127	142	15	5	2
EQW00_05730_2228	SE	EQW00_05730	SE_Y	60	0	27405	3	8158	8970	4970	3394	981	496	61	2449	6519	37054	1	26353	2435	29019	2	7400	20034	1	15182	0	6540	13814	12261	1500	1444	30994	22043	244	0	6777	10313	13411	7211	10280	12869	9461	15755	7934	9257	767	675	643
EQW00_05735_2229	SE	EQW00_05735	SE_Y	60	0	6849	0	1546	2070	1100	257	166	462	34	887	4746	5185	0	3750	271	17060	0	4729	11402	1	9430	0	4051	8154	5484	913	927	18854	13670	3526	0	673	734	1079	814	1140	1300	2119	3169	1591	1462	15	40	9
EQW00_05735_2230	SE	EQW00_05735	SE_Y	60	0	3277	0	1047	1165	805	78	130	9	4	64	98	1765	0	1411	81	7766	0	2131	4936	0	3865	0	1632	3694	2931	389	335	8098	5677	2240	0	315	458	645	438	594	703	992	1533	939	790	4	77	13
EQW00_05735_2231	SE	EQW00_05735	SE_Y	60	0	28	0	6	8	1	7	1	0	0	32	0	14	0	19	0	86	0	16	50	0	31	0	13	39	287	2	4	86	46	576	0	0	4	7	2	1	4	10	7	3	10	0	0	0
EQW00_05740_2232	SE	EQW00_05740	SE_Y	60	0	34	0	12	12	8	37	6	21	4	0	22	16	0	9	0	98	0	22	62	0	34	0	21	58	330	5	0	78	49	2703	0	4	5	9	7	6	16	10	12	9	9	0	0	0
EQW00_05740_2233	SE	EQW00_05740	SE_Y	60	0	163	0	51	78	62	5	4	0	0	0	39	70	0	66	8	872	0	204	483	1	387	0	149	383	1773	54	42	827	472	1650	0	21	28	29	24	27	40	41	64	55	42	1	0	0
EQW00_05740_2234	SE	EQW00_05740	SE_Y	60	0	5179	0	1402	1891	1709	632	201	270	45	623	898	1948	0	1351	121	14348	2	3653	8961	0	7200	0	2976	6675	4389	685	680	14363	10150	5012	0	468	581	981	511	744	831	1307	2107	1267	926	13	9	4
EQW00_05745_2235	SE	EQW00_05745	SE_Y	60	0	7648	3	1665	2415	1519	1673	232	11	27	1713	224	2365	0	1681	116	31406	2	8098	20085	0	16155	2	7497	14678	3986	1690	1671	33870	22451	5939	0	429	1004	987	517	1011	970	1330	3087	1447	952	11	1298	81
EQW00_05745_2236	SE	EQW00_05745	SE_Y	60	0	16457	1	3758	6657	4256	8491	883	405	57	895	5325	3561	0	2691	179	29289	1	7246	19695	0	13495	0	6453	13520	3673	1502	1542	31099	21524	5504	0	1279	2266	2789	1587	2464	2640	3833	5972	3879	2863	145	175	99
EQW00_05750_2237	SE	EQW00_05750	SE_Y	60	0	10408	0	3448	2951	3435	1878	664	1775	210	432	7008	9961	3	6309	900	24223	2	6244	16372	0	11900	0	5225	11392	4707	1183	1127	25578	18247	4565	0	1547	1992	2394	1565	1844	2827	3000	4727	2439	1800	36	25	140
EQW00_05755_2238	SE	EQW00_05755	SE_Y	60	0	32380	3	7930	10352	7626	3529	3179	4014	594	1167	17578	14942	2	11109	1458	27224	0	6986	18652	0	14152	1	6479	12457	3253	1437	1339	29371	21446	5695	0	2880	4239	5617	3672	5427	6749	6116	12046	6201	4715	273	1067	1140
EQW00_05755_2239	SE	EQW00_05755	SE_Y	60	0	9916	1	3232	3191	2776	1652	812	1765	200	187	1122	7516	0	4778	622	26799	1	7187	18979	0	14148	0	6227	12512	7344	1344	1351	29348	21925	5393	0	1067	1444	2135	1336	1946	2668	2333	3667	2169	1625	680	247	90
EQW00_05760_2240	SE	EQW00_05760	SE_Y	60	0	11591	0	3076	3675	2467	1244	1812	1015	91	4409	3662	5423	2	4193	1320	13342	0	3445	9249	0	6395	0	3012	6106	3419	732	632	14259	10155	2422	0	4318	8849	10202	2350	3017	4168	2701	4100	2381	2550	42	216	69
EQW00_05760_2241	SE	EQW00_05760	SE_Y	60	0	11449	0	2846	3373	1939	1451	1453	807	141	3186	4222	6984	2	5301	1542	22619	0	6027	16218	0	12346	1	5226	10288	3841	1171	1113	24633	18830	4628	0	2773	5130	6549	1466	2146	3003	1786	2983	1497	1684	121	841	61
EQW00_05760_2242	SE	EQW00_05760	SE_Y	60	0	5515	0	1087	1625	1514	1723	869	11	13	940	3718	3060	0	2241	602	14062	0	3084	9203	0	6994	0	2795	6480	4154	607	655	13774	10222	5491	0	1351	2408	2543	657	954	1304	629	1221	617	639	181	435	61
EQW00_05765_2243	SE	EQW00_05765	SE_Y	60	0	425	0	60	81	70	0	29	5	0	247	0	63	0	63	15	4505	0	1145	2761	0	2004	0	863	2022	1491	199	210	4450	3173	933	0	47	130	165	44	47	57	57	73	30	43	0	16	5
EQW00_05770_2244	SE	EQW00_05770	SE_Y	60	0	579	0	143	202	273	109	75	3668	408	876	245	128	0	93	12	74	0	14	48	0	28	0	15	44	236	1	4	79	38	1331	0	80	155	189	73	72	107	118	149	121	90	728	1656	562
EQW00_05770_2245	SE	EQW00_05770	SE_Y	60	0	10669	1	2567	3275	3136	1622	1176	27	13	114	3655	2363	0	1686	277	6497	0	1777	4414	0	3211	0	1363	3115	2793	331	296	7337	5002	1207	0	1459	2725	3487	1581	1906	2740	2610	4209	2337	1487	68	26	52
EQW00_05770_2246	SE	EQW00_05770	SE_Y	60	0	8281	0	1732	1960	1734	91	621	34	3	984	2035	852	1	522	102	10174	0	2733	6527	0	4811	1	2165	4651	2975	507	440	10204	7604	2171	0	988	1660	2265	931	1180	1592	1517	2337	1666	958	383	356	41
EQW00_05775_2247	SE	EQW00_05775	SE_Y	60	0	273	0	42	55	43	0	16	0	0	93	1	140	0	116	10	5289	0	1356	3503	0	2328	0	1030	2492	1844	249	215	5226	3571	582	0	68	72	113	34	72	93	205	222	127	50	5	3	2
EQW00_05775_2248	SE	EQW00_05775	SE_Y	60	0	5211	0	1315	1536	1158	692	216	25	2	1514	1960	1747	0	1591	169	19706	0	5137	14335	0	9204	0	4429	9308	1718	1045	1030	21256	15364	4084	0	704	1196	1276	815	881	1334	1581	2485	1463	771	340	169	39
EQW00_05775_2249	SE	EQW00_05775	SE_Y	60	0	19903	7	5456	7211	3842	2689	1155	492	85	3829	22	9383	0	7189	802	26440	0	7039	19078	0	12837	0	5983	12528	2686	1373	1354	29107	20955	4942	0	4381	7729	10526	5585	6852	7953	12472	20825	9822	6031	62	711	416
EQW00_05780_2250	SE	EQW00_05780	SE_Y	60	0	13254	2	2900	4072	3431	1228	827	2880	323	2259	7297	4428	0	3603	323	9729	0	2389	6333	0	3921	0	2073	4489	1841	506	431	9860	6762	1679	0	921	1804	1908	798	1054	1439	2395	3464	2329	1591	403	120	158
EQW00_00570_227	SE	EQW00_00570	SE_Y	60	0	0	0	0	0	0	0	0	0	0	0	0	0	0	0	0	0	0	0	0	0	0	0	0	0	0	0	0	0	0	0	0	0	0	0	0	0	0	0	0	0	0	0	0	0
EQW00_05785_2251	SE	EQW00_05785	SE_Y	60	0	3872	3	605	975	1007	868	350	2276	272	616	4315	2143	0	1500	193	3695	2	747	1686	0	1427	0	636	1490	1763	166	111	2939	1706	1609	0	236	527	424	367	460	473	316	374	275	350	38	633	180
EQW00_05790_2252	SE	EQW00_05790	SE_Y	60	0	2124	1	530	692	536	111	163	209	42	484	743	752	0	535	51	2176	0	531	1284	0	973	0	395	1018	1353	90	106	2104	1368	337	0	339	489	572	264	322	406	412	634	469	454	32	37	99
EQW00_05790_2253	SE	EQW00_05790	SE_Y	60	0	2882	0	913	977	844	131	187	262	49	395	1623	2312	0	1429	166	9325	0	2568	6236	0	4796	0	1843	4562	3661	497	432	10040	6756	1827	0	507	788	1070	475	512	745	766	1179	734	803	159	46	19
EQW00_05790_2254	SE	EQW00_05790	SE_Y	60	0	985	0	254	325	248	95	85	34	3	112	303	472	0	317	30	1389	0	352	740	0	628	0	222	623	1702	64	44	1246	779	211	0	225	255	368	161	172	260	220	482	320	244	8	19	68
EQW00_05795_2255	SE	EQW00_05795	SE_Y	60	0	4120	2	1289	1458	1205	924	418	14	12	640	532	1832	2	1315	148	4516	1	1195	2954	0	2153	0	938	2203	1814	215	214	4808	3226	25	0	643	1023	1423	672	774	986	1398	2105	1226	932	9	3	7
EQW00_05795_2256	SE	EQW00_05795	SE_Y	60	0	4111	3	1214	1513	929	871	325	70	18	892	439	2109	0	1356	159	7399	0	1997	4790	1	3270	0	1411	3637	1922	388	334	8009	5618	1419	0	498	895	1431	597	710	793	1171	1673	937	810	60	9	63
EQW00_05800_2257	SE	EQW00_05800	SE_Y	60	0	3359	0	912	1201	789	1507	252	500	62	968	2652	1672	0	1313	194	3239	0	875	1986	0	1581	0	699	1501	2668	148	139	3209	2136	103	0	662	807	1239	598	706	991	1297	1871	1142	723	133	64	603
EQW00_00570_228	SE	EQW00_00570	SE_Y	18	0	0	0	0	0	0	0	0	0	0	0	0	0	0	0	0	0	0	0	0	0	0	0	0	0	0	0	0	0	0	0	0	0	0	0	0	0	0	0	0	0	0	0	0	0
EQW00_05800_2258	SE	EQW00_05800	SE_Y	60	0	3	0	0	0	0	1	0	7	0	2	2	0	0	1	0	13	0	3	5	0	2	0	1	5	117	0	0	12	4	178	0	0	1	1	0	0	1	1	0	3	1	0	0	0
EQW00_05800_2259	SE	EQW00_05800	SE_Y	60	0	257	0	55	91	48	13	8	212	26	27	33	122	0	77	16	785	0	182	383	0	272	0	129	369	950	42	31	660	419	629	0	25	45	69	27	45	50	46	73	68	54	3	1	2
EQW00_05800_2260	SE	EQW00_05800	SE_Y	60	0	7553	0	1766	2395	1553	2277	333	538	71	1284	2966	2408	0	1754	212	8238	0	2113	4986	0	3864	1	1568	3780	3259	369	312	8052	5244	1218	0	741	1002	1597	656	822	1172	1365	2024	1176	1144	25	0	314
EQW00_05800_2261	SE	EQW00_05800	SE_Y	60	0	1624	0	513	582	397	1011	184	211	21	295	2017	520	1	397	35	2010	0	446	1069	0	963	0	404	882	1249	104	77	1939	1155	322	0	205	248	322	156	182	276	314	523	332	330	1	0	28
EQW00_05800_2262	SE	EQW00_05800	SE_Y	60	0	2748	0	749	972	620	565	210	7	0	97	1999	1792	0	1172	182	9884	1	2564	6254	0	4706	1	2195	4687	2301	497	462	10008	6757	1698	0	419	421	631	317	462	602	609	995	527	536	23	11	125
EQW00_05800_2263	SE	EQW00_05800	SE_Y	60	0	3160	0	890	1170	725	407	208	117	34	245	1847	2301	0	1631	197	8056	0	1999	4949	0	3754	0	1748	3724	2977	375	327	8246	5351	1323	0	333	433	642	293	394	516	530	965	575	542	10	27	103
EQW00_00040_26	SE	EQW00_00040	SE_Y	60	0	9050	1	2753	3983	3469	2753	1169	13180	1688	4750	5615	3450	1	2659	370	1965	0	493	1188	0	988	0	451	960	909	92	87	2264	1424	7667	0	1416	2915	3863	1340	1630	2436	2997	4518	2587	2396	2245	4126	730
EQW00_05800_2264	SE	EQW00_05800	SE_Y	60	0	170	0	62	92	54	6	11	210	29	71	39	106	0	82	4	338	0	68	215	0	121	0	78	150	106	8	15	319	207	2664	0	21	36	41	29	31	41	44	60	37	44	0	3	2
EQW00_05800_2265	SE	EQW00_05800	SE_Y	60	0	5168	4	1583	1847	1098	856	391	8	8	1781	1139	1237	0	922	114	9105	0	2293	5828	0	3537	0	1947	4357	2543	466	429	9735	5858	1941	0	608	1278	1503	681	675	1125	1394	1924	1112	1000	20	159	11
EQW00_05800_2266	SE	EQW00_05800	SE_Y	60	0	1812	0	385	615	159	429	97	10	9	376	509	757	0	540	55	22128	0	5845	15514	0	12256	0	5098	10412	6143	1125	1093	24250	17608	4615	0	159	217	336	133	243	330	433	659	347	255	3	3	7
EQW00_05805_2267	SE	EQW00_05805	SE_Y	60	0	4289	0	883	1050	1008	521	198	626	87	688	121	2298	1	1612	137	9185	0	2279	5474	0	4250	0	1848	4150	2130	432	419	9264	5948	1712	0	256	429	598	277	394	369	836	1488	814	675	29	0	54
EQW00_05805_2268	SE	EQW00_05805	SE_Y	60	0	3875	1	868	1244	956	825	138	526	70	104	1104	5273	3	3599	271	18149	2	4855	12246	0	9715	0	4154	8643	4438	926	904	20449	14346	3735	0	357	453	655	354	457	497	1070	2029	1020	659	14	31	24
EQW00_05805_2269	SE	EQW00_05805	SE_Y	60	0	28974	3	6724	9206	8282	4156	901	339	77	888	12943	8001	0	5656	441	16506	0	4306	11046	0	7234	0	3582	8009	4030	884	780	17829	11373	2939	0	1772	3273	3833	2275	2547	3311	6038	10524	6398	4080	1238	107	116
EQW00_05810_2270	SE	EQW00_05810	SE_Y	60	0	13124	11	4099	5454	3808	5407	614	779	112	152	3475	12312	0	8942	748	25083	0	6393	16372	0	12520	0	5371	11908	7169	1321	1134	26587	18034	4378	0	1476	2120	2855	1662	2392	2882	4738	7260	3841	2952	838	168	145
EQW00_05810_2271	SE	EQW00_05810	SE_Y	60	0	2132	0	532	750	625	958	160	557	58	94	1044	654	0	506	25	1353	0	271	690	0	531	0	251	624	952	63	44	1211	650	3782	0	202	302	370	209	250	377	415	700	520	419	188	761	149
EQW00_05815_2272	SE	EQW00_05815	SE_Y	60	0	18098	0	5628	7437	5958	7440	1335	2220	308	2495	3235	13266	1	10014	696	19104	0	4471	11320	1	9135	0	4025	8606	3856	908	725	19021	12265	2924	0	1849	2509	3577	2288	3076	3573	5074	7800	4568	3787	124	337	164
EQW00_05815_2273	SE	EQW00_05815	SE_Y	60	0	68705	3	18649	23861	19211	28471	3663	2429	331	964	33116	12696	2	9909	703	27920	4	7358	19464	2	14451	0	6327	13378	4203	1462	1393	31099	22047	485	0	5724	8756	9685	6679	9001	11881	14731	25915	13603	10995	200	55	181
EQW00_00575_229	SE	EQW00_00575	SE_Y	60	0	0	0	0	0	0	0	0	0	0	0	0	0	0	0	0	0	0	0	0	0	0	0	0	0	0	0	0	0	0	0	0	0	0	0	0	0	0	0	0	0	0	0	0	0
EQW00_05820_2274	SE	EQW00_05820	SE_Y	60	0	12234	4	3502	4704	4619	3489	1602	959	159	625	4299	10798	1	7040	867	9287	0	2334	5434	0	3912	0	1693	4519	2879	441	403	10006	6126	1318	0	1289	2979	3643	1518	1866	2395	2123	3042	1786	2033	592	119	866
EQW00_05820_2275	SE	EQW00_05820	SE_Y	60	0	1672	0	382	482	581	277	173	888	112	649	361	803	0	475	57	710	0	157	375	0	303	0	122	288	1955	31	28	597	414	1585	0	147	244	332	127	189	241	180	318	165	196	2	2	338
EQW00_05825_2276	SE	EQW00_05825	SE_Y	60	0	84684	24	23583	30876	22299	15462	8295	404	131	4725	28343	33371	2	21662	3528	20125	1	5240	14407	0	11160	1	4802	9441	4607	965	965	22167	16215	335	0	8801	15058	22202	10669	15012	18373	16816	24801	12641	12428	1166	858	1139
EQW00_05825_2277	SE	EQW00_05825	SE_Y	60	0	19517	3	5637	7031	5534	2489	1979	501	74	2877	3264	10177	4	6706	1035	7748	0	2035	5192	0	3484	0	1568	3621	2231	422	334	8304	5556	1411	0	2378	4249	5872	2903	3674	4687	3831	5660	3510	3290	154	89	206
EQW00_05825_2278	SE	EQW00_05825	SE_Y	60	0	69611	36	19847	25334	18286	26574	7112	2018	346	16990	51244	31580	2	21083	3406	23558	3	6207	16676	2	12748	1	5550	10908	5575	1148	1166	25479	19560	4814	0	7472	12473	16848	9207	13312	16334	12921	20116	9594	10176	475	611	926
EQW00_05825_2279	SE	EQW00_05825	SE_Y	60	0	43831	5	11030	13450	12723	13117	4413	2661	423	10024	17596	11742	3	8057	1163	6246	0	1609	4026	0	3166	0	1196	2920	2439	316	274	6107	4658	3125	0	4931	8013	10773	5596	7680	9847	8059	12011	6525	6591	728	512	637
EQW00_05825_2280	SE	EQW00_05825	SE_Y	60	0	77284	32	22155	29943	19157	25353	7051	2321	466	13069	14770	48490	4	35004	5735	33332	0	8352	23002	1	16374	0	7409	15367	7578	1708	1511	35536	25736	5884	0	9947	20162	25511	14526	20385	26207	19300	28343	14717	16291	1203	1220	1264
EQW00_00575_230	SE	EQW00_00575	SE_Y	60	0	0	0	0	0	0	0	0	0	0	0	0	0	0	0	0	0	0	0	0	0	0	0	0	0	0	0	0	0	0	0	0	0	0	0	0	0	0	0	0	0	0	0	0	0
EQW00_05830_2281	SE	EQW00_05830	SE_Y	60	0	73	0	8	25	16	5	2	450	52	18	10	1	0	0	0	2	0	2	0	0	3	0	0	1	53	0	0	0	3	878	0	11	12	15	4	6	3	2	17	14	7	0	2	0
EQW00_05830_2282	SE	EQW00_05830	SE_Y	60	0	37163	1	8644	11639	9967	14224	2328	4328	615	15723	23769	17963	7	15181	1736	20347	0	5373	14229	0	9955	0	4662	9106	3047	1077	956	21863	15354	3621	0	3723	6370	8041	2875	3711	5398	7459	11255	6226	5468	91	668	200
EQW00_05830_2283	SE	EQW00_05830	SE_Y	60	0	57725	1	15456	20733	16626	14565	4414	2424	352	13646	32581	38597	3	28786	3270	17557	0	4839	12480	0	8499	1	3882	8386	2407	945	808	19356	13834	3443	0	6197	10326	13934	5107	6677	8316	13059	19086	11221	8989	499	375	1042
EQW00_05830_2284	SE	EQW00_05830	SE_Y	60	0	105507	7	26465	38373	31364	13479	7995	7897	1040	15064	55028	78059	12	53636	6050	29616	1	7638	20831	4	14877	1	6909	13499	4071	1491	1441	32241	23753	5643	0	10317	18590	22807	7857	10817	13404	26611	38619	22280	14872	888	429	2889
EQW00_05835_2285	SE	EQW00_05835	SE_Y	60	0	4066	12	1001	1197	725	665	187	497	83	1665	434	2328	0	1656	129	5088	0	1257	3113	0	2312	0	901	2394	1612	228	192	4747	3574	864	0	595	517	879	575	636	847	1080	1612	964	712	321	391	237
EQW00_05835_2286	SE	EQW00_05835	SE_Y	60	0	8328	1	2135	2867	1897	1704	312	872	119	494	1997	7037	0	5252	327	9689	1	2712	7103	0	5088	1	2226	4544	1523	524	475	10641	7728	1912	0	946	1276	1448	1125	1216	1922	2371	3317	1731	1365	467	897	585
EQW00_05835_2287	SE	EQW00_05835	SE_Y	60	0	12963	0	3908	5199	3774	2968	621	4035	520	4048	6454	6798	2	5566	335	6286	1	1655	4167	0	2945	0	1336	2980	1537	297	302	6640	4574	1201	0	1789	2308	2872	1996	2016	2934	3769	5667	3065	2651	1232	1680	1943
EQW00_00575_231	SE	EQW00_00575	SE_Y	60	0	0	0	0	0	0	0	0	465	52	0	0	0	0	0	0	0	0	0	0	0	0	0	0	0	0	0	0	0	0	4934	0	0	0	0	0	0	0	0	0	0	0	0	365	0
EQW00_05840_2288	SE	EQW00_05840	SE_Y	60	0	752	0	237	322	179	49	17	231	31	362	244	224	0	225	14	146	0	29	127	0	85	0	47	60	73	8	13	241	157	28	0	108	130	205	123	137	235	325	653	213	188	45	127	92
EQW00_05840_2289	SE	EQW00_05840	SE_Y	60	0	1120	0	340	412	320	302	61	345	48	251	471	657	1	549	39	443	0	101	308	0	204	0	83	239	242	16	14	425	303	83	0	155	236	285	183	207	250	352	541	273	258	122	184	148
EQW00_05840_2290	SE	EQW00_05840	SE_Y	60	0	5125	0	1084	2009	1513	1145	137	2423	246	228	3761	2065	0	1455	107	15778	0	4074	10407	0	7328	1	3353	7478	4115	732	704	16450	11318	2674	0	458	654	679	546	473	832	1009	1372	808	661	137	1361	1134
EQW00_05845_2291	SE	EQW00_05845	SE_Y	60	0	12967	3	4250	5176	3705	4176	1125	7445	889	1246	304	9532	0	6401	872	29607	2	7773	20611	0	13834	2	6637	13305	3494	1530	1431	31398	22379	4948	0	1267	2807	2959	1354	2087	2353	2412	4101	2301	1841	2854	1301	1076
EQW00_05845_2292	SE	EQW00_05845	SE_Y	60	0	20501	0	6691	9144	4707	3666	1710	6631	849	3555	6691	9596	1	6728	870	23458	1	6245	16460	2	12215	0	5250	11160	6404	1231	1126	25409	18692	4460	0	3940	6406	8194	4424	5918	6694	7568	11604	6103	5406	1423	3045	3545
EQW00_05850_2293	SE	EQW00_05850	SE_Y	60	0	2514	0	848	992	629	199	199	353	66	601	860	1631	0	1143	175	5086	0	1312	3103	0	2011	0	925	2332	1795	245	265	4715	3256	638	0	603	736	1176	620	719	833	857	1303	971	798	169	166	49
EQW00_05850_2294	SE	EQW00_05850	SE_Y	60	0	475	0	117	166	114	4	45	1316	205	866	260	364	0	284	54	1018	0	168	379	0	323	0	176	430	2965	48	26	733	416	3658	0	122	151	273	136	189	216	216	315	169	124	343	658	1107
EQW00_05850_2295	SE	EQW00_05850	SE_Y	60	0	140	0	23	36	35	20	10	542	80	740	87	27	0	18	1	78	0	20	57	0	49	0	18	30	1200	4	5	68	45	667	0	20	30	36	29	33	29	29	23	26	32	129	72	258
EQW00_05850_2296	SE	EQW00_05850	SE_Y	60	0	1544	0	379	393	350	29	41	135	13	908	398	613	0	478	69	15476	2	3997	10944	0	8105	0	3517	7246	6766	784	798	16794	12750	3200	0	235	364	575	281	464	492	462	432	282	333	26	20	67
EQW00_05855_2297	SE	---	SE_N	60	0	436	6	120	255	59	9	37	3	0	68	15	180	0	140	20	27696	2	7445	19961	0	14762	0	6527	12644	5992	1375	1338	30849	23084	5782	0	89	192	121	87	99	110	124	255	135	89	33	2	2
EQW00_05855_2298	SE	EQW00_05855	SE_Y	60	0	126	0	39	47	26	5	1	0	0	32	36	33	0	36	6	347	0	83	187	0	146	0	57	185	706	23	14	300	251	47	0	26	29	56	20	45	27	30	36	30	31	10	0	0
EQW00_05855_2299	SE	EQW00_05855	SE_Y	60	0	909	0	180	204	196	218	27	36	6	26	0	434	0	258	29	2132	0	553	1168	0	1007	0	360	993	1569	101	79	1932	1304	2766	0	88	158	260	143	155	208	175	345	188	148	7	12	32
EQW00_00580_232	SE	EQW00_00580	SE_Y	60	0	0	0	0	0	0	0	0	0	0	0	0	0	0	0	0	0	0	0	0	0	0	0	0	0	0	0	0	0	0	0	0	0	0	0	0	0	0	0	0	0	0	0	0	0
EQW00_05855_2300	SE	EQW00_05855	SE_Y	60	0	592	0	156	174	234	35	36	5	0	112	115	513	0	379	33	1757	0	448	1181	0	858	0	333	870	1133	96	79	1777	1275	287	0	87	126	185	110	108	141	172	223	106	97	73	33	6
EQW00_05855_2301	SE	EQW00_05855	SE_Y	60	0	3647	1	804	1279	949	1054	268	64	8	1932	960	3791	0	2769	320	10160	0	2475	6489	0	3945	0	2095	4725	2628	475	468	10234	6694	1446	0	602	1158	1476	923	1052	1379	1570	2355	1387	975	84	61	22
EQW00_05855_2302	SE	EQW00_05855	SE_Y	60	0	698	0	135	186	118	259	40	243	31	575	512	372	0	285	25	831	0	207	411	0	334	0	116	350	1586	40	34	778	438	4661	0	126	170	232	137	149	247	244	338	245	174	64	294	116
EQW00_05855_2303	SE	EQW00_05855	SE_Y	60	0	2173	0	615	837	609	702	149	219	38	149	782	1300	0	1015	146	5961	0	1630	4175	0	3170	0	1334	2715	2824	321	311	6702	4940	1039	0	318	456	649	377	554	769	720	1209	590	453	1	17	24
EQW00_05855_2304	SE	EQW00_05855	SE_Y	60	0	513	0	140	173	139	97	35	452	77	298	66	468	0	304	35	1474	0	362	1034	0	658	1	273	741	793	60	67	1428	1091	1832	0	63	112	150	84	123	158	140	262	134	119	26	27	60
EQW00_05855_2305	SE	EQW00_05855	SE_Y	60	0	2384	1	723	980	595	410	118	70	6	396	1292	968	0	538	87	3446	0	835	2324	0	1161	0	585	1578	1602	182	156	3348	2194	540	0	242	617	709	488	489	695	784	987	690	504	13	84	40
EQW00_05860_2306	SE	EQW00_05860	SE_Y	60	0	14504	5	4350	4873	4075	1894	974	224	22	1917	6870	5407	0	3965	496	10037	1	2872	7609	0	4686	0	2240	5065	2230	550	512	11343	8165	2217	0	217	375	448	266	364	562	410	719	344	366	43	11	29
EQW00_05860_2307	SE	EQW00_05860	SE_Y	60	0	3753	1	1021	1672	1428	542	429	45	7	741	1827	2034	0	1714	185	8690	1	2048	5202	1	3936	0	1783	3914	3306	393	347	8490	5814	4583	0	395	636	1023	610	755	936	1076	1316	854	799	58	129	14
EQW00_00580_233	SE	EQW00_00580	SE_Y	60	0	0	0	0	0	0	0	0	0	0	0	0	0	0	0	0	0	0	0	0	0	0	0	0	0	0	0	0	0	0	121	0	0	0	0	0	0	0	0	0	0	0	0	12	0
EQW00_05865_2308	SE	EQW00_05865	SE_Y	60	0	84	0	10	26	17	24	7	543	107	1	12	15	0	20	1	222	0	53	95	0	85	0	43	119	590	7	3	157	105	1057	1	8	11	11	5	5	11	19	21	14	12	0	0	0
EQW00_05875_2309	SE	EQW00_05875	SE_Y	60	0	1149	0	297	315	258	62	84	867	116	1402	285	84	0	93	10	5835	0	1635	3997	0	2737	1	1178	2783	2153	346	283	6235	4526	1011	0	158	247	285	206	172	264	196	383	251	199	356	361	1054
EQW00_05875_2310	SE	EQW00_05875	SE_Y	60	0	0	0	0	0	0	0	0	176	16	169	0	0	0	0	0	0	0	0	0	0	0	0	0	0	0	0	0	0	0	440	0	0	0	0	0	0	0	0	0	0	0	0	22	161
EQW00_05885_2311	SE	EQW00_05885	SE_Y	60	0	2592	1	660	1111	487	1309	201	32	6	23	877	2248	0	1541	176	4077	1	1129	2792	0	1950	0	834	1902	2501	208	167	3988	3091	996	0	484	647	714	210	356	570	909	1365	761	565	7	9	22
EQW00_05890_2312	SE	EQW00_05890	SE_Y	60	0	3864	0	1231	1323	950	651	242	1621	253	979	642	2047	0	1530	197	3885	1	965	2171	0	1806	0	655	1855	2496	191	154	3519	2496	2586	0	1021	1293	1865	621	803	1065	1996	2815	2100	1244	81	409	190
EQW00_05890_2313	SE	EQW00_05890	SE_Y	60	0	7466	7	2620	3106	1524	1653	532	259	57	1932	2092	8321	0	6247	711	19427	0	4915	13758	2	9719	0	4268	9196	8063	1037	848	21157	15118	3905	0	1850	2864	3937	1672	1971	2494	4501	6722	3890	2590	182	416	167
EQW00_05890_2314	SE	EQW00_05890	SE_Y	60	0	0	0	0	0	0	0	0	0	0	0	0	0	0	0	0	1	0	0	0	0	0	0	0	0	24	0	0	0	0	21	0	0	1	1	0	0	0	0	3	0	0	0	0	0
EQW00_05890_2315	SE	EQW00_05890	SE_Y	60	0	553	0	131	185	163	86	27	146	33	26	291	863	0	806	79	6495	0	1792	4391	1	3301	0	1318	3044	2623	308	315	6874	4872	1151	0	138	194	313	141	148	203	281	408	239	178	6	63	3
EQW00_05895_2316	SE	EQW00_05895	SE_Y	60	0	64	0	6	14	8	11	6	4	0	289	3	14	0	20	1	325	0	76	142	0	96	0	44	142	350	11	14	273	171	3043	0	6	15	14	6	15	14	15	27	14	9	6	0	0
EQW00_05895_2317	SE	EQW00_05895	SE_Y	60	0	1868	0	463	490	673	469	172	8	0	153	287	1248	0	797	52	13401	0	3496	9133	0	6507	0	2897	6274	5303	648	569	14584	10079	2293	0	139	369	365	200	210	301	399	666	358	280	6	1	2
EQW00_00585_234	SE	EQW00_00585	SE_Y	60	0	0	0	0	0	0	0	0	30	10	27	0	0	0	0	0	0	0	0	0	0	0	0	0	0	0	0	0	0	0	895	0	0	0	0	0	0	0	0	0	0	0	0	103	9
EQW00_05900_2318	SE	EQW00_05900	SE_Y	60	0	5358	1	1321	1518	1196	1025	232	38	4	259	881	6003	0	3506	356	4456	0	1133	3031	0	2123	0	1033	2051	2320	215	196	4697	3293	818	0	455	850	1253	344	483	679	780	1159	611	735	9	4	10
EQW00_05900_2319	SE	EQW00_05900	SE_Y	60	0	17073	3	4741	6412	4156	3811	1071	327	69	4	7489	12972	0	8308	919	9849	0	2706	6669	0	4986	1	2086	4804	2479	512	487	11051	7726	2081	0	1820	2936	4220	1276	1607	2135	2594	3792	2061	2587	38	45	26
EQW00_05900_2320	SE	EQW00_05900	SE_Y	60	0	73682	19	22529	29341	19344	30226	5171	659	195	41451	40676	24002	3	16868	1814	13806	0	3551	9349	1	7155	1	3108	6370	3582	694	618	15074	10652	2918	0	8897	13856	17913	6005	8364	10254	12662	18313	9138	12156	433	206	998
EQW00_05900_2321	SE	EQW00_05900	SE_Y	60	0	1648	0	493	743	769	389	158	37	5	14	382	839	0	566	71	1101	0	245	709	0	345	0	208	457	1003	57	40	975	656	2764	0	121	321	413	127	140	233	261	299	187	265	22	103	90
EQW00_05900_2322	SE	EQW00_05900	SE_Y	60	0	199270	59	45146	65137	66920	42793	12582	3977	679	11039	77931	36812	3	30039	3243	16356	3	3870	11248	2	7772	1	3466	7351	1618	807	690	17084	12044	3317	0	19621	37174	45225	16811	20068	28607	29986	46512	25777	30483	2478	1553	1265
EQW00_05905_2323	SE	EQW00_05905	SE_Y	60	0	5529	0	1663	2260	1349	1867	372	264	42	138	78	4421	0	2776	296	26401	2	6291	17916	0	12623	2	5537	12239	5125	1324	1100	28153	19152	4751	0	477	893	1227	275	431	566	732	1198	700	800	31	23	38
EQW00_05905_2324	SE	EQW00_05905	SE_Y	60	0	12973	3	3004	4160	4633	1664	814	2538	399	929	1749	5742	0	3590	409	28993	3	7272	19790	1	15299	1	6750	13507	3795	1478	1289	32492	22944	5384	0	1107	2114	2761	824	1107	1110	1813	2790	1589	1639	107	97	880
EQW00_05905_2325	SE	EQW00_05905	SE_Y	60	0	5415	2	1089	1499	1423	737	380	386	64	349	1444	882	0	576	57	3630	0	1065	2504	0	1867	1	805	1844	2630	203	165	4170	2837	668	0	600	967	1181	332	433	615	814	1084	554	702	100	122	90
EQW00_00585_235	SE	EQW00_00585	SE_Y	60	0	0	0	0	0	0	0	0	0	0	1	0	0	0	0	0	0	0	0	0	0	0	0	0	0	0	0	0	0	0	78	0	0	0	0	0	0	0	0	0	0	0	0	16	0
EQW00_05905_2326	SE	EQW00_05905	SE_Y	60	0	8	0	1	10	3	1	0	28	4	12	3	0	0	1	0	2	0	0	1	0	1	0	1	0	304	0	0	3	1	15	0	2	0	0	0	0	1	1	1	0	1	0	0	0
EQW00_05910_2327	SE	EQW00_05910	SE_Y	60	0	29	0	11	15	18	7	1	102	13	77	29	77	0	67	5	13	0	6	9	0	14	0	2	8	8	1	0	11	7	580	0	1	13	17	1	6	5	10	18	11	8	48	26	0
EQW00_05920_2328	SE	EQW00_05920	SE_Y	60	0	9833	10	1679	2314	1593	4228	250	19	0	1767	1956	1551	0	1234	83	8454	1	2198	5295	0	3850	1	1803	3880	2674	388	342	8894	5906	1522	0	603	969	1301	464	466	745	1267	2079	1201	1244	81	13	2
EQW00_00040_27	SE	EQW00_00040	SE_Y	60	0	35342	4	9242	12142	8277	7836	3210	2096	349	7930	10032	19945	0	13734	2004	22521	3	5487	14696	2	11088	1	5088	10713	4651	1142	1065	23808	15851	7176	0	5375	9473	12411	3890	5167	6980	8919	14022	8314	7862	339	340	121
EQW00_05925_2329	SE	EQW00_05925	SE_Y	60	0	1753	1	447	702	380	28	93	6	3	7	360	2496	0	1410	147	7131	0	1882	5064	0	3315	0	1565	3652	3220	408	361	8133	5496	1364	0	139	259	328	213	254	357	410	538	380	264	2	27	2
EQW00_05930_2330	SE	EQW00_05930	SE_Y	60	0	152	0	46	48	64	110	14	15	5	109	58	121	0	74	15	231	0	39	88	0	95	0	37	89	580	13	7	188	107	696	0	24	56	69	34	39	59	59	113	60	42	1	2	12
EQW00_05930_2331	SE	EQW00_05930	SE_Y	60	0	0	0	0	0	0	0	0	0	0	4	0	0	0	0	0	0	0	0	0	0	0	0	0	0	0	0	0	0	0	54	0	0	0	0	0	0	0	0	0	0	0	0	3	0
EQW00_05935_2332	SE	EQW00_05935	SE_Y	60	0	112650	25	28349	36153	32908	29791	6865	11694	1638	15833	45105	153227	11	103824	7749	36059	2	8940	24721	2	18756	2	8185	16578	5727	1871	1614	39068	27753	6734	0	10015	15985	20890	8379	11462	15648	23524	35763	18194	16895	1549	1538	559
EQW00_05935_2333	SE	EQW00_05935	SE_Y	60	0	107719	61	28832	39374	46950	62020	8849	12238	1840	34991	128374	72357	4	54645	3893	13913	5	3680	9752	3	7720	2	3312	6578	5171	727	647	15680	11091	2940	0	9287	16097	21306	9629	12398	16809	26986	38558	18615	14783	5503	2038	1978
EQW00_05935_2334	SE	EQW00_05935	SE_Y	60	0	144641	50	48582	57301	53329	53448	10018	4741	751	21261	82241	55755	2	41191	2717	20292	1	5081	13729	1	10036	0	4467	9444	4446	997	865	21557	14950	3590	0	19760	32211	37739	16869	23066	31968	40491	60077	36122	31385	2773	1772	2019
EQW00_05935_2335	SE	EQW00_05935	SE_Y	60	0	688	0	221	289	208	81	47	10	1	38	119	372	0	208	15	429	0	106	262	0	175	0	85	206	342	25	19	455	296	228	0	47	141	176	58	75	85	183	199	142	89	1	5	5
EQW00_00590_236	SE	EQW00_00590	SE_Y	60	0	0	0	0	0	0	0	0	0	0	0	0	0	0	0	0	0	0	0	0	0	0	0	0	0	0	0	0	0	0	0	0	0	0	0	0	0	0	0	0	0	0	0	0	0
EQW00_05940_2336	SE	EQW00_05940	SE_Y	60	0	35479	10	9713	13330	12214	4492	2507	1028	199	3620	10527	21605	5	15860	1134	13930	1	3369	8852	1	6881	0	2915	6363	3808	687	550	14398	9754	2261	0	3763	5576	7081	3224	4192	5209	6903	11796	7232	6705	170	186	65
EQW00_05940_2337	SE	EQW00_05940	SE_Y	60	0	1525	0	292	349	423	281	61	78	13	299	351	626	0	399	29	943	0	207	557	0	495	0	206	443	925	41	36	1030	635	570	0	117	161	181	118	129	175	212	325	218	207	8	56	54
EQW00_05940_2338	SE	EQW00_05940	SE_Y	60	0	5	0	4	4	1	2	1	729	70	490	8	0	0	0	0	0	0	0	0	0	0	0	0	1	9	0	0	0	1	1065	0	2	0	0	0	1	1	4	2	1	0	0	7	8
EQW00_05945_2339	SE	EQW00_05945	SE_Y	60	0	1184	0	254	306	136	557	40	17	5	123	173	703	0	448	29	3839	0	1081	2621	0	1875	0	796	1924	2686	182	164	4072	2942	783	0	251	314	419	190	205	295	527	703	527	249	130	60	203
EQW00_05950_2340	SE	EQW00_05950	SE_Y	60	0	7889	3	2304	2950	2826	1528	254	5891	738	1351	3449	14351	2	9338	946	27992	0	7167	18604	1	14238	0	6376	13231	6070	1447	1311	30767	20654	5189	0	797	1235	1937	627	781	1137	2092	3012	1765	1088	432	70	606
EQW00_05950_2341	SE	EQW00_05950	SE_Y	60	0	7917	3	1903	2370	1951	670	586	983	131	926	3898	2109	0	1333	130	3858	1	1016	2400	0	1806	0	769	1788	1442	187	167	3984	2784	832	0	987	1482	2063	773	911	1141	1884	2952	1741	1311	394	582	179
EQW00_05950_2342	SE	EQW00_05950	SE_Y	60	0	18321	2	4934	6306	4633	1796	853	3284	402	3816	8383	8152	0	5664	572	18327	1	4533	12105	1	8144	0	3840	8233	4368	885	816	18968	12952	3072	0	2487	4124	5693	2097	2536	3352	5383	7125	4526	3485	1078	1693	627
EQW00_05950_2343	SE	EQW00_05950	SE_Y	60	0	6888	2	2364	2562	1293	896	392	1433	176	478	1503	5041	1	3510	354	20809	1	5680	15376	0	11515	0	4861	10255	6727	1095	1008	22761	17551	4454	0	870	1424	2101	810	990	1430	1843	2986	1714	1208	132	354	136
EQW00_00590_237	SE	EQW00_00590	SE_Y	60	0	0	0	0	0	0	0	0	0	0	0	0	0	0	0	0	0	0	0	0	0	0	0	0	0	0	0	0	0	0	0	0	0	0	0	0	0	0	0	0	0	0	0	0	0
EQW00_05955_2344	SE	EQW00_05955	SE_Y	60	0	3370	0	1166	1302	785	1248	111	621	92	1161	321	4948	0	3502	352	25574	1	6468	17430	0	12583	0	5787	11721	6984	1300	1229	27345	19145	4863	0	559	986	1494	709	1079	1014	1662	2720	1341	1012	116	145	133
EQW00_05960_2345	SE	EQW00_05960	SE_Y	60	0	4999	0	1418	2101	1475	1486	311	609	66	609	1320	2790	1	2044	193	16394	0	4224	11393	0	7824	1	3784	7684	2539	806	760	17648	12466	3506	0	576	952	1152	558	901	983	1118	2003	1066	1002	263	407	95
EQW00_05960_2346	SE	EQW00_05960	SE_Y	60	0	30	1	4	5	8	1	0	98	14	33	0	22	0	5	2	57	0	8	14	0	14	0	7	14	257	4	3	23	19	1027	0	4	4	5	3	5	0	1	5	4	7	0	0	3
EQW00_05960_2347	SE	EQW00_05960	SE_Y	60	0	50	0	25	11	8	15	1	4680	586	2511	16	3	0	0	1	15	0	3	9	0	6	0	7	9	2	1	0	12	7	4756	0	5	9	9	5	5	8	26	19	12	11	3	76	595
EQW00_05965_2348	SE	EQW00_05965	SE_Y	60	0	34177	10	8391	12492	6278	7370	1921	506	97	1057	8592	10828	0	7717	566	15652	2	4173	10229	2	7616	0	3502	7200	4418	856	809	16578	11617	2764	0	4063	5638	7183	3465	4127	5642	8473	11869	8034	5692	801	406	41
EQW00_05970_2349	SE	EQW00_05970	SE_Y	60	0	22554	5	5408	7710	7212	2014	1581	818	159	1509	6630	7036	0	4449	319	19235	0	5095	12891	1	9882	0	4345	8926	2997	874	885	20006	14951	5070	0	2712	3207	4700	2395	2983	3842	5178	8659	5003	3824	454	478	102
EQW00_00590_238	SE	EQW00_00590	SE_Y	60	0	0	0	0	0	0	0	0	1942	274	256	0	0	0	1	0	0	0	0	0	0	0	0	0	0	0	0	0	0	0	4025	0	0	0	0	0	0	0	0	0	0	0	0	69	0
EQW00_05970_2350	SE	EQW00_05970	SE_Y	60	0	47715	5	11566	16069	13348	8642	2763	1721	327	5271	13460	12033	1	8604	812	22235	2	5772	15961	1	12466	0	5426	10323	2354	1192	1110	25107	18260	4619	0	4754	6833	8373	4918	5953	7803	10715	18435	9123	7358	793	1792	156
EQW00_05975_2351	SE	EQW00_05975	SE_Y	60	0	4650	0	1204	1346	1090	208	297	242	39	131	360	783	0	485	44	5243	0	1465	3474	0	2427	0	1230	2507	1565	273	248	5801	3742	1057	0	297	450	683	313	344	573	637	1019	707	471	393	65	102
EQW00_05975_2352	SE	EQW00_05975	SE_Y	60	0	9087	0	2122	2509	2936	2497	509	616	112	3674	1582	900	0	526	49	5849	0	1456	3333	1	2905	0	1216	2696	3012	238	215	5553	3892	4995	0	633	948	1344	637	789	1042	1527	2528	1544	941	17	50	217
EQW00_05975_2353	SE	EQW00_05975	SE_Y	60	0	6	0	2	2	2	6	0	508	74	1632	2	2	0	1	0	3	0	1	1	0	2	0	0	1	1	0	0	4	6	4394	0	0	1	0	0	1	1	8	3	3	0	0	0	151
EQW00_05975_2354	SE	EQW00_05975	SE_Y	60	0	648	0	168	199	242	144	25	0	0	21	13	157	0	98	5	5698	0	1471	3454	0	2276	0	1024	2667	1204	274	213	5221	3494	1891	0	67	85	120	56	52	80	98	174	93	106	1	10	2
EQW00_05980_2355	SE	EQW00_05980	SE_Y	60	0	1	0	2	0	0	0	0	34	2	92	0	0	0	0	0	0	0	0	1	0	1	0	0	2	158	0	0	1	0	648	0	0	0	0	0	0	0	0	0	0	0	0	5	0
EQW00_05980_2356	SE	EQW00_05980	SE_Y	60	0	2	0	0	0	0	0	0	0	0	0	0	0	0	0	0	6	0	5	1	0	2	0	1	5	114	1	0	7	2	154	0	0	0	0	0	0	0	0	0	0	0	0	0	0
EQW00_05985_2357	SE	EQW00_05985	SE_Y	60	0	5157	1	1273	1784	1651	1187	272	260	55	702	2073	3450	1	2347	273	23767	1	6118	16005	0	11503	0	5268	11328	4899	1264	1060	24842	17145	4647	0	576	997	1425	691	928	1069	1096	1924	955	882	10	4	15
EQW00_05990_2358	SE	EQW00_05990	SE_Y	60	0	38738	1	11525	15586	10445	8370	2676	418	103	782	15223	8196	1	5194	520	13318	2	3192	8309	0	5865	0	3058	6097	1651	688	608	13680	8608	2081	0	4113	7436	9193	4454	5396	7002	7450	12203	7221	7033	269	1609	187
EQW00_05990_2359	SE	EQW00_05990	SE_Y	60	0	62289	2	18482	23115	14704	8577	3681	49	41	1219	11313	31797	1	22798	2159	28760	2	7122	19378	2	14662	3	6575	13679	6585	1500	1288	30731	21161	5215	0	8230	12988	16792	8294	10912	14097	15025	24382	13720	14249	936	1644	541
EQW00_05990_2360	SE	EQW00_05990	SE_Y	60	0	13	0	3	5	0	6	0	1164	159	17	0	12	0	2	0	6	0	0	4	0	1	0	0	1	401	0	0	5	2	5194	0	6	1	6	3	1	0	3	6	5	0	0	161	432
EQW00_05990_2361	SE	EQW00_05990	SE_Y	60	0	153	1	52	58	50	61	26	9	0	142	44	43	0	33	2	52	0	7	29	0	30	0	14	34	116	4	5	57	33	2048	0	24	25	48	11	17	18	22	31	28	40	0	0	173
EQW00_05990_2362	SE	EQW00_05990	SE_Y	60	0	3382	1	1251	1377	743	437	229	13	0	80	522	3582	0	2280	211	4733	0	1238	3211	0	2201	0	1028	2307	1772	255	241	5305	3355	975	0	459	669	995	451	536	559	698	1115	605	721	13	22	13
EQW00_05990_2363	SE	EQW00_05990	SE_Y	60	0	16509	1	5095	6405	4319	7856	1093	183	42	1972	10290	11493	0	8455	841	8287	1	2114	5159	0	3495	0	1717	4072	2127	412	326	8687	5413	1495	0	1907	3152	4381	1942	2158	2987	3235	4853	2725	3178	136	169	162
EQW00_05990_2364	SE	EQW00_05990	SE_Y	60	0	8966	9	3033	3820	2533	3194	698	627	87	4879	4144	3374	0	2723	334	1719	1	438	1078	0	557	0	316	918	575	90	77	1816	999	5943	0	972	2445	2812	1258	1260	1914	2044	2845	1757	1902	101	53	214
EQW00_00595_239	SE	EQW00_00595	SE_Y	60	0	0	0	0	0	0	0	0	0	0	0	0	0	0	0	0	0	0	0	0	0	0	0	0	0	0	0	0	0	0	3055	0	0	0	0	0	0	0	0	0	0	0	0	16	0
EQW00_05990_2365	SE	EQW00_05990	SE_Y	60	0	11991	4	3509	4535	2987	2181	903	103	13	1817	6524	10552	0	7483	770	28690	4	7487	19608	0	15413	0	6647	13616	7765	1513	1374	31005	22189	5933	0	2370	3045	4411	1886	2596	3157	4274	5639	3006	3145	117	117	69
EQW00_05995_2366	SE	EQW00_05995	SE_Y	60	0	5451	1	1669	2112	1234	1152	284	20	2	140	382	2601	0	2029	190	6259	0	1646	4082	1	2643	0	1247	3040	1796	297	304	6463	4164	1230	0	504	1096	1324	597	599	841	888	1228	659	940	20	9	23
EQW00_05995_2367	SE	EQW00_05995	SE_Y	60	0	53972	31	13451	16843	10824	17587	2583	1376	189	5763	10073	10135	0	8215	694	18549	1	4852	12370	0	9645	0	4337	8780	6222	985	914	20204	14118	3888	0	4727	7668	9966	4675	5984	8234	7661	11682	6309	7943	258	297	110
EQW00_05995_2368	SE	EQW00_05995	SE_Y	60	0	511	0	111	157	129	129	31	3	4	38	188	113	0	80	15	1315	0	260	651	0	609	0	219	587	2086	51	52	1200	729	193	0	47	83	94	61	63	71	76	123	75	97	0	23	0
EQW00_06000_2369	SE	EQW00_06000	SE_Y	60	0	389	0	109	122	214	18	70	0	1	157	0	382	3	301	13	15645	0	4033	8819	0	6705	1	3060	7027	4999	781	841	14659	9647	2446	2	94	177	162	71	106	106	196	286	204	130	3	2	0
EQW00_06000_2370	SE	EQW00_06000	SE_Y	60	0	6	0	8	4	1	0	0	0	0	0	0	3	0	0	0	4	1	2	3	0	0	0	0	5	144	0	0	5	1	50	0	5	2	3	0	2	4	9	4	2	0	0	0	0
EQW00_00595_240	SE	EQW00_00595	SE_Y	60	0	0	0	0	0	0	0	0	0	0	0	0	0	0	0	0	0	0	0	0	0	0	0	0	0	0	0	0	0	0	0	0	0	0	0	0	0	0	0	0	0	0	0	0	0
EQW00_06005_2371	SE	EQW00_06005	SE_Y	60	0	738	0	101	169	252	91	10	284	42	188	2185	489	0	330	17	12154	3	3159	7356	0	6086	0	2816	5650	6511	659	553	12492	8530	2195	0	69	101	143	63	74	66	269	430	276	129	1	23	0
EQW00_06015_2372	SE	EQW00_06015	SE_Y	60	0	334	1	64	120	102	20	12	562	86	135	16	51	0	56	4	392	0	110	251	0	145	0	77	199	209	26	15	398	234	3279	0	45	107	105	62	61	66	421	541	353	94	10	30	0
EQW00_06025_2373	SE	EQW00_06025	SE_Y	60	0	1623	0	425	406	305	598	67	348	48	429	12	2175	0	1145	98	12776	0	3451	8635	0	5656	1	2826	6458	2112	650	641	13610	8899	2288	0	222	370	513	236	210	217	293	379	215	311	3	44	15
EQW00_06025_2374	SE	EQW00_06025	SE_Y	60	0	500	0	124	119	109	55	21	144	23	53	61	625	0	359	24	1995	0	447	1008	0	900	0	400	900	2181	77	71	1832	1174	1525	0	57	53	80	52	66	78	69	104	57	69	4	7	69
EQW00_00595_241	SE	EQW00_00595	SE_Y	60	0	0	0	0	0	0	0	0	0	0	0	0	0	0	0	0	0	0	0	0	0	0	0	0	0	0	0	0	0	0	0	0	0	0	0	0	0	0	0	0	0	0	0	0	0
EQW00_06030_2375	SE	EQW00_06030	SE_Y	60	0	2	0	2	0	0	1	0	26	2	4	0	0	0	0	0	1	0	0	0	0	0	0	0	0	39	0	0	0	0	20	0	0	0	0	0	1	0	1	2	0	0	0	0	3
EQW00_06050_2376	SE	EQW00_06050	SE_Y	60	0	804	0	245	260	345	39	41	913	111	231	145	148	0	44	6	264	1	52	162	0	60	0	39	119	22	12	7	245	153	4356	0	50	159	160	59	60	83	153	156	133	107	5	4	875
EQW00_06050_2377	SE	EQW00_06050	SE_Y	60	0	15075	1	3703	4817	4196	2262	781	706	83	2634	5689	2379	0	1385	84	3956	0	1060	2752	0	1596	0	915	1995	1000	203	191	4344	2923	835	0	1130	2223	3107	1157	1308	1703	3139	4378	2625	1974	69	233	113
EQW00_06050_2378	SE	EQW00_06050	SE_Y	60	0	94	0	21	24	26	8	5	939	109	13	9	22	0	9	0	42	0	21	29	0	11	0	5	21	60	0	3	35	21	1537	0	11	20	18	9	14	17	23	24	25	22	0	0	74
EQW00_06055_2379	SE	EQW00_06055	SE_Y	60	0	29703	5	9235	11959	8056	6030	1393	1814	286	9760	14502	12958	4	8846	722	11916	1	3050	7689	0	5356	0	2495	5685	3941	555	543	12312	8215	2259	0	4200	7504	9795	3851	4472	5576	9104	14061	8153	6692	242	406	614
EQW00_00595_242	SE	EQW00_00595	SE_Y	60	0	0	0	0	0	0	0	0	0	0	0	0	0	0	0	0	0	0	0	0	0	0	0	0	0	0	0	0	0	0	0	0	0	0	0	0	0	0	0	0	0	0	0	0	0
EQW00_06060_2380	SE	EQW00_06060	SE_Y	60	0	78377	10	25171	35071	21600	33486	3556	3133	438	8691	45229	39076	5	31532	2651	25806	2	6374	17224	0	12712	0	5873	12175	4987	1327	1134	27417	18849	4560	0	14506	20591	28641	12730	16235	19923	32149	48868	25590	21941	2390	2958	2384
EQW00_06065_2381	SE	EQW00_06065	SE_Y	60	0	9952	1	3447	4521	2500	2458	490	188	33	1057	1022	15941	1	10646	873	16192	1	4112	11029	0	7280	0	3608	7782	2181	833	747	17687	11864	2802	0	1480	2601	3568	1469	1869	2722	3692	5467	2841	2729	166	123	137
EQW00_06065_2382	SE	EQW00_06065	SE_Y	60	0	27743	1	7902	10679	6660	9362	1647	2108	286	1282	6743	5471	0	4114	348	6037	0	1684	4105	2	2812	0	1263	3018	1601	310	260	6725	4632	1276	0	2143	3837	4981	2048	2236	3203	4509	6948	3922	3647	693	493	714
EQW00_06065_2383	SE	EQW00_06065	SE_Y	60	0	13342	4	3690	4790	3647	6382	608	2390	305	978	8522	6325	0	4457	350	10111	0	2502	6280	0	4992	0	2139	4698	2750	495	445	10295	6970	1818	0	1382	1744	2247	954	1268	1604	2643	4056	2007	1724	75	364	350
EQW00_06070_2384	SE	EQW00_06070	SE_Y	60	0	50458	28	13482	18340	15100	8901	2981	2918	432	13894	21256	14872	3	11077	883	17565	1	4580	11937	0	9196	1	4108	8137	3196	899	837	18836	13623	3559	0	4964	6517	9050	3651	4900	5783	10261	15829	7768	6721	394	1207	563
EQW00_06070_2385	SE	EQW00_06070	SE_Y	60	0	13935	4	3925	4869	3559	3462	911	693	90	814	4702	4201	0	3015	219	4817	1	1154	3056	0	1980	0	921	2193	2028	234	206	4683	3252	818	0	1236	1994	2679	985	1183	1585	2271	3485	2191	1935	121	270	52
EQW00_06075_2386	SE	EQW00_06075	SE_Y	60	0	10371	1	2294	2831	2772	7166	423	834	140	100	4661	5456	2	3618	301	15435	0	3995	10469	1	8208	0	3394	7243	2375	748	663	15846	11987	4930	0	1330	1583	2333	889	1136	1490	2114	3492	2166	1841	61	1344	23
EQW00_06075_2387	SE	EQW00_06075	SE_Y	60	0	19955	1	5134	6529	4886	7719	880	1864	263	524	7079	17034	0	11391	815	16316	0	4255	10603	2	7957	2	3405	7580	3440	784	684	16339	11832	4909	0	2046	2548	3509	1322	1673	2422	4028	5785	3261	3056	207	173	319
EQW00_06075_2388	SE	EQW00_06075	SE_Y	60	0	23219	13	5691	7315	6824	5240	1216	2707	375	2660	12231	11443	4	7935	560	7083	0	1866	5171	0	3564	0	1595	3475	1886	383	304	7757	5521	1301	0	1585	3011	3572	1442	1641	2558	4081	5555	3162	2739	283	231	517
EQW00_00040_28	SE	EQW00_00040	SE_Y	60	0	64703	38	13626	16868	13679	9302	4616	1248	244	28204	12327	20397	2	15330	2071	20530	1	5487	13819	0	10488	0	4652	9849	4391	1102	970	22223	15422	5340	0	6055	11635	15861	5175	6131	8584	11522	19369	10224	9847	887	1529	102
EQW00_06085_2389	SE	EQW00_06085	SE_Y	60	0	27	0	7	13	6	6	3	246	20	14	7	1	0	1	0	7	0	2	5	0	4	0	0	2	74	0	1	4	2	1694	0	10	20	8	8	13	14	10	14	16	20	1	3	127
EQW00_06085_2390	SE	EQW00_06085	SE_Y	60	0	311	0	45	70	75	0	9	62	10	18	247	164	0	116	7	1145	0	266	658	0	427	0	193	593	888	39	44	968	704	2636	0	20	70	57	36	58	56	67	67	57	54	0	35	54
EQW00_06085_2391	SE	EQW00_06085	SE_Y	60	0	414	0	74	79	71	28	11	132	23	316	311	148	0	60	5	677	0	169	435	0	318	0	121	317	403	32	30	646	439	3867	0	22	41	57	28	39	57	49	74	53	39	9	81	95
EQW00_06085_2392	SE	EQW00_06085	SE_Y	60	0	3988	0	940	1178	1236	1036	168	126	19	1818	857	724	0	461	32	2237	0	621	1316	2	912	0	379	1097	1178	126	87	2033	1587	363	0	398	673	759	479	546	772	886	1224	902	615	44	74	27
EQW00_06085_2393	SE	EQW00_06085	SE_Y	60	0	2550	1	629	785	726	560	133	19	4	708	763	733	0	570	58	1969	0	505	1252	0	909	0	401	930	1036	79	89	1948	1459	344	0	300	439	524	304	431	547	606	940	578	399	28	56	5
EQW00_06085_2394	SE	EQW00_06085	SE_Y	60	0	4	0	1	0	4	2	0	5	0	4	1	1	0	0	0	7	0	1	2	0	0	0	0	1	297	0	0	1	1	389	0	1	1	1	0	0	3	1	0	1	0	1	0	0
EQW00_06085_2395	SE	EQW00_06085	SE_Y	60	0	4523	0	1181	1448	1556	1924	213	17	9	1738	5428	1716	1	1344	108	2594	0	569	1517	0	962	0	493	1198	1174	102	98	2488	1679	4761	0	900	1300	1396	865	1033	1508	1511	2483	1679	1194	87	123	113
EQW00_06090_2396	SE	EQW00_06090	SE_Y	60	0	1152	1	282	405	217	175	72	324	25	160	42	1708	0	1098	59	8602	0	2141	5025	0	3854	0	1755	3981	2546	433	357	8388	5613	2704	0	151	244	260	99	76	99	511	762	463	276	5	28	892
EQW00_06090_2397	SE	EQW00_06090	SE_Y	60	0	584	0	113	143	129	38	32	3	0	49	107	194	0	100	3	1086	0	263	534	0	416	0	155	526	2816	51	38	827	626	988	0	98	84	125	31	47	44	187	252	177	88	4	21	95
EQW00_06090_2398	SE	EQW00_06090	SE_Y	60	0	7041	0	1973	2950	1355	3135	196	1257	148	375	1082	5214	3	3580	203	20300	0	5591	14176	0	10750	0	4888	9286	6558	1113	1060	22366	16756	3938	0	796	1020	1318	433	505	704	2713	4042	2153	1149	190	44	272
EQW00_06090_2399	SE	EQW00_06090	SE_Y	60	0	12378	0	3910	5560	3832	3379	471	1658	195	474	2731	6444	4	4523	237	19567	0	5050	13430	0	9454	0	4399	9054	5913	1050	897	20369	14520	3064	0	1694	2655	3237	1247	1367	1649	5715	8156	4908	2553	606	356	343
EQW00_06090_2400	SE	EQW00_06090	SE_Y	60	0	6751	0	2251	2886	1927	1847	233	302	60	843	1810	925	0	755	51	1786	0	487	1216	0	901	0	306	870	2506	99	105	1670	1322	317	0	1540	2076	2826	1006	1172	1692	5053	7559	4432	2130	216	242	269
EQW00_06090_2401	SE	EQW00_06090	SE_Y	60	0	2222	0	676	748	256	461	67	11	3	488	649	2848	0	2013	151	16302	0	4644	11972	0	8198	1	3765	7939	3735	889	874	17914	13544	3166	0	486	740	1065	347	416	439	1677	2503	1490	827	16	51	12
EQW00_06090_2402	SE	EQW00_06090	SE_Y	60	0	10584	1	3204	3731	1714	756	474	159	21	3987	5508	19607	2	16837	1329	27554	0	7601	19682	1	15224	1	6653	13047	10182	1453	1567	29827	23215	5407	0	3278	4206	6308	2387	3254	3971	9959	14782	7421	4432	132	365	89
EQW00_06105_2403	SE	EQW00_06105	SE_Y	60	0	3055	0	753	928	897	268	118	979	153	353	352	942	0	699	46	2432	0	583	1459	0	1057	0	483	1201	1699	111	107	2339	1526	408	0	342	556	613	282	314	459	1056	1547	931	509	3	4	66
EQW00_06105_2404	SE	EQW00_06105	SE_Y	60	0	49	0	14	13	5	4	2	1059	133	37	5	18	0	11	2	46	0	15	25	0	14	0	7	21	8	4	0	34	28	5531	0	9	10	12	4	6	12	12	45	20	15	3	34	49
EQW00_06105_2405	SE	EQW00_06105	SE_Y	60	0	9976	0	2233	2855	2097	1910	404	374	86	2043	2440	5435	1	4136	379	12610	1	3035	7845	1	5774	0	2725	5775	4804	662	522	12692	8452	2043	0	1292	1723	2573	1222	1584	2291	3976	6154	3840	2212	679	212	27
EQW00_06105_2406	SE	EQW00_06105	SE_Y	60	0	928	0	198	261	229	53	25	104	13	147	152	609	0	453	34	1775	0	376	915	0	725	0	329	810	2312	87	69	1588	952	2517	0	144	169	302	195	176	300	428	627	343	237	37	12	131
EQW00_06105_2407	SE	EQW00_06105	SE_Y	60	0	1793	0	491	571	447	306	95	41	13	263	1181	1864	0	1311	107	4574	0	1124	2324	0	1933	0	786	2102	2634	245	184	4176	2721	603	0	234	320	432	245	340	404	615	964	559	332	51	2	13
EQW00_06105_2408	SE	EQW00_06105	SE_Y	60	0	5495	0	1485	1987	1432	1792	324	325	57	44	942	1767	0	1159	101	6166	2	1488	3892	0	2920	0	1390	2878	2159	323	249	6381	4350	950	0	635	1031	1490	925	1159	1336	1939	2811	1677	1243	17	57	41
EQW00_06105_2409	SE	EQW00_06105	SE_Y	60	0	7312	0	2052	2895	2084	2412	559	855	136	303	2207	3110	0	2114	167	7986	0	1729	4239	0	3402	0	1638	3583	3939	426	265	7683	4400	877	0	900	1295	1780	1134	1482	1868	2211	3584	2128	1564	16	9	38
EQW00_06115_2410	SE	EQW00_06115	SE_Y	60	0	14383	0	3786	4915	4192	2266	839	34	16	3016	3235	7198	1	5037	467	18101	0	4441	11846	2	8676	0	4075	8613	3752	905	874	19376	13296	3694	0	1045	1697	2388	1548	2215	2760	2934	5298	2763	2485	43	93	183
EQW00_06115_2411	SE	EQW00_06115	SE_Y	60	0	4024	1	1063	1182	993	255	234	19	14	482	1127	2448	0	1793	148	5653	0	1550	3483	0	2618	0	1087	2675	2062	267	246	5548	4168	948	0	242	321	599	359	420	644	527	868	466	542	1	18	50
EQW00_06120_2412	SE	EQW00_06120	SE_Y	60	0	20217	0	4878	6401	3515	1663	1425	6	6	1083	2507	12535	1	8685	625	22905	0	6237	16191	0	12697	0	5874	11239	4321	1219	1149	26618	18468	4708	0	1283	1535	2632	1695	2162	2812	3639	5332	3391	3173	102	55	27
EQW00_06120_2413	SE	EQW00_06120	SE_Y	60	0	3269	0	917	1183	915	255	235	9	5	352	582	3377	0	1988	139	9176	0	2471	5770	0	4138	0	1756	4302	2223	496	368	9141	6399	2632	0	265	358	520	328	445	534	578	961	567	614	9	13	34
EQW00_06120_2414	SE	EQW00_06120	SE_Y	60	0	11847	1	3869	4571	3467	6161	570	11	25	1399	2631	13652	3	9571	774	24669	0	6496	16573	0	13523	0	5728	11715	4648	1282	1193	27863	18849	4935	0	1008	1463	1938	1257	1872	2270	2846	4308	2435	2417	118	52	62
EQW00_06120_2415	SE	EQW00_06120	SE_Y	60	0	7802	0	2082	2858	1920	2227	409	291	53	203	4301	5437	0	3871	316	10959	0	2846	7124	0	5346	0	2378	5110	3938	585	502	11644	7819	1964	0	764	1274	1523	987	1374	1753	1954	2842	1752	1768	57	16	44
EQW00_06125_2416	SE	EQW00_06125	SE_Y	60	0	7854	7	2083	2493	2414	1682	455	155	51	3181	3253	1771	1	1105	111	4699	0	1162	2962	0	2235	0	1007	2194	1555	218	183	4836	3182	711	0	697	1027	1467	860	1156	1384	1667	2391	1411	1366	30	28	25
EQW00_06125_2417	SE	EQW00_06125	SE_Y	60	0	2419	3	759	862	841	777	210	1625	195	246	352	1181	0	777	60	1393	0	311	751	0	629	0	252	611	2686	64	59	1151	800	2601	0	258	299	470	249	293	426	496	793	388	470	14	12	44
EQW00_06125_2418	SE	EQW00_06125	SE_Y	60	0	21933	1	6101	8317	5414	4174	1183	13	35	1373	1673	10281	0	6760	647	18307	1	4631	11710	1	8196	0	3953	8484	4194	904	860	18917	12760	3228	0	1487	2148	3191	1849	2410	2933	3358	5270	2796	3160	212	198	18
EQW00_06125_2419	SE	EQW00_06125	SE_Y	60	0	18525	1	5507	7403	4668	4045	1196	32	15	1941	8918	10324	0	7001	621	19697	0	5058	13355	0	9735	0	4534	9146	3782	963	928	21256	14437	4162	0	1372	2285	3237	1748	2477	3014	3214	5161	2611	3085	173	200	40
EQW00_06125_2420	SE	EQW00_06125	SE_Y	60	0	7653	2	2388	2724	2333	1088	449	284	34	2639	5421	807	0	649	36	1449	0	373	994	0	535	0	273	690	939	70	58	1622	987	289	0	559	1245	1413	811	847	1209	1158	1720	1067	1270	69	8	59
EQW00_06135_2421	SE	EQW00_06135	SE_Y	60	0	4543	0	1213	1483	814	2421	203	682	66	630	1769	3099	0	2228	130	15908	1	4065	10697	0	8264	0	3650	7679	4431	877	751	17259	11951	2925	0	612	850	1142	495	588	788	960	1581	716	675	233	368	350
EQW00_06140_2422	SE	EQW00_06140	SE_Y	60	0	2	0	0	0	0	0	0	0	0	0	0	0	0	0	0	4	0	0	1	0	2	0	0	4	172	0	0	4	0	301	0	2	1	0	0	0	1	0	1	0	1	0	0	0
EQW00_06140_2423	SE	EQW00_06140	SE_Y	60	0	3250	0	773	1056	972	547	148	304	48	768	2599	1601	0	1152	103	2546	0	639	1606	0	1103	0	567	1206	915	136	110	2564	1768	564	0	340	698	853	349	389	526	920	1415	774	542	47	225	77
EQW00_06140_2424	SE	EQW00_06140	SE_Y	60	0	1	0	0	0	0	0	0	3	0	3	0	0	0	0	0	0	0	0	0	0	0	0	0	0	0	0	0	0	0	1980	0	0	0	0	0	0	0	1	0	0	0	0	0	110
EQW00_06140_2425	SE	EQW00_06140	SE_Y	60	0	9927	2	2585	3519	2980	6759	461	501	82	4375	385	9114	3	6227	570	19282	2	5031	12649	2	9961	1	4486	9331	3710	1057	876	20461	13728	3421	0	1736	2613	3362	1185	1734	2258	3885	6314	3751	2267	457	194	1043
EQW00_06155_2426	SE	EQW00_06155	SE_Y	60	0	0	0	0	0	0	0	0	0	0	8	0	0	0	0	0	0	0	0	0	0	0	0	0	0	0	0	0	0	0	437	0	0	0	0	0	0	0	0	0	0	0	0	0	0
EQW00_06155_2427	SE	EQW00_06155	SE_Y	60	0	273	0	71	102	70	96	21	992	150	446	401	67	0	63	4	754	0	191	320	0	354	0	112	315	1626	36	31	570	392	4816	0	23	27	56	24	32	36	65	84	68	37	57	0	672
EQW00_06155_2428	SE	EQW00_06155	SE_Y	60	0	3233	0	738	806	752	269	117	1	8	306	3336	1811	0	1271	130	12283	0	3330	8054	0	6963	0	3077	5863	5117	615	558	13660	9398	2472	0	239	355	514	286	403	455	825	1222	719	455	11	2	104
EQW00_06160_2429	SE	EQW00_06160	SE_Y	60	0	2468	0	516	764	745	148	141	43	8	946	377	676	0	477	17	3315	0	888	2108	0	1478	0	660	1685	1367	159	131	3574	2223	1461	0	178	260	349	220	278	333	577	1120	627	435	10	43	4
EQW00_06160_2430	SE	EQW00_06160	SE_Y	60	0	53	0	7	12	16	16	0	0	0	2	12	25	0	6	2	156	0	29	61	0	73	0	26	45	418	2	3	117	72	11	0	3	7	7	5	5	8	18	25	31	11	1	0	0
EQW00_06160_2431	SE	EQW00_06160	SE_Y	60	0	73	0	17	18	14	7	2	34	13	12	8	18	0	14	0	89	0	13	34	0	38	0	12	50	345	4	1	73	54	283	0	3	5	6	7	10	4	17	26	25	14	1	0	15
EQW00_06165_2432	SE	EQW00_06165	SE_Y	60	0	19966	0	4770	7375	3576	3794	742	2728	416	1710	900	5321	2	3750	280	21730	0	5573	14345	0	11527	1	4897	10307	4596	1121	1038	23304	16244	4336	0	1527	2376	2917	2290	3104	4249	5685	10508	5767	3190	489	58	50
EQW00_06165_2433	SE	EQW00_06165	SE_Y	60	0	3909	1	1062	1276	1004	680	291	481	56	285	301	1418	0	1060	77	5572	1	1493	3369	0	2458	0	1109	2662	2681	286	272	5564	3772	1159	0	327	459	645	517	555	778	991	1677	1036	617	65	71	49
EQW00_06170_2434	SE	EQW00_06170	SE_Y	60	0	2477	1	721	785	603	16	139	136	4	156	174	2560	0	1682	159	6667	0	1822	4295	0	2914	0	1277	3244	1688	332	331	6804	4368	1184	0	348	711	818	406	424	581	697	1022	750	572	13	62	103
EQW00_06170_2435	SE	EQW00_06170	SE_Y	60	0	1015	0	318	351	209	37	55	33	4	207	154	577	0	406	37	1178	0	344	814	0	579	0	261	592	788	54	46	1252	869	219	0	175	282	335	177	207	266	303	440	293	272	67	23	14
EQW00_00620_243	SE	EQW00_00620	SE_Y	60	0	0	0	0	0	0	0	0	432	45	1200	0	1	0	0	0	0	0	0	0	0	0	0	0	0	0	0	0	0	0	450	0	0	0	0	0	0	0	2	0	0	0	1	14550	391
EQW00_06175_2436	SE	EQW00_06175	SE_Y	60	0	12	0	1	2	4	1	3	3	1	7	0	5	0	3	0	24	0	5	10	0	6	0	2	9	7	0	3	21	18	1694	0	2	3	8	3	5	10	6	11	4	10	0	9	0
EQW00_06175_2437	SE	EQW00_06175	SE_Y	60	0	33	0	13	23	6	10	6	0	0	18	0	1	0	2	0	13	0	2	9	0	1	0	2	4	55	0	0	11	5	559	0	8	23	18	7	8	9	14	49	13	22	6	0	0
EQW00_06175_2438	SE	EQW00_06175	SE_Y	60	0	1825	0	504	731	389	484	124	2	6	272	5	2325	0	1592	169	17976	0	4687	12429	0	8688	0	4168	8476	2324	947	819	19712	13088	3983	0	211	271	429	203	288	368	388	535	292	302	11	204	34
EQW00_06175_2439	SE	EQW00_06175	SE_Y	60	0	2614	5	570	1066	704	559	152	4	5	932	987	2848	0	2374	227	9159	0	2429	6086	0	4914	0	2279	4357	2026	510	429	10071	7041	1872	0	195	224	405	225	351	397	451	722	308	324	4	46	16
EQW00_06175_2440	SE	EQW00_06175	SE_Y	60	0	921	1	166	289	247	18	77	0	0	181	528	945	0	646	54	9051	0	2205	5369	0	4480	0	1749	4336	3961	466	395	9042	6118	2739	0	127	142	214	102	107	131	236	320	152	173	2	1	9
EQW00_06175_2441	SE	EQW00_06175	SE_Y	60	0	3148	2	681	955	319	287	121	40	2	831	3125	2106	0	1570	129	19054	0	4937	12824	0	10629	0	4413	8997	4456	1003	891	21006	14667	3941	0	394	589	676	399	640	799	749	1081	559	550	14	226	21
EQW00_06175_2442	SE	EQW00_06175	SE_Y	60	0	15444	21	3615	5034	3172	1762	773	2167	283	3959	8777	2432	2	1754	154	28879	0	7251	19268	0	15405	0	6803	13599	9355	1409	1383	30716	21775	5611	0	1998	4274	5329	2760	3899	4928	4339	7131	3373	4425	113	194	48
EQW00_06180_2443	SE	EQW00_06180	SE_Y	60	0	14940	2	3336	4607	4322	3603	786	379	96	3591	4051	6761	2	4817	585	22683	0	6065	15291	1	11269	0	5382	11048	4507	1195	1081	24679	16606	4763	0	1235	2010	3167	1573	1987	2342	2966	4854	2599	2220	80	107	245
EQW00_06180_2444	SE	EQW00_06180	SE_Y	60	0	11749	0	2766	3812	2732	3241	898	2075	299	1230	3113	4236	1	3121	274	11988	0	3036	7658	0	6041	0	2620	5796	3894	607	521	12337	8348	1952	0	1169	1617	2205	1224	1405	1961	2475	3805	2237	1968	274	68	424
EQW00_06180_2445	SE	EQW00_06180	SE_Y	60	0	12668	1	3346	4562	2779	1590	831	1452	247	908	1472	7092	0	5264	537	14165	0	3752	9166	0	7484	0	3135	6551	4136	708	674	14991	10255	2718	0	1164	1504	2253	1163	1557	1896	2368	3772	2066	1885	63	132	672
EQW00_06180_2446	SE	EQW00_06180	SE_Y	60	0	605	0	132	187	134	114	28	22	5	67	71	299	0	211	20	483	0	122	290	0	217	0	93	216	645	25	17	447	305	62	0	57	80	123	61	72	94	110	182	119	113	3	18	18
EQW00_06180_2447	SE	EQW00_06180	SE_Y	60	0	15257	0	4277	6329	5081	5232	1146	374	74	775	3816	12032	0	8505	944	25949	0	6778	17405	0	13876	0	6243	12304	5825	1459	1258	28322	19941	5340	0	1658	2370	3368	1715	2269	2736	3862	6497	2926	2768	146	253	92
EQW00_06180_2448	SE	EQW00_06180	SE_Y	60	0	10063	0	2932	3778	2801	2881	908	365	48	256	6284	3670	0	2596	276	5752	1	1540	3748	0	2898	1	1261	2891	1374	282	297	6253	4148	1207	0	1201	1646	2291	1144	1436	1874	2226	3862	2083	1835	230	116	189
EQW00_06180_2449	SE	EQW00_06180	SE_Y	60	0	58811	9	18192	24757	17255	14039	5154	1296	172	1104	33909	15185	1	10969	1160	23972	2	5990	15847	0	11833	0	5475	11219	4707	1223	1161	25887	17666	4399	0	6297	9889	13065	7407	9060	11863	13759	23368	11760	11287	1125	2429	510
EQW00_06180_2450	SE	EQW00_06180	SE_Y	60	0	56	0	8	22	12	12	10	1325	155	475	29	11	0	19	2	20	1	2	7	0	10	0	3	13	59	2	0	17	10	4316	0	8	8	9	4	10	13	11	19	13	7	386	646	22
EQW00_06200_2451	SE	EQW00_06200	SE_Y	60	0	6219	1	1874	2166	1149	30	423	58	34	5063	1162	5705	0	4099	310	19509	1	5377	13101	1	9986	0	4262	9277	3649	1046	1112	20674	14882	3757	0	616	1300	1555	942	1268	1541	3128	5184	2752	1802	140	11	12
EQW00_06200_2452	SE	EQW00_06200	SE_Y	60	0	1906	1	509	548	420	94	39	144	22	205	860	1597	0	1176	119	8023	1	1992	4957	0	3820	0	1711	3699	4901	377	352	8206	5342	1448	0	131	259	350	200	327	293	639	986	670	422	13	4	4
EQW00_06205_2453	SE	EQW00_06205	SE_Y	60	0	26457	7	8112	10693	6962	8948	1347	1509	177	2671	14679	6993	0	5559	399	9472	2	2429	5966	0	4607	0	2054	4420	2899	542	376	9794	6411	1697	0	2896	4645	5921	3051	3941	5377	9425	14220	8550	6073	236	280	253
EQW00_06205_2454	SE	EQW00_06205	SE_Y	60	0	14251	13	4752	6267	3260	5209	688	1372	182	3521	934	6723	0	4752	394	20972	0	5660	14905	2	10881	0	4888	10228	7963	1122	967	23753	15941	4026	0	1730	2608	3389	2128	2381	3417	5123	8395	4807	3833	249	65	97
EQW00_06210_2455	SE	EQW00_06210	SE_Y	60	0	9101	1	2836	3969	2043	2115	469	1468	210	124	3370	9516	2	6291	477	18092	1	4624	12316	0	9537	0	4185	8548	4721	951	828	19608	13671	3628	0	921	1456	2079	1017	1636	1685	2823	4369	2226	2084	111	324	23
EQW00_06210_2456	SE	EQW00_06210	SE_Y	60	0	31491	0	8767	13362	7732	2861	1583	375	72	1011	3917	17730	0	12661	979	21249	2	5499	13829	0	10607	0	4739	10225	3402	1089	991	22890	15705	4615	0	2928	4037	5850	3032	4421	5187	7684	13544	7288	6282	638	210	48
EQW00_06210_2457	SE	EQW00_06210	SE_Y	60	0	1929	0	534	701	557	735	147	2161	305	1044	1686	753	0	703	37	854	0	211	466	0	385	0	156	392	1174	38	37	790	523	2290	0	216	234	385	159	269	328	489	800	509	366	15	26	5
EQW00_06215_2458	SE	EQW00_06215	SE_Y	60	0	24250	5	9116	10164	6751	7317	1187	1211	157	6466	7153	30001	3	22868	1874	26526	1	7006	18178	1	13995	0	6386	12475	6251	1413	1258	28917	20507	5298	0	3310	4514	5970	3371	4947	6256	8760	13987	7226	6264	305	570	144
EQW00_06220_2459	SE	EQW00_06220	SE_Y	60	0	37680	4	8503	11269	9142	6301	1806	2235	270	2771	11752	16238	2	13025	1089	22573	0	5925	15199	0	11467	0	5276	10459	4427	1185	1068	23920	16558	4559	0	4800	7399	8319	4450	6810	7975	7932	13797	8411	8116	1027	466	112
EQW00_06225_2460	SE	EQW00_06225	SE_Y	6	0	0	0	0	0	0	0	0	0	0	0	0	0	0	0	0	0	0	0	0	0	0	0	0	0	0	0	0	0	0	0	0	0	0	0	0	0	0	0	0	0	0	0	0	0
EQW00_06230_2461	SE	EQW00_06230	SE_Y	60	0	480	0	167	239	123	81	14	106	30	75	0	542	0	341	21	5278	0	1382	3427	1	2368	0	1057	2691	1876	295	266	5568	3721	1131	0	14	29	57	52	83	91	61	134	89	123	3	0	38
EQW00_06235_2462	SE	EQW00_06235	SE_Y	60	0	3732	0	873	1284	1018	1495	156	1023	116	1823	1351	1758	1	1461	101	4860	0	1382	3130	0	2568	0	1108	2340	2273	254	241	5328	3632	998	0	142	206	267	233	384	497	527	853	397	531	9	3	45
EQW00_06235_2463	SE	EQW00_06235	SE_Y	60	0	953	0	260	407	274	39	40	309	31	229	300	743	0	545	31	2068	0	472	1019	0	882	0	367	927	2067	89	78	1811	1133	528	0	59	81	121	127	176	220	181	391	181	194	1	10	0
EQW00_06235_2464	SE	EQW00_06235	SE_Y	60	0	10260	0	2920	4578	2214	1836	481	942	112	1368	5975	10652	0	7390	604	27555	1	7093	18119	0	15004	2	6611	13011	10671	1456	1407	29813	20222	5808	0	674	899	1218	1403	1874	2346	2510	3950	2178	2240	75	59	18
EQW00_06245_2465	SE	EQW00_06245	SE_Y	60	0	5520	2	1445	1883	1560	1012	327	273	37	410	1442	762	0	515	47	2417	0	608	1501	0	1064	1	454	1260	1175	116	126	2376	1558	1041	0	402	571	792	662	882	1172	965	1947	1210	1291	5	22	290
EQW00_06245_2466	SE	EQW00_06245	SE_Y	60	0	6443	0	1962	2112	1887	522	570	188	42	219	2264	3115	0	1952	199	7832	1	2073	4924	0	3346	0	1658	3776	2222	388	381	8194	4944	1346	0	223	354	488	516	508	813	834	1202	695	869	14	27	334
EQW00_06245_2467	SE	EQW00_06245	SE_Y	60	0	438	0	130	182	113	93	28	197	28	352	278	183	0	128	10	216	0	46	107	0	90	0	36	103	344	11	11	192	99	1465	0	30	35	48	33	59	55	42	85	47	89	3	11	2
EQW00_06245_2468	SE	EQW00_06245	SE_Y	60	0	32665	0	11074	15200	8262	9352	2012	2555	323	4934	13739	30225	2	22710	2153	26264	2	6734	17177	1	14258	0	6297	12566	5988	1545	1310	28841	18948	5357	0	3355	4160	5456	4894	6335	7910	7741	11563	6340	8689	156	284	140
EQW00_06250_2469	SE	EQW00_06250	SE_Y	60	0	23412	31	8280	9954	5953	5105	1507	530	83	240	9385	9260	1	6942	704	9306	1	2578	5845	0	4533	0	2017	4547	2126	483	457	9821	6356	1552	0	1253	2030	2682	2323	2652	3484	3246	4335	2628	3765	61	41	154
EQW00_06250_2470	SE	EQW00_06250	SE_Y	60	0	60960	42	21254	26688	16692	21915	4230	4162	556	1932	22247	24672	3	19715	2022	13866	0	3634	8848	0	7088	1	3100	6703	4896	795	693	14355	10101	5207	2	3714	5759	8079	6440	7933	9590	9646	13133	7433	10238	291	757	1186
EQW00_06255_2471	SE	EQW00_06255	SE_Y	60	0	34394	20	9347	12119	10365	11355	2364	2348	281	5508	31772	18275	3	12997	1148	29090	0	7592	18854	1	15403	2	6894	14360	4974	1545	1426	32357	21020	5646	0	1716	2882	3554	3110	4232	5485	3651	5616	3211	5637	86	25	83
EQW00_06255_2472	SE	EQW00_06255	SE_Y	60	0	68481	1	16783	20922	20245	30483	5081	1574	316	19374	39760	7921	1	6425	558	10148	2	2593	6164	0	5020	3	2060	4895	2658	496	513	10045	6806	1865	0	3726	5145	6833	5832	6837	9333	6801	10367	5529	10043	228	66	342
EQW00_06255_2473	SE	EQW00_06255	SE_Y	60	0	2652	0	714	703	590	841	201	36	14	337	166	1832	0	1220	118	17582	1	4486	11052	0	8397	0	3986	8344	7359	813	825	18170	11499	3134	0	191	372	438	357	484	639	548	704	462	647	7	2	4
EQW00_00630_244	SE	EQW00_00630	SE_Y	28	0	0	0	0	0	0	0	0	0	0	0	0	0	0	0	0	0	0	0	0	0	0	0	0	0	0	0	0	0	0	0	0	0	0	0	0	0	0	0	0	0	0	0	0	0
EQW00_06260_2474	SE	EQW00_06260	SE_Y	60	0	37169	3	9918	14048	7968	3153	2116	2938	384	2003	13155	23938	4	17109	1516	26194	2	6824	17540	1	14201	0	6324	12610	10982	1334	1345	28129	19600	5359	0	3082	4426	6239	3492	4405	5821	6693	11937	6469	6512	366	859	151
EQW00_06265_2475	SE	EQW00_06265	SE_Y	60	0	18906	2	6697	9380	7193	4071	1611	556	93	129	7274	4245	3	3004	288	8231	0	2190	5360	1	3599	0	1628	3959	2802	389	390	8561	5454	2345	0	2088	3853	5648	2538	3001	3924	4503	6635	4634	4246	118	480	532
EQW00_06270_2476	SE	EQW00_06270	SE_Y	60	0	5110	0	1767	2054	1789	1031	389	201	29	238	871	3394	1	2044	141	8428	0	2235	5459	0	3904	0	1790	4143	2947	461	432	8685	5621	1501	0	603	1036	1356	690	1053	1098	1309	2237	1374	1256	42	252	174
EQW00_06270_2477	SE	EQW00_06270	SE_Y	60	0	3013	0	697	976	890	442	154	600	64	300	2104	624	1	361	26	729	0	175	311	0	284	0	102	343	2430	28	14	527	323	1902	0	538	591	997	452	601	720	881	1194	961	892	13	55	16
EQW00_06270_2478	SE	EQW00_06270	SE_Y	60	0	11604	0	3393	4762	2775	1699	656	323	41	257	1864	8412	1	5195	496	14611	0	3706	9172	0	7302	0	3329	7199	5748	779	769	15694	9869	4426	0	913	1279	1749	934	1493	1560	2014	3090	1734	1843	37	21	19
EQW00_06275_2479	SE	EQW00_06275	SE_Y	60	0	35	0	18	12	17	10	2	0	0	31	15	75	0	36	6	94	0	28	55	0	58	0	18	71	818	4	5	72	71	1203	0	14	10	11	11	4	8	6	12	16	8	0	14	3
EQW00_06275_2480	SE	EQW00_06275	SE_Y	60	0	16286	1	5020	6082	4365	2028	849	10	21	3181	4009	8743	0	6793	582	8810	0	2273	5312	0	3992	0	1957	4217	5441	474	435	9103	5666	1585	0	2349	3601	5194	2731	3389	4293	5392	7634	4397	4692	35	284	48
EQW00_06285_2481	SE	EQW00_06285	SE_Y	60	0	8071	2	2482	3253	1714	1195	409	140	35	149	16755	8679	1	5953	464	15195	1	4122	9893	0	7925	2	3384	7615	5634	803	782	16486	11337	2850	0	1119	1527	2269	1206	1668	2247	2097	3346	2071	2051	120	19	41
EQW00_06290_2482	SE	EQW00_06290	SE_Y	60	0	4370	0	903	1287	1276	1843	271	160	20	543	673	853	0	595	42	1918	0	468	812	0	812	0	322	905	1950	78	74	1611	1017	298	0	403	458	767	320	384	536	575	945	761	618	74	35	30
EQW00_06300_2483	SE	EQW00_06300	SE_Y	60	0	20	0	4	5	9	4	3	0	0	4	5	8	0	6	0	29	0	3	11	0	14	0	2	15	64	0	0	24	15	6	0	3	3	4	0	0	3	6	4	4	3	0	0	0
EQW00_06300_2484	SE	EQW00_06300	SE_Y	60	0	282	0	12	60	76	0	151	0	0	124	0	168	0	109	1	2580	0	688	1749	0	1243	0	571	1272	1529	163	133	2784	1800	508	0	31	65	38	45	56	76	117	92	76	55	2	0	1
EQW00_06305_2485	SE	EQW00_06305	SE_Y	60	0	198	0	92	120	32	2	19	111	15	96	1	133	0	53	5	6500	0	1491	3546	0	3092	0	1352	3062	3548	336	261	6461	3850	2650	0	37	59	103	22	33	44	102	210	89	80	3	0	0
EQW00_06310_2486	SE	EQW00_06310	SE_Y	60	0	203	1	50	53	57	47	12	170	24	228	51	62	0	41	2	463	0	134	200	0	173	0	72	236	1256	28	21	408	310	1613	0	24	87	86	28	35	49	71	80	82	60	1	2	2
EQW00_06315_2487	SE	EQW00_06315	SE_Y	60	0	209	0	121	115	47	135	7	2	0	72	275	171	0	121	16	9421	0	2642	6281	1	4666	1	2123	4703	4824	563	558	10091	6825	1721	0	34	128	162	71	106	96	88	136	115	90	0	0	25
EQW00_06315_2488	SE	EQW00_06315	SE_Y	60	0	38	0	4	8	2	53	1	0	0	18	0	31	0	34	5	2135	0	644	1422	0	1294	0	494	1030	1559	114	134	2347	1698	5436	0	3	3	10	5	7	10	7	11	4	6	0	0	368
EQW00_06315_2489	SE	EQW00_06315	SE_Y	60	0	34	0	11	4	1	0	3	0	0	7	0	19	0	17	5	3282	0	809	1602	0	1315	0	499	1500	3448	157	115	2790	1770	2525	0	2	4	9	1	1	3	5	5	1	5	1	0	42
EQW00_06315_2490	SE	EQW00_06315	SE_Y	60	0	105	0	22	31	30	2	0	0	0	12	1	99	1	72	10	10024	0	2619	5846	0	4548	0	2072	4796	3342	522	456	9927	6488	1557	0	11	45	30	13	20	67	29	47	12	49	1	0	0
EQW00_06315_2491	SE	EQW00_06315	SE_Y	60	0	211	1	30	20	41	0	16	0	0	15	0	118	0	83	10	14979	1	3797	8973	0	7197	0	3137	7054	7514	723	774	14881	10333	4514	0	37	38	53	20	29	20	10	18	5	35	0	0	0
EQW00_06315_2492	SE	EQW00_06315	SE_Y	60	0	6	0	1	2	0	2	0	0	1	0	0	1	0	0	0	207	0	56	127	0	107	0	24	118	754	12	11	175	97	33	0	0	2	4	0	0	1	0	1	1	3	0	0	0
EQW00_06320_2493	SE	EQW00_06320	SE_Y	60	0	10502	0	3176	3621	2509	288	379	9	5	2421	2998	4945	0	3890	242	10997	1	2887	7225	0	5709	0	2368	5262	4764	554	550	11692	7959	2259	0	2502	3935	5229	1795	2221	3051	5359	7951	4479	3774	446	211	15
EQW00_06320_2494	SE	EQW00_06320	SE_Y	60	0	1	0	1	3	2	0	1	0	0	0	2	1	0	1	0	5	0	1	1	0	0	0	0	4	136	1	0	5	2	178	0	0	1	0	1	0	1	0	3	2	1	0	1	0
EQW00_00635_245	SE	EQW00_00635	SE_Y	60	0	7	0	5	6	4	0	0	0	1	0	1	2	0	0	0	91	0	21	38	0	66	0	19	51	374	8	3	92	53	928	0	0	3	8	2	1	3	2	3	8	6	0	0	0
EQW00_06330_2495	SE	EQW00_06330	SE_Y	60	0	7285	1	1655	1974	1480	370	308	293	36	163	3	3589	1	2316	129	9537	0	2621	6276	1	4567	0	2167	4454	3519	519	453	10092	6606	1652	0	640	919	1091	744	903	1285	1054	1783	1279	1290	70	81	27
EQW00_06330_2496	SE	EQW00_06330	SE_Y	60	0	5219	0	1507	1530	1055	1903	276	6	13	382	1774	3288	0	2367	196	5325	0	1451	3370	0	2998	0	1278	2601	2424	259	228	6093	3999	1072	0	383	493	628	447	569	786	649	1161	653	844	14	92	83
EQW00_06330_2497	SE	EQW00_06330	SE_Y	60	0	9181	20	2694	3076	2812	1786	317	288	40	866	7950	4050	0	2531	225	17947	1	4730	12437	0	8944	0	4012	8956	3125	914	913	19964	14147	3735	0	973	1399	2156	1258	1796	2408	2606	3886	2122	2086	465	195	24
EQW00_06330_2498	SE	EQW00_06330	SE_Y	60	0	30154	0	8286	11035	8234	3456	1286	965	134	9930	5200	10740	2	8379	658	22729	1	5812	15208	3	12402	0	5335	10993	5443	1229	1157	24726	17070	4885	0	4158	5931	7826	5060	7067	9010	10220	16726	9140	8217	249	369	103
EQW00_06330_2499	SE	EQW00_06330	SE_Y	60	0	6122	0	1582	1847	1697	966	309	245	54	1056	2226	1823	0	1332	101	7612	0	1801	4270	0	3539	0	1454	3394	2523	371	294	7088	4655	1306	0	600	802	1165	612	803	1058	1142	1814	1151	1050	102	72	264
EQW00_06330_2500	SE	EQW00_06330	SE_Y	60	0	13981	1	3658	4466	3052	5441	534	376	61	699	4576	4827	1	3749	271	20726	1	5407	14419	1	10732	2	4721	10040	7556	1000	1042	21876	15615	4511	0	1261	2112	2697	1730	2176	2802	2880	5193	2305	2396	54	89	18
EQW00_06335_2501	SE	EQW00_06335	SE_Y	60	0	0	0	0	0	0	0	0	5	0	0	0	0	0	0	0	0	0	1	0	0	0	0	0	0	0	0	0	0	0	2325	0	0	0	0	0	0	0	0	0	0	0	0	30	17
EQW00_06335_2502	SE	EQW00_06335	SE_Y	60	0	0	0	0	0	0	0	0	0	0	0	0	0	0	0	0	0	0	0	1	0	0	0	0	0	49	0	0	0	0	10	0	0	0	0	0	0	0	0	0	0	0	0	1	0
EQW00_00635_246	SE	EQW00_00635	SE_Y	60	0	0	0	0	0	0	0	0	0	0	0	0	3	0	2	0	12	0	4	6	0	8	0	2	4	3	0	0	11	13	832	0	2	0	0	0	0	0	0	1	0	0	0	1	0
EQW00_06340_2503	SE	EQW00_06340	SE_Y	60	0	5766	11	1676	2274	1570	1621	302	678	113	2972	2048	3871	0	3043	318	6700	0	1705	4202	0	3168	0	1433	3134	1382	350	327	7048	4436	1113	0	542	744	1186	588	792	969	838	1329	689	1130	133	233	165
EQW00_06340_2504	SE	EQW00_06340	SE_Y	60	0	21168	32	5311	7795	5151	3762	1161	3947	587	15574	12563	20143	0	17971	1958	12737	1	3167	8060	0	6196	0	2800	5886	2747	639	599	13514	8801	1920	0	1917	2686	3473	3025	3502	4434	2872	4560	2368	4556	320	587	462
EQW00_06340_2505	SE	EQW00_06340	SE_Y	60	0	1414	0	406	532	299	646	72	407	36	674	1362	2773	0	2606	337	1541	0	398	1004	0	858	0	344	718	955	62	72	1638	1149	310	0	154	209	239	263	295	380	220	364	168	344	53	42	40
EQW00_06345_2506	SE	EQW00_06345	SE_Y	60	0	38801	22	11347	14689	10780	7750	2429	7637	920	2642	10441	34602	4	22855	2497	14690	3	3688	9714	1	7550	1	3387	6888	3127	727	685	15798	10903	2515	0	2666	3445	4729	4406	6080	7246	3822	6331	3440	6313	1491	701	438
EQW00_06350_2507	SE	EQW00_06350	SE_Y	60	0	132697	36	41976	58846	40189	63692	12118	29156	3980	18927	102147	101279	12	77031	9315	28202	7	6924	19146	2	14775	1	6620	13214	4033	1454	1332	30352	21261	5854	0	8632	12428	16829	15955	20674	25210	20031	30418	14156	22056	4661	4478	2343
EQW00_06350_2508	SE	EQW00_06350	SE_Y	60	0	64721	30	22865	28366	33165	33953	10428	30467	3892	30419	55949	51466	7	33151	4104	19708	3	5000	12810	1	8836	1	3699	9517	2556	1045	905	20400	13378	3821	0	7029	11790	13741	9893	11721	15221	12656	16572	11134	13635	5369	5780	4794
EQW00_06350_2509	SE	EQW00_06350	SE_Y	60	0	222948	123	69636	85122	70903	67308	18825	21842	3304	53836	95869	81299	5	56893	6797	30521	3	7671	20515	2	16010	1	7211	14096	4240	1557	1422	33264	23072	6242	1	19911	26030	33433	29658	39738	48886	35030	58286	30037	44484	4898	9676	4579
EQW00_06350_2510	SE	EQW00_06350	SE_Y	60	0	44236	19	14056	15013	12942	20197	3150	5614	780	12095	26289	15018	0	10237	1273	3687	1	884	2602	0	1663	0	719	1718	747	186	161	3882	2681	778	0	3954	6325	7184	6619	8032	10243	6859	11361	6245	10152	1196	2303	1355
EQW00_06350_2511	SE	EQW00_06350	SE_Y	60	0	34033	17	9312	12496	7517	5163	2659	6660	890	5982	4945	17292	0	12924	1563	12118	1	3308	8379	1	6233	0	2822	5816	1310	629	531	13146	8831	3766	0	1404	2069	2821	2689	3178	3861	2256	4329	2166	4023	296	724	996
EQW00_06355_2512	SE	EQW00_06355	SE_Y	60	0	34272	0	9428	13375	11947	5416	2117	6105	879	3165	24608	27077	2	18834	2272	30257	3	7720	20410	0	16257	0	7239	14077	6634	1657	1332	32251	22576	6092	0	2286	3265	4584	3668	4709	5956	5037	9946	4601	6938	126	486	109
EQW00_06355_2513	SE	EQW00_06355	SE_Y	60	0	221	0	56	86	52	22	18	268	25	237	56	94	0	46	2	94	0	32	60	0	61	0	24	47	211	4	5	95	72	1555	0	13	27	36	24	22	36	31	45	28	37	5	3	9
EQW00_06355_2514	SE	EQW00_06355	SE_Y	60	0	7227	3	1887	2518	2183	867	588	945	142	1904	4219	2395	0	1815	201	2833	0	719	1683	0	1390	0	571	1307	2558	128	128	2858	1772	1372	0	534	787	1089	696	780	1160	1248	1809	1138	1222	217	444	16
EQW00_06360_2515	SE	EQW00_06360	SE_Y	60	0	12788	14	2259	3532	3211	1880	750	1449	185	5603	4531	5115	0	4116	420	13729	0	3269	8114	0	6747	0	2724	6348	5201	635	634	13266	9178	5862	0	1102	1214	1637	1047	1561	1975	2126	3700	2295	2497	63	199	28
EQW00_06360_2516	SE	EQW00_06360	SE_Y	60	0	940	0	223	260	264	274	52	35	5	321	625	279	0	235	25	2157	0	551	1342	0	990	0	453	1099	1274	83	82	2284	1461	469	0	103	119	130	103	94	177	286	404	246	176	2	38	0
EQW00_06365_2517	SE	EQW00_06365	SE_Y	60	0	69	0	26	16	38	5	7	21	0	183	13	28	0	20	1	322	0	75	177	0	152	0	56	163	744	7	12	296	186	350	0	11	19	33	10	7	17	32	57	37	22	0	86	0
EQW00_06365_2518	SE	EQW00_06365	SE_Y	60	0	4330	1	1273	1615	1181	234	242	278	47	153	1	3432	0	2259	232	19583	1	5118	12454	1	9686	0	4367	8944	4362	987	866	20465	13406	3206	0	494	682	989	623	658	916	1745	3237	1621	874	14	39	8
EQW00_06370_2519	SE	EQW00_06370	SE_Y	60	0	5716	1	1368	1925	1386	2097	164	6	0	153	269	4565	0	3144	243	16960	3	4453	11712	1	9433	0	4197	8014	2914	877	816	18935	13292	3687	0	328	582	697	394	535	767	1116	2076	918	772	8	41	83
EQW00_06370_2520	SE	EQW00_06370	SE_Y	60	0	19005	0	4757	6123	4323	6141	673	613	75	3202	2539	10714	1	7417	546	30859	1	7706	21076	1	16509	1	7263	14222	5206	1585	1507	33726	23750	6090	0	2512	3128	4127	2364	3295	4350	6927	12281	6309	4843	84	19	575
EQW00_06370_2521	SE	EQW00_06370	SE_Y	60	0	6351	0	1602	1805	1319	1620	266	233	39	562	3394	2009	0	1557	92	5705	1	1594	3998	0	2697	0	1238	2872	2359	290	268	6072	4365	1317	0	534	809	1010	575	712	1041	1345	2312	1279	1091	17	5	51
EQW00_06380_2522	SE	EQW00_06380	SE_Y	60	0	9930	0	2490	3372	2662	875	566	410	52	1869	1396	6370	0	3597	349	6212	0	1752	3889	0	2476	1	1265	2933	2055	318	330	6058	4043	1063	0	794	1732	2385	1150	1318	1898	942	1149	794	1531	127	219	32
EQW00_06380_2523	SE	EQW00_06380	SE_Y	60	0	76	0	22	22	21	12	9	24	9	18	17	104	0	34	7	26	0	14	34	0	20	0	6	8	49	0	1	41	29	82	0	7	19	13	8	5	23	7	13	11	15	0	1	3
EQW00_06385_2524	SE	EQW00_06385	SE_Y	60	0	45977	4	15557	20481	14323	20374	3943	3018	427	2411	9100	39221	5	23138	2570	21313	0	5577	13973	0	10995	1	5021	10125	1930	1136	930	23372	15666	3952	0	5867	9029	11442	6909	8900	11770	6931	10699	5686	8173	596	1657	968
EQW00_06385_2525	SE	EQW00_06385	SE_Y	60	0	45418	11	13561	17139	13693	8405	3355	4466	602	1334	14498	21575	1	13883	1416	7265	0	1705	4400	0	3060	1	1443	3324	2377	359	333	7193	4650	1371	0	5680	10470	13025	7456	7977	11862	6541	9860	6134	8887	952	1590	1226
EQW00_06390_2526	SE	EQW00_06390	SE_Y	60	0	23080	0	8163	10381	8212	9747	2488	2014	271	3856	17157	10440	0	8169	852	14725	1	3990	10369	0	7470	0	3493	7183	2971	758	778	16047	10837	2636	0	3178	5305	6407	3650	4611	6556	4330	5904	3048	4240	587	2335	918
EQW00_06390_2527	SE	EQW00_06390	SE_Y	60	0	310	0	110	116	85	228	26	19	4	178	3	209	0	175	7	3639	0	804	1832	0	1174	0	606	1660	2140	141	141	3096	1965	946	0	69	89	102	62	74	105	37	46	33	78	0	43	43
EQW00_06395_2528	SE	EQW00_06395	SE_Y	60	0	40063	4	10688	14086	10119	6625	2334	2557	360	6903	7695	14429	1	10279	1058	14376	1	3879	9752	0	7862	1	3279	6838	3979	688	697	15649	11127	2895	0	4826	6711	9536	3804	5113	6118	5664	9426	4962	5621	376	1099	499
EQW00_06395_2529	SE	EQW00_06395	SE_Y	60	0	36621	2	12028	15649	10317	9388	2434	1963	262	6485	24628	21968	2	15584	1659	23484	0	6082	15872	0	12322	0	5289	11343	6231	1272	1156	25673	17643	5138	0	5661	8980	12831	4948	6055	7739	7394	11369	6335	7202	169	693	607
EQW00_06400_2530	SE	EQW00_06400	SE_Y	60	0	27456	4	6920	8240	5983	3061	1554	334	57	2561	9717	17418	0	11422	1239	25981	1	6867	17583	0	13808	1	6239	12309	8789	1365	1201	28674	19988	5149	0	4745	7763	10519	5334	6963	8093	7253	11171	5691	6479	433	843	861
EQW00_06415_2531	SE	EQW00_06415	SE_Y	60	0	27905	5	7370	9985	6876	8319	2025	2609	329	3650	10657	11977	1	8566	855	24872	0	6442	16804	0	13310	2	5774	11625	6352	1261	1210	27158	18799	4730	0	3786	6142	8462	4390	5788	6990	7298	10721	5273	5701	580	994	460
EQW00_00655_247	SE	EQW00_00655	SE_Y	60	0	0	0	0	0	0	0	0	0	0	0	0	0	0	0	0	0	0	0	0	0	0	0	0	0	0	0	0	0	0	0	0	0	0	0	0	0	0	0	0	0	0	0	0	0
EQW00_06415_2532	SE	EQW00_06415	SE_Y	60	0	3666	0	864	1119	1067	1425	317	1678	204	528	1985	1531	1	1049	112	2197	0	556	1183	0	975	0	365	1088	4196	86	80	2007	1284	3827	0	546	777	1139	552	653	813	699	1127	766	774	75	75	7
EQW00_06420_2533	SE	EQW00_06420	SE_Y	60	0	36878	7	10769	13326	10125	7985	2691	3387	444	3616	10820	6514	0	4901	496	9479	0	2476	6396	0	4317	0	2085	4648	1894	488	426	10158	6767	1894	0	3982	7058	9295	4768	5380	7157	6444	9526	5402	5955	495	349	619
EQW00_06420_2534	SE	EQW00_06420	SE_Y	60	0	465	0	134	157	149	167	28	425	45	852	205	136	0	114	16	258	0	43	117	0	77	0	50	110	610	11	7	200	122	4035	0	93	97	148	59	78	88	64	96	74	97	78	194	235
EQW00_06425_2535	SE	EQW00_06425	SE_Y	60	0	27548	4	6329	7769	7679	2570	1336	2599	366	10687	48156	5704	1	4506	345	27006	0	6881	18157	3	14280	1	6207	12622	5344	1343	1263	29030	19916	5028	0	3144	4764	6201	1661	1805	2791	2914	4879	2647	3976	84	15	32
EQW00_06425_2536	SE	EQW00_06425	SE_Y	60	0	4805	0	955	1202	1042	930	242	167	29	421	2587	1218	0	830	78	5930	0	1543	3886	0	3222	1	1326	2958	1867	322	285	6370	4572	1176	0	624	649	914	261	305	425	468	671	463	621	13	4	9
EQW00_06425_2537	SE	EQW00_06425	SE_Y	60	0	26408	5	6074	8623	8051	5199	1600	1831	306	7828	8366	5203	0	4244	251	12171	0	3016	7497	0	5936	0	2633	5682	2540	599	438	11801	8013	3370	0	3845	4374	6059	1346	1597	2487	3033	4394	2694	3940	691	192	470
EQW00_06425_2538	SE	EQW00_06425	SE_Y	60	0	60837	18	14260	21195	19147	9661	3275	1890	275	10087	25051	12856	0	10274	796	29905	2	7680	20243	0	16284	1	7014	14246	5229	1421	1410	32291	22667	6189	0	7314	10348	13723	3269	3806	5374	7419	11247	6156	9922	1209	615	79
EQW00_00655_248	SE	EQW00_00655	SE_Y	60	0	0	0	0	0	0	0	0	0	0	29	2	0	0	0	1	33	0	5	11	0	15	0	6	19	432	5	0	27	15	87	0	0	0	0	0	0	0	0	0	0	0	0	0	0
EQW00_06430_2539	SE	EQW00_06430	SE_Y	60	0	1285	0	305	408	246	2	86	97	6	747	198	1311	0	928	70	1846	0	485	1066	0	836	0	392	863	1983	80	75	1894	1249	724	0	168	251	357	131	190	204	359	607	385	254	2	11	42
EQW00_06435_2540	SE	EQW00_06435	SE_Y	60	0	5771	1	1652	1868	783	1073	444	81	12	2046	628	5434	1	3647	320	23252	0	5964	15001	0	12281	0	5395	11046	4003	1211	1154	25077	17236	4279	0	903	1238	1841	753	1001	1272	2244	3414	2192	1161	30	251	9
EQW00_06435_2541	SE	EQW00_06435	SE_Y	60	0	97	0	24	36	30	0	5	0	0	16	11	56	0	20	1	240	0	48	175	0	85	0	47	120	201	20	14	217	137	3444	0	12	33	31	16	16	15	44	68	43	16	0	0	21
EQW00_06440_2542	SE	EQW00_06440	SE_Y	60	0	4809	0	1700	2507	1396	1533	337	830	113	503	654	2560	0	1750	166	10677	0	2713	7039	1	4492	1	2238	4867	2513	521	496	11060	7311	2104	0	691	1122	1567	883	974	1136	2342	3487	2039	1046	12	24	163
EQW00_06440_2543	SE	EQW00_06440	SE_Y	60	0	11981	0	3154	3971	2270	2610	502	331	54	4875	3491	3257	0	2319	235	8638	0	2175	5336	0	4184	0	1813	4073	3127	455	379	8865	5661	1521	0	2066	3446	3972	2188	2861	3835	6580	10596	6491	3422	753	133	169
EQW00_06440_2544	SE	EQW00_06440	SE_Y	60	0	1620	0	426	487	434	411	100	250	56	873	2020	1768	1	1294	131	2999	0	670	1482	0	1426	0	532	1271	2207	151	97	2557	1546	379	0	328	337	498	270	324	388	752	1292	722	409	68	29	22
EQW00_06440_2545	SE	EQW00_06440	SE_Y	60	0	5	0	1	1	0	2	0	97	10	1	3	2	0	1	0	1	0	2	1	0	1	0	0	1	332	0	0	3	0	587	0	4	1	3	3	1	2	5	2	2	0	0	0	2
EQW00_06440_2546	SE	EQW00_06440	SE_Y	60	0	2228	0	607	808	672	287	169	233	33	522	286	1460	0	1020	118	3384	0	878	1928	0	1695	0	654	1592	3748	147	131	3093	2203	2402	0	382	430	694	299	432	551	921	1552	979	530	18	111	162
EQW00_06445_2547	SE	EQW00_06445	SE_Y	60	0	20193	5	5646	7946	6186	3486	1182	4507	644	3642	7469	23271	4	16753	1221	18056	1	4639	11941	0	8979	0	4014	8620	2693	932	864	19151	13248	3776	0	1995	2974	3777	2119	2765	3530	7811	11111	5808	4509	525	208	1007
EQW00_06445_2548	SE	EQW00_06445	SE_Y	60	0	119796	28	36411	52226	49735	61312	9690	26167	3550	41888	76076	20321	0	16171	1281	13731	1	3279	8673	0	5990	1	3056	6330	3527	697	634	14237	9324	2382	0	12686	19010	23620	13523	15583	21376	41961	59947	37648	24665	5097	1915	2301
EQW00_06450_2549	SE	EQW00_06450	SE_Y	60	0	1026	0	323	387	266	232	76	377	33	2	329	362	0	305	9	1086	0	251	585	0	464	0	202	530	1385	61	46	981	618	1758	0	103	117	135	93	98	123	298	439	282	243	0	0	22
EQW00_00660_249	SE	EQW00_00660	SE_Y	60	0	0	0	0	0	0	0	0	0	0	0	0	0	0	0	0	0	0	0	0	0	0	0	0	1	0	0	0	0	0	233	0	1	0	0	0	0	0	0	0	0	0	2	0	0
EQW00_06450_2550	SE	EQW00_06450	SE_Y	60	0	8620	1	2545	3588	1688	3042	377	268	60	650	4242	5876	0	4960	487	12199	0	3021	7621	0	6047	0	2759	5698	5316	660	596	12840	8466	3275	0	889	1073	1632	869	1278	1489	3181	4975	2992	2023	32	11	112
EQW00_06455_2551	SE	EQW00_06455	SE_Y	60	0	3868	6	1048	1338	945	534	109	373	57	206	61	4718	0	2970	251	14999	1	3781	9410	0	7045	0	2974	7100	4888	751	627	15103	10028	2928	0	590	860	1143	1102	1368	1900	1518	2462	1376	1404	173	71	49
EQW00_06455_2552	SE	EQW00_06455	SE_Y	60	0	55303	3	15744	22520	14714	4976	3374	2213	287	13332	17340	16572	2	12396	1067	23078	3	6549	15972	0	12049	0	5359	11369	6672	1298	1430	25255	17925	4716	0	6272	7853	11451	9339	12002	14737	14479	22156	13640	13190	164	835	176
EQW00_06460_2553	SE	EQW00_06460	SE_Y	60	0	34	0	9	7	7	3	1	0	0	3	17	29	0	21	3	87	0	25	39	0	30	0	21	26	71	5	4	83	67	13	0	3	2	7	2	6	5	11	6	5	7	0	0	0
EQW00_06460_2554	SE	EQW00_06460	SE_Y	60	0	5490	3	1634	2171	1114	564	262	42	16	1544	85	6485	0	4599	371	7378	0	1826	4684	0	3242	0	1508	3525	3046	364	370	7559	4877	1353	0	641	1178	1499	1068	1309	1638	1607	2277	1372	1551	364	102	55
EQW00_06460_2555	SE	EQW00_06460	SE_Y	60	0	130	0	42	44	40	13	6	109	18	80	24	121	0	81	13	163	0	39	71	0	76	0	23	68	2007	11	7	130	83	1896	0	25	15	37	15	19	22	28	28	27	28	2	2	3
EQW00_06460_2556	SE	EQW00_06460	SE_Y	60	0	18510	2	5521	7667	4948	3316	1022	1879	303	2353	10597	10376	1	8849	772	9683	0	2478	5872	1	4864	0	2279	4458	4286	474	450	10265	6224	1673	0	3297	4862	6121	4068	4824	6562	6325	9940	5862	6178	298	437	1080
EQW00_06465_2557	SE	EQW00_06465	SE_Y	60	0	7273	0	1990	2736	1976	2273	470	546	53	175	2901	4289	0	3138	251	4821	0	1149	2646	0	1997	0	921	2232	1266	219	212	4462	2873	1031	0	556	826	1069	667	821	1104	1034	1708	996	1076	38	13	21
EQW00_00660_250	SE	EQW00_00660	SE_Y	60	0	36	0	20	20	0	0	1	0	0	14	6	8	0	9	0	1680	0	384	778	0	684	0	319	867	1632	86	65	1402	763	12	0	2	1	3	17	6	10	2	5	11	7	21	6	0
EQW00_06465_2558	SE	EQW00_06465	SE_Y	60	0	31837	9	8923	12116	12446	6608	2352	2340	309	1843	5084	8278	0	6304	571	6520	0	1629	3857	0	2860	0	1335	3097	2794	302	254	6324	4044	1040	0	3127	4553	6046	3224	3994	4995	4624	7591	4905	5875	314	121	97
EQW00_06470_2559	SE	EQW00_06470	SE_Y	60	0	2700	0	592	743	666	201	53	522	78	189	759	1247	0	893	72	3988	0	1075	2657	0	1987	0	907	1925	1746	196	209	4280	2888	755	0	261	381	486	109	151	199	485	654	419	373	175	124	9
EQW00_06470_2560	SE	EQW00_06470	SE_Y	60	0	265	0	58	75	88	0	2	454	39	29	20	170	0	121	3	1846	0	466	1029	0	879	0	343	859	3343	80	77	1685	1192	2225	0	23	35	45	10	7	15	31	63	24	40	0	1	0
EQW00_06475_2561	SE	EQW00_06475	SE_Y	60	0	6579	0	1506	2137	1517	2791	293	1980	273	2098	3204	1759	0	1110	69	10607	0	2781	6757	0	5034	0	2222	5120	4138	553	478	11356	7247	2907	0	549	860	1240	414	404	627	936	1480	884	940	97	100	3
EQW00_06475_2562	SE	EQW00_06475	SE_Y	60	0	136	0	30	56	44	41	6	37	0	54	105	47	0	42	1	220	0	55	109	0	103	0	36	127	1115	7	4	200	124	44	0	34	36	45	11	13	18	21	44	46	34	0	0	0
EQW00_00660_251	SE	EQW00_00660	SE_Y	60	0	32	0	11	6	12	0	0	120	13	14	0	36	0	24	1	2634	0	740	1522	0	1336	0	591	1409	2030	160	168	2543	1827	31	0	11	7	19	7	7	12	14	15	12	8	0	0	0
EQW00_06485_2563	SE	EQW00_06485	SE_Y	60	0	8715	3	2363	2940	2083	685	567	4355	500	2151	3466	6297	0	4733	402	5705	0	1418	3690	0	2400	1	1215	2738	1627	279	239	5742	3563	904	0	1077	2025	2275	1767	2004	2789	3308	4375	2659	2375	1950	1150	685
EQW00_06485_2564	SE	EQW00_06485	SE_Y	60	0	16912	1	4279	5521	3745	2407	858	5939	698	5631	1695	15987	2	12764	1051	8504	0	2060	5389	1	3591	0	1722	4003	3030	398	369	8749	5460	1511	0	1967	3870	4335	3356	4572	5548	8395	11982	6231	4741	2929	1910	969
EQW00_06495_2565	SE	EQW00_06495	SE_Y	60	0	1223	1	559	547	337	138	108	120	27	120	336	1312	0	1013	73	2500	0	613	1554	0	1117	0	531	1102	2446	133	117	2552	1616	1263	0	286	472	574	267	275	393	406	651	376	446	52	122	39
EQW00_06495_2566	SE	EQW00_06495	SE_Y	60	0	21973	1	7626	9148	5869	2748	1188	545	98	3337	6435	12307	0	8585	826	13271	0	3538	8691	3	6070	0	2927	6481	3268	645	616	13959	9018	2172	0	2760	4581	6223	3009	3655	5011	4811	7339	4172	4271	241	1361	195
EQW00_06495_2567	SE	EQW00_06495	SE_Y	60	0	4248	1	1565	1835	1202	778	398	130	28	200	1655	4793	2	2773	245	11161	0	2882	7227	0	4986	0	2404	5298	2195	590	463	11686	7337	1827	0	601	1024	1309	577	704	1085	975	1481	847	991	16	16	35
EQW00_06495_2568	SE	EQW00_06495	SE_Y	60	0	41598	1	11024	16687	9346	7437	2018	4330	533	3597	26890	24781	6	18194	1671	25109	1	6534	17275	1	13923	0	5953	11893	3814	1331	1284	27526	19856	5203	0	4470	6280	7854	4755	6007	7650	6834	12549	6111	7091	894	721	189
EQW00_06495_2569	SE	EQW00_06495	SE_Y	60	0	11999	0	3698	5038	2317	2594	827	791	124	1159	1450	9122	1	6410	595	24808	1	6635	17050	0	12987	2	5972	11783	3149	1243	1192	26757	19123	4533	0	1539	1789	2897	1470	1921	2512	2425	3927	1898	2169	230	206	188
EQW00_06495_2570	SE	EQW00_06495	SE_Y	60	0	1445	0	343	395	358	112	80	1479	229	932	171	392	0	261	15	437	0	86	190	0	180	1	79	204	1121	29	15	356	203	2063	0	157	234	317	145	165	208	190	340	203	243	19	27	342
EQW00_06505_2571	SE	EQW00_06505	SE_Y	60	0	1704	0	471	547	486	281	126	242	21	121	970	835	0	511	29	2883	0	813	1915	0	1370	0	597	1430	3250	159	175	3052	2066	507	0	122	285	339	80	137	221	148	250	159	233	0	13	71
EQW00_06510_2572	SE	EQW00_06510	SE_Y	60	0	1338	0	318	453	252	149	93	16	3	494	36	1479	2	955	86	4291	0	1153	2567	1	2160	0	770	2179	1409	227	168	3983	2721	741	0	233	310	420	118	172	197	253	357	273	232	3	46	25
EQW00_06510_2573	SE	EQW00_06510	SE_Y	60	0	1684	0	426	518	320	381	95	4	2	601	72	5024	0	3160	276	11248	0	2960	7266	0	5923	0	2397	5453	3641	591	559	12072	8033	2362	0	314	506	594	286	273	393	440	748	381	395	6	5	1
EQW00_06510_2574	SE	EQW00_06510	SE_Y	60	0	14271	1	3183	4890	3858	3135	590	1612	182	6339	13886	13382	1	8920	826	17736	0	4398	11115	0	8358	1	4004	8526	5045	901	807	18870	12089	3153	0	3070	4145	5460	2123	2807	3623	3860	6431	3698	3694	553	75	64
EQW00_00665_252	SE	EQW00_00665	SE_Y	60	0	107	0	82	24	8	157	2	0	0	88	142	112	0	84	2	5684	0	1339	3147	0	2895	0	1368	2908	4899	287	297	5621	3527	1596	0	18	36	39	23	13	38	42	59	62	25	46	0	0
EQW00_06510_2575	SE	EQW00_06510	SE_Y	60	0	216	1	56	77	68	40	21	26	4	16	136	213	0	109	12	410	0	95	206	0	161	0	86	188	795	17	18	342	205	430	0	38	46	62	19	23	30	36	42	43	40	0	1	7
EQW00_06520_2576	SE	EQW00_06520	SE_Y	60	0	34650	5	12497	16691	10306	11172	2588	1515	170	635	18827	19355	0	13964	1436	20551	0	5279	13381	1	11211	0	4739	9754	4968	1059	1056	22421	15070	3916	0	4912	7820	10881	4946	6298	8130	8996	12879	6524	6831	726	534	378
EQW00_06520_2577	SE	EQW00_06520	SE_Y	60	0	126	0	38	28	30	41	11	6	0	20	76	30	0	29	1	16	0	1	5	0	8	0	3	15	47	1	2	20	6	0	0	26	13	30	13	16	25	20	27	20	25	0	1	0
EQW00_06530_2578	SE	EQW00_06530	SE_Y	60	0	40	0	4	11	4	8	2	1	0	3	15	18	0	13	0	27	0	6	16	0	16	0	2	5	16	0	0	21	12	5	0	3	3	10	3	5	5	6	10	11	4	0	1	0
EQW00_06535_2579	SE	EQW00_06535	SE_Y	60	0	0	0	0	0	0	0	0	7	0	0	0	0	0	0	0	35	0	9	5	0	10	0	3	11	103	2	2	16	16	61	0	0	0	0	0	1	0	0	0	0	0	0	0	0
EQW00_06535_2580	SE	EQW00_06535	SE_Y	60	0	1057	0	226	310	89	13	13	0	0	160	374	528	0	419	33	22373	1	5996	14813	1	12643	1	5400	10697	5005	1166	1188	24250	16797	4819	0	55	104	125	59	101	137	213	213	106	166	171	0	1
EQW00_06535_2581	SE	EQW00_06535	SE_Y	60	0	1717	0	339	314	219	454	18	0	0	396	240	209	0	169	22	14797	0	4140	9553	4	7976	0	3582	7418	4898	856	806	16199	10740	3362	0	90	188	168	78	101	178	218	393	192	182	3	0	0
EQW00_06540_2582	SE	EQW00_06540	SE_Y	60	0	12	0	0	3	6	0	0	0	0	0	0	1	0	0	0	308	0	67	118	0	108	0	57	135	1600	10	19	245	121	620	0	0	0	4	0	0	0	0	1	0	1	0	0	17
EQW00_06540_2583	SE	EQW00_06540	SE_Y	60	0	56	0	9	17	21	0	0	2	0	14	108	57	0	30	2	8434	0	2123	4848	0	4119	0	1801	4019	3835	400	466	8344	5085	1442	0	7	31	32	25	5	27	30	35	11	42	24	0	21
EQW00_06550_2584	SE	EQW00_06550	SE_Y	60	0	43	0	5	26	5	0	0	92	6	11	0	21	0	20	2	3653	0	880	1952	0	1690	0	705	1712	2617	180	153	3431	2168	663	0	5	7	20	5	14	3	7	14	6	5	2	2	4
EQW00_06570_2585	SE	EQW00_06570	SE_Y	60	0	215	0	60	53	81	88	17	167	27	31	34	366	1	268	9	1416	0	377	756	0	674	0	262	676	1602	62	68	1341	835	250	0	56	88	142	66	96	126	41	69	27	58	7	0	32
EQW00_00670_253	SE	EQW00_00670	SE_Y	60	0	0	0	0	0	0	0	0	0	0	0	0	0	0	0	0	0	0	0	0	0	0	0	0	0	3	0	0	0	0	0	0	0	0	0	0	0	0	0	0	0	1	0	1	0
EQW00_06575_2586	SE	EQW00_06575	SE_Y	60	0	11	0	2	1	6	1	3	219	13	1	1	8	0	0	0	4	0	1	5	0	2	0	0	2	4	0	0	2	6	1940	0	2	2	7	2	4	8	4	2	3	3	0	0	0
EQW00_06575_2587	SE	EQW00_06575	SE_Y	60	0	182	0	27	34	33	15	8	488	66	68	28	84	0	40	5	143	0	46	82	0	82	0	25	65	2060	4	5	116	97	1219	0	15	27	22	21	25	32	9	21	21	18	9	2	0
EQW00_06575_2588	SE	EQW00_06575	SE_Y	60	0	1607	0	366	435	327	524	65	527	62	948	844	1312	0	920	87	1776	0	423	1009	0	885	0	363	799	839	72	60	1649	1064	3286	0	153	185	263	222	267	296	153	212	161	224	13	103	14
EQW00_06580_2589	SE	EQW00_06580	SE_Y	60	0	26554	0	6281	8902	5096	5491	1430	1054	175	2819	17349	10686	0	8078	770	13154	1	3531	8909	4	6606	1	3221	6250	2104	654	624	14367	9937	2344	0	2022	2939	4244	2899	4016	4662	2453	3908	1956	3839	33	146	63
EQW00_06580_2590	SE	EQW00_06580	SE_Y	60	0	2583	0	645	910	557	353	138	14	6	379	311	2514	0	1598	161	5150	0	1478	3500	0	2604	0	1138	2427	1722	284	232	5387	3644	996	0	253	397	583	382	441	627	285	476	253	473	8	47	12
EQW00_06580_2591	SE	EQW00_06580	SE_Y	60	0	3674	1	975	1459	638	1392	238	150	23	123	1214	5358	0	3536	364	6346	0	1536	3919	0	2603	1	1331	2965	1562	316	296	6437	4063	1045	0	362	789	957	650	849	1084	641	877	421	894	12	4	16
EQW00_06580_2592	SE	EQW00_06580	SE_Y	60	0	246	0	55	87	59	32	17	221	39	15	147	256	0	193	10	265	0	75	123	0	91	0	52	112	381	11	12	209	124	1494	0	31	38	49	39	46	80	21	48	34	74	3	4	0
EQW00_06585_2593	SE	EQW00_06585	SE_Y	60	0	1863	0	581	580	448	418	149	48	5	533	428	832	1	478	36	1058	0	283	619	0	359	0	155	542	1074	48	49	934	654	744	0	170	312	387	286	252	335	152	254	188	308	4	13	3
EQW00_06585_2594	SE	EQW00_06585	SE_Y	60	0	845	1	259	276	193	185	51	30	1	95	198	871	0	666	39	877	0	234	568	0	348	0	188	395	775	40	45	870	561	126	0	102	149	174	124	163	186	74	131	74	168	10	4	4
EQW00_06585_2595	SE	EQW00_06585	SE_Y	60	0	56493	16	15988	20858	13963	30518	3381	2571	372	5555	28628	39511	6	31712	3381	22920	0	5913	15265	2	12531	0	5458	11065	2876	1222	1093	24697	17269	4284	2	4991	6703	10189	6063	9510	11178	6190	9986	5279	9421	704	324	1042
EQW00_06585_2596	SE	EQW00_06585	SE_Y	60	0	16642	11	4734	6306	4621	3210	1184	929	130	1838	7531	14853	6	12154	1249	17455	1	4432	11274	0	8507	0	3909	8268	6485	891	772	18745	12129	3062	0	1790	2888	3708	2515	3320	4031	2145	3910	2064	3422	68	390	303
EQW00_00675_254	SE	EQW00_00675	SE_Y	60	0	0	0	0	0	0	0	0	0	0	0	0	0	0	0	0	1	0	0	0	0	0	0	0	0	0	0	0	0	0	2	0	0	0	0	0	0	0	0	0	0	0	0	0	0
EQW00_06600_2597	SE	EQW00_06600	SE_Y	60	0	2	0	1	1	2	2	0	952	113	437	0	0	0	0	0	1	1	0	1	0	1	0	1	2	47	2	0	0	0	5109	0	0	0	2	2	2	2	1	0	0	1	0	234	20
EQW00_06600_2598	SE	EQW00_06600	SE_Y	60	0	17763	0	4982	5676	4837	2120	970	1064	151	380	9133	6858	0	4920	392	10129	0	2432	5568	2	4542	1	2063	4645	3493	492	426	9411	6203	1404	0	1529	2421	2867	1379	1986	2327	2788	4090	2939	2739	666	149	51
EQW00_06610_2599	SE	EQW00_06610	SE_Y	60	0	5632	4	1629	1812	1247	1427	296	624	78	2617	645	3985	0	3243	289	8681	0	2393	5175	2	4048	0	1673	4025	4254	429	467	8235	5945	1431	0	1764	2124	2555	1138	1508	1775	2526	3434	2294	1801	631	365	421
EQW00_06615_2600	SE	EQW00_06615	SE_Y	60	0	365	0	118	105	53	2	46	2	0	187	2	410	0	268	19	409	0	115	177	0	157	0	63	201	713	19	12	342	182	144	0	101	152	235	86	126	126	209	306	226	108	78	95	18
EQW00_06615_2601	SE	EQW00_06615	SE_Y	60	0	6840	11	2140	2858	2295	2361	446	11	0	855	3091	3215	0	2415	209	6299	0	1747	4189	0	2843	0	1237	3160	1849	309	283	6578	4352	1213	0	747	1088	1505	873	1040	1426	2225	3079	1782	1057	65	242	19
EQW00_06615_2602	SE	EQW00_06615	SE_Y	60	0	11062	1	3074	3772	2559	602	686	374	64	449	2124	2527	0	1616	168	7305	0	1978	5199	0	3641	0	1619	3592	2322	393	336	7961	5526	1499	0	1369	2435	3075	2069	2367	3180	4092	6424	3641	2217	238	312	52
EQW00_00675_255	SE	EQW00_00675	SE_Y	60	0	350	1	110	85	57	2	16	0	0	87	3	188	0	148	14	15688	0	4399	10467	0	7313	0	3677	8376	3384	991	953	16656	11458	2033	0	28	71	60	52	61	130	111	143	67	119	3	110	0
EQW00_06620_2603	SE	EQW00_06620	SE_Y	60	0	39121	12	12423	16568	17911	11095	3867	8206	1150	9345	16610	5608	2	4460	448	13041	1	3603	9291	2	6131	2	3093	6497	3074	715	687	14316	9992	3045	0	5857	11382	13359	7368	8886	12869	13159	18811	10516	7599	2094	2353	1915
EQW00_06625_2604	SE	EQW00_06625	SE_Y	60	0	31	0	5	9	3	0	6	0	0	37	60	16	0	14	0	987	0	272	632	0	479	0	195	478	603	58	51	1041	688	232	0	6	20	12	9	8	24	24	48	29	3	0	0	0
EQW00_06625_2605	SE	EQW00_06625	SE_Y	60	0	27	0	12	10	12	0	0	34	14	46	223	25	0	12	1	1307	0	351	840	0	535	0	276	624	1032	75	88	1384	802	164	0	2	7	17	9	11	23	31	57	30	5	0	4	0
EQW00_06630_2606	SE	EQW00_06630	SE_Y	60	0	323	0	138	114	28	1	70	2	0	141	12	205	0	154	10	9619	1	2765	6155	1	4345	0	2041	4736	2625	543	570	10560	6801	1834	0	36	61	85	92	134	95	267	389	247	65	12	97	2
EQW00_06630_2607	SE	EQW00_06630	SE_Y	60	0	198	0	103	44	13	0	22	59	8	50	0	162	1	124	13	5904	0	1580	3663	0	2623	0	1275	2804	2482	308	332	6171	3839	970	0	28	52	58	34	73	77	134	267	106	29	1	0	0
EQW00_06630_2608	SE	EQW00_06630	SE_Y	60	0	116	0	46	54	10	30	15	281	44	40	1	88	0	73	4	3120	0	815	1863	0	1458	0	644	1491	2237	164	183	3037	2085	765	0	27	30	29	30	58	57	101	138	70	18	0	2	51
EQW00_00675_256	SE	EQW00_00675	SE_Y	60	0	159	0	51	84	92	0	2	0	0	1	0	149	0	91	5	9069	0	2458	5348	0	4582	0	2066	4774	6555	478	515	8784	6009	0	0	18	40	47	12	29	45	53	52	32	37	0	6	0
EQW00_06635_2609	SE	EQW00_06635	SE_Y	60	0	142	0	52	71	15	23	11	0	2	16	530	146	0	137	9	3241	0	928	2021	0	1650	0	707	1710	1658	166	164	3251	2139	511	0	29	31	72	46	61	72	109	205	150	30	0	19	3
EQW00_06635_2610	SE	EQW00_06635	SE_Y	60	0	292	0	73	129	53	46	26	43	3	37	0	241	0	181	23	5785	0	1502	3307	0	2592	0	1041	2576	3595	302	291	5477	3633	2039	0	39	61	84	54	84	98	198	222	157	54	0	34	0
EQW00_00045_29	SE	EQW00_00045	SE_Y	60	0	647	1	259	162	82	1	10	1	0	987	0	130	1	98	12	17924	1	5224	12186	0	9484	0	4058	8720	5374	957	1086	19088	13528	5202	0	173	145	102	76	57	104	167	297	249	191	1	433	18
EQW00_06640_2611	SE	EQW00_06640	SE_Y	60	0	52	0	13	14	15	3	1	0	0	8	1	16	0	6	1	159	0	28	59	0	68	0	24	57	932	8	6	135	64	12	0	4	4	11	7	10	8	9	35	15	11	0	1	0
EQW00_06640_2612	SE	EQW00_06640	SE_Y	60	0	36	0	5	4	10	5	2	0	0	9	14	5	0	7	0	145	0	31	90	0	63	0	17	61	108	7	7	131	92	1850	0	3	11	11	8	5	6	5	20	13	6	0	10	4
EQW00_06640_2613	SE	EQW00_06640	SE_Y	60	0	16	0	4	7	3	8	1	987	101	864	10	6	0	5	0	83	0	23	32	0	50	0	11	34	951	7	6	70	53	4942	0	0	4	2	2	4	3	7	11	9	2	0	24	224
EQW00_06650_2614	SE	EQW00_06650	SE_Y	60	0	2981	1	686	934	603	631	124	116	19	396	1399	2085	0	1476	85	2466	0	649	1574	0	1215	0	524	1122	1003	136	112	2461	1735	440	0	186	405	531	280	349	458	698	958	540	374	4	42	9
EQW00_06650_2615	SE	EQW00_06650	SE_Y	60	0	1071	0	241	347	228	371	27	138	31	109	721	1298	0	873	73	1910	0	379	959	0	923	0	426	860	1010	79	72	1699	933	277	0	134	156	212	116	168	186	261	436	286	195	5	18	32
EQW00_06650_2616	SE	EQW00_06650	SE_Y	60	0	8690	3	2014	2658	2031	2436	401	149	22	1609	1063	9690	0	6477	515	10598	0	2920	6788	0	4608	0	2242	5377	2061	558	547	11082	7068	2186	0	734	1337	1910	978	1215	1543	2455	3422	2064	1278	286	131	17
EQW00_06650_2617	SE	EQW00_06650	SE_Y	60	0	4048	0	981	1094	889	1776	194	34	16	1125	1844	2190	0	1583	122	2579	0	672	1502	0	1146	0	538	1157	2802	110	106	2521	1763	699	0	398	430	739	419	466	682	800	1455	837	564	26	14	58
EQW00_06660_2618	SE	EQW00_06660	SE_Y	60	0	4829	0	1267	1732	1067	630	341	452	72	1473	767	5022	3	3445	272	6688	0	1686	3606	0	3168	0	1238	3229	3371	319	249	6601	4136	1067	0	894	1065	1702	834	1039	1340	1660	2867	1758	1320	20	92	13
EQW00_06665_2619	SE	EQW00_06665	SE_Y	60	0	5815	0	1763	2239	1687	1540	371	269	28	562	1721	2750	1	2011	225	3135	1	769	1632	0	1485	0	652	1433	1202	126	112	3046	1770	395	0	823	875	1244	656	840	1031	1367	1985	1418	958	55	59	83
EQW00_06665_2620	SE	EQW00_06665	SE_Y	60	0	2032	0	554	698	570	602	131	245	21	344	1704	657	0	521	65	674	0	157	332	0	316	0	114	325	1242	24	28	500	398	338	0	375	429	667	306	362	481	541	930	537	479	67	53	70
EQW00_06665_2621	SE	EQW00_06665	SE_Y	60	0	185	0	46	35	62	29	3	9	0	147	47	90	0	78	15	191	0	43	117	0	77	0	61	84	146	16	4	185	105	202	0	22	45	64	33	43	40	68	111	41	63	6	10	8
EQW00_06675_2622	SE	EQW00_06675	SE_Y	60	0	1	0	0	1	0	0	2	0	0	6	0	0	1	0	0	1	0	0	0	0	3	0	0	0	106	0	0	2	0	117	0	0	0	0	0	0	0	0	2	1	4	0	0	0
EQW00_06675_2623	SE	EQW00_06675	SE_Y	60	0	463	0	96	121	160	110	41	42	3	294	90	217	0	131	3	643	0	103	289	0	270	0	128	252	1005	34	24	527	310	2913	0	64	84	118	62	58	74	117	152	105	85	2	33	2
EQW00_06680_2624	SE	EQW00_06680	SE_Y	60	0	38817	10	11701	15206	9384	5025	2699	2009	248	3249	11348	22428	2	15807	1962	27189	2	6705	17556	1	13133	0	5999	12752	8007	1477	1243	28825	18995	4531	0	8490	13827	16255	6801	8978	11641	11534	18069	10124	9277	1297	1682	957
EQW00_06685_2625	SE	EQW00_06685	SE_Y	60	0	1097	0	290	354	299	220	102	1376	208	1320	371	234	0	178	24	234	0	64	99	0	102	0	34	131	2261	5	2	175	103	321	0	229	322	414	169	185	208	252	388	278	251	403	237	82
EQW00_06685_2626	SE	EQW00_06685	SE_Y	60	0	8224	1	2303	2896	2140	1610	646	1408	254	762	2355	1974	0	1712	195	2851	1	746	1597	0	1313	0	517	1324	1641	130	114	2654	1755	2726	0	1762	2212	3012	1245	1644	2049	2143	3209	2098	1701	168	174	364
EQW00_06685_2627	SE	EQW00_06685	SE_Y	60	0	6021	0	1805	2149	1417	726	380	259	39	1321	691	6444	3	4710	603	17830	1	4521	12272	0	9915	0	4316	8614	4294	913	906	19608	14033	3837	0	1299	1540	2310	1048	1545	1691	1602	2887	1461	1271	104	612	225
EQW00_06685_2628	SE	EQW00_06685	SE_Y	60	0	71457	3	18241	22998	16431	10000	5450	6155	844	12869	11316	17134	1	13175	1653	21876	2	5286	13908	0	9660	1	4769	10165	5056	1123	1009	22597	14680	5121	0	10448	17403	21864	10336	12856	17049	15729	25787	16316	13395	2572	2623	1528
EQW00_06690_2629	SE	EQW00_06690	SE_Y	60	0	7289	4	1863	2270	2012	432	514	38	12	1633	4106	2391	0	1592	141	4519	0	1200	2744	0	1984	0	867	2070	2461	207	175	4404	2873	482	0	784	1061	1398	1060	1178	1611	2012	3269	2266	1499	17	264	16
EQW00_06690_2630	SE	EQW00_06690	SE_Y	60	0	5670	1	1402	2320	1568	582	336	146	14	1863	3452	3886	0	2898	241	7173	0	1681	3883	0	3066	1	1416	3403	2222	326	264	7167	4389	4023	0	629	792	1149	917	1194	1425	1947	3247	2012	1298	196	164	29
EQW00_06690_2631	SE	EQW00_06690	SE_Y	60	0	5806	0	1728	2336	1961	2401	474	89	19	2633	4285	2383	0	1782	143	3370	0	809	1807	0	1385	0	555	1492	2511	168	120	2983	1904	3040	0	617	759	997	829	958	1165	1594	2580	1689	1048	108	88	28
EQW00_06690_2632	SE	EQW00_06690	SE_Y	60	0	26913	0	8643	11411	8438	11681	1562	1438	221	3438	16536	9099	1	6594	699	25887	0	6789	17548	3	13519	0	6095	12606	6223	1313	1305	28101	19888	5225	0	2334	3222	4467	4287	4948	6798	8659	14329	7248	5002	278	572	566
EQW00_06695_2633	SE	EQW00_06695	SE_Y	60	0	65820	16	17297	21668	16045	9564	3908	3922	578	3776	11002	13364	2	9185	797	24207	2	6316	15939	1	13106	0	5821	11447	3102	1248	1163	26089	18678	5109	0	3898	5713	8613	7722	10254	12397	13425	25935	13379	9623	894	221	436
EQW00_06695_2634	SE	EQW00_06695	SE_Y	60	0	24862	0	7333	8791	6268	5159	1572	813	134	47	2487	10111	1	6730	631	21247	0	5465	14386	0	11896	0	5140	9818	3985	1157	1052	23032	16409	4231	0	1677	2096	3389	3240	4365	5008	6497	10811	5313	3719	81	166	148
EQW00_06695_2635	SE	EQW00_06695	SE_Y	60	0	852	0	258	314	185	185	57	64	12	31	217	339	0	168	13	1073	0	304	717	0	459	0	187	563	781	60	64	1153	739	448	0	65	94	109	100	122	186	222	340	242	151	3	16	5
EQW00_06700_2636	SE	EQW00_06700	SE_Y	60	0	4871	1	1290	1639	1034	1346	304	139	12	931	590	6357	0	3728	399	8925	1	2515	5911	0	4957	0	2136	4316	1803	426	436	9970	6606	1717	0	370	525	861	739	889	1048	1514	2182	1234	787	9	34	19
EQW00_06700_2637	SE	EQW00_06700	SE_Y	60	0	15682	3	5017	5643	2816	4900	1197	218	51	1909	1263	25248	3	16615	1842	24788	1	6674	16609	2	13157	0	5811	11940	3847	1310	1221	27148	18855	5244	0	1669	2209	3245	3075	3622	4750	5477	9718	4584	3521	73	455	56
EQW00_06705_2638	SE	EQW00_06705	SE_Y	60	0	90169	30	27891	36165	23838	16431	7708	4613	655	11498	26353	24733	5	19629	2140	19069	0	5110	12869	1	9949	0	4356	8965	3615	935	936	20365	13978	3529	0	9201	12428	17595	13660	16388	22006	26049	40764	22496	16582	594	1825	360
EQW00_06705_2639	SE	EQW00_06705	SE_Y	60	0	20517	5	6761	8702	5383	2030	1599	128	45	4682	8562	11184	0	9041	1046	10724	0	2813	6672	0	5311	1	2280	4887	3005	504	475	10542	7288	4416	0	2281	2952	3723	3033	4027	5266	6191	9264	5359	3942	55	159	98
EQW00_06705_2640	SE	EQW00_06705	SE_Y	60	0	10848	4	3354	5081	2663	1890	983	242	69	3457	3027	10724	0	8888	952	10889	2	2958	7098	0	5498	0	2576	5103	3401	577	514	11486	7349	2171	0	1314	1826	2862	2266	2835	3337	4134	6917	3229	2706	212	168	34
EQW00_00685_257	SE	EQW00_00685	SE_Y	60	0	0	0	0	0	0	0	0	325	27	43	0	0	0	0	0	0	0	0	1	0	0	0	0	0	0	0	0	0	0	0	0	0	0	0	0	0	0	0	0	0	0	0	0	0
EQW00_06710_2641	SE	EQW00_06710	SE_Y	60	0	2236	0	629	790	428	106	156	3	3	129	2	7740	1	3982	318	20942	0	5408	13171	1	10141	0	4671	9725	6103	1063	984	22057	14352	3829	0	134	264	449	279	315	496	360	609	323	400	9	90	1
EQW00_06715_2642	SE	EQW00_06715	SE_Y	60	0	15796	0	4006	5253	3256	2453	950	462	63	1993	2967	8349	2	5470	522	14720	0	3953	9310	0	6899	1	3225	6816	3949	746	674	15402	9772	2608	0	1582	2870	3454	2723	3511	4487	3983	6552	4133	3417	480	591	604
EQW00_06715_2643	SE	EQW00_06715	SE_Y	60	0	4874	0	1088	1473	1249	1219	200	39	17	1061	5146	1686	0	1346	108	2696	0	654	1620	0	1238	0	523	1385	2293	158	101	2720	1775	475	0	606	949	1256	1039	1194	1695	1433	2339	1625	1148	378	288	155
EQW00_06715_2644	SE	EQW00_06715	SE_Y	60	0	1	0	0	0	0	0	0	0	0	0	0	1	0	0	0	4	0	0	2	0	0	0	1	0	251	0	0	2	3	49	0	0	0	0	0	0	0	0	0	1	0	0	0	0
EQW00_06720_2645	SE	EQW00_06720	SE_Y	60	0	63	0	8	28	17	0	3	0	0	4	30	25	0	14	3	59	0	10	25	0	18	0	11	31	187	1	3	58	31	224	0	8	10	8	6	4	5	19	13	14	7	0	5	24
EQW00_06720_2646	SE	EQW00_06720	SE_Y	60	0	101	0	27	41	20	128	12	63	9	37	12	45	0	33	3	218	0	43	70	0	66	0	23	94	291	8	10	148	91	3008	0	8	17	26	11	9	25	18	31	23	22	0	2	206
EQW00_00685_258	SE	EQW00_00685	SE_Y	60	0	0	0	0	0	0	0	0	693	108	1589	1	0	0	0	0	0	0	0	0	0	0	0	0	0	0	0	0	0	0	2772	0	0	0	0	0	0	0	0	0	0	0	274	493	4
EQW00_06725_2647	SE	EQW00_06725	SE_Y	60	0	22507	2	5810	7614	5504	2736	1513	388	89	1974	3029	28848	1	18774	2248	12577	2	3049	7335	0	5755	0	2695	5962	2796	693	565	12721	8117	2405	0	2473	4321	5967	2391	2674	3667	5197	7586	4533	3409	1007	289	236
EQW00_06725_2648	SE	EQW00_06725	SE_Y	60	0	60525	9	14365	18676	16806	13747	4339	2078	332	2474	19831	41772	0	29130	3290	13544	0	3558	8548	4	6764	1	2919	6639	3479	745	633	14637	9495	2585	0	6532	10964	14995	5924	7433	10122	13546	21243	11782	8285	1525	1131	343
EQW00_06725_2649	SE	EQW00_06725	SE_Y	60	0	3856	2	1121	1530	1117	766	321	349	39	86	1290	2107	0	1575	167	869	0	219	565	0	364	0	172	387	432	39	40	950	536	157	0	594	1385	1514	621	715	1111	1490	2096	1241	923	170	47	126
EQW00_06725_2650	SE	EQW00_06725	SE_Y	60	0	29873	11	6804	8570	7274	5321	1862	1901	306	4659	13094	19310	0	15416	1774	8293	1	2204	5310	0	4150	0	1792	3879	3799	398	361	8440	5793	1604	0	2945	5285	7216	2929	3480	5031	6693	9964	5393	4039	232	648	384
EQW00_06730_2651	SE	EQW00_06730	SE_Y	60	0	676	0	175	233	171	0	22	49	9	172	1888	679	0	406	38	11263	2	2878	7073	0	5614	0	2501	5356	2458	517	516	11647	7626	3651	0	270	275	409	150	150	183	766	1103	523	152	516	135	74
EQW00_06730_2652	SE	EQW00_06730	SE_Y	60	0	3185	0	1132	1222	980	1593	233	1154	139	589	0	1252	0	888	95	14762	0	3655	8941	0	7057	1	3277	6802	2236	734	680	15288	9759	2674	0	695	1034	1636	406	500	681	1907	3522	1573	570	124	663	93
EQW00_06730_2653	SE	EQW00_06730	SE_Y	60	0	3571	2	917	1180	1107	578	245	1934	182	509	1724	602	0	476	69	5745	0	1501	3650	0	2767	0	1275	2825	1776	294	258	6140	3825	1563	0	655	915	1257	404	492	595	1550	2626	1314	548	170	454	175
EQW00_00685_259	SE	EQW00_00685	SE_Y	60	0	0	0	0	0	0	0	0	1	4	1	0	0	0	0	0	0	0	0	0	0	0	0	0	0	0	0	0	0	0	39	0	0	0	0	0	0	0	0	0	0	0	0	0	0
EQW00_06730_2654	SE	EQW00_06730	SE_Y	60	0	124	0	34	34	34	0	7	19	2	25	103	12	0	15	1	304	0	82	169	0	137	0	60	121	137	15	12	307	204	69	0	19	17	37	14	6	13	40	69	38	17	0	4	6
EQW00_06730_2655	SE	EQW00_06730	SE_Y	60	0	0	0	0	0	0	0	0	0	0	0	0	0	0	0	0	0	0	1	1	0	0	0	1	2	9	0	0	2	0	1	0	0	0	0	0	0	0	0	0	0	0	0	0	0
EQW00_06735_2656	SE	EQW00_06735	SE_Y	60	0	60164	13	11747	18935	10787	9664	2536	48	35	11358	12379	25841	7	22715	1544	33108	2	8736	20519	0	15784	0	7687	14789	6402	1585	1336	31445	24452	5757	0	6816	10996	12432	5393	7650	8414	10175	14346	8687	12299	950	240	245
EQW00_06735_2657	SE	EQW00_06735	SE_Y	60	0	1507	0	316	430	346	699	73	6	5	682	1643	479	0	242	14	448	0	118	243	0	177	0	71	188	309	28	17	358	233	363	0	1	2	1	1	2	3	2	4	2	5	2	0	0
EQW00_06745_2658	SE	EQW00_06745	SE_Y	60	0	21941	6	5520	6914	6264	5629	1283	6467	890	7813	17264	4469	1	3978	360	9473	0	2522	6145	0	4405	0	2015	4438	4576	493	453	9824	6521	1949	0	2716	4557	5513	3274	3777	5501	6749	11091	6347	4176	2757	2807	1174
EQW00_06745_2659	SE	EQW00_06745	SE_Y	60	0	8346	0	2102	2541	1955	1060	489	1520	176	1385	3781	4288	0	3338	376	13460	1	3379	8394	1	5958	0	3007	6383	3108	704	628	13918	8987	2455	0	782	1504	1996	1165	1499	1891	2632	4235	1823	1349	465	1010	884
EQW00_06745_2660	SE	EQW00_06745	SE_Y	60	0	1930	0	591	688	430	834	162	412	71	621	666	348	0	286	22	530	0	77	241	0	183	0	84	196	578	34	14	419	232	55	0	391	708	912	507	706	834	994	1805	1230	694	120	117	61
EQW00_00685_260	SE	EQW00_00685	SE_Y	60	0	0	0	0	0	0	0	0	2074	273	435	0	0	0	0	0	0	0	0	0	0	0	0	0	0	0	0	0	0	0	3608	0	0	0	0	0	0	0	0	0	0	0	0	0	0
EQW00_06745_2661	SE	EQW00_06745	SE_Y	60	0	42099	7	14312	17564	12109	18108	3292	3916	565	21905	34618	19632	1	15520	1668	14138	1	3782	9395	1	5822	1	2950	6778	1694	733	695	14797	9926	2683	0	7395	12809	16180	9185	10213	14620	22406	32133	18304	10453	7295	2224	1158
EQW00_06750_2662	SE	EQW00_06750	SE_Y	60	0	191	0	49	71	64	64	3	158	44	109	38	252	0	193	11	2180	1	555	1266	0	1050	0	426	955	3007	95	79	2106	1367	3083	0	28	51	62	20	35	16	41	70	43	49	0	152	984
EQW00_06750_2663	SE	EQW00_06750	SE_Y	60	0	321	0	53	78	53	25	10	0	0	97	13	117	0	62	4	1762	0	421	1031	0	824	0	359	824	1618	89	82	1761	1128	277	0	26	52	69	27	46	42	57	108	65	42	3	91	36
EQW00_06755_2664	SE	EQW00_06755	SE_Y	60	0	1973	0	666	936	333	668	93	212	44	1522	343	1383	0	1026	72	21108	0	5623	14738	0	11139	0	4782	10309	6193	1152	1170	23183	16711	4357	0	398	627	823	460	648	793	804	1399	755	592	139	110	11
EQW00_06755_2665	SE	EQW00_06755	SE_Y	60	0	4811	0	1303	1591	1073	708	217	2169	312	3151	1353	1418	0	1220	99	8382	0	2189	5211	0	3842	0	1615	4067	1898	429	389	8292	5575	1501	0	1544	2390	2606	1521	1787	2724	2832	4525	3516	2045	1247	998	255
EQW00_06760_2666	SE	EQW00_06760	SE_Y	60	0	5108	0	1302	1762	1216	651	310	80	18	1497	3924	1677	0	1340	100	9794	0	2512	5653	0	4773	0	1900	4586	2534	455	459	9277	6490	5613	0	572	739	968	775	819	1009	2336	3960	2403	818	20	14	518
EQW00_06765_2667	SE	EQW00_06765	SE_Y	60	0	5130	0	1475	1909	1653	784	296	298	11	975	2394	1714	0	1451	110	3406	1	737	1664	0	1461	0	546	1500	2820	145	132	2826	1814	481	0	617	649	914	407	535	744	1560	2445	1742	1109	31	5	22
EQW00_06765_2668	SE	EQW00_06765	SE_Y	60	0	12987	3	3577	4652	3992	2930	780	3	26	2822	5550	4335	1	3524	219	5868	0	1505	3241	1	2772	0	1194	2737	4254	288	239	5571	3780	923	0	1320	1860	2365	1193	1610	2158	4698	6604	4767	3062	59	112	27
EQW00_06765_2669	SE	EQW00_06765	SE_Y	60	0	964	0	332	423	251	258	28	11	0	232	24	190	0	120	5	143	0	29	83	0	71	0	38	73	76	4	4	122	63	5423	0	119	329	307	192	252	353	937	1423	862	530	1925	515	40
EQW00_06775_2670	SE	EQW00_06775	SE_Y	60	0	5504	0	1727	2366	1645	365	201	458	66	837	3324	3680	0	2753	250	18477	0	4941	12475	1	8877	0	4001	9118	3691	967	908	19712	13276	3715	0	816	1411	1698	707	765	1136	2296	3918	2161	1234	721	241	272
EQW00_06780_2671	SE	EQW00_06780	SE_Y	60	0	6553	0	1892	2226	1058	423	322	151	20	930	270	3032	0	2265	204	10979	0	2971	7379	3	5853	0	2657	5397	2275	610	550	12371	8313	2307	0	754	1019	1409	540	834	969	1591	2675	1359	1134	475	399	449
EQW00_06780_2672	SE	EQW00_06780	SE_Y	60	0	4731	1	1386	1622	1213	1333	297	120	14	1225	2241	1533	0	1238	86	5351	0	1358	3300	0	2028	1	1133	2600	1338	286	249	5524	3410	1048	0	533	905	1039	397	475	709	1187	1728	914	754	284	258	308
EQW00_06785_2673	SE	EQW00_06785	SE_Y	60	0	11	0	2	0	3	0	0	0	0	6	0	6	0	5	0	285	0	67	160	0	133	0	36	127	142	23	12	307	191	96	0	4	3	14	2	4	4	2	10	5	2	0	0	0
EQW00_00045_30	SE	EQW00_00045	SE_Y	60	0	509	0	64	83	82	308	34	0	0	96	0	296	0	180	8	14213	0	3807	8720	0	5693	2	3182	6619	2496	754	802	14640	9313	3351	0	34	41	62	18	53	51	74	90	37	74	15	131	184
EQW00_06790_2674	SE	EQW00_06790	SE_Y	60	0	55225	4	19405	23836	14987	6338	3052	2044	311	20344	17089	43534	2	34353	3380	29097	3	7546	19874	3	15811	0	6908	13979	5659	1527	1520	32392	22610	6030	0	15024	25436	30484	14152	18540	22945	33632	49369	26564	20651	3490	4153	1188
EQW00_06790_2675	SE	EQW00_06790	SE_Y	60	0	15702	2	5271	5693	3355	1765	784	591	63	2166	2879	11154	0	8155	719	10081	0	2773	6444	0	5239	0	2324	4850	3939	513	493	10809	7290	1901	0	3361	5276	7542	3520	4239	5073	7879	11658	6454	5286	1465	709	795
EQW00_06795_2676	SE	EQW00_06795	SE_Y	60	0	13098	10	4814	5803	3529	5444	457	60	12	43	4224	19026	0	15698	1531	21113	0	5637	13642	0	10890	1	4907	10121	6378	1137	998	22052	14870	3490	0	3386	5026	6952	3435	4334	5086	7793	11409	6143	4939	312	739	214
EQW00_06800_2677	SE	EQW00_06800	SE_Y	60	0	39797	4	12538	16172	7057	9347	2339	1471	258	3995	20465	20355	5	16260	1613	16529	1	4334	10933	0	8331	0	3826	7974	7011	882	839	17833	12184	3204	0	6165	9253	13181	6112	7445	10231	13970	22520	11566	8947	217	305	1891
EQW00_06805_2678	SE	EQW00_06805	SE_Y	60	0	146341	62	46711	60520	48557	34866	14454	8314	1441	38723	55259	35619	6	27770	3274	14650	1	4064	9728	2	7296	1	3386	7127	3369	781	740	15799	10663	2816	0	27221	46904	57166	23880	29469	37246	46024	67125	37818	31999	1124	736	4850
EQW00_06805_2679	SE	EQW00_06805	SE_Y	60	0	829	2	227	280	218	168	79	17	14	152	252	229	0	187	17	493	0	136	265	0	199	0	90	229	508	12	27	486	378	69	0	135	193	244	112	122	137	148	268	140	133	22	22	4
EQW00_06810_2680	SE	EQW00_06810	SE_Y	60	0	54	0	10	18	14	3	0	45	9	84	4	15	0	13	0	76	0	12	21	0	23	0	12	34	108	3	3	61	20	2180	0	14	19	29	9	5	16	16	22	10	15	0	0	0
EQW00_06810_2681	SE	EQW00_06810	SE_Y	60	0	589	0	104	143	162	300	32	42	0	57	198	423	0	340	31	1662	0	385	829	0	720	0	284	734	1054	51	56	1357	951	215	0	110	144	209	86	96	140	190	279	157	134	0	33	9
EQW00_06810_2682	SE	EQW00_06810	SE_Y	60	0	1224	0	204	287	225	141	76	6	0	0	148	1003	0	838	109	5451	0	1464	3359	0	2669	0	1029	2541	3239	259	251	5151	3486	3401	0	212	214	434	173	245	275	387	615	373	305	17	5	6
EQW00_06810_2683	SE	EQW00_06810	SE_Y	60	0	7895	1	1745	2670	1492	1998	461	72	6	937	1062	4827	0	3534	390	22006	0	6077	15459	1	11429	0	5086	10859	4242	1114	1124	23999	17141	4691	0	982	1614	1834	980	1325	1784	1953	3498	1714	1367	853	9	44
EQW00_06810_2684	SE	EQW00_06810	SE_Y	60	0	2937	2	718	850	1043	1120	220	265	21	155	912	249	0	211	13	1110	0	266	565	0	426	0	190	530	796	62	45	1031	585	99	0	230	504	599	290	320	551	495	796	471	422	93	18	7
EQW00_06815_2685	SE	EQW00_06815	SE_Y	60	0	4292	0	835	1019	1479	1514	201	1679	269	3128	2245	1830	0	1285	98	7804	2	1879	4184	1	3396	1	1393	3684	4225	368	349	7056	4578	3473	0	838	975	1164	483	657	860	975	1644	1039	899	247	25	111
EQW00_06830_2686	SE	EQW00_06830	SE_Y	60	0	6	0	7	4	1	1	0	0	0	7	0	2	0	3	0	75	0	20	35	0	22	0	8	31	48	4	3	53	35	3046	0	4	4	5	2	3	10	2	3	4	2	0	0	1
EQW00_06830_2687	SE	EQW00_06830	SE_Y	60	0	0	0	0	0	0	0	0	0	0	0	0	0	0	0	0	6	0	1	1	0	4	1	0	1	266	0	0	4	1	1	0	0	0	0	0	0	0	0	0	0	0	0	0	0
EQW00_06835_2688	SE	EQW00_06835	SE_Y	60	0	2498	0	744	871	833	2506	368	13	11	1448	1100	2162	0	1539	136	16561	0	4087	9941	0	8247	0	3458	7971	6235	788	734	16655	10959	3947	0	303	461	619	239	387	452	762	1140	628	503	7	40	20
EQW00_06835_2689	SE	EQW00_06835	SE_Y	60	0	2002	0	627	752	569	1724	101	198	45	686	473	1703	0	1461	101	10070	0	2576	5925	1	4984	0	2254	4717	3106	496	456	10681	6604	2706	0	205	335	530	177	302	402	527	764	505	397	511	3	331
EQW00_06835_2690	SE	EQW00_06835	SE_Y	60	0	89	0	28	44	23	18	9	5	0	43	27	49	0	38	5	245	0	73	179	0	144	0	43	140	360	15	9	273	185	626	0	10	21	46	14	28	31	46	86	63	28	8	19	1
EQW00_06835_2691	SE	EQW00_06835	SE_Y	60	0	41	0	14	9	11	6	3	19	3	38	3	35	0	10	9	134	0	28	52	0	43	0	18	51	848	6	7	134	65	421	0	4	13	16	8	10	9	16	9	9	9	1	15	56
EQW00_06840_2692	SE	EQW00_06840	SE_Y	60	0	352	0	101	160	228	343	95	280	38	835	454	1047	0	757	60	683	0	174	358	0	295	0	135	310	1896	30	26	649	362	3192	0	54	96	108	38	58	91	81	96	51	56	2	1	657
EQW00_06840_2693	SE	EQW00_06840	SE_Y	60	0	1821	4	516	560	764	338	189	3374	395	2907	799	1151	0	738	56	196	0	57	106	0	109	0	35	97	407	10	11	176	104	479	0	202	255	351	138	146	229	319	466	357	244	10	39	642
EQW00_06840_2694	SE	EQW00_06840	SE_Y	60	0	75211	43	28405	34462	29780	15075	6703	4694	715	14092	15482	122818	17	100820	10311	16509	0	4486	10506	4	7999	1	4034	7884	3738	891	905	17633	11063	2940	0	11139	18189	22533	10522	12713	15679	26294	35866	20383	16725	2863	3005	4942
EQW00_06845_2695	SE	EQW00_06845	SE_Y	60	0	19708	1	7129	9154	4503	1236	732	367	61	13	665	14317	1	10368	796	10312	0	2578	6310	0	4461	0	2332	4955	1827	528	522	10731	6271	1780	0	5287	10132	12980	5857	6708	8260	15185	21349	10999	8446	184	123	302
EQW00_06845_2696	SE	EQW00_06845	SE_Y	60	0	29773	0	9916	13167	7265	2750	1450	612	89	5148	1817	18161	1	13916	1126	9907	0	2588	6119	0	4506	0	1983	4755	3592	516	459	9939	6320	1859	0	7222	11405	14974	6463	7637	9928	16996	24328	13620	9984	196	254	499
EQW00_00700_261	SE	EQW00_00700	SE_Y	60	0	0	0	0	0	0	0	0	0	0	0	0	0	0	0	0	0	0	0	0	0	0	0	0	0	0	0	0	0	0	0	0	0	0	0	0	0	0	0	0	0	0	0	0	0
EQW00_06845_2697	SE	EQW00_06845	SE_Y	60	0	25812	3	7219	8089	4916	2161	1548	904	146	9721	11418	8153	4	6183	524	18670	0	4966	12500	0	10587	1	4642	9054	2624	994	913	20761	14236	4566	0	3330	4546	5653	2503	3545	4290	7895	12330	6548	4928	110	145	233
EQW00_06850_2698	SE	EQW00_06850	SE_Y	60	0	147	0	56	57	32	215	3	0	0	5	180	78	0	58	12	3663	0	1009	2368	0	1548	0	773	1865	1712	207	215	4008	2348	736	0	10	16	30	14	14	17	20	34	19	17	2	79	0
EQW00_06850_2699	SE	EQW00_06850	SE_Y	60	0	1777	0	563	610	649	585	64	4	0	495	1779	394	0	292	17	13726	0	3489	8304	0	6709	0	2868	6644	4248	694	646	13690	9479	353	0	261	302	366	148	227	330	466	623	397	411	17	0	3
EQW00_06855_2700	SE	EQW00_06855	SE_Y	60	0	2791	0	860	1066	686	123	136	45	10	896	212	2327	0	1807	180	14913	0	3875	9699	0	7281	0	3364	7059	4727	744	705	15723	10837	2856	0	267	378	535	231	380	627	459	855	452	479	8	114	55
EQW00_06855_2701	SE	EQW00_06855	SE_Y	60	0	254	0	72	86	153	6	2	0	0	43	0	240	0	176	15	12986	0	3291	8036	1	6731	0	2772	6252	4661	653	626	13260	9140	2317	0	33	56	73	30	49	42	102	154	62	51	1	110	0
EQW00_00700_262	SE	EQW00_00700	SE_Y	60	0	0	0	0	0	0	0	0	0	0	0	0	0	0	0	0	0	0	0	0	0	0	0	0	0	0	0	0	0	0	0	0	0	0	0	0	0	0	0	0	0	0	0	0	0
EQW00_06860_2702	SE	EQW00_06860	SE_Y	60	0	3552	0	681	995	1022	224	210	644	71	130	778	2302	0	1515	157	4020	0	998	2412	0	1976	0	847	1773	1606	236	165	4133	2577	717	0	8	26	27	13	19	25	19	39	25	10	0	5	8
EQW00_06860_2703	SE	EQW00_06860	SE_Y	60	0	31031	5	5603	7096	7771	5538	1542	1395	212	3036	12342	7763	1	4671	487	11860	1	3208	7990	0	6296	1	2866	5877	2753	625	583	13356	9079	2478	0	1536	2747	4173	1816	2201	3176	4788	7200	3715	2633	199	701	632
EQW00_06860_2704	SE	EQW00_06860	SE_Y	60	0	1863	0	339	438	316	167	63	9	8	490	2	416	0	292	23	11332	0	3176	7482	0	5272	1	2517	5541	3848	613	522	12042	8253	2085	0	162	376	317	190	200	336	443	744	416	290	252	260	4
EQW00_06865_2705	SE	EQW00_06865	SE_Y	60	0	10	0	2	2	4	0	3	0	0	45	1	9	0	11	0	20	0	5	7	0	8	0	0	9	435	1	2	13	7	3259	0	3	1	8	6	9	3	7	8	2	4	0	0	5
EQW00_06865_2706	SE	EQW00_06865	SE_Y	60	0	7533	1	2039	2358	2262	1380	384	120	10	127	4639	5064	0	3152	304	11181	1	2659	6755	0	4506	0	2428	5378	2661	531	511	11810	7066	1909	0	658	1269	1461	972	1057	1497	1662	2433	1528	1233	35	122	109
EQW00_06865_2707	SE	EQW00_06865	SE_Y	60	0	5482	0	1408	1719	1661	2057	395	460	87	636	2761	1055	0	703	45	2011	0	411	881	0	809	0	333	872	1525	89	65	1667	903	1220	0	525	669	948	580	663	840	807	1420	1041	766	15	168	33
EQW00_06870_2708	SE	EQW00_06870	SE_Y	60	0	8397	3	2043	2631	2241	2020	457	103	10	880	2306	1190	0	897	80	4973	1	1393	3338	0	2061	0	1046	2504	1584	270	240	5392	3238	992	0	688	1414	1697	1081	1201	1629	1780	2758	1684	1303	27	46	46
EQW00_00700_263	SE	EQW00_00700	SE_Y	60	0	0	0	0	0	0	0	0	0	0	0	0	0	0	0	0	0	0	0	0	0	0	0	0	0	0	0	0	0	0	0	0	0	0	0	0	0	0	0	0	0	0	0	0	0
EQW00_06870_2709	SE	EQW00_06870	SE_Y	60	0	20983	18	5005	6577	4864	5403	1203	1665	192	2251	6586	4703	0	3334	306	16468	1	4526	10094	0	7170	0	3672	7970	1718	855	797	17989	11454	2918	0	1615	2814	3852	2305	2585	3773	4004	6599	3853	2885	346	120	67
EQW00_06880_2710	SE	EQW00_06880	SE_Y	60	0	3108	1	847	1071	724	133	162	318	37	694	328	2847	0	1921	173	3234	1	838	1954	0	1334	0	706	1482	2162	163	168	3136	2076	521	0	435	825	1046	506	622	822	1184	1576	968	806	19	18	40
EQW00_06885_2711	SE	EQW00_06885	SE_Y	60	0	27138	1	7921	10107	5519	2181	1324	990	199	8171	1125	33173	5	24263	2538	25778	0	6728	17284	0	14240	1	6120	11957	3700	1310	1309	27748	19821	5419	0	3549	5453	7478	3996	5286	5802	10110	14805	7402	5526	435	901	669
EQW00_06885_2712	SE	EQW00_06885	SE_Y	60	0	75993	23	21333	27555	18520	32431	4451	3265	540	17805	52766	44022	5	35784	3424	28915	1	7776	19733	0	15985	3	6947	13884	6301	1528	1376	31331	22091	6107	0	8564	13107	16791	8631	11456	14588	24403	35164	19155	12265	447	1467	1435
EQW00_06890_2713	SE	EQW00_06890	SE_Y	60	0	15986	1	4607	6077	4014	2347	923	258	61	6053	2994	12539	1	9972	963	6542	1	1760	4362	1	3158	1	1394	3261	2307	365	319	7049	4721	1360	0	2356	4363	6027	3027	3472	4550	7178	10177	5262	4020	350	357	302
EQW00_00700_264	SE	EQW00_00700	SE_Y	60	0	0	0	0	0	0	0	0	0	0	0	0	0	0	0	0	0	0	0	0	0	0	0	0	0	0	0	0	0	0	0	0	0	0	0	0	0	0	0	0	0	0	0	0	0
EQW00_06890_2714	SE	EQW00_06890	SE_Y	60	0	1691	0	618	744	416	190	117	8	8	691	156	892	0	709	75	859	0	199	467	0	293	0	146	362	328	39	37	843	526	651	0	178	389	548	240	248	384	616	744	482	351	35	16	16
EQW00_06895_2715	SE	EQW00_06895	SE_Y	60	0	5722	1	1249	1971	2384	502	485	367	33	4	41	5610	1	4392	500	20604	0	5591	13571	0	10851	0	4902	9911	4238	1114	1004	22404	15311	4067	0	678	1109	1445	625	719	1041	1049	1327	648	937	612	993	319
EQW00_06900_2716	SE	EQW00_06900	SE_Y	60	0	199	0	54	68	63	28	21	0	0	3	24	47	0	35	5	376	0	108	249	0	141	0	77	213	273	14	17	410	252	144	0	15	42	36	20	25	28	30	55	52	35	1	0	1
EQW00_06900_2717	SE	EQW00_06900	SE_Y	60	0	11645	0	2698	3675	3350	1495	711	312	43	557	1326	4175	1	2835	324	15210	0	3700	9541	0	7057	2	3353	7141	3902	810	695	16189	10877	2760	0	635	1346	1713	955	1574	1916	1921	3162	1841	1273	24	12	16
EQW00_06900_2718	SE	EQW00_06900	SE_Y	60	0	0	0	0	1	0	0	0	39	2	1	3	0	0	0	0	0	0	0	0	0	1	0	0	0	19	0	0	1	0	202	0	0	0	1	1	0	0	0	0	0	0	0	0	6
EQW00_00700_265	SE	EQW00_00700	SE_Y	60	0	0	0	0	0	0	0	0	0	0	0	0	0	0	0	0	0	0	0	0	0	0	0	0	0	0	0	0	0	0	0	0	0	0	0	0	0	0	0	0	0	0	0	0	0
EQW00_06905_2719	SE	EQW00_06905	SE_Y	60	0	229	0	54	78	67	11	21	10	2	130	59	103	0	87	4	417	0	125	219	0	178	0	75	223	966	26	23	313	221	7104	0	23	30	56	23	34	31	42	94	43	39	35	10	53
EQW00_06905_2720	SE	EQW00_06905	SE_Y	60	0	2491	0	576	844	538	389	147	253	48	1269	2130	1631	0	1223	135	5154	0	1357	3151	0	2483	1	1102	2482	2257	260	241	5120	3402	1034	0	341	402	566	311	392	586	798	1096	660	455	6	10	5
EQW00_06905_2721	SE	EQW00_06905	SE_Y	60	0	1282	0	321	367	319	323	58	15	6	311	258	999	0	663	57	3948	0	968	1956	0	1878	0	703	1753	3875	149	145	3297	2164	3996	0	182	221	307	191	220	260	275	559	378	257	2	1	8
EQW00_06910_2722	SE	EQW00_06910	SE_Y	60	0	22272	5	6734	8051	5217	5734	1432	2460	355	4426	11548	7346	0	5630	655	16636	1	4479	10850	0	9024	0	4123	8057	3748	907	861	18461	12260	3472	0	2244	3489	4822	2804	4058	4565	5610	9199	4984	3831	57	30	114
EQW00_06910_2723	SE	EQW00_06910	SE_Y	60	0	1366	0	361	542	313	477	102	243	23	312	217	815	0	653	47	1905	0	464	1010	0	914	0	326	851	2812	96	84	1616	1029	4059	0	197	230	322	151	254	316	302	554	391	300	8	6	108
EQW00_06910_2724	SE	EQW00_06910	SE_Y	60	0	2348	0	763	932	628	293	116	772	129	579	553	1768	1	1300	110	1666	0	452	974	0	847	0	357	736	1192	78	69	1562	1082	4018	0	387	485	628	294	410	558	814	1355	823	591	375	161	95
EQW00_06915_2725	SE	EQW00_06915	SE_Y	60	0	2788	3	674	821	581	247	122	97	20	403	1744	2407	0	1546	131	4686	0	1306	3214	0	2647	0	1063	2373	2356	255	212	5125	3538	964	0	234	373	484	309	434	581	713	1127	569	439	4	1	15
EQW00_06915_2726	SE	EQW00_06915	SE_Y	60	0	3934	0	1130	1511	1006	1035	275	166	25	408	1240	5476	0	3548	315	9516	0	2328	5474	1	4347	0	2127	4283	3011	522	383	9561	6034	1439	0	400	760	976	580	705	880	1241	2030	1012	849	9	2	14
EQW00_00700_266	SE	EQW00_00700	SE_Y	60	0	0	0	0	0	0	0	0	0	0	0	0	0	0	0	0	0	0	0	0	0	0	0	0	0	0	0	0	0	0	0	0	0	0	0	0	0	0	0	0	0	0	0	0	0
EQW00_06915_2727	SE	EQW00_06915	SE_Y	60	0	9879	0	2971	3517	2266	2074	509	737	74	1208	2100	10057	0	7296	715	16751	0	4575	11104	0	8616	0	3759	8274	4504	844	849	17727	12050	4191	0	1408	1914	2626	1584	2010	2723	3113	5240	2980	2591	28	29	60
EQW00_06920_2728	SE	EQW00_06920	SE_Y	60	0	2603	0	740	818	768	412	147	118	21	1451	1805	1166	0	909	92	2452	0	631	1451	0	1129	0	506	1179	1055	121	103	2361	1531	297	0	587	793	1044	713	835	1153	1541	2194	1314	955	15	14	4
EQW00_06925_2729	SE	EQW00_06925	SE_Y	60	0	98	0	19	20	16	38	8	0	0	46	20	86	0	55	9	278	0	73	116	0	129	0	35	134	1891	8	11	233	132	1829	0	17	14	18	21	24	28	24	52	16	18	0	42	0
EQW00_06930_2730	SE	EQW00_06930	SE_Y	60	0	217	0	54	56	58	64	20	26	1	50	513	264	0	124	24	121	0	54	86	0	78	0	18	71	1333	12	6	151	83	32	0	44	54	87	26	34	33	34	57	50	52	13	15	10
EQW00_06930_2731	SE	EQW00_06930	SE_Y	60	0	36819	56	7185	9429	9597	5229	2006	2395	359	16486	8002	14443	0	9872	920	25873	1	6748	17449	0	13364	0	6038	12382	4265	1355	1365	27980	19410	5146	0	4995	7992	9343	4171	4828	7109	6998	10301	5589	6212	261	444	839
EQW00_06940_2732	SE	EQW00_06940	SE_Y	60	0	2470	0	755	801	349	411	148	50	14	699	96	2647	2	1683	180	4662	0	1060	2574	0	1890	0	955	2180	1949	223	186	4574	2620	3627	0	298	412	550	190	206	274	456	590	308	477	4	43	46
EQW00_06940_2733	SE	EQW00_06940	SE_Y	60	0	6724	0	2067	2616	1675	895	418	83	23	1566	1576	7765	2	5744	522	12208	0	3269	8303	0	5879	0	2584	5830	2205	652	596	12552	8562	2149	0	842	1500	1976	540	757	920	1289	2195	1154	1448	67	44	54
EQW00_06940_2734	SE	EQW00_06940	SE_Y	60	0	11840	2	4101	4635	2864	3385	725	155	26	2666	10141	7034	2	4708	411	18118	0	4881	11794	0	8682	0	4049	8669	6651	958	838	18759	13046	3163	0	1796	2736	3334	1410	1421	2054	2705	4166	2204	2505	108	30	18
EQW00_06945_2735	SE	EQW00_06945	SE_Y	60	0	12862	3	3345	4563	3097	5333	708	951	113	2200	6426	5916	0	4516	376	7675	0	1925	4909	0	3870	0	1607	3701	2779	406	316	7958	5699	1022	0	1560	2043	3010	948	1224	1543	2249	3459	2067	2040	539	184	31
EQW00_06945_2736	SE	EQW00_06945	SE_Y	60	0	739	0	219	348	169	197	42	0	0	99	253	191	0	143	7	467	1	128	261	0	154	0	81	239	437	31	19	424	268	104	0	89	112	175	73	55	97	133	223	149	135	4	3	9
EQW00_06945_2737	SE	EQW00_06945	SE_Y	60	0	146	0	58	79	48	33	13	1	4	59	97	64	0	51	4	91	0	25	61	0	38	0	20	54	427	4	3	79	48	11	0	38	42	60	19	22	30	33	75	58	51	0	2	0
EQW00_06950_2738	SE	EQW00_06950	SE_Y	60	0	53	0	25	24	10	0	3	3	0	8	1	59	0	57	2	231	0	57	99	0	116	0	34	108	1578	12	6	181	122	2364	0	11	7	26	6	9	9	35	22	18	14	0	0	122
EQW00_06950_2739	SE	EQW00_06950	SE_Y	60	0	3240	0	1003	1365	666	55	147	172	16	104	787	3785	1	2821	232	9981	0	2454	6356	0	4161	0	1937	4949	2885	502	485	10395	6620	1955	0	582	906	1293	471	510	725	1141	1453	956	950	10	15	129
EQW00_00705_267	SE	EQW00_00705	SE_Y	60	0	0	0	0	0	0	0	0	126	9	2	0	0	0	0	0	0	0	0	0	0	0	1	1	1	0	0	0	0	0	8	0	0	0	0	0	0	0	0	0	0	0	4	24	0
EQW00_06950_2740	SE	EQW00_06950	SE_Y	60	0	18131	0	5109	7063	4564	3121	782	1210	153	458	13707	11003	0	9356	854	20546	2	5601	14526	0	11753	0	5108	9729	7499	1120	1153	22518	16510	4525	0	4065	4907	7546	2720	3302	4289	7011	12265	6334	5774	545	192	1250
EQW00_06955_2741	SE	EQW00_06955	SE_Y	60	0	3995	0	975	1190	1024	2547	228	56	15	1908	1797	1326	0	989	81	3211	0	864	1818	0	1462	0	605	1420	1271	150	134	2916	2048	550	0	370	390	629	179	254	353	571	810	579	433	13	69	50
EQW00_06955_2742	SE	EQW00_06955	SE_Y	60	0	139	0	45	53	29	7	8	1583	226	275	4	93	0	60	2	145	0	24	63	0	57	1	22	60	1449	3	4	95	50	4306	0	34	36	57	12	11	19	35	56	44	36	2	7	462
EQW00_06955_2743	SE	EQW00_06955	SE_Y	60	0	1046	0	262	410	313	81	35	22	4	289	193	452	0	403	23	981	0	245	536	1	357	0	167	356	538	55	55	919	561	130	0	143	258	432	149	181	219	401	608	293	259	5	9	18
EQW00_06955_2744	SE	EQW00_06955	SE_Y	60	0	645	0	205	231	208	37	46	15	5	184	26	617	0	491	54	3445	0	840	2059	0	1453	0	681	1733	1498	147	144	3264	2187	575	0	144	142	269	88	122	141	265	421	271	186	0	6	6
EQW00_06955_2745	SE	EQW00_06955	SE_Y	60	0	114	0	29	41	19	3	3	4	6	43	0	180	0	148	13	1209	0	336	782	0	623	0	256	581	466	75	60	1246	909	244	0	15	33	56	16	19	39	57	84	45	26	5	2	5
EQW00_06955_2746	SE	EQW00_06955	SE_Y	60	0	4251	1	1007	1745	770	351	217	106	11	2592	36	4950	1	3832	443	16379	0	4452	11779	0	6764	1	3450	7952	2906	915	847	17859	11657	3353	0	621	1015	1599	713	726	968	1853	2625	1485	1241	18	119	97
EQW00_06955_2747	SE	EQW00_06955	SE_Y	60	0	5801	2	1819	2547	2213	508	348	190	27	3320	83	8584	0	6549	710	24998	0	6428	17263	0	13563	0	5937	11729	4711	1332	1244	27592	19562	4848	0	1224	1730	2356	1086	1524	1714	3212	5024	2527	1785	48	312	154
EQW00_06955_2748	SE	EQW00_06955	SE_Y	60	0	256	0	111	101	59	122	32	13	1	300	25	109	0	157	12	202	0	24	76	0	50	0	33	98	700	3	5	135	70	400	0	57	99	122	71	83	113	185	210	123	106	0	5	6
EQW00_00705_268	SE	EQW00_00705	SE_Y	60	0	0	0	0	0	0	0	0	1	0	0	0	0	0	0	0	0	0	0	0	0	0	0	0	0	0	0	0	0	0	0	0	0	0	0	0	0	0	0	0	0	0	7	1	0
EQW00_06960_2749	SE	EQW00_06960	SE_Y	60	0	38650	10	10759	15257	11041	8501	2171	1219	199	9476	16595	14043	1	10801	995	13910	1	3845	9947	0	6772	1	3092	6620	2217	711	681	14858	10461	2668	0	4104	7860	9408	5626	6889	8415	12419	18452	9945	7586	214	275	355
EQW00_06960_2750	SE	EQW00_06960	SE_Y	60	0	23850	2	7122	8480	5008	10624	1850	4451	612	4527	9753	12113	0	9362	848	20205	1	5496	14285	2	10861	0	4691	10020	3461	1097	1040	21846	16113	4773	0	2402	3840	4956	3368	4396	5101	7665	10588	5858	4050	463	451	391
EQW00_06960_2751	SE	EQW00_06960	SE_Y	60	0	361	0	136	162	114	4	24	0	0	39	0	339	0	195	23	2093	0	559	1332	0	852	0	430	1014	1812	108	90	2210	1416	472	0	29	69	107	72	80	80	129	157	108	70	13	0	5
EQW00_06965_2752	SE	EQW00_06965	SE_Y	60	0	9423	3	2715	3078	2391	5468	604	11	9	2017	5319	5857	1	4171	457	15723	0	3976	10227	1	7720	0	3472	7377	4788	814	743	16454	10776	2909	0	1065	1627	2363	1558	2030	2476	3462	5595	3112	1954	28	6	35
EQW00_06965_2753	SE	EQW00_06965	SE_Y	60	0	2235	0	547	743	635	431	226	4	0	138	786	2144	0	1586	197	10615	0	2856	6751	0	4832	0	2330	4773	4636	563	452	11046	7013	1831	0	243	397	479	406	467	590	731	1070	585	442	7	6	22
EQW00_06970_2754	SE	EQW00_06970	SE_Y	60	0	4011	0	1251	1337	1049	715	299	51	21	137	972	1762	1	1285	164	6339	0	1792	4385	0	3528	0	1397	3296	3624	307	322	6918	4634	1336	0	413	574	908	648	724	1061	999	1544	829	728	4	51	10
EQW00_00705_269	SE	EQW00_00705	SE_Y	60	0	0	0	0	0	0	0	0	0	0	11	0	0	0	2	0	0	0	0	0	0	0	0	0	0	0	0	0	0	0	2	0	0	0	0	0	0	0	0	0	0	0	0	8	0
EQW00_06980_2755	SE	EQW00_06980	SE_Y	60	0	7244	0	2204	2409	2559	3923	368	449	94	3451	5098	3641	0	2708	232	6666	0	1861	4334	0	3175	0	1349	3182	2205	349	308	7146	4458	1235	0	838	1308	1800	712	801	1207	1901	2987	1647	1249	25	68	8
EQW00_06980_2756	SE	EQW00_06980	SE_Y	60	0	5017	0	1317	1868	1752	1204	275	666	92	4285	2022	2330	0	2107	136	3426	0	693	1767	0	1259	0	598	1405	1738	137	129	3200	1809	3669	0	496	873	933	475	554	790	995	1511	1001	757	55	29	5
EQW00_06980_2757	SE	EQW00_06980	SE_Y	60	0	68193	14	20605	26086	22230	32760	4455	6349	1001	48016	56025	62113	11	47735	3795	10680	0	2681	6412	2	4986	0	2301	4509	2068	534	414	10362	6957	1999	0	8354	14196	18749	7999	8970	12913	20818	28497	16776	12522	909	588	397
EQW00_06980_2758	SE	EQW00_06980	SE_Y	60	0	53137	6	14931	19320	13164	16827	2410	2285	353	20031	13001	78720	3	57588	4649	13905	4	3315	8430	0	6327	1	3062	6486	2318	653	597	14191	9039	2282	0	8286	12314	17397	7450	9122	12054	21918	31809	17622	12463	435	924	446
EQW00_06980_2759	SE	EQW00_06980	SE_Y	60	0	77807	24	21789	27951	18958	14078	3281	3851	645	25263	14707	120588	15	82814	6459	29680	0	7349	19678	4	14615	5	6762	13782	4968	1555	1437	31641	22092	5486	0	14246	19982	27862	11674	15015	18160	35257	55572	31295	19244	950	950	854
EQW00_06980_2760	SE	EQW00_06980	SE_Y	60	0	22036	10	6972	8278	6853	5350	1300	1552	271	9257	8248	27349	1	15890	1242	17272	1	4400	11287	2	9207	0	3964	8050	4333	935	816	18237	12677	3489	0	4781	6146	8799	3705	4802	5866	10594	16613	9021	5675	684	628	361
EQW00_06985_2761	SE	EQW00_06985	SE_Y	60	0	25997	6	7621	9960	7250	5132	1404	1187	237	3045	9815	41171	5	28264	1758	12933	1	3495	8698	0	6850	2	2976	6231	5901	689	609	13602	9904	2594	0	4259	5407	7015	2700	3425	4542	9731	14948	7896	5117	123	204	940
EQW00_00705_270	SE	EQW00_00705	SE_Y	60	0	0	0	0	0	0	0	0	391	77	97	0	0	0	0	0	0	0	0	0	0	0	0	0	0	0	0	0	0	0	50	0	0	0	0	0	0	0	0	0	0	0	4	109	0
EQW00_06985_2762	SE	EQW00_06985	SE_Y	60	0	10670	2	2763	3545	2642	646	400	677	106	771	4069	19241	0	12169	800	12980	2	3242	7929	0	6483	0	2793	6160	2780	643	568	13468	8695	3683	0	1995	2555	3530	1161	1464	1966	2744	4311	2985	2461	37	10	520
EQW00_06995_2763	SE	EQW00_06995	SE_Y	60	0	31732	13	10487	14195	11298	9102	2015	2680	355	4384	14162	10710	1	8385	617	4506	2	1152	2775	1	2136	0	978	2139	1912	205	215	4674	3053	746	0	2414	4705	6291	2477	2736	3562	8603	12293	7078	5561	707	729	771
EQW00_07010_2764	SE	EQW00_07010	SE_Y	60	0	84	0	31	36	26	8	2	194	25	0	18	36	0	25	3	132	0	34	90	0	51	0	23	64	103	6	4	131	87	3229	0	6	4	10	14	13	8	17	27	22	20	3	9	0
EQW00_07010_2765	SE	EQW00_07010	SE_Y	60	0	15	0	6	9	3	6	0	1293	149	286	4	7	0	8	1	19	0	6	7	0	19	0	2	9	280	0	1	19	10	6218	0	1	7	10	2	3	1	3	19	10	5	0	102	73
EQW00_07010_2766	SE	EQW00_07010	SE_Y	60	0	4804	0	1388	1613	1280	1663	262	614	93	1024	2476	1341	0	1017	69	2481	0	617	1357	0	1023	0	446	1189	1627	93	105	2228	1397	757	0	353	517	617	438	440	634	1034	1572	1000	736	59	66	144
EQW00_07015_2767	SE	EQW00_07015	SE_Y	60	0	5235	4	1582	1906	1588	1095	342	256	40	100	3202	4908	0	3483	248	2582	0	669	1499	0	1356	0	531	1273	1371	121	147	2603	1658	444	0	986	1225	1668	451	555	762	1000	1488	959	928	10	1	24
EQW00_07020_2768	SE	EQW00_07020	SE_Y	60	0	3	0	0	1	0	0	0	0	0	0	0	0	0	0	1	3	0	0	3	0	0	0	1	0	12	0	0	2	2	1170	0	0	2	0	0	0	0	0	1	0	0	0	57	2
EQW00_07020_2769	SE	EQW00_07020	SE_Y	60	0	2570	2	713	877	400	506	133	15	5	1458	677	5087	0	3670	233	24327	0	6436	15943	3	12853	1	5789	11688	4733	1337	1256	26690	18036	5366	0	469	499	1030	246	357	452	734	968	564	757	11	33	53
EQW00_07020_2770	SE	EQW00_07020	SE_Y	60	0	1046	0	285	332	188	452	41	6	2	318	163	1107	0	831	49	5617	0	1599	3602	1	2612	0	1113	2736	2082	288	323	5824	3801	998	0	170	259	376	104	141	202	282	389	226	280	6	0	8
EQW00_07020_2771	SE	EQW00_07020	SE_Y	60	0	590	0	176	238	86	163	11	0	1	106	262	596	0	419	26	3673	0	899	1879	0	1569	0	709	1672	1921	173	159	3324	1946	1088	0	130	131	256	70	100	110	137	253	147	192	14	10	19
EQW00_00710_271	SE	EQW00_00710	SE_Y	60	0	0	0	0	0	0	0	0	0	0	0	0	0	0	0	0	0	0	0	0	0	0	0	0	0	0	0	0	0	0	0	0	0	0	0	0	0	0	0	0	0	0	0	0	0
EQW00_07020_2772	SE	EQW00_07020	SE_Y	60	0	0	0	0	0	1	0	0	5	3	41	0	0	0	0	0	6	0	2	0	0	0	0	0	4	2	0	0	5	2	968	0	0	0	2	0	1	0	0	0	0	1	0	0	0
EQW00_07020_2773	SE	EQW00_07020	SE_Y	60	0	5465	1	1767	2671	1526	1792	238	1378	172	1047	2363	4857	3	4294	329	17331	0	4857	11140	1	9499	0	4204	8248	3090	900	939	19027	12530	3554	0	891	972	1489	562	818	892	1489	2431	1437	1498	15	10	162
EQW00_07020_2774	SE	EQW00_07020	SE_Y	60	0	1074	0	354	571	281	540	54	1	0	71	782	1442	0	1049	73	11545	0	3153	7455	0	6149	0	2544	5584	3700	605	621	12465	8596	2391	1	132	213	246	98	128	171	280	428	180	227	1	0	0
EQW00_07020_2775	SE	EQW00_07020	SE_Y	60	0	5115	1	1537	2077	1264	843	325	31	13	1628	3895	2929	0	2067	154	13343	0	3567	8895	0	6172	0	2969	6540	3133	734	694	14184	9097	2445	2	563	903	1250	558	596	957	1396	1964	1129	1035	31	9	88
EQW00_07020_2776	SE	EQW00_07020	SE_Y	60	0	0	0	0	0	0	0	0	32	4	89	0	0	0	0	0	0	0	0	0	0	0	0	0	0	0	0	0	0	0	2503	0	0	0	0	0	0	0	0	0	0	0	0	0	41
EQW00_07020_2777	SE	EQW00_07020	SE_Y	60	0	2897	0	967	1034	713	1311	140	4	1	183	433	1111	0	767	50	7957	0	2158	4635	0	3784	0	1643	3957	2817	400	362	7633	5099	3419	0	620	668	1017	380	632	734	925	1532	915	917	139	3	44
EQW00_07020_2778	SE	EQW00_07020	SE_Y	60	0	90	0	16	27	14	8	2	5	0	104	77	49	0	32	3	189	0	71	117	0	87	0	37	87	1388	11	14	200	136	2556	0	10	23	32	13	16	19	37	31	26	18	2	6	11
EQW00_07025_2779	SE	EQW00_07025	SE_Y	60	0	0	0	0	0	0	0	0	1	0	0	0	0	0	1	0	0	0	0	0	0	0	0	0	1	10	0	0	0	0	1905	0	0	0	0	0	0	0	0	0	0	0	0	0	0
EQW00_07025_2780	SE	EQW00_07025	SE_Y	60	0	0	0	0	0	0	0	0	6	0	0	0	0	0	0	0	0	0	0	0	0	0	0	0	0	37	0	0	0	0	64	0	0	0	0	0	0	0	0	0	0	0	0	0	0
EQW00_07030_2781	SE	EQW00_07030	SE_Y	60	0	1	0	1	1	0	0	0	0	0	0	0	4	0	10	0	605	0	132	254	0	227	0	96	268	1461	20	10	466	255	3797	0	0	0	0	5	0	0	2	6	1	3	0	0	0
EQW00_07030_2782	SE	EQW00_07030	SE_Y	60	0	130	1	77	95	169	0	4	3	0	175	0	203	0	176	7	21897	1	6280	14486	0	11990	1	5210	10382	3578	1255	1309	23475	16791	4295	0	11	34	34	8	3	8	40	48	19	25	5	0	0
EQW00_07030_2783	SE	EQW00_07030	SE_Y	60	0	141	0	62	71	135	0	3	0	0	55	0	218	0	163	4	13162	1	3474	7922	0	6628	0	2915	6347	3025	754	744	13531	8851	2394	0	33	39	36	19	5	40	49	40	41	20	0	0	0
EQW00_07030_2784	SE	EQW00_07030	SE_Y	60	0	368	0	88	237	60	0	2	2	0	0	46	312	0	214	16	24079	1	6821	16124	1	13767	0	5887	11432	4531	1272	1424	26721	18507	5659	0	28	105	75	48	10	62	109	84	54	60	4	0	0
EQW00_07030_2785	SE	EQW00_07030	SE_Y	60	0	469	2	128	155	73	241	54	0	3	89	112	76	0	36	6	7338	0	1934	4223	1	3456	0	1405	3475	2171	380	371	6850	4584	4646	0	16	31	35	40	7	24	47	50	67	48	2	0	2
EQW00_07030_2786	SE	EQW00_07030	SE_Y	60	0	240	0	68	81	20	115	18	3	0	38	389	33	0	38	3	3635	0	970	2269	0	1725	0	789	1729	1584	173	189	3849	2432	864	0	14	12	27	17	10	10	30	38	25	24	0	0	0
EQW00_07030_2787	SE	EQW00_07030	SE_Y	60	0	50	0	14	22	13	0	3	6	0	283	46	13	0	9	0	2117	0	562	1209	0	1018	0	378	953	2586	96	91	1863	1321	2602	0	10	5	6	10	3	4	5	5	5	0	0	0	0
EQW00_07030_2788	SE	EQW00_07030	SE_Y	60	0	217	0	32	90	58	0	6	2	0	125	115	84	0	80	8	6495	0	1829	3931	0	3161	0	1379	3186	2157	347	342	6521	4432	2024	0	18	16	26	12	6	16	54	114	48	8	0	0	4
EQW00_07030_2789	SE	EQW00_07030	SE_Y	60	0	502	0	103	215	132	4	70	440	78	200	1	356	0	269	25	25802	1	7037	17400	1	14340	1	6284	12237	4764	1474	1538	28095	19368	5285	0	7	87	32	18	31	46	124	143	51	56	1	0	99
EQW00_07030_2790	SE	EQW00_07030	SE_Y	60	0	71	0	19	18	15	0	0	61	8	23	0	22	0	24	0	2109	0	516	1006	0	954	0	307	884	2239	90	101	1689	1173	3016	0	1	13	5	4	0	3	10	14	5	13	2	0	0
EQW00_07030_2791	SE	EQW00_07030	SE_Y	60	0	32	0	1	8	3	0	5	0	0	69	0	30	0	27	1	2524	0	645	1345	0	884	0	458	1125	1341	130	116	2270	1444	423	0	4	2	6	4	4	4	7	6	15	2	0	0	0
EQW00_07030_2792	SE	EQW00_07030	SE_Y	60	0	10	0	1	2	0	0	0	0	0	39	0	3	0	3	0	264	0	43	97	0	108	0	39	120	1419	11	10	178	97	4225	0	0	1	2	0	1	1	5	4	2	0	0	0	0
EQW00_07030_2793	SE	EQW00_07030	SE_Y	60	0	7	0	2	12	5	0	7	0	0	20	0	22	1	37	1	2004	0	509	1046	0	824	0	323	955	1576	115	93	1805	1047	255	0	3	7	11	0	4	9	13	20	19	4	0	0	2
EQW00_07030_2794	SE	EQW00_07030	SE_Y	60	0	1	0	1	1	2	0	0	4	0	2	0	1	0	0	2	24	0	7	36	0	20	0	2	13	147	1	0	37	28	3877	0	0	2	0	0	0	1	2	1	0	1	0	0	2
EQW00_07030_2795	SE	EQW00_07030	SE_Y	60	0	0	0	0	0	0	0	0	0	0	0	0	0	0	0	0	0	0	0	0	0	0	0	0	0	0	0	0	0	0	41	0	0	0	0	0	0	0	0	0	0	0	0	3	0
EQW00_07030_2796	SE	EQW00_07030	SE_Y	60	0	2	0	0	0	0	0	0	0	0	3	0	3	0	1	0	261	0	63	120	0	97	0	40	101	292	10	12	211	140	151	0	0	1	0	0	1	1	1	0	1	0	0	0	0
EQW00_07030_2797	SE	EQW00_07030	SE_Y	60	0	5	0	1	1	1	0	0	0	0	7	0	0	0	0	0	15	0	3	3	0	6	0	1	6	143	0	0	7	2	3300	0	0	0	0	0	0	0	1	2	2	2	2	40	2
EQW00_07030_2798	SE	EQW00_07030	SE_Y	60	0	658	0	147	231	308	117	6	40	0	95	0	145	0	123	12	5367	0	1557	3196	0	2799	1	1213	2709	2490	308	306	5556	3536	981	0	67	139	115	52	56	108	215	290	172	135	6	10	11
EQW00_07030_2799	SE	EQW00_07030	SE_Y	60	0	0	0	0	0	0	0	0	0	0	3	0	0	0	0	0	5	0	2	4	0	3	0	4	6	4	0	0	9	1	1007	0	0	0	0	0	0	0	0	3	0	0	0	0	0
EQW00_07030_2800	SE	EQW00_07030	SE_Y	60	0	0	0	0	1	2	0	0	0	0	0	0	2	0	2	0	39	0	13	12	0	29	0	8	31	844	1	3	42	16	203	0	0	0	1	0	0	0	0	0	0	1	0	0	0
EQW00_07030_2801	SE	EQW00_07030	SE_Y	60	0	88	0	22	31	39	0	2	0	0	49	0	133	0	98	6	4581	0	1093	2357	0	2043	0	891	2022	2335	234	197	4172	2493	2028	0	16	13	24	6	17	10	33	31	31	16	39	15	0
EQW00_07030_2802	SE	EQW00_07030	SE_Y	60	0	170	0	88	80	111	3	4	33	7	40	0	209	0	188	19	5636	1	1241	2935	0	2288	0	1179	2674	1515	289	267	5308	2961	878	0	32	45	59	21	26	25	54	107	56	32	1	17	0
EQW00_00715_272	SE	EQW00_00715	SE_Y	60	0	0	0	0	0	0	0	0	0	0	0	0	0	0	0	0	0	0	0	0	0	0	0	0	0	0	0	0	0	0	0	0	0	0	0	0	0	0	0	0	0	0	0	0	0
EQW00_07030_2803	SE	EQW00_07030	SE_Y	60	0	1397	0	249	552	60	76	20	462	89	508	1184	805	0	717	73	18794	1	5250	12069	1	9921	0	4490	9147	3709	1025	1138	20274	13500	3631	0	125	191	404	84	102	199	370	494	360	326	37	7	7
EQW00_07030_2804	SE	EQW00_07030	SE_Y	60	0	347	1	93	136	32	62	7	929	185	72	194	458	0	335	31	14901	0	4559	9605	1	9546	0	3720	7061	4550	809	841	15791	11373	3651	0	38	42	62	41	34	46	84	145	63	53	0	8	7
EQW00_07030_2805	SE	EQW00_07030	SE_Y	60	0	68	0	77	37	1	0	1	0	0	61	0	136	0	90	10	15196	0	4273	9703	0	8479	1	3698	7674	2611	845	895	16035	11321	4281	0	17	10	46	29	25	38	55	26	28	35	1	0	0
EQW00_07030_2806	SE	EQW00_07030	SE_Y	60	0	407	0	74	121	47	1	17	68	8	41	0	394	0	217	12	23966	0	6266	14780	0	12446	0	5742	11716	5027	1267	1322	25112	15601	6195	0	18	34	23	18	39	45	65	161	51	77	0	0	0
EQW00_07030_2807	SE	EQW00_07030	SE_Y	60	0	1	0	0	0	0	0	0	0	0	0	0	0	0	0	0	1	0	0	0	0	1	0	0	2	9	0	0	1	1	27	0	0	0	0	0	0	0	0	0	0	0	0	1	0
EQW00_07030_2808	SE	EQW00_07030	SE_Y	60	0	28	0	12	20	32	2	1	7	1	76	0	26	0	8	2	1257	0	282	533	0	462	0	211	506	937	60	35	1013	568	2352	0	4	6	13	4	3	7	18	20	11	21	3	23	0
EQW00_07030_2809	SE	EQW00_07030	SE_Y	60	0	2669	0	633	1098	396	5	41	0	0	36	5607	363	1	317	31	17317	0	4883	10695	0	8744	0	4020	8612	3285	1006	998	18446	11453	3743	0	311	624	857	413	288	456	684	1507	929	780	5	19	1
EQW00_07030_2810	SE	EQW00_07030	SE_Y	60	0	399	0	160	198	130	310	37	277	35	339	1	380	0	303	31	10713	1	3112	6445	0	5930	0	2693	5299	4110	592	651	11619	6986	2108	0	118	110	124	65	72	136	192	304	172	185	0	3	36
EQW00_07030_2811	SE	EQW00_07030	SE_Y	60	0	90	1	17	101	3	0	3	2	0	13	0	245	0	152	17	16522	0	4612	9852	0	9305	0	3823	8056	4614	885	952	16840	10956	5152	0	22	21	38	13	29	32	57	70	27	28	1	5	0
EQW00_07030_2812	SE	EQW00_07030	SE_Y	60	0	145	0	57	85	24	3	2	68	2	59	0	194	0	122	7	14265	0	3911	8143	0	7206	0	3484	6962	3995	863	838	15105	8933	2633	0	36	34	55	10	11	28	40	209	37	49	1	0	6
EQW00_00715_273	SE	EQW00_00715	SE_Y	60	0	0	0	0	0	0	0	0	0	0	0	0	0	0	0	0	0	0	0	0	0	0	0	0	0	0	0	0	0	0	0	0	0	0	0	0	0	0	0	0	0	0	0	0	0
EQW00_07030_2813	SE	EQW00_07030	SE_Y	60	0	446	0	134	243	28	0	17	10	0	56	1	335	0	262	18	15936	2	4538	9851	0	8974	1	3929	7957	5284	956	937	17123	10541	3260	0	48	92	75	40	85	51	96	147	106	95	2	10	8
EQW00_07030_2814	SE	EQW00_07030	SE_Y	60	0	0	0	0	0	0	0	0	4	0	0	0	0	0	0	0	12	0	3	2	0	2	0	1	2	59	0	2	5	9	2149	0	0	0	0	0	0	0	0	0	0	0	0	0	0
EQW00_07030_2815	SE	EQW00_07030	SE_Y	60	0	1	0	5	6	2	26	2	1	0	0	0	1	0	8	0	180	0	33	63	0	62	0	21	88	498	10	12	121	49	530	0	0	1	0	0	0	0	2	0	3	3	0	0	0
EQW00_07030_2816	SE	EQW00_07030	SE_Y	60	0	246	0	54	41	49	328	0	0	2	13	50	56	0	31	1	4600	0	1295	2702	0	2394	0	1019	2274	1876	245	233	4748	2857	2238	0	14	6	21	10	6	13	23	36	15	25	20	0	0
EQW00_07030_2817	SE	EQW00_07030	SE_Y	60	0	124	0	27	10	10	63	0	0	0	64	0	35	0	15	0	2040	0	571	1064	0	938	0	411	1002	1374	113	102	1855	1096	1279	0	13	17	21	12	15	6	18	21	15	33	0	0	18
EQW00_07030_2818	SE	EQW00_07030	SE_Y	60	0	368	0	110	79	46	0	2	77	4	37	0	53	0	31	4	7926	0	2092	4413	0	3892	0	1760	4013	1743	421	431	8073	4724	1294	0	46	30	46	11	16	29	49	71	34	46	7	11	2
EQW00_07030_2819	SE	EQW00_07030	SE_Y	60	0	60	0	24	50	42	0	7	19	0	29	0	80	0	48	1	2326	0	535	1017	0	950	0	439	1051	1359	116	103	1961	962	3220	0	5	26	14	11	8	8	26	33	17	27	0	4	0
EQW00_07030_2820	SE	EQW00_07030	SE_Y	60	0	90	0	17	38	5	0	3	1	0	74	8	71	0	47	15	4411	0	1104	2172	0	2377	0	863	2052	3721	227	232	3816	2349	5151	0	10	13	14	11	8	18	18	25	10	23	2	0	0
EQW00_07030_2821	SE	EQW00_07030	SE_Y	60	0	48	0	23	18	15	18	4	0	0	18	13	50	0	23	1	4098	0	1079	2052	0	2004	0	791	2094	2006	206	194	3802	2174	2496	0	1	4	13	5	7	16	14	16	22	17	0	0	4
EQW00_07030_2822	SE	EQW00_07030	SE_Y	60	0	66	0	28	14	2	0	6	7	0	94	0	87	0	73	5	8285	0	2269	4695	1	4097	0	1776	4147	2423	455	441	7897	5008	2886	0	10	3	28	6	6	11	3	13	9	14	0	0	2
EQW00_00715_274	SE	EQW00_00715	SE_Y	60	0	0	0	0	0	0	0	0	0	0	0	0	0	0	0	0	0	0	0	0	0	0	0	0	0	0	0	0	0	0	0	0	0	0	0	0	0	0	0	0	0	0	0	0	0
EQW00_07030_2823	SE	EQW00_07030	SE_Y	60	0	0	0	0	0	0	0	0	0	0	17	0	0	0	0	0	2	0	0	0	0	0	0	0	1	15	0	0	2	0	5440	0	0	0	0	0	0	0	0	0	0	0	1	0	0
EQW00_07030_2824	SE	EQW00_07030	SE_Y	60	0	0	0	0	0	0	0	0	0	0	0	0	0	0	0	0	0	0	0	0	0	0	0	0	0	0	0	0	0	0	1256	0	0	0	0	0	0	0	0	0	0	0	0	1	0
EQW00_07030_2825	SE	EQW00_07030	SE_Y	60	0	345	0	127	143	41	54	60	3	3	186	4110	221	0	136	14	13317	0	3712	8825	0	7776	0	3395	6764	4409	767	763	14367	10045	3317	0	31	27	65	16	34	55	62	184	43	66	3	4	0
EQW00_07030_2826	SE	EQW00_07030	SE_Y	60	0	0	0	0	0	0	0	0	0	0	0	0	0	0	0	0	11	0	2	4	0	7	0	2	4	312	2	1	9	4	1447	0	0	0	0	0	0	0	0	0	0	0	0	0	0
EQW00_07030_2827	SE	EQW00_07030	SE_Y	60	0	1	0	1	0	0	0	1	0	0	0	0	1	0	1	0	70	0	19	33	0	33	0	10	35	104	5	3	69	38	406	0	0	0	0	0	0	0	1	1	0	0	0	0	0
EQW00_07030_2828	SE	EQW00_07030	SE_Y	60	0	349	0	145	292	86	0	1	6	0	120	1	203	0	156	9	26249	0	7152	16632	0	14649	0	6432	13082	5846	1483	1614	28169	18572	5331	0	23	42	36	31	25	18	18	72	14	39	1	0	1
EQW00_07030_2829	SE	EQW00_07030	SE_Y	60	0	55	0	25	63	6	0	0	3	0	26	0	61	0	45	0	8553	0	2394	4974	0	4864	0	2061	4189	2447	479	502	8823	5959	821	0	7	11	28	6	6	4	15	18	2	8	0	0	0
EQW00_07030_2830	SE	EQW00_07030	SE_Y	60	0	82	0	63	56	9	1	25	4	2	100	0	128	0	86	8	13330	1	3738	8418	0	7516	0	3213	6942	5272	725	806	13863	9350	2659	0	8	14	29	16	12	12	24	31	16	37	0	1	0
EQW00_07030_2831	SE	EQW00_07030	SE_Y	60	0	6	0	4	1	3	0	4	7	5	16	0	6	0	5	0	509	0	97	211	0	212	0	76	211	1390	23	16	369	198	710	0	0	0	4	0	1	2	0	7	3	1	0	0	0
EQW00_07030_2832	SE	EQW00_07030	SE_Y	60	0	34	0	11	8	52	0	4	0	0	4	3	43	0	35	4	8060	0	2130	4565	0	3826	0	1878	4049	3150	481	419	8043	4932	3897	0	12	3	10	4	1	5	8	21	8	27	2	0	4
EQW00_07030_2833	SE	EQW00_07030	SE_Y	60	0	4	0	0	1	1	0	0	0	0	0	0	0	0	0	0	20	0	5	10	0	6	0	5	13	198	1	1	16	7	3336	0	0	2	1	0	4	1	0	4	1	0	0	0	11
EQW00_07030_2834	SE	EQW00_07030	SE_Y	60	0	0	0	0	0	0	0	0	0	0	0	0	1	0	0	0	140	0	24	77	0	30	0	34	82	97	6	8	104	67	3386	0	0	0	0	0	0	0	0	0	0	0	0	0	0
EQW00_07030_2835	SE	EQW00_07030	SE_Y	60	0	0	0	0	0	0	0	0	0	0	3	0	0	0	0	0	0	0	0	0	0	0	0	0	0	0	0	0	0	0	1565	0	0	0	0	0	0	0	0	0	0	0	0	0	0
EQW00_07030_2836	SE	EQW00_07030	SE_Y	60	0	0	0	0	0	0	0	0	11	3	2	0	0	0	0	0	13	0	4	9	0	13	0	2	6	8	1	0	10	7	3725	0	0	0	0	0	0	0	0	0	1	0	0	0	0
EQW00_07030_2837	SE	EQW00_07030	SE_Y	60	0	83	0	17	15	77	0	18	0	0	17	0	35	0	11	2	2937	0	876	1553	0	1356	0	557	1514	2288	147	153	2747	1633	3249	0	6	12	9	3	6	9	21	11	9	10	1	0	0
EQW00_07030_2838	SE	EQW00_07030	SE_Y	60	0	0	0	0	0	0	0	0	1	0	0	0	0	0	0	0	0	0	0	0	0	0	0	0	0	0	0	0	0	0	4347	0	0	0	0	0	0	0	0	0	0	0	0	0	0
EQW00_07030_2839	SE	EQW00_07030	SE_Y	60	0	0	0	0	0	0	0	0	0	0	3	0	0	0	0	0	0	0	0	0	0	0	0	0	0	0	0	0	0	0	1304	0	0	0	0	0	0	0	0	0	0	0	0	0	0
EQW00_07030_2840	SE	EQW00_07030	SE_Y	60	0	0	0	0	0	0	0	0	0	0	8	0	0	0	0	0	13	0	3	5	0	5	0	1	1	52	0	1	5	5	3826	0	0	0	0	0	0	0	0	0	0	0	0	0	0
EQW00_07030_2841	SE	EQW00_07030	SE_Y	60	0	40	0	14	44	6	11	1	3	0	4	121	37	0	40	1	6101	0	1609	3425	0	3563	0	1334	3139	3966	316	284	5708	3686	4445	0	9	1	9	4	6	12	13	12	9	16	0	1	0
EQW00_07030_2842	SE	EQW00_07030	SE_Y	60	0	1	0	1	0	0	0	2	11	1	3	6	0	0	0	0	191	0	49	72	0	115	0	23	70	1106	7	9	162	95	1254	0	0	0	0	0	0	0	1	1	1	0	0	1	0
EQW00_00720_275	SE	EQW00_00720	SE_Y	60	0	0	0	0	0	0	0	0	90	25	0	0	0	0	0	0	0	0	0	0	0	0	0	0	0	0	0	0	0	0	7071	0	0	0	0	0	0	0	0	0	0	0	0	0	0
EQW00_07030_2843	SE	EQW00_07030	SE_Y	60	0	211	0	53	45	2	0	6	26	1	311	322	55	0	48	3	11396	0	3095	6240	0	5960	1	2389	5608	3479	613	635	10711	6845	4844	0	8	28	34	3	3	15	5	26	28	47	2	323	0
EQW00_07030_2844	SE	EQW00_07030	SE_Y	60	0	512	0	125	79	157	1	26	0	0	54	482	88	0	81	6	11045	0	2864	6117	0	5260	0	2542	5328	2967	623	558	10715	6418	1687	0	12	33	62	7	8	49	21	44	15	48	72	207	0
EQW00_07030_2845	SE	EQW00_07030	SE_Y	60	0	12	0	4	2	2	0	2	0	0	1	0	5	0	1	2	983	0	232	443	0	380	0	163	439	936	49	33	736	448	406	0	2	0	1	0	1	0	2	1	0	1	0	1	0
EQW00_07030_2846	SE	EQW00_07030	SE_Y	60	0	161	0	50	139	27	0	11	8	1	37	0	108	0	73	10	15370	1	4155	9727	0	8261	1	3792	7841	4583	836	903	16712	10664	3279	0	24	16	53	13	12	21	27	66	21	31	2	53	1
EQW00_07030_2847	SE	EQW00_07030	SE_Y	60	0	130	1	24	47	40	0	26	0	0	10	0	119	0	93	4	15692	0	4388	9098	0	8219	1	3556	7700	4903	916	892	16029	10335	2532	0	21	18	28	1	2	11	27	23	37	19	0	1	11
EQW00_07030_2848	SE	EQW00_07030	SE_Y	60	0	64	0	17	72	34	0	2	24	0	80	0	65	0	37	1	6483	0	1878	4134	0	3185	0	1400	3362	1984	352	426	6677	4388	1985	0	9	6	28	3	7	10	19	33	21	20	1	3	0
EQW00_07030_2849	SE	EQW00_07030	SE_Y	60	0	156	0	21	77	62	1	6	0	0	105	0	243	0	156	16	14909	1	3942	8965	0	7672	0	3633	7376	4232	849	831	15304	9549	2613	0	17	68	25	15	18	18	52	37	35	47	2	0	3
EQW00_07030_2850	SE	EQW00_07030	SE_Y	60	0	44	0	54	33	3	0	0	2	0	28	0	128	0	78	8	23531	0	6589	15336	1	13589	0	5790	11803	6926	1406	1443	25293	17808	4671	0	10	15	4	5	2	5	28	52	27	15	0	0	255
EQW00_07030_2851	SE	EQW00_07030	SE_Y	60	0	283	0	101	242	147	57	10	0	0	96	0	139	0	96	2	26352	1	7298	17139	0	15030	0	6497	12830	7172	1547	1597	28431	19720	5855	0	12	39	58	9	30	19	34	86	13	56	0	0	0
EQW00_07030_2852	SE	EQW00_07030	SE_Y	60	0	276	0	67	162	102	27	9	22	0	60	0	211	0	168	14	15981	1	4765	11120	1	10024	0	4227	8290	5408	917	1043	17941	13005	4070	0	29	11	62	20	18	13	51	50	27	51	1	0	0
EQW00_00720_276	SE	EQW00_00720	SE_Y	60	0	0	0	0	0	0	0	0	0	0	0	0	0	0	0	0	0	0	0	0	0	0	0	0	0	0	0	0	0	0	0	0	0	0	0	0	0	0	0	0	0	0	0	0	0
EQW00_07030_2853	SE	EQW00_07030	SE_Y	60	0	410	0	152	131	129	1	2	0	0	154	0	370	0	295	28	28253	3	7645	18248	1	15864	0	6886	13953	4891	1629	1664	29806	20533	6657	0	18	44	71	30	51	30	74	115	29	122	9	2	0
EQW00_07030_2854	SE	EQW00_07030	SE_Y	60	0	55	0	21	33	46	0	0	0	0	811	0	88	0	73	7	9046	1	2249	5165	0	4145	0	1917	4614	2831	499	455	8610	5396	4501	0	12	39	15	15	32	9	30	20	29	35	1	63	0
EQW00_07030_2855	SE	EQW00_07030	SE_Y	60	0	7	0	2	3	1	0	3	0	0	325	0	13	0	4	1	519	0	128	278	0	295	0	82	250	2064	23	9	395	248	4063	0	0	3	1	2	1	5	1	6	2	2	12	71	0
EQW00_07030_2856	SE	EQW00_07030	SE_Y	60	0	140	0	25	18	26	0	0	3	0	84	0	48	0	16	0	10037	0	2883	5473	0	5095	0	1928	5147	2477	474	527	9988	6848	2115	0	17	12	20	7	12	10	29	31	38	28	0	2	0
EQW00_07030_2857	SE	EQW00_07030	SE_Y	60	0	234	0	21	79	25	0	19	0	0	90	73	109	0	72	6	9981	0	2680	5564	0	4593	1	1965	4943	2853	518	567	9389	5983	3812	0	15	70	61	15	6	20	26	75	23	26	29	111	128
EQW00_07030_2858	SE	EQW00_07030	SE_Y	60	0	22	0	8	11	2	0	1	0	0	10	23	44	0	33	3	3212	0	936	1964	0	1687	0	735	1530	1761	194	191	3437	2163	944	0	1	4	5	2	2	10	10	13	8	7	0	7	12
EQW00_07030_2859	SE	EQW00_07030	SE_Y	60	0	38	0	20	3	9	0	0	0	0	4	0	55	0	40	1	6362	1	1858	3952	0	3064	0	1460	3181	2547	364	300	6983	4464	1267	0	3	3	4	4	16	10	21	18	11	9	2	1	0
EQW00_07030_2860	SE	EQW00_07030	SE_Y	60	0	114	1	25	42	1	0	2	301	44	27	0	107	0	137	9	19485	0	5366	12234	2	10579	2	4825	9910	6151	1084	1128	20431	13934	3988	0	13	21	20	6	18	14	29	26	30	19	2	12	0
EQW00_07030_2861	SE	EQW00_07030	SE_Y	60	0	31	0	38	19	8	0	0	0	0	50	0	41	0	23	2	3149	0	871	1850	0	1496	0	576	1587	1893	159	167	2974	1906	1367	0	1	7	11	3	1	6	6	9	7	6	0	0	0
EQW00_07030_2862	SE	EQW00_07030	SE_Y	60	0	3	0	0	0	0	0	0	4	0	0	0	2	0	7	0	513	0	126	298	0	279	0	148	212	265	26	44	518	343	102	0	0	0	0	1	0	0	0	0	0	0	0	0	0
EQW00_00720_277	SE	EQW00_00720	SE_Y	60	0	0	0	0	0	0	0	0	983	88	0	0	0	0	0	0	0	0	0	0	0	0	0	0	0	0	0	0	0	0	107	0	0	0	0	0	0	0	0	0	0	0	0	251	89
EQW00_07030_2863	SE	EQW00_07030	SE_Y	60	0	816	0	97	168	72	656	14	203	13	180	0	203	0	124	7	26279	0	7179	17020	0	15030	0	6569	12593	5613	1541	1635	28675	18880	4946	0	36	33	107	39	52	93	56	121	37	107	1	13	0
EQW00_07030_2864	SE	EQW00_07030	SE_Y	60	0	6	0	5	0	0	0	0	0	0	5	0	4	0	0	0	163	0	52	120	0	93	0	28	105	104	8	12	222	122	4111	0	3	4	4	0	1	2	5	0	3	1	0	2	0
EQW00_07030_2865	SE	EQW00_07030	SE_Y	60	0	0	0	0	0	0	0	0	0	0	4	0	0	0	6	0	77	0	20	25	0	42	0	4	34	78	5	4	64	35	25	0	0	0	0	0	1	0	0	0	0	0	0	0	0
EQW00_07030_2866	SE	EQW00_07030	SE_Y	60	0	211	1	18	40	0	0	59	0	0	4	2	108	1	74	5	15614	1	3912	9528	0	8145	0	3822	7331	4205	823	774	16348	10113	4890	0	9	9	37	3	14	8	30	28	8	16	2	5	0
EQW00_07030_2867	SE	EQW00_07030	SE_Y	60	0	88	0	49	83	63	0	43	0	0	3	0	125	0	108	4	17784	1	4834	11359	0	9215	0	4085	8350	3515	957	1049	18341	13252	3576	0	7	37	10	1	14	29	28	44	37	19	1	0	0
EQW00_07030_2868	SE	EQW00_07030	SE_Y	60	0	23	0	17	7	0	0	0	2	3	0	0	62	0	50	1	10034	0	3050	6863	0	5342	0	2270	5127	1974	565	618	10868	7568	2176	0	8	4	4	1	9	2	1	29	12	25	5	8	0
EQW00_07030_2869	SE	EQW00_07030	SE_Y	60	0	79	0	23	18	0	1	0	0	0	4	0	31	0	37	3	3419	0	765	1820	1	1308	0	686	1577	1799	178	168	3100	1808	4342	0	3	10	12	8	9	5	8	26	15	16	3	3	0
EQW00_07030_2870	SE	EQW00_07030	SE_Y	60	0	14	0	1	6	1	0	0	3	0	122	0	1	0	5	0	1161	0	310	658	0	532	0	249	556	2043	68	68	1032	723	4940	0	0	2	2	3	0	0	6	0	2	0	0	0	0
EQW00_07030_2871	SE	EQW00_07030	SE_Y	60	0	107	0	25	44	6	1	1	0	0	3	1022	74	0	43	3	9436	0	2811	6316	0	4983	0	2137	4916	3334	615	548	10458	6961	2183	0	6	5	28	5	16	7	10	54	20	33	2	0	0
EQW00_07030_2872	SE	EQW00_07030	SE_Y	60	0	3	0	0	0	0	0	0	0	0	0	0	0	0	0	0	32	0	7	11	0	14	0	6	15	749	5	1	22	13	2	0	0	0	0	0	0	0	0	0	0	0	0	0	0
EQW00_07030_2873	SE	EQW00_07030	SE_Y	60	0	138	0	20	54	56	5	0	29	6	178	2	100	0	71	6	8658	0	2505	5623	0	4467	0	1942	4296	3339	477	509	9029	5849	1575	0	5	10	19	8	12	8	19	22	14	20	2	2	0
EQW00_07030_2874	SE	EQW00_07030	SE_Y	60	0	10	0	2	4	1	10	0	15	0	311	97	12	0	3	0	472	0	139	241	0	210	0	73	216	1499	27	27	370	227	3016	0	0	0	2	0	2	1	0	0	0	4	0	1	3
EQW00_07030_2875	SE	EQW00_07030	SE_Y	60	0	14	0	16	30	1	1	1	0	0	3	0	87	0	67	1	21304	0	6121	14799	1	11220	1	4848	10737	5324	1210	1358	23313	16697	4189	0	14	4	7	7	7	5	4	63	8	13	0	0	0
EQW00_07030_2876	SE	EQW00_07030	SE_Y	60	0	54	0	12	23	4	1	0	0	0	0	0	110	0	81	4	9745	0	2655	5782	0	5198	0	1991	4618	4014	520	497	9350	6381	3664	0	2	6	2	4	13	5	10	32	14	14	0	3	2
EQW00_07030_2877	SE	EQW00_07030	SE_Y	60	0	30	0	19	2	15	0	2	0	0	24	0	48	1	53	2	5402	0	1452	3181	0	2391	0	1123	2456	2367	310	257	5313	3516	840	0	1	5	9	7	7	8	7	13	12	18	0	0	0
EQW00_07030_2878	SE	EQW00_07030	SE_Y	60	0	64	1	7	34	58	0	1	1	0	5	0	58	0	62	8	4033	0	1186	2703	0	2245	0	883	2006	3684	232	244	4240	2974	904	0	8	12	19	5	17	10	16	38	21	38	7	0	225
EQW00_07030_2879	SE	EQW00_07030	SE_Y	60	0	4	0	0	4	0	0	0	0	0	5	0	9	0	5	0	758	0	196	357	0	305	0	148	307	1165	33	21	551	346	1236	0	1	0	6	3	3	2	1	3	1	2	2	0	0
EQW00_07030_2880	SE	EQW00_07030	SE_Y	60	0	1	0	0	0	0	0	0	23	0	0	0	2	0	1	0	1	0	2	8	0	0	0	0	3	116	0	1	3	1	602	0	2	0	0	0	0	0	0	0	0	0	1	0	0
EQW00_07035_2881	SE	EQW00_07035	SE_Y	60	0	4751	0	977	1759	890	434	96	156	18	588	0	1713	0	1292	85	7709	1	2127	5019	0	3087	0	1710	3874	1933	463	463	8229	4951	1660	0	409	708	875	671	837	1106	1022	1566	910	1135	292	270	9
EQW00_07040_2882	SE	EQW00_07040	SE_Y	60	0	969	0	209	153	234	20	3	123	19	645	1569	535	1	376	28	21527	0	5680	13855	0	11078	0	4940	10750	7301	1187	1148	22728	15187	4132	0	56	73	135	115	203	341	210	329	143	162	31	4	11
EQW00_07055_2883	SE	EQW00_07055	SE_Y	60	0	30700	6	8601	9956	7844	5375	1789	719	113	9337	18395	12243	0	9317	847	13657	2	3825	8650	0	7162	0	3275	6639	4039	769	740	14742	9557	2997	0	3691	5976	8023	3418	4064	5519	14708	23606	12551	5824	191	177	97
EQW00_07060_2884	SE	EQW00_07060	SE_Y	60	0	1546	2	550	649	574	151	100	17	0	507	840	1556	0	1124	95	6221	1	1597	3456	0	2707	0	1148	3001	3348	305	328	5938	3685	1999	0	302	426	657	253	256	328	853	1247	708	488	15	39	1
EQW00_07060_2885	SE	EQW00_07060	SE_Y	60	0	2662	1	717	921	558	152	124	25	16	1130	1087	3354	0	2428	211	12685	1	3556	7936	0	6841	1	3094	6038	5628	710	727	13254	9142	2308	0	367	469	678	394	444	520	1337	1770	1010	643	8	36	138
EQW00_00730_278	SE	EQW00_00730	SE_Y	60	0	0	0	0	0	0	0	0	3	0	0	0	0	0	0	0	0	0	0	0	0	0	0	0	0	0	0	0	0	0	174	0	0	0	0	0	0	0	0	0	0	0	20	1	0
EQW00_07065_2886	SE	EQW00_07065	SE_Y	60	0	2	0	0	2	2	0	1	26	1	12	2	1	0	0	0	12	0	2	5	0	9	0	7	2	414	0	0	5	2	186	0	2	2	2	1	0	0	1	3	3	2	25	0	0
EQW00_07065_2887	SE	EQW00_07065	SE_Y	60	0	106	0	48	26	41	0	25	0	0	35	15	58	0	29	0	2649	0	787	1920	0	1215	0	590	1438	1003	151	162	3009	1927	685	0	1	27	25	19	10	10	26	33	22	27	1	0	0
EQW00_07070_2888	SE	EQW00_07070	SE_Y	60	0	0	0	0	0	0	0	0	0	0	0	0	0	0	0	0	0	0	0	0	0	0	0	0	0	0	0	0	0	0	0	0	0	0	0	0	0	1	0	1	0	0	0	0	0
EQW00_07070_2889	SE	EQW00_07070	SE_Y	60	0	6	0	1	2	0	5	0	0	0	2	1	0	0	0	0	3	0	2	3	0	0	0	0	1	1	0	0	1	0	0	0	4	2	4	0	2	1	0	0	2	0	0	0	0
EQW00_07075_2890	SE	EQW00_07075	SE_Y	60	0	0	0	0	0	0	0	0	0	0	0	0	0	0	0	0	0	0	0	0	0	0	0	0	0	0	0	0	0	0	0	0	0	0	0	0	0	0	0	0	0	0	0	0	0
EQW00_07080_2891	SE	EQW00_07080	SE_Y	60	0	60	0	22	29	17	21	4	88	12	144	8	78	0	48	7	61	0	17	22	0	33	0	7	39	790	3	2	57	42	1364	0	5	14	15	5	14	8	18	27	25	17	11	27	8
EQW00_00730_279	SE	EQW00_00730	SE_Y	60	0	0	0	0	0	0	0	0	0	0	0	0	0	0	0	0	0	0	0	0	0	0	0	0	0	0	0	0	0	0	0	0	0	0	0	0	0	0	0	0	0	0	0	0	0
EQW00_07080_2892	SE	EQW00_07080	SE_Y	60	0	62162	4	17263	25102	16012	20699	4660	878	196	15983	14622	50003	5	38051	4811	25452	2	6510	16035	3	14530	0	6039	11891	7448	1372	1309	26836	17986	5580	0	7390	9907	15369	7454	9348	11712	20403	28131	15936	12131	757	1140	554
EQW00_07090_2893	SE	EQW00_07090	SE_Y	60	0	3352	0	982	1125	846	297	237	59	7	449	229	2274	0	1641	194	1267	0	377	892	0	569	0	291	727	943	87	64	1413	912	3271	0	366	842	1074	556	578	742	1236	1591	956	698	34	139	31
EQW00_07095_2894	SE	EQW00_07095	SE_Y	60	0	129976	12	36949	50062	39206	41900	11971	9122	1175	5544	66013	44516	4	36837	4315	24060	3	6117	15630	0	12491	0	5612	11547	6413	1315	1219	26289	17075	5128	0	17049	28701	35085	17971	23830	29217	41312	63818	35913	25467	4058	1881	803
EQW00_07105_2895	SE	EQW00_07105	SE_Y	60	0	6285	0	1961	2317	907	1489	249	27	11	1832	346	14694	1	12006	919	22844	0	6202	15420	1	11447	0	5318	11140	3399	1227	1328	24930	16434	5138	0	812	1378	1609	853	1104	1346	5093	8865	4779	1579	71	312	97
EQW00_07105_2896	SE	EQW00_07105	SE_Y	60	0	6536	0	1635	2325	1432	2990	413	80	13	645	8028	5162	0	3688	275	14846	0	3994	9659	0	7983	0	3441	6948	3099	819	782	15756	10534	2797	0	720	816	1185	689	736	1226	3643	6260	3346	1170	122	164	10
EQW00_07105_2897	SE	EQW00_07105	SE_Y	60	0	17987	0	4785	6001	5952	4380	999	730	146	5177	6083	3298	3	2664	215	6394	0	1509	3357	0	2759	0	1150	2930	2811	285	293	5782	3473	3822	0	2181	3190	3936	2086	2415	3499	9948	15752	10972	3491	50	56	62
EQW00_07105_2898	SE	EQW00_07105	SE_Y	60	0	1482	1	313	561	684	30	139	1	6	401	222	395	0	357	28	20938	1	5349	13343	1	10240	0	4472	9926	5223	1162	1000	21669	14228	3398	0	223	170	352	197	246	319	923	1832	1091	318	13	0	3
EQW00_00050_31	SE	---	SE_N	60	0	2175	0	443	676	684	659	36	2	4	251	124	1462	0	970	67	24871	0	6085	14929	0	11110	1	5177	11868	2462	1249	1108	24675	15923	6101	0	180	336	433	182	277	196	934	1298	599	446	9	1	5
EQW00_07120_2899	SE	EQW00_07120	SE_Y	60	0	18537	3	5021	7120	5250	3436	986	880	121	131	8634	13135	0	9382	916	11357	3	3105	7332	0	5841	0	2473	5473	2520	612	641	12121	8127	2283	0	1898	2752	3576	2093	2624	3751	2661	3968	2499	3320	205	550	62
EQW00_07120_2900	SE	EQW00_07120	SE_Y	60	0	474	0	137	209	164	172	18	1	0	51	124	524	0	418	30	403	1	92	211	0	217	0	101	174	265	19	14	435	265	71	0	56	72	114	54	79	95	81	107	78	121	10	1	6
EQW00_07120_2901	SE	EQW00_07120	SE_Y	60	0	43762	4	11708	15870	12222	10573	2396	655	128	14044	19360	14326	2	11926	1038	9899	1	2561	6104	0	5178	1	2162	4608	4125	504	507	10507	7057	1983	0	5859	8649	11559	6528	8197	10671	8480	13653	8317	10840	222	321	277
EQW00_07125_2902	SE	EQW00_07125	SE_Y	60	0	39	0	7	8	5	19	4	32	0	95	22	29	0	22	5	67	0	13	34	0	30	0	8	28	912	4	5	80	30	1450	0	2	3	7	5	6	10	3	5	3	10	0	0	0
EQW00_07130_2903	SE	EQW00_07130	SE_Y	60	0	76	0	49	119	1	1339	7	0	0	20	0	76	0	51	1	18488	0	4997	11741	0	9203	0	4168	8653	3198	956	994	19234	12337	3605	0	8	21	8	9	19	42	26	45	4	24	1	0	0
EQW00_07130_2904	SE	EQW00_07130	SE_Y	60	0	86	0	32	12	20	1	23	0	0	22	0	53	1	42	1	9901	0	2580	6057	1	4851	0	2256	4464	2448	509	510	9934	6565	4836	0	4	10	8	2	5	18	4	15	4	15	2	0	25
EQW00_07130_2905	SE	EQW00_07130	SE_Y	60	0	84	0	23	7	4	3	1	0	0	3	885	47	0	40	5	9506	0	2646	5677	0	4384	0	2082	4480	3230	481	508	9584	6058	1697	0	4	3	2	5	6	2	6	28	6	11	0	0	9
EQW00_07135_2906	SE	EQW00_07135	SE_Y	60	0	1	0	2	0	0	0	0	0	0	0	0	0	0	0	0	66	0	14	30	0	24	0	6	16	282	6	1	42	24	327	0	0	0	0	0	0	1	0	0	0	0	0	0	0
EQW00_07135_2907	SE	EQW00_07135	SE_Y	60	0	103	0	28	26	23	0	0	0	0	32	0	17	0	11	1	1062	0	243	486	0	390	0	183	457	1136	44	52	883	446	897	0	1	5	12	9	10	25	6	6	3	10	6	0	8
EQW00_07140_2908	SE	EQW00_07140	SE_Y	60	0	107	0	36	35	74	0	0	0	3	21	0	25	0	33	1	4747	0	1402	3108	0	2214	0	1055	2513	1441	258	288	5035	3382	4585	0	4	12	13	7	17	30	16	6	6	19	0	3	262
EQW00_00740_280	SE	EQW00_00740	SE_Y	60	0	0	0	0	0	0	0	0	0	0	0	0	0	0	0	0	0	0	0	0	0	0	0	0	0	0	0	0	0	0	0	0	0	0	0	0	0	0	0	0	0	0	0	0	0
EQW00_07140_2909	SE	EQW00_07140	SE_Y	60	0	452	1	132	79	39	6	18	0	4	172	1080	90	0	86	8	16149	0	4333	10643	0	8451	1	3811	7742	2975	879	954	17080	11565	3298	0	32	47	80	36	53	87	25	73	34	91	0	0	5
EQW00_07140_2910	SE	EQW00_07140	SE_Y	60	0	11	0	9	1	3	24	0	0	0	0	0	9	0	4	0	2229	1	651	1507	0	1065	0	471	1107	1016	116	119	2380	1540	471	0	1	5	6	0	0	4	0	1	2	1	0	5	0
EQW00_07140_2911	SE	EQW00_07140	SE_Y	60	0	88	0	17	27	8	135	0	0	0	1	0	70	1	72	9	9712	1	2706	5780	0	4894	0	2260	4606	1793	533	552	10329	6494	2010	0	3	10	7	3	3	3	21	19	18	15	1	54	0
EQW00_07140_2912	SE	EQW00_07140	SE_Y	60	0	3	0	1	0	7	1	0	21	4	7	0	1	0	1	0	84	0	20	26	0	19	0	13	26	569	3	2	52	36	6119	0	0	0	1	2	1	0	0	0	0	1	0	0	424
EQW00_07145_2913	SE	EQW00_07145	SE_Y	60	0	66	0	10	33	15	0	4	10	0	34	0	55	0	45	3	4902	0	1354	3081	0	2484	0	1122	2365	1852	246	266	5222	3443	1079	0	11	4	15	7	3	26	10	26	12	13	11	0	0
EQW00_07145_2914	SE	EQW00_07145	SE_Y	60	0	12	0	1	3	0	0	1	1	0	6	0	11	0	15	0	661	0	164	364	0	324	0	129	307	312	37	39	639	384	135	0	0	0	3	0	3	3	3	1	4	3	0	0	0
EQW00_07150_2915	SE	EQW00_07150	SE_Y	60	0	33	0	5	12	14	18	0	0	0	4	9	8	0	8	0	599	0	181	302	0	302	0	120	292	1865	25	27	529	356	1947	0	4	11	5	2	3	7	4	13	8	3	4	3	0
EQW00_07150_2916	SE	EQW00_07150	SE_Y	60	0	318	0	135	196	60	1934	3	0	0	172	0	337	0	303	17	17874	0	4970	11416	0	9595	0	4561	8474	4129	940	1027	19008	12568	2906	0	57	97	101	36	116	97	157	211	89	93	6	0	4
EQW00_00740_281	SE	EQW00_00740	SE_Y	60	0	0	0	0	0	0	0	0	0	0	0	0	0	0	0	0	0	0	0	0	0	0	0	0	0	0	0	0	0	0	0	0	0	0	0	0	0	0	0	0	0	0	0	0	0
EQW00_07155_2917	SE	EQW00_07155	SE_Y	60	0	125	0	67	86	53	36	15	89	5	51	0	219	0	126	7	18590	0	4828	11377	0	8983	1	4164	8612	2750	1011	1091	19373	12369	4166	0	11	16	32	26	46	43	36	94	47	20	0	0	1
EQW00_07155_2918	SE	EQW00_07155	SE_Y	60	0	0	0	0	0	0	0	0	55	9	0	1	3	0	2	0	19	3	0	12	0	4	2	7	7	63	3	3	21	9	2994	1	0	0	0	0	0	0	1	0	1	0	3	1	0
EQW00_07155_2919	SE	EQW00_07155	SE_Y	60	0	1	0	0	0	2	0	1	5	0	0	0	0	0	0	0	2	0	0	2	0	1	0	1	1	158	0	0	3	0	23	0	0	0	0	0	0	0	0	0	0	0	0	0	0
EQW00_07160_2920	SE	EQW00_07160	SE_Y	60	0	1003	0	329	331	389	0	53	53	2	45	0	144	0	64	0	7844	1	2082	4649	0	3310	0	1837	3751	2622	424	445	7771	4972	1418	0	95	97	174	136	115	189	195	265	141	144	0	54	149
EQW00_07160_2921	SE	EQW00_07160	SE_Y	60	0	270	0	89	119	135	0	5	39	0	67	0	71	0	53	4	6313	1	1906	3990	0	2869	0	1304	2956	1113	326	345	6643	4321	1209	0	32	33	58	35	39	54	48	77	43	56	0	5	104
EQW00_00740_282	SE	EQW00_00740	SE_Y	60	0	0	0	0	0	0	0	0	0	0	0	0	0	0	0	0	0	0	0	0	0	0	0	0	0	0	0	0	0	0	0	0	0	0	0	0	0	0	0	0	0	0	0	0	0
EQW00_07170_2922	SE	EQW00_07170	SE_Y	60	0	64	0	9	5	10	0	8	0	0	0	8	44	0	33	5	525	0	145	241	0	265	0	90	245	1296	16	16	459	268	1437	0	8	9	13	8	9	5	5	20	16	6	1	12	0
EQW00_07175_2923	SE	EQW00_07175	SE_Y	60	0	747	0	215	304	171	382	42	1	2	94	317	736	0	483	44	6087	0	1583	3775	0	3018	0	1351	2904	2455	320	287	6463	4307	1179	0	109	170	269	133	170	202	226	329	203	165	28	41	6
EQW00_07175_2924	SE	EQW00_07175	SE_Y	60	0	1614	0	474	487	399	150	63	78	20	826	248	740	0	553	46	3790	0	960	2200	0	1673	0	744	1792	1646	175	183	3682	2208	507	0	229	310	513	252	264	392	446	706	427	305	15	58	0
EQW00_07175_2925	SE	EQW00_07175	SE_Y	60	0	215	0	56	44	43	24	3	12	4	69	183	173	0	139	10	597	1	137	397	0	370	0	135	300	318	32	36	665	479	155	0	22	34	51	42	38	44	53	93	36	28	3	4	3
EQW00_07175_2926	SE	EQW00_07175	SE_Y	60	0	6514	5	1725	2405	1148	866	403	560	95	1851	1243	3779	0	3321	378	14321	0	4123	9624	0	7643	0	3467	7006	4429	837	843	15813	11126	3217	0	847	1195	1893	1001	1228	1607	1892	2878	1503	1261	22	70	21
EQW00_07185_2927	SE	EQW00_07185	SE_Y	60	0	7735	1	1795	2272	2245	6216	881	6239	875	3212	2672	16020	0	11941	1195	26963	1	6724	17637	1	13856	1	6133	12824	5459	1431	1329	27991	19332	5382	0	1519	1946	2367	1148	1334	1928	2622	4363	2456	1043	1875	770	778
EQW00_07185_2928	SE	EQW00_07185	SE_Y	60	0	921	0	291	332	67	159	222	242	23	18	0	1743	2	896	91	18932	0	4674	12255	0	6977	0	4026	8829	1990	977	841	19225	11715	3720	0	163	292	408	179	202	242	379	602	273	158	50	90	2
EQW00_07185_2929	SE	EQW00_07185	SE_Y	60	0	1074	0	276	303	382	96	65	294	34	383	81	1417	1	675	70	7836	0	1983	4935	0	3288	0	1782	3678	2048	426	345	8019	5121	1357	0	202	271	398	203	192	261	379	599	283	151	179	259	30
EQW00_07185_2930	SE	EQW00_07185	SE_Y	60	0	3574	2	1056	1316	1150	1634	301	1195	177	2012	2781	2162	1	1196	123	11086	0	3083	7525	0	5989	0	2655	5400	2100	580	552	12166	7998	2233	0	663	945	1230	584	611	786	1417	2345	1196	539	33	603	669
EQW00_07185_2931	SE	EQW00_07185	SE_Y	60	0	1246	0	423	454	416	479	128	392	70	657	647	1441	0	803	69	8388	1	2247	5471	0	4087	0	1808	3960	1994	437	435	8739	5862	1448	0	230	277	378	128	183	242	397	634	288	183	69	133	204
EQW00_07185_2932	SE	EQW00_07185	SE_Y	60	0	822	0	237	295	279	116	49	383	41	284	501	1125	1	686	91	4939	0	1358	3101	0	2166	0	1189	2332	1682	244	238	5283	3236	939	0	171	181	265	89	89	140	296	427	225	141	2	28	142
EQW00_07185_2933	SE	EQW00_07185	SE_Y	60	0	1921	1	529	589	428	283	111	649	86	441	436	1200	0	702	93	4819	0	1239	2610	0	2208	0	855	2194	1589	230	198	4339	2854	857	0	327	331	499	162	185	254	642	775	485	272	6	57	226
EQW00_07185_2934	SE	EQW00_07185	SE_Y	60	0	10105	1	2632	3436	2725	1607	667	4896	613	2429	2969	3363	0	2444	291	7684	1	2158	4818	0	3728	0	1635	3790	2768	401	358	7803	5088	1349	0	1621	2003	2958	1028	1141	1425	2975	4700	2520	1542	58	429	1178
EQW00_07190_2935	SE	EQW00_07190	SE_Y	60	0	952	0	258	417	329	52	78	9731	1171	2021	3	788	0	583	55	3129	0	794	1935	0	1492	0	644	1530	1200	184	152	3283	2128	3728	0	191	250	315	96	151	180	402	537	300	203	178	220	1117
EQW00_00745_283	SE	EQW00_00745	SE_Y	60	0	0	0	0	0	0	0	0	0	0	0	0	0	0	0	0	0	0	0	0	0	0	0	0	0	0	0	0	0	0	0	0	0	0	0	0	0	0	0	0	0	0	0	0	0
EQW00_07190_2936	SE	EQW00_07190	SE_Y	60	0	454	0	151	191	138	146	22	43	7	75	26	233	0	126	15	1383	0	333	696	0	453	0	265	656	447	61	74	1238	703	237	0	55	75	130	27	41	52	89	200	106	87	0	96	3
EQW00_07190_2937	SE	EQW00_07190	SE_Y	60	0	2942	0	774	884	562	522	141	2008	335	704	2	1670	0	1324	97	7108	1	1925	4990	0	3209	0	1471	3574	1283	368	313	7696	5319	5466	0	332	482	673	276	245	335	716	1075	617	462	11	32	278
EQW00_07190_2938	SE	EQW00_07190	SE_Y	60	0	630	0	179	247	209	149	34	2375	360	648	135	30	0	28	0	69	0	10	16	0	10	0	12	39	179	1	3	47	22	2745	0	147	328	289	137	120	187	329	570	364	192	111	118	713
EQW00_07200_2939	SE	EQW00_07200	SE_Y	60	0	9240	2	2806	3768	1997	2725	528	305	75	3573	2595	17631	1	13511	1390	11301	0	3200	7443	0	5757	1	2696	5325	3694	619	654	12103	8294	2455	0	1384	1965	2626	926	1180	1356	2331	3345	1763	1693	27	28	129
EQW00_07210_2940	SE	EQW00_07210	SE_Y	60	0	57	0	19	20	25	8	6	0	0	0	8	101	0	67	2	439	0	97	246	0	150	0	83	195	267	13	26	429	270	1651	0	6	21	21	5	9	18	7	15	30	12	0	0	0
EQW00_07210_2941	SE	EQW00_07210	SE_Y	60	0	198	0	57	52	134	11	7	0	0	93	0	43	0	26	7	149	0	32	84	0	63	0	22	90	89	4	6	159	79	870	0	28	53	85	31	67	62	59	97	56	47	0	33	6
EQW00_07215_2942	SE	EQW00_07215	SE_Y	60	0	0	0	0	0	0	0	0	0	0	0	0	0	0	0	0	0	0	0	0	0	0	0	0	0	4	0	0	0	0	4232	0	0	0	0	0	0	0	0	0	0	0	0	0	622
EQW00_07215_2943	SE	EQW00_07215	SE_Y	60	0	523	0	148	183	148	133	36	0	1	49	173	187	0	120	11	411	0	96	198	0	186	0	61	165	1245	11	17	294	229	61	0	76	80	116	52	62	92	97	143	110	102	0	3	9
EQW00_07215_2944	SE	EQW00_07215	SE_Y	60	0	10331	2	2318	3119	2161	4830	661	1381	204	56	2314	4208	0	2801	277	16203	2	4541	11175	0	8082	0	3672	7053	2473	859	788	15372	12368	3041	0	1091	1209	2055	942	1230	1890	2021	3116	1600	1326	60	35	45
EQW00_07215_2945	SE	EQW00_07215	SE_Y	60	0	5566	0	1569	1790	1420	257	426	0	5	707	2217	2198	0	1394	111	12433	0	3279	7880	0	6171	0	2847	5661	2542	634	590	13124	8582	2141	0	639	912	1400	566	694	945	1047	1572	963	1101	12	42	7
EQW00_07215_2946	SE	EQW00_07215	SE_Y	60	0	113	0	17	28	23	6	3	0	0	14	6	38	0	36	4	288	0	71	152	0	133	0	67	124	226	16	9	268	170	78	0	6	7	13	6	3	5	13	15	9	10	0	0	0
EQW00_07220_2947	SE	EQW00_07220	SE_Y	60	0	5706	0	1169	1643	1267	805	203	676	86	1246	1575	7442	0	4686	326	12907	0	3608	8275	0	6093	0	2930	6338	2394	680	655	14127	8965	2941	0	336	563	786	306	498	579	691	914	502	628	9	210	8
EQW00_07220_2948	SE	EQW00_07220	SE_Y	60	0	1953	0	539	875	420	10	87	0	0	875	0	7673	2	4894	261	15749	0	4142	10250	0	7039	0	3377	7582	2113	848	791	17046	10778	2773	0	211	233	355	165	216	278	359	382	218	331	553	89	4
EQW00_07220_2949	SE	EQW00_07220	SE_Y	60	0	1855	0	339	489	430	11	82	4	6	724	547	9070	0	6923	442	12391	2	3203	7630	0	5908	0	2698	5750	2449	640	650	12978	8175	1976	0	155	251	403	168	210	293	294	406	255	273	4	157	0
EQW00_07220_2950	SE	EQW00_07220	SE_Y	60	0	716	0	101	175	128	367	9	0	7	199	786	8124	1	6491	434	9063	1	2569	6193	0	4222	0	1937	4634	2183	510	456	9815	6756	1828	0	70	111	151	55	89	166	124	153	107	121	1	1	0
EQW00_00750_284	SE	EQW00_00750	SE_Y	60	0	0	0	0	0	0	0	0	0	0	0	0	0	0	0	0	0	0	0	0	0	0	0	0	0	0	0	0	0	0	0	0	0	0	0	0	0	0	0	0	0	0	0	0	0
EQW00_07225_2951	SE	EQW00_07225	SE_Y	60	0	2808	0	699	822	673	1315	195	884	146	682	1053	1440	0	1138	135	1557	0	396	953	0	724	0	293	723	2468	79	66	1439	1045	2138	0	461	614	774	266	325	411	542	873	623	407	20	30	10
EQW00_07225_2952	SE	EQW00_07225	SE_Y	60	0	549	0	207	214	100	67	55	57	6	106	98	402	0	285	46	487	0	128	302	0	259	0	124	208	159	27	29	540	383	106	0	122	145	149	73	76	122	174	279	137	98	7	1	7
EQW00_07225_2953	SE	EQW00_07225	SE_Y	60	0	16643	6	4817	6075	3871	2081	1109	70	20	4907	2190	13077	2	8858	1050	12737	0	3576	8546	0	6818	0	2991	5996	3735	687	691	13908	9588	2617	0	4022	5386	7092	2787	3160	4490	6709	9896	6075	3536	299	94	411
EQW00_07230_2954	SE	EQW00_07230	SE_Y	60	0	23	0	8	8	10	8	3	1010	121	1034	16	10	0	13	1	20	1	6	7	0	5	0	1	7	170	0	0	17	8	1650	0	14	10	16	9	7	2	12	17	15	13	142	184	50
EQW00_00750_285	SE	EQW00_00750	SE_Y	60	0	0	0	0	0	0	0	0	0	0	0	0	0	0	0	0	0	0	0	0	0	0	0	0	0	0	0	0	0	0	0	0	0	0	0	0	0	0	0	0	0	0	0	0	0
EQW00_07250_2955	SE	---	SE_N	60	0	13	0	0	1	1	0	0	0	0	2	1	9	0	5	2	743	0	178	380	0	336	0	162	366	938	29	40	680	408	166	0	0	4	0	1	0	2	2	1	0	0	9	0	27
EQW00_07255_2956	SE	EQW00_07255	SE_Y	60	0	86	0	17	14	5	0	13	0	0	7	0	51	0	30	5	2136	0	554	1132	0	1007	0	399	914	2343	109	95	1948	1243	344	0	10	9	16	8	16	19	16	10	12	29	26	4	2
EQW00_07260_2957	SE	EQW00_07260	SE_Y	60	0	0	0	0	0	0	0	0	0	0	0	0	0	0	0	0	0	0	0	0	0	0	0	0	0	0	0	0	0	0	1828	0	0	0	0	0	0	0	0	0	0	0	0	0	0
EQW00_07260_2958	SE	EQW00_07260	SE_Y	60	0	0	0	0	0	0	0	0	0	0	0	0	0	0	0	0	0	0	0	1	0	0	0	0	0	0	0	0	0	0	77	0	1	0	0	0	0	0	0	0	0	0	0	6	0
EQW00_07265_2959	SE	EQW00_07265	SE_Y	60	0	7	0	3	1	3	0	0	0	0	7	12	0	0	0	0	77	0	20	32	0	27	0	7	33	1004	2	2	43	35	276	0	3	3	6	1	2	0	2	5	2	1	0	0	0
EQW00_00750_286	SE	EQW00_00750	SE_Y	60	0	0	0	0	0	0	0	0	0	0	0	0	0	0	0	0	0	0	0	0	0	0	0	0	0	0	0	0	0	0	0	0	0	0	0	0	0	0	0	0	0	0	0	0	0
EQW00_07270_2960	SE	EQW00_07270	SE_Y	60	0	5315	22	1081	1751	1444	231	377	1038	214	2048	2391	847	0	655	53	12937	0	3405	8076	0	6728	0	3133	6131	5904	690	631	13989	9116	2399	0	427	848	974	542	768	852	1133	2219	1052	826	12	0	334
EQW00_07270_2961	SE	EQW00_07270	SE_Y	60	0	10974	1	2599	3204	2722	2304	750	2310	322	478	2336	1918	1	1307	127	6552	0	1706	3817	0	3302	0	1281	3230	3168	328	277	6239	4183	3161	0	1080	1391	2103	988	1288	1449	2264	3693	2559	1582	45	157	117
EQW00_00050_32	SE	---	SE_N	60	0	1741	0	489	460	488	452	74	15	1	126	801	474	0	395	36	6329	0	1615	3687	0	2450	0	1251	2951	1680	313	291	6391	3757	1545	0	196	312	384	183	254	330	622	888	573	340	3	14	21
EQW00_07270_2962	SE	EQW00_07270	SE_Y	60	0	7248	0	1583	2189	1881	1886	329	183	28	94	2570	2670	0	2005	148	9129	0	2366	5891	0	4107	0	2022	4335	1896	462	443	9620	6184	2126	0	585	1050	1298	714	836	1137	1668	2758	1540	1091	349	277	38
EQW00_07270_2963	SE	EQW00_07270	SE_Y	60	0	13311	3	3076	4319	3732	1281	853	2821	334	2936	2598	5663	1	4381	406	11978	0	3100	7497	1	5876	0	2722	5531	4053	637	563	12619	8195	2025	0	1445	2211	3110	1478	1861	2526	3933	6398	3614	2387	50	979	497
EQW00_07275_2964	SE	EQW00_07275	SE_Y	60	0	597	0	109	150	105	293	21	133	19	603	123	297	0	223	18	2116	0	526	1165	0	910	0	385	1010	1236	122	113	1992	1373	2351	0	58	43	67	33	58	55	85	170	110	65	57	12	30
EQW00_07275_2965	SE	EQW00_07275	SE_Y	60	0	2735	0	705	1001	401	152	115	209	25	985	1	2363	0	1549	116	19892	0	4926	12565	1	9843	0	4517	9145	5218	999	879	21117	13573	4082	0	225	264	533	229	341	414	673	1124	661	472	23	86	7
EQW00_07280_2966	SE	EQW00_07280	SE_Y	60	0	882	0	237	329	341	146	23	198	19	475	2	455	0	280	17	3559	0	839	1849	0	1434	0	593	1658	1373	170	138	3218	1915	591	0	44	102	138	45	52	96	151	262	160	123	4	52	13
EQW00_07280_2967	SE	EQW00_07280	SE_Y	60	0	5370	0	1184	1771	2195	392	215	715	122	802	669	2093	2	1546	104	19731	0	5213	12623	0	10008	0	4469	9281	4502	1008	1031	21010	14004	3640	0	547	719	893	406	539	892	1339	2728	1725	1015	29	66	73
EQW00_00750_287	SE	EQW00_00750	SE_Y	60	0	0	0	0	0	0	0	0	0	0	0	0	0	0	0	0	0	0	0	0	0	0	0	0	0	0	0	0	0	0	0	0	0	0	0	0	0	0	0	0	0	0	0	0	0
EQW00_07280_2968	SE	EQW00_07280	SE_Y	60	0	22	0	1	7	10	1	0	0	0	0	0	3	0	1	0	50	0	13	22	0	21	0	8	26	58	2	3	51	30	10	0	2	4	3	1	0	0	4	3	9	2	0	0	0
EQW00_07285_2969	SE	EQW00_07285	SE_Y	60	0	10612	0	2135	3257	2164	1877	140	5538	636	2742	2326	1431	1	934	71	18338	0	4600	10793	0	7838	0	3998	8242	2779	893	812	18685	11784	3466	0	663	1167	1307	490	821	1015	2078	3644	2526	1262	252	558	301
EQW00_07285_2970	SE	EQW00_07285	SE_Y	60	0	1929	0	387	615	601	2	37	1191	161	218	177	1916	2	1300	85	23036	0	5996	15406	0	12235	1	5363	10646	2971	1221	1153	24879	17147	4902	0	147	331	390	155	159	221	540	921	437	349	47	304	7
EQW00_07290_2971	SE	EQW00_07290	SE_Y	60	0	7244	2	2284	2847	1419	3078	400	1263	175	2682	3748	4160	0	3433	328	9820	0	2506	6351	0	4883	0	2157	4646	2296	551	514	10739	7101	1770	0	775	1115	1775	781	778	987	2741	3898	2394	1283	88	255	171
EQW00_07295_2972	SE	EQW00_07295	SE_Y	60	0	8201	2	2368	3164	2009	1910	353	603	66	1406	2848	5005	0	3982	336	8909	0	2235	5358	1	4445	0	1925	4095	4169	426	424	8683	6145	1656	0	995	1074	1774	559	890	1011	2617	4070	2689	1528	182	411	121
EQW00_07295_2973	SE	EQW00_07295	SE_Y	60	0	39823	16	10076	13411	8496	12187	1892	12144	1424	14250	22042	14347	5	11124	1024	26581	1	6835	18130	1	13423	2	6124	12500	3316	1376	1225	28984	20119	5439	0	3088	4116	6046	1966	3191	3904	9033	14549	8581	5885	596	1059	1290
EQW00_00750_288	SE	EQW00_00750	SE_Y	60	0	0	0	0	0	0	0	0	0	0	0	0	0	0	0	0	0	0	0	0	0	0	0	0	0	0	0	0	0	0	0	0	0	0	0	0	0	0	0	0	0	0	0	0	0
EQW00_07300_2974	SE	EQW00_07300	SE_Y	60	0	9751	4	2754	3014	2605	1963	746	1491	184	1331	4862	4555	0	3079	303	15416	0	3889	9388	0	6754	0	3154	6955	3413	746	705	14965	9868	3167	0	1077	1634	2318	656	798	999	1852	2572	1695	1666	377	381	158
EQW00_07300_2975	SE	EQW00_07300	SE_Y	60	0	7173	0	1670	1874	1367	2766	425	818	108	942	6058	2047	0	1416	132	6916	0	1755	4375	0	3072	0	1443	3277	1624	380	322	7208	4562	1126	0	665	1189	1415	427	518	577	731	1319	724	1076	682	356	27
EQW00_07300_2976	SE	EQW00_07300	SE_Y	60	0	2	0	1	3	1	0	0	271	23	18	4	0	0	0	0	6	0	1	1	0	2	0	1	1	61	0	0	3	3	1533	0	0	0	0	0	1	1	0	0	0	0	0	0	57
EQW00_07305_2977	SE	EQW00_07305	SE_Y	60	0	121	0	16	28	54	42	12	99	17	86	31	17	0	8	0	69	0	15	29	0	31	0	9	29	570	2	0	50	26	68	1	12	16	19	10	14	12	14	22	16	17	6	9	2
EQW00_07305_2978	SE	EQW00_07305	SE_Y	60	0	61	0	8	10	15	9	5	1021	109	393	4	19	0	16	0	21	0	2	16	0	13	0	5	7	223	0	1	23	9	1438	0	3	7	6	0	1	2	6	5	2	11	413	511	104
EQW00_07305_2979	SE	EQW00_07305	SE_Y	60	0	23390	10	4879	5605	5016	4555	1566	2743	398	3697	4891	10520	0	6812	668	19360	1	5276	12900	1	10324	0	4219	9399	4743	951	954	22056	14992	3886	0	1998	2696	3408	776	1244	1916	1970	2953	1835	3509	375	633	440
EQW00_07310_2980	SE	EQW00_07310	SE_Y	60	0	9913	2	2626	3240	2202	2703	547	305	65	680	1874	3476	0	2545	216	6657	0	1782	4528	0	3003	0	1469	3290	1943	301	324	7475	4953	1510	0	727	1268	1663	906	1232	1436	1465	2205	1257	1512	78	55	63
EQW00_07310_2981	SE	EQW00_07310	SE_Y	60	0	18004	5	4894	6057	4296	2330	1091	423	78	1038	2663	4617	2	3103	250	11321	0	3079	8011	1	4958	0	2231	5548	1940	576	562	11780	8416	2321	0	1248	2775	3615	1803	2194	2678	3139	4288	2546	2971	44	7	65
EQW00_07310_2982	SE	EQW00_07310	SE_Y	60	0	30430	12	6887	8590	8015	10423	1224	641	130	5779	6667	7647	2	4726	376	17365	0	4598	11877	2	8762	0	3861	8138	3137	923	828	19095	12773	3227	0	1382	2828	3794	2125	2661	3588	3771	6014	3084	3220	283	278	543
EQW00_07310_2983	SE	EQW00_07310	SE_Y	60	0	18090	17	3484	4404	5329	3545	703	256	39	228	9413	7021	1	4199	353	18133	0	4531	11680	0	8703	2	3895	8326	2209	941	802	19047	12726	3236	0	806	1682	2323	1144	1228	1957	1857	3128	1754	1953	32	8	34
EQW00_07315_2984	SE	EQW00_07315	SE_Y	60	0	611	1	216	241	155	92	29	41	11	46	27	332	0	221	25	936	0	251	639	0	453	0	195	468	291	48	35	978	703	207	0	103	134	165	84	96	123	128	189	151	126	8	26	7
EQW00_07315_2985	SE	EQW00_07315	SE_Y	60	0	11645	0	3761	4704	2162	1024	828	312	76	1529	8305	8902	3	6471	546	23577	1	6471	16713	2	13213	0	5747	11156	5803	1219	1229	26318	19288	5035	0	1814	2352	3184	1393	1747	2402	2804	4564	2320	2207	192	559	105
EQW00_07320_2986	SE	EQW00_07320	SE_Y	60	0	249	0	114	260	207	1	8	22075	2882	15561	5	185	0	111	42	13966	0	3728	9706	0	6526	0	3045	6782	2022	694	756	15056	10429	3031	0	189	294	358	83	112	53	119	207	111	61	6331	6555	8741
EQW00_07320_2987	SE	EQW00_07320	SE_Y	60	0	776	0	226	240	76	0	145	24950	3202	13966	0	71	0	59	15	5172	0	1399	3592	1	2265	0	952	2534	1477	262	255	5545	3766	1048	0	194	407	422	83	104	135	137	181	156	96	4284	12160	11603
EQW00_07320_2988	SE	EQW00_07320	SE_Y	60	0	7	0	1	11	5	0	8	2896	341	1503	0	9	0	9	2	3197	0	833	2012	1	1572	0	575	1494	4836	142	134	2891	2100	3932	0	16	16	29	4	7	7	2	11	5	1	629	1454	3327
EQW00_07325_2989	SE	EQW00_07325	SE_Y	60	0	8	0	0	0	4	0	0	220	20	316	0	2	0	0	1	734	0	184	372	0	309	0	126	318	539	24	22	665	428	2482	0	0	5	3	0	0	0	0	4	0	0	4	10	10
EQW00_07325_2990	SE	EQW00_07325	SE_Y	60	0	140	1	13	83	77	0	2	1289	156	1555	0	75	0	74	9	11966	0	2976	7566	0	5230	0	2549	5377	3869	662	549	12371	8097	2197	0	12	14	43	13	11	13	26	59	15	25	244	598	69
EQW00_07330_2991	SE	EQW00_07330	SE_Y	60	0	254	0	71	129	21	0	0	2089	259	485	0	188	1	147	23	26185	0	6637	17074	0	12849	0	5700	12118	5036	1363	1143	27707	19201	4964	0	38	64	66	32	30	37	54	122	33	59	67	931	839
EQW00_07330_2992	SE	EQW00_07330	SE_Y	60	0	70	1	15	21	2	0	1	2650	459	1449	97	27	0	20	1	1357	0	359	816	0	693	0	239	618	2104	79	48	1317	864	1409	0	8	9	18	14	6	5	10	11	16	10	922	1834	1060
EQW00_07335_2993	SE	EQW00_07335	SE_Y	60	0	49	0	44	31	2	0	1	1099	113	692	0	73	0	51	7	6064	0	1660	4390	0	2362	0	1205	3104	1476	300	301	6479	4233	1302	0	11	15	28	20	11	11	23	10	16	18	370	111	766
EQW00_07335_2994	SE	EQW00_07335	SE_Y	60	0	158	0	24	14	11	0	0	845	126	538	0	48	0	28	4	8999	0	2120	4969	0	3993	0	1801	4116	2806	460	400	8719	5438	1357	0	17	16	28	23	19	18	28	21	27	39	462	213	583
EQW00_07340_2995	SE	EQW00_07340	SE_Y	60	0	777	1	211	430	153	467	23	5137	785	3885	3	814	0	686	77	22814	0	6141	15630	0	11865	0	5063	10874	4945	1135	1084	24268	17172	4688	0	85	126	238	57	59	135	276	237	214	83	1393	644	832
EQW00_07345_2996	SE	EQW00_07345	SE_Y	60	0	1648	3	368	515	332	277	140	1	8	421	371	32	0	29	1	132	0	25	74	0	50	0	14	59	1118	7	3	111	67	303	0	125	173	236	252	270	398	327	412	275	286	9	7	26
EQW00_07345_2997	SE	EQW00_07345	SE_Y	60	0	2	0	0	1	1	1	1	0	0	6	5	3	0	0	0	1	0	1	1	0	0	0	1	1	0	0	0	2	1	187	0	1	0	0	0	0	1	1	3	1	0	0	0	1
EQW00_07345_2998	SE	EQW00_07345	SE_Y	60	0	1372	1	383	477	366	378	108	98	11	181	553	389	0	246	27	1007	0	231	567	0	425	0	184	457	1009	53	30	938	617	857	0	113	165	215	220	243	376	254	404	253	251	3	76	2
EQW00_07345_2999	SE	EQW00_07345	SE_Y	60	0	6	0	1	0	2	0	0	4	0	0	0	0	0	0	0	0	0	0	0	0	0	0	0	0	0	0	0	0	0	3569	0	0	0	0	0	0	0	0	4	0	2	0	56	0
EQW00_07345_3000	SE	EQW00_07345	SE_Y	60	0	2408	0	576	752	480	688	259	3	0	1011	576	1582	1	937	101	5219	0	1515	3406	0	2550	0	1108	2775	2464	270	303	5802	3762	1129	0	175	253	346	382	449	674	494	799	430	423	54	61	7
EQW00_07350_3001	SE	EQW00_07350	SE_Y	60	0	598	0	55	58	25	8	4	0	0	23	416	267	0	141	10	9880	0	2483	5965	0	4572	0	2085	4654	3026	510	460	9890	6253	1838	0	47	73	129	52	70	102	672	1060	529	94	1	0	1
EQW00_07355_3002	SE	EQW00_07355	SE_Y	60	0	0	0	0	0	0	0	0	0	0	0	0	0	0	0	0	1	0	0	2	0	4	0	0	1	310	0	0	4	2	37	0	0	0	0	0	0	1	1	3	0	0	0	0	0
EQW00_07355_3003	SE	EQW00_07355	SE_Y	60	0	34	0	8	11	11	3	6	130	16	16	19	21	1	12	0	171	0	49	77	0	68	1	24	74	112	8	5	140	70	1526	0	12	11	12	4	4	4	32	42	29	7	0	0	2
EQW00_07360_3004	SE	EQW00_07360	SE_Y	60	0	1514	0	377	491	241	1359	51	2	5	229	172	521	0	359	26	6088	0	1607	3868	0	2879	0	1294	3173	1908	309	297	6742	4141	1101	0	187	264	294	148	253	265	943	1460	960	244	5	3	4
EQW00_07360_3005	SE	EQW00_07360	SE_Y	60	0	341	0	121	102	112	27	13	0	0	27	12	215	0	113	17	2073	0	472	1065	0	839	0	375	921	919	96	92	1826	1053	326	0	52	48	72	46	54	75	216	376	230	57	3	1	0
EQW00_07365_3006	SE	EQW00_07365	SE_Y	60	0	7	0	1	2	1	3	0	0	0	5	2	0	0	0	0	13	0	5	5	0	3	0	3	6	5	0	1	15	6	1249	0	0	0	1	1	0	1	1	3	1	0	0	0	13
EQW00_07365_3007	SE	EQW00_07365	SE_Y	60	0	25	0	3	8	3	23	0	0	0	5	40	20	0	15	1	149	0	21	66	0	45	0	21	71	239	9	3	102	68	285	0	9	8	12	4	0	3	13	14	10	8	0	0	0
EQW00_07370_3008	SE	EQW00_07370	SE_Y	60	0	517	1	144	178	82	3	51	0	0	25	689	230	0	183	25	2699	0	779	1542	0	1377	0	555	1314	3193	124	123	2676	1805	864	0	88	101	158	61	66	111	275	443	269	110	14	7	1
EQW00_07375_3009	SE	EQW00_07375	SE_Y	60	0	0	0	0	0	0	0	0	0	0	0	0	0	0	0	0	0	0	0	0	0	0	0	0	0	0	0	0	0	0	338	0	0	0	0	0	0	0	0	0	0	0	0	0	0
EQW00_00765_289	SE	EQW00_00765	SE_Y	60	0	0	0	0	0	0	0	0	0	0	0	0	0	0	0	0	0	0	0	0	0	0	0	0	0	0	0	0	0	0	0	0	0	0	0	0	0	0	0	0	0	0	0	0	0
EQW00_07375_3010	SE	EQW00_07375	SE_Y	60	0	4734	0	1110	1634	786	1193	234	4	10	1319	381	4962	1	3025	273	24782	1	6902	17010	0	13608	0	6109	12152	5751	1291	1412	27110	19690	277	0	443	672	1197	461	718	828	1313	2317	1109	999	15	4	55
EQW00_07380_3011	SE	EQW00_07380	SE_Y	60	0	12143	0	2757	3306	3108	2291	725	331	42	2747	3799	5457	0	3614	291	19424	1	5227	12948	0	9639	0	4191	9367	6911	1019	991	21061	14376	4413	0	2030	3600	4362	2077	2582	3251	4414	6475	4075	3542	185	20	18
EQW00_07380_3012	SE	EQW00_07380	SE_Y	60	0	223	0	48	61	34	39	6	8	0	75	117	43	0	33	1	127	0	27	75	0	76	0	21	51	97	5	5	110	65	140	0	27	41	55	27	36	37	50	105	64	51	7	0	0
EQW00_07380_3013	SE	EQW00_07380	SE_Y	60	0	11509	5	2905	3308	3222	3383	819	337	61	557	3964	2889	0	2099	184	7723	0	1891	4601	1	3252	0	1497	3768	2251	390	353	7538	4824	1221	0	1520	2118	2744	1227	1586	1893	3212	4821	3131	2251	35	10	38
EQW00_07385_3014	SE	EQW00_07385	SE_Y	60	0	25	0	6	7	13	1	2	103	17	7	7	5	0	6	0	7	0	2	3	0	2	0	2	1	33	0	0	5	2	745	0	2	1	5	2	4	4	9	9	5	3	4	2	0
EQW00_00765_290	SE	EQW00_00765	SE_Y	60	0	0	0	0	0	0	0	0	0	0	0	0	0	0	0	0	0	0	0	0	0	0	0	0	0	0	0	0	0	0	0	0	0	0	0	0	0	0	0	0	0	0	0	0	0
EQW00_07385_3015	SE	EQW00_07385	SE_Y	60	0	20531	1	6557	7989	5542	3708	1202	2748	368	1937	4147	11004	1	7152	644	20114	0	5230	13004	2	9504	0	4108	9556	3490	1010	1006	20481	14119	4508	0	2881	3460	4991	2310	2753	3584	6053	8602	5063	3559	96	116	47
EQW00_07385_3016	SE	EQW00_07385	SE_Y	60	0	305	0	86	117	77	29	29	2849	367	320	85	132	0	109	11	44	0	7	24	0	11	0	11	17	15	3	2	38	21	4219	0	59	123	110	54	55	89	157	199	101	113	3	1158	1066
EQW00_07385_3017	SE	EQW00_07385	SE_Y	60	0	16967	0	5169	6751	5179	1892	1276	852	132	4799	6498	19262	1	14826	1365	4599	0	1197	2596	1	2125	0	898	2209	3856	230	181	4569	2913	1626	0	4868	5694	7824	3530	4221	5679	8147	12225	8206	6343	380	897	606
EQW00_07395_3018	SE	EQW00_07395	SE_Y	60	0	3622	0	1128	1360	886	446	190	540	68	340	2031	3256	0	2561	274	786	0	266	583	0	488	0	201	436	482	55	56	944	673	182	0	607	953	1021	447	628	862	1968	2927	1652	1033	227	77	169
EQW00_07400_3019	SE	EQW00_07400	SE_Y	60	0	1595	1	385	474	277	1470	108	274	17	280	151	562	0	448	41	14182	1	3790	8854	0	6660	0	3155	6636	5290	760	745	14785	9680	2972	0	167	320	332	248	358	376	660	645	529	476	8	26	12
EQW00_07400_3020	SE	EQW00_07400	SE_Y	60	0	989	0	186	317	127	176	59	473	74	29	134	585	1	401	42	22963	1	6167	15113	1	12208	0	5117	10738	6241	1227	1273	24459	16956	5538	0	67	75	121	65	140	176	214	383	243	189	7	7	26
EQW00_07405_3021	SE	EQW00_07405	SE_Y	60	0	0	0	0	1	0	0	0	185	24	0	0	0	0	0	0	7	0	0	2	0	1	0	0	5	1	0	0	2	1	5517	0	0	0	0	0	0	1	0	0	0	0	0	0	18
EQW00_07405_3022	SE	EQW00_07405	SE_Y	60	0	741	0	166	121	61	293	19	86	17	72	104	457	0	325	40	16405	1	4582	11204	0	9334	0	3916	7800	3646	895	892	18006	12902	3522	0	23	30	82	66	48	102	105	204	66	82	0	0	2
EQW00_07405_3023	SE	EQW00_07405	SE_Y	60	0	184	0	52	88	7	85	1	0	0	135	46	144	0	78	18	11048	0	2614	6196	0	5075	0	2408	5092	2722	511	466	10695	6645	6466	0	3	27	26	19	20	23	54	58	28	27	0	0	0
EQW00_07410_3024	SE	EQW00_07410	SE_Y	60	0	0	0	0	0	0	0	0	0	0	51	0	0	0	0	0	0	0	1	2	0	0	0	0	1	1	1	0	0	0	1104	0	0	0	0	0	0	0	0	0	0	0	0	0	0
EQW00_07415_3025	SE	EQW00_07415	SE_Y	60	0	104	1	33	32	0	0	3	0	0	138	0	145	0	88	13	12521	0	3255	8084	0	5796	0	2965	5868	3854	668	641	13628	8582	2329	0	6	25	32	13	17	35	32	50	18	26	0	0	0
EQW00_07415_3026	SE	EQW00_07415	SE_Y	60	0	0	0	0	0	0	0	0	0	0	30	0	0	0	0	0	9	0	3	4	0	9	0	6	10	315	1	0	15	6	1189	0	0	0	0	0	0	0	0	0	0	1	0	0	0
EQW00_07420_3027	SE	EQW00_07420	SE_Y	60	0	1	0	0	0	0	0	0	3	0	0	0	5	0	0	0	158	0	51	90	0	104	0	24	72	2131	7	7	120	83	1664	0	0	0	0	0	0	0	0	0	0	0	0	0	0
EQW00_07420_3028	SE	EQW00_07420	SE_Y	60	0	7	0	0	5	0	0	0	0	0	4	3	17	0	5	4	6184	0	1588	3952	0	3271	0	1340	2971	2726	333	307	6606	4266	1152	0	2	4	0	1	3	12	3	1	5	3	0	0	0
EQW00_07425_3029	SE	EQW00_07425	SE_Y	60	0	12	0	0	0	1	0	0	0	0	82	0	0	0	0	0	39	0	18	38	0	18	0	5	18	49	3	1	53	35	1369	0	0	0	2	0	2	1	2	5	3	2	0	0	0
EQW00_07430_3030	SE	EQW00_07430	SE_Y	60	0	21	0	2	1	10	0	0	2	0	6	0	1	0	10	0	1906	0	474	1140	0	706	0	350	858	1114	104	92	1863	1200	455	0	1	2	8	6	4	8	6	7	9	8	0	0	0
EQW00_07430_3031	SE	EQW00_07430	SE_Y	60	0	12	0	2	2	0	0	0	1	0	0	0	3	0	14	0	1505	0	401	973	0	815	0	302	719	683	82	79	1637	1126	320	0	1	1	1	4	2	5	6	5	3	1	0	0	0
EQW00_07430_3032	SE	EQW00_07430	SE_Y	60	0	30	0	5	14	24	0	0	0	0	5	0	26	0	17	4	4286	0	1159	2761	0	2214	1	958	1989	2693	252	202	4646	3055	910	0	4	15	7	4	18	14	11	22	14	11	0	0	1
EQW00_07430_3033	SE	EQW00_07430	SE_Y	60	0	4	0	1	2	0	0	0	0	0	4	6	2	0	5	0	200	0	38	72	0	73	0	27	77	639	6	1	109	45	18	0	1	1	2	0	1	2	4	2	2	3	0	0	0
EQW00_07435_3034	SE	EQW00_07435	SE_Y	60	0	351	0	72	106	36	5	44	17	0	89	2	126	0	129	8	4764	0	1284	3169	0	1940	0	971	2337	1487	243	256	5074	3451	1243	0	26	52	62	52	69	104	82	127	59	90	11	1	4
EQW00_07435_3035	SE	EQW00_07435	SE_Y	60	0	1314	0	211	249	182	147	53	837	100	340	1	335	0	226	25	13851	0	3755	8972	0	6759	0	3220	6550	2517	749	734	14621	9711	2596	0	76	120	158	121	218	221	252	461	204	154	9	165	4
EQW00_07435_3036	SE	EQW00_07435	SE_Y	60	0	222	0	90	51	8	1	33	131	15	55	0	77	0	52	2	11550	1	3332	7788	0	5909	0	2565	5550	2996	633	728	12828	8734	2491	0	20	32	67	33	36	44	70	96	63	41	0	0	0
EQW00_00775_291	SE	EQW00_00775	SE_Y	60	0	0	0	0	0	0	0	0	0	0	0	0	0	0	0	0	0	0	0	0	0	0	0	0	1	0	0	0	0	0	2780	0	0	0	0	0	0	0	0	0	0	0	0	0	0
EQW00_07440_3037	SE	EQW00_07440	SE_Y	60	0	258	0	61	53	17	9	12	20	8	40	0	178	0	134	17	6945	0	1670	3939	0	3165	0	1414	3121	2721	314	298	6727	4080	1094	0	9	28	32	34	31	45	22	32	28	41	5	0	0
EQW00_07440_3038	SE	EQW00_07440	SE_Y	60	0	198	0	64	58	63	21	25	109	15	20	0	101	0	45	5	2405	0	671	1461	0	1118	0	470	1138	1443	109	112	2446	1584	349	0	21	41	36	34	33	47	38	31	32	20	2	0	0
EQW00_07440_3039	SE	EQW00_07440	SE_Y	60	0	3752	1	904	1260	886	25	184	2035	273	1275	1132	2615	2	1784	271	20656	1	5515	13728	0	10242	0	4587	9931	3663	1118	1012	22339	15112	4225	0	371	752	881	613	590	899	642	914	476	560	11	3	11
EQW00_07455_3040	SE	EQW00_07455	SE_Y	60	0	11444	6	2368	3375	4164	6660	675	212	45	1638	9126	1493	0	1252	62	5384	0	1191	2564	0	2203	0	995	2413	3771	265	197	4587	2673	3748	1	1291	1937	2002	1038	1457	2010	3229	5209	3421	1725	332	137	2663
EQW00_07455_3041	SE	EQW00_07455	SE_Y	60	0	11534	0	2785	4083	2481	2338	462	134	22	163	11986	6338	0	5489	392	22475	0	5723	14371	0	10863	1	5112	10688	3006	1191	1110	23779	15068	4686	0	1523	2227	2860	1471	1839	2286	5905	9995	5808	2334	110	1048	926
EQW00_00775_292	SE	EQW00_00775	SE_Y	60	0	0	0	0	0	0	0	0	1	4	0	0	0	0	0	0	0	0	0	0	0	0	0	0	0	0	0	0	0	0	0	0	0	0	0	0	0	0	0	0	0	0	1	0	0
EQW00_07460_3042	SE	EQW00_07460	SE_Y	60	0	2978	0	672	860	605	19	128	181	29	515	996	1255	0	892	80	5883	0	1467	3319	0	2682	0	1098	2790	2131	282	250	5637	3500	2057	0	542	801	1038	381	488	680	608	948	582	641	56	420	344
EQW00_07465_3043	SE	EQW00_07465	SE_Y	60	0	2786	1	813	1098	905	256	197	65	9	721	2262	1514	1	1222	101	18948	0	4707	11947	0	8837	0	4159	8726	8924	960	882	19679	13113	3253	0	394	667	751	388	567	926	484	820	509	672	6	525	10
EQW00_07465_3044	SE	EQW00_07465	SE_Y	60	0	6936	1	2354	2427	1345	2321	307	33	11	2724	4253	3084	0	2258	179	19609	0	4936	12518	3	9839	0	4484	9178	4085	1007	944	20735	14469	4140	0	932	1593	1842	1002	1327	1891	1508	2508	1262	1561	7	3	15
EQW00_07465_3045	SE	EQW00_07465	SE_Y	60	0	1386	0	422	368	310	240	83	64	14	632	539	416	0	310	29	2076	0	577	1340	0	1048	0	422	1007	1832	122	99	2244	1610	489	0	196	235	331	191	301	359	260	382	250	289	2	14	123
EQW00_07465_3046	SE	EQW00_07465	SE_Y	60	0	978	0	252	247	330	285	25	7	1	275	210	278	0	181	14	2184	0	581	1311	0	881	0	361	1012	1114	110	116	2101	1263	374	0	93	123	132	77	122	158	93	159	103	124	71	32	16
EQW00_07465_3047	SE	EQW00_07465	SE_Y	60	0	2366	0	519	616	758	619	61	710	97	1446	1209	352	0	200	17	1625	0	400	881	0	777	0	299	789	2178	73	37	1463	927	319	0	235	334	470	289	319	407	311	504	327	476	21	63	37
EQW00_07465_3048	SE	EQW00_07465	SE_Y	60	0	2854	0	587	815	861	1149	123	137	11	738	2249	1765	0	1124	73	12619	1	3265	8102	0	5658	0	2634	6107	3938	649	666	13451	8315	3244	0	154	352	415	236	263	441	217	421	286	317	2	1	2
EQW00_07465_3049	SE	EQW00_07465	SE_Y	60	0	1936	0	604	781	643	73	86	0	1	424	1	2734	0	1625	117	27438	1	6821	17031	0	13300	1	5761	12958	6827	1355	1304	27891	18839	7215	0	208	326	336	196	317	337	272	538	260	331	3	3	0
EQW00_07470_3050	SE	EQW00_07470	SE_Y	60	0	3755	1	1064	1387	892	1865	168	80	9	1107	2849	880	0	721	45	1941	0	438	1149	0	900	0	411	874	2394	94	69	1811	1168	298	0	775	1113	2033	1125	1456	1862	2244	4307	2852	1481	252	86	47
EQW00_07470_3051	SE	EQW00_07470	SE_Y	60	0	22978	2	7137	8741	6219	5327	535	128	40	4828	4439	12509	0	9226	502	13196	0	3671	9213	1	6573	0	2952	6465	2041	675	713	14450	10279	3860	0	2001	2913	3767	1858	2309	3047	6250	9620	6567	3904	774	189	303
EQW00_07470_3052	SE	EQW00_07470	SE_Y	60	0	35857	2	9894	12324	10030	10435	1164	1774	308	7020	20208	16835	1	12547	736	17045	1	4395	10994	0	7584	0	3603	7897	2527	874	837	17507	11958	3442	0	3536	4614	5811	2759	4050	4663	10687	16266	11356	6960	1396	932	196
EQW00_07470_3053	SE	EQW00_07470	SE_Y	60	0	6116	0	1727	2169	1563	1140	225	92	20	3786	1533	8366	0	5551	271	7894	0	1944	4693	0	3462	1	1647	3617	3950	427	364	8014	4907	1321	0	692	976	1541	576	728	984	2024	2882	1998	1534	18	195	101
EQW00_07475_3054	SE	EQW00_07475	SE_Y	60	0	4581	0	893	1387	1218	549	296	243	73	2569	2045	1998	1	1319	99	14421	0	3890	9428	0	7319	0	3224	6792	5777	757	714	15313	10307	2686	0	747	1036	1477	581	792	994	1508	2191	1309	1181	15	47	232
EQW00_07475_3055	SE	EQW00_07475	SE_Y	60	0	123	0	54	60	54	0	6	0	0	49	0	331	0	219	9	4179	0	1049	2449	0	1882	0	766	2040	2089	203	189	3996	2791	1794	0	19	93	123	38	42	57	64	106	42	37	0	2	0
EQW00_07480_3056	SE	EQW00_07480	SE_Y	60	0	94	0	17	20	39	71	4	9	0	1	24	45	0	34	5	114	0	25	55	0	54	0	12	67	568	4	3	80	48	13	0	6	15	9	6	10	12	8	5	10	13	0	0	0
EQW00_07480_3057	SE	EQW00_07480	SE_Y	60	0	15	1	5	5	9	2	0	426	52	164	14	14	0	11	0	41	0	12	22	0	21	0	13	28	168	2	1	52	28	1765	0	0	1	5	0	1	0	1	5	0	6	0	0	0
EQW00_07480_3058	SE	EQW00_07480	SE_Y	60	0	7376	1	1751	2460	2078	720	341	627	70	1970	2449	2074	2	1576	128	1814	0	446	1199	0	593	0	255	912	892	89	80	1715	1032	793	0	521	977	1297	818	803	1173	992	1429	729	1182	760	100	54
EQW00_07480_3059	SE	EQW00_07480	SE_Y	60	0	11663	0	3120	3777	2930	1897	500	879	132	675	2311	5675	0	3950	348	7667	0	2024	5334	0	3700	0	1660	3893	2275	401	362	8352	5757	1847	0	1061	1728	2377	1481	1968	2154	2079	3306	1858	2477	144	518	57
EQW00_07485_3060	SE	EQW00_07485	SE_Y	60	0	3185	0	806	1059	572	574	135	238	21	315	2729	2099	1	1398	126	8758	0	2203	5664	1	4279	0	2047	4341	3830	415	381	9285	6117	1632	0	1	5	1	0	0	2	4	1	5	0	1	0	0
EQW00_07485_3061	SE	EQW00_07485	SE_Y	60	0	9257	12	2340	3071	2214	2485	593	257	32	348	1085	4528	2	3176	295	13280	0	3472	8091	0	6553	0	2745	6235	3598	600	555	13364	9247	3669	0	916	1017	1675	1105	1383	1842	2451	3787	2222	1430	19	45	520
EQW00_00780_293	SE	EQW00_00780	SE_Y	60	0	0	0	0	4	1	1	0	0	0	0	6	2	0	1	0	7	0	3	1	0	8	0	1	3	14	0	0	1	1	0	0	2	0	1	0	0	2	1	0	1	2	0	20	0
EQW00_07485_3062	SE	EQW00_07485	SE_Y	60	0	18334	10	5111	6707	4501	3784	1018	214	53	1142	7702	5601	0	4248	381	10948	0	2769	7121	0	5564	0	2466	5344	4129	521	508	11666	7934	2068	0	2208	3189	4071	2751	3423	4956	6631	10111	5727	3891	93	246	47
EQW00_07485_3063	SE	EQW00_07485	SE_Y	60	0	2547	0	651	760	538	557	140	78	8	305	410	959	0	630	71	3026	0	757	1610	0	1293	0	491	1372	1705	134	122	2609	1699	565	0	322	421	535	308	399	486	659	1217	807	534	33	17	32
EQW00_07485_3064	SE	EQW00_07485	SE_Y	60	0	18295	1	5108	6323	3930	3613	1110	975	111	958	2345	13648	0	9475	920	30019	0	7931	20294	0	16200	0	7185	14383	8118	1634	1547	33292	23211	6272	0	1376	1964	2800	1974	3046	3073	4871	7155	3756	2571	422	25	186
EQW00_07485_3065	SE	EQW00_07485	SE_Y	60	0	8425	0	1997	2861	1947	1617	560	1150	153	1030	2145	3995	0	2492	217	10752	0	2658	6219	0	4767	1	2257	4962	2756	589	448	10780	6568	1785	0	622	1052	1439	1028	1419	1521	2538	3689	2016	1409	215	85	123
EQW00_07485_3066	SE	EQW00_07485	SE_Y	60	0	17438	1	4851	6073	5323	3539	1225	1387	170	3017	15706	5414	0	3218	317	18830	1	4614	11711	0	9436	0	4289	9027	4696	954	807	19941	12988	3801	0	1612	2372	2998	1858	2621	3499	5222	8323	4459	2378	212	6	27
EQW00_07490_3067	SE	EQW00_07490	SE_Y	60	0	3776	2	827	1295	1080	123	192	386	30	578	1016	2142	0	1323	110	8754	0	2050	5356	0	3587	0	1874	4112	1822	432	362	8561	5292	1524	0	445	613	818	491	659	834	1453	2338	1504	781	12	6	12
EQW00_07490_3068	SE	EQW00_07490	SE_Y	60	0	4023	0	1303	1842	716	71	171	171	35	432	1140	3252	1	1904	160	22146	2	5661	14319	0	11608	2	5222	10696	4110	1247	1045	23425	15813	4879	0	376	484	756	462	692	816	1282	2056	1169	683	16	11	11
EQW00_07490_3069	SE	EQW00_07490	SE_Y	60	0	0	0	0	2	0	1	0	0	0	0	0	0	0	0	0	0	0	0	0	0	0	0	0	0	9	0	0	0	0	512	0	1	0	0	0	0	0	0	0	0	1	0	66	0
EQW00_07490_3070	SE	EQW00_07490	SE_Y	60	0	7185	5	2573	3162	1910	695	456	133	25	79	1193	2331	0	1526	140	4371	0	1147	2819	0	1824	0	918	2191	1825	229	206	4609	2844	906	0	669	1345	1787	938	1288	1525	2420	3577	2209	1487	20	153	123
EQW00_07490_3071	SE	EQW00_07490	SE_Y	60	0	52667	26	15869	21462	13350	2659	3521	3557	525	2591	11701	11446	0	7577	738	22467	0	5615	13878	0	11892	0	5274	10771	3685	1229	1049	24249	15288	4523	0	352	441	546	283	543	642	817	1534	749	583	84	141	62
EQW00_07495_3072	SE	EQW00_07495	SE_Y	60	0	17	0	7	3	6	4	1	56	4	31	3	2	0	1	0	2	0	2	1	0	0	0	0	2	191	0	0	2	0	242	0	3	3	5	0	2	6	3	1	3	0	0	1	0
EQW00_07500_3073	SE	EQW00_07500	SE_Y	60	0	2851	1	851	971	593	1261	83	21	5	813	2246	2093	0	1554	103	9823	0	2698	6078	0	4952	0	2142	4696	2973	533	467	9975	6496	2080	0	424	868	777	262	308	479	513	782	378	510	12	0	7
EQW00_07510_3074	SE	EQW00_07510	SE_Y	60	0	1508	2	302	420	395	499	159	134	42	915	636	356	0	296	32	1258	0	305	722	0	555	0	244	608	719	65	56	1165	722	4810	0	64	75	122	89	60	125	101	171	98	148	0	20	5
EQW00_07510_3075	SE	EQW00_07510	SE_Y	60	0	17306	10	3509	4659	4627	3344	1015	1118	161	2167	3970	5182	0	3494	382	13434	0	3461	8322	1	6275	0	2871	6107	4046	697	546	14073	8653	2117	0	650	1010	1318	953	1111	1464	1272	1926	1123	1825	49	460	392
EQW00_07510_3076	SE	EQW00_07510	SE_Y	60	0	9034	7	2257	3099	2317	4493	508	764	120	3835	3726	3276	1	2337	278	10817	0	2778	6873	0	5303	0	2356	5265	2549	533	529	11478	7520	2129	0	423	584	962	646	713	1061	815	1413	796	1085	55	102	22
EQW00_07510_3077	SE	EQW00_07510	SE_Y	60	0	41	0	10	14	18	14	2	810	116	340	18	17	0	12	4	11	0	6	6	0	6	0	9	8	3	0	1	16	10	4667	0	3	3	31	6	7	7	11	16	4	8	1	4	503
EQW00_07510_3078	SE	EQW00_07510	SE_Y	60	0	268	0	65	82	59	50	16	192	30	262	106	172	0	153	19	198	0	36	57	0	84	1	22	67	1015	10	7	153	80	1673	0	23	14	42	24	25	42	28	41	29	48	169	254	63
EQW00_07510_3079	SE	EQW00_07510	SE_Y	60	0	4168	0	1105	1509	1476	861	408	55	16	1182	4049	1959	0	1386	138	1548	0	382	844	0	664	0	294	677	864	85	56	1462	939	157	0	267	366	543	446	451	602	560	821	535	613	76	27	18
EQW00_07510_3080	SE	EQW00_07510	SE_Y	60	0	9	0	0	3	0	1	0	567	99	56	0	7	0	19	1	3	0	0	0	0	1	0	1	1	51	0	0	1	0	6451	0	0	1	0	2	3	3	2	3	6	2	0	350	75
EQW00_07510_3081	SE	EQW00_07510	SE_Y	60	0	4637	0	1225	1545	1328	804	305	9	9	491	602	7151	0	3998	395	8213	1	2114	5116	0	3848	0	1828	3958	2207	435	369	8855	5516	2108	0	244	370	441	350	454	471	559	784	468	559	6	127	14
EQW00_07515_3082	SE	EQW00_07515	SE_Y	60	0	208	0	42	66	37	45	1	0	0	190	49	33	0	35	0	237	0	59	143	0	116	0	43	134	181	13	9	238	163	31	0	15	20	34	17	24	48	24	44	28	28	0	1	9
EQW00_00785_294	SE	EQW00_00785	SE_Y	60	0	0	0	0	0	0	0	0	0	0	0	0	0	0	0	0	0	0	0	0	0	0	0	0	0	0	0	0	0	0	0	0	0	0	0	0	0	0	0	0	0	0	0	0	0
EQW00_07515_3083	SE	EQW00_07515	SE_Y	60	0	67944	8	16628	21650	15768	50690	2501	3153	525	21434	48915	18806	3	14990	919	37559	3	9583	24982	3	20340	1	9029	18029	6293	1972	1787	41080	27877	7900	0	2994	4966	6178	3623	4892	6492	7727	10684	5413	5485	147	1252	227
EQW00_07515_3084	SE	EQW00_07515	SE_Y	60	0	23520	4	4704	6517	5899	11758	885	735	110	9418	16956	5561	2	4011	247	10729	1	2742	7033	2	4691	0	2279	5080	1934	537	526	11225	7489	2252	0	944	1892	2171	1258	1472	2338	2766	3625	2152	2060	62	422	42
EQW00_07515_3085	SE	EQW00_07515	SE_Y	60	0	60	0	9	19	12	18	4	110	11	144	21	13	0	10	4	22	0	5	9	0	8	0	2	13	1459	2	0	21	12	4325	0	1	9	4	6	4	4	2	7	7	10	275	238	0
EQW00_07515_3086	SE	EQW00_07515	SE_Y	60	0	27170	8	4366	6474	6881	6394	629	5097	635	6128	30853	9080	5	6079	384	24138	1	6254	15660	1	13021	1	5759	11902	5225	1244	1125	26082	18177	5194	0	876	1622	1900	1267	1597	2199	2506	3514	1842	2377	98	229	1550
EQW00_07525_3087	SE	EQW00_07525	SE_Y	60	0	852	0	309	340	216	224	57	75	8	45	372	480	1	404	40	1494	0	392	941	0	744	0	299	776	2337	65	74	1465	1014	652	0	151	190	289	154	168	254	225	296	203	233	45	123	6
EQW00_07525_3088	SE	EQW00_07525	SE_Y	60	0	3840	0	1365	1739	1019	643	173	28	6	259	614	1859	0	1480	147	6302	0	1751	4110	0	3146	0	1284	3120	3692	363	345	6414	4422	1275	0	722	1027	1391	819	786	1323	1287	1916	1098	1083	85	190	81
EQW00_07525_3089	SE	EQW00_07525	SE_Y	60	0	173	0	65	74	46	22	8	100	18	146	336	70	0	49	5	266	0	64	143	0	141	0	58	126	336	13	20	246	155	187	0	55	48	72	51	53	58	71	119	62	47	52	0	23
EQW00_00785_295	SE	EQW00_00785	SE_Y	60	0	1	0	0	1	0	0	1	0	0	0	0	0	0	0	0	9	0	0	6	0	6	0	2	13	18	0	0	10	8	0	0	0	0	0	0	0	0	0	1	0	0	0	0	0
EQW00_07525_3090	SE	EQW00_07525	SE_Y	60	0	8	0	5	9	2	1	2	660	64	161	5	10	0	14	0	59	0	16	30	0	33	0	8	24	317	3	4	55	29	3863	0	3	4	3	4	1	4	5	6	6	4	0	0	47
EQW00_07525_3091	SE	EQW00_07525	SE_Y	60	0	2	0	0	2	1	0	0	0	0	0	4	5	0	2	0	15	0	9	4	0	9	0	4	7	7	0	0	11	15	1669	0	2	0	1	1	0	3	3	9	3	2	0	20	10
EQW00_07525_3092	SE	EQW00_07525	SE_Y	60	0	1255	0	400	416	250	253	59	149	26	81	313	846	0	569	65	3542	0	899	1827	0	1525	0	572	1611	2864	164	187	3011	2103	547	0	488	482	672	340	375	535	567	950	693	437	3	8	113
EQW00_07525_3093	SE	EQW00_07525	SE_Y	60	0	3102	0	1124	1138	922	1639	266	397	76	469	359	1696	0	1131	124	11320	0	3033	6620	0	5191	0	2289	5252	4300	568	613	11285	7223	2064	0	894	1088	1598	821	1077	1413	1335	2342	1422	1032	10	34	304
EQW00_07525_3094	SE	EQW00_07525	SE_Y	60	0	128	0	41	44	24	49	9	0	0	33	18	65	0	41	9	312	0	105	137	0	144	0	51	157	764	14	12	264	168	52	0	42	61	82	44	46	61	58	90	81	59	1	10	1
EQW00_07525_3095	SE	EQW00_07525	SE_Y	60	0	3655	0	1113	1390	711	428	189	14	13	867	17	2217	0	1542	153	12335	0	3457	7993	0	6619	0	2805	6209	3999	663	710	13447	8624	2814	0	997	1423	1801	967	1182	1431	1677	2575	1459	1206	43	153	14
EQW00_07530_3096	SE	EQW00_07530	SE_Y	60	0	342	0	95	147	66	45	36	145	19	146	31	259	0	204	17	1789	0	382	835	0	799	0	349	821	1496	87	61	1631	921	250	0	70	84	114	58	77	81	92	170	100	84	4	2	0
EQW00_07530_3097	SE	EQW00_07530	SE_Y	60	0	119	0	41	36	41	8	14	22	7	234	25	48	0	30	5	259	0	55	128	0	86	0	41	119	752	22	6	270	136	460	0	17	25	45	20	22	38	26	42	36	21	6	9	27
EQW00_07530_3098	SE	EQW00_07530	SE_Y	60	0	456	0	144	150	202	79	34	235	52	235	226	135	0	100	11	735	0	141	291	0	264	0	160	277	514	36	28	565	265	1413	0	102	128	175	82	101	141	135	232	164	100	46	18	52
EQW00_07535_3099	SE	EQW00_07535	SE_Y	60	0	0	0	0	0	0	0	0	0	0	0	0	0	0	0	0	0	0	0	0	0	0	0	0	0	8	0	0	0	0	0	0	0	0	0	0	0	0	0	1	0	0	0	0	0
EQW00_07545_3100	SE	EQW00_07545	SE_Y	60	0	8622	6	2121	2972	2209	1902	755	1451	179	1559	1249	2516	0	1912	243	9353	0	2354	5952	0	4160	0	2065	4541	3064	508	435	9886	6121	1842	0	960	1800	2453	1345	1533	2311	2702	3285	1905	1498	97	111	177
EQW00_07545_3101	SE	EQW00_07545	SE_Y	60	0	26072	4	6268	7666	7798	7085	1841	5458	757	2156	13050	13666	0	10215	1244	18562	2	4924	11963	1	9623	1	4334	9262	2004	972	905	20227	12762	3974	0	2339	4147	5328	2940	3475	5055	5097	8050	4184	3555	391	779	1094
EQW00_07545_3102	SE	EQW00_07545	SE_Y	60	0	12080	0	2833	3322	2679	2181	808	615	79	1504	5292	6757	3	4408	503	8501	1	2245	5247	2	4315	0	1783	4176	2262	440	375	8952	5650	1645	0	1230	1858	2548	1324	1686	2388	2493	3675	2125	1617	86	86	230
EQW00_07545_3103	SE	EQW00_07545	SE_Y	60	0	18	0	5	5	4	8	1	268	32	14	19	14	0	4	10	21	0	4	7	0	10	0	0	2	60	0	0	16	13	814	0	6	6	0	4	6	6	6	10	3	3	0	7	37
EQW00_07545_3104	SE	EQW00_07545	SE_Y	60	0	2885	0	698	800	947	528	234	473	57	1246	646	1246	1	746	94	1008	0	260	489	0	421	0	141	461	963	50	31	892	528	273	1	325	432	580	321	320	506	469	698	465	382	4	8	25
EQW00_07545_3105	SE	EQW00_07545	SE_Y	60	0	6	0	1	0	1	1	1	46	8	0	6	9	0	1	0	10	0	5	5	0	2	0	5	1	3	1	1	7	5	2847	0	1	2	3	1	0	0	2	3	2	1	0	22	3
EQW00_07560_3106	SE	EQW00_07560	SE_Y	60	0	310	0	77	107	43	1	13	0	0	153	1	310	0	237	21	7187	0	1882	4627	0	3476	0	1512	3419	3044	365	343	7334	4986	822	0	86	153	188	121	166	188	130	190	105	77	2	18	20
EQW00_07570_3107	SE	EQW00_07570	SE_Y	60	0	6707	0	1641	2184	1755	1216	266	376	37	771	2058	2864	0	1968	113	4693	0	1276	2687	0	2276	1	892	2430	4323	236	181	4331	2903	2019	0	1030	1133	1441	1001	1290	1671	2833	4654	3160	1618	40	299	106
EQW00_07570_3108	SE	EQW00_07570	SE_Y	60	0	4931	0	1286	1700	1152	898	154	4	8	141	1746	3566	0	2330	151	8984	0	2555	5370	0	4561	0	1675	4251	3418	421	467	8545	5817	4823	0	757	839	1116	818	1057	1290	2248	3891	2567	1329	56	45	3
EQW00_00790_296	SE	EQW00_00790	SE_Y	60	0	9303	2	1917	2953	2652	1242	479	213	35	447	1370	3151	0	2231	132	16134	1	4446	10433	0	8994	0	4085	8414	4418	907	982	17218	12228	423	0	1211	1542	1821	1223	1679	1979	2111	3156	1874	1367	14	118	258
EQW00_07575_3109	SE	EQW00_07575	SE_Y	60	0	16145	0	4648	5891	5046	2836	429	76	14	423	686	9016	0	5400	359	24783	2	6236	15950	0	12805	1	5856	11794	6608	1260	1180	26735	17925	5824	0	1528	1854	2519	2243	2659	3624	5300	9689	5159	2962	63	229	98
EQW00_07575_3110	SE	EQW00_07575	SE_Y	60	0	25822	1	8201	10015	7885	8484	1198	55	31	115	9709	24445	2	18015	1111	19843	3	5157	12846	0	10334	0	4717	9475	4137	1029	896	21771	13977	4000	0	2945	3973	4879	3755	4646	6414	11532	18478	10235	5243	274	509	97
EQW00_07575_3111	SE	EQW00_07575	SE_Y	60	0	3532	7	873	987	821	441	120	83	24	2737	1388	3124	1	1944	106	3486	1	1024	2168	0	1769	0	755	1748	1440	177	167	3810	2363	810	0	274	396	513	412	420	656	1245	2013	1140	519	92	24	9
EQW00_07590_3112	SE	EQW00_07590	SE_Y	60	0	35518	12	11442	15095	14271	15615	3571	4548	654	1957	24755	11812	0	9351	845	5907	0	1533	3890	1	3272	0	1356	2820	1925	317	296	6489	4311	1346	0	5293	6820	8402	4109	5406	6722	11596	16331	9960	6980	973	1166	841
EQW00_07590_3113	SE	EQW00_07590	SE_Y	60	0	7	0	1	2	3	1	0	7300	965	6851	3	4	0	6	2	1	0	0	1	0	2	0	0	0	29	0	0	0	1	5305	0	1	1	0	1	0	1	0	2	2	4	285	412	3507
EQW00_07590_3114	SE	EQW00_07590	SE_Y	60	0	18354	2	5131	7208	5391	5179	1351	1519	222	7679	9187	8998	0	6159	467	4622	0	1299	3042	1	2170	0	962	2246	1472	253	230	4545	3125	722	0	2002	3100	3915	1793	2243	2982	5964	8364	5342	3316	63	205	374
EQW00_07590_3115	SE	EQW00_07590	SE_Y	60	0	149	0	55	41	68	10	12	2886	408	3154	12	18	0	29	2	16	0	2	14	0	3	0	2	8	21	0	0	12	9	4178	0	12	29	23	5	18	9	22	29	26	14	3	107	2256
EQW00_00790_297	SE	EQW00_00790	SE_Y	60	0	1951	0	452	507	333	347	86	0	0	245	165	436	0	329	21	13333	0	3906	9325	0	7780	1	3300	7246	6080	790	890	14665	10622	86	0	295	436	744	340	458	647	680	934	459	352	2	3	49
EQW00_07595_3116	SE	EQW00_07595	SE_Y	60	0	8	0	3	7	1	0	0	3	3	0	0	1	0	0	0	0	0	1	0	0	2	0	0	0	7	0	0	0	0	17	0	1	2	1	1	1	0	4	2	4	7	0	1	0
EQW00_07595_3117	SE	EQW00_07595	SE_Y	60	0	397	0	94	111	92	28	45	380	43	286	130	35	0	26	2	37	0	7	10	0	15	0	3	23	85	4	0	35	31	6267	0	25	57	70	41	51	74	79	121	83	56	12	65	220
EQW00_07595_3118	SE	EQW00_07595	SE_Y	60	0	5278	4	1324	1682	1424	1401	408	1	6	1144	2749	2215	0	1597	165	5314	0	1419	3299	0	2517	0	1081	2590	1878	280	234	5502	3619	1041	0	456	733	1011	760	1056	1505	1501	2181	1439	908	23	11	12
EQW00_07595_3119	SE	EQW00_07595	SE_Y	60	0	2442	0	434	624	510	629	158	5	2	720	130	1878	0	1444	155	10046	0	2641	6750	0	5060	0	2179	5121	4428	531	464	10786	7251	2196	0	196	367	381	338	404	749	605	780	494	410	13	4	5
EQW00_07605_3120	SE	EQW00_07605	SE_Y	60	0	17	0	4	5	1	1	3	377	51	4	0	3	0	3	0	97	0	24	46	0	42	0	7	41	588	2	2	91	66	373	0	3	1	2	2	2	6	4	3	4	3	0	0	41
EQW00_07605_3121	SE	EQW00_07605	SE_Y	60	0	202	0	38	18	32	41	11	218	32	98	0	34	0	11	0	1607	0	392	740	0	692	0	235	720	2401	66	57	1291	796	168	0	28	60	66	22	43	46	52	160	106	52	43	162	25
EQW00_07610_3122	SE	EQW00_07610	SE_Y	60	0	352	1	75	110	99	0	7	1046	158	356	26	255	0	221	42	8210	0	2186	5238	1	4187	1	1836	3969	4247	430	381	8671	5830	2516	0	43	51	98	60	79	100	155	297	140	64	7	78	161
EQW00_07610_3123	SE	EQW00_07610	SE_Y	60	0	1766	1	556	661	479	1791	183	1539	175	1378	123	989	0	665	97	27994	0	7023	17722	0	13984	0	6422	12905	3718	1473	1303	29464	19275	5513	0	160	346	542	316	399	618	1072	1800	890	333	287	361	704
EQW00_07615_3124	SE	EQW00_07615	SE_Y	60	0	7013	0	1771	2322	1767	1019	368	13153	1699	6392	1372	1068	0	729	93	25073	0	6635	16620	0	13128	0	5873	12228	5602	1336	1303	27000	18219	4842	0	476	904	1625	900	978	1426	3644	5019	3159	820	822	2108	2023
EQW00_07615_3125	SE	EQW00_07615	SE_Y	60	0	625	1	138	124	345	90	7	2944	411	1089	3	679	3	448	67	20261	0	5175	12906	0	10461	0	4292	9711	5492	1114	966	21233	14127	3880	0	82	148	257	201	228	346	663	1205	616	129	334	226	185
EQW00_07620_3126	SE	EQW00_07620	SE_Y	60	0	337	0	171	138	86	7	77	1612	194	4285	587	115	2	113	14	9748	0	2405	5851	0	4433	1	2089	4556	3881	489	426	9918	5796	2453	0	100	228	229	193	211	359	911	1125	741	85	316	980	692
EQW00_07620_3127	SE	EQW00_07620	SE_Y	60	0	496	0	152	200	214	88	69	3784	411	2766	23	124	0	99	10	8350	0	2000	4422	0	3934	0	1529	3782	3204	378	335	7376	4893	5847	0	133	202	203	194	335	350	1018	1548	1022	122	8	367	812
EQW00_07620_3128	SE	EQW00_07620	SE_Y	60	0	5	0	0	0	0	0	0	335	55	126	0	0	0	1	0	105	0	14	42	0	34	0	8	54	750	2	5	78	41	270	0	0	0	1	1	1	0	2	12	8	1	0	0	2
EQW00_07620_3129	SE	EQW00_07620	SE_Y	60	0	0	0	0	0	0	0	0	4702	562	1436	0	0	0	0	0	0	0	0	0	0	0	0	0	0	20	0	0	0	1	3179	0	0	0	0	0	0	0	0	0	0	0	0	87	24
EQW00_07625_3130	SE	EQW00_07625	SE_Y	60	0	2	0	0	0	0	0	0	451	50	151	0	0	0	0	0	7	0	1	4	0	0	0	1	12	257	0	0	11	9	1932	0	1	0	0	0	0	0	0	0	0	0	0	1	95
EQW00_07625_3131	SE	EQW00_07625	SE_Y	60	0	505	1	59	107	88	35	61	3581	488	161	259	430	1	294	35	26242	0	6630	15236	1	13886	0	5963	12638	4746	1468	1403	27990	19524	6096	0	49	95	158	62	102	120	138	267	133	106	0	0	5
EQW00_07625_3132	SE	EQW00_07625	SE_Y	60	0	11	0	1	31	2	0	0	0	1	39	0	3	0	8	0	1378	0	366	769	0	594	0	241	717	1726	83	58	1276	792	791	0	6	1	10	3	2	2	13	5	9	5	0	0	7
EQW00_07625_3133	SE	EQW00_07625	SE_Y	60	0	1	0	0	0	0	0	0	11	0	17	0	0	0	0	0	0	0	0	0	0	0	0	0	0	199	0	0	0	1	1225	0	0	0	0	0	0	0	1	0	0	0	5	6	0
EQW00_07630_3134	SE	EQW00_07630	SE_Y	60	0	125	0	19	18	14	4	6	315	32	401	0	61	0	52	6	3832	0	960	2196	0	1771	0	823	1886	2018	191	170	3772	2282	732	0	203	219	264	44	82	82	139	223	137	25	111	185	32
EQW00_00795_298	SE	EQW00_00795	SE_Y	60	0	0	0	0	0	0	0	0	57	13	7	0	1	0	0	0	0	0	0	0	0	0	0	0	0	0	0	0	0	0	316	0	0	0	0	0	0	0	0	0	0	0	0	0	0
EQW00_07635_3135	SE	EQW00_07635	SE_Y	60	0	549	0	145	147	203	0	56	1	3	39	1098	965	2	675	115	4741	1	1179	2524	0	2177	1	859	2167	2126	216	223	4368	2846	1199	9	136	293	268	68	77	92	311	408	214	125	8	9	18
EQW00_07635_3136	SE	EQW00_07635	SE_Y	60	0	136	0	27	18	28	41	7	11	0	5	35	128	0	112	18	682	0	155	371	0	236	0	126	356	386	25	27	661	368	1654	0	36	67	66	20	27	31	69	105	67	27	2	2	0
EQW00_07640_3137	SE	EQW00_07640	SE_Y	60	0	1647	0	323	317	142	243	65	105	21	366	1	2421	0	1548	108	17367	1	4590	11242	0	9179	2	3994	8653	6507	910	850	18563	12265	3417	0	190	336	528	117	117	264	548	708	429	320	0	2	3
EQW00_00795_299	SE	EQW00_00795	SE_Y	60	0	1	0	0	0	0	0	0	0	0	0	0	0	0	0	0	0	0	0	0	0	0	0	0	0	0	0	0	0	0	1008	0	0	0	0	0	0	0	0	0	0	0	0	0	0
EQW00_07650_3138	SE	EQW00_07650	SE_Y	60	0	1609	0	497	572	281	571	86	0	0	71	440	558	0	426	34	12277	0	3276	7284	0	5975	0	2502	5991	3945	600	624	12252	7640	2788	0	185	177	339	203	252	308	1941	1163	906	343	12	1	12
EQW00_07655_3139	SE	EQW00_07655	SE_Y	60	0	64	0	25	18	31	21	9	0	0	8	53	38	0	22	1	895	0	200	392	0	392	0	152	458	1856	40	32	777	438	574	0	11	13	19	15	9	16	110	61	58	21	0	3	0
EQW00_07655_3140	SE	EQW00_07655	SE_Y	60	0	173	0	33	60	89	114	17	135	19	146	99	71	0	31	0	1147	0	288	609	0	617	0	211	583	1954	62	39	1060	722	3291	0	29	32	30	13	15	46	290	212	143	32	0	8	0
EQW00_07660_3141	SE	EQW00_07660	SE_Y	60	0	170	1	112	52	116	1	4	0	0	63	134	133	0	103	7	17109	2	4529	11087	0	8172	1	3883	8480	6086	909	1084	18404	11973	3085	0	14	41	43	17	20	59	453	186	186	38	2	0	0
EQW00_07660_3142	SE	EQW00_07660	SE_Y	60	0	86	1	14	10	27	0	2	0	0	40	8	46	0	41	3	4108	0	1175	2773	0	2029	0	802	2040	2367	196	207	4154	2965	797	0	5	15	25	6	18	25	148	67	82	17	0	0	0
EQW00_07665_3143	SE	EQW00_07665	SE_Y	60	0	2	0	0	0	0	0	0	0	0	0	0	0	0	1	0	25	0	7	6	0	7	0	5	13	161	1	1	29	11	897	0	1	0	0	0	0	0	9	5	2	0	0	0	1
EQW00_07665_3144	SE	EQW00_07665	SE_Y	60	0	1	0	0	0	0	0	0	0	0	0	0	0	0	0	1	0	0	0	0	0	0	0	0	1	0	0	0	0	0	995	0	0	0	0	0	0	0	0	0	0	0	0	0	0
EQW00_07670_3145	SE	EQW00_07670	SE_Y	60	0	16194	0	3196	4529	4372	4402	1478	851	111	5075	5393	3373	0	2968	290	5081	1	1290	2942	0	2906	0	1047	2486	3598	245	240	5058	3434	2737	0	1883	2812	3666	1605	2101	2744	3260	5142	3249	2803	543	111	196
EQW00_07670_3146	SE	EQW00_07670	SE_Y	60	0	5410	1	1156	1504	1468	1961	571	354	57	645	2733	1346	0	973	130	2592	0	700	1347	0	1200	0	534	1294	1622	135	107	2422	1508	822	0	568	757	1013	435	502	822	786	1331	806	744	17	119	56
EQW00_07670_3147	SE	EQW00_07670	SE_Y	60	0	5721	0	1521	1769	1310	2720	501	251	37	205	2627	5790	0	4260	465	13591	2	3439	8086	0	6776	1	3150	6309	3413	711	668	14168	8888	2310	0	564	899	1117	494	638	860	1075	1464	886	904	22	82	286
EQW00_07670_3148	SE	EQW00_07670	SE_Y	60	0	18411	5	4526	6143	5408	3381	1363	929	149	10311	7716	5706	1	4685	514	10887	0	2918	6628	0	5358	0	2420	5440	2569	608	604	11575	7589	1923	0	1858	3364	4256	1670	2415	2980	4210	5466	3546	3121	148	626	665
EQW00_07680_3149	SE	EQW00_07680	SE_Y	60	0	3185	0	822	980	764	552	165	2096	224	2106	3113	2037	1	1573	170	6905	0	1814	4144	0	3125	0	1346	3392	1585	343	292	6509	4338	3230	0	242	440	593	802	967	1254	1513	2509	1626	527	413	424	614
EQW00_07680_3150	SE	EQW00_07680	SE_Y	60	0	2446	0	590	814	498	795	197	343	49	516	1256	2007	0	1534	206	4666	0	1360	3196	0	2651	0	1099	2363	1874	285	257	5219	3431	883	0	187	274	385	644	825	1044	1180	1897	1045	411	60	33	81
EQW00_07685_3151	SE	EQW00_07685	SE_Y	60	0	1972	1	523	694	608	609	162	1220	161	1381	1672	263	0	237	22	372	0	53	139	0	111	0	54	128	1177	13	11	269	127	524	0	325	414	587	624	744	913	1258	1872	1217	519	220	315	211
EQW00_07685_3152	SE	EQW00_07685	SE_Y	60	0	245	0	71	37	12	0	7	224	22	86	194	754	1	507	34	13773	0	3570	7588	0	6660	0	2879	6536	3402	761	703	12934	8811	4636	0	26	67	98	121	118	163	150	247	194	73	0	234	1
EQW00_07700_3153	SE	EQW00_RS12440	SE_Y	60	0	0	0	0	0	0	0	0	0	0	0	0	0	0	0	0	1	0	0	0	0	0	0	0	0	0	0	0	0	0	1419	0	0	0	0	0	0	0	0	0	0	0	0	0	0
EQW00_07700_3154	SE	EQW00_RS12445	SE_Y	60	0	0	0	0	0	0	0	0	0	0	0	0	0	0	0	0	2	0	0	1	0	0	0	1	0	0	0	0	0	2	1224	0	0	0	0	0	0	0	0	0	0	0	0	0	0
EQW00_00800_300	SE	EQW00_00800	SE_Y	60	0	0	0	0	0	0	0	0	56	12	19	0	0	0	0	0	0	0	0	0	0	0	0	0	0	2	0	0	0	0	3421	0	0	0	0	0	0	0	0	0	0	0	0	0	373
EQW00_07705_3155	SE	EQW00_07705	SE_Y	60	0	39214	9	12734	16390	14268	12187	3889	3639	540	4526	20723	14619	2	10819	1203	4393	0	1145	2677	0	2240	0	1026	2208	2303	220	176	4591	2930	841	0	5494	10289	14124	3560	4146	5461	10327	14116	7719	5921	768	1069	1275
EQW00_07705_3156	SE	EQW00_07705	SE_Y	60	0	39467	10	11925	13741	14489	9191	3444	15363	2150	13201	12379	14420	4	9888	992	4696	0	1196	2629	2	2166	0	847	2340	1893	231	229	4346	2778	2622	0	5386	9244	12545	2642	3244	4163	7625	10777	7326	5542	2296	3922	3384
EQW00_07705_3157	SE	EQW00_07705	SE_Y	60	0	421	1	99	119	206	139	82	25140	3205	6692	123	155	0	84	9	43	0	9	15	0	31	0	7	21	1274	1	3	39	21	5931	0	53	66	119	39	31	47	100	92	84	70	2	306	3716
EQW00_07705_3158	SE	EQW00_07705	SE_Y	60	0	22	0	11	9	7	6	4	2175	286	832	4	17	0	6	0	7	0	1	6	0	3	0	0	3	3	0	0	2	1	965	0	4	20	7	0	4	1	8	7	6	2	1	32	322
EQW00_07715_3159	SE	EQW00_07715	SE_Y	60	0	12007	20	3015	3193	3051	2771	601	5	10	558	8318	2374	2	1703	124	21392	0	5650	13862	0	11369	2	5161	10214	5760	1182	1042	23086	15938	4540	0	654	909	1326	795	1037	1539	2425	3672	1929	1247	219	292	12
EQW00_07715_3160	SE	EQW00_07715	SE_Y	60	0	7679	1	1860	2425	1707	2170	316	5	6	338	211	3697	0	2366	162	26281	0	6655	16991	0	12808	0	6010	12728	4310	1368	1274	28685	18515	4686	0	569	883	1147	658	881	927	1855	3065	1659	1007	23	15	11
EQW00_07715_3161	SE	EQW00_07715	SE_Y	60	0	2557	1	456	752	952	41	106	70	5	1442	69	1260	0	774	50	9720	0	2787	6587	1	5382	0	2328	4942	2842	540	476	10920	7487	2180	0	237	313	533	301	383	404	1065	1742	913	533	94	642	3
EQW00_07720_3162	SE	EQW00_07720	SE_Y	60	0	7149	0	2363	3024	1683	93	242	92	15	558	615	2897	0	2223	150	14887	1	3782	9543	0	7926	0	3639	7084	4162	777	677	16108	11078	3160	0	552	986	1335	731	1055	1375	2614	3938	2244	1187	427	27	25
EQW00_07720_3163	SE	EQW00_07720	SE_Y	60	0	4721	0	1300	1777	1205	658	262	9	2	611	348	1354	0	955	77	10608	0	2728	7215	0	5460	0	2297	5409	2070	560	524	11299	7986	2709	0	178	238	403	210	337	437	822	1295	669	382	14	3	16
EQW00_07720_3164	SE	EQW00_07720	SE_Y	60	0	5713	0	1324	1695	1301	2143	187	2988	445	7	230	4062	1	2710	201	27583	0	6916	18356	2	15191	0	6781	13156	3480	1440	1279	29987	21364	5677	0	341	634	666	428	470	798	1321	2216	1085	588	31	22	11
EQW00_07725_3165	SE	EQW00_07725	SE_Y	60	0	544	0	227	239	218	2	81	285	32	12	1	1425	0	1088	97	7942	0	2119	4928	0	3498	0	1800	3898	1600	424	382	8175	5434	1858	0	102	157	233	109	109	145	213	355	173	121	9	135	1
EQW00_07735_3166	SE	EQW00_07735	SE_Y	60	0	50659	13	10675	13226	12252	9094	2012	15114	2020	15605	7423	19509	3	14525	1102	17164	0	4608	11464	1	9334	0	3991	8431	6837	929	819	19203	12947	3955	0	6297	10995	13133	3653	4352	6284	14019	21490	11772	9194	7009	5049	2590
EQW00_07735_3167	SE	EQW00_07735	SE_Y	60	0	707	0	179	290	141	99	70	73	2	152	2	399	0	276	20	3958	0	953	2390	1	1824	0	809	1870	1343	200	199	4031	2590	923	0	157	163	224	85	116	135	208	355	214	146	3	2	24
EQW00_07735_3168	SE	EQW00_07735	SE_Y	60	0	6521	4	1615	2650	1178	508	540	729	143	771	767	2919	0	2070	214	22210	2	5717	14411	0	11444	0	5439	10602	4668	1157	1029	24175	15701	4072	0	1043	1637	2044	766	1406	1621	2121	3514	1996	1377	1591	129	48
EQW00_07740_3169	SE	EQW00_07740	SE_Y	60	0	2929	0	852	1015	751	719	179	132	9	156	1158	1560	0	1151	121	2569	0	713	1591	0	1114	0	504	1221	1694	129	140	2613	1689	1044	0	619	945	1131	479	582	807	1106	1637	996	656	8	53	83
EQW00_07740_3170	SE	EQW00_07740	SE_Y	60	0	4218	0	1188	1505	1165	414	286	299	48	333	488	2374	0	1632	147	6957	0	1912	4786	0	3375	0	1530	3578	2930	369	345	7711	5274	1808	0	827	1315	1606	664	885	1058	1381	2234	1386	997	178	539	372
EQW00_07745_3171	SE	EQW00_07745	SE_Y	60	0	9627	4	2301	3079	2895	4050	540	278	65	1829	5067	2303	0	1716	132	4028	0	910	2024	0	1787	0	798	1863	2103	174	149	3611	2255	648	0	1892	1991	2638	548	482	724	287	577	303	1167	14	263	33
EQW00_07745_3172	SE	EQW00_07745	SE_Y	60	0	29904	6	8190	11350	7825	6480	1582	780	121	2216	7323	8454	0	6273	517	13530	4	3516	9309	0	6880	1	3109	6528	3432	740	648	14589	9768	2830	0	5765	7930	10235	2203	1946	3093	1271	1726	1242	4600	79	382	72
EQW00_07745_3173	SE	EQW00_07745	SE_Y	60	0	11809	0	3113	4154	3378	2348	571	426	61	1218	3184	5077	1	3412	291	7274	0	2007	5053	0	3731	0	1699	3439	2755	422	314	7826	5317	1905	0	2655	3480	4248	806	820	1197	493	795	441	2041	42	77	144
EQW00_07745_3174	SE	EQW00_07745	SE_Y	60	0	41767	4	10003	12657	10550	9406	1955	4743	649	986	7953	12862	0	8438	602	23011	0	5979	15198	2	12981	0	5392	11199	4209	1283	1135	25090	16929	5140	0	6864	9676	11236	2163	2585	3897	1210	2086	1127	6232	420	304	874
EQW00_00805_301	SE	EQW00_00805	SE_Y	60	0	88	2	18	23	26	0	9	8	0	8	8	25	0	22	1	1242	0	310	606	0	426	0	216	596	857	58	56	1071	570	21	0	11	12	25	3	8	17	33	29	19	27	0	0	0
EQW00_07750_3175	SE	EQW00_07750	SE_Y	60	0	3	0	1	1	0	0	0	321	59	458	3	2	0	0	0	7	0	0	2	0	6	0	1	2	0	0	1	6	4	6546	0	0	0	3	1	0	1	0	0	0	1	1	210	271
EQW00_07750_3176	SE	EQW00_07750	SE_Y	60	0	1	0	0	0	0	0	1	114	21	38	0	0	0	0	0	0	0	0	1	0	0	0	0	0	0	0	0	0	0	3553	0	0	0	0	0	0	0	0	0	0	0	1	2	28
EQW00_07750_3177	SE	EQW00_07750	SE_Y	60	0	11	0	0	0	3	4	1	59	10	117	3	4	0	6	0	44	0	10	24	0	19	0	6	18	106	0	5	31	12	3825	0	3	2	0	0	0	0	0	3	0	0	1	77	13
EQW00_07750_3178	SE	EQW00_07750	SE_Y	60	0	2038	0	556	666	723	859	17	364	49	129	2	1805	1	1405	112	15140	0	3732	9571	0	7341	0	3455	7321	3503	807	713	16013	10339	2784	0	284	436	523	268	327	373	410	571	409	470	9	6	15
EQW00_07755_3179	SE	EQW00_07755	SE_Y	60	0	1	0	0	0	0	0	0	723	103	159	0	0	0	1	0	0	0	0	0	0	0	0	0	0	0	0	0	1	0	297	0	0	0	0	0	0	0	0	0	0	0	0	0	55
EQW00_07755_3180	SE	EQW00_07755	SE_Y	60	0	8	0	5	2	0	0	0	691	69	153	1	0	0	0	0	65	0	12	34	0	28	0	14	47	202	3	2	66	35	463	0	1	2	5	0	1	0	0	1	0	3	4	2	27
EQW00_00805_302	SE	EQW00_00805	SE_Y	60	0	264	1	48	119	25	13	5	0	0	49	0	292	0	241	17	14299	0	4008	9240	0	7900	0	3413	7409	5365	810	876	15048	10592	2460	0	39	21	79	30	44	35	61	64	44	60	2	0	1
EQW00_07760_3181	SE	EQW00_07760	SE_Y	60	0	14	0	10	12	5	6	1	446	63	80	6	1	0	0	0	14	0	3	3	0	8	0	2	8	140	0	1	9	6	4699	0	1	5	10	2	2	12	10	8	5	2	0	5	2
EQW00_07765_3182	SE	EQW00_07765	SE_Y	60	0	3166	0	865	1322	822	871	113	91	21	245	872	4647	0	3461	296	16856	0	4045	10221	0	8235	1	3554	7890	6947	801	708	17255	11050	3052	0	417	656	858	466	597	848	1034	1782	1128	827	354	14	16
EQW00_07765_3183	SE	EQW00_07765	SE_Y	60	0	50	0	9	16	6	15	1	1	0	94	27	34	0	11	1	57	0	10	21	0	22	0	10	18	320	0	2	58	37	1800	0	9	6	13	5	11	12	13	12	15	6	0	2	6
EQW00_07765_3184	SE	EQW00_07765	SE_Y	60	0	1248	0	284	359	286	362	91	1102	130	903	581	1181	0	851	97	2500	0	601	1106	0	996	0	455	1069	2265	131	84	2091	1189	3784	0	220	279	429	232	315	362	435	755	502	354	1	62	192
EQW00_07765_3185	SE	EQW00_07765	SE_Y	60	0	6763	0	1752	2393	1177	1592	366	1309	149	1652	2184	3711	0	2607	241	10896	0	2765	6891	0	5088	0	2297	5417	2694	612	512	11686	7206	2244	0	871	1397	1902	988	1251	1634	2028	3219	1972	1571	11	82	26
EQW00_07765_3186	SE	EQW00_07765	SE_Y	60	0	20286	0	5777	8285	4817	8114	1151	2882	329	324	3084	11397	3	8819	912	23646	0	6125	15784	1	12722	1	5681	11300	6657	1208	1154	25457	17528	4941	0	2351	3263	4852	2683	3736	4141	5622	9429	5010	3815	507	261	433
EQW00_07765_3187	SE	EQW00_07765	SE_Y	60	0	15096	0	4426	5297	3421	805	833	266	28	112	1328	11088	0	7477	710	33472	1	8570	21695	0	17643	0	7548	16140	6655	1739	1662	35228	24249	7004	0	1764	2223	2855	1890	2725	2962	3605	6043	3585	2918	44	292	34
EQW00_07770_3188	SE	EQW00_07770	SE_Y	60	0	4221	0	1047	1152	919	1713	148	168	17	2525	964	1518	0	1183	92	5354	1	1426	3206	0	3091	0	1111	2608	3297	252	249	5280	3801	2956	0	525	528	828	482	533	782	943	1642	949	667	469	9	511
EQW00_07770_3189	SE	EQW00_07770	SE_Y	60	0	300	0	38	78	72	175	17	4	4	162	47	48	0	38	1	250	0	65	141	0	128	0	35	132	174	11	12	199	152	164	0	33	35	40	37	27	56	59	112	61	43	1	0	0
EQW00_07770_3190	SE	EQW00_07770	SE_Y	60	0	461	0	148	164	121	80	53	0	0	41	114	596	0	313	21	5318	0	1322	2600	0	2145	0	823	2558	1296	215	200	4626	3034	769	0	92	95	190	84	101	94	172	213	152	116	1	1	1
EQW00_00060_33	SE	EQW00_00060	SE_Y	60	0	602	0	74	84	127	114	8	0	0	155	0	249	0	118	17	18885	0	4711	11867	0	9237	0	4146	8923	5630	1005	928	19362	12730	637	0	45	51	102	50	78	75	184	407	163	76	0	7	2
EQW00_07770_3191	SE	EQW00_07770	SE_Y	60	0	1108	0	347	420	273	103	88	1962	207	473	170	252	0	213	11	1298	0	341	838	0	550	0	244	622	531	67	58	1325	764	273	0	166	450	477	308	367	488	582	982	518	377	3	58	5
EQW00_07770_3192	SE	EQW00_07770	SE_Y	60	0	14478	2	4643	5760	3433	4394	1070	34	25	2921	2038	5826	1	4063	340	26461	0	7237	17701	0	13631	0	6153	12700	4249	1506	1526	28760	19690	5503	0	2257	3388	4610	2807	3705	5243	6030	9896	5691	3688	27	399	247
EQW00_07770_3193	SE	EQW00_07770	SE_Y	60	0	8380	0	2653	3081	2455	1034	324	39	24	32	4434	6416	0	4544	323	26131	0	6611	17425	0	13578	1	6041	12494	8270	1482	1296	28077	19884	5603	0	629	818	1170	757	1053	1064	1436	2628	1379	1189	94	246	15
EQW00_07770_3194	SE	EQW00_07770	SE_Y	60	0	3539	0	1004	1356	912	587	288	6	4	985	543	2509	0	1624	128	10727	0	2662	6467	0	4808	0	2220	4995	2856	517	484	10488	6722	1827	0	577	1016	1316	620	726	917	1130	2086	1297	943	288	66	8
EQW00_07775_3195	SE	EQW00_07775	SE_Y	60	0	858	1	191	289	185	72	18	327	45	316	1686	396	0	274	16	9955	0	2226	5421	0	4405	0	1943	4533	4309	481	431	9699	5633	1126	0	41	117	109	57	86	91	176	254	160	112	467	0	0
EQW00_07780_3196	SE	EQW00_07780	SE_Y	60	0	22736	2	8407	10826	5220	3575	1334	656	97	12381	3048	6052	0	4781	384	17447	1	4761	10918	1	9103	0	4003	8139	6115	887	947	18118	12170	3322	0	4239	5988	8160	4775	6546	8001	9145	14614	8350	6861	551	225	1458
EQW00_07785_3197	SE	EQW00_07785	SE_Y	60	0	5436	1	1886	2213	1793	737	339	1990	272	92	1117	3433	0	2258	189	5614	1	1452	3312	0	2754	0	1081	2724	4265	276	247	5256	3567	4242	0	563	675	953	631	808	885	1146	1807	1093	1041	81	374	138
EQW00_07785_3198	SE	EQW00_07785	SE_Y	60	0	29844	0	8697	12515	9159	5274	1860	1946	257	1445	13849	15459	1	10584	794	21447	0	5086	13355	0	10660	1	4948	9956	5858	1066	942	22530	14599	4007	0	2528	3730	5574	3677	4812	5642	7122	11260	6418	5658	1183	1548	530
EQW00_07785_3199	SE	EQW00_07785	SE_Y	60	0	1387	0	447	604	384	67	74	152	7	28	548	1103	0	772	56	2362	1	620	1372	0	1152	0	444	1038	1184	117	90	2345	1556	446	0	200	239	390	219	298	328	473	729	403	337	30	91	16
EQW00_07785_3200	SE	EQW00_07785	SE_Y	60	0	15167	0	4578	5402	3794	1660	1097	58	14	476	5866	4934	1	3420	249	10816	1	2985	7204	0	4780	0	2206	5410	3780	549	492	11179	7578	2358	0	2000	3539	4404	2685	3363	4266	4143	6765	3944	4037	285	646	140
EQW00_07795_3201	SE	EQW00_07795	SE_Y	60	0	3081	0	672	1339	680	86	120	4262	482	2492	34	1772	0	1370	110	6552	0	2033	4485	0	2910	0	1378	3194	2983	335	434	7161	4848	3223	0	194	366	456	322	405	494	578	1145	630	740	693	251	1400
EQW00_07800_3202	SE	EQW00_07800	SE_Y	60	0	10895	1	3364	3758	2341	1641	778	538	58	2168	4238	7367	1	4903	377	12770	1	3515	8515	0	6439	0	2766	6237	4274	719	584	13790	9280	2541	0	933	1418	1698	2160	2634	3245	4128	7021	4033	2091	640	335	315
EQW00_07800_3203	SE	EQW00_07800	SE_Y	60	0	4774	1	1187	1433	877	933	332	311	44	273	2036	3511	0	2418	177	9353	0	2415	5853	0	4693	0	2175	4375	1951	499	438	9598	6514	4239	0	383	484	610	772	960	1171	1434	2517	1487	772	112	316	377
EQW00_07805_3204	SE	EQW00_07805	SE_Y	60	0	531	0	100	146	161	137	31	1519	210	485	181	97	0	65	5	252	0	64	120	0	145	0	55	122	1085	11	6	251	170	358	0	101	66	105	107	121	164	254	398	290	106	90	52	56
EQW00_07805_3205	SE	EQW00_07805	SE_Y	60	0	1	0	0	2	3	0	0	3472	451	593	1	1	0	0	0	1	0	1	0	0	2	0	0	0	12	0	0	0	0	5367	0	0	0	0	0	0	1	1	2	1	0	0	3	7
EQW00_07805_3206	SE	EQW00_07805	SE_Y	60	0	14278	40	3608	4860	2689	2177	396	255	66	3616	7491	6410	0	4596	350	20786	2	5225	13362	0	10906	0	4656	9835	4010	1022	937	21684	14991	4174	0	857	1235	1956	1874	2387	2777	5537	7786	4565	2081	118	175	125
EQW00_07805_3207	SE	EQW00_07805	SE_Y	60	0	3681	1	1028	1038	866	1724	228	831	89	828	157	2575	1	1786	156	10945	0	2850	6810	0	5640	0	2347	5292	2732	570	518	11003	7462	3528	0	286	372	530	573	617	722	1293	2055	1334	614	222	432	95
EQW00_07805_3208	SE	EQW00_07805	SE_Y	60	0	1788	0	442	496	638	687	157	393	41	306	8	1350	0	910	76	6401	0	1714	4091	1	2621	0	1281	3080	1879	335	300	6537	4417	1966	0	109	199	298	233	252	365	550	663	452	278	3	106	6
EQW00_07810_3209	SE	EQW00_07810	SE_Y	60	0	3551	1	858	1175	766	443	231	20	1	361	182	1204	0	829	93	6049	0	1469	3863	0	2485	0	1352	2834	2759	317	241	6442	3895	1197	0	275	515	624	294	396	539	542	793	363	438	282	0	0
EQW00_07810_3210	SE	EQW00_07810	SE_Y	60	0	5	0	1	3	3	0	3	0	0	2	1	10	0	0	0	28	0	3	10	0	8	0	9	5	233	0	2	11	2	3251	0	1	5	5	2	2	2	3	1	2	1	0	0	0
EQW00_07820_3211	SE	EQW00_07820	SE_Y	60	0	65249	31	16055	22168	17507	17160	3272	3470	528	12187	24274	34144	3	28265	1903	19577	1	4960	13213	0	10435	1	4509	9335	5702	985	877	20895	14809	4310	0	6225	9166	12454	6299	8227	11078	9218	14817	7823	9656	1147	888	842
EQW00_07820_3212	SE	EQW00_07820	SE_Y	60	0	36952	17	8501	11459	9188	9816	1831	2130	295	6732	6353	19623	2	14774	881	11664	0	2905	7662	0	5862	0	2598	5529	2256	620	496	12246	8374	2610	0	3168	4497	6595	3061	3809	5227	4960	7175	3799	5028	1218	667	268
EQW00_07820_3213	SE	EQW00_07820	SE_Y	60	0	15273	3	3985	5146	4393	2533	791	864	131	753	5778	11867	0	8776	649	12529	2	3191	8632	0	6070	1	2718	6198	2651	662	541	13264	9263	2495	0	1443	2091	2870	1488	1781	2489	2070	3404	1889	2232	911	661	372
EQW00_07820_3214	SE	EQW00_07820	SE_Y	60	0	17	0	3	6	5	3	1	0	0	1	3	11	0	11	0	2	0	0	6	0	0	1	5	3	0	0	0	3	1	0	0	2	4	10	2	2	4	4	2	2	2	0	0	1
EQW00_07825_3215	SE	EQW00_07825	SE_Y	60	0	861	0	208	197	270	387	51	447	90	130	3889	84	0	89	15	1886	0	439	1007	0	750	0	337	896	1164	81	77	1715	1042	1081	0	97	144	199	102	105	180	145	195	158	127	16	134	2
EQW00_07825_3216	SE	EQW00_07825	SE_Y	60	0	178	0	49	51	75	44	15	328	62	4	76	39	0	19	3	30	0	2	13	0	8	0	3	10	197	1	0	25	9	1020	0	1	2	1	0	1	1	0	1	0	0	0	11	46
EQW00_07825_3217	SE	EQW00_07825	SE_Y	60	0	37640	4	12390	14710	12971	17515	2972	4171	627	2057	15035	8887	3	6005	678	17752	3	4383	11458	0	9092	0	4001	8429	5258	874	800	18675	12956	3153	0	5461	9668	11372	6665	8187	9372	9851	13640	7394	7908	693	1708	876
EQW00_07830_3218	SE	EQW00_07830	SE_Y	60	0	1857	0	456	527	421	54	191	40	7	170	417	1928	0	1228	144	9656	0	2496	5938	0	4820	0	2069	4380	5136	468	398	9542	7016	3903	0	178	241	331	204	155	269	403	843	367	295	18	5	17
EQW00_07830_3219	SE	EQW00_07830	SE_Y	60	0	0	0	0	0	1	0	0	0	0	0	0	0	0	0	0	0	0	0	0	0	0	0	0	0	11	0	0	0	0	119	0	0	1	0	0	2	0	1	0	0	0	0	0	0
EQW00_07830_3220	SE	EQW00_07830	SE_Y	60	0	983	0	272	296	422	9	42	44	16	275	2	2733	0	1662	192	26507	0	6909	19110	0	14262	0	6068	12091	7333	1330	1275	28477	22003	5906	0	167	250	306	193	233	369	377	685	350	216	14	23	13
EQW00_07835_3221	SE	EQW00_07835	SE_Y	60	0	5897	0	1372	2067	1757	1607	499	4063	562	2065	3416	740	2	602	41	5996	0	1489	3610	0	2506	0	1256	2844	2327	330	246	6191	3938	4290	0	335	686	888	402	456	640	555	740	446	758	32	62	399
EQW00_07845_3222	SE	EQW00_07845	SE_Y	60	0	10023	1	3186	4205	3851	2607	1087	554	121	584	3671	1114	1	906	76	881	1	220	549	0	338	0	130	493	896	43	23	893	566	174	0	1320	2001	2608	1131	1207	1631	1887	2525	1728	2014	259	251	251
EQW00_07845_3223	SE	EQW00_07845	SE_Y	60	0	60690	48	21276	28975	23521	14945	6158	3050	387	2789	25900	29889	7	21931	2374	32976	1	7926	21751	1	15392	0	7088	15571	5551	1713	1543	34405	23468	6241	0	8149	11417	14652	6496	8737	11010	11922	16977	10649	11841	666	445	1745
EQW00_07850_3224	SE	EQW00_07850	SE_Y	60	0	16162	8	4781	7183	4623	11636	963	1533	192	298	7242	7459	4	5018	495	17336	0	4501	10843	1	8314	0	3796	7980	8355	868	789	17772	11820	2965	0	2159	3396	4013	2491	3260	3936	3293	5095	2816	3979	116	378	84
EQW00_07855_3225	SE	EQW00_07855	SE_Y	60	0	3944	1	1051	1376	992	2045	182	172	10	1187	1040	4114	0	2626	208	14051	0	3699	9055	0	6852	0	3029	6489	4029	710	683	14733	10216	2687	0	424	600	883	509	643	836	666	1284	668	821	2	4	11
EQW00_07855_3226	SE	EQW00_07855	SE_Y	60	0	28742	4	7708	9891	7408	15995	1650	849	155	1459	25907	11091	0	8730	769	14102	1	3766	9049	2	7405	0	3288	6803	3518	698	701	14909	10591	4027	0	3393	3860	5740	2894	3903	5506	4147	6832	4262	5026	78	191	47
EQW00_07855_3227	SE	EQW00_07855	SE_Y	60	0	19220	3	5478	7540	4892	6145	1219	1426	169	2263	9054	11953	0	8872	798	17302	0	4641	11564	1	9308	0	4182	8332	5115	873	913	18851	13422	4095	0	2159	2943	4382	2369	2834	3894	2955	4958	2592	3746	43	155	206
EQW00_07855_3228	SE	EQW00_07855	SE_Y	60	0	13	0	3	7	5	14	0	74	9	159	16	17	0	2	1	13	0	2	5	0	5	0	3	4	40	0	0	11	3	6176	0	2	1	1	1	2	4	2	3	2	1	3	81	35
EQW00_07860_3229	SE	EQW00_07860	SE_Y	60	0	709	0	183	187	194	108	42	5	0	290	719	222	0	161	18	675	0	146	340	0	315	0	124	293	951	27	35	585	311	82	0	133	137	210	118	128	202	175	216	164	206	1	0	2
EQW00_07860_3230	SE	EQW00_07860	SE_Y	60	0	2844	0	790	931	656	815	138	33	10	945	2797	2816	0	2126	196	7883	1	2111	4761	0	4102	0	1570	3654	4549	388	340	7409	5392	4141	0	500	534	823	416	696	689	486	867	512	728	13	4	4
EQW00_07860_3231	SE	EQW00_07860	SE_Y	60	0	5027	0	1518	1678	1408	598	216	68	12	895	1871	4571	0	3061	254	12773	1	3221	7784	0	6417	0	2710	6225	4030	689	569	13012	8511	2539	0	721	1066	1517	727	890	1255	949	1584	767	1310	10	13	5
EQW00_07865_3232	SE	EQW00_07865	SE_Y	60	0	404	0	96	118	127	103	27	0	2	68	89	95	0	90	14	225	0	61	134	0	128	0	44	112	270	12	15	213	139	51	0	64	77	113	34	35	79	46	100	57	81	2	0	3
EQW00_07870_3233	SE	EQW00_07870	SE_Y	60	0	8994	1	2829	3798	2285	999	515	24	14	1628	1743	2059	1	1643	115	4778	0	1170	3005	1	1664	0	933	2228	2172	267	192	4830	2958	833	0	1250	2265	2874	1125	1178	1796	1439	2163	1423	1950	80	51	24
EQW00_07870_3234	SE	EQW00_07870	SE_Y	60	0	4123	0	1019	1542	716	581	170	146	19	378	2229	4789	1	3224	346	8233	0	1955	5301	1	3470	0	1705	3816	2828	433	343	8327	5308	1673	0	575	905	1280	498	648	928	669	1057	589	815	44	52	25
EQW00_07870_3235	SE	EQW00_07870	SE_Y	60	0	14888	5	3891	5177	3419	10098	554	326	42	5775	7273	8895	0	6671	571	15258	0	3918	9982	0	6688	0	3375	7229	2694	839	695	16027	10390	3284	0	1778	2441	3951	1513	1807	2403	1751	3298	1573	2545	57	51	30
EQW00_07870_3236	SE	EQW00_07870	SE_Y	60	0	1778	1	413	558	475	162	57	35	9	680	394	1358	0	914	93	2513	1	639	1384	0	1025	0	497	1242	1341	120	105	2330	1437	747	0	224	325	486	189	220	316	210	380	214	311	1	14	13
EQW00_07870_3237	SE	EQW00_07870	SE_Y	60	0	968	2	256	286	348	20	87	120	19	396	319	1015	0	751	53	2073	0	456	1092	1	886	0	455	986	1373	93	81	1862	1081	3629	0	121	124	273	90	99	139	94	178	102	135	4	0	22
EQW00_07870_3238	SE	EQW00_07870	SE_Y	60	0	3149	1	980	1167	905	642	171	49	5	335	5232	2143	0	1669	130	5885	0	1556	3870	0	2301	0	1168	2940	1631	305	283	5974	3929	1035	0	418	725	986	393	474	625	437	553	316	549	7	9	26
EQW00_07870_3239	SE	EQW00_07870	SE_Y	60	0	255	0	94	76	68	50	27	5	2	152	79	173	0	122	15	204	0	32	71	0	93	0	38	76	1975	7	8	140	86	366	0	83	87	121	38	56	81	63	87	73	67	0	3	28
EQW00_00835_303	SE	EQW00_00835	SE_Y	60	0	2394	0	600	616	516	10	35	3	6	195	8803	599	0	450	50	18139	0	4973	11759	0	9375	0	4261	8977	4512	936	988	18667	12850	4969	0	73	110	339	131	159	219	330	593	470	331	0	3	0
EQW00_07875_3240	SE	EQW00_07875	SE_Y	60	0	43619	12	12057	17774	14849	9231	3437	1156	177	6003	12582	15888	3	12140	1260	20546	2	5270	13006	0	9622	0	4446	9751	5288	1061	901	21525	13729	3543	0	6148	10120	11957	5066	6654	8293	8814	13695	7475	8553	803	2609	2188
EQW00_07875_3241	SE	EQW00_07875	SE_Y	60	0	14869	1	4769	6295	4853	4036	1169	905	114	477	5067	6734	2	5012	517	5294	1	1370	3434	0	2653	0	1142	2503	1763	279	278	5468	3671	973	0	3180	4393	6470	2379	2874	3430	4892	6981	3703	3648	102	194	299
EQW00_07875_3242	SE	EQW00_07875	SE_Y	60	0	2206	2	599	779	896	874	199	430	84	826	1451	813	0	605	40	461	0	76	224	0	199	0	92	198	1314	27	16	356	261	975	0	400	507	639	253	311	352	431	714	381	439	28	18	335
EQW00_07875_3243	SE	EQW00_07875	SE_Y	60	0	56675	11	18109	23560	16083	15932	3974	1714	331	17137	16510	26826	4	17932	1759	18152	1	4742	11614	1	8602	1	3855	8549	3226	920	778	18955	12223	3814	0	6281	11343	14318	5773	7073	8694	9885	15286	8219	9830	356	1251	1511
EQW00_07875_3244	SE	EQW00_07875	SE_Y	60	0	29643	15	8235	10883	6613	5356	1702	1653	283	3926	3523	12402	1	7673	748	15537	0	4024	9823	0	8222	0	3587	7347	5067	818	689	16067	10925	3013	0	3146	5012	6630	2621	3732	4280	4923	7688	4037	4156	404	726	983
EQW00_07880_3245	SE	EQW00_07880	SE_Y	60	0	13691	26	3463	4432	4508	3752	795	570	86	3839	3313	3403	1	2709	209	9106	0	2330	5574	0	4322	0	1943	4300	2936	434	378	9388	6168	1689	0	1189	2124	2624	1130	1364	1866	1672	2959	1747	1758	179	461	18
EQW00_07880_3246	SE	EQW00_07880	SE_Y	60	0	18958	3	4693	5538	4970	13255	910	2376	320	1882	7683	11172	2	8247	717	13737	0	3430	9186	1	7292	0	3443	6392	2637	724	611	14848	10325	3108	0	2127	2918	4085	1762	2291	3332	3065	5324	2459	2807	132	514	122
EQW00_00835_304	SE	EQW00_00835	SE_Y	60	0	10005	0	2073	4425	1686	1724	639	13	10	1874	11793	5337	0	4204	309	27726	2	7752	19642	0	16473	1	6954	14070	2906	1518	1615	30028	22539	4482	0	700	875	1138	565	800	1061	2255	3057	1636	1451	27	666	8
EQW00_07880_3247	SE	EQW00_07880	SE_Y	60	0	528	0	121	172	385	593	22	170	52	265	61	236	0	180	13	261	0	62	138	0	111	0	44	92	632	10	10	221	145	1269	0	74	123	158	54	64	71	83	119	98	101	4	0	84
EQW00_07880_3248	SE	EQW00_07880	SE_Y	60	0	1725	0	402	565	456	448	101	51	2	746	1293	488	0	428	35	530	0	137	326	0	247	0	101	219	185	16	25	536	370	103	0	206	297	386	161	230	310	317	530	275	303	3	1	45
EQW00_07880_3249	SE	EQW00_07880	SE_Y	60	0	7432	4	1491	2037	2244	3669	347	419	60	2092	6233	3194	2	2322	216	4587	0	1155	2829	1	1976	0	827	2191	1520	259	167	4424	2833	3073	0	714	1021	1352	591	788	1042	1106	1651	1066	1154	20	63	138
EQW00_07880_3250	SE	EQW00_07880	SE_Y	60	0	4513	4	854	954	1195	614	132	50	12	1540	344	1173	0	782	71	3136	0	825	2027	0	1231	0	668	1531	965	172	129	3165	2108	815	0	312	589	728	316	406	507	545	850	540	599	47	35	9
EQW00_07890_3251	SE	EQW00_07890	SE_Y	60	0	2893	0	628	810	684	790	122	8	0	230	2109	504	0	361	34	3419	0	727	1661	0	1417	0	634	1521	1732	159	100	3065	1630	328	0	163	249	300	153	210	209	341	621	395	348	10	0	14
EQW00_07890_3252	SE	EQW00_07890	SE_Y	60	0	10906	4	2534	3393	2733	675	350	17	2	1575	1854	2039	0	1416	112	16192	0	4135	10912	0	8371	0	3784	7687	2621	913	746	17650	12460	3453	0	731	939	1566	703	939	1219	1996	3144	1737	1308	22	174	11
EQW00_00835_305	SE	EQW00_00835	SE_Y	60	0	937	0	183	262	219	110	26	0	0	48	0	472	0	339	21	2662	0	694	1542	0	1326	0	611	1219	1030	166	114	2649	1783	577	0	54	70	83	49	61	87	143	141	119	122	0	0	0
EQW00_07895_3253	SE	EQW00_07895	SE_Y	60	0	10439	7	2974	3630	2344	1998	440	55	17	2443	3317	2971	0	2140	149	18703	1	5131	12823	0	9893	0	4319	8990	4632	1047	948	20513	14407	4312	0	934	1428	1665	826	1130	1511	2403	3696	2030	1829	362	74	8
EQW00_07895_3254	SE	EQW00_07895	SE_Y	60	0	11590	4	3365	4120	3258	1877	703	87	25	1932	4358	2648	0	1762	110	10392	0	2582	6319	0	4512	0	2050	4987	3185	536	449	10524	6674	1695	0	1334	1889	2480	872	1276	1316	3018	4146	2627	2322	91	5	266
EQW00_00060_34	SE	EQW00_00060	SE_Y	60	0	1	0	0	0	0	0	0	18	0	2	0	0	0	0	0	10	0	5	12	0	14	0	4	12	46	1	0	18	21	6683	0	0	2	0	0	0	0	0	0	9	0	0	18	0
EQW00_07900_3255	SE	EQW00_07900	SE_Y	60	0	17533	0	3496	4891	4066	719	887	840	143	4054	3757	1993	0	1589	125	8101	0	2173	5269	0	3666	0	1718	4034	2829	409	371	8714	5481	1703	0	4322	6826	9246	3718	5182	6663	8022	12692	7390	6343	318	275	44
EQW00_07905_3256	SE	EQW00_07905	SE_Y	60	0	41535	7	10175	13404	10927	14183	2188	1759	250	478	23261	9660	1	6957	432	26360	0	6765	17985	0	13397	1	6109	12489	4964	1345	1179	28385	19713	5767	0	3327	5232	6964	2681	3574	4643	8233	12329	5880	5352	975	310	347
EQW00_07905_3257	SE	EQW00_07905	SE_Y	60	0	94974	36	29255	37058	33797	43710	5191	4102	672	10871	64177	22958	1	16973	1043	14571	2	3691	8944	0	6567	0	2915	6547	2555	664	549	14545	9552	4166	0	11373	15394	22090	8539	10193	13259	20950	33162	18679	16955	3099	1683	1175
EQW00_07905_3258	SE	EQW00_07905	SE_Y	60	0	44673	2	13903	20065	13269	8874	2395	452	84	188	18996	40161	3	28553	1626	29971	5	7682	18940	1	16473	1	6643	14339	3928	1413	1333	33898	23650	5943	0	6775	9037	13808	5224	7813	8464	15671	23461	11699	10479	941	284	957
EQW00_07905_3259	SE	EQW00_07905	SE_Y	60	0	4742	0	1420	1966	1434	375	260	931	127	288	1516	3760	4	2273	142	3038	0	651	1544	0	1187	0	597	1281	1341	148	110	2651	1562	5537	0	563	719	1017	422	467	619	983	1579	964	934	637	140	400
EQW00_07905_3260	SE	EQW00_07905	SE_Y	60	0	2464	0	673	801	1090	134	120	4	0	196	298	2630	2	1576	111	2417	0	614	1447	0	1088	0	449	1208	1145	116	112	2386	1602	427	0	174	223	344	110	151	191	332	447	237	306	3	7	12
EQW00_07905_3261	SE	EQW00_07905	SE_Y	60	0	7397	0	2740	3442	2257	891	480	26	11	190	482	5848	0	3791	226	16133	1	4310	11138	1	7942	0	3645	7742	4283	839	795	18566	12476	2951	0	915	1278	1996	692	990	1288	1791	2853	1693	1525	62	223	64
EQW00_07920_3262	SE	EQW00_07920	SE_Y	60	0	31833	26	10728	14631	13255	7845	1531	826	110	1683	13071	6812	1	5270	307	4933	1	1301	3261	2	2369	0	1014	2431	1867	234	214	5350	3544	1230	0	4003	6015	8149	3308	4392	5317	9194	13984	7197	7023	205	201	262
EQW00_07920_3263	SE	EQW00_07920	SE_Y	60	0	126927	62	37852	49415	45430	39029	5735	6665	975	14933	58497	38978	3	28120	1589	17171	3	4293	10950	2	8487	2	3756	7989	3737	884	750	18505	11786	3371	0	12506	18246	25131	9645	12466	15290	27378	43132	22627	21260	2405	1462	1344
EQW00_07920_3264	SE	EQW00_07920	SE_Y	60	0	24286	8	6759	8484	7670	4636	1112	492	103	1665	5525	6359	3	4405	213	4089	0	1109	2671	0	2150	0	833	1972	1885	175	173	4442	2960	787	0	2517	3538	5351	1947	2522	3160	5673	8788	4589	4426	235	330	408
EQW00_07925_3265	SE	EQW00_07925	SE_Y	60	0	11554	0	3815	4959	2875	1269	509	91	11	201	1788	5755	0	4037	225	11019	1	2898	6960	0	5877	0	2463	5254	5467	600	454	11721	7746	2283	0	2045	2811	3543	1301	1881	2235	3330	5321	3034	2927	155	222	101
EQW00_07930_3266	SE	EQW00_07930	SE_Y	60	0	16195	1	3731	5560	3960	6617	976	215	24	450	2059	2192	0	1839	104	17653	0	4605	11785	1	8849	0	4058	8345	4397	872	755	19110	12805	3775	0	1098	1675	1935	967	1314	1849	3161	5605	3108	1839	173	22	12
EQW00_07930_3267	SE	EQW00_07930	SE_Y	60	0	351	1	85	111	111	87	35	1	5	46	67	62	0	42	1	503	0	125	293	0	245	0	100	226	141	29	16	497	348	86	0	25	30	44	26	34	53	67	124	67	49	0	1	4
EQW00_07930_3268	SE	EQW00_07930	SE_Y	60	0	3917	0	912	1356	1029	587	197	71	13	611	616	1442	2	866	86	13752	0	3477	9028	2	6926	0	3045	6440	2440	740	567	14433	9572	2424	0	273	437	559	332	435	544	1041	1551	857	514	5	20	24
EQW00_00840_306	SE	EQW00_00840	SE_Y	60	0	6217	3	1979	2501	3154	1139	735	182	50	719	2821	4746	0	3716	282	1001	0	256	458	0	428	0	175	514	1579	45	55	868	464	74	0	1130	1439	1962	764	1023	1147	2292	3113	2246	1653	47	13	86
EQW00_07930_3269	SE	EQW00_07930	SE_Y	60	0	1141	1	282	387	243	441	69	59	3	307	881	621	0	451	39	6521	0	1608	3640	0	2962	0	1508	2917	1583	315	235	6430	3813	1051	0	118	127	191	101	156	206	428	727	366	201	5	16	7
EQW00_07930_3270	SE	EQW00_07930	SE_Y	60	0	165	0	30	52	36	55	13	706	95	487	24	33	0	24	2	96	0	26	51	0	53	0	23	51	32	3	2	103	71	1324	0	16	24	29	12	14	14	41	90	42	22	0	6	22
EQW00_07930_3271	SE	EQW00_07930	SE_Y	60	0	5409	0	1769	1415	1282	490	342	1200	115	1453	316	4598	3	2947	281	27814	0	6665	17747	0	13031	1	6237	12828	4662	1425	1245	29388	18577	5958	0	440	695	937	448	650	847	1951	2879	1676	895	4	3	30
EQW00_07930_3272	SE	EQW00_07930	SE_Y	60	0	5307	1	1323	1488	1594	385	281	1400	216	958	7	4277	2	3104	280	23922	0	6374	16604	0	13487	1	5721	11390	4152	1231	1131	26210	18724	5503	0	573	859	1001	502	715	966	1988	4241	2129	937	10	7	32
EQW00_07930_3273	SE	EQW00_07930	SE_Y	60	0	5175	0	1333	1647	1410	844	217	965	141	212	2341	1756	0	1270	92	9763	0	2508	5898	0	4477	0	2071	4559	1692	453	411	9855	6202	1843	0	610	1022	1175	586	761	1022	2226	3910	2321	1036	62	13	29
EQW00_07930_3274	SE	EQW00_07930	SE_Y	60	0	6498	2	1746	2282	1738	1534	344	343	72	914	3504	1323	0	1043	92	5195	0	1440	3290	0	2553	0	1104	2520	2635	270	214	5448	3472	1158	0	748	1224	1410	599	873	1103	2779	4050	2293	1174	333	46	42
EQW00_07930_3275	SE	EQW00_07930	SE_Y	60	0	7628	1	2221	2813	2629	2070	291	180	20	405	1169	3607	1	2530	232	12980	0	3185	7960	3	6368	0	2819	5780	4032	627	522	13114	8560	2239	0	858	1370	1753	913	1068	1507	2968	5375	2831	1636	218	4	43
EQW00_07930_3276	SE	EQW00_07930	SE_Y	60	0	9807	0	2912	3548	2973	956	475	1862	230	666	1972	2905	0	1806	155	17698	0	4314	10728	1	8261	0	3850	8222	4226	914	742	18011	11197	4210	0	826	1341	2035	919	1194	1605	3361	5537	2986	1586	163	29	957
EQW00_07930_3277	SE	EQW00_07930	SE_Y	60	0	9	0	0	3	1	0	1	92	17	283	1	2	0	0	0	6	0	1	3	0	0	0	0	2	18	0	0	0	3	3625	0	1	3	1	0	0	0	0	0	1	0	0	0	140
EQW00_07930_3278	SE	EQW00_07930	SE_Y	60	0	7756	1	2318	2410	1315	2484	226	933	99	1032	438	6795	0	5441	450	28783	0	7430	19099	1	15430	0	6601	13439	8049	1498	1346	30601	21120	6463	0	834	1373	1804	919	1436	1586	2900	5410	2761	1804	45	340	18
EQW00_00840_307	SE	EQW00_00840	SE_Y	60	0	2684	0	867	1165	1509	1109	383	3562	466	2427	1200	2620	0	2256	168	1678	0	428	832	0	740	0	290	871	1175	73	93	1464	851	3042	0	381	625	708	296	313	489	676	873	585	521	1112	796	620
EQW00_07935_3279	SE	EQW00_07935	SE_Y	60	0	242	0	52	85	65	23	9	107	9	156	17	54	0	61	2	342	0	75	126	0	151	0	51	157	1286	20	18	230	150	3653	0	47	49	83	50	53	62	57	119	97	72	9	21	102
EQW00_07935_3280	SE	EQW00_07935	SE_Y	60	0	12778	0	3366	3939	3794	2175	916	373	51	343	2525	3569	0	2333	200	15244	1	4038	9685	1	7555	0	3376	7438	3347	805	700	16743	10976	3081	0	1294	1742	2552	1652	1912	2751	2821	4422	2536	2197	424	139	101
EQW00_07935_3281	SE	EQW00_07935	SE_Y	60	0	6311	0	1871	2272	2293	1677	539	459	92	1188	2815	819	0	649	57	1042	0	260	510	1	365	0	167	512	713	63	38	890	491	518	0	778	1119	1434	812	922	1111	1257	1974	1558	1138	76	9	137
EQW00_07935_3282	SE	EQW00_07935	SE_Y	60	0	22491	2	8134	11109	5650	7330	1936	4294	562	201	7283	16336	1	11557	1093	28881	5	7368	18797	2	15733	0	6814	13973	4242	1431	1326	30980	21333	7002	0	2852	3471	5406	3427	4459	6154	5868	9438	4904	4266	43	24	67
EQW00_07935_3283	SE	EQW00_07935	SE_Y	60	0	7308	1	1934	2595	1979	675	377	220	26	131	2819	6777	0	4958	448	8154	0	2075	4907	0	3749	0	1803	3899	2399	412	354	8305	5102	1392	0	628	1136	1303	1024	1161	1507	1808	2521	1483	1132	511	100	22
EQW00_07940_3284	SE	EQW00_07940	SE_Y	60	0	1870	0	514	639	488	315	79	40	8	207	806	1913	0	1301	92	3449	0	862	2063	0	1688	0	663	1753	2041	165	161	3555	2291	765	0	182	292	395	268	351	387	469	709	423	370	29	11	15
EQW00_07940_3285	SE	EQW00_07940	SE_Y	60	0	485	0	182	193	119	33	35	67	16	29	39	570	0	342	34	1994	0	451	1000	0	742	0	335	835	1646	111	85	1751	1075	6332	0	74	86	120	73	125	179	160	209	159	113	1	4	84
EQW00_00840_308	SE	EQW00_00840	SE_Y	60	0	8	0	3	3	13	1	6	921	134	400	6	1	0	0	0	0	0	0	1	0	0	0	0	0	0	0	0	0	0	1951	0	0	1	1	2	0	2	0	1	3	0	2160	916	212
EQW00_07940_3286	SE	EQW00_07940	SE_Y	60	0	21	0	8	2	4	1	3	0	0	3	5	9	0	4	0	8	0	1	5	0	3	0	0	2	570	0	0	9	2	282	0	1	3	1	1	0	0	3	2	1	2	0	0	47
EQW00_07940_3287	SE	EQW00_07940	SE_Y	60	0	10629	2	2940	3699	3610	6998	552	666	113	3571	4882	2603	0	2017	153	5530	1	1295	2845	0	2433	0	1068	2412	2456	280	199	5126	2992	778	0	1578	1928	2433	1580	1758	2345	2955	5107	3333	2371	73	191	9
EQW00_07945_3288	SE	EQW00_07945	SE_Y	60	0	2889	1	839	1119	716	300	95	51	11	78	225	1867	0	1283	75	7791	0	2086	5182	0	4091	0	1780	3618	2930	380	410	8733	5687	1616	0	248	322	500	287	378	468	926	1403	749	520	28	19	7
EQW00_07950_3289	SE	EQW00_07950	SE_Y	60	0	4890	0	1170	1455	1155	2881	252	83	17	873	2898	3458	1	2553	197	11724	1	3026	7553	0	5957	0	2543	5770	3853	556	526	12335	8118	2389	0	561	963	1103	642	679	876	1563	2261	1440	969	44	81	35
EQW00_07950_3290	SE	EQW00_07950	SE_Y	60	0	7738	0	1512	3064	1930	1050	295	111	7	1794	3104	9310	0	6886	433	20487	3	5635	13942	1	11758	0	4918	9984	5072	1060	971	22493	15333	4780	0	950	1301	2028	994	1296	1598	2908	5181	2570	1546	59	60	28
EQW00_07955_3291	SE	EQW00_07955	SE_Y	60	0	43271	6	11819	14626	10168	10888	2542	2584	338	4330	7024	16345	3	13491	1087	7706	1	2131	4988	0	3641	0	1646	3915	2674	414	358	8331	5346	1736	0	7003	11179	14419	6137	7315	9402	13065	19434	11377	10228	1087	689	148
EQW00_00840_309	SE	EQW00_00840	SE_Y	60	0	525	0	140	141	118	16	20	530	76	455	185	194	0	146	14	708	0	184	387	0	251	0	165	351	1049	25	55	684	397	425	0	47	83	87	40	45	66	131	210	135	86	146	77	22
EQW00_07960_3292	SE	EQW00_07960	SE_Y	60	0	0	0	0	0	0	0	0	0	0	0	0	0	0	0	0	0	0	0	0	0	0	0	0	0	0	0	0	0	0	0	0	0	0	0	0	0	0	0	0	0	0	0	0	0
EQW00_07965_3293	SE	EQW00_07965	SE_Y	60	0	753	0	174	185	161	158	36	62	10	17	65	465	0	251	24	544	0	132	349	0	283	0	131	262	299	25	26	536	401	153	0	78	127	148	54	64	104	163	256	140	97	11	24	2
EQW00_07965_3294	SE	EQW00_07965	SE_Y	60	0	125365	25	27348	38016	35707	27884	5333	8272	1257	7867	55890	74823	8	64780	4500	21342	1	5534	13422	1	10833	3	4882	10270	4798	1050	903	22316	15110	4246	0	13331	19380	26258	9238	11203	15061	26564	40224	20839	17359	3101	4905	1367
EQW00_07970_3295	SE	EQW00_07970	SE_Y	60	0	1	0	0	0	0	0	0	0	0	1	0	0	0	0	0	0	0	0	0	0	0	0	0	0	0	0	0	0	0	0	0	0	0	0	0	0	1	0	0	0	0	0	0	0
EQW00_07970_3296	SE	EQW00_07970	SE_Y	60	0	8716	0	1772	1828	2467	1051	273	396	59	1258	3238	6820	2	4924	321	4672	0	1224	3293	0	1859	0	951	2432	1438	226	203	5034	3157	937	0	433	1040	1070	345	357	552	791	1269	730	692	53	172	139
EQW00_07975_3297	SE	EQW00_07975	SE_Y	60	0	18634	1	6005	7419	4937	3979	1353	692	96	993	3456	11954	2	7666	713	28291	1	7090	18367	1	14595	1	6262	13249	7878	1504	1254	30054	20316	5607	0	2344	3047	4341	1798	2021	2627	4149	7053	3833	3002	740	561	123
EQW00_07975_3298	SE	EQW00_07975	SE_Y	60	0	41684	20	11715	16706	11732	11184	2591	1997	299	18397	12867	22840	2	18013	1761	19069	1	5118	13418	0	10737	0	4628	9195	4571	1029	902	20870	15093	4593	0	7994	11670	15790	5645	7252	10230	17272	26190	13079	9729	3463	1636	329
EQW00_07980_3299	SE	EQW00_07980	SE_Y	60	0	16567	1	5115	5994	3909	2176	690	2623	290	5419	1328	13330	1	10255	850	11845	0	3080	7728	0	5655	0	2575	5594	4587	610	509	12709	8235	3856	0	2752	4427	6664	2282	2362	3250	7691	10744	5857	3455	338	1007	533
EQW00_07980_3300	SE	EQW00_07980	SE_Y	60	0	22891	3	7391	9736	4749	5205	1126	1878	226	3971	9655	13318	0	10210	965	21196	3	5448	13856	0	11662	0	5254	10241	4459	1096	971	22976	15545	4599	0	3452	4882	7463	2516	2988	3957	8731	13521	6478	3807	162	456	418
EQW00_07980_3301	SE	EQW00_07980	SE_Y	60	0	28508	29	9418	12740	6392	4948	1310	2468	302	2218	9042	14713	1	10398	978	28488	3	6976	18767	0	13675	0	6137	13296	4635	1452	1347	29514	20087	5429	0	5452	8111	10546	3626	4688	5948	11476	17945	10006	5910	974	1072	1473
EQW00_07980_3302	SE	EQW00_07980	SE_Y	60	0	11426	0	3849	5386	3962	4715	647	791	92	100	4570	6425	0	4257	409	17166	1	4543	11228	2	7637	1	3738	7790	3202	866	702	17505	11713	3433	0	2891	3940	5735	1822	2166	2878	5824	8538	4484	2694	125	67	89
EQW00_07985_3303	SE	EQW00_07985	SE_Y	60	0	19363	2	5180	7381	4365	3470	793	1520	211	2149	1652	13010	7	9541	850	24542	2	6457	16332	0	13457	0	5712	11781	6721	1238	1090	26783	18837	4982	0	3295	4107	5849	1892	2566	3274	6069	10777	5289	3431	177	74	60
EQW00_07990_3304	SE	EQW00_07990	SE_Y	60	0	8774	1	2464	3109	1720	309	502	358	77	1595	2256	13976	3	9248	784	25032	1	6379	16888	1	12869	1	5740	11907	7335	1275	1165	27182	18456	5067	0	1519	2504	2465	1120	1238	1657	3143	4594	2344	1617	37	147	1638
EQW00_07990_3305	SE	EQW00_07990	SE_Y	60	0	4291	0	1116	1081	1166	629	211	168	60	387	104	8215	0	5502	371	12315	0	3160	7633	2	5829	0	2703	5844	3073	625	525	12712	8243	2190	0	1046	1518	1720	682	615	1054	1720	2564	1767	1059	138	299	702
EQW00_07995_3306	SE	EQW00_07995	SE_Y	60	0	22359	2	6884	9166	6444	10270	1300	890	114	372	15079	10465	1	8027	658	8162	2	2091	5123	0	3909	0	1731	3875	4579	414	340	8385	5687	1141	0	2149	3656	4763	2536	3446	4641	4384	6596	3880	5412	238	208	77
EQW00_07995_3307	SE	EQW00_07995	SE_Y	60	0	4148	2	1178	1513	1146	453	237	449	52	2035	584	2084	0	1367	102	1869	0	413	1113	0	797	0	328	873	649	94	86	1844	1207	2894	0	327	528	730	355	421	512	656	956	656	845	91	116	7
EQW00_07995_3308	SE	EQW00_07995	SE_Y	60	0	17773	2	5135	6359	4447	2043	991	121	53	3284	2292	11877	1	8110	617	14163	0	3600	8430	0	6646	0	3075	6581	3728	687	589	14229	9160	2292	0	1262	1876	2953	1569	2185	2516	3069	4887	2675	3567	58	44	31
EQW00_08000_3309	SE	EQW00_08000	SE_Y	60	0	1672	0	412	514	395	237	71	37	5	224	254	1360	0	913	83	1530	0	440	935	0	716	0	303	731	1095	75	66	1570	1004	351	0	78	135	155	85	139	199	149	274	130	219	4	23	0
EQW00_08000_3310	SE	EQW00_08000	SE_Y	60	0	26009	5	5878	8134	5372	2570	1119	1323	213	2801	4460	15231	2	10514	812	17949	0	4547	11074	2	9499	0	3926	8562	5156	906	791	18029	12488	6355	0	971	1457	1889	1274	1787	2224	2717	4480	2398	2641	46	467	19
EQW00_08000_3311	SE	EQW00_08000	SE_Y	60	0	3119	0	942	1208	1097	1572	144	78	14	161	2246	4687	0	3316	222	9346	0	1950	4772	0	3679	1	1733	4187	4649	469	323	8263	4907	6839	0	191	250	413	201	264	310	428	718	513	479	6	4	3
EQW00_08000_3312	SE	EQW00_08000	SE_Y	60	0	37152	27	10364	14399	9565	10140	1687	47	53	12651	10257	24865	7	19702	1512	31006	1	7756	20574	1	15560	3	7158	14638	4293	1681	1429	33193	22038	5841	0	2272	3857	4833	2944	4100	5179	7289	11390	6347	7500	780	301	428
EQW00_08000_3313	SE	EQW00_08000	SE_Y	60	0	77	0	15	25	11	26	5	32	6	40	27	20	0	18	0	18	0	5	9	0	3	0	4	7	1079	1	1	5	7	1269	0	4	6	7	2	8	5	7	19	8	15	24	72	1
EQW00_08000_3314	SE	EQW00_08000	SE_Y	60	0	16913	4	4330	5298	3378	3537	849	115	21	1217	2245	15184	5	10789	804	21733	0	5507	14227	0	10615	0	4916	10384	6756	1139	1033	24012	15280	4840	0	664	1323	1880	1198	1378	1972	2385	3947	1960	2594	29	16	147
EQW00_08005_3315	SE	EQW00_08005	SE_Y	60	0	802	0	222	249	211	2	63	52	7	304	0	724	0	538	64	10427	0	2932	7147	0	5786	0	2410	4992	4443	542	542	11390	8324	2226	0	81	162	174	71	133	122	203	288	160	129	1	5	1
EQW00_08005_3316	SE	EQW00_08005	SE_Y	60	0	420	1	117	68	37	9	42	0	0	102	1	462	0	328	32	7963	0	2198	4884	0	3765	0	1729	3766	1925	445	417	8440	5298	1463	0	51	83	107	43	42	48	60	120	82	71	0	6	6
EQW00_08010_3317	SE	EQW00_08010	SE_Y	60	0	9422	0	2574	3063	1913	5339	837	465	51	705	11777	2103	0	1698	176	20107	1	5283	13331	1	10675	0	4658	9547	3728	1103	970	21689	14710	3749	0	527	805	1113	432	536	737	1265	1743	848	689	185	604	253
EQW00_08010_3318	SE	EQW00_08010	SE_Y	60	0	74183	22	19777	28357	22573	13376	5912	30018	4012	15282	33866	16574	0	13624	1528	21394	2	5568	14206	3	10728	1	5050	10252	2697	1207	1059	23409	15703	4376	0	11751	16344	21617	9069	11627	15561	19777	32753	16611	13644	4732	8971	16281
EQW00_08015_3319	SE	EQW00_08015	SE_Y	60	0	34712	2	9130	12650	10205	4871	2343	8430	1199	1371	14364	21946	1	16580	1670	27542	0	7031	18221	1	14802	0	6510	13354	5910	1456	1384	29963	20256	5908	0	4706	6190	8471	3643	4475	6282	7852	13144	6214	5433	2574	3241	3627
EQW00_00855_310	SE	EQW00_00855	SE_Y	60	0	0	0	0	0	0	0	0	1534	135	190	0	0	0	0	0	0	0	0	0	0	0	0	0	0	0	0	0	0	0	2301	0	0	0	0	0	0	0	0	0	0	0	140	292	77
EQW00_08015_3320	SE	EQW00_08015	SE_Y	60	0	11071	4	2750	3289	3058	1594	518	1975	254	1005	2731	6344	0	4119	440	12290	0	3361	8216	0	6250	0	2522	5983	2792	622	539	13184	8548	2413	0	1304	1610	2404	970	1122	1741	2075	3153	1868	1463	181	744	326
EQW00_08015_3321	SE	EQW00_08015	SE_Y	60	0	1092	0	180	293	268	280	89	185	11	123	47	948	0	695	87	2560	0	646	1428	0	1103	0	502	1193	1293	120	104	2388	1555	481	0	156	215	293	152	120	210	255	426	203	176	42	114	53
EQW00_08020_3322	SE	EQW00_08020	SE_Y	60	0	89	0	35	48	14	12	1	119	24	30	5	71	0	36	6	259	0	72	213	0	158	0	77	130	59	19	20	283	208	3657	0	14	11	33	8	9	16	15	24	10	19	2	4	3
EQW00_08020_3323	SE	EQW00_08020	SE_Y	60	0	7297	3	1924	2521	1671	2015	486	517	65	1118	5203	3360	0	2243	232	11658	1	2967	6904	0	5344	0	2704	5361	1627	644	589	11900	7310	2078	0	893	1279	1889	864	979	1373	1584	2573	1531	1396	485	485	28
EQW00_08025_3324	SE	EQW00_08025	SE_Y	60	0	2866	2	948	1086	749	518	234	85	14	499	251	1015	0	878	57	2225	0	562	1255	0	1105	0	425	1046	3021	107	79	2017	1294	325	0	530	611	811	323	373	540	523	994	599	665	46	118	173
EQW00_08025_3325	SE	EQW00_08025	SE_Y	60	0	12096	1	4250	4922	2285	1338	618	1451	161	1236	178	6272	1	4424	410	15025	0	4004	10054	1	7707	0	3370	7593	5752	828	741	16490	10816	3084	0	1558	2259	3013	1268	1564	2121	2561	3958	2195	2140	219	334	193
EQW00_00855_311	SE	EQW00_00855	SE_Y	60	0	0	0	0	0	0	0	0	400	89	155	0	0	0	0	0	0	0	0	0	0	0	0	0	0	0	0	0	0	0	6134	0	0	0	0	0	0	0	0	0	0	0	84	529	0
EQW00_08035_3326	SE	EQW00_08035	SE_Y	60	0	67	0	16	9	36	7	1	0	0	17	0	19	2	11	2	546	0	110	181	0	195	0	95	232	1033	23	21	391	208	67	0	6	14	14	8	10	4	13	14	12	12	0	0	10
EQW00_08035_3327	SE	EQW00_08035	SE_Y	60	0	297	0	79	74	155	0	17	2	0	104	60	254	0	159	14	7943	0	2151	4606	0	3277	0	1696	3737	1955	401	411	8257	4748	1141	0	40	78	101	44	63	56	87	174	97	69	0	0	324
EQW00_08035_3328	SE	EQW00_08035	SE_Y	60	0	413	0	65	114	91	7	13	5	0	165	207	109	1	85	8	3187	1	800	1667	0	1229	0	560	1482	2787	183	187	2833	1791	1620	0	45	81	89	47	60	66	80	146	95	105	0	0	11
EQW00_08035_3329	SE	EQW00_08035	SE_Y	60	0	0	0	0	0	0	0	0	0	0	18	0	0	0	0	0	0	0	1	1	0	3	0	0	0	52	0	0	2	2	174	0	0	0	0	0	0	0	0	0	0	0	0	0	0
EQW00_08035_3330	SE	EQW00_08035	SE_Y	60	0	599	0	156	165	203	105	26	78	13	403	49	317	0	252	23	3954	0	1012	2066	0	1636	0	676	1816	2468	201	176	3648	2218	5075	0	89	172	187	101	128	184	147	240	135	182	70	129	20
EQW00_08035_3331	SE	EQW00_08035	SE_Y	60	0	0	0	0	0	0	0	0	0	0	0	0	0	0	0	0	0	0	0	0	0	0	0	0	0	30	0	0	0	0	519	0	0	0	0	2	0	0	0	0	0	0	0	0	49
EQW00_08035_3332	SE	EQW00_08035	SE_Y	60	0	473	0	148	179	293	73	39	551	83	194	1	368	0	268	19	24140	0	6752	16103	0	13385	0	5876	11480	5706	1339	1455	25805	18231	5383	0	53	103	161	138	129	203	141	194	114	169	59	0	3
EQW00_08035_3333	SE	EQW00_08035	SE_Y	60	0	31	0	18	37	39	12	0	1	0	4	0	95	0	59	5	7092	0	1784	4250	0	3046	1	1451	3191	2173	367	368	6995	4568	1256	0	3	13	14	7	9	4	12	14	9	10	0	4	0
EQW00_08040_3334	SE	EQW00_08040	SE_Y	60	0	224	0	61	84	62	47	11	0	0	28	8	108	0	68	4	1620	0	382	908	0	537	0	296	743	891	78	81	1572	838	228	0	6	39	45	17	13	34	63	75	60	45	2	0	0
EQW00_08040_3335	SE	EQW00_08040	SE_Y	60	0	321	0	66	89	81	171	12	6	0	139	99	257	0	213	18	3404	0	784	1857	0	1393	0	585	1651	1592	151	163	3057	1905	1009	0	42	45	91	41	46	65	84	120	112	100	0	2	0
EQW00_08040_3336	SE	EQW00_08040	SE_Y	60	0	95	0	38	28	46	6	2	0	0	81	23	132	0	131	10	1042	0	222	516	0	403	0	172	439	2241	46	38	847	548	318	0	20	27	42	23	14	34	27	62	48	26	0	44	0
EQW00_08040_3337	SE	EQW00_08040	SE_Y	60	0	1811	0	492	664	487	552	60	129	20	1734	1082	396	0	327	18	2135	0	548	1217	0	867	0	445	930	812	101	128	2105	1432	391	0	357	450	775	355	498	697	784	1460	761	678	18	21	5
EQW00_08040_3338	SE	EQW00_08040	SE_Y	60	0	1020	0	224	251	220	2	35	21	0	373	141	445	0	362	22	2284	0	536	1290	0	936	0	384	1060	1386	109	83	2003	1247	1360	0	110	149	246	132	153	217	208	358	212	274	23	1	47
EQW00_08040_3339	SE	EQW00_08040	SE_Y	60	0	3717	0	854	1199	1068	243	157	5	16	1069	1047	2193	1	1899	135	16861	0	4410	10860	0	8489	0	3844	8039	4174	895	944	18039	12064	3385	0	439	528	814	487	606	891	784	1412	720	932	9	1	3
EQW00_08040_3340	SE	EQW00_08040	SE_Y	60	0	935	0	242	252	415	81	9	0	0	679	0	525	0	439	37	7102	0	1915	4698	0	3660	0	1600	3418	1726	343	340	7506	5294	1340	0	136	162	211	101	149	213	236	337	171	203	55	3	5
EQW00_08040_3341	SE	EQW00_08040	SE_Y	60	0	405	0	80	105	63	0	31	335	70	198	233	373	0	293	18	11142	0	3172	7613	1	5982	2	2601	5353	3447	591	653	11958	8414	3142	1	29	86	95	31	58	93	92	112	82	89	111	108	4
EQW00_08050_3342	SE	EQW00_08050	SE_Y	60	0	4679	0	1161	1605	1272	982	178	0	2	952	3391	719	0	426	39	5640	0	1451	3701	0	2672	0	1217	2734	1742	283	255	5870	3961	2053	0	326	547	833	374	491	554	897	1573	943	661	169	120	40
EQW00_08055_3343	SE	EQW00_08055	SE_Y	60	0	2249	0	596	736	309	881	67	57	12	14	83	1891	0	1354	97	9680	0	2591	6490	0	5293	0	2139	4740	5549	561	467	10453	7399	2007	0	255	279	493	247	282	467	571	1109	587	434	264	216	8
EQW00_08065_3344	SE	EQW00_08065	SE_Y	60	0	42871	24	11698	15840	12036	9264	2424	1111	194	3053	12547	7969	1	6479	534	8006	0	1912	4854	0	3017	1	1557	3633	3078	394	308	7727	4796	1452	0	5286	9119	11838	7043	8021	10131	12658	16606	11409	10591	558	1144	1142
EQW00_08065_3345	SE	EQW00_08065	SE_Y	60	0	15130	0	4188	5211	4788	3778	937	482	53	770	7868	6520	1	4508	410	8121	1	2156	5206	0	4277	0	1858	4013	2639	413	403	8849	5932	1880	0	1371	2074	2911	1716	2101	2862	3396	4876	2699	2555	228	546	193
EQW00_08065_3346	SE	EQW00_08065	SE_Y	60	0	96289	2	29438	40011	25924	16505	5172	5153	762	5706	40037	28508	0	21676	1752	21556	3	5525	14764	0	11355	0	4928	10218	3374	1191	1033	23199	16723	4719	0	6985	9488	15821	8797	10895	13528	18094	27229	15090	13647	425	400	1404
EQW00_08065_3347	SE	EQW00_08065	SE_Y	60	0	57052	4	14225	18963	16451	4550	3385	4543	562	2160	11549	12196	2	8734	728	13390	0	3395	8401	0	6185	0	2975	6045	1373	697	655	13961	9414	159	0	4042	5617	8192	4565	5882	7549	8735	14275	8197	7965	611	352	799
EQW00_08075_3348	SE	EQW00_08075	SE_Y	60	0	23	0	15	16	9	19	2	120	14	68	10	15	0	10	3	16	0	4	11	0	5	0	5	8	90	0	1	16	5	237	0	4	5	9	3	6	5	3	7	8	5	0	22	7
EQW00_08075_3349	SE	EQW00_08075	SE_Y	60	0	7139	0	2190	2454	1843	982	284	308	56	222	1496	8023	0	5138	434	15525	1	3849	9702	1	8037	0	3554	7269	2446	757	773	15968	10544	3028	0	632	813	1146	781	1192	1322	1570	2523	1271	1313	16	28	110
EQW00_08075_3350	SE	EQW00_08075	SE_Y	60	0	656	1	167	184	254	189	68	4	0	137	404	536	0	324	12	1823	0	451	1041	0	887	0	328	940	1408	108	85	1551	1086	1854	0	64	89	105	50	63	125	108	157	117	115	46	59	0
EQW00_08080_3351	SE	EQW00_08080	SE_Y	60	0	40551	1	12816	17661	9437	20589	2450	1072	152	1841	13860	13701	3	11039	954	28552	1	7323	18451	1	15049	1	6682	13514	8034	1443	1316	30642	20809	5954	0	3455	5349	7590	5474	6910	9479	11082	16967	8439	8475	469	204	607
EQW00_08080_3352	SE	EQW00_08080	SE_Y	60	0	7257	7	2396	2857	1520	3041	343	100	21	671	355	5802	0	4508	454	10611	0	2808	6828	0	5361	0	2360	5162	2800	538	457	11148	7337	2190	0	555	1010	1404	917	1198	1435	2078	2914	1607	1460	226	67	344
EQW00_08080_3353	SE	EQW00_08080	SE_Y	60	0	1468	1	528	682	352	91	89	2	0	558	207	1163	0	861	57	3646	0	952	2242	0	1706	0	772	1731	1175	174	152	3649	2443	761	0	203	326	540	298	341	480	532	868	502	459	9	44	9
EQW00_08080_3354	SE	EQW00_08080	SE_Y	60	0	11837	6	2861	4394	2581	662	372	361	90	2811	2317	13171	0	10787	883	21169	1	5728	14392	0	11542	1	4944	10220	4329	1112	1144	22469	15857	4707	0	1718	2242	3114	1868	3073	3560	4967	7035	4553	3666	138	203	24
EQW00_08080_3355	SE	EQW00_08080	SE_Y	60	0	2186	1	828	1041	495	142	101	645	77	175	577	1734	0	1354	116	11266	0	3182	7615	1	5910	0	2494	5552	3910	601	597	12366	8643	2321	0	321	427	673	394	511	717	808	1437	801	679	1	29	17
EQW00_08080_3356	SE	EQW00_08080	SE_Y	60	0	12477	1	4175	5064	2792	2334	509	1129	149	530	2518	8247	0	6715	622	16323	0	4300	10552	0	8273	1	3731	7894	3177	917	757	17290	11576	3364	0	1437	2268	2971	1862	2466	3148	4731	6853	3521	3424	86	150	124
EQW00_08080_3357	SE	EQW00_08080	SE_Y	60	0	5049	1	1925	2200	1913	397	344	997	117	376	10	6102	0	4806	450	13059	1	3546	8611	0	6761	1	3071	6432	3945	737	596	14197	9301	2869	0	534	868	1136	710	920	1015	1910	2660	1372	1231	32	69	16
EQW00_08080_3358	SE	EQW00_08080	SE_Y	60	0	470	0	186	210	140	45	12	15	0	134	8	530	0	374	31	2762	0	724	1494	0	1168	0	459	1346	1580	109	112	2566	1585	450	0	119	107	168	76	94	123	194	358	191	154	3	6	0
EQW00_08080_3359	SE	EQW00_08080	SE_Y	60	0	99	0	53	48	32	18	4	0	0	14	0	38	0	39	7	421	0	93	203	0	146	0	73	195	359	16	10	376	189	57	0	23	22	46	26	24	23	73	78	60	41	0	0	1
EQW00_08080_3360	SE	EQW00_08080	SE_Y	60	0	836	0	295	382	289	370	126	7	0	23	289	357	1	298	23	825	0	172	350	0	374	0	137	442	1876	34	28	677	422	133	0	107	139	191	80	124	153	251	411	275	197	20	75	2
EQW00_08080_3361	SE	EQW00_08080	SE_Y	60	0	5675	1	2340	2868	1651	1540	381	98	17	166	587	3824	0	2760	238	10012	0	2546	6147	0	4639	2	2122	4769	3095	489	438	10423	6453	1985	0	819	1268	1678	816	1166	1247	2572	3773	2245	1737	168	200	61
EQW00_08085_3362	SE	EQW00_08085	SE_Y	60	0	2828	0	976	1141	963	1480	139	167	43	89	2348	930	0	648	40	6011	0	1397	3148	0	2732	1	1224	2678	2300	302	229	5722	3437	965	0	180	391	491	224	347	437	772	1261	734	505	8	15	15
EQW00_08085_3363	SE	EQW00_08085	SE_Y	60	0	1082	0	383	394	448	0	55	0	0	0	41	1689	0	1160	99	9612	0	2633	6626	0	4538	0	2122	5017	2744	498	468	10329	6392	2052	0	85	147	212	77	121	157	760	1108	528	258	10	0	2
EQW00_08095_3364	SE	EQW00_08095	SE_Y	60	0	20328	1	4718	6384	4205	6849	699	579	79	829	6324	6320	3	5129	397	6737	0	1904	4374	0	3511	0	1623	3378	2152	367	317	7269	4858	1682	0	1805	2427	3412	1649	2174	2763	2209	3752	2077	2914	43	228	41
EQW00_08095_3365	SE	EQW00_08095	SE_Y	60	0	15955	1	4375	5540	4036	902	599	370	47	304	1889	7534	2	5128	400	8251	0	2291	5855	0	4336	0	1801	4178	3613	490	420	9345	6646	1733	0	1337	1991	2942	1443	1912	2768	1842	3060	1830	2413	76	51	296
EQW00_08100_3366	SE	EQW00_08100	SE_Y	60	0	13648	1	3094	4242	4179	2075	633	346	61	2897	3826	2198	2	1479	101	3683	0	903	2250	0	1914	0	763	1892	2212	190	164	3826	2482	712	0	1034	1577	2245	1310	1492	2004	1493	2560	1493	2062	201	109	41
EQW00_08100_3367	SE	EQW00_08100	SE_Y	60	0	7003	0	2094	2732	2627	2096	341	344	44	50	963	1601	2	1162	74	4743	0	1153	2975	0	1890	0	987	2282	1271	231	202	4891	2877	1175	0	491	987	1210	721	777	1205	839	1194	793	1129	21	145	43
EQW00_08105_3368	SE	EQW00_08105	SE_Y	60	0	32234	3	8258	9897	7912	10168	1210	1284	148	1302	12176	7722	0	5811	317	16417	0	4067	9956	0	8704	0	3853	7659	4908	874	799	17177	10904	3382	0	3261	4041	5400	3489	4669	6100	4036	7826	3904	6359	148	409	600
EQW00_08105_3369	SE	EQW00_08105	SE_Y	60	0	33546	7	8086	11170	8806	12098	1191	1377	178	709	8492	9053	0	6457	344	17569	0	4622	10887	0	9093	0	4224	8292	4215	1029	833	19142	12475	3551	0	2522	3425	5012	2816	3299	4698	4236	6696	3436	4778	150	307	88
EQW00_08110_3370	SE	EQW00_08110	SE_Y	60	0	3574	0	1045	1213	724	1147	167	34	12	315	914	1878	1	1427	62	8943	0	2229	5280	0	4054	0	1929	3991	4799	442	335	8993	5881	1974	0	408	570	713	429	586	719	725	1279	646	770	163	89	4
EQW00_08115_3371	SE	EQW00_08115	SE_Y	60	0	1215	0	375	594	519	1	31	0	2	233	1115	647	0	403	33	16442	0	4125	10374	1	7663	0	3598	7879	5803	888	745	17614	11001	3199	0	112	183	296	167	202	221	451	500	482	202	12	18	0
EQW00_08115_3372	SE	EQW00_08115	SE_Y	60	0	1988	0	538	616	188	322	61	0	1	330	1999	917	1	621	52	16066	1	4228	10251	0	7334	0	3494	7875	2692	864	779	17155	10514	3216	0	158	317	301	181	219	332	564	742	500	372	5	48	0
EQW00_08115_3373	SE	EQW00_08115	SE_Y	60	0	1717	0	417	547	510	985	84	182	19	249	971	349	0	274	25	2953	0	588	1327	0	1190	0	544	1190	2973	133	95	2514	1396	5025	0	193	266	326	166	200	273	460	692	546	328	146	230	62
EQW00_08115_3374	SE	EQW00_08115	SE_Y	60	0	12387	0	3231	3986	3122	3701	667	1290	115	2649	5862	1228	0	885	71	13791	0	3627	8906	0	6619	0	3186	6683	3181	729	606	14622	9314	2858	0	31	43	67	23	34	62	73	134	71	55	2	21	0
EQW00_08115_3375	SE	EQW00_08115	SE_Y	60	0	166	0	39	58	33	1	14	50	0	63	0	287	0	150	9	4268	0	884	1907	0	1827	0	876	1903	2118	184	136	3749	1942	523	0	10	15	29	10	40	21	33	78	41	24	0	10	0
EQW00_08115_3376	SE	EQW00_08115	SE_Y	60	0	61	0	19	12	11	16	5	0	0	52	1	10	0	9	0	39	0	5	18	0	19	0	9	13	1455	1	1	24	6	152	0	13	24	34	14	16	8	41	52	29	18	0	0	0
EQW00_08120_3377	SE	EQW00_08120	SE_Y	60	0	3777	0	1010	1100	662	108	49	127	14	229	199	1030	1	861	51	14543	0	3859	9109	0	7702	0	3207	7072	5052	777	613	15199	9833	2876	0	340	670	586	447	622	844	612	1046	624	844	137	195	504
EQW00_08120_3378	SE	EQW00_08120	SE_Y	60	0	11066	0	3548	4710	3408	1681	404	122	28	269	3801	2926	0	2185	154	21213	1	5502	13657	0	10726	0	4955	9756	3494	1075	1024	22794	14287	4593	0	1237	1945	2602	1551	1740	2222	2515	4153	2147	2341	263	831	438
EQW00_08120_3379	SE	EQW00_08120	SE_Y	60	0	5958	0	1826	2210	3193	2453	567	784	123	1811	3331	1193	0	902	56	815	0	212	383	0	312	0	132	381	1370	34	38	650	384	349	0	842	1107	1347	614	885	1026	1182	1641	1225	1213	21	60	58
EQW00_08120_3380	SE	EQW00_08120	SE_Y	60	0	5643	3	2214	2755	3155	3521	503	4465	460	1215	8637	2812	0	2009	139	1777	0	415	830	0	726	0	406	796	1400	65	72	1585	963	6527	0	608	1051	1269	683	825	1054	1108	1762	1024	1172	218	983	369
EQW00_08120_3381	SE	EQW00_08120	SE_Y	60	0	160845	59	57244	74023	55398	50745	9532	8697	1415	4393	53041	42654	4	31611	2169	30398	4	7913	19588	0	17243	3	7464	14612	5712	1668	1498	33550	22156	7041	0	19032	29558	35940	18855	25430	30627	38442	58811	30861	33041	4044	4754	3025
EQW00_00865_312	SE	EQW00_00865	SE_Y	60	0	465	0	100	142	127	0	41	0	0	389	0	273	0	244	15	5101	0	1470	3069	0	2570	0	1128	2538	2213	252	279	5104	3357	1238	0	43	59	52	61	98	65	38	78	89	99	2	0	0
EQW00_08135_3382	SE	EQW00_08135	SE_Y	60	0	3685	0	874	1045	1065	1264	217	442	51	947	1357	824	0	635	54	2328	0	604	1208	0	1115	0	452	1093	2009	108	90	2226	1265	418	0	353	490	661	272	312	497	409	666	442	559	42	18	84
EQW00_08140_3383	SE	EQW00_08140	SE_Y	60	0	3668	0	828	1110	1080	696	163	844	103	312	897	2069	0	1340	132	6528	0	1770	4116	0	3172	0	1392	3319	3259	338	306	6968	4277	1347	0	284	569	691	317	384	480	542	745	460	510	19	10	49
EQW00_08145_3384	SE	EQW00_08145	SE_Y	60	0	185	0	55	75	55	46	12	2	3	103	15	52	0	44	3	325	0	93	215	0	128	0	67	185	457	24	22	355	210	1963	0	16	41	48	22	17	29	23	39	25	39	4	2	57
EQW00_08145_3385	SE	EQW00_08145	SE_Y	60	0	955	0	321	389	247	78	61	19	2	48	57	356	0	225	35	1099	0	308	725	0	487	0	215	511	594	55	59	1260	773	292	0	89	156	217	75	94	126	142	221	142	185	14	3	0
EQW00_08150_3386	SE	EQW00_08150	SE_Y	60	0	120	0	64	47	42	25	5	1	0	9	10	99	0	91	11	1274	0	293	704	0	513	0	242	568	1105	68	54	1126	579	154	0	12	22	37	12	20	44	39	30	23	41	0	0	1
EQW00_08150_3387	SE	EQW00_08150	SE_Y	60	0	5734	0	1550	2086	1410	3910	257	1502	179	1733	5360	3322	3	2479	169	17887	0	4562	10866	2	9128	0	3851	8627	4585	911	831	18336	11974	3794	0	717	1055	1239	740	954	1373	1059	1921	1040	1205	600	54	46
EQW00_08150_3388	SE	EQW00_08150	SE_Y	60	0	426	0	127	138	106	61	21	14	2	135	123	187	0	112	9	311	0	89	133	0	121	0	55	124	121	13	7	269	170	1844	0	31	76	109	42	74	80	101	113	54	73	7	93	66
EQW00_08150_3389	SE	EQW00_08150	SE_Y	60	0	7604	1	2291	2954	2186	983	349	781	124	1479	4533	3895	1	2708	201	8570	0	2044	4975	0	3949	0	1824	3956	1492	392	380	8061	5546	5183	0	733	1015	1420	657	924	1119	1285	1818	1062	1319	433	444	255
EQW00_08150_3390	SE	EQW00_08150	SE_Y	60	0	22	0	5	6	5	2	0	467	73	33	4	15	0	2	0	11	0	7	11	0	9	0	5	7	22	0	1	8	7	1867	0	0	1	5	0	0	0	3	5	0	6	4	4	0
EQW00_08150_3391	SE	EQW00_08150	SE_Y	60	0	1370	0	345	411	286	300	58	23	6	132	487	711	0	556	29	1879	0	428	1127	1	960	0	414	888	1442	93	78	1984	1205	1061	0	76	132	170	128	163	206	168	261	157	238	37	2	7
EQW00_08155_3392	SE	EQW00_08155	SE_Y	60	0	8576	0	2295	2618	1725	229	358	714	98	266	1061	7020	0	4110	337	20589	0	5363	12860	0	10693	0	4638	9852	4421	1057	962	21663	14322	4675	0	676	1051	1363	754	1083	1400	1448	2393	1234	1424	549	44	145
EQW00_08160_3393	SE	EQW00_08160	SE_Y	60	0	18892	0	5397	6730	5049	3893	946	2002	253	144	14549	8767	0	6965	465	18959	0	4810	11772	1	9475	0	4328	8998	3870	1043	959	20092	13199	3996	0	1639	2625	3175	1900	2595	2974	4041	6237	3535	3258	63	90	124
EQW00_08160_3394	SE	EQW00_08160	SE_Y	60	0	11068	2	2993	3964	2743	1568	534	676	94	978	9463	5196	1	3781	258	12692	0	3397	8609	0	6949	0	2894	6175	3948	708	679	13878	9514	2817	0	981	1376	1872	951	1484	1816	2368	3692	1938	1773	20	436	60
EQW00_08160_3395	SE	EQW00_08160	SE_Y	60	0	1846	1	466	653	482	1469	74	122	19	412	168	1193	0	726	51	3959	1	1048	2444	0	1930	0	950	1952	2262	232	183	4289	2587	767	0	179	297	362	187	245	310	459	710	397	355	7	8	5
EQW00_08165_3396	SE	EQW00_08165	SE_Y	60	0	5054	1	1450	1961	1219	4222	185	3	9	1059	2375	4055	0	2892	193	23910	1	6068	14952	0	12772	0	5525	11245	8857	1203	1129	25502	16615	5158	0	478	754	1053	516	732	944	1431	2303	1354	1139	24	95	141
EQW00_08165_3397	SE	EQW00_08165	SE_Y	60	0	3589	0	909	1299	1137	994	185	15	9	1298	2376	1697	1	1310	89	3033	0	773	1755	0	1493	0	609	1483	1483	151	134	3228	1996	578	0	402	539	701	321	561	630	1021	1660	1014	765	68	186	24
EQW00_08165_3398	SE	EQW00_08165	SE_Y	60	0	10206	0	3102	3851	1651	726	540	3	5	2160	7090	15488	0	11865	907	34852	4	9428	23726	0	19603	2	8778	17164	5333	1935	1903	38198	26761	8295	0	1098	1690	2295	1235	2017	2302	3786	5656	2969	2142	76	221	27
EQW00_00870_313	SE	EQW00_00870	SE_Y	60	0	0	0	0	0	0	0	0	3	0	0	0	0	0	0	0	0	0	0	0	0	0	0	0	0	1	0	0	0	0	3509	0	0	0	0	0	0	0	0	0	0	0	0	0	0
EQW00_08170_3399	SE	EQW00_08170	SE_Y	60	0	334	0	93	105	79	104	27	4	0	66	69	153	0	87	6	711	0	160	376	0	263	0	126	376	509	33	34	637	395	199	0	20	40	55	30	36	46	53	115	78	63	24	3	0
EQW00_08170_3400	SE	EQW00_08170	SE_Y	60	0	9831	7	2663	3619	2412	637	334	371	74	967	4692	7306	1	5095	388	17340	1	4635	11458	1	8499	0	4103	8363	3522	953	860	18569	12074	3183	0	997	1496	1813	947	1134	1495	2888	4395	2533	2076	43	72	69
EQW00_08170_3401	SE	EQW00_08170	SE_Y	60	0	5736	1	1561	1762	852	393	192	51	13	788	1088	2850	3	1844	129	10659	0	2983	7221	0	5372	0	2328	5349	2323	555	596	11587	7627	1873	0	373	697	1109	470	581	700	1141	1927	1172	1038	30	32	46
EQW00_08185_3402	SE	EQW00_08185	SE_Y	60	0	919	0	247	305	245	206	22	7	0	132	70	240	1	150	17	7274	0	1875	4361	0	3308	0	1487	3383	3431	374	316	7333	4417	1808	0	103	148	200	138	125	200	368	490	255	165	0	1	2
EQW00_08185_3403	SE	EQW00_08185	SE_Y	60	0	78	0	16	27	38	14	13	44	5	18	4	15	0	7	0	108	0	12	49	0	28	0	15	59	864	1	2	66	45	2806	0	4	8	20	10	6	18	24	41	15	13	57	10	1
EQW00_00870_314	SE	EQW00_00870	SE_Y	60	0	0	0	0	0	0	0	0	0	0	0	0	0	0	1	0	0	0	0	0	0	0	0	0	0	0	0	0	0	0	6535	0	0	0	0	0	0	0	0	0	0	0	0	0	0
EQW00_08185_3404	SE	EQW00_08185	SE_Y	60	0	5188	0	1550	1967	1335	1063	225	63	8	1053	1982	1775	2	1172	113	17115	0	4395	10685	1	7985	0	3736	8130	2217	940	737	17499	11204	3207	0	485	987	1175	680	808	1187	1592	2602	1338	989	99	176	5
EQW00_08185_3405	SE	EQW00_08185	SE_Y	60	0	19129	7	5039	5926	3087	1170	1343	3056	442	1115	7338	2519	0	1738	169	23349	0	6182	15272	2	11925	0	5339	11028	2809	1231	1136	25094	17156	4971	0	1379	2339	3249	1789	2411	2904	5200	8025	3762	2512	154	497	376
EQW00_08185_3406	SE	EQW00_08185	SE_Y	60	0	3182	1	823	1015	560	527	235	794	88	907	12	1918	0	1389	99	28698	2	7261	18396	0	13742	0	6544	13264	3847	1490	1363	30177	19900	5785	0	390	654	596	474	613	836	1069	1959	911	692	125	43	353
EQW00_08185_3407	SE	EQW00_08185	SE_Y	60	0	867	0	317	403	209	218	43	30	2	960	771	1509	0	1237	111	6191	0	1644	3892	1	2871	0	1284	2950	1777	297	302	6307	4170	2258	0	207	283	502	309	358	395	715	1084	629	374	17	60	276
EQW00_08185_3408	SE	EQW00_08185	SE_Y	60	0	7	0	9	1	2	0	1	298	39	60	3	8	0	16	2	86	0	13	47	0	21	0	7	32	221	2	5	68	45	5268	0	2	5	7	2	4	10	5	11	7	3	7	9	43
EQW00_08190_3409	SE	EQW00_08190	SE_Y	60	0	4110	0	1450	1827	1262	999	305	47	14	1623	2746	547	0	435	56	2800	1	740	1769	0	1500	0	579	1376	2156	147	146	2952	1968	612	0	738	957	1610	701	1195	1419	1999	3044	1389	1281	630	510	17
EQW00_08190_3410	SE	EQW00_08190	SE_Y	60	0	12	0	1	5	5	2	0	0	0	9	15	0	0	6	0	33	0	7	9	0	13	0	4	14	404	0	0	19	15	30	0	1	1	2	1	3	0	0	2	2	1	0	2	1
EQW00_08190_3411	SE	EQW00_08190	SE_Y	60	0	1654	2	418	791	418	60	55	1	4	16	99	1446	0	984	85	10876	0	2892	7085	0	5927	0	2623	5316	2701	561	552	11786	7973	2297	1	190	244	392	172	237	221	389	682	249	306	30	15	5
EQW00_00870_315	SE	EQW00_00870	SE_Y	60	0	0	0	0	0	0	0	0	0	0	0	0	0	0	0	0	0	0	0	0	0	0	0	0	0	0	0	0	0	0	1467	0	0	0	0	0	0	0	0	0	0	0	0	0	0
EQW00_08200_3412	SE	EQW00_08200	SE_Y	60	0	207838	20	63623	87529	70109	60723	15896	17031	2654	9071	177369	66768	11	53651	5692	19798	4	5410	13453	3	11349	2	4845	9741	7477	1016	976	21769	15409	4882	0	15132	24578	29974	15278	20997	27041	31587	46683	25353	30196	2862	6463	5016
EQW00_08205_3413	SE	EQW00_08205	SE_Y	60	0	10156	0	2592	3313	2531	2926	602	126	28	3361	3298	8042	0	6351	488	14507	0	3866	9005	1	7066	0	3254	6793	3484	705	673	15286	9755	2647	0	1082	2063	2671	983	1207	1550	1995	3504	1887	1983	113	147	16
EQW00_08205_3414	SE	EQW00_08205	SE_Y	60	0	2435	0	686	920	458	195	111	740	83	139	1478	2361	0	1527	170	15489	0	3806	9276	1	6517	0	3240	7226	1733	808	689	15350	9788	1989	0	324	516	637	328	412	568	486	811	528	619	72	3	25
EQW00_08205_3415	SE	EQW00_08205	SE_Y	60	0	5138	0	1266	2151	500	2476	134	271	60	2111	2800	4278	0	3167	250	12793	2	3444	8458	0	6727	0	3018	6311	1926	679	652	14364	9241	2899	0	524	738	1049	481	606	873	852	1567	815	753	3	9	18
EQW00_08205_3416	SE	EQW00_08205	SE_Y	60	0	1098	0	308	420	352	157	38	112	9	568	222	338	0	260	28	811	0	184	400	0	292	0	139	370	781	31	35	661	391	106	0	152	256	356	167	269	282	365	520	328	348	56	4	9
EQW00_08205_3417	SE	EQW00_08205	SE_Y	60	0	373	0	109	106	125	28	36	2	2	117	0	654	0	401	29	8617	0	2364	5732	0	4119	1	1777	4137	3201	457	471	9180	6079	2414	0	60	86	103	53	82	87	114	117	124	81	0	0	0
EQW00_08210_3418	SE	EQW00_08210	SE_Y	60	0	7513	1	2123	2834	1606	855	404	2695	356	1542	1221	5305	1	4053	411	21146	1	5642	13827	0	11558	0	5018	9686	6963	1077	966	22880	15431	4386	0	847	1406	1792	703	1052	1118	782	1389	726	967	14	11	10
EQW00_08220_3419	SE	EQW00_08220	SE_Y	60	0	21091	1	5326	7528	5187	3938	757	797	131	997	1248	13507	2	10161	878	30204	1	8111	20679	1	16689	0	7340	14606	6235	1602	1566	33449	23114	7230	0	2076	2992	3938	1458	1633	2082	2919	5094	2434	2391	163	29	302
EQW00_08225_3420	SE	EQW00_08225	SE_Y	60	0	6643	2	2174	2704	1884	2896	387	554	85	403	2162	4547	0	3185	331	5239	0	1264	3198	0	2097	0	1034	2481	2521	254	245	5193	3169	960	0	929	1761	2239	632	906	971	1513	2204	1418	1269	36	166	163
EQW00_08230_3421	SE	EQW00_08230	SE_Y	60	0	15688	1	4777	5787	4160	2920	885	2683	348	1255	9533	5371	1	3422	281	11765	2	3391	7634	1	5037	1	2546	5732	2264	613	523	12577	7815	2296	0	2157	3392	4809	1384	1758	2211	3035	5104	2702	2495	260	418	1066
EQW00_08230_3422	SE	EQW00_08230	SE_Y	60	0	17442	4	6053	7966	4992	6178	1016	3328	410	4814	15919	7703	0	5546	504	8407	2	2168	5277	0	3490	0	1825	3915	2740	463	419	8885	5149	1583	0	2497	4704	6229	1932	2367	3119	4063	6867	4051	3547	705	505	496
EQW00_08230_3423	SE	EQW00_08230	SE_Y	60	0	1253	0	397	496	436	766	121	642	102	562	1399	585	0	510	50	441	0	99	262	0	184	0	89	218	896	15	17	365	275	819	0	156	257	372	95	145	159	244	484	294	222	59	19	28
EQW00_00875_316	SE	EQW00_00875	SE_Y	60	0	0	0	0	0	0	0	0	0	0	0	0	0	0	0	0	0	0	0	0	0	0	0	0	0	0	0	0	0	0	2979	0	0	0	0	0	0	0	0	0	1	0	1	0	0
EQW00_08230_3424	SE	EQW00_08230	SE_Y	60	0	6797	0	1589	2014	1815	2970	430	1227	135	1888	2194	3377	0	2304	177	4326	0	1144	2256	0	1939	0	788	1991	1671	207	167	3915	2494	2970	0	1104	1335	2094	551	709	941	1307	2317	1506	1116	266	356	86
EQW00_08230_3425	SE	EQW00_08230	SE_Y	60	0	15175	0	3671	5311	3276	12860	886	1620	232	3935	8068	8917	1	6758	633	11262	0	2932	7082	1	5755	0	2464	5477	3879	550	529	11520	7917	2269	0	2010	2552	3693	1095	1545	1995	2804	5907	2904	2296	319	508	111
EQW00_08230_3426	SE	EQW00_08230	SE_Y	60	0	17341	1	4514	6464	4094	4556	1043	3258	427	3510	4102	16178	1	10930	953	21374	0	5670	14413	2	10521	1	4755	10059	3597	1096	987	22939	15649	4496	0	2412	3409	4651	1428	2156	2487	3975	7158	3995	3032	345	552	1044
EQW00_08230_3427	SE	EQW00_08230	SE_Y	60	0	18963	4	5210	7459	5548	5836	1243	1605	219	3011	2693	18889	1	12343	1089	26760	1	6903	17816	1	14583	0	6320	12724	4698	1377	1247	28671	20120	6121	0	2772	3681	5569	1534	2236	2526	5203	8592	4392	3339	61	365	691
EQW00_08230_3428	SE	EQW00_08230	SE_Y	60	0	299	0	66	71	75	21	16	722	75	546	20	117	0	99	17	18	0	8	7	0	5	0	4	10	278	0	1	6	5	3555	0	35	54	67	22	30	37	54	121	55	39	173	234	312
EQW00_08230_3429	SE	EQW00_08230	SE_Y	60	0	17538	8	4836	6820	3896	3440	814	1350	173	3701	1830	9664	2	6432	638	17398	0	4851	11936	0	8413	0	3828	8560	3070	857	939	19537	13267	3886	0	2695	4072	5922	1676	1981	2517	5542	8997	5225	3225	1252	841	9
EQW00_08230_3430	SE	EQW00_08230	SE_Y	60	0	19881	17	6044	7859	5714	3797	1355	616	70	5392	5551	24289	6	17356	1505	29797	0	7544	19499	0	15856	2	7000	14128	5704	1525	1444	31935	21891	6224	0	3083	4262	7043	1988	2937	3528	7172	11739	6304	3989	378	267	480
EQW00_08235_3431	SE	EQW00_08235	SE_Y	60	0	12008	0	2935	4035	2812	2764	641	1295	194	3555	3389	9804	2	6581	667	12163	1	3181	7979	0	5800	0	2765	5654	1618	635	584	12926	8483	2504	0	1742	2300	3507	1071	1302	1748	3553	5783	3639	2218	37	586	122
EQW00_08235_3432	SE	EQW00_08235	SE_Y	60	0	11715	0	3606	5029	3239	2419	732	864	125	2149	4342	11877	2	7664	651	18542	1	5077	12185	1	9644	1	4156	8792	1720	932	908	19599	14385	1656	0	1580	2067	3607	966	1505	1832	3889	5832	3203	1765	55	237	38
EQW00_00875_317	SE	EQW00_00875	SE_Y	60	0	0	0	0	0	0	0	0	5	4	0	0	0	0	0	0	0	0	0	0	0	0	0	0	0	0	0	0	0	0	3619	0	0	0	0	0	0	0	0	0	0	0	0	0	0
EQW00_08235_3433	SE	EQW00_08235	SE_Y	60	0	5156	1	1241	1636	1197	631	273	533	45	1721	1324	2338	0	1669	158	2347	0	541	1408	0	898	0	435	1081	1404	113	109	2329	1393	506	0	645	1265	1384	459	516	647	1431	2199	1383	981	16	38	49
EQW00_08240_3434	SE	EQW00_08240	SE_Y	60	0	563	0	142	186	172	153	39	878	141	842	271	151	0	177	10	96	0	28	57	0	55	0	23	41	1198	4	5	79	50	493	0	114	138	179	64	61	93	189	323	202	150	643	1112	584
EQW00_08240_3435	SE	EQW00_08240	SE_Y	60	0	68148	34	24426	31709	23456	27021	4949	11841	1582	15631	31893	37924	4	28472	2580	20238	1	5299	13134	0	10199	1	4450	9372	4317	1061	935	21254	14199	3943	0	11409	18456	24294	8025	9340	12719	30021	43477	24855	14450	2960	3915	1997
EQW00_08240_3436	SE	EQW00_08240	SE_Y	60	0	13388	5	4243	5437	3344	2087	764	934	147	2318	1941	19298	1	13252	1284	11152	0	2944	6909	1	5284	0	2444	5566	3270	557	504	11734	7384	2195	0	2154	3039	4500	1186	1520	1870	4596	7079	4248	2654	146	434	748
EQW00_08245_3437	SE	EQW00_08245	SE_Y	60	0	380	0	176	146	102	26	31	7	0	64	187	213	0	169	17	4970	0	1337	3225	0	2118	0	1026	2474	3529	289	186	5139	3312	1083	0	451	769	810	38	26	44	201	260	144	101	17	35	2
EQW00_08245_3438	SE	EQW00_08245	SE_Y	60	0	0	0	0	0	0	0	0	6	0	219	0	0	0	0	0	0	0	0	0	0	0	0	0	0	6	0	0	0	0	8	0	0	0	0	0	0	0	0	0	0	0	0	0	0
EQW00_08250_3439	SE	EQW00_08250	SE_Y	60	0	7228	0	2350	2424	1574	2158	221	2690	333	652	11688	1682	0	1090	84	28164	1	6857	18180	1	13549	0	6413	13275	4624	1424	1346	29816	19883	6217	0	3869	7918	8361	340	354	460	1711	2332	1009	1052	233	166	34
EQW00_08250_3440	SE	EQW00_08250	SE_Y	60	0	460	1	168	182	57	35	39	1069	138	212	123	465	1	259	18	12025	2	3001	7164	2	5946	0	2596	5591	3369	622	490	12314	8256	5225	0	282	461	612	26	33	40	117	188	61	46	2	51	2
EQW00_08250_3441	SE	EQW00_08250	SE_Y	60	0	83	0	31	56	29	37	0	39	0	16	0	117	0	61	3	5160	0	1290	2896	0	2300	1	951	2367	2233	277	191	4710	3097	947	0	85	128	113	10	4	15	36	31	16	18	0	1	0
EQW00_08250_3442	SE	EQW00_08250	SE_Y	60	0	2064	0	456	561	733	197	4	550	108	485	1134	459	0	276	24	8497	0	2198	5239	0	3374	0	1826	4181	1969	415	449	8771	5342	1656	0	878	1868	2163	52	82	64	278	488	209	281	24	20	0
EQW00_08260_3443	SE	EQW00_08260	SE_Y	60	0	12641	0	2533	4485	3303	3252	729	710	97	3071	10861	1833	0	1499	107	33173	0	8328	21517	1	17172	2	7886	15636	11840	1730	1595	36312	23854	6192	0	1193	1790	2514	1005	1389	1938	2503	4328	2111	1924	11	4	39
EQW00_08260_3444	SE	EQW00_08260	SE_Y	60	0	13561	0	3481	4642	3550	764	545	3	23	200	987	2369	2	1832	87	9293	0	2315	5993	1	3710	0	1956	4381	2533	462	421	9354	6078	1966	0	825	1416	1876	894	1061	1394	2012	2744	1775	1497	26	302	42
EQW00_00880_318	SE	EQW00_00880	SE_Y	60	0	0	0	0	0	0	0	0	11	2	0	0	0	0	0	0	0	0	0	0	0	0	0	0	0	0	0	0	0	0	1408	0	0	0	0	0	0	0	0	0	0	0	0	0	0
EQW00_08260_3445	SE	EQW00_08260	SE_Y	60	0	1155	0	256	300	234	315	33	9	4	0	173	735	0	527	40	6995	0	1775	4043	0	3375	0	1354	3179	4996	300	289	6616	4496	1359	0	203	175	249	106	128	173	284	451	300	242	4	42	25
EQW00_00065_35	SE	EQW00_00065	SE_Y	60	0	6316	1	1634	2011	2067	3285	289	612	117	4092	2430	12837	0	9269	899	7968	0	1976	4420	0	3277	0	1494	3543	2608	391	362	7577	4753	1638	0	1624	2677	3272	1407	1448	1914	2583	3740	2275	2277	133	537	389
EQW00_08270_3446	SE	---	SE_N	60	0	494	0	64	110	74	1	6	0	0	17	432	127	0	120	14	14228	0	3840	9046	0	6304	0	3178	6692	4479	782	836	14624	9503	2714	0	27	142	82	32	52	74	110	148	204	97	2	0	0
EQW00_08275_3447	SE	EQW00_08275	SE_Y	60	0	961	0	169	378	105	0	29	115	24	327	154	277	0	170	9	11165	0	2950	7193	0	5429	0	2588	5145	5580	583	570	11958	7997	2481	0	65	89	155	43	96	113	300	525	239	188	5	2	3
EQW00_08275_3448	SE	EQW00_08275	SE_Y	60	0	18	0	1	5	0	0	0	7	0	0	0	15	0	5	0	621	0	164	394	0	302	0	146	283	303	30	36	688	428	159	0	4	0	6	1	2	1	8	6	1	0	0	0	0
EQW00_00880_319	SE	EQW00_00880	SE_Y	60	0	0	0	0	0	0	0	0	0	0	3	0	0	0	0	0	0	0	0	0	0	0	0	0	0	0	0	0	0	0	1299	0	0	0	0	0	0	0	0	0	0	0	0	0	0
EQW00_08280_3449	SE	EQW00_08280	SE_Y	60	0	25244	1	6935	8769	6814	7814	1763	460	61	5931	8294	5580	2	4388	461	16408	1	4270	10642	0	8422	0	3646	7857	5326	780	714	17146	11972	3394	0	2429	4020	5747	2010	2737	3824	3318	5040	2627	3388	60	203	31
EQW00_08280_3450	SE	EQW00_08280	SE_Y	60	0	40477	12	8955	12830	11050	12391	2721	2471	316	5136	17400	10527	3	7584	920	17517	0	4650	11818	2	8569	1	3852	8499	3359	896	826	18898	12960	3574	0	3861	7101	9022	3627	4331	6468	5734	8480	4653	6568	91	378	233
EQW00_08280_3451	SE	EQW00_08280	SE_Y	60	0	38739	7	7817	12054	10768	11929	2899	2493	370	1582	15298	10017	2	6711	812	16945	0	4602	11624	0	8498	0	3863	8013	2238	914	857	18608	13044	3591	0	2837	4566	6013	2331	2996	4364	4198	6334	3059	4142	159	191	250
EQW00_08280_3452	SE	EQW00_08280	SE_Y	60	0	18465	1	4368	5773	3811	2179	1749	605	101	3979	1356	13980	0	9461	1113	25160	3	6508	17037	0	13786	0	5755	11817	4462	1274	1161	26811	19385	6471	0	1840	3120	3974	1504	2297	2762	2476	3948	2123	3023	59	99	72
EQW00_08280_3453	SE	EQW00_08280	SE_Y	60	0	12008	1	3624	4373	3055	6255	840	57	23	1567	4238	8336	4	5762	659	19557	0	4719	12505	0	9503	1	4375	8847	3710	979	898	20915	13738	4560	0	1493	2304	2722	1151	1716	2273	1628	2898	1434	2067	23	66	42
EQW00_08280_3454	SE	EQW00_08280	SE_Y	60	0	110030	7	37165	50550	28826	29585	9599	2755	594	10325	16776	71244	14	56451	7346	26591	2	6643	17674	2	13344	1	5866	12588	4063	1354	1229	28752	19482	5842	0	15395	24140	35651	13344	17275	20462	24144	34687	18057	22523	1062	1776	599
EQW00_08280_3455	SE	EQW00_08280	SE_Y	60	0	6736	4	1999	2555	1861	1332	598	176	45	908	1125	3143	1	2235	230	1558	0	323	732	0	573	0	294	726	859	64	56	1385	823	1549	0	1000	1379	1959	678	860	965	1108	1638	1024	1306	42	78	55
EQW00_08280_3456	SE	EQW00_08280	SE_Y	60	0	1401	0	442	599	413	173	115	65	7	206	224	759	0	519	50	351	0	78	212	0	135	0	45	151	116	19	22	336	213	6117	0	121	277	391	137	140	204	176	262	182	232	0	3	5
EQW00_00880_320	SE	EQW00_00880	SE_Y	60	0	0	0	0	0	0	0	0	0	0	0	0	0	0	0	0	0	0	0	0	0	0	0	0	0	1	0	0	0	0	1081	0	0	0	0	0	0	0	0	0	0	0	0	0	0
EQW00_08285_3457	SE	EQW00_08285	SE_Y	60	0	36181	3	8811	10739	8883	5726	1880	2958	379	10293	7141	19379	2	15142	1331	18599	0	4662	11606	0	9205	0	4099	8542	3776	970	819	19792	12701	4331	0	3440	4997	6213	2758	3307	4061	5028	8281	4051	4528	438	1283	1055
EQW00_08285_3458	SE	EQW00_08285	SE_Y	60	0	37259	4	11331	14033	9470	4571	2108	1893	307	9052	13395	34525	7	27768	2319	26262	0	6658	17391	1	14027	0	6197	12264	5799	1355	1226	27883	19438	6081	0	6112	8195	11294	4779	6408	7103	10626	18128	8401	8221	281	648	1117
EQW00_08290_3459	SE	EQW00_08290	SE_Y	60	0	6957	0	1963	2782	1916	1274	272	14	12	642	419	4583	0	3876	288	9471	0	2593	5927	0	4335	0	1939	4544	3553	479	382	9846	6524	1814	0	1231	1907	2997	1108	1272	1608	1846	2500	1368	1896	153	57	32
EQW00_08300_3460	SE	EQW00_08300	SE_Y	60	0	35982	18	15666	20709	21705	22703	6281	8467	1189	7606	36124	20328	2	16611	1362	12018	1	3196	8017	0	6257	2	2738	5857	4225	655	553	12596	9016	2449	0	6482	9253	11969	5910	7356	9100	9411	13358	7913	7102	527	1417	1491
EQW00_08305_3461	SE	EQW00_08305	SE_Y	60	0	43346	23	12964	17651	10840	6934	2596	3513	506	8697	18641	27357	4	24168	2084	14979	0	3789	9644	0	6945	0	3365	7101	5078	796	672	15972	9985	2945	0	8900	12974	16508	9167	11047	14497	21565	33828	19609	13115	3701	3702	3246
EQW00_00880_321	SE	EQW00_00880	SE_Y	60	0	0	0	0	0	0	0	0	0	0	0	0	0	0	0	0	0	0	0	0	0	0	0	0	0	0	0	0	0	0	1242	0	0	0	0	0	0	0	0	0	0	0	0	0	0
EQW00_08310_3462	SE	EQW00_08310	SE_Y	60	0	2930	0	762	1158	588	1127	147	26	12	198	1678	2008	0	1492	141	5590	0	1538	3855	0	2757	0	1293	2709	2476	317	301	6040	4165	1260	0	307	651	764	441	538	690	1199	1864	995	589	39	26	8
EQW00_08310_3463	SE	EQW00_08310	SE_Y	60	0	3595	0	977	1150	751	272	207	88	7	112	796	2159	1	1619	164	6007	0	1744	3808	0	3329	0	1400	3084	3037	316	293	6576	4448	1351	0	454	765	921	453	604	689	1377	2093	1226	691	58	57	57
EQW00_08315_3464	SE	EQW00_08315	SE_Y	60	0	110403	2	26592	34283	35545	47915	7730	14735	1867	12247	50198	11901	0	8885	768	25675	1	6220	16264	2	12553	0	5766	11975	5608	1308	1149	26724	17180	4653	0	9158	15809	18737	9924	12187	16055	17988	32645	16783	15204	1452	903	240
EQW00_08315_3465	SE	EQW00_08315	SE_Y	60	0	3128	0	816	888	1072	1219	271	124	19	423	1724	1145	0	745	54	1089	0	277	586	0	582	0	207	551	2235	68	51	973	676	29	0	347	482	650	276	401	448	605	914	574	495	12	27	90
EQW00_08315_3466	SE	EQW00_08315	SE_Y	60	0	76629	8	17542	22807	26998	39654	4392	8020	1284	4987	36448	18760	2	13443	1227	23370	3	6116	15170	0	12099	0	5455	10922	4295	1197	1097	24389	17025	4883	0	5433	9156	11508	6046	7704	10586	14384	21570	10782	8775	588	648	1148
EQW00_08320_3467	SE	EQW00_08320	SE_Y	60	0	93981	40	32458	40905	41504	45816	9575	9311	1414	12966	80406	50516	5	38594	3832	10711	2	2630	6724	2	4678	0	2206	5142	3654	557	521	10930	7085	2000	0	12686	24817	29154	13902	16127	22935	27784	38966	22656	20624	2363	4315	3983
EQW00_08320_3468	SE	EQW00_08320	SE_Y	60	0	36577	6	12393	15503	19270	23743	4980	16448	2198	23176	46030	17443	2	12690	1146	2806	0	696	1728	0	1306	0	605	1380	1264	165	111	3105	1873	1761	0	5973	9656	11922	5882	6620	9408	11339	15842	9600	8194	4447	5223	6590
EQW00_08320_3469	SE	EQW00_08320	SE_Y	60	0	8	0	1	6	2	7	0	23	5	31	15	4	0	1	0	0	0	0	0	0	0	0	0	1	16	0	0	1	0	122	0	3	1	6	2	0	2	6	4	3	1	8	2	19
EQW00_08320_3470	SE	EQW00_08320	SE_Y	60	0	14379	2	4422	6159	3873	1555	1081	357	53	1587	5883	38502	2	26825	2731	6353	0	1749	4451	1	2955	1	1423	3310	1707	339	315	6914	4637	1650	0	1810	3158	4134	2025	2681	3437	4658	6556	3773	3359	57	539	125
EQW00_08325_3471	SE	EQW00_08325	SE_Y	60	0	2259	0	627	916	693	203	128	79	9	1011	77	1309	0	988	87	1572	0	454	1055	0	751	0	375	801	1215	85	78	1665	1202	415	0	324	469	699	392	462	575	884	1356	789	576	10	50	22
EQW00_08325_3472	SE	EQW00_08325	SE_Y	60	0	4037	0	1495	1672	1343	1097	227	136	12	3055	2008	1436	0	1153	82	1309	0	280	528	0	529	0	177	564	1968	71	46	1065	572	4101	0	1174	1324	1892	866	1153	1400	2113	3213	2419	1564	66	46	147
EQW00_08325_3473	SE	EQW00_08325	SE_Y	60	0	1	0	0	0	1	0	0	419	55	57	0	0	0	1	0	0	0	1	0	0	1	0	0	2	20	0	0	0	0	657	0	0	1	1	0	0	0	0	0	0	2	0	12	30
EQW00_08325_3474	SE	EQW00_08325	SE_Y	60	0	416	0	141	189	145	142	35	12	0	43	311	100	0	62	7	122	0	39	79	0	52	0	31	80	271	9	7	135	73	7	0	65	80	103	56	65	102	98	170	120	98	0	4	3
EQW00_00885_322	SE	EQW00_00885	SE_Y	60	0	0	0	0	0	0	0	0	161	23	32	0	0	0	0	0	0	0	0	0	0	0	0	0	0	0	0	0	0	0	2027	0	0	0	0	0	0	0	0	0	0	0	8	0	110
EQW00_08330_3475	SE	EQW00_08330	SE_Y	60	0	1233	1	397	492	416	398	72	300	51	275	823	1164	0	862	82	1405	0	205	558	0	438	0	252	604	1043	65	48	1127	515	3927	0	191	295	385	186	230	262	412	616	411	311	16	43	83
EQW00_08330_3476	SE	EQW00_08330	SE_Y	60	0	11439	3	3644	4473	2753	1802	538	815	115	1707	892	7278	1	4784	382	13835	0	3644	9029	0	7465	0	3037	6819	2830	752	711	15037	9941	2888	0	1609	2006	3117	1762	2267	2720	3546	5048	2944	2246	190	57	455
EQW00_08330_3477	SE	EQW00_08330	SE_Y	60	0	641	1	207	274	219	300	53	44	8	130	482	161	0	132	4	252	0	69	127	0	115	0	46	113	179	10	9	260	137	27	0	79	129	192	101	94	134	152	283	164	144	17	7	10
EQW00_08335_3478	SE	EQW00_08335	SE_Y	60	0	13017	0	3219	4405	2993	5314	756	394	50	15	6767	5458	0	3566	311	11002	1	2993	7317	1	5561	1	2342	5424	3293	622	521	11883	7765	2464	0	1223	2135	2804	1486	2004	2311	2918	4658	2363	1890	46	20	73
EQW00_08335_3479	SE	EQW00_08335	SE_Y	60	0	2333	0	626	833	733	752	141	23	2	54	440	2075	0	1386	105	4747	0	1196	3103	0	1852	0	974	2333	871	275	236	4877	2985	994	0	227	442	571	289	374	551	648	995	480	483	11	31	4
EQW00_08335_3480	SE	EQW00_08335	SE_Y	60	0	757	0	181	245	181	170	29	3	0	2	341	477	0	357	17	2294	0	539	1156	0	938	0	374	1079	1381	113	79	2091	1171	323	0	83	89	156	85	107	130	205	359	174	112	0	1	2
EQW00_00885_323	SE	EQW00_00885	SE_Y	60	0	0	0	0	0	0	0	0	69	10	30	0	1	0	0	0	0	0	0	0	0	0	0	0	0	0	0	0	0	0	2710	0	0	0	0	0	0	0	0	0	0	0	0	0	0
EQW00_08340_3481	SE	EQW00_08340	SE_Y	60	0	64065	14	19456	24556	17619	16271	3747	841	165	217	16177	19411	3	14802	1347	17789	0	4847	11904	1	8966	1	4081	8652	4865	947	948	19204	12916	4149	0	8503	12469	16072	7998	10143	12339	17525	26324	14135	12299	1195	228	193
EQW00_08340_3482	SE	EQW00_08340	SE_Y	60	0	35303	20	10437	13548	9954	11376	2514	442	115	97	5734	20669	1	15200	1350	20145	0	5536	13067	0	11656	0	4998	9977	4959	1061	1043	21944	15148	4551	0	4537	6022	8340	4102	5712	6690	8948	14849	7775	6471	587	115	126
EQW00_08340_3483	SE	EQW00_08340	SE_Y	60	0	60501	10	15686	21253	15463	15459	2553	137	101	4897	27501	36143	0	27717	2342	27074	0	6937	17241	0	14287	0	6160	12850	5350	1403	1358	28635	18938	5612	0	6340	8946	12429	5755	7624	9786	13762	21932	10797	9609	172	230	108
EQW00_08340_3484	SE	EQW00_08340	SE_Y	60	0	203	0	59	68	52	61	16	33	10	37	72	88	0	59	4	160	0	35	73	0	65	0	31	70	597	5	6	137	88	858	0	12	38	47	14	36	36	44	44	40	27	0	4	0
EQW00_08340_3485	SE	EQW00_08340	SE_Y	60	0	8895	0	2313	3246	1585	3942	460	39	10	486	3500	16056	1	10047	743	24734	0	6112	15947	0	12568	0	5535	11520	5314	1281	1171	26206	16927	5008	0	1222	1572	2285	1275	1512	1839	2233	3703	1981	1929	39	12	18
EQW00_08340_3486	SE	EQW00_08340	SE_Y	60	0	4609	0	1590	1997	2054	3088	336	5	4	348	8144	1969	1	1670	134	5740	0	1494	3878	0	2480	3	1112	2757	1334	290	309	6019	4044	1888	2	561	941	1174	637	729	974	1055	1785	1092	898	109	12	83
EQW00_08345_3487	SE	EQW00_08345	SE_Y	60	0	8500	0	2080	2536	1619	1280	376	6	2	113	1587	10470	0	8095	593	8936	0	2283	5654	1	4543	0	2094	4150	3804	508	395	9561	6020	75	0	832	1124	1623	670	816	1056	1534	2393	1091	1302	47	7	54
EQW00_08350_3488	SE	EQW00_08350	SE_Y	60	0	15116	4	6524	8141	7589	11961	2273	2634	336	1210	14323	21864	0	16844	1824	4307	1	1172	2722	1	2077	0	950	2023	1273	232	201	4457	3085	949	0	3228	4463	5866	2569	3389	4181	5505	7954	4374	3607	502	486	834
EQW00_08350_3489	SE	EQW00_08350	SE_Y	60	0	8394	5	3357	4199	4579	4230	1107	777	92	1816	5933	6907	3	4676	548	2287	0	563	1395	0	810	0	463	1062	789	117	80	2218	1415	1181	0	1336	2401	2572	1233	1565	1865	2186	2933	1948	1785	170	490	578
EQW00_00885_324	SE	EQW00_00885	SE_Y	60	0	0	0	0	0	0	0	0	0	0	0	0	2	0	0	0	0	0	0	0	0	0	0	0	0	0	0	0	0	0	2849	0	0	0	0	0	0	0	0	0	0	0	0	0	0
EQW00_08360_3490	SE	EQW00_08360	SE_Y	60	0	0	0	5	0	0	0	0	0	0	0	0	3	0	17	2	6358	0	1659	3844	2	2976	0	1339	2934	2026	335	303	6625	4036	1199	0	0	0	0	0	0	0	3	5	0	0	0	0	0
EQW00_08360_3491	SE	EQW00_08360	SE_Y	60	0	657	0	220	247	264	183	41	0	0	106	271	132	0	112	7	4762	0	1241	2757	0	2083	0	936	2377	1720	273	199	4764	2892	4477	0	93	152	193	77	218	227	227	419	189	206	927	0	3
EQW00_08360_3492	SE	EQW00_08360	SE_Y	60	0	2242	0	603	683	554	721	161	321	45	920	432	426	0	308	27	2103	0	537	1051	0	769	0	407	892	1628	92	71	1744	1137	2477	0	354	625	790	440	455	611	850	1123	744	512	43	25	3
EQW00_08360_3493	SE	EQW00_08360	SE_Y	60	0	207	0	50	44	67	35	9	20	0	44	145	60	0	39	3	250	0	66	144	0	109	0	31	95	1493	17	16	208	152	594	0	33	37	42	32	28	29	57	74	50	27	0	3	1
EQW00_08360_3494	SE	EQW00_08360	SE_Y	60	0	7877	4	1900	2412	2397	6349	236	963	120	481	742	11430	1	8008	570	33906	0	8727	22153	0	18733	1	8235	16218	10822	1884	1825	37131	25030	8051	0	809	1660	2045	966	1337	1699	2503	4228	1937	1732	24	183	29
EQW00_08370_3495	SE	EQW00_08370	SE_Y	60	0	1	0	0	0	0	0	0	0	0	5	0	0	0	0	0	17	0	7	6	0	4	0	4	6	180	0	2	11	6	3223	0	0	0	0	0	0	0	1	1	1	0	14	0	0
EQW00_08370_3496	SE	EQW00_08370	SE_Y	60	0	1868	0	540	878	289	830	54	1446	179	1056	1270	945	0	840	61	20948	1	5945	14600	0	11584	0	4901	10356	5112	1140	1231	22654	16703	5215	0	195	398	406	145	333	206	508	854	428	330	873	968	437
EQW00_08400_3497	SE	EQW00_08400	SE_Y	60	0	55	0	39	22	11	11	3	1733	289	1410	22	60	0	27	6	32	0	7	15	0	9	1	7	17	7	1	0	35	22	6511	0	15	19	21	9	9	17	27	21	21	21	1	4	113
EQW00_08405_3498	SE	EQW00_08405	SE_Y	60	0	10125	12	2654	3621	3297	2030	576	1053	155	1855	1686	3643	0	2540	202	7808	0	2045	4675	0	3871	1	1589	3646	2955	399	373	7319	5184	5838	0	923	1257	1604	687	1017	1126	1423	2228	1454	1325	192	214	13
EQW00_08410_3499	SE	EQW00_08410	SE_Y	60	0	10831	0	2982	3452	2546	723	534	119	15	435	2968	4631	0	3226	260	14847	1	4035	9358	0	7621	0	3482	7298	3005	834	734	16156	10446	2135	0	831	1289	1665	629	770	815	1814	2943	1533	1374	170	244	17
EQW00_08410_3500	SE	EQW00_08410	SE_Y	60	0	12495	1	3082	3933	2700	1873	591	96	33	2252	6369	6048	1	4706	448	11263	0	2803	6793	2	5104	0	2570	5277	2208	638	512	11592	7358	2108	0	1480	3096	3633	1213	1444	1749	4614	6357	3312	3086	283	557	20
EQW00_08415_3501	SE	EQW00_08415	SE_Y	60	0	134	0	27	32	38	33	8	77	24	86	0	23	0	23	3	315	0	81	183	0	124	0	68	161	256	13	13	313	171	5577	0	7	14	18	7	7	4	20	20	10	22	10	10	116
EQW00_08420_3502	SE	EQW00_08420	SE_Y	60	0	233861	40	71047	96290	63460	85878	18505	22640	3126	75169	162561	49450	6	41783	5020	25960	3	6851	17158	2	13830	3	6303	12521	4873	1373	1242	28975	19423	5478	0	33012	48440	64712	15879	22144	26257	53324	82586	42438	43115	5491	8754	9519
EQW00_08420_3503	SE	EQW00_08420	SE_Y	60	0	4302	0	1204	1631	1618	2509	455	8761	1133	4562	3363	2288	0	1579	152	1143	0	183	442	0	374	0	211	473	1356	47	41	885	435	3971	0	751	1110	1327	252	363	502	894	1391	943	876	572	2852	1307
EQW00_08420_3504	SE	EQW00_08420	SE_Y	60	0	35287	10	10250	13913	9508	3270	2242	3155	403	8155	15033	27507	0	18462	1955	24872	0	6120	15455	0	11625	0	5569	11452	5517	1362	1125	25664	16483	6161	0	5133	7980	10681	2420	3331	3739	7376	11953	6781	7094	603	907	819
EQW00_08420_3505	SE	EQW00_08420	SE_Y	60	0	20229	13	5229	6819	5560	2666	1334	380	59	3270	9986	8716	0	5440	574	11469	0	2944	7082	0	4655	0	2439	5460	1390	579	488	11639	7306	2548	0	2040	3423	4494	994	1310	1538	2958	4740	2818	2892	305	473	222
EQW00_08420_3506	SE	EQW00_08420	SE_Y	60	0	11549	22	3544	4499	3552	3186	738	2425	288	759	1930	15891	0	9071	979	29098	0	7503	19044	2	15272	0	6673	13535	4623	1590	1445	31502	21275	6230	0	2242	2745	3767	973	1287	1611	3085	4634	2511	2420	180	976	392
EQW00_00065_36	SE	EQW00_00065	SE_Y	60	0	61	0	17	20	12	3	1	107	10	170	7	39	0	15	2	87	0	17	35	0	30	0	15	27	937	1	1	66	34	5000	0	4	8	13	8	5	2	14	16	6	12	26	56	23
EQW00_08425_3507	SE	EQW00_08425	SE_Y	60	0	500	0	153	218	155	77	37	19	2	137	176	629	0	431	54	807	0	235	506	0	398	0	170	397	189	37	31	800	538	187	0	57	102	162	42	34	56	106	168	94	80	0	12	6
EQW00_08425_3508	SE	EQW00_08425	SE_Y	60	0	3655	1	1113	1247	844	18	211	466	51	112	251	4502	0	2684	264	5719	1	1508	3447	1	2809	0	1169	2800	2916	297	268	6007	3588	1152	0	486	1033	1450	363	526	538	927	1339	730	890	22	282	113
EQW00_08435_3509	SE	EQW00_08435	SE_Y	60	0	8789	16	2477	2789	1918	895	619	228	45	197	3090	1616	0	1153	73	6730	2	1829	4415	0	2853	0	1420	3432	2313	396	309	7172	4433	1429	0	580	1332	1413	608	691	1164	2076	3127	1601	1144	33	65	32
EQW00_08435_3510	SE	EQW00_08435	SE_Y	60	0	3314	0	970	1203	777	1957	169	93	20	91	634	1459	0	942	76	4928	0	1325	3426	0	2344	0	994	2419	2117	284	256	5243	3315	1063	0	310	608	726	313	341	455	981	1612	883	557	7	89	12
EQW00_08435_3511	SE	EQW00_08435	SE_Y	60	0	982	0	304	334	184	544	58	161	22	122	318	333	0	249	15	1655	0	383	868	0	739	0	298	782	1544	78	51	1478	853	15	0	184	235	369	136	168	195	559	826	420	302	2	1	7
EQW00_08435_3512	SE	EQW00_08435	SE_Y	60	0	20763	2	5887	7092	4533	3818	1245	1087	174	2449	5666	9977	1	7269	520	26433	3	6889	17152	1	15100	2	6477	12643	5973	1461	1363	29280	19659	6255	0	2716	3619	4663	1804	2915	3575	8280	12984	6787	4270	75	10	271
EQW00_08435_3513	SE	EQW00_08435	SE_Y	60	0	229	0	41	44	28	1	1	0	1	0	19	12	0	2	0	16	0	0	6	0	4	0	4	13	206	0	0	6	4	3	0	27	10	40	11	14	13	57	100	75	27	0	0	0
EQW00_08445_3514	SE	EQW00_08445	SE_Y	60	0	2619	0	983	1133	947	1828	115	101	17	223	371	929	0	706	45	6389	0	1635	4335	0	2689	0	1376	3228	1856	286	328	6693	4498	1227	0	362	436	616	289	347	410	591	855	479	562	4	4	3
EQW00_08445_3515	SE	EQW00_08445	SE_Y	60	0	29031	12	7928	10425	6750	5905	1439	413	59	26	13295	7830	1	6473	582	17379	1	4577	11338	0	9407	0	4131	8414	5924	935	820	18503	12779	3900	0	3974	4932	6809	2708	3822	5055	6563	10322	5480	6046	84	26	42
EQW00_08445_3516	SE	EQW00_08445	SE_Y	60	0	6133	0	1712	2309	1508	474	158	443	50	724	4153	3674	0	2500	232	12555	0	3134	7460	0	5651	0	2919	5811	2204	638	583	13045	7855	2257	0	662	1036	1431	551	631	990	1168	1892	1022	1108	12	5	14
EQW00_08445_3517	SE	EQW00_08445	SE_Y	60	0	1055	0	212	276	315	72	22	1	0	325	126	186	0	149	13	324	0	76	132	0	106	0	56	139	629	22	6	240	113	797	0	111	124	200	83	125	133	172	309	203	161	9	2	38
EQW00_08445_3518	SE	EQW00_08445	SE_Y	60	0	7026	0	1803	2122	2092	821	273	10	3	1002	1425	3276	0	2150	166	11270	0	3100	7090	0	5898	0	2577	5587	2618	543	527	11882	7785	4110	0	624	859	1355	546	690	938	1197	2079	961	1109	11	3	15
EQW00_08445_3519	SE	EQW00_08445	SE_Y	60	0	3244	0	924	1198	913	626	83	3	6	154	156	2055	0	1612	143	9476	0	2579	5975	1	4502	0	2030	4460	3743	481	438	9632	6386	2016	0	314	415	750	326	411	419	727	919	553	527	272	2	4
EQW00_00895_325	SE	EQW00_00895	SE_Y	60	0	0	0	0	0	0	0	0	0	0	0	0	0	0	0	0	0	0	0	0	0	0	0	0	0	0	0	0	0	0	2742	0	0	0	0	0	0	0	0	0	0	0	0	0	0
EQW00_08445_3520	SE	EQW00_08445	SE_Y	60	0	6769	0	1806	2894	1746	328	241	41	3	249	639	6638	1	4956	344	24400	1	6299	15919	0	12685	0	5704	11738	5327	1263	1239	25922	17869	5787	0	841	1147	1638	711	1142	1480	2215	2971	1762	1503	38	5	16
EQW00_08450_3521	SE	EQW00_08450	SE_Y	60	0	483	0	107	144	148	29	51	0	0	33	169	180	0	135	12	619	0	139	284	0	222	0	97	282	2257	31	20	519	301	1165	0	91	49	109	40	53	81	112	190	137	96	0	0	0
EQW00_08450_3522	SE	EQW00_08450	SE_Y	60	0	13390	2	3660	4342	2930	762	553	1714	258	2380	669	5655	3	3932	343	24192	0	6412	16080	0	13074	0	5874	11550	2836	1277	1184	26306	17883	5414	0	1743	2276	3170	1162	1611	1999	2912	5304	3049	2462	54	84	79
EQW00_08450_3523	SE	EQW00_08450	SE_Y	60	0	3699	0	1142	1451	1088	2154	133	85	4	283	1641	1591	1	1139	99	7681	0	1917	4570	0	3709	0	1638	3588	3432	360	378	7648	4945	1376	0	440	658	878	357	472	550	724	1322	848	736	5	16	67
EQW00_08450_3524	SE	EQW00_08450	SE_Y	60	0	499	0	136	159	179	46	25	167	11	0	611	130	1	112	5	1585	0	384	930	0	756	0	289	722	663	64	69	1482	1078	3079	0	59	96	124	47	63	59	91	183	113	106	1	38	96
EQW00_08455_3525	SE	EQW00_08455	SE_Y	60	0	757	0	212	268	152	912	18	2403	256	728	935	272	0	212	13	1948	0	539	1319	0	854	0	401	1030	1055	108	113	2190	1373	5036	0	75	151	184	91	85	127	208	306	171	134	0	320	6
EQW00_00895_326	SE	EQW00_00895	SE_Y	60	0	0	0	0	1	0	0	0	3	0	0	0	0	0	0	0	0	0	0	0	0	0	0	0	0	0	0	0	0	0	4017	0	0	0	0	0	0	0	0	0	0	0	33	0	141
EQW00_08465_3526	SE	EQW00_08465	SE_Y	60	0	7	0	5	7	3	0	0	28	5	14	13	6	0	11	0	58	0	11	25	0	19	0	11	22	137	1	2	42	23	2809	0	3	7	3	1	3	3	0	2	4	6	1	12	0
EQW00_08465_3527	SE	EQW00_08465	SE_Y	60	0	3829	0	870	1004	830	566	157	475	60	493	568	1237	1	907	86	6494	0	1731	4547	0	3289	0	1498	3285	1905	342	352	7168	4951	1522	0	451	761	1036	435	531	840	1038	1330	792	676	108	26	5
EQW00_08470_3528	SE	EQW00_08470	SE_Y	60	0	652	0	148	260	173	291	8	0	0	278	0	121	1	78	10	11152	1	2894	6859	0	5165	0	2416	5371	3176	598	581	11449	7358	2008	0	78	157	171	97	123	151	259	488	299	127	1	0	1
EQW00_08470_3529	SE	EQW00_08470	SE_Y	60	0	136	0	39	42	30	72	2	5	2	5	37	40	0	46	0	103	0	20	62	0	31	0	17	45	103	6	5	93	51	37	0	18	19	43	11	19	17	29	49	26	22	0	0	0
EQW00_08470_3530	SE	EQW00_08470	SE_Y	60	0	14816	4	4768	5916	3222	2895	972	187	18	114	5971	9503	0	6871	763	15900	0	4139	9800	0	8160	0	3638	7407	5166	821	771	16566	11200	3834	0	2001	2554	4381	1747	2421	2715	4414	6719	3503	2702	319	311	33
EQW00_08470_3531	SE	EQW00_08470	SE_Y	60	0	29580	10	8289	11533	6956	5797	1839	546	72	2257	14178	14001	2	9621	1123	26740	1	6989	17783	1	13670	2	6019	12626	3693	1440	1374	28721	19349	5999	0	3340	4637	7541	3200	4032	5509	7808	12086	6520	5377	80	949	61
EQW00_08470_3532	SE	EQW00_08470	SE_Y	60	0	31711	10	7619	9446	7126	8104	2382	235	80	19637	15646	8732	1	6080	670	19298	1	5054	12594	0	9740	2	4343	8949	2927	1024	981	20888	14430	5114	0	2988	4423	6222	2750	3534	5284	6236	10922	5630	4534	396	347	43
EQW00_08470_3533	SE	EQW00_08470	SE_Y	60	0	9462	0	2721	3503	1878	4516	623	1736	250	3544	4555	7213	1	4389	457	23303	3	6137	15674	1	13120	2	5528	11310	4732	1210	1208	25339	17867	5433	0	1287	1900	2716	1155	1836	2238	2715	4979	2250	2054	23	47	13
EQW00_00010_4	SE	EQW00_00010	SA_Y	60	0	1520	0	368	487	388	88	90	44	5	1000	257	1842	0	1352	76	6002	0	1415	3765	0	2708	0	1263	2893	1787	298	270	6088	3778	6848	0	259	541	511	238	333	340	564	741	437	333	6	42	15
EQW00_08470_3534	SE	EQW00_08470	SE_Y	60	0	11344	3	3384	4102	3197	3283	980	180	35	2347	3205	1358	0	1012	113	1830	1	458	966	0	778	0	320	826	1061	71	72	1597	1042	985	0	1299	1736	2342	985	1251	1535	2189	3308	2000	1739	391	157	56
EQW00_08470_3535	SE	EQW00_08470	SE_Y	60	0	90886	27	26963	36166	20987	43240	6480	2005	330	2725	31085	17515	3	12651	1608	29364	1	7752	19547	1	15999	0	7073	13998	5370	1611	1463	31847	22050	6743	0	9073	14145	17776	8312	11790	14455	19226	31759	16191	14000	3107	3038	305
EQW00_08475_3536	SE	EQW00_08475	SE_Y	60	0	17839	1	4960	6249	3830	2233	1132	120	46	2003	3196	4477	0	2999	334	11193	1	2820	7106	0	4355	0	2308	5576	1353	552	505	11324	7176	2897	0	1946	3326	4439	1730	2283	2762	3386	5900	3348	3274	86	45	181
EQW00_08475_3537	SE	EQW00_08475	SE_Y	60	0	3851	0	1101	1564	1100	310	287	92	9	109	950	666	0	538	48	1739	0	461	1117	0	729	0	356	888	704	108	94	1842	1271	427	0	330	746	942	367	474	584	683	1051	610	552	83	155	27
EQW00_08480_3538	SE	EQW00_08480	SE_Y	60	0	999	0	208	290	415	3	128	80	8	25	1416	376	1	260	15	7333	0	2114	4640	0	3796	0	1614	3645	2092	396	364	8080	5391	1272	0	52	87	119	67	84	92	91	128	55	103	0	0	12
EQW00_08480_3539	SE	EQW00_08480	SE_Y	60	0	1089	1	276	249	430	1	97	311	23	109	0	638	1	474	50	20955	0	5449	12776	0	10561	1	4695	10406	4087	1097	1077	21140	13988	5370	0	129	128	178	92	115	163	249	252	115	234	2	30	76
EQW00_08490_3540	SE	EQW00_08490	SE_Y	60	0	0	0	0	0	0	0	0	13	0	455	0	0	0	0	0	17	0	6	13	0	6	0	10	7	4	0	1	20	9	6187	0	0	0	0	0	0	0	0	0	0	0	0	0	8
EQW00_08490_3541	SE	EQW00_08490	SE_Y	60	0	886	0	217	349	251	5	47	1316	189	340	3275	250	0	208	26	9928	0	2765	5834	0	4608	0	2327	4811	1341	561	569	10486	6227	1920	0	54	153	139	100	94	111	126	234	107	149	3	55	2
EQW00_08490_3542	SE	EQW00_08490	SE_Y	60	0	622	0	147	225	82	0	29	41	3	253	0	280	1	173	25	18372	1	4953	10849	0	9933	0	4403	8831	2997	1102	1059	19131	12018	3603	0	110	110	147	70	91	134	227	340	171	161	282	3	4
EQW00_08490_3543	SE	EQW00_08490	SE_Y	60	0	1	0	0	0	0	0	0	0	0	0	0	0	0	1	0	3	0	2	3	0	1	0	0	1	5	0	0	2	5	5546	0	0	0	0	0	0	0	0	0	0	0	0	0	0
EQW00_08490_3544	SE	EQW00_08490	SE_Y	60	0	0	0	0	0	0	0	0	2	0	4	0	0	0	0	0	0	0	0	0	0	0	0	0	0	0	0	0	0	0	4090	0	0	0	0	0	0	0	0	0	0	0	1	96	152
EQW00_08490_3545	SE	EQW00_08490	SE_Y	60	0	20	0	6	7	3	0	2	74	19	6	0	17	0	6	0	6157	0	1795	4206	0	3628	0	1674	2736	258	328	380	6830	5000	612	0	3	13	6	4	19	4	2	8	5	17	0	0	0
EQW00_08490_3546	SE	EQW00_08490	SE_Y	60	0	0	0	0	0	0	0	0	0	0	1	0	0	0	0	0	0	0	0	0	0	1	0	0	0	0	0	0	0	1	0	0	0	0	1	0	0	0	0	0	0	0	1	2	0
EQW00_08505_3547	SE	EQW00_08505	SE_Y	60	0	117190	53	37303	49436	51077	41783	6190	5297	827	27486	75984	107142	11	78646	3666	10489	1	2809	6750	1	4484	4	2300	5401	2159	569	522	11454	6814	2339	0	14667	25855	29833	12041	14518	20621	33074	47048	27481	26187	2552	2609	2191
EQW00_08510_3548	SE	EQW00_08510	SE_Y	60	0	5114	12	1452	1988	1814	740	213	442	54	583	531	1187	0	778	69	5232	1	1440	3156	0	2138	0	1011	2642	1291	247	248	5174	3217	2814	0	767	1088	1572	421	536	586	1196	1618	1135	982	108	13	160
EQW00_08510_3549	SE	EQW00_08510	SE_Y	60	0	330	0	82	104	62	7	11	2	0	30	0	221	0	161	15	1315	0	296	604	0	494	0	243	563	2288	50	40	1088	611	4645	0	97	102	158	33	52	59	77	153	106	79	1	44	0
EQW00_08510_3550	SE	EQW00_08510	SE_Y	60	0	565	1	184	239	83	655	11	62	12	211	117	152	0	130	7	1154	0	302	687	0	500	0	226	538	1288	67	59	1085	648	201	0	225	306	292	146	158	207	424	664	331	267	89	8	0
EQW00_08520_3551	SE	EQW00_08520	SE_Y	60	0	7966	0	2085	2578	2441	2277	430	8	6	3355	5208	1136	0	844	52	5265	0	1378	3292	0	2331	1	1127	2546	1541	286	246	5216	3589	1019	0	835	1083	1483	521	674	1022	1662	2517	1621	1279	445	35	41
EQW00_08525_3552	SE	EQW00_08525	SE_Y	60	0	0	0	1	1	0	1	0	55	5	11	0	1	0	1	0	3	0	0	3	0	2	0	0	1	188	0	0	1	0	838	0	0	1	0	0	0	0	0	1	1	0	0	45	8
EQW00_08540_3553	SE	EQW00_08540	SE_Y	60	0	950	0	170	213	191	320	87	7	0	329	816	281	0	187	22	3203	0	858	1975	0	1611	0	779	1598	1402	162	168	3508	2288	673	0	104	146	188	85	131	165	180	294	156	156	30	7	3
EQW00_08540_3554	SE	EQW00_08540	SE_Y	60	0	3668	2	728	1007	1159	757	294	239	46	1959	1910	1165	0	1023	86	14319	1	3841	8437	0	7102	0	3324	6769	3618	791	784	14928	9393	2788	0	376	657	781	516	655	863	827	1302	767	594	17	59	20
EQW00_08545_3555	SE	EQW00_08545	SE_Y	60	0	11166	0	2691	3944	2980	1942	491	312	40	1183	239	2147	0	1619	132	11295	1	2861	6661	0	4927	0	2441	5108	3351	597	540	11377	7102	1556	0	1333	2463	3456	1298	1776	2322	3563	5290	3581	2096	64	570	76
EQW00_08550_3556	SE	EQW00_08550	SE_Y	60	0	93	0	24	22	31	7	3	7	2	22	0	52	0	41	5	744	0	197	353	0	341	0	115	318	3049	26	33	622	437	1659	0	25	33	28	19	17	32	47	64	35	22	16	0	1033
EQW00_08550_3557	SE	EQW00_08550	SE_Y	60	0	1187	1	304	459	387	101	97	1034	85	1197	279	562	0	442	42	2083	0	386	890	0	808	0	386	838	2776	94	48	1666	924	7193	0	290	474	644	202	295	367	821	1215	640	357	180	8	120
EQW00_08555_3558	SE	EQW00_08555	SE_Y	60	0	3632	1	821	1279	766	601	453	1299	132	969	771	1122	0	825	82	16633	0	4345	10856	0	8176	0	3939	7834	3664	834	817	18079	11902	3701	0	384	718	895	217	284	316	492	709	376	467	191	8	5
EQW00_08560_3559	SE	EQW00_08560	SE_Y	60	0	23964	0	4592	6918	6919	2814	1156	1865	257	10618	11174	4099	0	2930	374	31019	2	8280	21135	1	17871	1	7394	14826	8822	1641	1600	33912	23736	7509	0	2369	4001	4773	1365	1695	2038	2245	3757	2206	2423	934	14	183
EQW00_08560_3560	SE	EQW00_08560	SE_Y	60	0	1216	0	305	429	625	12	50	3	3	529	0	1967	0	1237	130	15474	0	3840	9674	3	7619	1	3408	7112	3194	801	678	15889	10524	2893	0	121	342	343	109	91	98	156	252	170	219	2	4	3
EQW00_08565_3561	SE	EQW00_08565	SE_Y	60	0	137	0	32	31	37	11	25	61	6	205	24	34	0	19	1	196	0	64	138	0	103	0	38	106	629	10	8	195	143	402	0	32	43	75	6	14	15	19	40	23	18	0	18	2
EQW00_08565_3562	SE	EQW00_08565	SE_Y	60	0	411	0	172	117	93	126	78	32	6	324	467	354	0	282	60	12472	0	2967	7775	0	5664	0	2708	5863	2464	614	579	12827	8390	2227	0	83	156	266	42	92	90	119	280	90	103	0	0	23
EQW00_08570_3563	SE	EQW00_08570	SE_Y	60	0	3504	3	831	1238	828	1327	263	869	106	202	5093	1976	0	1623	149	5044	0	1341	3388	0	2572	0	1176	2448	2039	245	247	5231	3658	992	0	1	14	22	5	7	4	8	23	8	10	5	7	0
EQW00_00910_327	SE	---	SE_N	60	0	25	1	3	1	0	0	0	1063	182	27	0	16	0	14	4	10677	0	2989	5898	0	5178	0	2073	5007	1955	612	538	9931	6495	4043	0	1	3	3	0	2	0	1	1	0	3	19	113	101
EQW00_08570_3564	SE	EQW00_08570	SE_Y	60	0	17504	5	4030	5297	3979	1550	1237	3554	525	5026	2913	5625	1	4131	527	14563	1	3876	9307	0	7343	0	3115	6865	4281	725	624	14790	10118	3916	0	3769	4886	6840	1336	2039	2215	4216	7005	4434	2870	616	2179	1077
EQW00_08570_3565	SE	EQW00_08570	SE_Y	60	0	23958	13	6242	7645	7106	6044	1851	5890	804	7224	10765	11562	2	8316	1035	25382	1	6506	17229	1	13287	0	5836	12021	4385	1266	1208	27028	19683	5649	0	4961	8085	9304	1896	2896	3657	6515	10718	5904	3955	1978	3147	721
EQW00_08570_3566	SE	EQW00_08570	SE_Y	60	0	22046	1	6137	7014	5417	8121	2156	173	35	3851	7220	9141	0	6658	1015	17062	0	4511	11453	1	7866	3	3765	7977	2738	918	802	18003	12070	3449	0	4999	7962	10118	2201	2680	3285	6035	9958	5503	3809	1040	937	270
EQW00_08570_3567	SE	EQW00_08570	SE_Y	60	0	518	1	170	128	150	140	55	89	11	1	144	351	0	215	31	1260	0	320	815	0	683	0	282	646	328	72	59	1350	925	317	0	146	171	271	57	81	83	166	241	130	81	21	27	35
EQW00_08570_3568	SE	EQW00_08570	SE_Y	60	0	6655	0	1947	2191	1556	457	563	1175	129	1053	613	4269	2	2692	406	12669	2	3577	8662	1	6034	0	2789	6451	2819	721	624	14045	9254	2966	0	1747	2726	3478	646	920	1116	1941	3124	1855	1294	147	228	545
EQW00_08570_3569	SE	EQW00_08570	SE_Y	60	0	5573	0	2126	2872	1616	266	660	1004	107	721	880	1608	0	1137	197	4058	2	1129	2795	0	1358	0	740	2005	400	212	189	4053	2661	4818	0	1122	2149	2748	589	568	820	1514	2003	1362	987	106	234	832
EQW00_08570_3570	SE	EQW00_08570	SE_Y	60	0	44099	3	13968	19249	11020	13200	5386	13885	1869	16584	35898	17450	4	13110	2273	20844	1	5293	14228	3	11438	1	4900	10069	3230	1069	930	22100	16209	5634	0	9717	13214	18678	3694	5483	5660	11656	18442	9632	6585	1257	1326	3421
EQW00_08570_3571	SE	EQW00_08570	SE_Y	60	0	29925	1	8264	10100	7233	6515	3112	4960	722	11368	13199	10301	8	7285	1231	11800	1	3120	8106	1	6000	1	2501	5783	1980	627	589	12667	9004	4519	0	6708	9283	12052	2131	3254	3732	7768	11317	6399	4387	793	735	2976
EQW00_08570_3572	SE	EQW00_08570	SE_Y	60	0	25413	2	6879	8696	6019	5878	2533	4405	599	6395	10546	15084	3	9326	1605	21509	2	5598	14559	1	10053	1	4715	10310	1552	1138	1039	22805	16169	4366	0	5142	7977	10266	1889	2687	2944	6234	9446	5485	3522	548	996	2116
EQW00_08570_3573	SE	EQW00_08570	SE_Y	60	0	8850	1	2142	3088	1929	1758	733	1366	182	838	2408	10311	3	6166	1018	18335	0	4756	12743	0	9510	0	4355	8730	1713	968	906	20160	14285	4252	0	1769	2557	3673	654	949	1003	1913	3324	1982	1234	322	158	373
EQW00_00910_328	SE	---	SE_N	60	0	6	0	4	18	0	0	2	2348	277	667	1	94	0	83	6	28526	0	7626	18423	0	16070	0	7121	13905	4708	1589	1739	30464	21059	7431	0	1	2	9	0	2	7	4	13	2	14	243	1039	1252
EQW00_08575_3574	SE	EQW00_08575	SE_Y	60	0	54491	59	15161	17423	14207	14120	1983	1459	221	1621	22363	11486	0	8475	622	27338	0	6694	18994	0	14110	0	6562	13015	5785	1461	1368	30459	21023	6003	0	5944	9386	10675	4601	5853	7616	8687	13811	7738	9862	411	569	651
EQW00_08575_3575	SE	EQW00_08575	SE_Y	60	0	441	0	148	150	124	65	22	4172	570	134	160	221	0	175	21	485	0	110	273	0	171	0	96	213	101	40	20	467	304	5096	0	62	157	139	62	67	90	107	181	119	117	3	13	21
EQW00_08575_3576	SE	EQW00_08575	SE_Y	60	0	0	0	0	0	0	0	0	1	0	0	0	0	0	0	0	0	0	0	0	0	0	0	0	0	13	0	0	0	0	9	0	0	0	0	0	0	1	1	0	0	0	0	0	0
EQW00_08585_3577	SE	EQW00_08585	SE_Y	60	0	21305	2	4785	7306	4747	2130	1748	4416	631	15104	5785	7355	0	5672	485	13358	1	3290	8839	0	6121	1	2795	6229	3434	664	616	13765	10112	2796	0	3521	6385	7348	3512	4326	5917	8405	12849	8462	5385	2478	2118	1054
EQW00_00910_329	SE	---	SE_N	60	0	0	0	0	0	0	0	0	1	0	0	0	0	0	0	0	0	0	0	0	0	0	0	0	0	0	0	0	0	0	0	0	0	0	0	0	0	0	0	0	0	0	0	0	0
EQW00_08595_3578	SE	---	SE_N	60	0	0	0	0	0	0	0	0	0	0	0	0	0	0	0	0	0	0	3	0	0	0	0	0	0	0	0	0	1	0	3533	0	0	0	0	0	0	0	0	0	0	0	0	0	0
EQW00_01410_577	SE	---	SE_Y	0	0	0	0	0	0	0	0	0	0	0	0	0	0	0	0	0	0	0	0	0	0	0	0	0	0	0	0	0	0	0	0	0	0	0	0	0	0	0	0	0	0	0	0	0	0
EQW00_03180_1365	SE	---	SE_Y	0	0	0	0	0	0	0	0	0	0	0	0	0	0	0	0	0	0	0	0	0	0	0	0	0	0	0	0	0	0	0	0	0	0	0	0	0	0	0	0	0	0	0	0	0	0
EQW00_08600_3581	SE	EQW00_08600	SE_Y	0	0	0	0	0	0	0	0	0	0	0	0	0	0	0	0	0	0	0	0	0	0	0	0	0	0	0	0	0	0	0	0	0	0	0	0	0	0	0	0	0	0	0	0	0	0
EQW00_00910_330	SE	---	SE_N	60	0	2192	0	476	433	294	1754	10	7086	916	6030	0	430	0	343	29	29949	2	7944	19674	0	17215	1	7371	14707	3091	1703	1758	32283	22057	8266	0	146	149	153	98	168	432	310	456	271	385	7	0	2768
EQW00_08605_3582	SE	EQW00_08605	SE_Y	60	0	14839	3	4857	6145	7931	8228	1153	10068	1249	22958	15236	1352	3	1014	61	529	0	121	318	0	217	0	119	268	1722	21	21	463	290	2953	0	2351	3317	4029	1658	2028	2739	3130	4604	3150	3269	3922	1741	1083
EQW00_08605_3583	SE	EQW00_08605	SE_Y	60	0	294	0	110	135	178	107	26	1902	245	1037	121	128	0	105	6	96	0	19	46	0	23	0	18	45	445	2	4	73	47	2851	0	39	59	86	33	41	56	52	118	52	83	200	686	131
EQW00_08605_3584	SE	EQW00_08605	SE_Y	60	0	60231	13	16768	22388	15593	15048	2120	3148	431	2493	23594	30861	6	20179	1098	26569	1	6931	19512	1	14316	2	6383	12517	3572	1337	1302	28553	22078	6002	0	4708	7254	9128	4522	6288	7546	7939	14292	6829	9127	521	782	142
EQW00_08605_3585	SE	EQW00_08605	SE_Y	60	0	61725	3	16586	21847	12677	7747	2429	924	136	958	4270	38792	1	25127	1229	28913	1	7457	20634	1	14855	0	6925	13701	3276	1557	1405	31999	23060	6276	0	4363	6262	8660	3636	4918	6674	8960	13787	6756	8548	183	970	46
EQW00_08605_3586	SE	EQW00_08605	SE_Y	60	0	10757	1	2654	3454	2309	698	419	240	62	447	755	14417	0	8662	399	14169	1	3754	9893	1	7372	0	3234	6848	2322	762	674	15377	10685	3198	0	594	911	1094	600	765	991	1232	1884	904	1280	10	160	16
EQW00_08615_3587	SE	EQW00_08615	SE_Y	60	0	7117	1	1586	1776	1972	718	386	1420	191	484	3263	3277	1	2324	210	18648	1	5058	12702	0	8777	0	4211	9037	4293	1052	1083	20248	13797	3945	0	681	1211	1580	614	906	1030	1238	1859	1144	1140	21	126	4
EQW00_08615_3588	SE	EQW00_08615	SE_Y	60	0	765	0	187	225	204	230	52	341	37	66	440	83	0	60	5	387	0	131	229	0	195	0	77	178	1168	17	14	339	220	240	0	70	93	120	46	65	74	76	142	74	92	39	52	27
EQW00_00910_331	SE	---	SE_N	60	0	1	0	0	0	0	0	0	36	3	20	0	0	0	0	0	3	0	1	0	0	3	0	1	0	0	0	0	2	0	24	0	0	0	0	0	0	0	0	0	0	0	0	0	13
EQW00_08620_3589	SE	EQW00_08620	SE_Y	60	0	435	0	58	61	43	10	75	0	0	119	2	1055	0	824	103	19828	0	5117	13029	1	10527	0	4616	9406	3589	1072	930	20899	14309	3489	0	52	133	130	40	32	41	131	149	98	62	3	0	2
EQW00_08625_3590	SE	EQW00_08625	SE_Y	60	0	0	0	0	0	0	0	0	0	0	0	0	0	0	0	0	0	0	0	0	0	0	0	0	0	0	0	0	0	0	0	0	0	0	0	0	0	0	0	0	0	0	0	0	0
EQW00_08625_3591	SE	EQW00_08625	SE_Y	60	0	193	0	61	105	43	19	40	118	10	59	407	105	0	50	20	872	0	195	419	0	316	0	130	358	467	59	29	683	415	137	0	47	134	137	25	25	38	34	52	33	45	1	50	53
EQW00_08625_3592	SE	EQW00_08625	SE_Y	60	0	2191	5	563	604	393	791	270	828	114	882	1109	672	0	442	112	4925	0	1323	3284	0	2598	0	1107	2443	1814	272	265	5236	3641	969	0	482	779	871	243	256	324	300	563	201	332	122	200	310
EQW00_08625_3593	SE	EQW00_08625	SE_Y	60	0	4300	2	1207	1287	828	768	445	1379	181	1037	6329	835	2	592	165	6220	0	1676	3973	0	2506	0	1237	3024	1740	304	336	6424	4278	1938	0	1304	2200	2579	564	662	788	913	1515	780	872	131	305	937
EQW00_08630_3594	SE	EQW00_08630	SE_Y	60	0	18234	3	4724	6164	5296	3428	911	842	165	985	836	4038	0	3017	285	11468	0	3328	7631	1	6086	0	2829	5699	4977	646	691	12900	8515	2950	0	2209	3797	4751	1846	2343	3025	3571	5530	2992	3290	39	179	77
EQW00_08635_3595	SE	EQW00_08635	SE_Y	60	0	16900	8	6009	7311	4482	3860	918	596	79	3491	11649	12305	0	9518	726	5748	0	1649	3570	0	3093	0	1285	2886	3163	265	359	6123	4149	1321	0	2955	3733	4644	3364	4183	5533	5236	8273	4691	4414	169	70	249
EQW00_00910_332	SE	---	SE_N	37	0	0	0	0	0	0	0	0	0	0	0	0	0	0	0	0	0	0	0	0	0	0	0	0	0	0	0	0	0	0	0	0	0	0	0	0	0	0	0	0	0	0	0	0	0
EQW00_08635_3596	SE	EQW00_08635	SE_Y	60	0	9497	1	2597	3158	2807	1569	530	3376	543	7434	2298	4263	1	3161	224	1899	0	404	818	0	696	0	289	828	3412	76	78	1403	863	5119	0	1641	1901	2425	1631	1979	2543	1888	3151	2690	2285	565	1129	1691
EQW00_08635_3597	SE	EQW00_08635	SE_Y	60	0	8729	0	2693	3110	2312	1589	493	523	83	561	1766	9308	0	5869	453	6647	1	1742	4009	0	3508	1	1479	3429	2057	352	292	7085	4701	1358	0	1363	1689	2253	1244	1848	2430	1931	3693	2389	2302	60	57	305
EQW00_08640_3598	SE	EQW00_08640	SE_Y	60	0	3855	1	982	1425	1142	1423	182	3	2	108	1060	2456	0	1552	114	9317	1	2530	5994	0	4609	0	2125	4560	4198	465	442	9958	6362	1904	0	182	285	384	248	370	529	1127	1730	1060	601	9	3	26
EQW00_08640_3599	SE	EQW00_08640	SE_Y	60	0	11	0	4	3	6	3	1	496	69	20	5	4	0	5	0	5	0	4	6	0	4	0	0	4	62	0	0	1	1	245	0	0	1	2	1	2	1	0	5	2	5	0	9	0
EQW00_08645_3600	SE	EQW00_08645	SE_Y	60	0	3	0	0	1	1	0	0	0	0	0	0	0	0	0	0	2	0	0	1	0	0	0	0	2	515	0	0	0	0	791	0	0	1	0	0	0	0	0	1	0	0	0	0	0
EQW00_08645_3601	SE	EQW00_08645	SE_Y	60	0	5514	0	1195	1787	1946	1140	122	37	11	1521	559	1825	1	1302	97	28101	1	7262	18586	0	15947	0	7100	13865	6339	1639	1456	30950	20516	6543	0	369	531	589	411	650	900	2702	4615	2455	790	10	1	14
EQW00_08650_3602	SE	EQW00_08650	SE_Y	60	0	1632	0	444	591	617	520	94	7	0	155	256	985	0	602	43	15423	2	4009	9507	0	8638	0	3836	7461	6201	793	679	16381	10678	3422	0	143	220	365	149	270	348	1489	2210	1368	405	6	0	26
EQW00_08650_3603	SE	EQW00_08650	SE_Y	60	0	3	0	0	0	0	0	0	6	3	0	0	0	0	0	0	10	0	3	2	0	2	0	1	4	348	0	0	5	3	372	0	0	1	0	1	0	3	0	0	0	0	0	0	0
EQW00_08655_3604	SE	EQW00_08655	SE_Y	60	0	2243	0	448	684	381	112	47	0	0	242	147	488	0	316	30	8970	0	2384	5520	0	4970	0	2063	4584	4407	513	381	9578	6183	1987	0	169	192	296	251	390	435	805	1125	711	435	10	33	1
EQW00_00910_333	SE	---	SE_N	37	0	0	0	0	0	0	0	0	0	0	0	0	0	0	0	0	0	0	0	0	0	0	0	0	0	0	0	0	0	0	0	0	0	0	0	0	0	0	0	0	0	0	0	0	0
EQW00_08655_3605	SE	EQW00_08655	SE_Y	60	0	111	1	48	33	43	0	16	0	0	1	7	52	0	52	1	1943	1	531	1053	0	855	0	304	920	1731	105	68	1770	1077	820	0	3	6	9	6	5	12	20	22	15	9	0	0	0
EQW00_08655_3606	SE	EQW00_08655	SE_Y	60	0	88	0	47	23	45	28	2	0	0	14	11	66	0	55	2	2629	0	689	1695	0	1375	0	609	1307	1435	122	113	2836	1764	513	0	6	9	17	12	12	22	21	26	18	21	0	0	0
EQW00_08660_3607	SE	EQW00_08660	SE_Y	60	0	511	0	180	161	31	306	30	0	0	121	11	518	0	351	9	14247	0	3810	8894	0	7107	1	3245	6909	6931	701	568	14980	9669	3151	0	46	107	153	106	107	137	163	264	166	203	5	2	0
EQW00_08670_3608	SE	EQW00_08670	SE_Y	60	0	10472	3	3106	3483	3620	4382	1412	1959	285	4363	6712	1806	0	1369	159	9148	0	2347	5877	0	4314	0	2038	4368	2228	492	371	9589	6055	1733	0	1176	2354	2582	1022	1409	1759	1051	1878	1036	1384	400	550	139
EQW00_08670_3609	SE	EQW00_08670	SE_Y	60	0	38387	6	11185	13895	18321	24834	5553	10547	1487	18900	34257	22485	3	15979	2452	12850	0	3128	7146	3	5640	0	2571	5776	1916	680	522	12911	8356	3296	0	3015	5508	8164	3467	3853	6205	4528	6691	3085	4149	610	1330	1633
EQW00_08670_3610	SE	EQW00_08670	SE_Y	60	0	83484	17	20618	31225	38948	42769	10436	12140	1694	26022	74794	49554	3	38572	5559	16610	1	4110	10132	0	7972	3	3705	7930	3588	849	709	17459	10898	3338	0	10153	21089	28332	10554	12127	17059	13692	21726	11054	14460	3346	3802	3230
EQW00_08675_3611	SE	EQW00_08675	SE_Y	60	0	57346	8	10477	15368	12968	17585	3733	5689	711	4081	33163	53246	2	37591	5576	14323	3	3453	8927	0	7120	0	3143	7027	3743	694	628	14595	9365	2835	0	5871	11904	18385	5344	6214	8113	6630	9122	4572	6812	848	1370	2187
EQW00_08675_3612	SE	EQW00_08675	SE_Y	60	0	5604	0	1166	1572	1098	949	431	1509	195	1163	2100	8572	0	5720	967	2577	0	669	1611	0	1259	0	569	1274	737	131	102	2756	1673	2283	0	778	1353	2228	602	743	876	747	1024	507	847	61	137	370
EQW00_00910_334	SE	---	SE_N	15	0	0	0	0	0	0	0	0	0	0	0	0	0	0	0	0	0	0	0	0	0	0	0	0	0	0	0	0	0	0	0	0	0	0	0	0	0	0	0	0	0	0	0	0	0
EQW00_08675_3613	SE	EQW00_08675	SE_Y	60	0	29601	13	8723	12067	10905	9322	4126	6221	908	6880	13787	34650	7	23120	3657	14580	1	3604	8879	1	7334	1	3331	6771	2128	747	568	15013	9673	2695	0	5624	9059	13358	4077	5154	6427	5183	7738	4378	5132	1704	1092	847
EQW00_08675_3614	SE	EQW00_08675	SE_Y	60	0	20708	24	6529	8090	10093	13816	3903	14754	1859	4961	20220	15043	3	10691	1628	5236	0	1210	2958	0	2392	0	1107	2440	1421	234	177	5301	3128	3567	0	3236	5906	6546	2689	3585	4758	2834	5041	3058	3849	993	3778	3680
EQW00_08680_3615	SE	EQW00_08680	SE_Y	60	0	14322	3	3368	3777	4615	5152	1526	1967	249	1896	12791	7215	0	4928	824	2067	0	541	1152	0	830	0	367	1061	1869	96	67	1979	1223	408	0	2342	4146	5635	1930	2369	2876	2074	3294	1803	2221	370	596	293
EQW00_08680_3616	SE	EQW00_08680	SE_Y	60	0	67701	5	12702	15645	20277	22415	6124	10817	1419	15878	44793	23375	3	15392	2754	6414	3	1605	3817	1	2813	2	1308	3046	1539	337	216	6370	3611	1330	0	6779	15514	20607	6884	7303	10363	7612	11624	6323	8025	1870	2373	1872
EQW00_08685_3617	SE	EQW00_08685	SE_Y	60	0	10217	2	2713	3154	2529	2456	1006	893	144	760	4804	11593	2	6814	1273	4003	1	1073	2823	0	2039	1	846	2116	2159	207	180	4408	2988	938	0	1721	4091	5296	1690	1878	2613	1749	2755	1375	1660	145	289	71
EQW00_08685_3618	SE	EQW00_08685	SE_Y	60	0	24257	8	7715	8846	7752	8110	3108	3005	401	5432	13597	14856	2	8772	1524	5047	0	1311	3435	0	2318	0	1149	2475	967	259	218	5499	3527	1012	0	3611	8051	10114	3264	3693	5019	3633	4890	2824	3351	429	451	528
EQW00_08685_3619	SE	EQW00_08685	SE_Y	60	0	20975	11	5157	6829	7221	5366	2935	15708	2105	11701	9324	14531	1	9605	1646	2939	0	657	1731	0	1289	0	642	1365	795	136	118	2822	1979	5395	0	3710	6977	8848	3143	3468	4618	3083	5013	2740	3371	525	1532	1540
EQW00_08690_3620	SE	EQW00_08690	SE_Y	60	0	1920	0	553	648	585	342	86	0	1	146	884	1011	0	807	73	3852	0	1072	2465	0	1815	0	828	1837	2143	226	205	4080	2736	734	0	1291	2138	2516	716	944	1150	1122	1873	1206	961	210	114	18
EQW00_00910_335	SE	---	SE_N	28	0	0	0	0	0	0	0	0	0	0	0	0	0	0	0	0	0	0	0	0	0	0	0	0	0	0	0	0	0	0	0	0	0	0	0	0	0	0	0	0	0	0	0	0	0
EQW00_08695_3621	SE	EQW00_08695	SE_Y	60	0	38905	8	7191	9818	8075	3121	2851	4020	584	9770	4022	12341	1	8824	946	28391	3	7079	18364	0	14211	0	6381	13120	5923	1508	1282	30080	20303	5858	0	3765	6389	7578	2938	3806	5334	5354	8165	4811	4150	861	900	331
EQW00_08705_3622	SE	EQW00_08705	SE_Y	60	0	56561	2	16275	21457	18825	10751	3560	2496	391	11365	34253	37685	1	26003	2350	24628	1	6467	16352	1	13671	1	6004	11416	3502	1308	1203	26546	18783	5704	0	5840	8331	11368	5195	6877	8561	8922	14380	6851	8959	1928	1433	884
EQW00_08705_3623	SE	EQW00_08705	SE_Y	60	0	41042	6	13149	15339	10721	11596	2529	3107	506	9907	19286	39905	1	30530	2667	18248	2	4596	11574	0	8843	0	4171	8412	1607	950	835	18861	12803	3529	0	4866	7413	10096	4164	5460	6618	7593	10254	5207	7345	475	417	768
EQW00_08705_3624	SE	EQW00_08705	SE_Y	60	0	29082	2	8921	11908	8164	6100	2067	251	57	8407	5665	25372	1	19049	1742	17955	1	4445	11333	0	8417	0	3768	8465	5062	837	807	18036	12040	441	0	3912	5953	8230	3771	4840	5582	5669	7839	4209	6763	432	193	399
EQW00_08705_3625	SE	EQW00_08705	SE_Y	60	0	16019	3	4564	5181	2895	2571	743	687	126	5849	5931	21203	2	14107	1259	22824	1	5773	14377	0	11820	1	4993	10778	5868	1089	956	23258	15862	6296	0	1478	2151	3030	1391	1876	2176	2196	3384	1608	2707	241	122	125
EQW00_08705_3626	SE	EQW00_08705	SE_Y	60	0	12955	0	2523	3095	3094	3217	639	2609	313	11100	5645	3509	0	2765	203	2775	0	713	1815	0	1249	0	548	1375	1850	143	153	2992	2003	679	0	894	1558	1918	827	879	1372	1369	1931	1105	1573	339	382	145
EQW00_00070_37	SE	EQW00_00070	SE_Y	60	0	110807	23	35293	47626	37237	34469	10014	9504	1354	13574	62554	43130	8	31439	2739	15992	0	4214	10556	1	8096	0	3545	8057	5968	844	813	17690	11572	4247	0	14335	22940	29929	12737	15425	20174	23144	32386	18862	19170	3815	3115	1674
EQW00_00910_336	SE	---	SE_N	60	0	0	0	0	0	0	0	0	389	67	10	0	0	0	0	0	0	0	0	0	0	0	0	0	0	0	0	1	0	0	75	0	0	0	0	0	0	0	0	0	0	0	591	816	4
EQW00_08710_3627	SE	EQW00_08710	SE_Y	60	0	172	0	37	50	71	29	13	236	17	242	128	25	0	15	1	210	0	50	97	0	83	0	52	90	987	9	2	155	107	674	0	17	33	32	11	11	32	17	9	25	22	10	20	38
EQW00_08715_3628	SE	EQW00_08715	SE_Y	60	0	0	0	0	0	0	0	0	0	0	0	0	0	0	0	0	2	0	0	2	0	3	0	0	2	219	0	0	2	5	2	0	0	0	0	0	0	0	0	0	0	0	0	0	0
EQW00_08715_3629	SE	EQW00_08715	SE_Y	60	0	373	1	88	153	32	4	142	0	0	0	229	303	0	219	64	21020	0	5479	13681	0	10579	1	4695	9814	3178	1074	904	22856	14893	4276	0	193	327	514	56	70	172	50	90	38	90	2	22	298
EQW00_08715_3630	SE	EQW00_08715	SE_Y	60	0	891	1	144	274	157	15	178	1	4	232	2346	551	0	292	84	27379	0	7052	18584	1	15163	1	6370	13129	5757	1428	1298	29627	20854	6033	0	500	800	1115	100	166	324	169	271	139	189	0	45	2
EQW00_08720_3631	SE	EQW00_08720	SE_Y	60	0	131	0	29	66	60	1	68	5	0	89	0	76	0	64	14	5738	0	1453	3757	0	2908	0	1227	2656	3460	289	273	6144	4129	1113	0	57	99	107	19	28	14	16	19	21	22	0	0	0
EQW00_08720_3632	SE	EQW00_08720	SE_Y	60	0	621	0	75	82	197	9	145	29	1	527	1	396	0	269	89	31881	1	8092	21642	1	15930	0	7008	15009	3945	1697	1480	33800	23685	6883	0	280	482	622	49	102	109	62	95	90	100	7	8	0
EQW00_08720_3633	SE	EQW00_08720	SE_Y	60	0	69	0	10	11	47	5	11	1	0	46	0	59	0	28	8	5548	0	1408	3321	0	2642	0	1152	2670	2465	247	219	5620	3721	964	0	45	80	100	7	21	12	9	22	7	21	1	1	0
EQW00_08720_3634	SE	EQW00_08720	SE_Y	60	0	715	0	181	260	146	0	100	2	8	270	2	187	2	183	49	11991	1	2890	6958	1	5586	1	2556	5556	4440	570	479	11923	7625	6696	0	363	560	837	78	83	96	111	142	73	175	68	53	5
EQW00_08730_3635	SE	EQW00_08730	SE_Y	60	0	106494	31	32392	41848	46748	39258	11756	9721	1509	58043	72113	39681	1	33152	3418	10693	1	2739	6392	1	4826	0	2191	4987	3552	553	465	10572	6550	3042	0	15218	26063	32251	14479	16879	24292	29883	42941	26843	20957	2343	2012	2472
EQW00_08730_3636	SE	EQW00_08730	SE_Y	60	0	91612	22	30369	41626	40281	30389	9808	8347	1069	39266	58109	25692	4	17960	2022	10865	1	2572	6675	0	3828	0	2234	5115	2091	612	457	11035	6473	2030	0	10225	22529	26259	12509	13826	18777	24758	34801	21685	16344	1890	1850	1782
EQW00_08730_3637	SE	EQW00_08730	SE_Y	60	0	67025	11	16393	21650	20422	26678	5650	3689	591	17051	43391	34913	0	24985	2764	13845	2	3723	9121	0	7729	0	3299	6730	3304	740	686	15247	10453	2267	0	5069	8151	11758	5395	6861	9072	12891	19761	10202	7756	824	522	858
EQW00_08730_3638	SE	EQW00_08730	SE_Y	60	0	6025	2	1326	1757	2151	1518	508	1435	198	2435	3800	4207	0	2746	252	1583	0	318	739	0	736	0	251	641	2253	80	32	1292	751	2922	0	676	870	1416	549	771	900	1175	2135	1293	867	63	223	689
EQW00_08740_3639	SE	EQW00_08740	SE_Y	60	0	1205	0	351	416	383	239	75	106	29	157	619	487	0	300	10	455	0	100	225	0	180	0	76	204	603	20	22	408	221	60	1	125	161	180	110	140	154	307	484	272	188	3	10	5
EQW00_08745_3640	SE	EQW00_08745	SE_Y	60	0	1338	0	329	401	316	635	66	151	16	319	493	450	2	326	26	1833	0	386	919	0	788	0	318	798	2032	77	76	1546	948	270	0	232	263	389	162	231	258	383	671	459	332	1	12	3
EQW00_08745_3641	SE	EQW00_08745	SE_Y	60	0	8968	0	2377	3189	2234	1821	551	251	21	1351	1502	3561	1	2742	210	16873	1	4147	10342	0	8662	0	3746	7990	5918	904	750	17412	11603	3643	0	1273	1919	2635	1185	1586	1983	3247	5180	2782	1925	128	462	122
EQW00_08745_3642	SE	EQW00_08745	SE_Y	60	0	56	0	27	20	16	17	5	3	2	15	22	61	0	25	2	272	0	54	128	0	153	0	45	120	72	11	17	205	159	44	0	19	14	18	9	22	21	24	51	21	19	2	3	0
EQW00_08750_3643	SE	EQW00_08750	SE_Y	60	0	5	0	3	7	1	7	0	0	0	1	1	7	0	4	0	50	0	8	22	0	8	0	8	17	55	2	4	42	22	3	0	0	2	3	0	0	3	5	5	5	0	0	0	0
EQW00_08750_3644	SE	EQW00_08750	SE_Y	60	0	21686	1	7868	9599	6624	6926	1203	266	32	1229	16865	24394	1	18311	1490	17749	1	4578	11603	2	8442	1	3771	8785	5299	930	896	18986	12189	3204	0	4591	8060	9563	4598	5664	7814	10543	14339	8366	6485	2536	770	334
EQW00_08750_3645	SE	EQW00_08750	SE_Y	60	0	27342	5	9005	11399	8126	7048	1545	1355	194	5588	13780	51891	12	41645	3112	9932	1	2666	6257	1	5103	0	2375	4946	2534	540	492	10991	7097	2328	0	6171	8738	11085	5246	6584	8706	13443	18342	10412	7795	487	442	520
EQW00_08750_3646	SE	EQW00_08750	SE_Y	60	0	0	1	0	0	0	0	0	298	37	1	0	1	0	0	0	0	0	0	0	0	0	0	0	0	31	0	0	0	0	4105	0	0	1	1	0	0	0	0	2	0	0	31	283	146
EQW00_08760_3647	SE	EQW00_08760	SE_Y	60	0	4033	1	984	1151	1093	2026	151	1698	210	1650	3173	823	0	571	34	6164	0	1673	3629	1	3029	0	1186	2969	2921	314	317	5597	4090	3356	0	2353	2466	3055	774	968	1381	2478	4324	2465	585	413	469	773
EQW00_08760_3648	SE	EQW00_08760	SE_Y	60	0	14598	5	3347	4690	3219	1973	674	3744	466	4033	1383	2921	0	2047	135	21278	0	5809	13267	1	10151	0	4992	10206	2928	1207	1102	22457	14511	4197	0	6469	7827	10296	3480	3993	5224	9332	14928	7307	1945	2437	2567	1660
EQW00_08760_3649	SE	EQW00_08760	SE_Y	60	0	2508	2	542	715	783	369	124	1014	157	924	423	429	0	272	39	3268	0	853	1803	0	1384	0	574	1576	2881	146	148	2857	2020	16	0	1716	1818	2096	723	788	1047	1499	2598	1729	424	663	925	313
EQW00_08760_3650	SE	EQW00_08760	SE_Y	60	0	11248	1	2192	3409	2499	916	404	1305	188	656	2125	3792	0	2569	194	25407	3	6952	16561	1	14509	0	6069	12155	6338	1512	1536	27563	19427	5870	0	5061	5734	7194	2889	3469	5167	6635	11641	5740	1327	2510	2442	1738
EQW00_08760_3651	SE	EQW00_08760	SE_Y	60	0	1260	1	240	237	101	219	73	375	55	698	37	689	0	448	35	3961	0	1177	2611	0	1787	0	825	2120	1553	268	223	4290	2886	869	0	513	930	1040	390	470	602	780	1256	760	140	652	383	75
EQW00_08765_3652	SE	EQW00_08765	SE_Y	60	0	2660	2	656	793	801	284	120	489	81	387	1665	3061	1	2218	197	23008	0	6419	14877	3	12940	0	5509	11248	5804	1264	1243	25277	17668	5396	0	392	490	589	374	571	702	385	911	397	522	56	437	0
EQW00_08770_3653	SE	EQW00_08770	SE_Y	60	0	495	0	130	153	147	154	43	57	8	66	61	473	0	299	38	5140	0	1311	3064	0	2283	0	1073	2457	1976	240	219	5401	3381	951	0	42	104	207	89	125	186	108	210	111	134	19	13	0
EQW00_08770_3654	SE	EQW00_08770	SE_Y	60	0	2145	0	572	827	595	1372	87	4	6	271	222	501	0	454	43	3467	0	842	1989	0	1202	0	641	1604	2482	176	143	3420	2085	868	0	192	324	375	224	259	464	288	408	265	382	1	139	0
EQW00_08770_3655	SE	EQW00_08770	SE_Y	60	0	1602	0	405	469	370	775	62	27	18	77	553	164	0	141	7	2367	0	684	1368	0	1108	0	423	1181	1958	122	84	2388	1521	391	0	123	152	249	160	204	252	171	276	198	215	1	135	10
EQW00_08770_3656	SE	EQW00_08770	SE_Y	60	0	1487	4	396	617	379	908	59	0	4	117	500	173	0	158	27	3776	0	1037	2469	1	1723	0	806	1917	1330	210	191	4008	2548	995	0	123	208	277	170	182	302	258	354	220	245	3	83	4
EQW00_08775_3657	SE	EQW00_08775	SE_Y	60	0	2390	0	563	755	409	146	123	0	0	789	969	633	1	501	39	24495	1	6448	15832	1	12961	1	5697	11838	4567	1310	1269	26632	18202	5581	0	250	472	518	229	318	281	281	460	239	474	39	0	6
EQW00_00920_337	SE	---	SE_N	60	0	0	0	0	0	0	0	0	704	56	92	0	0	0	0	0	0	0	0	0	0	0	0	0	0	0	0	0	0	0	831	0	0	0	0	0	0	0	0	0	0	0	1	6	203
EQW00_08775_3658	SE	EQW00_08775	SE_Y	60	0	1669	1	431	619	192	13	75	1	2	1532	166	210	0	182	18	15212	1	3831	9134	0	7153	0	3413	7200	3995	787	669	15610	10045	2993	0	235	341	484	142	225	171	95	151	120	515	3	0	4
EQW00_08780_3659	SE	EQW00_08780	SE_Y	60	0	1944	1	599	737	596	653	176	63	3	378	764	653	0	523	46	407	2	102	246	0	148	0	86	195	231	14	15	397	230	1521	0	157	287	430	152	187	224	42	40	33	347	1	60	74
EQW00_08780_3660	SE	EQW00_08780	SE_Y	60	0	17514	11	5637	6317	5734	9868	1509	200	45	1081	8023	9991	3	6924	697	8842	1	2117	5077	1	4182	0	1884	4143	3383	433	318	8719	5462	2596	0	1738	2543	3386	1503	2289	2374	498	706	275	3016	53	113	36
EQW00_08780_3661	SE	EQW00_08780	SE_Y	60	0	99	0	28	58	50	32	17	1648	259	422	62	55	0	20	1	20	0	5	7	0	3	0	5	2	138	0	0	15	5	5605	0	8	20	27	10	21	25	2	3	3	15	0	160	354
EQW00_08785_3662	SE	EQW00_08785	SE_Y	60	0	52367	18	14143	18558	15405	11752	3883	849	207	3543	26848	26240	8	18542	2036	15310	0	4092	9837	3	8356	0	3620	7586	4195	865	741	16574	10981	3275	0	3580	5581	8101	3242	4327	5199	820	1270	589	6461	135	45	96
EQW00_08785_3663	SE	EQW00_08785	SE_Y	60	0	6408	0	1732	2168	1718	2613	462	110	7	244	2379	4689	0	2962	273	3896	0	1067	2440	0	1946	1	839	1944	1289	209	177	4201	2746	947	0	599	933	1411	580	728	840	117	203	86	1187	51	13	8
EQW00_08785_3664	SE	EQW00_08785	SE_Y	60	0	9212	0	2459	3012	2456	2108	880	48	22	1531	2206	9418	1	5660	513	9657	0	2138	5263	0	4040	0	1939	4321	3094	447	356	8862	5331	1595	0	1106	1384	2064	845	1195	1392	147	272	138	1809	30	16	20
EQW00_08785_3665	SE	EQW00_08785	SE_Y	60	0	63034	10	17155	24732	15683	12383	5060	317	105	20080	21453	29505	2	19549	1973	23171	0	5605	15040	2	11870	0	5037	11142	5501	1184	1107	24297	15850	4782	0	6589	10094	14604	6525	9202	10386	1535	1968	1250	12305	224	72	101
EQW00_08790_3666	SE	EQW00_08790	SE_Y	60	0	82522	12	27323	36663	22580	38785	7068	269	106	35	46167	49803	3	39487	4283	24776	0	6493	15741	2	13772	0	5833	11958	9324	1328	1384	26624	17750	3171	0	11083	14651	21689	10429	13781	16881	2268	3560	1752	17439	1011	136	711
EQW00_00920_338	SE	---	SE_N	28	0	0	0	0	0	0	0	0	0	0	0	0	0	0	0	0	0	0	0	0	0	0	0	0	0	0	0	0	0	0	0	0	0	0	0	0	0	0	0	0	0	0	0	0	0
EQW00_08795_3667	SE	EQW00_08795	SE_Y	60	0	50286	15	16796	20560	17909	14346	5066	1954	347	14352	32132	20473	0	14502	1621	13942	1	3431	8322	1	7178	1	2786	6655	5687	692	653	13637	9030	5943	0	8220	9763	13705	6496	9174	10342	1287	2233	1437	11056	224	321	495
EQW00_08795_3668	SE	EQW00_08795	SE_Y	60	0	100330	39	31164	43030	33930	47883	11643	2990	515	602	61472	38038	3	27061	3074	18765	2	5026	12717	3	9986	1	4262	9486	5223	1037	936	21445	14113	4337	0	10820	16699	21572	11344	16037	18699	2549	3666	2393	17543	355	682	202
EQW00_08800_3669	SE	EQW00_08800	SE_Y	60	0	63954	8	16720	23383	15567	13076	5065	491	103	4239	19227	29647	1	21687	2533	21604	0	5160	13351	0	11400	0	5188	10359	5396	1079	934	23033	14514	3421	0	8073	9222	13144	7777	10596	12619	1197	2339	1304	12022	207	136	117
EQW00_08800_3670	SE	EQW00_08800	SE_Y	60	0	22819	15	7303	9448	5189	4305	1561	262	54	2481	12739	17342	1	11174	1367	17997	2	4740	11924	0	9099	0	4142	8857	2848	1030	867	20235	13066	4113	0	2253	3183	4644	2673	3873	4307	455	778	454	4201	69	50	44
EQW00_08800_3671	SE	EQW00_08800	SE_Y	60	0	13880	20	3265	4632	3963	1905	1176	205	49	429	2133	10284	1	6771	674	11779	0	2857	6721	0	5752	0	2548	5272	2387	614	442	11834	7450	3971	0	1338	1562	2176	1480	1837	2522	271	488	243	2053	27	11	12
EQW00_08800_3672	SE	EQW00_08800	SE_Y	60	0	10336	2	2343	3222	2437	1624	640	58	18	378	1554	9739	0	6036	657	13757	1	3520	8776	0	7397	0	3233	6576	3719	758	635	14740	9733	3142	0	726	1113	1470	886	1510	1669	194	268	159	1511	15	13	8
EQW00_08805_3673	SE	EQW00_08805	SE_Y	60	0	51715	4	14999	18683	13936	10445	4303	976	122	678	10937	19921	2	13663	1321	20745	2	5348	13301	1	9338	1	4499	10228	4595	1087	908	21599	13505	4280	0	7808	11517	14390	9236	11697	14563	2076	3364	2127	12608	222	97	487
EQW00_08805_3674	SE	EQW00_08805	SE_Y	60	0	12057	0	3226	4477	3189	1863	790	271	54	182	3813	6334	2	4605	443	5928	0	1564	3767	1	2730	0	1344	2979	1348	337	245	6434	3980	1242	0	1182	1887	2573	1676	2152	2658	382	545	322	2228	34	30	145
EQW00_00920_339	SE	---	SE_N	60	0	0	0	0	0	0	0	0	1949	274	261	0	1	0	0	0	0	0	0	0	0	0	0	0	0	0	0	0	0	0	3054	0	0	0	0	0	0	0	0	0	0	0	613	315	293
EQW00_08805_3675	SE	EQW00_08805	SE_Y	60	0	2	0	2	0	1	1	0	21	1	0	1	0	0	0	0	0	0	0	0	0	0	0	0	0	23	0	0	0	0	368	0	0	0	1	0	0	0	0	0	0	0	1	0	10
EQW00_08805_3676	SE	EQW00_08805	SE_Y	60	0	24452	1	7229	9791	7486	8199	1619	1075	150	1039	10428	11524	1	9168	806	5466	0	1170	3039	0	2210	0	1084	2499	1619	242	193	5223	3133	4008	0	2758	4031	6050	4276	5276	6582	740	1311	895	5541	505	167	681
EQW00_08805_3677	SE	EQW00_08805	SE_Y	60	0	9034	0	2521	3264	2623	3763	627	243	30	328	4422	3064	0	2226	197	2383	0	594	1284	1	962	0	454	1140	1291	93	96	2056	1426	1898	0	994	1298	1726	1090	1245	1612	254	366	257	1533	71	75	17
EQW00_08805_3678	SE	EQW00_08805	SE_Y	60	0	20401	4	6705	8435	5642	2693	1451	770	99	636	7224	10058	1	6374	482	10205	0	2601	6174	0	4754	0	2228	5129	1684	563	450	10921	6579	2035	0	1883	2760	4036	2921	3891	4632	535	835	635	4084	254	46	107
EQW00_08805_3679	SE	EQW00_08805	SE_Y	60	0	32595	2	10702	13982	7310	5684	1926	365	59	32	5511	18818	1	11559	912	26861	0	6343	16917	0	13745	0	6307	12695	6023	1389	1189	28266	18368	6044	0	2741	4230	6512	4874	6940	7968	1028	1499	875	6567	98	138	117
EQW00_08810_3680	SE	EQW00_08810	SE_Y	60	0	19753	2	5737	7793	5946	6652	1057	19	28	887	17714	7270	0	4678	360	12983	0	3242	7730	1	6588	0	2943	6173	2651	706	567	13514	8710	2603	0	1798	2631	3643	2441	3209	4040	653	1116	599	3310	55	29	199
EQW00_08820_3681	SE	EQW00_08820	SE_Y	60	0	51068	2	15752	20996	15523	11280	2708	1937	300	1997	19630	14243	1	10862	580	16973	1	4434	10769	1	8209	0	3698	8264	4623	930	742	17964	11732	3497	0	5560	7880	10630	8048	10693	12678	2004	3127	1511	10004	313	303	152
EQW00_08820_3682	SE	EQW00_08820	SE_Y	60	0	39459	2	11959	14541	9642	8709	1718	578	143	1056	18235	27562	2	21203	1170	28292	3	7119	18786	1	15527	0	6878	13719	6569	1447	1463	30903	20921	6774	0	4091	5658	7305	5601	8033	9680	1361	1886	1033	7812	492	323	108
EQW00_00920_340	SE	---	SE_N	60	0	0	0	0	0	0	0	0	66	3	7	0	0	0	0	0	0	0	0	0	0	2	0	0	2	52	0	0	1	0	2032	0	0	0	0	0	0	0	0	0	0	0	0	0	3
EQW00_08825_3683	SE	EQW00_08825	SE_Y	60	0	2016	0	616	825	559	1003	80	33	6	229	498	3263	4	2293	128	6303	0	1467	3390	0	2714	0	1289	2966	2703	333	223	5917	3515	5523	0	205	304	464	247	303	453	71	77	65	520	27	0	6
EQW00_08825_3684	SE	EQW00_08825	SE_Y	60	0	53089	14	16293	19114	14154	12854	1658	1353	160	12060	13575	29802	9	20830	1001	27746	1	7258	18667	1	14405	2	6381	13578	5397	1444	1294	29357	21171	5526	0	5718	8351	11262	6803	8768	11504	1877	2518	1364	10590	269	183	96
EQW00_08830_3685	SE	EQW00_08830	SE_Y	60	0	24024	2	6851	9029	4671	1165	621	927	180	118	988	30970	5	22141	1224	23053	1	6071	16096	0	13233	1	5595	11317	2151	1206	1138	25591	18258	6022	0	1961	3074	5030	2318	3411	3712	562	960	441	4129	53	131	108
EQW00_08835_3686	SE	EQW00_08835	SE_Y	60	0	24294	0	5875	8017	5450	931	1684	697	138	5694	14847	45176	2	32446	2823	27019	0	7003	18297	0	14264	2	6168	13079	4070	1418	1302	29047	21105	6417	0	3785	5782	7084	3093	4042	5649	1532	3089	1374	5285	97	125	78
EQW00_08835_3687	SE	EQW00_08835	SE_Y	60	0	5616	3	1579	1994	1676	1064	366	16	21	1259	2698	2207	0	1415	116	3069	0	768	1789	0	1291	0	580	1411	1981	131	129	2954	1847	1064	0	638	863	1174	494	553	737	263	441	259	813	8	18	170
EQW00_08845_3688	SE	EQW00_08845	SE_Y	60	0	53315	3	11570	15853	13351	19285	4025	3251	459	21786	31223	41661	1	29070	3935	18487	2	4645	12294	0	9521	1	4156	8726	3814	968	842	19876	13565	3950	0	8724	15405	20240	6345	8607	11260	13321	20384	10754	8358	558	1032	294
EQW00_08845_3689	SE	EQW00_08845	SE_Y	60	0	25015	2	5384	7212	5789	2864	2016	1807	248	11833	2181	24337	3	17331	2697	8300	1	2059	5235	0	3603	1	1613	3772	2460	414	330	8167	5685	1582	0	3299	7732	10063	3368	3960	5495	5971	8505	4784	3776	333	921	191
EQW00_00070_38	SE	EQW00_00070	SE_Y	60	0	42514	55	13575	16378	13750	9586	3058	1295	216	6472	22522	15978	1	11197	981	15315	1	3845	10073	1	7424	1	3346	7228	2348	779	704	16175	10926	3680	0	7184	10520	13445	6299	6938	9200	11256	14798	8699	9187	747	515	845
EQW00_08845_3690	SE	EQW00_08845	SE_Y	60	0	55938	7	13439	19072	15115	29605	5582	6436	943	35628	40270	62705	19	47756	7383	19910	6	5192	13723	0	9501	0	4342	9497	4169	1080	882	20842	14725	4395	0	9220	17382	22551	8039	10403	13644	15494	22527	12389	8943	1362	2847	1125
EQW00_08850_3691	SE	EQW00_08850	SE_Y	60	0	41372	6	7578	10767	10458	9030	3016	6139	803	13609	12522	32196	2	23862	3524	9680	0	2692	6874	1	4765	2	2130	4715	1653	501	413	10155	7517	2129	0	3961	7470	10970	3797	4889	6543	7929	11517	6226	4437	1137	1095	296
EQW00_08850_3692	SE	EQW00_08850	SE_Y	60	0	38152	4	7442	9578	10915	25472	2896	3087	499	6798	45134	29207	2	21369	2958	10883	0	2954	7641	1	5977	1	2476	5343	2537	554	552	11845	8516	2612	0	4084	7968	10741	3734	5352	7062	8142	12263	6362	4685	911	859	350
EQW00_08850_3693	SE	EQW00_08850	SE_Y	60	0	75144	7	17641	24876	19964	47271	7175	5908	878	5163	56495	53289	8	40077	5663	17038	1	4457	11460	1	8786	1	3895	8149	3191	882	744	18549	12617	3904	0	10162	18350	24989	8589	12799	15677	15836	24877	12786	10539	576	1228	529
EQW00_08850_3694	SE	EQW00_08850	SE_Y	60	0	3501	0	873	997	881	1624	305	301	52	2166	2253	4368	0	3091	461	2933	0	801	2022	0	1509	0	637	1486	1590	148	126	3275	2174	629	0	433	840	1064	381	504	649	636	904	524	490	7	36	27
EQW00_08850_3695	SE	EQW00_08850	SE_Y	60	0	40077	3	8533	10332	7458	14118	2506	3765	522	13461	13245	52433	3	36582	5383	25976	2	6664	17810	1	13526	3	6056	12366	2222	1347	1162	28425	19869	6010	0	4487	9655	10975	4292	6751	8649	8023	12492	6403	5792	513	617	342
EQW00_08850_3696	SE	EQW00_08850	SE_Y	60	0	116940	17	25883	33421	23884	85381	8079	7703	1206	57582	114673	111175	12	82357	12073	38503	0	9370	26909	0	20161	0	8821	17932	4621	1880	1784	40947	28625	8350	0	14035	28797	33162	13167	19705	26139	23839	39052	20547	16559	451	1893	746
EQW00_08855_3697	SE	EQW00_08855	SE_Y	60	0	186713	18	39617	60131	46179	90240	15867	21066	2990	86645	120729	85836	10	70926	9817	34489	4	8537	23471	1	17959	3	7791	16412	4303	1861	1550	37340	25762	7591	0	19304	34379	45640	16821	22233	29094	32214	48214	28510	19589	6179	5013	1080
EQW00_08865_3698	SE	EQW00_08865	SE_Y	60	0	1547	0	284	373	220	4	70	30	9	540	1	314	0	231	33	9928	0	2802	6383	0	4383	1	2232	4834	1995	526	546	10456	6875	2502	0	240	439	457	189	190	230	229	413	296	293	3	5	9
EQW00_08865_3699	SE	EQW00_08865	SE_Y	60	0	254	0	30	19	10	0	50	8	0	139	1	120	0	92	10	8492	0	2286	5358	0	3904	0	1747	3983	5653	433	497	8690	5863	1811	0	8	36	36	2	11	12	20	43	27	25	0	0	0
EQW00_08870_3700	SE	EQW00_08870	SE_Y	60	0	32	0	9	7	10	0	0	0	0	17	0	36	0	38	2	509	0	112	247	0	173	0	72	184	801	14	18	306	265	673	0	10	9	11	6	7	19	31	32	31	9	0	0	0
EQW00_08870_3701	SE	EQW00_08870	SE_Y	60	0	32671	2	12467	15618	8042	6448	1645	1322	207	13507	7698	12455	1	10053	805	24922	2	6432	17443	3	12762	0	5894	11643	9516	1235	1232	26550	19559	5713	0	14319	17242	20848	12733	15981	19683	34051	56163	31238	15114	3087	4336	1605
EQW00_08870_3702	SE	EQW00_08870	SE_Y	60	0	420	0	127	138	151	65	28	0	0	133	199	100	0	88	4	622	0	153	312	0	205	0	103	311	684	34	22	489	352	472	0	109	181	204	115	121	135	228	407	299	138	106	67	39
EQW00_08875_3703	SE	EQW00_08875	SE_Y	60	0	28562	1	9414	11816	6766	2867	1697	1211	125	6664	1258	52007	7	39777	3397	25463	1	6682	17937	1	12858	1	5705	11855	5006	1295	1185	26452	20562	5337	0	3510	5233	7258	4623	5944	7106	9768	15652	7866	7573	121	135	252
EQW00_08875_3704	SE	EQW00_08875	SE_Y	60	0	23331	8	7969	10212	5625	289	1547	128	16	2063	1060	28478	8	21203	1760	26487	0	6912	19373	0	14156	0	6249	12364	5602	1346	1286	28700	22542	5867	0	3802	4886	7207	4383	6122	7033	8439	13720	6996	7134	376	406	83
EQW00_08875_3705	SE	EQW00_08875	SE_Y	60	0	13121	3	4221	5084	3164	3707	702	9	9	2456	5136	10629	0	8808	687	6925	0	1811	4516	0	3083	0	1365	3249	2379	306	315	6637	4992	1280	0	1824	2751	3753	2261	2828	3270	4293	6580	4066	3339	421	132	70
EQW00_08880_3706	SE	EQW00_08880	SE_Y	60	0	26	0	2	5	1	11	0	0	0	38	0	11	0	5	3	502	0	126	315	0	238	0	130	224	146	23	21	456	350	119	0	2	2	5	4	1	2	3	4	4	1	0	0	0
EQW00_08885_3707	SE	EQW00_08885	SE_Y	60	0	22898	5	7776	10813	5739	4391	803	1028	177	3026	9282	36127	5	28389	1835	22292	0	6300	16000	0	11803	1	5413	10480	7123	1186	1247	24119	19231	4765	0	1537	1923	2745	2956	3595	5017	8831	13017	7674	4756	202	533	402
EQW00_08890_3708	SE	EQW00_08890	SE_Y	60	0	364	0	96	149	105	18	26	1582	217	175	68	367	0	279	32	189	0	63	114	0	103	0	35	83	136	14	13	187	179	2541	0	34	64	79	46	71	97	124	206	132	102	14	165	183
EQW00_08890_3709	SE	EQW00_08890	SE_Y	60	0	2698	1	810	1022	792	447	191	1655	208	1203	321	2993	0	1748	149	2696	0	818	1979	0	1232	0	578	1300	789	141	136	2780	2088	5868	0	70	145	182	122	152	181	353	507	274	172	402	493	504
EQW00_08890_3710	SE	EQW00_08890	SE_Y	60	0	373	2	96	97	92	41	33	32	3	29	28	452	0	278	24	220	0	64	122	0	70	0	42	87	38	12	8	185	129	136	0	32	50	87	43	69	71	139	180	85	64	1	1	4
EQW00_08890_3711	SE	EQW00_08890	SE_Y	60	0	71700	28	22473	28593	20155	31871	4137	4502	605	16329	49208	67948	4	47564	4764	23683	0	5986	16423	2	11012	5	5282	11070	3197	1209	1164	25121	17643	4955	0	6100	11231	15495	10720	15278	18882	31141	45515	23871	14933	865	1215	1523
EQW00_08890_3712	SE	EQW00_08890	SE_Y	60	0	2707	2	843	909	876	685	212	225	59	1729	779	782	0	571	64	443	0	87	179	0	165	0	52	190	1144	21	22	324	234	79	0	289	383	573	296	381	463	778	1107	795	472	42	58	23
EQW00_08890_3713	SE	EQW00_08890	SE_Y	60	0	16199	14	5788	5947	4661	3812	1399	512	104	3810	2055	16638	0	10242	950	9474	0	2663	6595	1	4268	0	2003	4806	2900	512	462	9663	6681	1632	0	1998	3280	4784	3081	4172	5147	5977	9437	5792	4376	292	173	239
EQW00_08890_3714	SE	EQW00_08890	SE_Y	60	0	28922	6	11052	12429	8682	2731	2135	4240	575	8708	592	41482	2	35379	3811	18067	1	4987	12857	1	8467	0	3763	8898	2446	953	913	19876	13804	3694	0	3372	6568	10066	6444	8349	10236	16351	21818	11930	8244	315	481	201
EQW00_08890_3715	SE	EQW00_08890	SE_Y	60	0	15893	12	4837	6156	5015	4878	1295	481	92	3414	7456	18762	2	12224	1270	18882	1	5031	13421	1	9759	0	4314	9106	3514	1045	896	20423	15010	4123	0	1823	2704	4149	2691	3615	4038	5984	9062	5111	3459	64	44	51
EQW00_00935_341	SE	EQW00_00935	SE_Y	60	0	86	0	13	20	23	0	15	2	0	10	1	97	0	66	2	8887	0	2373	5224	0	4550	0	1920	4352	1205	457	489	8512	6021	5134	0	25	22	12	4	11	7	2	3	0	16	63	0	0
EQW00_08890_3716	SE	EQW00_08890	SE_Y	60	0	19287	2	6114	7814	5916	6874	1663	1318	240	10826	11859	26947	0	20139	2073	10926	0	2849	7295	0	5165	1	2448	5040	2304	590	561	11514	7855	2011	0	1721	2891	5313	3030	4206	4908	8413	12108	6420	4224	244	475	653
EQW00_08890_3717	SE	EQW00_08890	SE_Y	60	0	59804	14	17026	23183	15838	10017	4903	5252	760	31285	29306	40862	2	32210	3253	21012	0	5398	13596	2	10530	1	4689	9669	3986	1071	1084	22100	15699	4271	0	7116	10713	15705	10099	14056	17033	23899	38027	21252	14932	924	1204	1193
EQW00_08890_3718	SE	EQW00_08890	SE_Y	60	0	4754	1	1432	1743	1444	1267	320	597	84	1030	1699	4294	1	3126	311	3050	0	723	1832	0	1245	0	565	1434	1887	156	126	2751	1912	608	0	421	613	968	593	748	987	1420	1916	1274	921	27	58	163
EQW00_08890_3719	SE	EQW00_08890	SE_Y	60	0	77451	32	19719	27587	22425	24277	5525	6283	946	30019	29754	39790	10	32530	3237	20137	2	4896	13908	1	8896	0	4484	9229	3782	1042	1009	21731	14730	3964	0	5300	9781	13328	8593	11252	15566	22244	31334	18900	13900	2076	1824	1515
EQW00_08900_3720	SE	EQW00_08900	SE_Y	60	0	327	0	67	83	48	104	3	3	1	364	75	141	0	98	3	1346	0	330	886	0	652	0	286	630	1297	71	53	1417	934	286	0	39	58	51	35	62	75	65	102	49	78	1	1	0
EQW00_08900_3721	SE	EQW00_08900	SE_Y	60	0	1814	0	454	641	539	890	61	8	5	1669	1271	1834	0	1536	88	16980	0	4266	10607	0	8045	0	3509	7810	4939	834	838	16987	11863	3464	0	165	268	313	169	268	285	229	416	232	346	7	2	28
EQW00_08900_3722	SE	EQW00_08900	SE_Y	60	0	1993	0	405	502	598	6266	36	183	24	930	618	2431	0	1956	113	24260	1	6335	16931	0	13043	0	5608	11291	6965	1275	1273	26113	19362	5554	0	244	364	397	262	377	530	377	609	334	576	6	1	7
EQW00_00935_342	SE	EQW00_00935	SE_Y	60	0	10	0	4	3	0	0	0	0	0	0	0	6	0	7	1	314	0	78	229	0	165	0	77	132	125	21	21	336	240	7615	0	0	0	0	0	0	0	0	0	0	0	1	0	0
EQW00_08905_3723	SE	EQW00_08905	SE_Y	60	0	19300	2	6619	6828	4255	2605	1008	307	74	4710	8598	5977	0	4889	449	19153	0	5206	12938	0	9893	0	4239	8806	2922	1070	1076	20567	14977	4165	0	2124	3258	5158	3409	4847	6057	7097	10127	5642	3650	528	343	708
EQW00_08905_3724	SE	EQW00_08905	SE_Y	60	0	2617	1	1160	1411	408	1140	168	138	27	823	2706	2807	1	2213	235	27124	0	6947	17572	0	13885	1	5715	12647	4201	1343	1257	27153	20169	8440	0	505	850	985	678	895	1359	1334	1886	1087	709	50	904	25
EQW00_08905_3725	SE	EQW00_08905	SE_Y	60	0	7487	1	2083	2416	1321	230	645	989	145	2650	446	5248	0	4080	302	24693	0	6669	17246	3	12254	0	5721	11455	3715	1237	1340	26797	19249	5268	0	798	1428	1963	1453	1885	2437	2245	3142	1743	1331	56	59	14
EQW00_08910_3726	SE	EQW00_08910	SE_Y	60	0	2208	0	460	466	566	466	133	37	23	1444	2412	1570	0	890	78	3419	0	899	2210	0	1205	0	647	1721	1242	169	168	3456	2204	1515	0	115	301	257	122	113	147	188	332	254	187	3	16	2
EQW00_08910_3727	SE	EQW00_08910	SE_Y	60	0	5867	0	1593	2092	1688	1106	326	30	12	895	2019	4337	1	2708	267	11869	0	3393	8181	0	5548	1	2552	5969	2470	656	607	12720	8923	2555	0	396	582	1066	403	546	649	706	1215	680	620	12	3	106
EQW00_08915_3728	SE	EQW00_08915	SE_Y	60	0	14296	0	3808	4324	4516	2751	516	554	83	1608	3483	3749	0	2582	191	11882	0	3475	8687	0	5111	1	2151	5209	2617	641	621	12469	9001	2582	0	763	1347	1907	884	960	1384	1727	2302	1185	1659	272	113	49
[truncated: 7,882 more rows]
[truncated: 42 more columns]

## Sheet: TableS8(B)-refdb-probe-CPMs
Supplemental Table S8(B) Probe counts per million (CPM) of MIP data mapped to reference genomes from which probes were designed (S.a. M2872, S.e. ATCC 14990).
[truncated: 9,824 more rows]
[truncated: 37 more columns]
