# Supplementary material for: TEAL-Seq: targeted expression analysis sequencing
Source: mSphere. 2025 Apr 22;10(5):e00984-24. doi: 10.1128/msphere.00984-24 (PMC12108068; doi:10.1128/msphere.00984-24)
Supplement: Table S9A — Counts table for MIP reads mapped to probe locations on the experimental genome. [file msphere.00984-24-s0002.xlsx]

## Sheet: Legends
Supplemental Table S9. Count table targeted RNA-seq data using Molecular Inversion Probes (MIP) in which reads are mapped to the genomes of the strains with which experiments were conducted (S.a. USA300, S.e. Tü3298). (A) Raw probe counts of MIP data mapped to genomes of the strains with which experiments were conducted (S.a. USA300, S.e. Tü3298). (B) Probe counts per million (CPM) of MIP data ma…

## Sheet: TableS9(A)-expdb-probe-counts
Supplemental Table S9 (A) Raw probe counts of MIP data mapped to genomes of the strains with which experiments were conducted (S.a. USA300, S.e. Tu3298).
probeID	CDSid	mismatches	S12ML:SE(10ng)	S13ML:SA(10ng)	S14ML:SE+SA_50:50mix(10ng)	S15ML:SE+SA_50:50mix(10ng)	S16ML:SE+SA_50:50mix(1ng)	S17ML:SE+SA_50:50mix(100pg)	S18ML:SE+SA_50:50co(10ng)	S19ML:RHE_SE_1-32_G04(10ng)	S20ML:RHE_stapha_HL_SA_E04(10ng)	S21ML:RHE_SE+SAmix(G04+E04)(10ng)	S22ML:LowTemp_CTRL_SE(50pg)	S23ML:SE(50ng)	S24ML:SA(100ng)	S25ML:SE+SA_50:50mix(50ng)	S26ML:SE+SA_50:50co(50ng)	S28ML:gDNA.SE(10–100ng)low(10ng)	S29ML:gDNA.SA(10–100ng)low(10ng)	S30ML:gDNA.SE+SA_50:50mix(10ng)	S31ML:gDNA.SE(50ng)	S32ML:gDNA.SA(50ng)	S33ML:gDNA.SE(1ng)	S34ML:gDNA.SA(1ng)	S35ML:gDNA.SE+SA_50:50mix(1ng)	S36ML:gDNA.SE(1ng)+Hu(10ng)	S37ML:gDNA.SE(10ng)+Mstool(100ng)	S38ML:gDNA.SE:SA_5:95mix(10ng)	S39ML:gDNA.SE:SA_5:95mix(50ng)	S40ML:gDNA.SE:SA_95:5mix(10ng)	S41ML:gDNA.SE:SA_95:5mix(50ng)	S42ML:gDNA.ICHT_24_3_HSource_wH4	S43ML:gDNA_HuBlood(10ng)	S44ML:SPIA1/2_SE+SA_50:50mix(10ng)_BR1_CTRL	S45ML:SPIA1/2_SE+SA_50:50mix(10ng)_BR2_CTRL	S46ML:SPIA1/2_SE+SA_50:50mix(10ng)_BR3_CTRL	S47ML:SPIA1/2_SE+SA_50:50mix(10ng)_BR1_Urea	S48ML:SPIA1/2_SE+SA_50:50mix(10ng)_BR2_Urea	S49ML:SPIA1/2_SE+SA_50:50mix(10ng)_BR3_Urea	S50ML:SPIA1/2_SE+SA_50:50mix(10ng)_BR1_Acidic	S51ML:SPIA1/2_SE+SA_50:50mix(10ng)_BR2_Acidic	S52ML:SPIA1/2_SE+SA_50:50mix(10ng)_BR3_Acidic	S53ML:SPIA1/2_SE+SA_50:50mix(10ng)_Apr	S54ML:RHE_SPIA1/2_SE+SA_H02+B03mix(10ng)	S55ML:RHE_SPIA1/2_SE+SA_A01+C03mix(10ng)	S56ML:RHE_SPIA1/2_SE+SA_D02+F04mix(10ng)	S57ML:RHE_SPIA1/2_SE+SA_E03+C07mix(10ng)	S58ML:RHE_SPIA1/2_SE+SA_B01+D07mix(10ng)	S59ML:RHE_SPIA1/2_SE+SA_C01+G07mix(10ng)
JMD87_04705_1669	NRS_933	0	0	3412	1838	2594	1871	2428	6344	40	170	1312	0	0	6735	4523	6349	1	8751	4619	0	5750	0	6229	6793	0	15	7438	10430	875	898	2094	0	1868	2045	2232	1144	1580	1540	1713	2458	1645	1123	17	490	294	18	186	1086
JMD87_00035_21	NRS_15	0	0	1559	829	1161	982	9	2428	15	5	1214	0	0	2292	1283	1439	1	8432	4324	1	5411	0	5733	6633	0	11	7199	9522	738	684	2558	0	398	421	505	220	396	264	906	1042	732	406	9	329	10	0	667	30
JMD87_04710_1670	NRS_934	0	0	408	185	292	205	56	446	0	2	610	0	0	72	48	82	0	1156	563	0	630	0	643	752	0	0	992	1256	112	100	227	0	203	212	412	177	293	146	301	343	239	208	7	14	2	0	32	61
JMD87_04710_1671	NRS_934	0	0	143	65	152	85	54	299	0	0	276	0	0	355	269	396	0	3728	1873	0	2073	0	2306	2556	1	0	3195	4265	337	302	822	0	73	122	165	65	79	72	90	128	68	57	49	16	0	0	3	17
JMD87_04710_1672	NRS_934	0	0	166	104	180	60	78	518	0	0	100	0	0	585	390	487	0	4411	2206	0	2246	0	2471	2834	0	5	3513	4270	367	380	807	0	89	133	183	86	88	102	130	148	147	93	3	9	11	0	5	86
JMD87_04715_1673	NRS_935	0	0	455	132	536	340	0	870	0	0	314	1	0	187	133	297	0	5795	2999	0	3255	0	3911	4066	0	0	4964	6462	550	612	1386	1	193	138	187	178	222	259	155	203	219	157	8	61	4	28	142	189
JMD87_04715_1674	NRS_935	0	0	116	51	38	44	0	262	25	239	14	0	0	52	49	63	0	1679	929	0	885	0	980	1055	0	2	1369	1724	164	154	338	0	31	55	38	44	36	42	36	35	47	25	10	8	0	0	12	19
JMD87_04715_1675	NRS_935	0	0	54	19	45	45	1	111	0	2	4	0	0	54	34	40	0	1367	725	0	823	0	754	974	0	0	1211	1619	124	146	334	0	26	9	37	17	30	34	20	23	23	9	1	13	1	24	32	48
JMD87_04715_1676	NRS_935	0	0	279	159	230	291	4	801	33	308	530	0	1	341	242	424	0	8475	4662	0	5178	0	5459	6383	0	0	7378	9524	800	864	1775	0	218	94	168	160	167	206	134	208	191	103	4	4	3	0	62	368
JMD87_04715_1677	NRS_935	0	0	515	287	380	159	0	1259	0	3	298	0	1	709	427	947	0	14010	7675	7	9518	0	9805	11134	0	11	12487	16878	1383	1716	1017	0	313	310	326	333	266	389	286	350	316	255	13	4	2	6	152	296
JMD87_04720_1678	NRS_936	0	0	1022	503	667	440	1244	1443	3	46	57	0	0	1322	923	1285	0	6979	3671	0	4267	0	4857	5546	1	2	6046	7780	657	657	228	0	389	362	761	365	501	480	640	897	518	250	29	320	5	5	148	153
JMD87_04725_1679	NRS_937	0	0	2589	1225	2126	1855	2091	5136	86	704	758	0	1	6968	4318	6454	0	5249	2568	0	3064	0	3428	3604	0	16	4529	5897	453	452	1088	0	2154	2235	1768	1263	1669	1365	1240	1919	1447	1020	1512	2514	665	175	829	1031
JMD87_04730_1680	NRS_938	0	0	15476	9452	14761	8410	5674	37762	68	79	12569	2	1	38431	18084	42219	0	10958	5872	0	7420	0	7581	8464	1	116	9462	13382	1017	1168	2646	0	8406	8953	14797	7405	10036	10233	15928	21889	13823	6918	181	3889	1739	51	4567	2670
JMD87_04730_1681	NRS_938	0	1	8075	4925	7422	4931	3189	18310	19	6	5284	2	1	18164	9424	20026	0	10595	5528	0	6488	0	7278	7956	1	32	9419	12348	1041	960	2468	0	3558	4147	6426	3457	4021	4299	6592	8813	6448	3263	56	1595	123	227	2476	1229
JMD87_04730_1682	NRS_938	0	0	539	338	443	252	264	1272	5	7	265	0	0	2094	1203	2266	0	3267	1606	0	1718	0	1868	2057	0	3	2606	3443	298	244	634	0	246	285	490	266	311	290	418	527	437	243	7	199	0	2	130	115
JMD87_04735_1683	NRS_939	0	0	2766	1607	2820	1466	665	7292	11	13	1295	0	0	2202	1230	2362	0	8030	4318	0	5147	0	5277	6054	0	10	6875	9345	722	698	2162	0	1220	1517	1980	1242	1699	1655	2072	3442	2310	984	14	695	99	4	807	592
JMD87_04735_1684	NRS_939	0	0	2274	1259	1991	1414	1565	5940	4	23	718	0	1	6801	4015	7075	3	13102	6746	0	8507	0	8679	9916	1	16	11156	15366	1225	1144	2863	0	848	1139	1893	1097	1491	1490	2233	3056	1718	963	219	1825	26	257	309	585
JMD87_04735_1685	NRS_939	0	0	242	162	166	106	32	679	7	81	61	0	0	938	563	1066	0	2515	1285	0	1504	0	1537	1654	0	1	2131	2888	247	224	645	0	122	145	211	186	191	184	260	340	249	129	19	266	1	4	146	42
JMD87_04740_1686	NRS_940	0	1	6497	3706	5293	4018	784	12945	29	127	825	10	0	3786	2049	3145	1	6248	3924	1	4956	0	5023	5334	0	32	5661	8477	651	668	1844	0	2321	2596	3353	2222	2929	2569	3667	4719	3434	2055	660	688	140	10	855	384
JMD87_04740_1687	NRS_940	0	1	4407	2956	4234	2006	855	8308	11	13	381	2	0	5913	3702	6334	1	11905	6084	0	7821	1	7980	9057	0	49	10300	14024	1103	1046	2931	0	1494	1893	2239	1287	2024	1676	2207	2864	1980	1369	240	333	23	10	937	260
JMD87_04740_1688	NRS_940	0	0	3759	2205	3460	1967	1279	7568	21	47	442	0	3	2729	1599	2469	0	4690	2502	0	2580	0	2935	3185	0	8	4062	5303	430	391	1066	0	1480	1658	2270	1186	1530	1424	1796	2264	1819	1219	28	201	20	15	692	352
JMD87_04740_1689	NRS_940	0	0	4794	3109	4553	2664	2569	9217	27	26	12	0	0	3033	1652	2668	1	3938	1902	0	1859	0	2448	2524	1	5	3327	4054	324	259	747	0	1743	2531	3090	1763	1962	2088	2357	3116	2369	1511	28	252	52	205	1088	976
JMD87_04750_1690	NRS_942	0	1	29514	17644	28847	13556	10832	57440	130	433	7752	3	0	30508	16015	29428	2	19294	10192	1	14120	1	14031	15180	3	92	17204	23761	1787	1851	4752	0	17094	19155	23500	13632	18623	18297	16979	25274	16617	12575	377	4854	352	557	6204	2510
JMD87_04750_1691	NRS_942	0	0	22233	13889	22098	9858	10821	46450	149	663	4018	2	1	22950	12379	22426	1	10800	5785	1	7788	0	7757	8556	0	103	9701	13636	1062	1025	3235	0	11328	12347	15121	8161	11866	11355	11344	16705	10729	8058	217	3128	462	481	4004	1779
JMD87_04750_1692	NRS_942	0	0	14086	8266	13711	7370	5880	29245	195	1588	5470	2	2	6916	3529	5763	0	6120	3150	0	3582	0	3795	4499	0	41	5104	6948	542	534	1380	0	6712	7112	9601	5128	6442	6529	6504	8916	5580	4620	97	1853	278	145	1825	1066
JMD87_04750_1693	NRS_942	0	0	2602	1266	2050	1160	2520	3826	15	7	1002	0	0	2412	1522	2644	0	15055	8025	0	11039	1	11215	12394	0	11	13538	18962	1505	1485	4019	0	1413	1506	1896	1064	1724	1505	1154	1867	1237	1072	18	124	316	134	273	25
JMD87_04755_1694	NRS_944	0	0	2224	1030	1543	1507	1121	5027	10	10	1473	0	0	1287	961	1540	2	9497	4941	0	5694	0	6431	7125	0	13	7943	10812	880	834	2571	0	883	1062	1325	610	730	1043	801	1114	890	655	9	153	9	8	649	210
JMD87_04755_1695	NRS_944	0	1	2500	1564	1937	1954	2105	6479	4	24	1167	0	1	1146	780	1313	1	9902	5081	0	6147	0	6679	7683	0	10	8601	11055	942	908	2290	0	1062	1523	1735	822	1035	1261	1074	1901	1149	829	16	858	8	4	406	151
JMD87_04760_1696	NRS_945	1	0	697	443	759	184	9	1053	3	5	5	3	0	1766	801	1079	0	10727	5940	1	6703	1	7375	7858	0	3	9276	12317	1033	1098	2329	0	350	364	497	292	454	465	395	724	481	421	8	198	8	1	296	59
JMD87_04760_1697	NRS_945	0	1	1597	1058	1783	1064	974	2743	49	303	670	0	0	2251	1146	1429	1	4560	2557	1	2884	1	3039	3564	0	8	4001	5123	450	550	1021	0	1292	1088	1530	851	1198	1128	1591	2223	1766	1126	970	1685	13	10	907	391
JMD87_04760_1698	NRS_945	0	0	392	235	289	106	1	656	63	429	117	0	0	1132	698	792	2	7976	4561	0	5239	0	5482	6169	0	0	6821	9575	804	982	1872	0	201	235	330	155	227	205	260	335	313	214	206	107	4	1	151	50
JMD87_04760_1699	NRS_945	0	0	2166	1054	1588	1170	1756	3357	7	11	208	2	0	3185	1836	2207	0	11452	6169	1	7202	0	7655	8654	0	0	10155	13341	1103	1209	2611	0	1173	1439	1566	861	1201	1061	1652	2076	1470	896	14	490	10	6	1014	224
JMD87_04760_1700	NRS_945	0	0	867	418	737	619	660	1555	6	142	207	0	0	1281	772	943	0	7353	3856	0	4413	0	4965	5500	0	0	6325	8115	697	701	1693	0	483	628	762	359	558	412	644	736	574	310	5	277	5	1	129	46
JMD87_04760_1701	NRS_945	0	0	227	118	228	83	19	384	0	0	120	0	0	102	74	67	0	781	393	0	390	0	448	458	0	0	609	866	57	75	140	0	138	227	246	100	133	131	119	195	192	139	3	38	4	3	105	21
JMD87_04760_1702	NRS_945	0	0	5986	3072	4746	3416	3049	8511	9	81	2081	0	0	1765	1021	1318	0	7555	4068	0	4646	0	4869	5452	0	15	6479	8789	748	716	1802	0	2903	3369	3615	1785	2496	2359	3003	4226	3004	1773	18	819	168	33	1196	1009
JMD87_04765_1703	NRS_946	0	0	846	429	632	497	560	1719	2	23	433	0	0	667	422	546	0	2153	1173	0	1085	0	1299	1354	0	1	1783	2287	198	200	409	0	421	449	623	323	397	408	546	671	535	290	3	68	9	28	135	108
JMD87_04765_1704	NRS_946	0	0	1588	829	1189	966	479	3059	11	212	1451	0	0	501	316	515	0	1273	609	0	705	0	882	837	0	6	1123	1468	104	104	345	0	844	1258	1512	795	941	936	1150	1504	1162	793	19	473	56	15	541	339
JMD87_04765_1705	NRS_946	0	0	1674	980	1058	1452	1964	3053	130	1492	506	1	0	1313	899	1311	0	11195	6042	1	7383	0	7586	8676	0	0	9817	13469	1144	1081	2800	0	842	787	1186	560	738	831	869	1250	900	502	27	330	207	81	674	343
JMD87_04770_1706	NRS_947	0	0	542	408	654	508	103	1424	18	208	232	0	0	1397	789	1338	0	3849	2138	1	2439	0	2435	2986	0	5	3349	4517	403	418	1012	0	309	359	304	234	339	246	451	539	488	228	86	101	108	73	145	40
JMD87_04770_1707	NRS_947	0	0	799	417	622	535	184	1606	25	199	288	0	0	367	174	280	0	1033	476	0	487	0	478	554	0	0	783	926	58	77	24	0	488	401	533	343	392	368	527	706	575	304	104	63	18	21	176	186
JMD87_04770_1708	NRS_947	0	0	6595	4085	6242	2996	840	12665	12	13	948	4	2	8855	4686	7384	1	13889	7270	0	9244	0	9507	10705	0	50	12455	16309	1351	1440	3289	0	3818	3835	4193	2635	3834	3551	4545	6126	5167	2382	307	715	398	236	2374	1523
JMD87_04770_1709	NRS_947	0	0	1169	598	889	979	40	2356	201	1679	349	0	0	884	635	776	1	12363	6926	0	9058	0	8978	10497	0	2	11022	15486	1253	1434	3332	0	741	792	860	423	735	659	915	1189	884	443	16	64	19	8	131	596
JMD87_04825_1710	NRS_956	0	0	2	3	2	0	0	4	0	18	10	0	0	1	3	1	0	281	154	0	154	0	145	223	0	0	263	268	19	27	0	0	2	0	1	2	3	6	0	1	1	0	0	0	0	0	0	5
JMD87_04825_1711	NRS_956	0	0	9	4	6	2	0	14	0	0	10	0	0	6	13	8	0	891	453	0	490	0	464	560	0	0	708	861	89	101	0	0	4	1	3	9	1	6	9	14	1	5	0	1	0	0	4	10
JMD87_04825_1712	NRS_956	0	0	9	3	12	0	0	6	0	0	14	0	0	8	11	7	0	709	341	0	372	0	364	480	0	0	565	711	45	59	0	0	2	2	7	3	4	3	5	0	1	2	4	3	0	0	5	10
JMD87_04825_1713	NRS_956	0	0	20	8	2	0	0	48	0	1	0	0	0	61	60	67	0	4921	2542	0	2570	0	2995	3481	1	0	4008	5157	460	512	292	0	20	10	11	4	10	15	9	5	14	9	1	10	0	0	2	8
JMD87_04825_1714	NRS_956	0	0	68	122	32	70	0	381	294	3395	500	0	0	220	163	254	0	9595	5101	1	5767	0	6535	7101	0	0	8199	10990	920	990	2436	0	71	86	65	59	45	46	63	89	101	49	2	4	0	61	298	242
JMD87_04825_1715	NRS_956	0	0	2	0	5	0	0	4	5	64	45	0	0	0	0	0	0	57	41	0	17	0	30	32	0	0	40	64	3	3	0	0	2	3	3	0	0	0	1	1	0	0	2	0	0	0	2	1
JMD87_04850_1716	NRS_961	0	0	4941	3018	3954	3007	713	8832	10	10	2377	2	0	6508	3481	4940	2	8494	4622	1	5470	0	5803	6445	0	52	7483	9860	818	914	2156	0	6042	5571	6681	6196	8063	7661	13000	18189	14495	3730	360	601	88	39	510	695
JMD87_04850_1717	NRS_961	0	18	6577	4493	5554	3476	982	10448	9	8	1078	1	0	9854	5359	7232	1	10204	5575	0	6487	0	6718	7516	0	31	8847	12351	1056	1189	2467	0	7296	7451	8002	7394	9962	9872	14957	21904	16082	4708	290	599	116	35	1023	962
JMD87_04850_1718	NRS_961	0	0	1128	837	1003	743	496	2345	2	2	217	4	0	781	432	530	0	586	337	0	324	0	277	372	0	3	480	663	43	60	127	0	1462	1478	1628	1354	1822	1695	2687	3381	2983	983	49	308	19	26	112	151
JMD87_04850_1719	NRS_961	0	0	3430	2134	2942	2221	1231	5521	13	9	72	3	0	4332	2194	3039	0	7448	4092	1	4501	0	5108	5334	1	26	6515	8768	670	828	1663	0	2760	3649	4420	4029	5505	4886	7690	9168	6171	2475	517	613	95	30	260	523
JMD87_04855_1720	NRS_962	0	0	5376	3227	5376	4839	1140	11053	11	16	2681	0	1	1271	851	992	0	13136	7182	1	8450	0	9521	10375	0	28	11841	15935	1410	1410	3127	0	2757	3801	5549	2667	2649	3172	639	971	746	3711	1771	779	41	5	395	187
JMD87_04860_1721	NRS_963	0	0	1834	1410	2154	900	305	3762	9	12	0	0	0	1092	654	1002	2	13186	7603	0	9827	0	10146	10913	1	5	12088	16649	1477	1852	3382	0	824	894	1149	765	1414	1204	2550	3688	2280	896	126	1249	7	296	1687	1202
JMD87_04860_1722	NRS_963	0	0	794	304	444	386	103	842	2	7	36	0	0	823	509	734	0	10377	5676	0	6928	0	7303	8321	0	3	9214	12037	1095	1243	2572	0	265	331	321	254	375	337	357	825	564	241	14	125	2	4	629	427
JMD87_00035_22	NRS_15	0	0	323	182	237	168	2	636	4	9	108	0	1	2185	1398	1409	1	10753	6141	0	7473	0	8465	8575	0	0	9376	12508	1066	1061	3477	0	200	286	114	90	143	108	252	433	249	167	15	8	19	2	291	123
JMD87_04875_1723	NRS_965	0	0	1950	1138	1701	974	656	4255	0	9	356	1	0	784	410	725	0	6367	3387	0	3537	1	3872	4139	0	15	5227	6931	540	662	1573	0	1411	1763	2102	1240	1455	1379	3037	3920	3225	948	79	1811	76	139	1423	1130
JMD87_04880_1724	NRS_966	0	0	10125	5378	6969	6157	1417	12289	19	45	7044	2	0	4000	2095	2476	0	10217	5224	0	6044	0	6942	7597	0	17	9081	11867	989	950	2381	0	2513	3054	4171	2008	2694	2809	3243	3868	2651	2438	34	1658	369	13	2824	618
JMD87_04880_1725	NRS_966	0	0	973	580	1010	464	321	2022	5	1	229	0	0	4076	2481	2661	0	9947	4895	0	5987	0	6768	7537	0	9	8483	11170	960	980	2337	0	348	394	651	372	457	371	586	920	546	352	15	552	13	1	406	366
JMD87_04885_1726	NRS_967	0	1	1508	917	1350	802	1186	3700	7	19	151	0	0	1872	869	1465	0	1442	740	0	849	0	817	955	0	7	1218	1564	137	131	5	0	1400	1389	1387	1022	1494	1338	1070	1487	1073	678	199	889	45	9	897	784
JMD87_04885_1727	NRS_967	0	0	147	77	151	71	19	264	4	79	12	0	0	221	121	185	0	898	417	0	496	0	576	652	0	0	799	823	81	60	120	0	187	156	165	116	147	166	144	145	139	66	23	43	10	8	96	29
JMD87_04885_1728	NRS_967	0	0	51	21	28	25	5	97	1	0	1	0	0	105	76	116	0	700	369	0	384	0	429	446	0	0	591	748	53	68	117	0	46	59	48	37	55	40	24	42	31	21	0	6	5	2	25	24
JMD87_04885_1729	NRS_967	0	0	1505	742	967	803	421	2233	1	6	65	0	0	2321	1424	2408	0	6645	3551	0	4400	1	4450	5165	0	12	5686	7499	679	686	1441	0	1065	939	914	801	1197	1114	929	1258	820	440	6	103	12	6	246	289
JMD87_04890_1730	NRS_968	0	0	1487	724	1044	1005	254	2761	8	8	932	0	0	1620	1031	1493	0	5851	3031	0	3289	0	3593	4153	0	0	4778	6446	577	531	927	0	1056	1103	992	807	1060	971	963	1349	745	506	45	427	11	54	557	667
JMD87_04890_1731	NRS_968	0	0	1272	783	1076	690	100	2482	3	0	320	0	0	1564	973	1335	0	4830	2540	1	3022	0	3202	3557	0	7	4239	5573	443	471	1060	0	939	1004	1044	712	1116	990	806	1162	730	420	316	198	26	7	457	727
JMD87_04890_1732	NRS_968	0	0	724	417	463	555	743	1175	0	2	18	0	0	918	548	741	0	2559	1318	0	1411	0	1437	1689	0	3	2082	2442	232	209	428	0	660	545	513	361	528	482	307	436	357	228	10	189	53	31	336	229
JMD87_04890_1733	NRS_968	0	1	2552	1493	2297	1442	1350	4485	3	4	646	1	0	1549	930	1106	0	2599	1326	0	1433	0	1605	1718	0	4	2166	2837	233	216	582	0	1717	1842	1769	1120	1639	1652	1175	1585	1169	883	129	414	214	53	699	781
JMD87_04895_1734	NRS_969	0	0	6929	4141	6112	2929	1720	10290	51	558	1448	0	2	6160	3619	4705	0	11968	6259	0	8417	0	8658	9614	1	20	10686	14230	1222	1314	880	0	3957	4108	4353	2910	4578	4174	3409	4886	2815	2234	29	1995	244	58	2062	2360
JMD87_04895_1735	NRS_969	0	0	17752	9880	16160	8730	12060	27052	252	1833	2184	3	1	10691	6264	7678	0	12901	6838	2	9311	0	9245	10473	0	84	11339	15524	1226	1292	3715	0	10686	10482	10685	7383	10668	10607	9096	12057	7408	5967	127	6458	656	1277	7639	6245
JMD87_04910_1736	NRS_972	0	0	1381	810	1185	969	3083	2533	39	463	1189	0	0	2181	1132	1791	0	10896	6107	0	7179	0	7363	7962	1	1	9440	12956	1032	1267	753	0	915	753	1134	431	575	501	1388	1832	1322	717	66	155746	458	6	79658	24533
JMD87_04910_1737	NRS_972	0	0	150	52	145	118	3	276	0	5	82	0	0	496	238	372	0	5679	2961	1	3328	0	3391	3846	0	0	4608	6040	513	589	143	0	93	65	107	37	50	70	106	135	127	81	8	12973	11	0	8437	2226
JMD87_04910_1738	NRS_972	0	0	131	69	125	25	0	148	0	2	89	0	0	359	185	279	0	2209	1117	0	1060	0	1296	1357	0	0	1824	2173	176	204	95	0	77	97	119	44	56	54	121	194	135	46	14	15914	85	1	8424	2838
JMD87_04915_1739	NRS_973	0	0	755	476	610	325	2	1307	7	16	13	1	0	2056	991	1612	1	17359	9549	3	11170	1	12642	13584	0	0	15505	20114	1807	1956	0	0	431	514	725	225	411	273	596	807	567	297	25	73382	10	13	49474	16812
JMD87_04915_1740	NRS_973	0	0	365	234	304	371	1046	655	11	7	38	0	0	791	295	466	1	4014	2114	0	2223	0	2405	2816	0	0	3346	4316	378	383	984	0	237	235	379	148	193	137	411	472	360	211	15	35677	4	5	24003	5817
JMD87_04915_1741	NRS_973	0	0	974	608	647	803	1	1364	3	3	753	0	1	3099	1447	2177	0	13678	7563	1	9204	0	9757	11024	1	1	12160	15226	1369	1550	3030	0	534	680	869	310	459	284	874	1323	768	394	191	105529	134	10	72345	19826
JMD87_04920_1742	NRS_974	0	0	190	102	139	110	0	432	69	575	290	0	0	236	178	324	0	5021	2503	0	2840	0	3247	3693	0	3	4329	5371	467	414	1070	0	26	66	101	60	60	75	108	93	89	59	3	45	0	0	18	0
JMD87_04920_1743	NRS_974	1	0	720	505	718	574	354	1971	34	253	2601	0	0	1050	624	1214	0	3530	1770	0	1715	0	2064	2464	0	0	2987	3712	345	295	697	0	128	246	485	211	245	292	408	511	413	326	6	34	2	51	110	123
JMD87_04920_1744	NRS_974	0	2	2865	1450	2272	1845	2087	7673	306	2710	636	0	0	4483	2403	4697	0	14089	7413	0	9516	0	9983	11457	0	6	12435	16549	1399	1255	3164	0	558	645	1407	758	814	1105	1130	2022	1308	1360	26	141	188	3	715	318
JMD87_04925_1745	NRS_975	0	0	121	105	148	28	52	388	0	2	211	0	0	277	137	337	0	5113	2755	1	2977	0	2896	3551	0	1	4354	5597	472	473	1039	0	180	142	228	130	114	162	231	352	261	99	2	203	107	0	39	20
JMD87_04925_1746	NRS_975	0	0	280	182	260	163	50	526	0	0	515	0	0	500	367	538	0	4606	2418	0	2535	0	2810	3094	0	1	3758	5098	408	398	963	0	235	330	411	182	264	283	645	633	493	183	155	138	1	122	31	48
JMD87_00355_74	NRS_106	0	0	11	14	25	7	0	37	0	2	19	0	0	8	1	2	0	140	71	0	82	0	85	115	0	0	117	137	15	10	9	0	5	12	15	9	11	12	15	17	14	10	11	25	0	0	16	3
JMD87_04930_1747	NRS_976	0	0	178	208	245	80	271	590	128	1413	951	0	0	906	508	860	1	6157	3122	0	3720	0	3939	4511	1	0	5270	6944	566	550	1423	0	219	252	433	198	221	200	171	278	169	355	2310	397	8	82	28	8
JMD87_04940_1748	NRS_977	0	0	2669	1547	2551	1400	1265	4780	46	425	2643	1	0	8179	4612	7281	0	7947	4046	0	4844	5	5607	6113	0	10	7203	8909	726	628	1656	0	1189	1419	2099	1453	1630	1658	2744	4132	2401	1271	238	2096	344	813	3083	3572
JMD87_04940_1749	NRS_977	0	0	4123	2350	3831	1287	2885	8122	91	783	3115	1	3	13922	7575	12139	1	12863	6745	0	8864	1	8779	9882	0	9	11286	15479	1172	1155	3291	0	1709	1794	2179	1633	2128	2272	3138	5007	3450	1818	291	2128	234	486	5105	4255
JMD87_04940_1750	NRS_977	0	0	2275	1520	2240	1066	3259	5172	12	28	2443	2	0	10446	5512	8766	0	5997	3566	1	3773	0	3953	4548	0	9	5211	6992	569	660	1274	0	1109	1109	1751	1134	1244	1480	2289	3175	2111	1170	188	1438	269	67	2187	1720
JMD87_04940_1751	NRS_977	0	0	2784	1833	2387	1472	1828	5432	190	1692	1957	0	1	10519	5733	9006	1	9823	5146	1	6393	1	6669	7383	1	8	8620	11758	830	835	2216	0	1055	1094	1626	1012	1258	1322	2144	3152	2096	1130	233	1438	94	20	2590	1914
JMD87_04940_1752	NRS_977	1	0	224	152	244	89	99	452	2	18	108	0	0	412	335	519	0	985	489	0	555	0	662	584	0	0	851	1230	87	108	169	0	9	7	13	16	11	3	20	35	12	20	2	10	0	3	16	12
JMD87_04940_1753	NRS_977	0	3	2999	1874	2141	1309	3869	5030	442	4139	2805	0	3	14672	7860	11695	2	14526	7663	0	10331	2	10422	11752	0	17	12842	17429	1410	1368	3402	0	1439	1569	2360	1475	1822	2065	3311	4537	3250	1484	182	4722	341	136	5347	3007
JMD87_04940_1754	NRS_977	0	0	2220	1279	1343	991	1078	3262	15	17	759	1	1	7262	3385	5187	0	8074	4076	1	4853	0	5256	5790	0	10	6939	9030	751	718	1728	0	796	899	1217	682	861	1014	1386	1973	1436	828	15	1864	371	37	2779	2308
JMD87_04940_1755	NRS_977	0	0	899	477	757	593	2241	1661	99	799	886	2	0	1044	535	797	0	2047	1045	0	969	0	1071	1303	0	10	1574	1931	158	148	369	1	279	283	386	235	241	309	418	612	547	281	5	418	41	7	1032	760
JMD87_04940_1756	NRS_977	0	0	1988	1352	2092	1307	1190	3199	54	364	796	0	1	3190	1684	2484	0	2301	1197	0	1321	0	1699	1669	0	1	2171	2830	204	210	657	0	511	895	1126	677	803	935	1643	2049	1566	781	29	1128	150	150	2206	1869
JMD87_04940_1757	NRS_977	0	0	128	90	111	74	56	246	0	0	56	0	0	323	187	216	0	282	155	0	171	0	142	159	0	0	181	331	22	32	38	0	50	44	81	34	56	42	108	131	130	58	3	94	8	7	154	118
JMD87_04940_1758	NRS_977	0	0	2013	1340	1628	1409	1460	3524	6	7	637	0	0	5024	2656	3754	0	3867	2066	0	2018	2	2369	2794	0	6	3183	4075	369	428	796	0	628	711	1378	749	853	1015	2112	2852	1899	826	192	1727	17	0	2810	2309
JMD87_04945_1759	NRS_978	0	0	809	542	691	613	52	1981	0	2	153	0	0	380	194	479	0	1501	848	0	829	0	868	1000	0	0	1242	1555	146	174	280	0	146	200	374	196	152	238	281	482	343	253	5	290	2	14	126	68
JMD87_04950_1760	NRS_979	0	0	212	115	178	125	190	506	2	4	70	0	0	240	138	230	0	873	520	0	610	0	571	704	0	0	748	982	70	86	234	0	105	105	122	81	93	139	160	238	203	57	0	140	0	15	31	11
JMD87_04955_1761	NRS_980	0	0	613	466	696	412	297	1584	6	43	725	0	0	1134	569	1096	0	338	160	0	157	0	211	232	0	5	241	315	22	24	78	0	328	442	718	377	377	433	718	846	778	318	31	287	3	24	192	146
JMD87_04955_1762	NRS_980	0	0	1057	781	1119	578	259	2559	3	2	332	0	0	3897	2168	4253	0	2514	1267	0	1351	0	1548	1764	0	16	2014	2609	234	197	561	0	575	731	1449	763	901	901	1327	1585	984	614	96	541	8	153	345	211
JMD87_04955_1763	NRS_980	0	3	7164	4777	7318	3477	789	15452	34	45	5459	7	2	25559	14390	27631	2	14642	7676	0	10641	2	10798	12032	0	21	13195	17898	1458	1472	3689	0	3908	4621	7999	4802	6866	5448	8804	11712	7034	3542	550	2660	429	969	2942	1187
JMD87_04960_1764	NRS_981	0	1	2033	1341	1425	851	1117	4195	2	13	2140	0	0	6809	3756	6126	1	10178	5430	1	6847	0	7231	8215	0	3	8931	11813	967	997	2442	0	2005	2052	3054	1265	1820	1723	3494	5222	3091	1502	33	3757	693	195	1216	1199
JMD87_04960_1765	NRS_981	0	0	697	572	699	396	7	1755	0	2	583	0	0	2023	1019	1810	1	2755	1320	0	1614	0	1668	1983	0	5	2254	3013	258	226	608	0	1065	1136	1478	617	890	840	1345	1935	1542	678	41	1443	67	14	633	153
JMD87_04960_1766	NRS_981	0	0	1101	679	931	443	247	2208	1	8	317	0	0	2009	1100	1508	0	2267	1119	1	1204	0	1340	1550	0	11	1956	2383	199	213	448	0	1804	1882	2360	1207	1640	1427	2823	3618	2704	1168	128	2351	68	32	841	464
JMD87_00360_75	NRS_107	0	0	1031	512	1028	621	0	1363	66	513	167	0	0	2563	1486	1825	0	11143	6175	2	7721	0	8646	9580	0	15	10013	13014	1177	1441	3899	0	1063	741	896	599	756	571	1084	1927	1339	715	855	753	1	1	1535	916
JMD87_00360_76	NRS_107	0	1	903	582	727	323	18	1037	62	560	69	0	2	1771	971	1427	1	13812	7424	1	9013	0	10714	11589	0	5	12435	16144	1440	1668	495	0	488	433	529	317	420	327	597	780	462	370	54	710	25	0	390	551
JMD87_00360_77	NRS_107	1	0	403	360	495	116	4	485	12	96	346	0	0	420	238	265	0	1575	829	0	828	0	1053	1156	0	3	1276	1539	134	158	412	0	301	200	283	212	224	206	340	542	345	280	12	612	1	98	307	136
JMD87_04995_1767	NRS_987	0	0	2098	1026	1403	875	69	5252	36	378	280	1	1	1632	1156	2321	0	10729	5395	1	7195	0	7969	8642	0	12	9516	12976	1030	956	2812	0	1387	1372	1213	1040	1497	1395	1104	1810	1363	495	18	138	204	76	605	815
JMD87_04995_1768	NRS_987	0	0	944	494	658	497	116	2314	34	311	536	0	0	629	452	792	0	3999	2164	0	2596	0	2757	3058	0	5	3554	4708	367	354	1021	0	901	854	726	572	922	788	750	1135	783	279	469	163	94	221	371	871
JMD87_05000_1769	NRS_988	0	0	657	356	598	491	1	1591	4	3	33	0	0	1078	589	1059	1	6486	3158	0	3802	1	4401	4735	0	0	5717	7052	509	558	1578	0	614	514	505	888	1404	1397	285	385	224	308	25	170	31	29	175	255
JMD87_05005_1770	NRS_989	0	0	609	450	539	233	546	1409	82	573	774	2	0	856	383	659	0	1795	846	0	854	0	1176	1315	0	0	1562	1735	147	107	385	0	803	1061	844	1219	1889	2103	317	440	334	421	16	159	31	122	298	529
JMD87_05005_1771	NRS_989	0	0	448	198	443	170	755	764	9	163	86	0	0	1186	615	1029	1	5673	2917	0	3282	0	4031	4354	0	0	5034	6130	569	442	1017	0	731	620	771	1065	1498	1780	230	360	216	294	6	381	20	65	219	317
JMD87_00360_78	NRS_107	0	0	244	203	292	38	7	345	0	0	61	1	0	900	536	658	0	6615	3613	1	3684	0	4524	5064	0	0	5806	7161	675	774	365	0	326	261	337	170	218	214	254	500	336	211	408	481	2	19	191	72
JMD87_05020_1772	NRS_992	0	0	2143	1391	1721	1173	732	4283	14	2	348	0	0	680	326	586	0	2803	1368	1	1616	1	1878	2023	0	8	2532	3348	254	207	677	0	2022	2490	2229	2441	3226	3846	530	744	523	733	33	247	56	37	512	476
JMD87_05020_1773	NRS_992	0	0	2157	973	1390	1102	1098	3884	8	15	360	1	0	1269	730	945	0	2989	1454	0	1943	0	1998	2318	0	9	2620	3140	290	196	572	0	2469	2151	1929	2239	3593	3862	406	597	452	745	25	165	80	16	509	509
JMD87_05025_1774	NRS_993	0	0	1497	795	1269	838	47	2165	0	12	58	0	0	1113	681	864	0	5753	2827	0	3207	2	3789	4146	0	2	5020	6328	572	432	447	0	1406	1846	1546	1791	2662	2434	302	291	323	574	4	30	77	123	555	298
JMD87_05025_1775	NRS_993	0	0	4005	1961	3247	2383	451	6957	17	31	1163	0	0	2731	1607	2272	0	9280	4570	0	5738	0	6170	6979	0	15	7834	10181	801	746	2832	0	3073	3307	3046	3580	5240	5047	523	755	547	1152	26	459	88	137	393	714
JMD87_05025_1776	NRS_993	0	1	4472	2257	3002	2056	3839	7558	27	83	793	0	0	2556	1499	2054	1	8237	4158	0	5226	1	5650	6431	1	8	7099	9378	746	673	1965	0	3830	3895	3718	4318	6191	6336	524	885	629	1572	38	547	104	38	814	786
JMD87_05025_1777	NRS_993	0	0	3490	1755	2709	1663	1084	5432	36	294	442	2	0	3016	1772	2412	0	10481	5410	0	6943	0	7654	8347	0	13	9501	12068	1033	860	2508	0	2848	2999	3023	3135	5071	4618	432	589	475	1133	30	65	140	147	630	292
JMD87_00360_79	NRS_107	0	0	11	4	3	2	26	6	0	0	11	0	0	11	11	11	0	37	26	0	20	0	32	28	0	0	43	42	4	4	0	0	10	12	17	5	4	6	8	4	12	11	0	7	0	0	18	7
JMD87_05025_1778	NRS_993	0	0	440	239	285	277	181	726	1	4	36	0	0	507	295	365	0	1355	681	0	744	0	915	992	0	4	1132	1445	122	107	271	0	365	377	383	418	589	531	40	77	55	135	4	2	5	17	63	28
JMD87_05025_1779	NRS_993	0	0	887	495	707	550	28	1367	5	25	435	0	0	463	342	345	0	2254	1093	0	1242	0	1549	1634	0	1	2041	2446	230	204	18	0	534	716	742	848	957	986	103	167	141	278	11	111	25	170	105	162
JMD87_05030_1780	NRS_994	0	0	5541	3284	4345	2996	5506	9935	829	7953	307	1	0	3981	2654	3177	0	13414	7142	7	9409	0	9480	10771	0	12	11856	15862	1242	1216	3425	0	3162	3428	3031	3691	5829	5356	403	604	555	1845	43	608	154	16	355	361
JMD87_05030_1781	NRS_994	0	0	4094	2526	3616	1978	1193	6155	21	36	325	0	1	3014	1919	2324	1	8314	4292	0	5379	0	5690	6360	2	3	7128	10016	776	670	1910	0	1779	1953	1727	2168	3260	3062	231	378	383	1231	15	43	122	12	435	543
JMD87_05030_1782	NRS_994	0	1	7488	4384	6360	4062	4830	10830	26	27	2887	0	1	4778	3143	3782	0	8324	4212	1	5343	0	5730	6719	0	22	7271	9540	767	703	2049	0	2989	3288	3031	3608	5205	5786	492	695	518	1972	48	56	204	9	719	344
JMD87_05030_1783	NRS_994	0	0	4587	2742	3594	2681	1579	7394	8	11	1234	0	0	5494	3381	4414	0	8335	4437	3	5253	0	5524	6444	0	11	7199	9390	789	691	1904	0	1666	1902	1915	2106	3045	3379	257	403	297	1401	25	53	107	10	576	450
JMD87_05035_1784	NRS_995	0	0	6249	2812	4345	3041	5136	8745	52	37	621	3	3	7972	4766	6310	0	11203	5498	1	6874	0	7826	8225	0	23	9485	12519	1054	889	2441	0	1881	2165	2579	2453	3498	3580	390	543	456	1729	32	77	67	20	837	520
JMD87_05035_1785	NRS_995	0	1	12990	7693	11739	8395	6101	20825	52	36	4	2	5	19990	11364	15438	0	16284	8449	0	10587	0	11028	12423	0	53	14212	18769	1485	1388	47	0	4399	4887	5536	5874	7919	9529	1032	1396	1083	4394	105	293	106	29	1340	1223
JMD87_00360_80	NRS_107	0	0	1156	699	1405	832	2187	1850	0	4	90	0	0	1494	670	1027	1	6381	3278	0	3650	0	4572	4956	0	8	5527	6809	629	712	0	0	1886	1663	1414	959	1219	1498	1740	2252	2215	935	744	1318	13	95	964	994
JMD87_05035_1786	NRS_995	0	0	8474	4848	6843	3627	4535	13232	126	1057	1241	2	1	8005	4554	6308	0	6221	3264	0	4129	0	4162	4982	0	36	5396	7045	578	513	1127	0	2742	2957	3658	3749	5130	5700	627	788	621	2724	54	158	54	20	670	724
JMD87_05040_1787	NRS_996	0	2	12416	8543	12020	7299	8239	22750	30	156	2479	0	0	9159	4995	7027	0	6908	3516	0	4237	1	4432	5142	0	91	5814	7774	601	602	711	0	3938	4417	5397	5215	6873	8106	1227	1344	1073	4638	91	295	170	88	1502	1389
JMD87_05045_1788	NRS_997	0	1	8330	4931	6903	3967	3982	13234	27	107	448	3	0	8734	4930	6914	0	5970	3128	0	3593	0	3921	4307	0	26	5030	5933	554	476	1255	0	2598	2649	3250	3722	4743	5417	559	753	622	2979	47	331	171	102	576	306
JMD87_05045_1789	NRS_997	0	0	17708	10042	14773	10375	11071	26301	119	397	1084	2	0	18867	9904	15282	3	12093	6284	0	7757	0	8306	9455	0	49	10649	14328	1130	1047	2968	0	5265	6118	6843	7769	10514	12274	1204	1613	1427	6568	79	568	352	96	1858	1238
JMD87_05045_1790	NRS_997	0	0	9780	5676	8290	6119	6699	15250	81	230	2672	1	0	12295	6335	10232	2	8081	4105	0	4839	0	5550	6095	1	53	6973	8958	700	675	1665	0	3095	3433	4301	4254	5781	6391	780	1152	922	3544	78	314	228	19	1551	705
JMD87_05045_1791	NRS_997	0	0	633	363	564	574	298	1330	48	416	749	0	0	246	130	202	0	85	36	0	44	0	52	41	0	9	75	89	11	7	563	0	211	228	246	258	291	341	61	60	70	235	9	41	262	338	63	67
JMD87_05050_1792	NRS_998	0	1	10634	5274	8265	5062	1271	16834	55	235	2782	1	1	7997	4387	7212	0	10594	5471	1	7139	0	7109	8132	0	34	8980	12423	947	1024	2456	0	2904	2717	3331	3864	4946	5813	718	1166	685	3256	70	366	141	22	847	275
JMD87_00360_81	NRS_107	0	0	298	138	315	162	488	492	0	2	83	0	0	590	331	408	0	3954	2110	0	2274	0	2661	3103	0	0	3415	3909	377	414	1153	0	303	163	188	173	204	190	206	415	347	144	4	235	2	25	236	232
JMD87_05050_1793	NRS_998	0	1	15657	7661	12694	8975	6062	31412	64	284	3333	2	0	7279	3731	6090	1	6618	3444	0	4001	0	4071	4813	0	79	5525	7327	555	548	1385	0	5042	5402	6837	7288	8615	10299	1414	1950	1663	5931	190	1198	816	382	1035	748
JMD87_05050_1794	NRS_998	0	2	8949	5857	8588	4813	2778	17392	70	389	3090	1	1	8560	5028	8161	0	14649	7750	0	10735	0	10787	11832	2	79	13110	18248	1387	1409	3705	0	2625	3267	3576	4521	5531	5927	854	1272	884	3260	318	512	66	1030	1006	178
JMD87_05055_1795	NRS_999	0	0	4657	2053	3198	1435	2394	5726	10	16	2937	4	2	8673	5742	6613	0	19546	10049	1	14717	0	14139	15410	0	13	17086	24312	1814	1777	4849	0	3136	2582	3304	1044	1505	1203	1428	2600	1576	1476	19	62	28	4	798	62
JMD87_05055_1796	NRS_999	0	1	1054	547	668	440	2642	1578	7	8	2002	0	0	1386	921	1077	0	6026	3281	0	3415	2	3605	4130	0	1	5133	6718	561	640	1152	0	716	819	1040	285	361	375	312	478	494	439	9	16	6	0	116	29
JMD87_05060_1797	NRS_1000	0	0	2361	1457	2506	1275	213	4744	11	6	1345	1	1	3719	2250	2873	2	12134	6282	0	8028	0	8066	8811	0	3	10554	14372	1155	1085	2761	0	1591	1513	2418	778	1026	755	1055	1733	1171	1119	18	11	22	3	634	112
JMD87_05060_1798	NRS_1000	0	0	9300	6332	9829	4714	1375	16969	33	53	2918	2	0	16367	7762	11561	5	11508	6003	0	7799	0	8185	8836	2	10	10033	14402	987	1020	881	0	5997	6326	8779	3215	4175	3438	4787	5719	3986	4436	118	414	41	12	953	348
JMD87_05060_1799	NRS_1000	0	0	4028	2565	3956	2236	974	8179	16	44	2481	3	0	3735	1840	2688	0	2666	1344	0	1534	0	1723	1825	0	13	2270	2990	216	202	532	0	2492	3221	3765	1453	1554	1622	1794	2388	1869	1719	33	108	21	5	399	164
JMD87_00360_82	NRS_107	0	0	920	468	685	253	22	1376	1	5	5	0	2	1184	699	1156	1	13664	7431	2	8399	1	9640	11228	0	1	12008	15268	1384	1735	4588	0	611	449	517	418	464	563	715	1092	701	303	733	1427	8	244	567	385
JMD87_05065_1800	NRS_1001	0	1	1734	934	1423	1118	35	3576	11	10	523	0	0	5614	3306	4989	0	9919	5197	0	6562	3	7365	7770	0	1	8950	12323	980	904	2232	0	1276	1228	1897	512	600	692	793	1252	920	767	17	23	15	5	80	131
JMD87_05075_1801	NRS_1003	0	0	2438	1442	2125	1719	715	4887	22	217	2534	0	3	9803	6209	8802	0	4151	2078	0	2430	0	2396	2629	0	17	3404	4868	330	352	985	0	2100	2129	2484	1305	1641	1607	1566	2329	1923	1212	237	436	229	8	141	159
JMD87_05075_1802	NRS_1003	0	3	52009	31015	45523	32196	46470	96603	620	5448	87459	2206	4	43651	24434	37052	0	12267	6279	1	8336	1	7927	9168	1	316	10629	14484	1117	1112	2739	0	42766	43585	49786	27784	36198	39283	38558	61361	40868	24713	24892	26047	864	1624	6547	8195
JMD87_05075_1803	NRS_1003	0	0	3387	2159	3056	2496	2913	8677	155	1320	3648	0	0	3824	2258	3473	1	9902	5182	0	6729	0	6936	7819	0	25	8646	11824	897	924	2150	0	1894	2602	2454	1365	1599	1825	1941	2747	1864	986	2137	1354	162	21	504	639
JMD87_05075_1804	NRS_1003	0	0	236	171	316	114	97	652	0	4	19	0	0	862	583	924	0	9252	4727	0	6264	0	6180	7164	0	0	8106	11188	851	805	2200	0	248	224	272	85	128	202	138	236	164	151	24	372	2	1	26	124
JMD87_00360_83	NRS_107	0	3	920	587	869	524	34	1318	5	0	88	0	0	2518	1412	2528	0	13499	7310	1	8423	0	10263	11382	0	6	11982	15459	1443	1594	9	0	742	599	754	569	658	711	772	1126	890	345	8	1250	7	535	732	301
JMD87_05080_1805	NRS_1004	0	0	467	355	450	298	636	1231	2	7	257	0	0	1677	997	1690	0	3619	1818	0	2343	0	2444	2562	0	7	3061	4487	319	314	908	0	341	386	487	210	244	273	207	348	263	231	38	118	53	20	21	32
JMD87_05080_1806	NRS_1004	0	0	1593	953	1495	999	1472	3475	3	0	1170	2	0	2491	1476	2366	1	3808	1884	1	2156	1	2461	2570	0	6	3176	3783	291	261	1368	0	1075	996	1193	540	698	678	721	819	798	742	42	126	14	52	181	177
JMD87_05080_1807	NRS_1004	0	1	15937	10325	16806	9301	19243	34148	108	936	8313	1	4	16393	8977	15701	1	15401	7992	1	10869	2	10614	11920	0	117	13469	18669	1359	1385	3887	0	11492	10504	12268	5946	8310	8169	8170	11281	8487	6908	779	2048	495	328	2413	2625
JMD87_05085_1808	NRS_1005	0	2	6896	4021	5937	3287	3400	13503	32	19	254	1	1	16692	10125	13967	1	6614	3387	0	3963	0	4332	4539	0	65	5825	7477	551	507	1686	0	5924	5942	5909	2936	3621	3761	4534	5437	4346	3073	746	1083	59	177	1827	2676
JMD87_05095_1809	NRS_1007	0	1	37739	26034	38759	34564	32770	65750	864	6846	49475	8	3	43334	28786	36880	1	4745	2438	2	3160	1	3036	3470	0	314	4151	5770	430	364	1153	0	22798	31246	30546	16224	21705	22869	28741	37427	24455	18429	1743	9946	3546	2479	12321	10775
JMD87_00360_84	NRS_107	0	0	7249	5842	8330	3904	3015	17403	26	23	1391	2	1	5125	2331	4608	1	6260	3304	3	3479	0	4420	4986	0	40	5559	6753	678	749	2102	0	3980	4503	6465	4871	5064	5580	5569	7687	5497	3602	202	5820	136	360	3753	1891
JMD87_05095_1810	NRS_1007	0	32	151715	108931	151894	145268	202667	251223	4557	34173	141781	511	1	162141	102082	132787	4	14059	7207	7	9536	4	9568	10808	8	1478	12066	16364	1222	1121	3330	0	71709	94725	98062	52457	74221	76114	90823	128043	76199	60713	8972	37961	30066	6082	39178	38309
JMD87_05095_1811	NRS_1007	0	1	2667	1436	2224	1785	5338	4287	75	1055	1956	3	0	2774	2200	2473	3	4455	2364	0	2799	0	2916	3401	0	31	3774	5125	385	347	822	0	1196	1622	1356	862	1121	1295	1482	2251	1313	954	137	546	28	378	577	736
JMD87_05095_1812	NRS_1007	0	2	28950	12044	19278	18497	12281	51522	897	8593	55364	4	0	7748	5487	7028	0	7839	3805	0	4489	3	5016	5525	0	185	6679	8842	671	562	1740	0	13775	16350	12844	7744	9947	10072	11033	16021	12266	8950	492	2845	124	1448	4768	4316
JMD87_05095_1813	NRS_1007	0	0	235	78	161	130	646	289	0	3	42	0	0	465	460	568	0	5145	2573	0	3039	0	3211	3623	0	0	4292	5731	447	376	974	0	162	175	112	67	113	125	77	196	84	61	11	5	2	0	0	1
JMD87_05105_1814	NRS_1009	0	2	13609	7652	11414	5838	5775	18846	34	27	71	8	1	7162	4462	5478	0	11472	5878	1	7710	2	7398	8779	1	77	9763	13314	1048	941	2570	0	7821	8337	8742	3380	5702	3954	3251	4527	2753	3910	454	353	299	35	1037	178
JMD87_05105_1815	NRS_1009	0	0	911	486	689	507	628	1443	5	0	585	0	0	445	224	305	0	526	257	0	290	0	230	295	0	8	420	515	43	46	98	0	721	700	756	264	365	278	235	337	268	355	30	34	41	0	104	7
JMD87_05105_1816	NRS_1009	0	0	1882	1195	1589	1188	649	3148	9	3	1024	0	0	1035	622	910	0	2672	1326	0	1265	0	1703	1648	0	0	2245	3048	220	171	610	0	1327	2406	2303	726	1010	739	616	672	479	773	80	125	18	2	103	37
JMD87_05110_1817	NRS_1010	0	0	6377	3812	5642	3172	9979	11252	39	143	636	2	2	4031	2649	3480	3	16272	8110	0	11192	0	11421	12573	0	26	14252	19656	1478	1381	4422	0	5647	5766	7743	2505	3522	2957	2060	2713	1571	2522	1959	145	93	4	841	184
JMD87_05110_1818	NRS_1010	0	0	1888	1113	1413	759	1478	3465	34	512	307	0	0	637	431	536	0	4097	2036	0	2281	0	2566	2869	0	6	3479	4375	361	347	825	0	1979	1905	2456	802	1254	870	633	851	443	934	13	86	153	4	30	40
JMD87_05110_1819	NRS_1010	0	0	96	60	55	46	37	122	1	0	2	0	0	105	55	66	0	563	228	0	274	0	294	212	0	0	467	527	49	29	105	0	54	68	108	27	33	33	10	28	8	33	0	2	5	1	24	5
JMD87_05115_1820	NRS_1011	0	3	9939	5350	7744	7153	8793	16647	141	754	232	0	1	395	306	344	0	1310	653	0	796	0	783	929	0	5	976	1403	110	134	284	0	5121	5740	7735	3054	4465	4048	4040	5291	3218	3734	323	1694	87	730	2097	2686
JMD87_05135_1821	NRS_1014	0	0	15021	9202	14596	11149	8768	35149	353	2988	4405	4	1	16882	9413	17859	1	14048	7071	1	9240	1	9432	10275	0	73	12257	16890	1221	1145	3428	0	7898	9890	12042	5341	7777	8186	10767	14379	9390	6203	720	3644	1205	36	1953	838
JMD87_05140_1822	NRS_1015	0	0	5881	4913	7489	4064	673	18021	534	5522	2417	4	0	16215	6826	16423	0	4047	2048	0	2358	0	2363	2617	1	57	3267	4492	341	350	741	0	8893	10010	13889	6472	8188	8859	8796	12455	9625	5184	8178	9961	172	40	1334	1437
JMD87_00370_85	NRS_109	0	0	2241	1473	1920	703	1620	2946	142	1593	642	0	3	6028	3133	4105	1	15395	8612	1	10556	0	12009	13406	0	14	13784	18167	1712	2011	5741	0	1833	2191	2251	618	700	659	1137	1129	847	1473	1570	77457	10	1173	30639	12508
JMD87_05155_1823	NRS_1018	0	1	42540	24104	37140	31771	51889	69106	412	1734	2375	28	1	73374	64636	71602	4	10824	5091	3	7021	1	7390	8421	2	154	9339	12603	945	841	2220	0	15490	17563	16403	11000	15154	14211	19352	25758	17229	12298	682	3032	1608	851	7884	5336
JMD87_05155_1824	NRS_1018	0	1	64436	38195	58249	44158	41684	105323	537	3300	21042	39	2	95769	66242	78785	1	7793	3877	3	4510	1	4861	5645	1	213	6633	8551	669	545	1825	0	31702	32659	31458	19570	26739	25197	31891	42187	29853	22089	735	4017	1601	1484	9347	7619
JMD87_05155_1825	NRS_1018	0	0	5681	3890	5159	5758	6670	10286	54	133	2842	6	0	15407	11211	12168	1	1411	726	0	695	0	751	873	0	56	1156	1318	117	79	245	0	3301	3302	3330	1872	2479	2546	3076	3837	3055	2277	88	482	73	21	843	893
JMD87_05155_1826	NRS_1018	0	0	36038	26392	36922	39472	86890	62980	616	3650	7347	15	3	61146	43966	49356	3	3515	1729	0	2272	2	2308	2614	1	282	3015	3686	300	244	756	0	17458	18350	18668	11211	14607	14966	18109	23588	17382	13065	752	3210	1092	520	6463	4545
JMD87_05160_1827	NRS_1019	0	15	86998	52255	77013	87903	120394	142718	2680	17676	78319	279	5	122099	90732	108740	2	14098	7227	3	10462	1	10388	11475	1	1015	12917	17189	1327	1200	3818	0	29622	37635	35302	24107	35913	36903	40592	62604	37158	28755	3608	8952	3468	3411	22902	20292
JMD87_05160_1828	NRS_1019	0	0	35957	24512	31101	41340	26878	60902	608	3859	33397	143	0	17389	13209	15078	1	7312	3625	1	4075	0	4310	4636	1	286	5977	8170	613	488	1506	0	9546	16315	15512	9636	11959	13455	15061	18992	12546	10692	2154	4223	3046	951	8777	7193
JMD87_05160_1829	NRS_1019	0	2	89248	35739	53509	51320	55189	105231	526	2446	53631	15	3	31183	23903	26723	3	11589	5885	0	7634	1	7920	8949	0	197	9960	13609	1112	890	2938	0	37100	36052	34075	22434	31255	30249	35013	51921	36330	24241	1590	5415	3444	654	12079	9227
JMD87_00370_86	NRS_109	0	1	3276	1503	2845	1502	3253	4428	4	11	195	0	0	1590	922	1134	2	12715	6856	1	8491	0	10220	11360	3	20	11533	14647	1436	1706	0	0	2510	1986	2125	580	927	459	915	1361	964	1368	561	71709	11	5	34575	12597
JMD87_05170_1830	NRS_1021	0	0	266	246	341	276	217	671	6	67	23	0	0	661	302	373	0	871	417	1	464	0	440	509	0	2	706	868	69	64	172	0	350	276	355	186	263	271	161	175	175	277	61	120	32	3	126	138
JMD87_05175_1831	NRS_1022	0	0	250	184	179	154	50	417	0	2	188	0	0	500	302	443	0	2945	1378	0	1321	0	1578	1816	0	1	2227	2785	230	192	435	0	161	188	198	104	168	152	50	40	82	136	2	40	3	1	110	30
JMD87_05175_1832	NRS_1022	0	1	373	239	274	250	29	637	2	0	14	0	0	1030	624	821	2	4286	2148	0	2614	0	2813	3139	0	0	3432	4693	425	340	670	0	205	148	225	146	240	192	105	114	107	206	4	69	12	3	54	59
JMD87_05175_1833	NRS_1022	0	1	2963	2060	2312	1823	1712	5015	4	10	99	0	0	4740	2498	3539	1	13868	6694	0	8474	0	9014	10426	0	4	11932	15561	1272	1067	3071	0	1137	1395	1460	826	1191	1126	580	797	648	1017	23	578	83	2	697	372
JMD87_05180_1834	NRS_1023	0	0	71	39	40	62	25	143	0	0	62	0	0	109	61	77	0	1073	537	0	529	0	505	626	0	0	757	1069	80	87	240	1	62	37	56	34	54	57	26	31	25	45	1	21	0	0	15	18
JMD87_05180_1835	NRS_1023	0	0	29	20	14	19	0	43	0	0	33	0	0	71	27	30	0	279	132	0	122	0	149	179	0	0	190	244	29	18	50	0	15	16	21	25	18	19	9	14	13	22	0	25	0	0	9	10
JMD87_00370_87	NRS_109	1	0	1742	1058	1580	1446	1005	3065	2	1	0	0	1	820	491	679	0	8841	4795	2	5258	0	6951	7826	0	6	7951	9650	1010	1211	182	0	1427	1130	1443	391	544	329	409	716	489	757	186	35093	3792	3	16191	6159
JMD87_05185_1836	NRS_1024	0	0	132	64	122	92	6	199	0	0	117	0	0	222	136	165	0	1853	888	0	947	0	1128	1300	0	0	1556	1901	190	150	438	2	39	51	69	40	58	42	16	25	20	50	0	9	2	0	21	5
JMD87_05185_1837	NRS_1024	0	0	3601	2068	2617	2005	3396	5265	8	35	1132	1	0	3760	2345	2857	1	13073	6912	0	9189	0	9476	10821	0	15	11557	15856	1265	1226	3096	0	1357	1458	1711	1020	1442	1328	649	781	627	1358	106	330	26	6	220	98
JMD87_05190_1838	NRS_1025	0	0	846	397	690	470	490	1246	0	0	455	0	0	838	438	518	0	2789	1363	0	1357	0	1590	1813	0	5	2156	2692	257	227	502	0	320	267	361	207	289	249	93	177	172	275	4	53	1	9	85	140
JMD87_05190_1839	NRS_1025	0	0	833	455	635	396	400	1292	1	0	635	0	0	1064	535	633	0	3277	1696	0	2030	0	2180	2305	0	5	2840	3707	320	268	818	0	284	299	307	152	234	198	127	197	136	252	1	34	3	0	110	93
JMD87_05190_1840	NRS_1025	0	0	5445	2886	3467	2029	723	6743	10	18	1889	0	0	3254	1751	2160	1	11451	6226	2	8529	0	8382	9405	1	28	9951	14184	1108	1125	2395	0	3155	2536	2707	1601	2204	1971	877	1630	1408	2281	1090	1290	982	172	2561	2932
JMD87_05195_1841	NRS_1026	0	1	10752	6777	10554	8176	6668	20799	446	3560	14118	1	1	33106	16485	32252	1	6198	3022	1	3575	0	3891	4323	0	91	5105	6786	573	512	2152	0	7357	8514	11679	5790	6644	7530	8200	12203	8390	6326	2268	8601	1991	967	7003	9978
JMD87_05195_1842	NRS_1026	0	3	66682	52627	73452	71405	51541	126115	1222	5818	39252	57	3	43987	21249	43956	1	8185	4238	2	5176	0	5413	6112	2	1141	6973	9553	714	780	1729	0	32880	51160	65087	35135	42159	51036	54856	78071	45163	35795	35886	104062	16228	15997	71594	81083
JMD87_05200_1843	NRS_1027	0	0	106	49	95	70	20	297	0	6	135	0	0	39	24	48	0	1102	627	0	731	0	681	783	0	4	881	1225	105	138	314	0	84	68	140	64	94	88	265	522	237	91	3	9	0	1	4	34
JMD87_05205_1844	NRS_1028	0	0	3248	2051	3060	1993	3402	7425	16	32	1944	2	0	8351	4388	8494	0	5712	3101	0	3652	0	3681	4266	0	13	5024	6875	490	515	1370	0	1229	1593	2564	1676	2081	2140	5492	7709	4897	1365	860	371	81	36	338	78
JMD87_05205_1845	NRS_1028	0	0	4853	2935	5072	2232	3308	12406	16	16	4429	1	0	13348	6833	12799	2	9244	4905	0	6334	1	6102	7107	0	31	7941	11152	887	838	84	0	2255	2648	4627	3185	3956	4091	11172	16965	9922	2487	1905	720	49	38	199	343
JMD87_05205_1846	NRS_1028	0	0	2443	1301	2187	1303	831	4486	0	7	932	0	0	1273	743	1309	0	924	438	0	449	0	531	512	0	9	755	906	81	64	177	0	884	1600	3268	2582	2597	2598	9232	13609	8184	1794	354	187	42	87	157	89
JMD87_05210_1847	NRS_1029	0	1	212	83	149	73	20	468	0	1	240	0	2	328	163	345	0	2495	1209	0	1398	0	1567	1696	0	0	2126	2716	212	225	106	0	116	129	167	121	190	224	260	298	149	103	291	66	21	0	26	30
JMD87_05215_1848	NRS_1030	0	1	12277	6052	8975	5718	3093	24946	263	2419	2308	2	0	9947	5794	11035	3	12831	6589	2	8966	0	8948	9952	2	41	11039	15681	1236	1224	1254	0	9919	9200	9330	4832	7233	6455	8572	12756	8411	3872	72	2694	1206	30	4452	7652
JMD87_05215_1849	NRS_1030	0	0	17584	9362	13887	8689	11777	37806	120	449	900	5	0	11619	6576	12334	2	11631	6476	0	8259	0	8453	9322	0	114	10272	14653	1139	1303	2683	0	15314	14471	14353	7831	10916	10509	13384	19415	13061	6248	642	5352	150	233	8366	12932
JMD87_05225_1850	NRS_1032	0	0	1098	559	793	557	143	1690	7	2	183	0	0	2457	1494	1753	0	2008	981	0	1095	0	1130	1366	0	0	1609	2018	148	157	396	0	447	600	468	328	524	476	251	357	290	318	75	80	8	1	136	43
JMD87_05225_1851	NRS_1032	0	0	11883	6306	8589	5043	2189	15951	125	1202	4462	0	0	12551	6866	9100	2	5600	2944	0	2937	0	3517	3635	0	27	4871	6598	510	448	1301	0	5285	7501	6451	4825	6772	6176	3378	4579	3686	4162	125	794	146	40	1200	765
JMD87_05225_1852	NRS_1032	0	0	15518	8283	11767	8064	7311	21867	80	285	1205	1	0	14821	8326	11094	0	5349	2857	0	3686	1	3677	4046	0	38	4571	6561	500	493	443	0	6876	7493	7453	5477	8123	7113	4637	6334	3956	4636	141	894	281	234	1690	1347
JMD87_05225_1853	NRS_1032	0	2	44696	24138	36984	23923	28290	65546	336	1914	5187	12	1	50326	27876	36370	2	14644	7575	3	10502	0	10355	11689	3	131	13036	18094	1412	1287	3619	0	17570	19202	19298	15259	22489	20232	13013	17664	10366	12516	324	1877	1612	363	4718	3354
JMD87_05225_1854	NRS_1032	0	4	61759	29820	45816	28687	53013	88418	509	3574	28984	48	3	58298	29954	38346	2	13745	6934	2	9273	1	9719	10516	1	148	12117	16761	1336	1209	3202	0	26149	29879	28208	21635	31300	28655	19999	25570	16107	17770	896	3788	1338	744	6927	4695
JMD87_05245_1855	NRS_1036	0	1	6357	3863	5641	2980	2635	17608	25	29	5684	2	0	9924	5815	13888	1	9679	4952	0	6269	0	6073	7151	0	87	8185	11244	853	944	2306	0	4432	4806	8015	4137	5182	5253	6009	9628	6583	3006	2160	3045	68	85	1772	1500
JMD87_05245_1856	NRS_1036	0	2	12530	5801	9816	6215	5345	31048	57	19	2218	1	0	14864	8756	22766	0	16447	8576	1	12289	0	12339	13679	1	85	14946	21075	1532	1591	4258	0	7232	9092	15102	7756	10890	10489	11888	17045	11990	4893	109	4450	341	675	2776	2104
JMD87_05245_1857	NRS_1036	0	2	10493	5662	9135	6061	10099	28919	60	312	1308	3	0	15660	8695	22825	2	12257	6381	0	8719	1	8706	9351	0	49	10608	14757	1167	1149	3083	0	5366	6893	11314	6101	7699	7867	8787	13224	8349	3789	503	4780	119	450	1859	2155
JMD87_05245_1858	NRS_1036	0	0	83	53	93	92	2	337	0	6	57	0	0	112	150	227	0	4699	2287	0	3190	0	3242	3528	0	0	4199	5133	436	388	1015	0	60	55	85	41	53	87	82	113	91	29	6	127	1	0	27	0
JMD87_05250_1859	NRS_1037	0	1	33573	19028	32559	17144	20743	78087	794	5716	3328	12	0	12556	7289	13385	2	17557	9454	0	13150	0	13160	14183	1	116	15611	22513	1683	1658	4335	0	16901	16360	18822	9835	13800	14676	6081	10750	8519	13161	526	14168	6442	3046	25436	23594
JMD87_05250_1860	NRS_1037	0	0	6082	3088	4776	2987	1738	14419	186	1170	4065	0	0	3090	1601	3252	1	5802	3156	0	3841	1	3820	4490	0	35	5079	6633	539	499	1173	0	3020	2876	3205	1657	2320	2616	1084	1551	1687	2093	82	2493	563	218	3802	4259
JMD87_05250_1861	NRS_1037	0	1	2375	1400	1934	1427	555	6023	12	87	651	0	0	1875	985	2145	0	3554	1858	2	2051	1	2097	2354	1	6	2887	3911	332	282	160	0	1067	1141	1253	608	758	990	478	588	663	719	35	752	23	45	1168	1486
JMD87_05250_1862	NRS_1037	0	0	113	42	71	67	82	335	0	4	140	0	0	129	63	132	0	218	90	0	99	0	118	138	0	0	159	165	20	8	35	0	98	56	81	29	57	56	17	14	42	27	1	12	2	0	65	84
JMD87_05250_1863	NRS_1037	0	0	1181	658	1024	682	462	3055	24	162	1066	2	0	2174	1213	2618	0	4507	2467	1	2788	0	2762	3308	0	0	3882	5128	410	380	1162	0	707	639	690	396	546	617	284	364	361	411	1	259	23	13	822	634
JMD87_05250_1864	NRS_1037	0	0	2070	1122	1767	1146	758	5871	124	1329	876	2	1	2292	1244	3011	0	8135	4248	2	5371	1	5653	6042	1	13	7261	10113	712	718	910	3	1531	1668	1858	940	1273	1395	782	1073	861	930	29	979	754	85	2396	2592
JMD87_05250_1865	NRS_1037	0	0	679	390	477	257	2052	1683	19	108	652	1	1	1158	759	1665	0	6063	3129	0	3595	0	3911	4459	0	4	5238	6868	567	490	1318	0	502	476	555	282	356	350	214	269	283	268	9	275	109	113	431	436
JMD87_05250_1866	NRS_1037	0	0	393	208	242	234	830	865	45	400	288	0	2	623	431	803	0	3208	1723	0	1961	0	1879	2162	0	2	2741	3545	275	261	451	0	274	300	269	118	197	220	130	155	145	104	134	91	41	22	152	254
JMD87_05250_1867	NRS_1037	0	1	6849	3653	5668	2924	16148	17332	1738	16667	13066	1	1	6240	3911	7957	1	13847	7093	0	9719	0	10193	11133	0	31	12215	16686	1321	1291	3258	0	6067	6535	6227	3193	4758	4558	3403	4326	3288	2707	1500	3958	3330	16	4496	5378
JMD87_05250_1868	NRS_1037	0	0	1376	667	892	830	1254	2948	16	248	1448	0	0	1389	842	1779	0	5922	3151	0	3823	0	3953	4596	0	9	5150	6892	546	595	1411	0	972	798	827	404	778	785	261	484	448	536	171	599	72	4	747	489
JMD87_05255_1869	NRS_1038	0	0	1164	590	856	779	722	2072	2	3	1365	1	0	441	383	440	1	5790	3018	0	3261	0	3861	4010	0	1	5021	6823	510	480	1349	0	942	1051	967	353	528	381	649	723	400	477	21	776	8	1	231	56
JMD87_05255_1870	NRS_1038	0	0	2909	1200	1913	1254	5525	3323	7	6	2360	1	0	1244	1025	1106	0	13125	7075	0	9474	0	9443	10692	0	0	11616	16125	1226	1217	3009	0	1784	1859	1637	695	895	740	1117	1528	844	841	56	427	2214	9	455	340
JMD87_05265_1871	NRS_1040	0	0	1770	1195	1621	1565	4124	3099	22	110	94	0	0	2219	1395	1513	0	5022	2572	0	2675	0	2942	3177	0	7	4127	5340	407	378	1012	0	1049	1418	1410	689	852	777	671	806	619	705	8	418	20	8	375	164
JMD87_05270_1872	NRS_1041	0	0	9822	5973	8783	5951	2081	23015	32	28	3338	0	1	7034	4260	7139	2	7789	4151	0	4980	0	5452	5773	0	50	6791	8904	700	678	1873	0	7506	8962	10926	6063	8668	7678	8877	12064	8026	4607	3327	7749	103	450	4283	5018
JMD87_05270_1873	NRS_1041	0	0	10744	6534	9341	5063	5400	21499	128	1265	4370	6	0	10009	5635	9519	2	12450	6509	1	8522	0	8817	9689	0	56	10708	14681	1154	1203	2824	0	8590	9169	11038	6248	9159	8026	8122	11166	7740	4706	1090	6992	971	693	3757	4907
JMD87_05270_1874	NRS_1041	0	0	1144	726	1115	498	1145	2920	28	233	328	0	0	1913	1333	1876	0	6001	3115	0	3455	0	3777	4307	0	5	5111	6594	521	535	1237	0	1053	1099	1555	832	1109	1030	1032	1431	1068	622	89	535	86	163	372	731
JMD87_05280_1875	NRS_1043	0	1	6717	3958	5925	4009	3823	13444	29	57	7198	0	0	959	751	1104	0	4556	2255	0	2327	0	2757	2854	0	17	3817	5007	391	425	1186	0	4578	5328	6868	4701	6462	6386	6719	8545	4145	3039	93	2593	72	6	593	1297
JMD87_05280_1876	NRS_1043	0	0	339	210	323	292	153	879	9	45	123	0	0	491	315	468	0	1935	963	0	996	0	1190	1372	0	0	1578	2021	177	177	389	0	197	244	307	196	247	243	204	260	174	98	30	34	2	0	47	41
JMD87_05280_1877	NRS_1043	0	0	3244	2181	3099	2877	78	8380	37	279	291	0	0	7810	4501	8319	2	15073	7806	0	9807	0	10407	11530	0	9	13234	18021	1394	1515	2484	0	1374	1401	1779	1372	1667	1921	1408	2057	1402	872	36	75	23	12	461	14
JMD87_00005_2	NRS_9	0	0	3684	2380	3177	1638	2355	5631	51	280	692	0	1	8670	3998	6189	1	10594	5335	4	6536	0	7514	8414	0	21	9104	11541	977	811	3267	0	3369	3576	3201	2029	3270	2956	2182	3029	1997	1699	50	1315	271	91	1419	666
JMD87_05295_1878	NRS_1046	0	0	9190	5285	7399	4760	4136	14204	87	787	2867	3	0	4486	2410	3239	0	8386	4318	0	5111	0	5967	6389	1	30	7446	9693	795	683	2021	0	7658	8781	8290	4502	6755	6107	8491	11831	8248	5587	596	1690	893	31	2504	3283
JMD87_05305_1879	NRS_1048	0	0	1897	1098	1475	1152	1333	4242	0	6	459	0	0	1181	576	1107	1	5558	2926	0	3205	0	3568	4036	0	12	4713	5868	509	512	417	0	1020	1141	1527	803	979	969	1089	1471	1196	816	86	476	19	41	269	196
JMD87_05305_1880	NRS_1048	0	0	8237	5520	6646	5918	3595	18769	23	23	2726	4	1	3555	2001	3565	0	11475	6089	0	7152	0	7773	8495	0	20	9926	13064	1089	1135	2385	0	4355	4850	6828	3656	4821	4454	5445	7287	4913	3534	107	2023	396	116	1751	949
JMD87_05305_1881	NRS_1048	0	0	4335	2545	4278	2296	1275	9036	19	19	962	0	2	2362	1294	2401	2	7962	4049	1	4975	0	5530	5897	0	3	7082	9685	724	753	2177	0	2178	2560	3586	2043	2760	2320	2631	3684	2298	1745	39	632	261	152	674	608
JMD87_00375_88	NRS_112	0	0	556	121	344	103	0	813	1	0	0	0	0	569	515	743	0	18733	10098	0	11493	0	17215	18056	0	6	17777	19410	2321	2369	0	0	455	491	537	401	558	501	760	811	533	279	38	1697	2	0	1519	1695
JMD87_05310_1882	NRS_1049	0	9	66293	47221	64159	78765	95822	107051	1182	7318	49903	48	16	340204	215285	216742	10	7865	4160	3	5122	2	5281	5732	5	829	6880	9291	726	730	1968	0	25354	41539	39962	23295	29289	37528	32563	41834	25078	26733	7804	24535	5331	1638	9630	6303
JMD87_05320_1883	NRS_1051	0	0	1424	922	1188	1037	1	2510	457	4245	3371	0	0	871	351	647	1	7559	4220	1	4850	0	5527	5808	0	6	6774	9319	745	869	1861	0	317	493	403	196	321	354	199	193	226	325	10	297	27	140	2273	1218
JMD87_05320_1884	NRS_1051	0	0	2329	1222	1699	875	0	4230	2175	21582	12298	0	0	1377	676	1157	0	10399	5828	0	6929	0	7240	8141	0	17	9164	12094	1067	1216	2471	0	898	1233	1512	479	677	731	422	710	535	1186	33	2182	3	463	8040	4457
JMD87_05320_1885	NRS_1051	0	0	26	23	29	17	0	96	0	1	2	0	0	116	59	112	0	1986	1000	0	1135	0	1282	1292	0	0	1647	2349	181	227	469	0	6	12	23	6	9	14	11	11	17	22	5	27	17	0	107	58
JMD87_00040_23	NRS_16	0	0	275	142	289	75	0	280	99	900	56	0	0	152	143	219	0	7917	4394	2	4721	0	5612	6104	0	0	7101	8645	817	951	2293	0	243	323	173	160	299	293	127	100	135	111	13	42	4	3	400	223
JMD87_05320_1886	NRS_1051	0	0	75	26	104	72	0	206	1	2	9	0	2	81	50	59	0	2122	1201	0	1181	0	1185	1395	0	0	1618	2145	188	233	1053	0	33	26	24	2	13	9	0	2	1	40	0	102	0	1	287	129
JMD87_05320_1887	NRS_1051	0	1	37	30	129	28	3	201	217	2363	318	1	1	444	254	366	0	13660	7621	0	9406	1	10111	10893	0	0	12090	16054	1462	1619	3114	0	5	50	38	3	13	25	1	0	5	19	46	17	8	135	188	59
JMD87_05325_1888	NRS_1052	0	3	2993	2105	2628	1795	857	4184	5	5	679	0	0	14194	5838	10065	4	11168	6286	1	7754	0	8052	8673	0	6	9777	13286	1089	1326	548	0	1397	1598	2516	746	1289	1161	729	1093	587	1203	17	1423	15	7	1524	207
JMD87_05325_1889	NRS_1052	0	2	8770	6793	9530	5286	9109	16508	440	3536	11651	3	1	34278	14856	25347	2	17640	9709	1	12869	0	13227	14385	0	37	15834	22137	1739	2188	1627	0	5217	5236	8379	3268	4254	4548	2651	3934	2682	4625	62	3873	1331	352	4107	1815
JMD87_05325_1890	NRS_1052	0	0	1045	812	1012	716	39	2073	5	6	120	1	0	3880	1824	2775	0	2008	1195	0	1313	0	1303	1495	0	7	1704	2340	166	229	0	0	607	730	1141	388	578	545	334	330	313	632	20	501	10	80	594	228
JMD87_05330_1891	NRS_1053	0	1	169	61	143	120	12	652	197	2146	440	0	0	337	236	470	0	10103	5445	0	6625	0	6726	7460	1	2	8644	12263	990	1157	2829	0	126	109	189	128	120	90	187	253	140	68	21	1067	5	1	523	252
JMD87_05335_1892	NRS_1054	0	0	40	31	16	18	13	85	0	0	0	0	0	68	37	58	0	1103	545	0	573	0	703	731	0	0	926	1181	91	98	241	0	22	23	29	18	25	24	29	37	43	17	83	91	0	0	137	53
JMD87_05335_1893	NRS_1054	0	0	589	440	466	632	103	1189	1	8	101	0	0	778	403	795	0	9582	5158	0	6119	0	6714	7296	0	2	8367	11033	950	1079	2099	0	341	270	586	290	453	489	456	747	727	254	90	2081	22	240	2653	1278
JMD87_05335_1894	NRS_1054	0	0	77	51	71	11	68	325	2	117	223	0	1	140	70	171	0	4946	2752	0	2938	0	3159	3445	0	0	4409	5779	526	561	1130	0	35	31	80	37	36	28	58	72	104	39	197	707	16	0	391	33
JMD87_00380_89	NRS_113	0	0	176	85	116	206	1	259	0	0	153	0	0	334	228	303	1	5806	3091	0	2821	0	4431	4591	0	0	5081	5707	597	611	183	0	123	165	217	108	155	148	197	317	230	73	48	581	2	0	894	153
JMD87_05345_1895	NRS_1056	0	0	161	60	107	21	12	343	1	11	810	0	0	478	303	608	1	11695	6296	1	7896	1	8047	9330	0	0	9906	14117	1168	1396	2958	0	37	74	79	61	73	100	67	140	131	54	7	138	17	11	391	145
JMD87_05345_1896	NRS_1056	0	0	544	305	493	588	941	1630	14	241	988	0	0	787	422	902	2	11026	5831	4	6894	0	7600	8514	0	5	9771	12518	1117	1223	2411	0	311	321	489	210	249	432	317	444	489	221	10	873	23	39	1434	1453
JMD87_05350_1897	NRS_1057	0	0	425	430	514	363	6	1245	165	1417	1016	0	0	1642	903	1782	0	11580	6352	0	8080	0	8252	9025	0	2	10239	13860	1145	1389	2893	0	502	528	813	419	513	600	639	1076	764	393	297	1542	212	43	2734	1495
JMD87_00380_90	NRS_113	0	0	475	230	413	387	150	1324	0	0	210	1	1	639	427	660	3	10169	5323	2	5931	0	8317	8859	0	0	9086	10211	1144	1104	3	0	385	465	448	305	330	408	471	896	658	227	182	851	5	0	1368	366
JMD87_05365_1898	NRS_1059	1	0	1218	792	1274	814	216	2777	0	15	0	4	1	3832	2334	3299	1	11651	6351	0	8336	0	8473	9489	0	7	10282	13932	1121	1210	2994	0	765	890	1220	744	1076	731	1118	1728	870	834	19	241	87	17	165	155
JMD87_05365_1899	NRS_1059	0	1	1624	854	1342	924	1191	2471	6	8	0	1	0	1772	1246	1719	2	11130	5909	2	6911	1	7804	8447	0	3	9724	12876	1059	1025	2544	0	320	510	658	266	361	449	412	573	467	399	19	254	2	8	111	57
JMD87_05370_1900	NRS_1060	0	0	9427	4885	6533	4969	1963	15709	29	30	2260	1	0	3198	2275	3267	0	8101	4180	0	5017	0	5511	5917	0	26	7114	9265	741	663	2043	0	3743	4040	3719	2486	3699	3585	2019	3097	2584	2768	49	637	38	13	1220	248
JMD87_05370_1901	NRS_1060	0	0	1583	755	1049	975	1036	3143	9	113	618	0	0	739	518	692	1	1301	689	0	675	0	722	787	0	12	1004	1341	137	119	5	0	701	720	685	421	571	514	332	533	479	477	5	35	30	1	17	13
JMD87_05370_1902	NRS_1060	0	0	376	185	216	300	312	692	8	12	72	0	0	69	32	53	0	68	36	0	31	0	40	30	0	4	60	62	6	5	131	0	274	210	271	172	220	195	96	183	186	141	5	96	10	4	61	26
JMD87_05375_1903	NRS_1061	0	3	25308	14036	20462	11451	13489	39787	115	158	5653	30	0	15768	9269	14409	1	14022	7175	3	9613	2	9650	11200	0	115	11881	16849	1328	1304	3473	0	12796	12885	12524	7890	12737	10829	8129	12376	8470	7874	149	844	277	153	3145	360
JMD87_05375_1904	NRS_1061	0	1	6064	3952	4962	3136	4116	10434	23	23	3250	3	0	6999	4016	6328	1	5522	2800	0	3615	0	3820	4424	1	18	4724	6084	512	481	532	0	3388	3206	3271	1985	2988	2739	2222	2650	2276	1939	36	212	38	39	439	157
JMD87_05375_1905	NRS_1061	0	0	15269	9662	14112	8409	10159	27679	63	52	3496	2	0	18352	10422	16147	0	9146	4731	0	6148	1	6457	7451	0	89	8091	10544	883	840	2216	0	9137	8698	9122	5607	8214	7782	6212	8804	5933	5496	83	969	140	92	1291	684
JMD87_05375_1906	NRS_1061	0	2	26734	16067	23962	16046	18723	51419	109	119	8010	8	1	25047	13287	21633	3	13202	6942	1	8805	0	9121	10066	1	149	11292	16171	1243	1264	3214	0	18365	18453	18249	11927	16626	16907	13392	18091	13386	11966	212	778	313	123	2065	2199
JMD87_05375_1907	NRS_1061	0	0	1110	703	991	722	693	2454	2	10	51	0	0	1388	715	1141	0	3130	1616	1	1935	0	1994	2167	0	3	2591	3622	282	325	735	0	690	662	652	411	631	593	430	655	438	471	12	155	128	2	81	55
JMD87_05375_1908	NRS_1061	1	0	5459	2836	4754	3022	3860	10307	9	10	443	0	0	4134	2560	3777	2	7646	3973	3	4952	0	4957	5699	0	37	6682	8625	684	640	1576	0	3236	2784	2605	1575	2372	2447	1667	2438	2038	1794	36	221	37	1	363	114
JMD87_05375_1909	NRS_1061	0	1	2350	1247	2091	1174	3058	4780	13	51	501	1	0	1609	1248	1753	2	15721	8187	1	11014	0	11514	12714	1	15	13873	18662	1624	1490	3612	0	1269	1529	1689	833	1103	1224	1041	1658	1008	803	8	29	14	2	13	140
JMD87_05380_1910	NRS_1062	0	0	2123	1175	1793	911	2309	4587	6	138	2130	0	0	2417	1379	1872	0	13906	7337	1	9569	0	10028	10750	0	4	12412	17171	1314	1329	1147	0	1470	1213	1593	699	1126	947	1861	2700	2088	991	38	96	17	1	536	530
JMD87_05380_1911	NRS_1062	0	0	2	1	1	1	1	2	0	0	0	0	0	2	6	1	0	13	5	0	4	0	1	4	0	0	3	13	0	0	0	0	2	1	1	0	0	0	1	1	2	0	0	0	0	0	1	0
JMD87_00385_91	NRS_114	0	0	1624	1273	1766	1202	378	3863	2	24	1229	1	0	1772	891	1530	1	5602	3288	0	3879	0	4267	5059	0	4	5056	6511	625	757	25	0	1327	1358	1995	982	1197	1294	1825	2998	2031	871	174	1437	73	14	1011	474
JMD87_05395_1912	NRS_1065	0	0	391	287	407	226	89	869	34	249	225	0	0	664	367	599	1	2569	1369	0	1434	0	1660	1787	0	0	2169	2830	280	235	710	0	451	524	451	250	405	366	482	658	504	186	9	44	79	0	45	99
JMD87_05395_1913	NRS_1065	0	0	122	106	146	71	39	437	0	0	56	0	0	244	120	154	0	699	356	0	351	0	340	359	0	1	524	708	57	52	136	0	249	256	237	133	185	160	219	263	232	92	0	43	12	0	36	31
JMD87_05395_1914	NRS_1065	0	0	1091	842	1258	429	1489	2351	8	26	1373	0	0	1999	959	1570	0	3877	1966	0	2136	0	2420	2829	0	4	3280	4094	327	299	792	0	2183	2414	2020	1382	1737	1746	2280	3258	2419	978	35	364	129	0	370	885
JMD87_05395_1915	NRS_1065	0	0	2020	1467	2236	1426	1540	4027	10	85	1021	0	0	3203	1711	2581	0	9351	4704	1	6297	0	6222	7150	0	17	7917	10379	848	835	1954	0	2319	2393	1959	1354	2159	1783	2251	3040	2130	999	279	325	88	16	711	212
JMD87_05395_1916	NRS_1065	0	0	2482	1382	2048	1260	426	4367	6	18	379	0	2	2563	1341	2043	0	7954	4001	1	4849	0	5031	5702	0	19	6602	8658	725	691	1608	0	2330	2259	2211	1258	1961	1721	2286	2870	2030	863	196	284	73	3	365	751
JMD87_05400_1917	NRS_1066	0	0	1362	748	975	522	278	2261	1	5	685	1	0	2138	1145	1718	0	10121	5445	1	6995	0	7188	8121	0	2	9306	12201	1017	989	2523	0	1058	1096	1047	606	993	887	901	1452	928	465	6	166	6	4	296	238
JMD87_00385_92	NRS_114	0	0	2917	2306	3405	2462	634	6676	16	60	3220	2	0	5857	2646	4825	1	11517	6375	2	7415	0	8590	9916	0	4	10553	13116	1264	1443	3687	0	2247	2270	3249	1751	2322	2390	3673	5563	3657	1760	418	3805	166	5	2404	638
JMD87_05400_1918	NRS_1066	0	0	1143	731	962	664	424	2197	1	6	364	0	0	2144	1193	1748	0	6537	3414	0	3879	0	4367	4904	0	9	5598	7206	579	551	1552	0	783	782	757	447	658	706	706	957	624	424	10	791	48	6	326	119
JMD87_05400_1919	NRS_1066	0	0	7351	3841	6288	4279	1490	12548	66	600	1549	4	3	8911	4942	7358	2	14820	7745	0	10425	0	10796	12126	0	48	13304	17904	1387	1398	3678	0	4996	5043	4668	2751	4369	3970	4551	5631	3984	2804	60	1069	218	6	1850	3374
JMD87_05400_1920	NRS_1066	0	2	5848	3379	5860	3629	3535	9856	8	15	1249	0	0	7636	3893	6127	1	11918	6219	0	7806	0	8520	9007	1	28	10070	13578	1075	1091	2830	0	4141	4117	3890	2348	3723	3020	3450	4562	3213	2157	356	495	276	68	1141	1794
JMD87_05400_1921	NRS_1066	0	0	11346	8198	12495	5966	3998	21333	58	22	467	10	0	6284	2902	4799	1	5659	2903	1	3802	0	4037	4265	0	75	4856	6806	530	530	1394	0	8453	9032	9843	5263	7695	7316	7356	9515	6796	4936	274	1816	111	145	3860	3649
JMD87_05400_1922	NRS_1066	0	1	5314	3087	4650	1918	2851	8834	13	59	235	0	0	4617	2145	3408	1	7257	3750	0	4583	0	4879	5266	1	41	6395	8658	686	628	1674	0	3105	3125	3385	1829	2556	2439	2448	3333	2303	1703	180	485	116	116	1216	1076
JMD87_05405_1923	NRS_1067	0	0	6522	3217	4867	4062	4764	12754	219	2392	4484	0	1	16172	12597	20058	0	10631	5498	0	7238	1	7544	8703	0	28	9459	12484	974	970	2576	0	2949	3516	4868	3477	4430	4504	4342	6578	4735	2042	2278	3881	193	4	549	1510
JMD87_05415_1924	NRS_1068	0	0	307	262	383	272	122	900	0	4	13	0	0	649	291	432	1	1406	712	0	703	0	667	818	0	3	1009	1401	128	98	247	0	324	310	300	137	216	193	302	421	352	207	8	48	0	33	94	189
JMD87_00385_93	NRS_114	0	0	265	151	185	54	6	648	23	221	87	0	0	524	324	549	0	4973	2897	0	3026	0	3554	4070	0	1	4399	5705	513	616	1015	0	138	142	210	118	173	158	260	309	199	129	31	85	1	1	133	85
JMD87_05415_1925	NRS_1068	0	1	6824	3901	6476	2521	5688	8721	99	556	152	0	1	6702	3319	5129	0	14703	7465	0	10450	0	10426	11317	0	28	12746	17674	1365	1401	4050	0	6234	5243	6124	3776	5760	4945	8681	11995	7744	4080	129	873	1015	332	5385	6455
JMD87_05415_1926	NRS_1068	0	0	843	535	698	381	155	1707	28	224	347	0	0	594	297	425	0	2177	1080	0	1150	0	1234	1354	0	0	1785	2269	182	166	438	0	867	760	725	437	560	579	773	1263	933	503	58	186	135	31	302	640
JMD87_05415_1927	NRS_1068	0	0	360	197	395	108	461	768	0	0	228	0	0	231	138	198	0	2028	1043	0	1052	0	1229	1357	0	3	1741	2225	188	143	429	0	208	249	178	136	155	191	267	287	197	179	7	51	13	21	83	57
JMD87_05415_1928	NRS_1068	0	0	34	16	46	10	54	97	0	0	29	0	0	17	17	24	0	750	359	0	358	0	461	433	0	0	602	727	62	49	173	0	36	37	50	19	30	15	38	48	37	19	5	21	0	23	15	42
JMD87_05425_1929	NRS_1070	0	0	585	310	561	313	263	1175	10	89	172	0	1	1875	1112	1783	0	2393	1287	0	1376	0	1573	1687	0	3	2047	2591	208	171	556	0	575	618	659	396	465	440	311	427	345	237	3	121	23	32	166	508
JMD87_05425_1930	NRS_1070	0	7	46399	27812	41097	26262	20080	91452	588	4056	38640	329	0	26635	15427	25368	0	13881	7252	0	9824	1	10446	11732	1	213	12411	16319	1347	1223	3508	0	41937	40730	38570	24053	37580	32137	20612	31263	22970	16039	4618	8510	3653	4913	21158	39256
JMD87_00385_94	NRS_114	0	0	319	167	214	223	19	671	0	2	87	1	0	959	553	908	0	3642	1980	0	1970	0	2509	2806	0	0	3090	3950	375	396	988	0	202	221	238	135	194	134	288	380	266	129	6	99	3	5	94	40
JMD87_05425_1931	NRS_1070	0	2	15035	9413	13787	7462	8372	27841	347	3076	7140	4	1	18617	9599	15447	0	10652	5383	0	7200	3	7146	8405	0	88	9244	12123	960	953	2470	0	13384	12855	12230	7801	11747	10397	6599	10152	7494	5511	271	1900	832	639	7334	13561
JMD87_05425_1932	NRS_1070	0	3	12807	7592	10692	8556	6459	25935	235	1921	8832	9	2	8478	4419	6793	1	3499	1714	1	1759	1	1964	2303	0	73	2893	3676	293	270	722	0	8435	9136	8170	5182	7277	6534	4082	5854	4743	3828	167	1154	414	651	4506	8915
JMD87_05425_1933	NRS_1070	0	5	37974	24883	36240	25882	24801	74854	798	7220	26625	13	1	30337	14912	24125	1	9522	4830	0	5854	0	6740	7452	1	150	8427	10768	946	784	2128	0	28973	33920	30984	21443	27730	27382	17095	24926	19421	14396	2758	7320	4320	2441	20826	38322
JMD87_05430_1934	NRS_1071	0	1	3073	2004	2613	1564	4352	5585	58	595	1619	0	3	6832	3895	6006	4	15934	8464	3	11259	0	11833	13225	0	12	14061	18832	1508	1500	3897	0	2790	2477	2658	1597	2607	2361	1435	2025	1430	1148	96	917	23	258	1423	3203
JMD87_05435_1935	NRS_1072	0	0	10128	5418	7374	5880	3217	24099	40	18	3714	1	0	3642	2283	4090	0	6448	3238	0	3801	0	4768	4769	0	52	5895	7288	570	522	1528	0	1842	2977	4608	2158	2645	3146	6919	9148	7488	2866	631	3242	233	5	1069	1798
JMD87_05435_1936	NRS_1072	0	0	13597	7210	10241	6805	4133	30471	66	41	3852	0	1	6143	3888	7252	2	13504	7025	2	8828	0	9044	10230	0	50	11722	15184	1295	1223	3098	0	3362	3876	7192	3256	4121	4460	11845	15546	11277	4174	77	2269	68	26	2056	3106
JMD87_00385_95	NRS_114	0	0	1907	1042	1555	1276	1232	3726	0	7	408	1	0	998	463	917	0	4258	2322	0	2444	0	2954	3527	0	12	3739	4502	459	522	1228	0	678	810	1099	579	760	687	1096	1707	1023	511	32	509	6	23	393	248
JMD87_05445_1937	NRS_1074	0	0	10759	5810	8317	6056	2877	26477	23	42	5486	1	2	10115	6323	12765	2	16500	8556	1	11417	0	11780	12882	0	82	14549	19744	1632	1511	3902	0	5110	5598	9600	4824	5686	6114	14926	17699	12460	4542	5320	4183	245	714	2174	2059
JMD87_00385_96	NRS_114	1	0	1014	655	879	632	226	2058	1	3	162	0	0	485	259	448	0	1839	892	0	959	0	1144	1344	0	3	1574	1721	153	184	382	0	556	542	748	328	448	434	643	1039	853	368	34	283	25	43	337	279
JMD87_05470_1938	NRS_1077	0	1	4739	4270	5962	2788	4039	7990	795	8014	5685	0	0	14867	6688	9249	1	13929	7496	0	9339	0	9853	11154	0	36	12650	16854	1444	1590	3195	0	5108	4676	4361	3581	5883	5462	2371	3207	2227	3175	1547	9085	52	204	1654	850
JMD87_05475_1939	NRS_1078	0	1	6511	3923	6729	3242	1197	12934	22	13	1991	3	0	20712	11614	18541	0	11918	6539	0	8551	0	8523	9634	1	34	10383	14574	1153	1505	22	0	4114	4201	4518	4235	6769	6335	805	1193	914	2763	1281	2786	70	1133	576	1990
JMD87_00040_24	NRS_16	0	0	106	27	67	32	0	200	0	0	77	0	1	54	33	69	0	3244	1818	1	1675	0	2009	2183	0	0	2619	3283	309	318	853	0	59	46	64	53	53	47	20	40	27	24	2	18	0	80	38	182
JMD87_00385_97	NRS_114	0	0	1505	949	1268	752	280	2609	1	3	348	0	0	492	290	493	0	6219	3445	0	3618	0	4089	4620	0	3	5325	6894	628	706	1997	0	1072	1122	1657	808	1184	969	1479	1840	1547	710	22	734	22	2	298	303
JMD87_05495_1940	NRS_1081	0	0	1127	488	932	408	210	1440	8	2	1064	0	0	2283	1207	1456	1	7672	4325	0	5047	0	5528	6030	0	5	6771	8933	812	911	1803	0	839	727	602	194	378	152	157	195	66	507	789	4909	6545	276	6976	5943
JMD87_05495_1941	NRS_1081	0	0	391	223	314	145	1	569	0	0	230	0	0	1782	920	1170	0	8092	4331	0	5036	0	5499	6345	0	0	6843	8922	829	975	1754	0	395	372	256	43	156	78	57	72	44	150	331	2200	2779	254	2545	1801
JMD87_05510_1942	NRS_1082	0	0	411	119	210	192	0	598	0	1	264	0	5	90	124	209	2	15715	8382	0	10919	0	11183	12822	0	5	13888	18708	1609	1837	3830	0	104	89	163	69	186	107	135	180	59	120	7	4	5	1	2	3
JMD87_05515_1943	NRS_1083	0	0	39	28	14	0	1	56	0	0	5	0	0	37	35	74	0	5234	2733	0	2909	0	3186	3734	0	0	4452	5667	527	502	1092	0	22	15	43	9	22	12	18	31	5	22	7	2	7	1	3	1
JMD87_05515_1944	NRS_1083	0	0	47	28	48	7	0	81	0	0	26	0	0	46	22	50	0	4100	2196	0	2093	0	2485	2841	0	0	3473	4352	385	421	814	0	29	36	23	16	22	18	13	28	14	11	1	2	0	0	17	31
JMD87_05520_1945	NRS_1084	0	0	5	5	11	9	0	17	0	0	9	0	0	10	17	10	0	850	370	0	516	0	543	637	0	0	678	889	67	90	147	0	10	12	3	2	7	7	3	6	2	4	0	1	0	0	6	3
JMD87_05525_1946	NRS_1085	0	0	123	21	21	100	2	60	0	3	23	0	0	71	77	113	1	10038	5323	0	6409	0	6827	7707	0	0	8547	11066	1020	1006	2398	0	34	68	40	18	15	15	0	15	19	17	4	9	131	0	32	30
JMD87_05525_1947	NRS_1085	0	0	137	43	72	151	597	104	0	0	125	0	1	74	89	125	0	7567	4148	1	4551	0	5424	5621	0	0	6955	9245	733	764	2008	0	52	30	20	21	24	34	17	52	41	20	6	133	151	2	510	112
JMD87_05525_1948	NRS_1085	0	0	72	67	47	53	14	121	0	0	1	0	0	152	153	255	0	14539	7745	1	10166	0	10302	11543	1	0	12430	17302	1372	1476	3588	0	91	54	46	28	46	62	98	76	37	24	10	59	12	2	459	169
JMD87_00390_98	NRS_115	0	0	152	118	107	106	0	407	0	0	50	0	2	156	123	191	0	2199	1209	0	1209	0	1400	1664	0	0	1837	2360	199	235	738	0	187	153	153	65	102	99	229	315	243	71	2	84	3	0	173	213
JMD87_05530_1949	NRS_1086	0	0	4	0	1	5	0	38	0	0	4	0	0	10	2	7	0	604	256	0	312	0	340	391	0	0	471	534	49	38	97	0	13	11	6	1	3	12	6	10	4	3	2	23	17	0	29	19
JMD87_05530_1950	NRS_1086	0	0	6	2	0	0	0	6	0	0	3	0	0	6	13	33	0	3251	1635	0	1833	0	2053	1994	0	0	2794	3649	316	313	725	0	3	2	4	4	0	3	0	3	0	1	0	264	41	0	65	4
JMD87_05535_1951	NRS_1087	0	0	40	21	18	6	214	66	0	0	9	0	0	61	105	149	2	13200	7150	0	8506	0	8766	9846	0	1	11473	15564	1204	1413	3073	0	29	16	13	8	4	7	21	19	1	16	9	25	15	45	8	1
JMD87_05535_1952	NRS_1087	0	1	364	28	181	55	342	324	6	19	381	0	1	152	198	244	0	19068	9799	0	13437	0	13549	15128	0	2	16959	23205	1872	1935	4185	0	112	75	21	21	49	68	75	94	107	56	36	184	277	87	32	168
JMD87_05535_1953	NRS_1087	0	0	103	35	41	49	23	202	0	4	0	0	0	5	16	21	0	1286	675	0	603	0	687	780	0	0	993	1417	114	105	260	0	43	46	42	17	44	49	29	51	43	21	20	99	24	1	131	133
JMD87_05535_1954	NRS_1087	0	0	652	316	419	446	0	917	4	43	255	0	0	126	74	138	1	4830	2468	2	2633	0	3047	3273	0	1	4092	5794	455	476	1070	0	220	169	216	145	184	203	184	292	291	144	293	294	77	91	684	468
JMD87_00390_99	NRS_115	0	0	1682	1109	1726	778	1829	4089	4	2	484	0	0	1332	728	1355	1	13844	7723	2	9802	0	10438	11616	0	6	12476	17040	1523	1739	4637	0	1340	814	1488	784	1088	921	1935	2628	1683	596	22	1560	17	437	1521	2614
JMD87_05545_1955	NRS_1088	0	0	6003	3157	5803	2685	1380	10491	8	16	2377	1	1	7096	4846	6258	0	16945	9240	2	12075	0	12219	13958	0	30	15225	21007	1671	1967	3861	0	2595	2207	3236	1540	1858	1701	2004	2918	1875	2078	36	849	18	16	620	407
JMD87_05545_1956	NRS_1088	0	0	12938	8410	13145	7110	12181	27865	68	142	11838	2	1	14577	8347	11230	1	11757	6241	1	7307	0	7719	8705	0	65	9976	13888	1133	1342	262	2	6995	7212	9697	4819	5981	6066	7552	10231	7109	6277	126	1592	1266	51	2737	1616
JMD87_00390_100	NRS_115	0	0	1632	923	1619	519	220	3283	11	219	862	0	0	1201	642	1143	0	11406	6140	0	7177	1	8462	9485	0	6	10177	12772	1198	1318	2730	0	1132	714	1274	600	832	913	1554	1927	1531	513	278	1626	100	220	996	1962
JMD87_05570_1957	NRS_1092	0	0	1994	1020	2237	905	493	5984	113	954	774	1	0	5182	2871	6474	0	5601	3085	1	3571	0	3770	4057	0	3	4849	6490	549	564	1415	0	2907	2464	3550	1904	2184	2742	3599	5171	4556	1548	83	1416	39	304	729	676
JMD87_05570_1958	NRS_1092	0	0	473	332	465	185	5	1293	1	5	156	0	0	796	544	1373	1	13996	7818	1	9924	0	9753	10506	1	10	12486	17427	1365	1497	3174	0	672	769	668	381	512	588	1020	792	827	356	14	6	13	4	93	368
JMD87_05580_1959	NRS_1094	0	1	4461	2602	4292	2001	2812	10617	102	511	43	1	0	6569	3526	7281	1	10066	5418	0	6745	0	6685	7890	0	17	8502	11713	918	986	641	0	4010	4281	4589	2932	4175	3793	5305	6679	4902	1718	467	637	99	40	1150	2305
JMD87_05580_1960	NRS_1094	0	1	1422	1056	1541	685	721	3754	90	671	360	0	0	2249	1232	2421	1	2850	1623	0	1770	0	1890	2083	0	13	2432	3411	279	315	650	0	1364	1531	1665	1042	1339	1346	1842	2168	1616	620	12	140	63	65	417	686
JMD87_05580_1961	NRS_1094	0	1	6085	3698	6980	3546	798	14087	18	26	67	0	0	6701	3450	7015	1	16701	8895	1	12042	0	12004	13360	2	70	14963	20452	1568	1666	3946	0	4701	5092	5414	3466	5138	4562	7048	8361	5404	2175	35	425	60	51	1999	2855
JMD87_05580_1962	NRS_1094	0	0	414	371	364	212	964	959	0	0	29	0	0	325	200	363	1	4671	2229	0	2520	0	2701	2979	0	0	3934	4670	408	334	835	0	497	540	570	345	453	506	571	662	504	218	45	139	5	96	46	245
JMD87_05590_1963	NRS_1096	0	1	35429	18094	25764	22633	22018	70631	796	6640	4724	7	1	40122	21355	45361	3	4904	2538	0	3133	0	3114	3455	0	277	4252	5850	470	438	940	0	23125	29655	33076	17337	21880	23686	26433	36174	23768	14041	1523	9296	3283	814	12919	16163
JMD87_05590_1964	NRS_1096	0	0	6205	3644	4858	3207	3522	14025	253	2250	650	0	0	15806	8764	18577	2	3818	1956	0	2317	0	2452	2705	3	49	3057	4165	320	280	809	0	4002	4911	5355	2843	3498	3730	3952	5547	3751	1827	120	802	88	87	1579	1239
JMD87_05600_1965	NRS_1098	0	2	1831	1141	1746	1000	239	7730	6	42	563	0	1	1709	989	2829	0	6737	3674	0	3843	0	4319	4436	0	22	5700	8038	588	579	1406	0	1759	2262	3013	1155	1510	1697	1766	2153	1965	983	248	32	308	8	207	252
JMD87_00395_101	NRS_116	0	0	679	499	587	431	0	1792	3	6	166	1	0	312	245	478	0	9495	5214	1	4971	0	6372	7004	0	1	8109	10236	986	1033	2054	0	411	322	504	253	376	269	525	686	600	224	8	0	619	0	240	188
JMD87_05600_1966	NRS_1098	0	1	5206	3271	5101	2455	1388	15637	36	74	950	3	1	10860	5746	14990	0	10432	5450	3	7398	0	7216	8378	0	43	9224	12628	1035	1017	2475	0	4260	4510	5307	2514	3511	3819	3830	5753	4081	1932	38	473	73	33	318	742
JMD87_05600_1967	NRS_1098	0	1	12449	8243	13239	8116	3502	36426	91	85	6252	5	2	19859	9733	24588	3	10721	5574	1	7059	0	7412	8232	0	70	9724	13300	1014	950	2599	0	13631	13775	15933	7712	10329	12143	11668	16186	13632	6509	199	2261	321	224	1714	2177
JMD87_05600_1968	NRS_1098	0	1	3545	2210	2938	1884	1023	10742	41	175	1354	39	1	3821	2387	5911	0	4360	2238	0	2632	0	2890	3077	0	20	3679	5204	363	391	1028	0	2426	3236	4334	1954	2574	2857	1974	3328	2343	1433	48	346	416	176	730	442
JMD87_05600_1969	NRS_1098	0	2	26022	15061	21929	15290	6168	70310	143	291	2705	5	3	19623	11010	28259	2	14372	7399	2	10540	1	10285	11551	3	179	12525	17719	1402	1272	3537	0	21129	20176	24638	12208	17807	19848	13221	26109	17812	9855	1996	2971	1154	258	3172	3344
JMD87_05600_1970	NRS_1098	0	0	5816	3695	5347	3824	4542	16496	84	510	391	1	0	3099	1665	3903	0	2048	1088	0	1283	0	1193	1457	0	52	1820	2399	199	192	426	0	4099	4943	5668	2734	3640	4679	2544	5166	3720	2531	612	685	63	20	923	452
JMD87_05600_1971	NRS_1098	0	0	5227	2559	4773	2983	5621	14470	22	37	1205	1	0	4255	2886	6302	0	12625	7019	1	9573	0	9067	10431	0	66	10913	15723	1240	1404	3089	0	4087	3618	5058	2847	3744	3904	5513	7631	4995	1642	632	458	195	17	912	161
JMD87_05605_1972	NRS_1099	0	0	776	288	407	181	46	1506	0	2	139	0	0	806	486	1078	0	3921	1982	0	2020	0	2510	2637	0	1	3341	4335	340	338	863	0	618	694	827	402	516	594	749	852	766	219	70	220	177	6	171	106
JMD87_05605_1973	NRS_1099	0	0	3128	1743	2394	1568	1169	8349	5	5	867	0	0	2496	1472	3236	2	7931	3935	1	4373	0	5117	5572	0	24	6633	8731	725	587	22	0	2427	2849	3383	1861	2083	2295	2623	3609	2877	1126	172	366	57	19	732	345
JMD87_00395_102	NRS_116	0	0	251	89	171	187	2	622	0	0	60	0	0	411	317	566	1	11858	6459	2	7207	1	8549	9699	0	0	10420	13101	1249	1314	1304	0	129	126	101	118	115	135	195	340	294	82	6	2	0	2	50	20
JMD87_05610_1974	NRS_1100	0	2	33701	16652	25157	15970	19180	65125	145	312	29413	1	2	13614	7789	16001	2	14518	7486	1	10447	2	10744	11819	3	201	12929	17638	1365	1315	3364	0	26913	26425	30677	16788	22266	24524	26921	42145	27950	10913	853	2785	680	535	6458	5478
JMD87_05610_1975	NRS_1100	0	0	5581	3165	4682	2588	2822	12945	34	193	424	2	1	5928	3134	6676	0	9511	4902	0	6328	0	6266	7276	0	12	8349	10440	853	806	27	0	6576	5781	7532	3616	5281	4745	5921	8670	6788	2086	238	549	51	47	1686	895
JMD87_05610_1976	NRS_1100	0	0	85	27	30	39	95	207	0	3	21	0	0	8	5	10	0	3	1	0	4	0	1	3	0	0	2	4	0	0	0	0	146	107	160	78	93	65	83	122	151	45	8	16	1	7	35	20
JMD87_05610_1977	NRS_1100	0	0	1725	1005	1493	754	854	4000	7	94	535	0	0	2089	1047	2108	0	2753	1330	1	1478	0	1672	1761	0	6	2193	2946	238	194	474	0	1436	1526	1891	890	1153	1125	1392	1800	1341	532	21	90	25	43	264	439
JMD87_05615_1978	NRS_1101	0	0	3303	2525	4219	2365	3829	8666	88	462	248	2	0	11631	6152	12295	0	9606	5166	1	6328	0	6700	7323	0	35	8562	11845	972	1074	2394	0	3212	3421	4204	2219	3028	2911	3697	5030	3889	1339	41	696	91	23	1118	774
JMD87_05615_1979	NRS_1101	0	0	1347	979	1272	781	222	2973	21	230	481	0	0	2281	1248	2170	0	1511	746	0	800	0	977	1019	0	11	1282	1674	121	103	330	0	1498	1532	1776	976	1200	1247	1536	2104	1728	697	13	299	191	39	669	490
JMD87_05615_1980	NRS_1101	0	1	12444	8657	12943	8443	6141	27734	175	1373	4826	2	1	16305	7508	14449	0	5007	2554	0	3147	0	3337	3571	1	113	4272	6058	439	432	1256	2	9223	10750	12304	6346	8413	9381	11253	15409	11189	5243	315	3722	1403	517	5915	4915
JMD87_00395_103	NRS_116	0	0	65	25	62	77	0	178	8	107	2	0	0	50	45	76	0	2004	1060	1	1018	0	1337	1528	0	0	1804	2112	202	203	581	0	54	81	74	37	59	43	83	114	78	22	8	26	0	23	30	83
JMD87_05620_1981	NRS_1102	0	3	34187	18114	28088	20443	12635	62059	892	8532	8272	9	3	57680	32312	51065	1	7514	3839	1	4508	1	4952	5392	1	164	6524	8797	688	637	1866	0	24014	28399	33377	18082	23714	23161	30861	39938	25722	15184	1010	15585	4384	354	16234	13645
JMD87_05620_1982	NRS_1102	0	5	18663	11493	16969	13210	6027	37584	640	5326	11499	10	3	33352	18866	30726	1	5263	2675	0	2860	2	3270	3580	1	126	4402	5754	420	438	1171	0	9310	13613	15081	8380	10310	10886	10770	14583	10035	7528	342	5456	1862	326	10674	7354
JMD87_05620_1983	NRS_1102	0	5	29156	15439	21576	17009	25141	46206	482	3728	18736	4	2	37718	21527	33936	4	4076	2159	0	2613	1	2850	3024	0	180	3577	4697	353	334	1025	0	16406	19789	20310	12223	17248	17770	16365	23563	15971	11606	575	8522	3081	978	17642	12488
JMD87_05620_1984	NRS_1102	0	7	117985	75858	111962	90002	73896	199869	2645	18489	144455	389	8	177258	87831	142773	8	11292	5835	2	7281	6	8064	6367	2	1182	9992	13886	1015	876	2621	0	60149	97371	102838	52475	71667	84254	87574	111962	77118	62023	7048	58251	16312	8835	116262	79956
JMD87_05625_1985	NRS_1103	0	9	47793	29734	42500	37117	44286	86570	1445	11641	6156	15	1	46642	29390	45667	4	8642	4250	1	5148	1	5464	6048	2	308	7394	9787	776	718	1995	0	17290	26202	30602	16711	22130	22759	25083	32153	18975	14607	966	10852	2230	971	14343	11645
JMD87_05625_1986	NRS_1103	0	6	27823	16848	23296	18560	8092	46714	429	2390	10754	10	2	38528	26562	39433	0	12609	6421	2	8178	3	8813	9921	2	53	10863	14220	1124	1021	2936	0	16324	19928	22931	12923	16940	16835	18021	25255	16118	11730	399	5588	2535	577	9933	7598
JMD87_05625_1987	NRS_1103	0	21	55484	31787	48856	33235	52309	101398	661	3702	38548	11	1	69337	46658	67871	0	12539	6445	2	8466	1	8576	9803	3	216	10864	14727	1093	1125	2796	0	34509	38841	43993	24573	34463	34711	35471	51364	31405	22971	1782	9924	4045	1538	16686	11752
JMD87_05630_1988	NRS_1104	0	0	1177	791	1218	898	811	2880	39	337	840	0	1	1847	945	1489	2	2696	1258	0	1370	0	1669	1889	0	7	2116	2562	217	202	435	0	633	600	998	701	777	920	1263	1733	1447	672	118	176	252	5	501	625
JMD87_00040_25	NRS_16	0	0	533	219	304	191	3	1428	10	5	301	0	0	373	336	495	0	12287	6908	0	8021	0	8898	9880	4	0	10886	14120	1251	1452	3905	0	345	360	386	305	358	334	190	208	152	118	10	374	26	409	387	1141
JMD87_05630_1989	NRS_1104	0	0	3053	2108	3202	1722	834	7360	82	1262	1089	0	0	4696	2168	3760	0	4981	2685	1	3087	0	3135	3566	0	35	4135	5726	434	424	1124	0	1387	1544	2540	1814	2002	2340	3626	4761	3403	1506	158	619	386	88	1301	1483
JMD87_05635_1990	NRS_1105	0	1	30421	18693	30553	19681	8772	63837	728	6658	6454	6	9	86734	49058	83695	1	10119	4957	4	6215	3	6895	7681	0	277	8728	11557	921	881	2196	0	21968	25501	32726	22334	29010	31024	29670	40710	26460	16687	4838	18706	3445	2009	23919	17563
JMD87_05650_1991	NRS_1108	0	0	2588	1699	2689	1615	1228	4858	0	5	878	0	0	5282	2621	3906	1	10762	5574	1	6942	0	7472	8070	1	8	9323	12225	1041	1075	2272	0	1692	1918	2040	1604	2345	2142	2248	3116	1933	1173	27	784	36	4	943	793
JMD87_05650_1992	NRS_1108	0	0	2481	1581	2110	1475	652	4738	6	3	840	1	0	3298	1510	2267	0	5186	3292	1	3527	0	3888	4304	0	11	5070	6214	532	582	1338	0	1904	2379	2478	1821	2449	2349	2433	3055	2161	1531	152	589	41	6	983	608
JMD87_05655_1993	NRS_1109	0	2	13841	9425	14127	8348	11882	33027	97	84	3616	4	1	27785	14865	27982	1	13457	6950	3	9121	0	9472	10032	1	82	11734	15591	1235	1195	3238	0	13570	14809	17667	9197	13304	11970	16302	19424	13040	7803	1900	6203	2599	282	5621	7073
JMD87_05660_1994	NRS_1110	0	1	1981	972	1448	951	567	2996	124	1225	615	0	1	9772	6098	8628	0	10643	5544	2	7918	0	7292	8317	0	9	9277	12835	1019	960	2792	0	1281	1136	1177	636	951	800	914	1423	950	791	16	13	16	12	113	95
JMD87_05660_1995	NRS_1110	0	1	13317	6915	10520	6916	6614	22664	263	2297	7444	1	2	20034	10796	16131	0	13045	6945	1	9486	0	9276	10393	1	63	11518	16442	1194	1185	3417	0	8001	7685	6402	3475	5386	5365	5485	8262	6270	4712	115	445	100	41	789	1513
JMD87_05660_1996	NRS_1110	0	0	12858	7305	9366	5963	13033	20620	28	57	3716	3	0	13044	7086	11154	0	14460	7578	2	11095	0	10454	11929	1	47	12729	17989	1393	1275	2527	0	5580	5134	4919	2668	4628	4123	4204	5997	4070	3192	60	307	187	11	969	264
JMD87_05660_1997	NRS_1110	0	0	6399	3454	5182	3773	4702	11481	19	21	602	0	5	7676	4365	6686	0	7940	3938	1	4810	0	5042	5862	0	23	6645	8551	745	675	878	0	3289	3115	2865	1436	2405	2182	2289	3255	2366	1900	23	79	1276	5	361	185
JMD87_05660_1998	NRS_1110	0	1	2595	1378	2367	1211	253	4361	16	49	20	0	1	7753	4274	6642	1	10271	5115	0	6057	0	6838	7517	0	1	8848	11552	893	774	2413	0	1709	1593	1505	794	1138	1201	1147	1647	1263	1031	23	41	138	9	275	161
JMD87_05660_1999	NRS_1110	0	0	8276	4212	6663	5136	6250	17421	52	150	5401	3	1	5915	3331	5225	0	6252	3276	0	3620	0	3895	4391	1	56	5126	6855	535	523	1348	0	4541	4094	4331	2211	2822	2911	3761	4808	3726	2759	245	628	107	61	399	758
JMD87_05660_2000	NRS_1110	0	0	3761	2231	2958	2753	2230	8891	21	162	3512	0	0	1330	769	1028	0	1478	719	0	717	0	744	901	0	19	1224	1446	117	90	240	0	2046	1958	2114	1023	1177	1136	1317	1860	1676	1257	58	122	13	7	226	234
JMD87_05660_2001	NRS_1110	0	0	3377	1826	2751	1880	2021	6620	14	43	2857	0	0	771	486	666	0	2145	1093	0	1254	0	1262	1435	0	16	1826	2438	184	169	482	0	1931	2163	2169	1060	1544	1529	1571	2009	1772	1405	60	578	23	30	455	275
JMD87_05665_2002	NRS_1111	0	0	1216	697	930	725	144	2680	1	0	39	0	0	951	542	991	0	4546	2334	0	2475	1	2575	2941	0	10	3718	4776	427	398	646	0	874	888	972	620	808	728	933	1234	1052	452	8	92	5	2	228	206
JMD87_00400_104	NRS_117	0	32	6941	4061	5720	5797	5490	5202	33	522	4877	2	0	6634	4252	2416	2	13812	7501	1	9619	1	10322	11446	0	6	12190	16614	1434	1696	1254	0	5363	4088	3347	2477	4091	3590	418	605	504	3345	105	543	39	79	1339	503
JMD87_05665_2003	NRS_1111	0	0	2793	1649	2186	1549	1216	5504	7	18	8	3	1	2876	1507	3015	3	8186	4473	3	5417	0	5259	5963	0	16	7228	10225	757	919	2033	0	1380	1514	1581	973	1480	1376	1548	2484	1679	742	22	243	18	63	300	530
JMD87_05675_2004	NRS_1112	0	0	1681	1009	1725	822	227	2550	5	5	700	0	0	4635	2901	3555	3	7473	3792	0	4609	0	4861	5573	0	10	6468	8614	670	630	1702	0	1724	1985	1726	1154	1581	1547	1082	1440	1204	1129	1567	510	39	21	300	347
JMD87_05680_2005	NRS_1113	0	0	4290	2575	3335	1868	1748	5971	8	14	833	0	0	5380	3551	4253	1	7689	4110	1	5131	0	5348	5858	0	8	6726	8998	748	645	1773	0	2670	2519	2569	1593	2570	1858	1401	2041	1520	1429	30	1101	24	20	746	383
JMD87_05680_2006	NRS_1113	0	0	470	232	346	260	168	617	2	11	199	0	0	360	231	249	0	440	204	0	287	0	269	331	0	2	395	495	31	36	22	0	200	273	258	130	206	150	123	146	129	148	2	37	5	3	73	49
JMD87_00400_105	NRS_117	0	0	7030	4173	5657	3397	3486	4536	70	886	4721	262	1	11509	6889	4076	0	6807	3723	0	4278	0	4978	5494	0	10	6066	7926	658	769	2069	0	3486	3242	2400	1768	2896	2413	282	414	305	2218	42	209	33	146	1198	957
JMD87_05685_2007	NRS_1114	0	0	5779	3391	5030	3181	1202	8033	134	1221	4451	2	0	6008	3655	3183	2	3531	1752	0	1861	0	2135	2405	0	17	2838	3716	292	274	658	0	7348	7717	8003	4900	7073	6314	6370	9491	7016	2681	2021	7778	1055	307	2516	693
JMD87_05690_2008	NRS_1115	0	0	1537	766	1590	391	161	852	2	22	1100	1	0	4486	2955	1787	2	16101	8329	0	11566	0	11488	12996	0	0	14501	19692	1520	1463	1330	0	4212	3515	3509	1964	4246	2817	2249	2491	1509	528	18	614	56	14	1697	255
JMD87_05690_2009	NRS_1115	0	0	674	412	560	294	251	452	0	1	209	0	0	692	382	221	0	1603	803	0	824	1	876	1011	0	0	1367	1689	127	111	327	0	1109	1264	1139	641	1037	757	508	570	430	192	11	199	10	4	353	57
JMD87_05690_2010	NRS_1115	0	0	13907	8386	12526	7313	7355	10358	29	149	6727	1	2	16689	9646	4787	0	11294	5775	0	7446	0	7762	8579	0	35	9695	13096	1073	977	1891	0	28560	26768	22387	14168	25985	20277	12708	14873	10239	5001	152	6742	1023	249	11513	2568
JMD87_05695_2011	NRS_1116	0	0	1978	1664	2159	1529	899	1357	9	33	416	0	0	5453	2701	1322	0	5185	2626	0	3055	0	3415	3710	0	12	4369	5848	477	438	1122	0	6293	6031	5173	3005	5566	3888	1977	2126	1515	1184	24	1984	109	24	2438	392
JMD87_05695_2012	NRS_1116	0	0	854	638	847	617	318	630	2	33	355	1	0	2475	1476	610	0	1867	997	0	1113	1	1187	1315	1	1	1509	1939	148	143	424	0	2517	2404	2141	1288	2422	1896	853	935	585	454	285	970	44	51	1362	311
JMD87_00400_106	NRS_117	0	2	22846	12864	19177	10805	15193	15052	169	1259	5276	404	2	26205	14877	8416	1	11708	6377	2	7987	0	8318	9293	1	37	10348	14032	1218	1357	1739	0	10955	10355	7999	6201	9804	8138	1137	1904	1375	7528	143	2021	281	214	3952	3253
JMD87_05700_2013	NRS_1117	0	0	3458	2213	3167	1740	1637	1954	19	84	589	0	0	7517	3715	1778	0	5424	2861	1	2983	0	3503	3949	1	8	4605	6026	465	415	1159	0	8089	8172	6477	3595	6520	5000	1553	1892	1577	1600	60	2187	286	18	3388	624
JMD87_05700_2014	NRS_1117	0	0	4532	2764	3979	1958	1921	2397	8	66	179	0	0	6511	3379	1460	1	3519	1693	0	2104	0	2363	2456	0	4	3018	4156	328	261	941	0	6508	7731	5668	3611	6270	4801	1691	1795	1524	1521	63	1782	269	93	4064	749
JMD87_05700_2015	NRS_1117	0	1	10529	6220	10122	5237	9453	6049	22	61	704	2	1	16712	7868	3507	0	5910	3104	0	3675	0	3850	4450	1	25	4925	6676	599	483	1314	0	16147	16370	12829	7759	13922	11453	4005	4670	3510	3991	150	5064	757	292	10946	1798
JMD87_05700_2016	NRS_1117	0	1	25174	17846	25477	14391	27797	14452	96	355	879	1	0	42673	18954	8539	4	11690	6162	3	8108	0	8125	9174	1	43	10243	13659	1118	1043	2507	0	42426	41261	34593	20453	36464	29955	11415	13581	11178	11385	322	13975	735	679	33029	5973
JMD87_05710_2017	NRS_1119	0	0	3674	2411	3529	2121	2864	1523	12	207	456	615	0	8937	4702	1871	0	7074	3759	1	4847	0	4863	5611	0	2	6061	8205	674	574	1535	0	4024	3653	2385	1426	3372	2076	477	577	446	1202	41	1087	96	88	1790	282
JMD87_00400_107	NRS_117	0	1	46411	25878	38544	24506	38902	32789	464	3859	14058	452	1	36088	22304	12737	2	12736	6705	0	8879	0	8822	10864	0	34	11041	15281	1279	1537	4264	0	20116	18086	14561	10910	18703	15232	2370	3937	2903	14332	236	3655	1918	305	8090	7904
JMD87_05710_2018	NRS_1119	0	1	18977	10590	14985	10319	11649	8300	27	109	12597	0	1	36669	20240	7648	0	17577	9044	0	12494	2	12910	14204	0	22	15587	21193	1658	1562	2321	0	20713	16217	11291	7005	16121	9383	2330	2989	2797	6530	124	4014	183	1289	11539	1112
JMD87_05710_2019	NRS_1119	0	1	8725	5478	8151	5829	7773	4728	9	21	4920	2	0	18577	10347	3632	0	7959	4165	1	5256	0	5453	5955	0	15	6899	9205	728	665	1843	0	9797	8162	5843	3355	7287	4565	1218	1254	1096	3427	67	2331	474	467	6040	813
JMD87_05710_2020	NRS_1119	0	1	18448	11628	16929	9684	8431	9828	19	56	6125	1	0	27256	14536	5270	1	13950	7223	0	9972	0	9478	10803	0	33	12215	16839	1253	1266	842	0	18564	16083	10284	6746	14635	9661	1987	2388	2546	7175	131	4141	173	48	10571	2366
JMD87_05710_2021	NRS_1119	0	0	5600	3315	4461	2140	4644	2545	5	18	1239	1	0	13507	7241	2620	1	8278	4242	0	5295	1	5461	6292	0	9	7137	9232	740	634	1776	0	4569	3698	2156	1409	3345	2085	456	498	522	1937	29	959	145	18	1766	741
JMD87_05710_2022	NRS_1119	0	0	6475	3777	5784	3016	6636	2925	24	197	1038	0	2	17803	9478	3451	3	7817	4074	1	5134	2	5389	5968	1	4	6825	9058	746	674	1858	0	6267	4969	2875	1853	4264	2808	651	630	627	2574	223	1639	277	12	3204	452
JMD87_05710_2023	NRS_1119	0	0	11472	7094	10484	6537	14744	5825	137	1097	2066	3	0	29786	15835	6014	1	9825	5214	1	7215	3	6647	7915	0	13	8687	12126	868	929	2391	0	11117	8224	5085	3245	7840	5381	1240	1222	1130	4623	161	3427	553	36	5052	1383
JMD87_05710_2024	NRS_1119	0	5	62755	34783	54158	32709	58405	31714	93	381	13712	10	4	68471	35571	13684	1	19410	9955	1	14165	6	14268	15553	0	49	17144	23812	1811	1740	4491	0	40216	32585	19653	12852	29616	21364	4426	4894	4586	18868	468	8406	493	105	21476	5533
JMD87_05710_2025	NRS_1119	0	0	3718	2347	3327	1389	4181	1452	2	3	5	2	0	9610	5263	2128	1	9539	5013	2	6259	0	6563	7024	1	2	8373	11587	850	905	2371	0	2557	2263	1185	819	1991	1281	268	318	253	1245	23	799	67	20	1023	370
JMD87_05715_2026	NRS_1120	0	0	13083	8027	11907	7714	3031	6741	22	113	172	1	0	13403	7199	2973	0	5504	2772	0	3313	0	3657	3955	0	18	4652	6298	507	468	1287	0	9240	9233	5050	3582	7741	5103	1091	1187	1114	5956	228	3579	961	31	4949	1499
JMD87_00400_108	NRS_117	0	2	29047	17302	24754	16110	13829	21442	273	2265	8067	3	5	21649	13591	7933	1	12125	6226	1	7123	0	8111	8994	2	28	10465	13484	1135	1361	3849	0	10680	11845	8885	7065	11048	9397	1563	2840	1724	9108	370	2260	487	410	4994	4425
JMD87_05715_2027	NRS_1120	0	1	14994	10389	16061	10147	17703	9568	75	636	11268	4	0	14670	7439	2925	0	6165	3370	0	3970	0	4201	4897	0	27	5560	7109	572	559	1052	0	11054	9004	4417	3175	7229	5032	1213	1226	1075	5951	110	3630	236	97	4446	1344
JMD87_05720_2028	NRS_1121	0	0	1081	739	1075	632	676	663	0	11	10	21	0	1001	503	167	0	457	206	0	260	0	271	299	0	0	396	484	40	30	97	0	558	492	220	185	393	243	41	68	71	379	7	201	11	0	243	121
JMD87_05735_2029	NRS_1124	0	0	16	12	22	7	0	76	0	0	7	0	0	427	303	582	0	2393	1210	0	1266	0	1434	1563	0	0	2054	2757	233	188	517	0	38	36	46	29	38	28	21	59	32	40	4	1	1	0	7	0
JMD87_05735_2030	NRS_1124	0	1	1758	1195	1539	783	463	4469	9	6	271	1	0	3029	1600	3397	1	6418	3194	1	3547	1	3804	4346	2	17	5364	6890	521	495	1109	0	2213	2401	3229	1623	1813	1893	2654	3246	2476	1030	34	327	40	51	701	977
JMD87_05735_2031	NRS_1124	0	0	2245	1316	1872	1410	524	5965	19	77	268	2	0	4874	2589	5707	0	7554	3983	0	5409	0	5176	5832	1	10	6508	8860	681	728	1715	0	2336	2457	2656	1523	2182	1853	2501	3583	2616	931	40	241	76	14	921	739
JMD87_05735_2032	NRS_1124	0	1	3516	2058	3102	1532	940	9211	12	13	569	0	1	6473	3390	7864	0	13320	6858	1	8673	1	8794	9812	0	15	11406	15526	1181	1206	2912	0	3446	3748	3959	2053	3086	2812	3938	5493	4385	1712	153	1087	183	563	987	799
JMD87_05735_2033	NRS_1124	0	0	815	483	791	460	8	2428	1	2	668	0	0	1176	650	1371	0	1706	878	0	876	0	1054	1181	0	1	1422	1793	135	121	135	0	871	1164	1301	699	747	803	1165	1442	1212	484	278	351	113	62	294	466
JMD87_05740_2034	NRS_1125	0	5	94992	51588	74397	73459	43545	168208	1493	12464	15558	19	5	77907	42799	75930	1	17561	9244	1	13224	4	13148	14449	2	1002	15799	21703	1697	1624	4401	0	35651	42625	59710	30451	40649	45887	53263	79008	52182	41770	3975	30421	5674	3530	14295	16091
JMD87_05750_2035	NRS_1127	0	0	2206	954	1303	467	588	4513	179	1752	1053	1	0	3750	2343	3831	2	14277	7602	0	10366	1	10019	11029	0	10	12715	17479	1337	1351	3689	0	929	990	1134	637	945	674	1308	1773	1550	750	20	478	352	27	468	436
JMD87_05750_2036	NRS_1127	0	0	18	15	25	16	5	70	0	61	8	0	0	29	19	51	0	201	93	0	117	0	107	167	0	0	133	189	19	14	37	0	14	18	10	7	10	23	11	23	22	5	1	1	0	0	14	1
JMD87_05750_2037	NRS_1127	0	0	1399	709	1135	971	612	2975	11	25	127	0	1	2067	1091	1826	0	4520	2489	0	2615	0	2759	3088	0	0	3758	4997	433	410	1053	0	950	1116	1190	705	1083	920	1339	1908	1428	709	104	149	23	7	570	579
JMD87_05755_2038	NRS_1128	0	1	3940	2369	3840	1845	3197	8001	10	161	1379	3	1	6218	3085	6233	1	12419	6553	1	8409	0	8975	10035	1	14	10824	14966	1212	1166	380	0	2558	2551	2991	1725	2569	2279	3152	4683	3131	1588	431	392	159	81	1112	949
JMD87_05755_2039	NRS_1128	0	0	588	402	541	414	236	1293	29	247	229	0	0	990	487	930	0	1890	981	1	1099	0	1175	1274	0	1	1570	2143	163	181	481	0	458	496	591	288	440	367	541	734	539	189	71	123	40	5	210	306
JMD87_05755_2040	NRS_1128	0	0	1457	709	1037	453	2787	2421	8	6	184	0	0	2545	1356	2603	3	15300	8032	0	11175	0	11475	12679	0	3	13492	18613	1513	1475	3645	0	841	912	898	499	806	797	990	1319	1020	433	21	22	14	39	1023	175
JMD87_05755_2041	NRS_1128	0	0	1342	714	1078	744	2192	3942	28	232	309	0	0	998	768	1399	0	5296	2702	0	3040	0	3434	3690	0	6	4450	5907	491	464	1219	0	503	632	838	337	521	541	758	894	608	306	16	329	2	11	310	200
JMD87_05755_2042	NRS_1128	0	0	788	427	554	462	150	1986	27	230	482	0	0	678	422	786	0	4614	2253	0	2234	0	2908	3152	0	0	3777	4719	418	350	854	0	393	535	579	322	383	542	340	694	515	267	129	21	10	36	289	165
JMD87_05755_2043	NRS_1128	0	0	2880	1467	2172	1570	654	5900	10	37	1759	0	1	1804	1123	2007	0	8857	4533	0	5701	0	5926	6648	0	13	7575	10014	802	800	1853	0	1755	1683	1767	915	1517	1387	1725	2471	1650	874	37	473	64	233	867	576
JMD87_05755_2044	NRS_1128	0	0	7732	3768	5828	2963	7291	16811	213	1662	832	0	2	3597	2236	4230	0	12826	6700	0	9018	0	9283	9980	0	49	11217	15442	1148	1239	1996	0	4246	3853	4325	2308	3526	3791	3881	6223	4028	2169	66	1396	142	214	2354	1739
JMD87_00405_109	NRS_118	0	0	211	218	299	166	167	543	0	3	161	1	1	192	173	183	1	5395	2942	0	3456	0	3821	4126	0	0	4800	6449	543	623	0	0	214	280	166	101	146	122	365	501	389	121	23	1054	0	75	516	154
JMD87_05760_2045	NRS_1129	0	0	110	45	94	106	10	400	0	0	0	0	2	535	304	595	1	12223	6342	1	8594	0	8633	9019	1	1	10766	15541	1224	1516	0	0	136	183	271	151	300	228	397	508	270	83	72	1405	4	67	429	51
JMD87_05760_2046	NRS_1129	0	0	22	18	22	2	5	56	0	0	13	0	0	40	20	33	0	1181	636	0	722	0	693	718	0	0	910	1320	119	97	0	0	32	35	43	30	57	32	69	85	85	16	0	156	1	4	103	16
JMD87_05760_2047	NRS_1129	0	0	59	7	19	22	4	107	0	0	32	0	0	20	28	25	0	2450	1299	0	1363	0	1410	1624	0	0	2013	2558	199	271	0	0	88	53	51	79	89	59	185	194	128	23	5	96	3	0	39	0
JMD87_00040_26	NRS_16	0	0	6	6	30	0	0	32	0	0	14	0	0	11	0	14	0	709	419	0	382	0	402	443	0	0	631	758	79	75	0	0	4	5	2	2	2	7	3	0	3	2	2	2	2	0	1	2
JMD87_05775_2048	NRS_1132	0	0	2029	1592	2377	1345	1144	4150	3	14	75	0	2	4451	2089	3062	0	5429	2811	0	3025	0	3479	3723	1	8	4645	5845	463	460	1341	0	1217	1431	1510	835	1097	1147	1127	1460	1053	975	17	398	18	16	1104	479
JMD87_00405_110	NRS_118	0	1	569	260	471	68	270	928	3	14	169	0	3	557	408	548	0	16399	9103	0	11742	0	12300	13507	0	2	14558	20074	1694	2054	206	0	320	311	207	163	303	188	567	826	493	191	9	1043	0	134	619	677
JMD87_05775_2049	NRS_1132	0	1	6838	4536	7386	4437	1672	11703	42	420	136	1	1	12027	5998	8533	0	11605	5990	0	7581	2	8277	9286	1	34	10131	13122	1119	1065	1370	0	4132	3990	4627	2353	3853	3472	3641	5171	3446	2727	293	1215	61	90	2073	2314
JMD87_05775_2050	NRS_1132	0	1	7084	4376	5909	3914	1891	11253	199	1549	193	0	0	5548	2974	4095	1	8632	4564	0	5609	2	5926	6613	0	36	7425	10017	788	815	2156	0	4416	4702	4257	2116	3767	3375	3236	4665	3065	2654	36	3027	46	750	2640	1581
JMD87_05780_2051	NRS_1133	0	1	4362	2308	2860	1814	479	6486	81	648	160	0	0	3432	1978	2735	0	7528	4030	0	4640	0	5273	5967	1	22	6825	8400	718	597	1519	0	2398	2422	2554	1313	2116	1742	1382	2000	1473	1382	25	537	101	105	914	741
JMD87_05780_2052	NRS_1133	0	1	3335	1571	2558	1134	307	5175	24	231	932	0	0	3008	1737	2471	0	4352	2387	0	2904	0	2961	3409	0	6	3780	5101	405	443	1048	0	1947	1773	1820	932	1717	1386	1103	1646	1073	1055	20	425	38	37	835	696
JMD87_05780_2053	NRS_1133	0	0	2120	1092	1498	981	51	3031	16	79	159	0	0	2914	1627	2270	0	7033	3712	0	4537	0	4410	5231	0	8	5974	7629	590	605	1329	0	1430	1382	1385	680	1016	924	741	982	735	731	21	387	41	7	422	189
JMD87_05785_2054	NRS_1134	0	0	9447	5180	7901	5154	1930	13802	90	579	1587	1	1	9800	5544	7983	1	13568	6712	0	8805	0	9605	10619	0	8	11566	15524	1295	1230	2917	0	5033	5055	5659	3195	4458	3861	2828	3703	2427	2949	141	1516	276	197	1806	1866
JMD87_05785_2055	NRS_1134	0	0	12723	6833	9813	6617	5452	19105	42	180	5229	1	1	12234	6729	9642	0	12305	6163	0	8121	0	8436	9661	0	31	10567	14110	1138	1063	2856	0	6091	6254	7099	3815	5668	5082	3635	5329	3188	3853	85	1697	187	779	2374	1357
JMD87_05785_2056	NRS_1134	0	0	5775	3223	4679	2824	2054	9174	28	183	2230	0	0	6165	3316	4438	0	6526	3185	1	4120	0	4134	5059	0	15	5640	7083	593	562	1297	0	2857	2950	3286	1648	2510	2312	1736	2226	1540	1731	46	684	32	265	1300	1145
JMD87_00405_111	NRS_118	0	0	333	146	215	78	93	561	2	12	255	0	0	232	188	270	0	7174	4713	1	4380	0	5022	5812	0	0	6169	8219	706	774	12	0	236	270	164	129	128	132	353	449	393	100	16	295	8	50	346	57
JMD87_05795_2057	NRS_1136	0	0	6102	4062	5785	3492	2787	11374	9	66	834	1	1	8726	4547	6851	1	5084	2638	0	2744	0	3060	3614	0	19	4202	5241	440	372	82	0	3841	4159	4848	2255	2863	3034	1724	2873	2351	2623	241	1154	81	8	1606	1107
JMD87_05795_2058	NRS_1136	0	1	48490	32081	49579	35906	17822	84497	655	4673	21118	8	0	30083	15437	22815	1	10111	5339	0	6584	2	6871	7700	2	214	8624	11765	968	1009	2284	0	23825	29211	32584	16820	22378	23831	17692	26350	18167	20685	5512	11567	4440	1658	17619	16246
JMD87_05795_2059	NRS_1136	0	1	18669	13250	19749	14301	14092	34098	252	1374	5199	6	0	14498	7455	10434	0	10102	5350	6	6577	1	7180	7891	0	95	8977	11781	943	1060	2279	0	10801	12960	15768	8114	10547	10186	7814	11535	7894	8846	419	3413	887	426	6574	4353
JMD87_05795_2060	NRS_1136	0	1	17991	10965	17617	10435	12097	31494	71	85	7382	6	1	15069	7824	11236	0	7129	3646	0	4521	0	4587	5352	1	67	5932	7934	627	670	1557	0	10961	10926	14278	7268	10151	9161	6472	9371	6375	8040	1591	3010	1209	218	4450	3779
JMD87_05795_2061	NRS_1136	0	0	8694	5781	9054	4019	4149	16680	481	4526	5003	1	0	12552	6286	9884	0	8780	4507	0	5397	1	6239	6673	0	29	7667	10058	813	796	1936	0	4736	5353	6629	3700	4807	4957	3162	4713	3234	4045	467	2375	73	199	2928	2387
JMD87_00405_112	NRS_118	0	0	139	63	159	111	6	272	0	0	128	0	0	116	126	118	0	4377	2320	0	2433	0	2847	3203	0	0	3618	4759	430	460	0	0	134	96	95	48	61	32	187	259	180	72	4	184	62	113	386	174
JMD87_05800_2062	NRS_1137	0	1	12928	8641	11652	7895	4074	29178	114	870	4448	4	1	13990	7653	13836	0	15766	8307	1	11412	1	11400	12772	0	110	13934	18951	1409	1519	3733	0	7509	7280	7146	4513	7325	6341	8042	11749	7501	4461	214	2675	163	181	2711	4599
JMD87_05800_2063	NRS_1137	0	2	6361	3243	5421	3977	2661	12140	88	789	3104	1	0	6313	3120	5591	2	8590	4427	1	5644	0	5967	6705	0	43	7364	9664	803	751	1899	0	3366	3816	3906	2494	3523	3161	3623	5214	3660	2168	71	1852	800	34	1792	1650
JMD87_05805_2064	NRS_1138	1	0	3448	2066	3349	1863	658	7102	42	247	1384	1	0	6566	3408	5812	1	9905	5087	0	6794	0	6442	7447	0	6	8411	11611	936	962	2266	0	2769	2410	3011	1765	2664	2267	2805	3954	2608	1448	37	968	77	25	1158	1425
JMD87_05805_2065	NRS_1138	0	0	4661	2837	4349	3189	2994	9043	29	112	121	0	0	8133	4123	7039	1	9806	5118	0	6096	1	5753	7016	0	16	7986	11224	896	877	2220	0	3324	2902	3832	2106	3001	2918	3047	4490	3012	1790	58	906	93	45	1787	1976
JMD87_05810_2066	NRS_1139	0	0	3969	2371	3820	2429	1710	8478	42	399	3037	1	0	2882	1668	2738	0	6474	3302	0	3675	0	4456	4662	1	31	5445	7440	585	511	1411	0	3449	3821	4087	2427	3294	3178	3042	4535	3305	2062	914	1631	403	135	1371	1703
JMD87_00405_113	NRS_118	0	1	403	222	424	120	1	853	2	39	322	0	0	453	346	515	1	14627	8062	1	10286	0	10660	12107	0	5	12892	17601	1586	1700	0	0	498	364	215	164	253	227	641	1014	523	159	53	1356	230	292	2194	320
JMD87_05820_2067	NRS_1141	0	1	17276	9195	14108	9484	4395	35083	442	3190	635	3	3	9553	5762	9125	0	10458	5544	1	7064	1	7116	7496	0	100	9198	13393	891	939	2550	0	9348	10577	11032	6788	9812	8099	7655	11242	8042	5653	1242	7032	2695	726	3951	6241
JMD87_05825_2068	NRS_1142	0	0	6542	3522	5408	3022	2706	12637	50	501	2125	0	2	4350	2379	3855	0	3126	1670	0	1871	0	2104	2173	0	39	2690	3847	278	258	893	0	3829	5135	4526	2892	3865	3284	3276	4098	2867	2169	395	1416	539	237	2049	1152
JMD87_05825_2069	NRS_1142	0	1	15224	7783	12179	8281	7454	26920	252	1997	8109	0	1	19830	11913	17523	0	10480	5388	0	7185	0	7349	7998	0	62	9239	12306	1002	885	2471	0	9732	9915	9839	5869	8805	7757	7185	9722	6460	4776	712	4684	1748	164	3665	2922
JMD87_05825_2070	NRS_1142	0	1	3046	1614	2402	1864	605	5599	22	79	700	0	1	4208	2696	3839	0	2489	1265	0	1331	0	1548	1639	0	10	2144	2793	193	202	529	0	1862	2380	2273	1319	1887	1793	1556	1960	1407	1179	202	738	323	333	568	485
JMD87_05825_2071	NRS_1142	0	2	5800	3073	4743	4145	2767	10796	32	79	964	0	4	24383	16065	23137	2	9844	5198	1	6498	3	6727	7447	0	32	8455	11707	903	866	2421	0	4499	3772	4023	2538	3882	3512	2962	4485	2844	2038	212	1592	225	179	1403	524
JMD87_05830_2072	NRS_1143	0	0	115	95	147	91	59	460	5	44	395	0	0	2370	1149	2288	1	7481	3884	0	4982	0	4728	5417	1	0	6419	8505	680	682	1417	0	257	243	267	140	169	240	328	563	284	102	547	396	28	7	239	103
JMD87_05830_2073	NRS_1143	0	0	1182	522	850	323	108	1961	1	30	188	0	0	1973	1151	2271	0	16272	8757	1	12082	1	11897	13276	0	0	14282	19865	1574	1791	3821	0	897	785	913	597	907	804	1280	2136	1354	474	144	220	274	0	159	331
JMD87_05830_2074	NRS_1143	0	0	559	329	368	104	0	1169	4	1	148	0	0	1232	744	1215	3	8977	4769	0	5721	0	5994	6850	0	5	7626	10563	847	744	57	0	307	366	312	199	368	324	390	625	448	156	5	70	0	0	65	153
JMD87_05830_2075	NRS_1143	0	0	858	401	714	279	0	1629	4	44	9	0	1	1723	1054	1844	0	9995	5231	3	7099	0	7094	8273	1	0	8722	12449	952	864	2550	0	487	537	619	319	578	459	672	973	649	267	14	124	19	0	110	273
JMD87_05830_2076	NRS_1143	0	0	2717	1240	2685	1974	1585	5475	3	23	298	0	1	3265	1705	3153	0	18761	9663	1	13074	0	13701	14939	0	14	16642	22690	1776	1656	4187	0	1639	1759	1924	1235	2143	1680	2746	3534	2457	824	39	575	574	13	700	1473
JMD87_05830_2077	NRS_1143	0	0	214	123	284	144	36	769	0	27	92	0	0	370	266	447	1	3745	2019	0	2242	0	2379	2749	1	4	3172	4324	347	336	844	0	130	132	185	115	190	139	195	354	202	79	9	49	2	0	28	39
JMD87_05835_2078	NRS_1144	0	0	23597	13655	22669	17275	6089	45234	598	5102	10457	2	2	11711	6936	9315	0	9580	4827	0	6337	0	6543	7377	0	146	8255	10940	816	768	2306	0	23077	25442	22552	12786	18192	17514	14497	20895	14132	10872	2534	5452	1021	2440	7688	6035
JMD87_05840_2079	NRS_1145	0	1	17770	9520	15675	11085	6813	32141	82	210	7320	6	4	12145	6808	8673	1	8051	3889	0	4879	0	5058	5684	0	51	6697	8838	641	618	2053	0	17003	16952	14087	7672	12250	9946	6635	8781	6450	7117	742	2364	411	60	3091	3505
JMD87_05840_2080	NRS_1145	0	0	43697	24779	39814	26843	17990	63634	324	1646	9064	15	3	34815	20667	26519	3	18467	9542	0	13926	2	13997	14994	2	171	16784	23271	1699	1698	4561	0	34606	38359	32741	18322	30180	24449	15745	21134	13281	16625	388	5971	1280	344	6965	6625
JMD87_05840_2081	NRS_1145	0	0	10646	6115	9036	6736	5505	17339	68	37	5464	5	0	10589	6684	7284	0	4832	2482	0	3023	0	3244	3381	0	33	4108	5110	407	389	1037	0	10292	9597	7972	4138	6984	5676	3382	4549	3119	3761	195	683	130	35	1795	1386
JMD87_05845_2082	NRS_1146	0	2	32603	21089	32203	21538	21803	49069	454	3306	6509	2907	5	43295	23548	30214	1	11859	6116	1	7241	0	8702	8949	1	98	10534	13914	1147	894	2701	0	25515	31007	24990	14163	20314	17520	10856	13886	9361	12065	230	2384	2333	462	5099	4343
JMD87_05845_2083	NRS_1146	0	1	7295	4469	6290	4583	5879	11027	22	170	1982	0	0	5976	3044	3816	4	2283	1172	0	1486	0	1571	1607	0	70	1956	2685	207	170	529	0	5526	7189	5785	3179	4619	4247	2488	3447	2108	3032	132	1382	597	243	1153	859
JMD87_00410_114	NRS_119	0	0	10	2	11	2	0	16	0	0	12	0	0	5	9	16	0	990	492	0	577	0	702	722	0	0	818	1117	109	94	0	0	2	2	5	5	3	9	6	5	5	1	0	20	0	0	0	6
JMD87_05865_2084	NRS_1150	0	0	3670	2569	3295	1787	2510	6244	50	553	385	1	1	3137	1674	2408	2	4285	2201	1	2271	0	2776	2985	0	22	3408	4431	356	338	886	0	2649	2907	2988	1547	2151	2056	2790	3594	2849	1441	28	1031	366	48	1756	1316
JMD87_05865_2085	NRS_1150	0	0	3732	2610	3332	1836	2524	6341	50	553	388	1	1	3174	1690	2443	2	4310	2220	1	2288	0	2788	3000	0	22	3424	4460	360	342	889	0	2702	2973	3050	1579	2201	2089	2844	3673	2897	1464	30	1038	374	48	1776	1329
JMD87_05865_2086	NRS_1150	0	0	2154	1485	2599	1455	1355	4126	3	9	65	0	0	4216	2100	3237	0	6137	3191	0	3837	0	4080	4563	0	13	5050	6647	551	556	62	0	2015	1739	1956	1113	1605	1510	2261	2810	2157	967	20	464	34	36	436	633
JMD87_05865_2087	NRS_1150	0	1	1747	1212	2134	924	1610	2854	6	47	606	1	1	4624	2371	3493	1	9154	5292	0	6417	2	6578	7395	0	14	8149	11041	920	1045	2233	0	1924	1788	1922	1117	1857	1701	1982	2698	2078	1232	57	243	22	94	731	634
JMD87_00410_115	NRS_119	0	0	2	2	5	0	0	9	0	0	0	0	0	9	30	55	0	2220	1120	0	1162	0	1368	1635	0	0	1821	2123	183	238	0	0	0	3	5	1	4	4	0	7	2	3	1	23	0	0	2	0
JMD87_05865_2088	NRS_1150	0	0	1622	997	1778	816	739	2927	9	0	553	0	1	5067	2405	4093	0	14640	7731	4	10110	0	10554	11680	0	3	13037	17813	1480	1650	3225	0	1579	1516	1418	896	1515	1367	1541	2248	1676	762	347	70	26	165	638	757
JMD87_05865_2089	NRS_1150	0	0	1911	1150	1956	991	613	3705	5	2	654	0	0	2965	1450	2262	1	3637	1823	0	1960	0	2288	2526	0	8	3043	3903	296	258	952	0	1468	1579	1657	973	1235	1292	1586	2087	1766	876	127	393	65	48	590	455
JMD87_05865_2090	NRS_1150	0	1	9417	5813	9447	5643	4038	18206	130	1210	5341	5	2	18195	8427	13707	1	10770	5551	1	7355	0	7521	8726	1	28	9644	12693	1091	1000	2590	0	8978	7559	7827	5097	7472	7560	9371	12718	9048	4840	382	2110	253	900	3381	3247
JMD87_05865_2091	NRS_1150	0	1	4675	2887	3819	2407	788	7275	45	550	1450	0	0	7590	3474	5955	0	12593	6359	1	8361	0	8710	9451	0	14	10762	14488	1163	1105	1257	0	5552	4878	4418	3108	4501	4133	4670	6853	5023	2640	55	455	239	39	2399	2217
JMD87_05865_2092	NRS_1150	0	0	557	361	542	309	96	1270	6	179	352	0	0	2012	969	1573	1	3454	1694	0	1804	0	1886	2195	0	1	2700	3432	267	240	700	0	642	665	771	431	593	576	691	891	719	352	23	49	15	1	269	126
JMD87_05865_2093	NRS_1150	0	0	619	428	630	386	222	1273	4	4	242	0	0	1507	896	1346	0	2324	1075	1	1193	0	1324	1478	0	3	1855	2290	170	197	411	0	631	635	727	410	485	490	579	767	561	324	45	52	31	1	249	136
JMD87_05865_2094	NRS_1150	0	0	1240	818	1296	859	537	2834	11	79	332	1	0	1382	723	1107	0	1003	475	0	618	0	656	679	0	2	837	1050	91	76	212	0	981	955	1011	548	811	862	969	1235	1005	592	36	226	161	120	507	473
JMD87_05870_2095	NRS_1151	0	0	9295	5965	8889	4505	2099	16853	57	28	207	0	2	11903	6463	10942	1	13078	6680	0	9374	0	9124	10465	1	27	11277	15577	1223	1171	949	0	7140	6268	6542	3724	6645	5897	5846	7572	5980	3760	79	942	160	664	2513	2498
JMD87_05870_2096	NRS_1151	0	0	5662	3827	6017	3091	965	10608	20	102	78	0	0	4128	1963	3515	0	3809	1928	1	1944	0	2619	2627	0	4	3421	4504	343	253	1024	0	3401	4697	4605	2737	3447	3597	2926	4005	3457	2497	88	1203	77	63	1434	1330
JMD87_05870_2097	NRS_1151	0	0	19357	12508	19988	11346	13707	36218	167	766	2175	8	5	24321	11683	18786	2	12568	6390	2	8457	3	8990	9971	0	73	11049	14540	1183	1100	2894	0	15650	14850	15662	9276	13940	12807	13007	18042	13000	8571	172	2364	188	192	7220	6142
JMD87_05880_2098	NRS_1153	0	0	10025	6390	8407	5791	1257	19449	110	886	757	3	0	6785	3723	6128	1	6043	2972	0	3791	1	3650	4255	0	34	4862	6731	537	468	239	0	5431	5221	6181	3403	5004	4488	3807	6366	4510	3496	116	966	58	11	2041	2246
JMD87_05880_2099	NRS_1153	0	0	8163	4574	6961	4267	2782	16270	62	286	2734	1	2	6753	3515	5809	1	5241	2863	0	3344	0	3580	3839	0	45	4435	6119	451	453	1245	0	4637	5470	5926	3369	4584	4570	4364	6526	4640	2902	51	1546	338	375	2741	1395
JMD87_05880_2100	NRS_1153	1	0	11663	6388	10405	5494	4981	23093	115	719	8761	3	2	8347	4679	7570	1	8363	4484	2	5368	0	5795	6304	2	60	7207	9721	781	684	2056	0	6350	6955	7280	4560	6150	6100	6132	9200	5868	4030	150	1876	508	96	3371	2275
JMD87_05880_2101	NRS_1153	0	0	13818	8094	12413	10998	12020	27825	319	2761	8271	0	1	6985	3997	6506	2	6218	3158	1	3681	2	4213	4734	0	74	5088	6765	594	503	1279	0	7347	9473	11047	5679	7080	7698	8295	11026	7404	5194	2964	4025	3177	365	4913	3770
JMD87_05890_2102	NRS_1155	0	0	1712	765	1167	948	100	2110	147	1217	396	0	0	1203	787	683	0	2763	1344	0	1532	0	1733	1929	0	4	2286	2952	268	225	599	0	677	792	705	356	469	475	241	450	348	642	103	412	12	2	407	110
JMD87_00415_116	NRS_120	0	0	52	49	95	77	2	216	0	0	120	0	0	391	253	400	0	4171	2315	0	2405	0	2740	3096	0	1	3530	4636	424	484	0	0	36	61	92	45	51	64	73	93	109	62	1	31	0	0	2	9
JMD87_05895_2103	NRS_1156	0	1	9903	6773	9339	7290	4079	12058	102	740	1213	4	1	4379	2351	1888	0	4556	2373	0	2535	0	2870	3176	1	29	3714	4598	411	357	880	0	3793	4247	4307	2185	3133	2645	1618	2505	1731	3932	67	1065	307	5	1763	1060
JMD87_05905_2104	NRS_1158	0	0	24	15	68	16	13	192	3	4	2	0	0	229	153	316	0	12863	7068	2	8806	0	9058	9977	0	0	11518	15691	1261	1493	2787	0	60	52	147	53	78	67	102	232	110	17	9	38	5	1	20	138
JMD87_05905_2105	NRS_1158	0	0	39	24	67	3	0	98	0	3	53	0	0	133	76	153	0	1953	927	0	1046	0	1184	1357	0	0	1651	2012	181	154	357	0	39	77	100	55	51	58	90	107	65	21	6	28	10	2	243	17
JMD87_05905_2106	NRS_1158	0	0	186	126	156	105	80	281	21	179	387	0	0	52	29	64	0	233	129	0	126	0	169	142	0	0	225	220	18	10	52	0	358	348	442	246	294	275	396	588	403	161	29	245	10	2	235	274
JMD87_05905_2107	NRS_1158	0	0	536	319	492	346	123	1488	183	1512	498	0	1	1822	849	2064	0	9776	5419	4	6702	2	6602	7841	0	7	8495	11540	967	1020	606	0	1048	828	1175	560	816	655	993	1589	1089	418	467	747	129	2	383	525
JMD87_05905_2108	NRS_1158	0	0	57	28	55	52	5	185	1	107	17	0	0	145	59	121	0	1467	758	0	811	0	743	887	0	2	1083	1533	132	152	275	0	123	57	129	40	85	59	84	132	104	29	4	37	5	0	45	18
JMD87_00415_117	NRS_120	0	0	2	0	4	0	0	5	0	0	0	0	0	5	1	4	0	54	22	0	20	0	16	23	0	0	41	54	5	4	0	0	1	1	3	3	2	0	2	4	1	3	0	0	0	0	0	0
JMD87_05905_2109	NRS_1158	0	0	842	486	629	263	1224	2036	168	1963	127	0	0	1503	878	1651	0	10602	5374	2	5704	0	6222	7126	0	9	8689	11625	940	838	895	0	931	866	1179	492	559	617	890	886	798	426	27	889	6	5	166	351
JMD87_05905_2110	NRS_1158	0	0	321	176	267	191	90	756	1	0	104	0	0	511	322	550	0	4300	2210	0	2440	0	2717	3006	0	10	3635	5038	389	470	265	0	247	237	282	125	172	155	201	292	225	155	2	59	3	0	90	142
JMD87_05905_2111	NRS_1158	0	0	59	62	77	60	7	236	3	18	36	0	0	62	23	58	0	351	159	0	186	0	245	236	2	0	283	347	25	16	61	0	38	90	67	32	32	35	64	82	36	33	0	40	3	0	25	20
JMD87_05910_2112	NRS_1159	0	0	2882	1833	2772	1820	835	6370	11	17	518	0	1	4502	2306	4150	0	5011	2658	0	3293	0	3307	3715	0	14	4464	5616	452	497	15	0	1173	1065	1303	698	1103	926	931	1431	945	903	5	289	28	5	292	299
JMD87_05910_2113	NRS_1159	0	0	312	189	249	232	66	669	0	4	187	0	0	395	256	370	0	560	288	0	307	0	322	394	0	1	447	552	52	53	0	0	176	170	217	84	133	134	125	212	131	118	1	22	1	1	24	59
JMD87_05915_2114	NRS_1160	0	1	3187	2334	3357	1921	708	6553	10	50	1128	0	0	1258	648	1017	0	1363	711	0	779	0	798	943	0	21	1128	1520	124	135	300	0	1898	2350	2376	1378	1827	1727	1616	2072	1547	1423	310	438	138	96	1197	557
JMD87_05915_2115	NRS_1160	0	0	11109	7028	10074	5527	3855	19443	46	44	3878	3	2	7070	3660	5953	0	13873	7394	1	9686	0	10158	10999	0	19	12254	16660	1324	1390	2509	0	7189	7008	7266	3949	6374	5577	5058	6828	5254	4357	90	1149	176	47	3564	1812
JMD87_00415_118	NRS_120	0	0	300	217	205	184	14	587	0	2	42	0	1	545	330	553	0	6795	3543	0	4002	0	4194	4758	0	0	5814	7444	698	749	0	0	189	130	337	139	182	236	271	308	269	180	35	7	26	0	51	24
JMD87_05920_2116	NRS_1161	0	2	893	528	855	681	366	1895	70	654	403	2	0	768	525	793	0	568	279	0	377	0	389	410	0	0	516	642	68	52	163	0	641	735	734	327	534	454	427	625	463	262	10	313	112	125	655	1705
JMD87_05920_2117	NRS_1161	0	0	4315	2423	2988	1722	2521	6344	86	894	1756	0	1	3557	1911	2998	0	6562	3487	0	4061	0	4280	4929	0	18	5454	7493	563	590	1367	0	3910	3893	3046	1537	2910	2087	2078	2928	2073	1372	40	1366	801	216	3337	6887
JMD87_05920_2118	NRS_1161	0	1	5192	3050	3819	1984	3245	9197	25	71	700	2	0	6170	3297	4844	0	6961	3547	0	3601	0	4634	4752	0	19	5937	7827	591	498	102	0	5093	6056	4339	2451	3398	2938	2561	3464	2792	1949	934	1712	59	34	4402	9220
JMD87_05925_2119	NRS_1162	0	0	26746	14106	21196	16118	6685	47687	821	7437	5699	12	0	11772	6220	9734	1	13597	7027	0	8506	0	9288	10364	3	83	11890	16046	1220	1124	2061	0	19696	20464	16736	9499	15119	12169	10358	15478	11379	7333	910	8020	2537	1858	22007	44071
JMD87_05925_2120	NRS_1162	0	0	9070	5405	7601	4957	3219	16578	234	1872	1806	1	0	6016	3187	4959	1	7064	3530	1	4050	1	4502	4937	0	37	6162	7857	684	554	1572	0	7734	9177	7246	4361	6055	5251	4952	6853	5053	3167	435	4321	285	757	10705	18783
JMD87_05930_2121	NRS_1163	0	0	128	84	61	36	0	113	0	0	24	0	1	896	419	721	1	16778	9339	3	12845	0	12835	14052	2	1	15366	21823	1843	2025	4113	0	116	127	120	81	118	117	176	293	252	71	696	21	1	6	5	10
JMD87_00415_119	NRS_120	0	0	172	162	146	217	0	564	0	0	143	0	0	749	482	846	0	12375	6536	0	7759	0	9281	10467	0	0	11012	13898	1274	1553	1	0	126	89	215	115	169	157	227	247	150	128	8	8	4	0	96	22
JMD87_05930_2122	NRS_1163	0	0	0	0	0	0	0	0	0	0	0	0	0	0	0	0	0	1	0	0	5	0	1	4	0	0	2	1	1	0	171	0	0	0	0	0	0	0	0	0	1	0	0	1	0	1	1	0
JMD87_05930_2123	NRS_1163	0	0	213	182	317	66	191	316	0	2	80	0	0	481	252	490	2	9021	4940	0	5483	0	6157	6982	0	5	7992	10336	954	1056	2144	0	201	333	161	85	147	173	170	497	262	160	9	15	0	1	103	446
JMD87_05935_2124	NRS_1164	0	0	83	61	88	1	1	246	35	364	589	0	0	294	195	414	0	8012	4449	1	4666	0	5245	5932	0	0	7129	9210	761	848	1720	0	162	110	170	73	189	119	232	283	195	77	55	80	7	2	126	23
JMD87_05935_2125	NRS_1164	0	0	47	9	41	26	0	78	0	3	32	0	0	64	28	64	0	1665	892	0	887	0	861	1045	0	0	1247	1756	134	159	313	0	55	49	53	36	36	30	53	82	64	31	18	6	53	0	5	8
JMD87_05935_2126	NRS_1164	0	0	14	7	15	11	14	11	2	10	0	0	0	3	1	4	0	93	65	0	51	0	33	45	0	0	71	81	8	4	11	0	1	6	9	3	8	3	8	3	8	4	18	6	57	0	2	3
JMD87_05940_2127	NRS_1165	0	0	144	133	137	81	30	332	4	5	358	0	0	252	128	234	1	3683	1894	0	2025	0	2265	2647	0	0	3165	3553	308	350	599	0	154	137	186	89	112	125	137	230	189	151	3	240	0	0	45	110
JMD87_05940_2128	NRS_1165	0	0	12	19	19	0	0	7	1	2	12	0	0	93	62	114	0	5117	2514	0	3134	0	3299	3703	0	0	4197	5203	426	398	1000	0	23	6	18	4	7	8	20	24	14	10	7	13	45	0	2	20
JMD87_05945_2129	NRS_1166	0	1	21965	14291	20935	12359	6149	47370	125	587	3621	5	1	25059	12542	24387	1	8386	4472	1	5878	1	5841	6816	3	113	7493	9729	765	749	1887	0	11110	11374	15734	7026	9663	9893	15991	22341	15537	7780	784	4031	1605	99	6996	4048
JMD87_05945_2130	NRS_1166	0	0	35976	23142	36165	18191	11412	71371	280	1159	4255	5	0	47774	22667	45723	2	15496	7727	0	11475	0	11163	12247	0	153	13927	19201	1458	1320	337	0	16493	18606	25243	12102	17127	16372	26410	36799	25062	12882	361	6638	1681	385	11383	6370
JMD87_05945_2131	NRS_1166	0	5	7508	4944	6661	3791	4805	14258	28	175	150	1	1	21020	9636	18868	2	9123	4623	0	6032	0	5674	6687	3	27	7665	10122	817	738	1793	0	3706	3959	5447	2522	3819	3476	5266	7591	5226	2781	69	1436	73	161	3433	1690
JMD87_05945_2132	NRS_1166	0	2	13132	8536	12583	6078	2637	28627	155	1108	4219	3	2	13935	6537	12791	1	10480	5334	0	6203	0	7025	7892	0	74	9034	11974	984	819	2239	0	6668	8564	10939	5061	6955	7169	8303	12827	8525	5219	440	1870	536	906	6436	1922
JMD87_05945_2133	NRS_1166	0	0	2767	2076	2972	1557	306	7199	20	150	356	0	0	4817	2365	4616	0	3887	2097	0	2268	0	2482	2693	0	9	3239	4483	347	330	842	0	1380	1919	2971	1289	1425	1551	2160	2754	1872	1223	20	560	110	44	698	394
JMD87_05945_2134	NRS_1166	0	0	3514	2392	3555	2296	3265	7721	71	423	1662	1	3	6597	3379	6084	0	3610	1810	0	2182	0	2250	2416	0	25	3007	4077	290	288	768	0	1715	2080	2888	1261	1692	1847	2258	2917	2161	1260	116	741	180	37	1543	689
JMD87_05950_2135	NRS_1167	0	0	2256	1230	1937	1157	458	4964	20	78	845	901	0	1989	1372	2174	0	3412	1801	0	2211	0	2051	2327	0	18	2949	4039	328	254	130	0	1069	1101	1505	701	1002	976	1051	1536	1155	722	20	147	18	38	599	357
JMD87_05950_2136	NRS_1167	0	0	1677	826	1340	874	567	3567	4	15	653	95	0	2694	1644	2618	0	3680	1881	2	2212	0	2339	2598	0	4	3208	4097	346	299	755	0	768	836	1298	526	691	701	771	1122	762	526	7	66	76	26	493	453
JMD87_05950_2137	NRS_1167	0	0	2611	1125	1454	1254	331	4191	6	9	655	110	1	2944	1977	2930	1	4680	2383	0	2739	0	2879	2986	0	10	3816	5162	433	352	1018	0	1047	1079	1481	638	837	880	1204	1322	1042	710	15	92	107	9	640	363
JMD87_05950_2138	NRS_1167	0	0	135	82	146	37	191	318	0	0	28	0	0	741	679	876	0	1643	883	0	1084	0	1096	1275	0	1	1436	1924	141	131	374	0	82	84	97	49	69	74	90	106	110	68	3	18	1	0	58	5
JMD87_05955_2139	NRS_1168	0	0	1710	940	1432	752	449	3389	7	14	169	3	1	5951	3151	5464	0	3959	2050	0	2330	0	2604	2922	0	15	3481	4559	365	317	934	0	2008	1783	1682	961	1371	1168	1667	1781	1414	597	190	462	34	6	930	611
JMD87_05955_2140	NRS_1168	0	1	3270	1631	2569	1630	166	6109	53	423	986	0	2	6937	3505	5973	1	3709	1903	0	2401	0	2260	2767	1	8	3101	4079	307	280	813	0	4115	3373	2770	1812	2621	2218	2679	3236	2332	1184	25	1151	203	367	1925	1283
JMD87_05965_2141	NRS_1170	0	0	9694	6766	9100	5366	3234	16570	129	880	2968	6	0	12059	5292	9643	3	15143	7375	0	9898	0	10428	11367	1	43	13099	17413	1326	1210	3489	0	7261	9564	9954	5609	8334	7738	8444	11267	6874	4102	404	3751	838	374	12161	8371
JMD87_05965_2142	NRS_1170	0	1	26229	16726	25514	21139	10471	54494	196	948	5404	6	0	13586	6700	10920	0	4532	2286	1	2921	0	2851	3152	0	123	3775	5050	372	332	157	0	24076	27228	25694	15499	21277	20858	22547	31483	20445	12152	1257	14356	2457	1697	28134	25486
JMD87_05965_2143	NRS_1170	0	2	32232	24973	35440	23388	9125	61676	818	6670	3785	8	0	35933	15867	27984	0	11104	5498	0	6877	1	7593	8257	1	193	9809	12760	979	819	2374	0	26868	35147	32775	19986	26949	26452	28353	37653	25062	15148	2074	15493	5601	2437	33471	26206
JMD87_05965_2144	NRS_1170	0	1	10842	7918	11027	5830	2131	18835	139	1194	1778	2	0	15040	6465	11067	0	3761	1918	0	2478	1	2330	2925	0	96	3277	4351	347	315	50	0	10932	11616	11384	7013	10467	9283	10330	14303	8506	5081	544	4582	1655	537	11755	9448
JMD87_05970_2145	NRS_1171	0	0	4218	2309	3080	1580	1042	7309	76	462	2489	0	2	14013	7338	11440	1	14185	7065	1	9932	0	10071	11448	1	27	12420	16572	1333	1149	3605	0	5125	6072	5328	3394	5532	4804	3657	6791	3850	2380	123	2265	140	231	4564	3947
JMD87_05970_2146	NRS_1171	0	0	32286	18160	28500	20120	17390	62153	203	1088	1565	995	2	15910	9402	13700	2	12104	6072	0	8487	3	8423	9544	0	204	10657	14701	1157	997	2852	0	26987	28743	25214	16488	23773	21475	19815	31964	19438	12442	739	8257	4356	290	22118	11949
JMD87_05990_2147	NRS_1173	0	11	29397	19104	29345	32504	17208	46996	529	4109	18841	11	1	42485	27682	27307	1	4684	2171	1	2802	0	3047	3573	0	194	4018	5021	437	338	859	0	14685	20539	20556	12337	15609	16735	12475	18395	13396	13907	856	7237	968	241	6747	7936
JMD87_05990_2148	NRS_1173	0	0	11150	6013	8869	6598	4318	15642	137	782	679	4	1	13578	11863	9806	0	2981	1552	0	2028	0	2156	2322	0	29	2725	3816	299	244	678	0	4825	5657	5052	3382	4841	4604	3303	4221	3029	3704	225	1095	474	38	1625	1528
JMD87_05995_2149	NRS_1174	0	4	26545	17906	25982	27212	15401	42475	793	5842	13238	9	1	35329	21104	24990	0	7238	3552	1	4695	0	5136	5515	1	182	6220	8032	580	535	1476	0	13934	17676	19130	10877	15199	16101	13696	19145	13809	13399	770	4017	1368	241	9921	3936
JMD87_00425_120	NRS_122	0	0	3434	1554	2568	1819	1100	5848	226	2067	95	0	0	3232	2189	3239	0	10509	5464	2	6047	0	7507	8114	0	10	9199	11498	975	1087	231	0	881	953	1552	1001	1149	1452	1426	1886	1318	831	24	200	8	8	411	398
JMD87_06005_2150	NRS_1176	0	0	7260	4066	5319	4945	7174	10003	50	503	2453	0	0	3320	2020	2282	0	3598	1730	0	1996	0	2008	2446	1	38	2967	3535	284	279	661	0	5283	5878	6169	3135	4917	4826	2659	4140	3324	3867	1431	1934	264	252	1280	1070
JMD87_06005_2151	NRS_1176	0	0	945	653	748	706	832	1666	2	3	724	0	1	1082	730	771	0	4568	2228	0	2683	0	2704	3192	0	12	3674	4758	368	326	979	0	612	573	762	438	559	556	349	445	335	384	16	80	3	33	162	111
JMD87_06010_2152	NRS_1177	0	0	4051	1912	3112	2147	1907	6327	11	76	2883	1	0	2495	1749	2126	0	5170	2595	0	3370	0	3347	3937	0	13	4384	5880	426	434	1211	0	2269	2332	2618	1409	2176	1942	1255	1770	1218	1534	68	262	196	41	416	677
JMD87_06010_2153	NRS_1177	0	0	8525	4426	6495	5490	5811	15825	61	517	7723	2	3	3654	2381	2850	1	9487	4843	1	5504	0	5898	6591	0	25	7939	10799	852	732	1816	0	4555	5223	5211	2597	3925	4134	2412	3236	2205	3260	729	868	250	40	709	1286
JMD87_06015_2154	NRS_1178	0	0	7877	4511	6587	3285	4365	16434	35	54	4460	0	1	13776	8273	16770	1	16599	8158	0	11454	0	11724	11556	1	57	14525	20342	1535	1394	3843	0	4193	4233	5404	3164	4646	4609	3209	3983	2440	2673	40	3109	1312	43	1514	830
JMD87_06015_2155	NRS_1178	0	0	7263	3922	5887	3783	2734	15905	21	42	1893	3	0	9614	5705	10724	0	7499	3912	1	5500	0	5204	5860	0	14	6574	9286	674	679	1627	0	1003	967	1364	713	1105	959	694	1070	766	575	19	155	103	8	277	166
JMD87_06015_2156	NRS_1178	0	0	9509	6776	9895	6107	4005	23694	51	155	7490	1	1	10821	5919	11574	0	5661	3025	0	2958	1	3861	3864	0	37	5044	6469	517	501	355	0	5294	7734	9200	4853	5751	6623	4437	6003	4504	3881	449	1476	425	681	1931	1187
JMD87_00425_121	NRS_122	0	0	222	114	168	150	200	521	4	47	17	0	0	133	85	87	1	273	128	0	106	0	131	121	0	0	200	210	23	20	52	0	72	89	113	63	95	102	90	113	133	75	3	39	18	1	62	49
JMD87_06020_2157	NRS_1179	0	0	41030	27658	35323	24077	35516	78307	424	2543	12239	20	2	12353	6785	11816	3	6045	2904	1	3535	0	3984	4154	2	118	5076	6974	537	456	1367	0	25995	30070	33368	17899	27966	29311	17932	29036	21343	19619	786	7143	1889	124	9688	6942
JMD87_06020_2158	NRS_1179	0	0	2256	1284	1826	971	967	4432	143	1411	440	0	0	2512	1419	2434	1	6913	3552	0	4485	0	4436	5031	2	2	5776	8271	604	560	1737	0	1319	1393	2149	940	1407	1199	1149	1490	1083	824	79	74	21	1	317	333
JMD87_06020_2159	NRS_1179	0	0	1482	873	1244	719	669	3261	4	41	607	0	0	2329	1462	2223	0	4958	2452	0	2949	0	3208	3624	1	10	4427	5469	452	383	474	0	816	812	1115	558	765	829	502	689	579	542	11	44	6	49	108	98
JMD87_06020_2160	NRS_1179	0	1	1209	818	1159	568	306	2811	9	2	130	0	1	1185	751	1220	0	3363	1633	0	1987	0	2085	2200	0	9	2883	3978	289	284	213	0	680	959	1159	499	703	806	482	612	479	470	5	57	14	3	211	83
JMD87_06020_2161	NRS_1179	0	0	17349	8339	13294	9063	18582	36004	126	611	3858	3	1	5991	4007	6020	0	13388	7051	2	9862	2	9857	10551	0	108	11827	16669	1249	1136	2082	0	7608	7460	9305	5085	7351	7783	5270	7166	4881	4961	95	471	73	175	2706	2449
JMD87_06025_2162	NRS_1180	0	1	819	543	740	787	218	1756	85	800	287	0	0	1677	761	1145	0	2625	1324	0	1403	1	1586	1570	0	0	2229	2803	239	150	551	0	511	622	933	422	522	611	727	885	779	567	62	322	2	60	596	245
JMD87_06025_2163	NRS_1180	0	0	457	480	683	93	378	1043	1	35	113	0	0	1027	519	731	0	6496	3257	0	4067	0	4371	4550	0	1	5645	7271	555	494	806	0	227	224	352	249	279	357	396	478	329	269	29	108	8	179	53	149
JMD87_00425_122	NRS_122	0	0	3674	2158	2986	2007	2867	7105	124	1012	859	6	0	3117	1879	2933	0	8451	4523	1	4580	0	5716	6077	0	13	7205	9525	810	883	1	0	1248	1435	2171	1262	1570	1571	1372	2155	1602	1143	11	589	14	19	632	677
JMD87_06025_2164	NRS_1180	0	0	920	429	612	309	15	1162	1	22	77	3	1	978	611	923	0	9642	4645	0	6433	0	6539	6945	0	3	8310	11850	871	752	316	0	257	280	395	258	369	324	344	641	494	272	4	105	9	2	230	322
JMD87_06025_2165	NRS_1180	0	0	1896	961	1472	789	409	3375	19	51	345	0	0	809	508	761	1	5551	2912	0	2949	0	3368	3703	0	8	4753	5983	450	427	1019	0	629	855	1013	689	702	824	881	1197	914	536	38	368	11	27	449	643
JMD87_06025_2166	NRS_1180	0	1	4778	2782	3856	2087	2178	8305	16	59	567	3	0	3265	1811	2927	0	11229	5636	0	7237	0	7746	8643	0	9	9778	12859	1006	892	247	0	2055	2546	3418	2004	2727	3000	2926	4338	2660	1928	425	780	42	145	1936	1838
JMD87_06025_2167	NRS_1180	0	0	1661	916	1128	768	849	3183	12	1	146	0	0	680	348	544	0	1627	799	0	897	0	1066	1183	0	20	1396	1695	151	104	313	0	642	757	932	532	665	726	833	986	854	457	25	447	9	59	518	391
JMD87_06025_2168	NRS_1180	0	0	5032	2236	3466	2262	1704	8612	12	14	72	0	1	3436	1896	2939	0	7337	3696	0	4723	0	4624	5241	0	12	6255	8220	613	611	1623	0	2228	1988	2691	1494	2321	2397	2477	3128	2443	1287	22	729	51	193	2054	1210
JMD87_06025_2169	NRS_1180	0	0	3927	2111	3127	1352	871	6791	17	43	376	0	0	2673	1644	2361	0	10295	4949	0	6521	0	6919	7857	1	1	9052	11491	953	784	2158	0	1467	1504	1999	1192	1671	1613	1717	2273	1498	976	26	681	14	400	1635	913
JMD87_06025_2170	NRS_1180	0	0	5370	3226	4412	2695	2212	9222	20	35	616	1	0	5870	3272	5349	0	13219	6690	0	8906	0	8824	9931	0	5	11295	15136	1233	1074	3307	0	2412	2433	2976	1765	2748	2554	2496	3334	2246	1530	31	354	38	12	1859	1564
JMD87_06025_2171	NRS_1180	0	2	6586	3867	5411	3971	2727	12268	27	20	1462	1	3	7455	4260	6966	3	11799	6096	0	7432	0	8078	9108	0	26	10215	13920	1058	980	2755	0	2021	2243	2661	1501	1943	1828	1928	2482	1677	1429	39	799	25	3	1330	1684
JMD87_06025_2172	NRS_1180	0	0	6026	3593	5213	3154	3735	12169	18	67	2271	0	0	5581	3229	5389	0	11901	5882	1	7410	1	7624	8439	0	34	10178	13057	1008	885	1	0	3325	3361	4413	2437	3522	3418	3211	4207	2840	2439	302	1986	53	13	2359	2127
JMD87_06025_2173	NRS_1180	0	0	4995	2869	3622	2165	5400	9067	90	1110	1550	0	0	6157	3510	5785	1	12837	6659	0	8820	0	8984	10392	0	19	11493	15261	1179	1045	1613	0	2444	2670	3195	1861	2468	2636	2200	3358	1892	1731	35	1159	188	132	1262	1204
JMD87_06025_2174	NRS_1180	0	11	6767	3853	4821	4727	4803	14046	77	671	3080	4	0	4111	2521	3927	2	8019	3941	0	4581	0	5061	5749	0	12	6847	8784	747	534	1943	0	3554	4048	4774	2921	3499	3649	3050	4063	2823	2362	84	926	1153	182	1503	1244
JMD87_00425_123	NRS_122	0	0	10094	6105	8541	5973	9738	18355	408	3484	4324	6	3	12583	7924	11640	1	22141	11828	3	15676	1	17593	19058	1	31	19854	26312	2277	2686	6358	0	4082	4035	6364	3853	4889	5333	5280	7942	5319	3946	165	2092	62	359	2086	4541
JMD87_06025_2175	NRS_1180	0	27	9001	5162	7345	4085	3574	17303	29	38	2949	1	1	6476	3642	5761	0	12467	6413	1	9065	0	9024	10250	0	37	10978	14866	1128	992	3397	0	4499	4473	5868	3587	4913	5044	3735	5811	3355	3046	318	2690	1467	305	1842	4045
JMD87_06035_2176	NRS_1182	0	0	6472	3491	4981	4706	797	8063	257	2349	3147	1	2	12423	7105	7840	0	6854	3235	0	4216	0	4671	5025	0	32	5847	7830	588	495	1483	0	2575	3201	2826	1875	2952	2652	1965	3165	2058	2163	493	2326	87	92	1432	1013
JMD87_06035_2177	NRS_1182	0	0	25996	17036	25829	19358	10476	36584	580	4235	5483	5	1	29232	15811	17589	0	13498	7131	1	8776	0	9440	10562	1	95	12094	16054	1262	1115	2952	0	11913	15482	15881	9464	13272	12489	11124	14916	9507	9580	933	7350	470	570	11958	8540
JMD87_06035_2178	NRS_1182	0	2	98401	55494	82080	60682	44342	119592	1086	8038	17359	16	1	56484	29571	32549	4	16772	8562	2	11695	1	12195	13460	3	297	14675	20004	1533	1413	4163	0	33070	38612	38404	25217	40735	34311	28115	40395	23714	27009	4291	11722	1819	1478	27851	26032
JMD87_06050_2179	NRS_1185	0	0	2749	1887	2649	1135	575	3884	19	96	417	0	0	10450	4421	5154	0	9811	4910	0	6227	0	6548	6954	0	10	8631	11892	874	790	1964	0	1036	1346	1142	848	1178	1100	825	1090	756	869	127	382	25	10	720	741
JMD87_06050_2180	NRS_1185	0	1	14773	9925	14309	7441	2222	20998	169	1715	139	1	0	45606	25421	26577	1	16045	8067	1	11673	0	11984	12573	1	43	14222	19700	1490	1463	3685	0	5739	6199	5378	4077	6447	5405	3832	5888	3458	5032	305	883	97	38	2377	2087
JMD87_06050_2181	NRS_1185	0	10	12145	6883	9501	6811	6687	12461	20	78	496	1	0	12452	7622	7585	2	8553	4407	0	5377	1	5831	6599	0	13	7422	9508	785	700	1841	0	4415	5258	4783	3215	4563	3901	2929	4052	2833	3983	800	1513	140	252	2184	2234
JMD87_06050_2182	NRS_1185	0	5	7680	4424	5985	4047	3575	8984	28	159	265	0	1	14554	8589	8603	1	7125	3475	0	4178	0	4527	5136	0	27	5974	7825	635	504	1405	0	3278	3675	3582	2298	3273	2874	2225	3135	1864	3008	72	295	64	203	1448	1279
JMD87_06050_2183	NRS_1185	0	1	10911	5974	8889	7801	8005	15702	158	965	5424	3	1	18071	10237	9805	1	5004	2454	1	2821	0	3053	3416	0	39	4150	5113	376	346	918	0	5355	5500	5038	3173	4369	4203	3285	4621	3124	4447	111	772	221	321	1638	2009
JMD87_06050_2184	NRS_1185	0	1	10633	6566	9761	7140	6947	16436	117	971	5516	38	2	9932	5772	5588	1	6008	3089	0	3599	0	3769	4466	1	19	5017	6831	594	513	1184	0	4251	5071	4866	3091	3899	3884	3031	4510	3084	3966	95	1023	455	158	2254	2173
JMD87_06060_2185	NRS_1187	0	0	1915	1011	1167	794	377	2056	4	2	277	0	3	558	333	371	0	4773	2424	0	2865	0	3097	3132	0	0	3911	5503	435	351	1107	0	761	1041	857	644	732	787	637	980	715	603	14	493	3	11	730	469
JMD87_06060_2186	NRS_1187	0	0	7255	4178	5976	3897	5190	11075	88	769	2524	10	0	2860	1622	1895	2	12284	6586	1	7896	0	8547	9498	0	19	11036	14881	1154	1237	2751	0	4071	4305	3416	2470	3338	2800	2661	3924	2881	2505	126	1916	348	41	1620	3243
JMD87_06060_2187	NRS_1187	0	0	3719	2353	2834	1112	2074	4882	24	170	1732	0	1	2199	1214	1295	1	9878	5257	0	6014	0	6739	5952	0	10	8680	11323	911	1017	2071	0	2518	2490	2140	1371	1705	1653	1568	2267	1618	1503	148	1069	737	27	1112	2106
JMD87_06065_2188	NRS_1188	0	0	5290	2838	3532	2533	3639	9626	44	223	2533	0	0	2974	1786	2611	0	6319	3023	0	3691	0	3856	4325	0	35	5339	7095	559	471	1313	0	3122	3193	3373	2083	2608	2599	3959	5482	3821	1703	54	799	509	90	1340	1386
JMD87_06065_2189	NRS_1188	0	0	4701	2538	3736	2134	3360	8434	54	351	1329	0	1	3446	1984	2863	0	4668	2213	0	2702	2	2788	3225	0	21	3810	4991	352	330	864	0	3065	3045	3122	1910	2628	2533	3522	5224	3574	1746	30	627	90	105	1603	1749
JMD87_00430_124	NRS_123	0	0	1	0	1	3	0	0	0	0	3	0	0	0	0	2	0	0	0	0	0	0	0	0	0	0	0	0	0	0	0	0	2	0	5	2	2	1	1	1	1	1	0	1	0	0	2	0
JMD87_06075_2190	NRS_1190	0	0	7567	5015	7099	4423	1828	13555	103	634	408	3	0	15596	7503	14150	0	3043	1515	0	1958	0	2076	2226	1	41	2632	3545	250	239	659	0	4492	6665	6381	3476	4955	5106	3403	5432	3595	3631	120	780	174	222	2513	1453
JMD87_06075_2191	NRS_1190	0	2	24006	15709	22619	18611	14503	41981	419	2637	1658	12	4	50370	26657	43570	0	7580	3936	1	5274	2	5490	6031	1	151	6631	8763	679	632	1855	0	15133	18643	20079	10922	16058	16362	13911	21414	13498	11492	681	6527	903	447	11072	6848
JMD87_06075_2192	NRS_1190	0	0	12091	8339	12447	8901	5095	22529	141	745	3894	1	0	16326	8863	14192	0	8527	4429	0	5571	1	5913	6590	0	64	7341	9960	781	647	1823	0	5810	6931	8654	4387	5584	5696	6547	8525	5399	4392	472	1835	794	51	2896	2480
JMD87_06075_2193	NRS_1190	0	0	33917	21022	30843	18852	21560	64463	385	2669	22171	12	0	43770	27441	43203	2	12869	6665	4	9481	1	9559	10460	0	102	11809	16401	1190	1134	3139	0	15886	17805	19939	11424	16820	14479	12565	17431	11158	10733	330	3537	687	51	7263	3107
JMD87_06075_2194	NRS_1190	0	0	4400	2842	3825	2779	4755	9633	38	382	1963	1	0	4786	2961	4139	0	1335	620	0	740	0	687	882	1	43	1082	1326	96	90	203	0	2863	2800	3209	1592	2241	2265	1600	2420	1907	1636	52	259	40	51	961	296
JMD87_06075_2195	NRS_1190	0	0	959	556	883	683	404	1995	4	1	505	1	0	1105	679	1033	0	1604	818	0	920	0	1025	1177	0	0	1302	1707	153	98	370	0	421	527	513	296	390	395	337	454	280	318	41	178	50	60	287	32
JMD87_06080_2196	NRS_1191	0	0	5490	3004	4706	4179	2496	12944	203	2037	2263	0	1	1167	755	1071	0	735	344	0	360	0	332	415	0	23	545	655	62	56	70	0	4362	4397	5168	2538	3437	3305	3215	4607	3461	2624	1798	3494	1390	37	2282	1943
JMD87_00430_125	NRS_123	0	1	4613	4085	4343	6127	5022	5763	105	379	344	6	3	43205	35833	41614	1	16888	9189	0	10029	0	13451	13575	0	43	15626	18475	1842	2140	330	0	2865	5105	4955	2706	3971	4333	3408	5630	3054	3573	397	272	475	63	1968	447
JMD87_06080_2197	NRS_1191	0	1	27058	14497	21450	15142	6629	42626	258	1418	2362	6	0	13729	8379	12136	2	9165	4666	0	5718	0	6418	6859	1	120	8058	10210	780	676	655	0	12994	16787	16336	9615	13248	12478	11481	17033	10506	8705	907	7639	2093	880	7325	5878
JMD87_06080_2198	NRS_1191	0	0	7056	3847	5494	3483	2093	10659	111	992	819	2	0	4929	3058	4194	0	6304	3159	2	3537	0	4133	4518	1	39	5390	6967	543	499	1010	0	3919	4798	4888	2800	3890	3368	3299	4359	3032	2342	77	2062	79	502	2082	1680
JMD87_06080_2199	NRS_1191	0	0	8907	4326	6407	3793	1964	12993	24	77	1266	1	0	8643	4935	7251	0	7828	4263	1	5332	1	5463	6049	0	27	6935	9079	671	709	1836	0	5258	5393	5615	3253	5135	4189	4192	5612	3708	2632	106	1872	532	123	2765	1877
JMD87_06080_2200	NRS_1191	0	0	6564	3820	5303	3162	2040	9616	28	215	193	1	0	10320	5271	7562	1	8987	4276	1	5053	0	5965	6269	1	39	7721	9756	829	654	461	0	2461	3212	3489	1739	2734	2440	2644	3396	2310	1748	418	1714	42	35	1652	1403
JMD87_06085_2201	NRS_1192	0	0	325	188	306	130	322	775	2	1	433	0	0	200	112	174	0	66	28	0	27	0	39	36	0	3	52	45	4	4	17	0	401	428	451	256	316	360	289	415	381	264	14	245	32	0	150	77
JMD87_06085_2202	NRS_1192	0	0	1635	1270	1574	1213	337	3501	1	17	279	0	0	5010	2380	4901	0	6046	3165	2	3658	0	4303	4582	0	12	5249	6644	618	648	0	0	1277	1364	1484	1039	1290	1362	957	1891	1086	732	22	137	23	2	375	80
JMD87_06085_2203	NRS_1192	0	0	7855	4389	5863	3779	1568	18095	43	331	3323	0	0	6818	3875	7575	0	8679	4581	1	5550	1	6331	6233	0	36	7830	10687	804	795	2268	0	5442	6032	7075	4577	5972	5890	5173	7226	5127	3086	115	1285	68	126	1244	1705
JMD87_06085_2204	NRS_1192	0	0	1843	1127	1637	1321	1308	4932	30	146	576	0	3	4357	2563	4832	1	3981	2054	0	2250	1	2576	2701	1	9	3413	4386	303	314	923	0	1874	2110	2459	1539	1852	1789	1779	2280	1608	1073	17	505	19	75	526	720
JMD87_06085_2205	NRS_1192	0	0	9468	5080	8183	5131	9333	22879	363	3157	3591	4	0	10759	5601	10563	1	9259	4765	1	6168	1	5951	6837	0	61	7818	10455	790	852	2040	0	9114	8011	9396	5370	7601	7548	6214	9193	6677	4091	256	1596	92	117	2275	5394
JMD87_00430_126	NRS_123	0	8	67384	57664	75681	65525	48519	117003	1787	15476	44027	878	7	296253	119117	182865	10	10288	5647	6	5768	1	7742	7937	5	180	9337	11192	1059	1156	2719	0	46746	62694	74234	28139	35184	38604	40500	48145	28819	47924	1434	2856	2718	905	10233	3731
JMD87_06085_2206	NRS_1192	0	1	7504	4155	7118	4085	3477	16019	91	912	3357	0	1	14594	7836	15255	1	15278	7821	2	10562	0	10841	12236	0	29	13472	18137	1483	1351	3675	0	5853	5388	6742	4250	5319	5342	4854	6361	4043	3056	66	1130	96	79	2295	3990
JMD87_06085_2207	NRS_1192	0	1	9222	5097	8342	3982	6401	19724	300	3238	3013	1	0	12431	7081	13319	0	15356	7942	3	11111	0	11516	12742	1	51	13594	18357	1456	1460	3706	0	6832	6724	8628	5178	6723	6648	5385	8479	5820	3548	2684	2124	1070	21	2750	5415
JMD87_06090_2208	NRS_1193	0	0	2122	1375	1852	834	638	5072	0	5	261	0	0	5261	2939	5870	1	9067	4685	0	5926	0	6087	6784	0	15	8021	10396	885	862	2299	0	963	1244	1629	1119	1353	1521	1323	1798	1244	959	13	236	16	2	914	319
JMD87_06100_2209	NRS_1195	0	0	232	174	216	101	285	578	2	71	89	0	0	408	210	407	0	525	279	0	334	0	336	406	0	0	439	588	42	40	134	0	137	141	197	117	143	171	127	145	91	80	0	4	5	1	44	26
JMD87_00430_127	NRS_123	0	1	7350	6056	7056	10110	16849	11441	132	171	15491	417	0	65428	28526	42477	2	10412	5755	1	6556	0	7754	8628	1	57	9458	11257	1082	1297	80	0	3703	5366	5793	2983	4282	4765	4514	6087	3347	4201	497	724	159	84	2660	496
JMD87_06100_2210	NRS_1195	0	1	3105	1924	2827	1344	1330	6724	23	43	938	1	1	9143	4765	9037	0	7856	4086	0	5018	0	5466	6084	1	7	6718	8841	749	707	1887	0	1392	1609	2058	1343	1879	2036	1380	1886	1258	1018	20	303	25	0	529	282
JMD87_06100_2211	NRS_1195	0	0	819	486	537	453	185	1526	0	3	8	0	1	906	582	933	0	3695	1901	0	2105	0	2269	2532	0	9	3070	3935	325	284	901	0	381	434	689	355	498	558	347	507	311	327	11	141	60	18	104	41
JMD87_06100_2212	NRS_1195	0	0	1698	1056	1607	978	1190	4129	1	13	971	0	0	3561	2223	3860	0	4452	2191	0	2383	0	2796	3134	1	9	3766	4751	443	395	970	0	860	1157	1562	895	1067	1312	841	1055	671	749	248	627	24	40	317	244
JMD87_06105_2213	NRS_1196	0	2	12425	7392	10801	6090	5899	24499	44	96	2806	6	1	7585	4299	7735	3	8623	4444	0	4882	0	6394	6519	2	51	7667	9747	782	775	1968	0	5566	7649	9526	5511	7126	7920	4998	6891	4818	4880	117	1539	411	47	2197	2004
JMD87_06110_2214	NRS_1197	0	1	4376	2340	3544	2267	1133	7489	15	69	948	0	0	9987	5868	9678	0	14835	7400	1	9102	0	10247	11484	0	10	12679	16687	1415	1310	3127	0	2024	2427	3366	1771	2524	2559	1679	2240	1519	1623	29	922	541	8	1147	902
JMD87_06110_2215	NRS_1197	0	10	36879	18747	30697	21992	23243	72878	142	607	13208	9	1	10638	6656	10488	2	10633	5406	0	6774	1	7358	8389	1	237	9262	11935	1010	944	2308	0	14011	16162	21264	11889	16357	17417	12103	17647	12150	11070	1410	5321	3525	557	8487	7863
JMD87_00430_128	NRS_123	0	2	14438	11458	15011	17282	14375	24730	516	3803	53983	16	2	41557	17202	28517	1	10165	5702	0	6358	1	7567	8672	1	165	8991	10949	1088	1262	3497	0	7722	9396	10263	4405	6523	6648	6816	9200	5812	6682	466	354	684	104	1569	1937
JMD87_06120_2216	NRS_1199	0	2	4860	2626	3827	2479	4276	11246	99	998	3003	1	0	672	458	841	0	3311	1725	0	1808	0	2121	2513	0	34	2799	3559	318	271	745	0	2028	2507	3273	1803	2110	2386	1782	2879	1893	1637	666	1181	176	237	755	895
JMD87_06125_2217	NRS_1200	0	0	82	33	51	18	0	174	0	0	5	2	0	325	195	404	0	4110	2119	0	2089	0	2603	2737	0	0	3392	4543	381	325	919	0	64	86	89	49	94	95	104	178	113	51	3	0	4	1	8	60
JMD87_06125_2218	NRS_1200	0	1	1564	701	895	722	342	3071	2	1	252	0	0	1674	1061	1988	0	10443	5198	0	6547	0	7167	8077	1	8	9094	11895	1001	869	2508	0	950	870	997	685	1011	675	1527	2084	1372	469	40	183	13	220	742	750
JMD87_06125_2219	NRS_1200	0	0	1857	783	1174	1044	539	3781	7	12	856	0	1	2728	1514	3024	0	12996	6981	1	9063	1	9398	10565	0	13	11344	15461	1274	1597	3300	0	1345	1345	1600	1095	1699	1373	2454	3418	2076	696	145	176	83	273	637	1031
JMD87_06135_2220	NRS_1202	0	0	2490	1591	2414	1986	1897	5703	30	378	2547	0	0	7432	3346	5596	0	3502	1750	0	2235	0	2346	2584	0	10	3130	3894	301	267	671	0	892	1105	1216	735	1010	981	937	1371	839	797	159	1055	226	91	804	966
JMD87_06135_2221	NRS_1202	0	0	7853	4324	6522	4275	2943	14560	164	1233	2419	156	0	7049	4347	6944	1	6140	3210	0	4509	0	4734	5266	0	51	5521	7666	571	564	1615	0	1952	2281	2745	1665	2366	2276	2447	3773	1964	1304	305	2158	259	121	1376	1723
JMD87_06135_2222	NRS_1202	0	1	10953	6055	9654	7656	3189	22682	727	6902	5111	185	0	11990	7761	11919	2	8228	4002	0	4564	1	5574	5946	0	41	7083	9499	711	612	1796	0	3862	5662	6624	3634	4468	4143	4463	6257	3908	2871	718	2658	1360	513	1290	1915
JMD87_06135_2223	NRS_1202	0	0	11426	6283	8605	6956	8620	22613	376	2786	2185	3	0	7362	5057	7460	1	8494	3980	1	4509	0	5205	6115	0	44	7097	8792	750	621	1527	0	4727	5829	6652	3727	4396	4540	4287	6086	4503	2891	283	1984	81	59	1821	2261
JMD87_06145_2224	NRS_1204	0	0	10157	4870	7153	5989	4980	16520	43	326	23	0	1	12816	7475	11121	0	11725	5883	1	7625	0	8264	8664	1	56	10180	13901	1054	1005	3443	0	789	1206	1422	959	1049	1314	981	1575	1273	1020	192	595	119	122	425	257
JMD87_06145_2225	NRS_1204	0	0	60	33	37	45	19	138	0	0	0	1	0	32	18	35	0	70	52	0	27	0	32	38	0	0	52	67	7	3	14	1	23	12	36	15	25	33	24	24	30	23	0	2	0	0	1	2
JMD87_06150_2226	NRS_1205	0	1	1775	940	1414	686	321	3180	6	3	88	0	0	2722	1500	2791	1	6463	3331	0	4015	0	4229	4902	0	12	5465	7503	576	563	1501	0	516	618	1036	553	783	893	868	1271	852	626	14	155	18	2	452	435
JMD87_06150_2227	NRS_1205	0	0	3855	2173	3283	1689	1212	7878	43	175	917	0	1	5086	2658	4897	0	7978	3985	0	4688	2	5388	6025	2	6	6785	8911	684	666	1823	0	1261	1581	2043	1273	1588	1641	2122	2649	2103	1305	39	801	57	7	615	710
JMD87_06150_2228	NRS_1205	0	0	9038	6052	8750	6251	5817	19554	133	620	1867	4	1	4709	2333	4158	1	6516	3254	0	3356	1	4311	4275	1	10	5762	7432	578	494	1396	0	3477	4923	5755	3668	4549	4808	5942	7743	5878	3373	57	635	57	31	2101	2870
JMD87_06150_2229	NRS_1205	0	0	3495	2365	3321	1773	4455	7629	27	133	1137	1	0	5157	2477	4542	0	5175	2601	0	3218	1	3417	3768	0	17	4333	5675	480	417	460	0	1913	2209	2652	1416	2070	2333	2586	3548	2815	1599	16	709	45	5	609	1183
JMD87_06150_2230	NRS_1205	0	0	5280	2642	4331	2103	3192	9990	23	63	420	1	1	3941	1981	3516	0	10225	5283	0	6870	0	6951	7829	1	27	8745	11843	1000	893	2211	0	2338	2390	2706	1625	2607	2592	2618	4057	3081	1810	30	495	71	19	1153	839
JMD87_06155_2231	NRS_1206	0	0	3330	1832	3110	1821	3785	7649	58	496	480	0	0	3009	1777	3047	0	4857	2499	0	3091	0	3213	3512	0	13	4291	5772	439	407	1153	0	1464	1707	2025	1096	1487	1589	2052	2798	1865	1200	13	609	74	54	514	651
JMD87_06155_2232	NRS_1206	0	0	7	6	9	5	3	15	0	1	0	0	0	9	11	9	0	30	6	0	13	0	12	20	0	0	16	28	3	1	2	0	1	8	5	2	6	4	7	5	3	1	0	0	1	0	1	1
JMD87_00435_129	NRS_124	0	0	765	497	607	608	213	1594	14	211	986	1	0	2511	1439	2022	0	951	492	0	457	0	500	594	0	1	709	891	83	86	238	0	660	618	787	357	362	464	268	350	258	451	8	18	2	1	37	10
JMD87_06165_2233	NRS_1208	0	0	712	404	660	563	333	1987	24	107	204	0	0	520	313	471	0	514	247	0	237	0	271	286	0	8	349	438	25	32	110	0	351	407	473	209	341	296	353	410	436	296	37	211	33	19	149	131
JMD87_06165_2234	NRS_1208	0	0	6171	3894	5685	3194	2594	12800	61	444	1457	0	2	8258	4505	7420	1	5904	3030	1	3620	0	4000	4555	1	52	5073	6378	557	521	1269	0	2990	3296	4217	2532	3469	3181	3385	4563	3386	2358	461	1833	139	45	2397	1460
JMD87_06165_2235	NRS_1208	0	0	30515	19187	29874	16638	12926	59625	253	1071	12481	3	0	21517	12198	20159	1	12308	6397	1	8202	0	8864	9783	1	183	10693	14295	1131	1141	953	0	17064	17892	22150	14043	19707	19140	18975	27766	19219	12932	1808	13609	527	683	11298	8637
JMD87_06165_2236	NRS_1208	0	0	6678	3774	5360	2551	1812	11656	60	342	1470	1	0	8052	4226	6629	0	6011	3065	1	3739	0	3836	4228	0	64	5086	6621	514	503	137	0	4787	4684	5303	3405	5081	4862	4471	6447	4866	3218	64	2518	104	45	2798	2512
JMD87_06165_2237	NRS_1208	0	0	14205	9539	14124	8965	4485	28009	210	1669	3913	0	0	22274	11387	19273	0	11661	6029	2	7670	1	8196	8982	2	107	10223	13948	1150	1051	2659	0	8956	10674	12005	7602	10629	11062	10542	14568	10227	6864	886	5255	1454	94	6378	4469
JMD87_06175_2238	NRS_1210	0	0	18	4	17	6	18	51	0	0	46	0	0	5	10	4	0	19	11	0	8	0	7	10	0	0	15	9	2	0	0	0	12	17	19	12	15	7	9	18	15	10	0	3	0	0	3	0
JMD87_06180_2239	NRS_1211	0	0	978	516	845	580	868	2151	0	1	27	0	0	1305	658	1218	0	4055	2068	0	2260	0	2510	2786	0	0	3426	4038	343	336	779	0	857	904	848	578	942	772	745	971	862	389	88	577	13	3	697	283
JMD87_06180_2240	NRS_1211	0	1	4414	3150	4900	2016	1071	10392	30	271	963	0	1	2777	1428	2704	0	12858	6473	1	8254	0	9128	9859	1	27	11176	14622	1156	1146	2978	0	3805	3619	3700	3019	4461	4110	3754	5459	3785	1967	347	1952	845	237	3145	2030
JMD87_06180_2241	NRS_1211	0	0	2621	1381	2480	1194	349	6031	6	5	483	0	0	2838	1580	2780	1	10038	5553	1	6608	0	6520	7551	0	18	8559	11759	968	1109	2237	0	2621	2578	3097	2283	3242	3134	2342	3689	2602	1181	18	546	21	9	1916	1050
JMD87_06180_2242	NRS_1211	0	1	2240	1335	2050	1189	420	4401	83	863	115	2	0	3924	2163	3989	1	14981	7698	1	10506	1	10867	11484	0	11	13228	18097	1421	1407	3526	0	2550	2201	2580	2074	3383	2906	2328	3470	2068	910	55	516	71	6	663	1300
JMD87_06180_2243	NRS_1211	0	1	1616	1028	1301	687	556	3294	26	70	263	0	1	4828	2510	4719	0	14465	7570	0	10115	0	10212	11113	0	12	12310	17166	1435	1287	3481	0	1885	1736	1882	1459	2352	2101	1877	2425	1643	840	85	408	55	13	573	752
JMD87_00045_27	NRS_17	0	0	18101	12657	18602	13869	12229	33907	127	601	12025	6	1	18948	8780	12271	1	3953	2005	0	2210	1	2358	2794	0	108	3349	4105	349	323	1079	0	11606	15730	13658	7492	9959	9653	12684	16942	11386	8654	2002	5103	717	51	2203	610
JMD87_06180_2244	NRS_1211	0	0	1462	1206	1471	1087	444	3533	36	72	329	2	0	5025	2628	4462	0	11652	5972	1	6786	0	7151	8573	0	2	9840	12832	1097	937	2403	0	1674	1596	1608	1362	1929	1787	1564	1762	1434	817	25	675	70	12	332	750
JMD87_06180_2245	NRS_1211	0	0	1906	1423	1710	1434	3257	4786	10	4	1569	1	0	2042	987	1666	0	2764	1428	0	1712	0	1760	2030	0	22	2390	3355	233	269	18	0	1866	1739	1542	1186	1748	1721	1428	1891	1419	710	84	784	26	4	525	441
JMD87_06185_2246	NRS_1212	0	0	1626	885	1596	1016	332	3909	20	160	172	0	0	3179	1640	3010	1	5303	2620	0	3403	0	3769	4012	0	3	4677	5724	480	416	1071	0	1298	1220	1492	1043	1510	1302	1012	1352	1069	555	91	789	120	5	498	336
JMD87_06185_2247	NRS_1212	0	0	6185	4005	5825	2944	3396	12435	184	1444	611	1	1	9906	4815	8740	1	12085	6376	3	8320	0	8299	9383	1	47	10561	14495	1129	1109	2821	0	5394	4613	5998	4377	6641	5662	4474	5700	4245	2369	257	3003	894	22	2054	2049
JMD87_06185_2248	NRS_1212	0	0	811	595	797	538	68	1945	13	68	117	0	0	1643	728	1286	0	2135	1122	0	1170	0	1241	1482	0	6	1764	2243	171	160	481	0	790	820	869	597	891	830	662	832	601	377	38	371	66	1	264	239
JMD87_06185_2249	NRS_1212	0	0	953	765	1215	662	201	2041	23	198	159	0	0	1974	782	1435	0	3618	1913	0	2192	0	2352	2540	0	1	3242	4036	341	307	776	0	1191	1120	1266	903	1150	1197	895	1079	753	503	7	313	223	5	625	263
JMD87_06185_2250	NRS_1212	0	0	579	433	725	335	1	1225	1	5	159	0	1	2238	952	1707	0	4208	2166	0	2656	0	2791	3007	0	3	3539	4691	349	391	0	0	840	1040	1179	721	1118	953	646	960	649	423	13	267	21	0	344	223
JMD87_06185_2251	NRS_1212	0	0	292	199	372	166	10	788	1	3	28	0	0	1633	768	1236	0	1801	926	0	1031	0	995	1140	0	0	1449	1790	143	135	3	0	542	530	544	363	468	441	342	477	382	219	3	297	35	2	79	159
JMD87_06190_2252	NRS_1213	0	1	3540	2460	3911	2567	1789	6735	2	5	2684	1	0	10825	5272	8663	1	6986	3586	0	4517	0	4694	5404	0	27	6075	7852	643	576	1510	0	5082	5217	5917	3858	6042	5369	3747	5531	3525	3005	281	1489	1262	48	2088	1139
JMD87_06195_2253	NRS_1214	0	0	6403	3557	5067	4678	998	17878	299	2397	3817	4	1	6642	3307	9130	1	15826	8199	0	11113	0	10885	12047	1	24	13862	19713	1458	1417	3907	0	7713	11323	16619	6849	10441	7247	4446	7260	5608	2529	92	3470	177	657	5347	1975
JMD87_06195_2254	NRS_1214	0	2	7708	4482	6271	4881	6168	23499	72	309	3438	2	0	8033	4155	10490	1	15321	7830	0	10741	0	10517	12163	0	73	13468	18515	1419	1253	3399	0	8605	12579	19445	7714	11520	8466	5376	8630	6736	2958	822	1322	435	362	5715	3260
JMD87_00440_130	NRS_125	0	0	29	23	1	0	0	35	10	57	1	0	1	64	40	66	0	3076	1647	0	1731	0	2019	2248	0	0	2608	3324	258	289	831	0	10	2	10	4	4	2	0	3	6	4	0	23	0	0	3	28
JMD87_06200_2255	NRS_1215	0	0	1557	766	1214	535	258	3031	1	1	252	0	0	2725	1579	2986	1	9656	4859	0	6104	0	6504	7102	1	1	8394	11555	886	832	2307	0	924	1206	1285	1111	1485	1317	658	931	826	510	23	56	23	10	73	33
JMD87_06200_2256	NRS_1215	0	0	2968	1571	2048	1107	1115	5272	26	271	317	1	1	2196	1519	2733	0	10520	5272	1	6801	0	7293	8040	0	10	8988	12407	932	865	2158	0	1285	1756	2165	1737	2339	2151	1160	1750	1371	655	485	111	275	3	237	321
JMD87_06200_2257	NRS_1215	0	0	5751	3015	4256	2243	1728	10929	65	431	482	0	0	4025	2273	4461	1	17091	8757	4	12071	1	12052	13175	0	6	14937	21116	1589	1480	3884	0	2786	3510	4443	3747	5406	4758	2237	3557	2768	1528	659	378	111	35	750	333
JMD87_06200_2258	NRS_1215	0	0	5303	2984	4227	2305	1594	11080	363	2856	656	3	0	3379	1982	3792	2	10800	5563	0	7056	0	7726	8343	1	17	9698	13051	998	876	2434	0	2567	3351	4304	3527	4754	4475	2145	3331	2634	1395	50	351	240	10	1140	448
JMD87_06205_2259	NRS_1216	0	2	11738	7076	8848	7199	9594	46330	367	1525	324	16	2	5948	3634	23877	0	12122	6191	0	8371	2	8783	9101	0	268	10934	14972	1130	1097	2889	0	8951	13714	19620	12717	16333	19135	16815	23178	15159	3816	342	659	559	122	847	505
JMD87_06205_2260	NRS_1216	0	0	3827	1978	2964	2289	2021	17766	43	26	471	1	1	1466	956	5062	0	3413	1798	0	2218	0	2278	2632	0	64	2950	3958	300	294	815	0	3087	4143	6825	4549	5887	6263	5552	6774	4760	1018	68	481	107	30	283	247
JMD87_06205_2261	NRS_1216	0	2	6842	4201	5261	3699	4481	42646	94	175	3645	3	0	1916	1248	6125	0	5459	2827	0	3300	1	3336	3893	1	206	4666	6217	421	421	991	0	4538	7591	12785	9090	11868	13188	8032	11324	7904	1823	79	582	219	54	435	498
JMD87_06205_2262	NRS_1216	0	0	10750	5808	8249	6513	5649	56434	147	344	2212	4	0	3882	2275	10295	1	9196	4700	1	5498	1	5884	6363	1	95	7731	10564	754	672	1811	0	6685	12949	22267	16283	19323	20656	13817	18485	13806	2787	102	1083	407	123	850	881
JMD87_06205_2263	NRS_1216	0	0	1722	838	1246	1104	313	9511	12	21	929	1	5	834	524	2567	0	9029	4706	2	6429	0	6045	6938	1	28	7640	10246	798	779	2078	0	1946	2522	5415	4339	5530	5867	3281	5541	3904	623	43	142	65	9	324	112
JMD87_00440_131	NRS_125	0	0	30	25	40	21	0	105	5	1	64	0	0	174	133	219	0	3768	2085	0	2046	0	2529	2732	0	3	3095	4231	346	443	1047	0	37	18	19	11	15	27	15	22	22	23	1	7	0	0	22	0
JMD87_06210_2264	NRS_1217	0	0	275	161	283	206	28	536	5	43	88	0	0	352	227	286	0	1502	775	0	792	0	882	964	0	2	1305	1460	130	99	286	0	181	185	213	122	166	153	221	280	270	95	39	176	4	0	75	41
JMD87_06210_2265	NRS_1217	0	0	1611	1027	1565	1110	52	3584	4	3	348	0	0	1814	917	1553	0	6810	3407	1	4034	0	4250	5041	2	8	5684	7445	614	551	153	0	1740	1764	1946	1020	1491	1461	1780	2602	2456	909	39	603	21	10	604	490
JMD87_06215_2266	NRS_1218	0	0	386	202	216	187	111	670	17	160	140	0	3	528	296	485	0	4016	1978	0	2267	1	2369	2762	0	1	3324	4510	364	282	761	0	283	300	294	216	265	259	354	537	380	168	23	216	2	0	213	51
JMD87_06215_2267	NRS_1218	0	0	234	128	142	109	94	401	1	0	159	0	0	396	248	336	0	1479	889	0	1059	0	1166	1118	0	0	1349	2028	174	143	412	0	173	220	256	124	185	155	193	301	219	111	19	50	30	0	148	35
JMD87_06225_2268	NRS_1220	0	0	3374	1966	3201	2203	33	7871	17	13	696	1	0	9628	4918	9027	2	13649	7029	2	9464	1	9349	10756	0	31	11851	16721	1257	1168	3002	0	4229	3629	4286	2192	3393	2650	4220	7532	5573	2112	1815	2457	34	247	1076	835
JMD87_00440_132	NRS_125	0	0	98	64	61	1	109	173	0	0	11	0	0	433	306	461	1	10020	5474	1	6293	0	6889	7805	0	0	8782	11519	1015	1165	3203	0	47	46	64	32	47	42	47	28	20	35	9	4	0	2	159	2
JMD87_06230_2269	NRS_1221	1	0	695	320	546	293	165	860	3	23	168	0	0	1154	578	773	1	5969	3079	0	3722	0	3883	4415	0	0	5161	6650	586	480	1211	0	375	344	320	240	347	289	320	476	393	317	13	47	7	7	97	73
JMD87_06230_2270	NRS_1221	0	0	6094	3889	6024	3550	1674	10081	62	535	1964	0	0	4483	2360	2929	0	12218	6368	0	8270	2	7927	9309	1	30	10723	14519	1132	989	2783	0	3580	3534	3296	2072	2801	2445	3220	4654	3313	2530	56	794	162	222	1577	1182
JMD87_06230_2271	NRS_1221	0	0	4105	2684	3933	1716	443	6670	36	358	893	0	0	3834	1848	2372	1	8429	4197	0	5002	1	5412	5892	0	12	6995	9647	763	644	2071	0	2334	2523	2218	1380	1839	1762	2158	2921	2381	1651	37	291	95	268	1010	904
JMD87_06235_2272	NRS_1222	0	0	311	172	321	145	32	423	0	0	44	0	0	641	349	396	1	4249	2169	0	2584	0	2670	2946	0	0	3466	4957	368	340	904	0	128	185	168	84	119	78	151	113	126	138	0	103	3	0	23	16
JMD87_06235_2273	NRS_1222	0	0	10455	6612	9509	5912	9135	14144	31	23	3880	7	2	3384	1948	2360	3	13900	7069	1	9253	0	9946	10634	0	40	12053	16617	1237	1229	92	0	4490	4910	4700	2665	3871	3702	3063	4866	3275	3261	37	1104	32	13	2472	2418
JMD87_06235_2274	NRS_1222	0	0	7718	4070	6059	2444	777	6766	370	3451	1428	6	1	2577	1683	1868	0	19444	10095	1	14835	2	13994	15321	1	13	17513	24766	1790	1780	39	0	4098	3515	3200	2211	2998	2520	2349	3766	2166	2019	148	644	63	5	1588	345
JMD87_06245_2275	NRS_1224	0	2	24780	12712	19656	15889	9176	58954	712	5593	11737	15	0	24691	16020	33085	3	7331	3616	1	4541	2	4701	5293	0	135	6290	8340	657	600	1549	0	19968	22123	21874	13434	17412	16881	9075	13232	10267	8481	372	4033	759	635	8668	6149
JMD87_06245_2276	NRS_1224	0	1	15232	7108	10670	8301	8399	29862	256	1843	9292	2	1	13894	8218	17594	0	5144	2633	2	3270	0	3463	3800	0	105	4501	6287	491	419	1149	0	9170	12045	11110	6841	8923	9380	5521	7747	6294	4636	301	2369	242	287	4092	3904
JMD87_06245_2277	NRS_1224	0	4	46376	22108	33820	26495	48751	104737	287	246	31459	12	1	41828	24481	51647	0	9441	4826	2	6335	1	6469	7452	0	192	8063	11155	903	859	2131	0	45633	43921	41463	24095	33860	34749	19754	27931	22377	15537	786	7457	2153	674	16340	13218
JMD87_06245_2278	NRS_1224	0	1	14955	6403	10256	7838	10714	30212	77	79	1415	7	1	13591	7432	15996	2	7762	3983	0	4598	1	5330	5677	0	81	6696	9203	635	638	26	0	15903	18130	16586	10430	14598	15275	8243	11937	9264	6174	496	5484	342	124	6426	5890
JMD87_00445_133	NRS_126	0	0	599	534	610	167	564	1194	23	318	441	0	4	1159	886	1226	0	18665	10060	3	12630	0	12911	15265	0	4	16484	21440	1900	2244	5883	0	152	238	263	219	258	205	262	260	260	254	12	197	3	0	1080	157
JMD87_00445_134	NRS_126	0	0	41	22	39	9	51	80	0	0	51	0	0	101	55	86	0	3345	1727	0	1656	0	2082	2227	0	0	2851	3454	308	326	955	0	5	24	28	26	12	13	4	14	12	16	2	0	0	0	70	5
JMD87_06335_2279	NRS_1237	0	0	17	13	22	0	141	21	1	0	3	1	0	25	14	18	0	907	449	0	514	0	503	681	0	0	709	871	74	69	1	0	2	7	4	3	7	4	47	39	33	8	1	5	1	0	4	9
JMD87_06335_2280	NRS_1237	0	0	23	70	30	0	1	190	0	0	2	0	0	137	86	116	0	9134	4785	0	5501	1	5865	6541	0	1	7661	10338	843	868	2081	0	19	13	31	29	23	14	82	63	112	25	0	68	0	3	243	54
JMD87_06345_2281	NRS_1239	0	1	548	305	642	357	363	1706	13	26	418	12	1	1122	814	1488	0	10311	5709	0	6260	0	6688	7901	0	6	8928	12055	1030	1136	2323	0	665	782	1120	491	564	530	1504	2441	1580	407	13	117	6	2	549	70
JMD87_06345_2282	NRS_1239	0	1	4127	2380	3451	2248	945	10214	15	17	1131	2	2	2739	1739	3761	0	14891	7776	0	10400	2	10848	11621	1	25	13349	18903	1503	1627	2	0	5322	5693	7699	3769	4540	4819	11060	16850	12758	2275	53	2382	62	21	1113	558
JMD87_00450_135	NRS_127	0	0	317	181	301	374	4	520	8	21	161	0	0	1033	824	893	1	12415	6707	0	8173	0	8846	9947	0	0	10943	14275	1250	1386	3623	0	167	148	212	119	183	196	178	265	131	152	23	939	0	13	418	90
JMD87_06345_2283	NRS_1239	0	0	3545	1782	2852	2162	632	9852	54	450	406	1	0	1029	698	1353	1	7513	3937	0	4218	0	4818	5382	2	22	6360	8318	710	667	601	0	1605	1775	2202	920	1293	1177	3007	4660	3327	639	38	599	22	2	347	326
JMD87_06345_2284	NRS_1239	0	0	2205	1071	1551	1746	915	7075	34	216	923	1	0	441	285	580	0	3637	1779	1	2014	0	2225	2398	0	6	2997	3866	298	314	0	0	1622	1676	2097	1038	1244	1115	3026	4813	3524	644	15	324	10	14	594	416
JMD87_06350_2285	NRS_1240	0	0	65	6	68	0	0	57	0	0	20	0	0	224	159	231	0	9135	4886	1	5788	0	5792	6849	1	0	7811	10684	804	1034	1447	0	20	35	32	17	44	7	44	43	26	20	54	8	0	0	142	9
JMD87_06350_2286	NRS_1240	0	0	50	12	96	24	0	155	1	1	212	0	0	180	83	118	0	5328	2874	0	3193	2	3548	3704	0	0	4543	5722	537	545	1018	0	52	45	60	32	80	32	77	118	50	75	6	190	0	0	45	50
JMD87_06355_2287	NRS_1241	0	0	0	0	0	0	0	0	0	0	0	0	0	0	0	0	0	0	1	0	0	0	1	1	0	0	0	2	1	0	1	0	0	0	0	0	0	0	0	0	0	0	0	0	0	0	0	0
JMD87_06355_2288	NRS_1241	0	0	33	32	33	43	0	148	0	0	0	0	0	102	115	168	1	9650	5349	1	6489	0	6738	7910	1	0	8525	11828	928	1142	2245	0	21	31	23	23	23	15	36	32	28	31	1	26	0	0	25	38
JMD87_06360_2289	NRS_1242	0	0	126	84	120	112	0	281	0	0	207	0	0	359	214	251	0	1981	939	0	909	0	935	1199	1	0	1527	1787	146	145	243	0	109	101	180	81	79	88	103	189	119	64	79	39	0	13	55	26
JMD87_00450_136	NRS_127	0	0	136	78	150	106	0	115	0	9	12	0	0	479	340	424	2	13849	7629	0	9325	0	9834	10920	0	1	12146	16258	1464	1646	4200	0	58	28	57	31	95	42	27	37	48	61	5	135	11	52	153	75
JMD87_06360_2290	NRS_1242	0	0	314	125	228	113	1	445	0	5	89	0	1	1191	581	931	1	8666	4650	2	5438	1	5682	6207	0	0	7528	10041	826	884	1717	0	298	274	323	186	215	210	303	506	361	146	162	169	3	282	78	56
JMD87_06360_2291	NRS_1242	0	0	1009	301	748	251	1	1557	2	0	325	0	0	2842	1544	2264	0	15096	8177	1	10973	0	10644	12468	0	3	13217	18626	1534	1878	3687	0	893	711	768	477	790	650	898	1514	894	470	51	262	10	339	254	251
JMD87_00045_28	NRS_17	0	0	24801	15109	19670	13427	11282	35563	166	658	4857	3	0	33543	15724	23059	2	18173	9296	0	12277	0	13556	15195	2	93	15946	20715	1691	1608	5779	0	15665	16374	12822	7617	12010	10557	13031	18613	12425	8826	1203	3431	906	74	1081	350
JMD87_06365_2292	NRS_1243	0	0	1473	1172	1874	1151	442	3780	12	54	316	0	1	1515	754	1092	1	5667	3066	0	3144	0	3304	3790	0	16	4592	6223	480	510	1094	0	2516	3298	3471	1872	2102	2286	2873	3901	2959	1695	1435	1774	24	613	919	1441
JMD87_06375_2293	NRS_1245	0	0	71	7	20	20	0	77	0	0	85	0	1	70	53	44	1	4366	2269	0	2518	0	2458	2868	0	0	3512	4625	360	399	880	0	45	17	19	17	14	33	14	52	25	46	4	7	0	0	1	0
JMD87_06380_2294	NRS_1246	0	0	971	739	960	608	310	2106	15	14	444	0	0	5864	3134	4550	0	3659	1928	3	2243	0	2261	2575	0	5	3023	4205	303	345	737	0	1180	1437	1758	773	1017	935	1455	1880	1226	671	117	807	286	62	361	280
JMD87_06380_2295	NRS_1246	0	0	719	456	700	326	105	1839	2	21	596	0	0	3732	1904	2816	0	2969	1490	0	1402	0	1572	1854	0	1	2284	3092	244	243	475	0	750	1052	1215	490	618	515	992	1149	877	408	297	635	169	125	179	212
JMD87_06385_2296	NRS_1247	0	0	128	68	54	22	0	200	0	0	40	0	0	84	85	108	0	6251	3189	0	3864	0	3960	4530	0	1	5394	7079	533	593	1305	0	196	197	117	67	97	122	160	222	143	55	2	385	0	1	283	66
JMD87_06390_2297	NRS_1248	0	0	0	4	0	4	0	13	0	10	5	0	0	2	1	1	0	320	143	0	175	0	146	185	0	0	255	300	25	23	63	0	3	0	3	0	1	1	0	2	1	0	0	7	0	0	0	1
JMD87_06390_2298	NRS_1248	0	1	317	208	157	92	627	821	166	1522	924	1	1	538	385	823	0	17071	8691	1	11470	0	11919	13192	0	3	14984	20328	1604	1479	3482	0	217	208	233	158	204	289	231	420	254	182	13	1183	365	22	1901	1686
JMD87_06390_2299	NRS_1248	0	0	12	15	16	7	0	63	0	1	42	0	2	60	64	150	0	3762	2089	0	2165	2	2273	2777	0	0	3108	4229	348	381	814	0	17	28	12	6	22	20	9	25	23	15	2	47	0	3	65	177
JMD87_06395_2300	NRS_1249	0	0	181	101	176	32	2	585	33	417	324	0	0	591	329	650	0	2323	1167	0	1363	0	1210	1550	0	0	1868	2382	199	218	453	0	95	93	167	83	113	133	121	200	134	120	117	381	380	98	496	1422
JMD87_06395_2301	NRS_1249	0	0	993	575	791	490	289	2739	132	1473	1232	0	0	418	159	445	0	1226	631	0	716	0	684	801	0	7	1105	1373	113	87	289	0	321	272	457	261	366	358	312	518	380	258	349	1374	645	453	2003	3138
JMD87_06395_2302	NRS_1249	0	3	802	568	874	466	216	2470	42	452	479	0	0	782	327	808	0	1505	793	0	889	0	813	991	0	10	1218	1537	129	110	306	0	504	472	698	320	467	468	549	731	698	420	37	1835	248	1108	3221	4654
JMD87_06395_2303	NRS_1249	0	0	1483	705	1346	698	420	3236	310	3292	4964	1	0	1320	602	1386	0	5973	3281	0	4206	0	4238	4735	0	21	5290	7387	528	592	1366	0	917	881	1331	771	921	1076	1112	1704	1354	715	472	2662	1176	2711	5675	9233
JMD87_06400_2304	NRS_1250	0	0	346	139	207	133	22	885	12	36	66	0	0	235	128	270	0	3266	1764	0	1996	1	1925	2237	0	1	2665	3516	306	280	626	0	144	137	152	96	154	151	104	158	136	99	80	290	8	59	586	743
JMD87_06400_2305	NRS_1250	0	0	662	252	322	356	348	1812	94	1354	458	0	0	554	376	883	0	7905	4198	0	5143	1	4935	5765	0	4	6787	9239	719	739	1715	0	255	223	266	215	219	238	292	338	312	173	123	411	125	148	815	1526
JMD87_00455_137	NRS_128	0	0	5	0	5	0	0	19	0	2	4	0	0	11	18	40	0	3261	1716	0	1704	0	2078	2260	0	0	2659	3560	289	322	898	0	4	0	7	4	2	3	18	17	3	0	1	67	82	0	253	34
JMD87_06405_2306	NRS_1251	0	0	465	243	303	202	32	1304	2	0	161	0	0	665	427	836	0	5579	2798	0	3016	0	3416	3859	0	1	4688	6134	477	459	1089	0	193	218	294	218	191	286	181	299	281	167	28	371	1	102	580	1050
JMD87_06405_2307	NRS_1251	0	0	1839	939	1294	670	104	5032	198	2005	2137	0	2	1546	876	1828	0	10977	6141	1	7750	0	7458	8582	0	6	9696	13776	1111	1106	2788	0	720	612	978	496	875	929	839	1289	984	517	755	1043	381	349	2501	2916
JMD87_06410_2308	NRS_1252	0	0	10138	5644	8682	5958	3220	20609	119	1189	5706	2	1	22246	12141	21299	0	15910	8341	0	11519	0	11186	12666	0	23	13962	20166	1526	1524	3646	0	11895	10410	10994	6250	9828	8337	8012	10845	9027	6117	6581	3415	1886	444	3526	6611
JMD87_06410_2309	NRS_1252	0	0	18708	10360	16307	9557	4641	38065	62	41	10181	7	1	13596	8004	12958	0	13602	7370	0	10370	0	10044	11178	0	122	12192	17551	1388	1330	53	0	11751	11546	12138	7004	10248	9722	9149	12901	8700	6895	1887	5265	411	91	3830	5449
JMD87_06425_2310	NRS_1254	0	0	1928	1024	1356	834	1083	5117	27	108	874	1	1	2949	1673	3288	0	5313	2806	0	3076	0	3464	3746	0	19	4559	6207	509	472	1081	0	959	1241	2470	1040	1172	1383	1231	2022	1565	866	23	131	95	9	284	137
JMD87_06425_2311	NRS_1254	0	0	4033	2339	3636	2782	2903	11017	29	132	522	2	0	5010	2458	5622	0	2911	1518	0	1695	0	1756	1957	0	47	2465	3129	254	228	579	0	1592	1805	3617	1611	1545	1921	1982	3039	2623	1637	159	285	23	37	586	628
JMD87_00455_138	NRS_128	0	0	51	33	10	0	0	103	0	8	830	0	0	70	91	174	0	8956	4762	1	5271	0	6466	6977	0	0	8257	10527	897	945	3030	0	26	14	44	39	37	16	76	109	108	14	5	1480	310	0	2058	1546
JMD87_06425_2312	NRS_1254	0	0	16869	11903	17350	13495	24604	46532	222	1135	8677	5	4	28180	15211	33036	1	10895	5642	1	6740	1	7318	7999	1	92	9491	12572	970	896	2375	0	5583	6460	12537	6744	6526	8762	8656	12545	8694	6945	269	1611	653	512	1689	2618
JMD87_06425_2313	NRS_1254	0	0	1611	943	1597	784	775	4000	15	16	1491	1	0	10370	5603	11389	2	8924	4580	0	5616	0	5683	6443	1	2	7655	10732	847	739	1979	0	514	528	1321	571	684	741	824	1265	950	723	31	657	19	17	157	259
JMD87_06430_2314	NRS_1255	0	0	3590	1631	3106	2766	1189	9805	430	3963	935	1	1	3379	2021	5061	1	14793	7645	1	10037	1	10420	11450	0	7	12757	18519	1322	1273	3505	0	2948	2572	2916	1281	1467	1950	3245	5442	4250	1212	38	1210	530	1030	2971	11942
JMD87_06430_2315	NRS_1255	0	0	4230	1920	4228	3098	5959	10900	697	7255	2667	1	0	5489	3155	7254	0	15283	7866	2	10584	0	10829	11891	0	19	13395	18871	1369	1333	3278	0	3609	3252	3559	1858	1992	2302	4157	5889	4488	1203	514	1180	515	229	3108	11070
JMD87_06430_2316	NRS_1255	0	1	4385	2074	3229	1981	2433	12903	220	2035	3550	0	1	3025	1703	3650	0	8929	4752	0	5358	0	5870	6325	1	14	7681	10708	802	744	2011	0	3588	3438	4045	1758	1862	2286	4214	5819	4660	1394	750	1770	1163	517	4251	12145
JMD87_06430_2317	NRS_1255	0	0	1706	766	1028	704	382	4315	168	1565	886	0	0	1552	987	2114	1	4777	2338	0	2699	0	2969	3352	0	9	3972	5171	404	355	2	0	1388	1446	1685	796	783	900	1690	2264	2018	577	57	1273	1093	406	1320	5185
JMD87_00455_139	NRS_128	0	1	68	82	209	35	0	232	9	40	774	0	1	92	127	181	0	9214	4731	1	5151	0	5969	6796	0	0	7846	9602	874	893	2442	0	48	12	84	41	45	58	92	317	274	29	18	2202	391	0	3280	1454
JMD87_06445_2318	NRS_1258	0	0	363	267	351	257	65	668	1	0	156	0	0	1017	594	929	0	6335	3384	0	3918	0	4151	4645	0	0	5350	7165	572	488	1320	0	477	440	387	330	522	627	143	234	128	301	51	29	37	3	308	91
JMD87_06445_2319	NRS_1258	0	0	187	154	197	161	382	351	0	0	85	0	0	286	150	216	0	2558	1200	0	1506	0	1621	1814	0	0	2186	2733	220	209	486	0	166	145	155	134	204	187	38	64	64	75	2	3	13	0	51	34
JMD87_06445_2320	NRS_1258	0	0	2204	1032	1661	440	690	4135	163	1572	1079	0	1	1165	642	964	0	8517	4473	0	5585	0	5734	6098	1	12	7460	9894	752	715	1772	0	1079	921	1282	1207	1517	1847	507	593	422	632	79	238	75	159	900	558
JMD87_06450_2321	NRS_1259	0	0	530	269	332	156	209	792	0	1	81	0	0	1565	963	1470	0	4079	2212	0	2713	0	2626	2904	0	0	3428	4838	400	426	989	0	520	465	575	424	647	643	283	472	393	268	308	307	14	3	258	95
JMD87_06450_2322	NRS_1259	0	1	1848	1210	1685	1188	661	3439	2	8	467	0	0	3045	1508	2431	1	5821	2952	0	3402	0	3906	3975	0	5	5012	6340	528	468	1300	0	1757	2102	2601	1869	2435	2595	1734	2116	1546	1115	506	2429	27	13	534	1057
JMD87_06455_2323	NRS_1260	0	0	4943	2708	4769	3301	1084	14137	408	4320	2749	1	2	3037	1874	3981	1	9193	4944	0	6146	0	6584	6938	1	33	8148	11541	836	844	2045	0	4072	4624	6144	5386	7000	7210	6902	9819	5882	1759	1454	1966	240	24	1113	849
JMD87_06470_2324	NRS_1262	0	0	1495	923	1284	1036	580	3910	0	21	700	1	1	5985	3533	5490	1	1404	686	0	818	0	658	882	0	15	1148	1384	108	102	336	0	1053	931	1151	644	963	875	1081	1906	1261	599	75	132	31	5	365	344
JMD87_06470_2325	NRS_1262	0	2	1975	1204	1796	1153	751	4753	102	1170	437	3	1	5689	3101	5374	0	1370	696	0	736	0	797	884	0	7	1067	1364	118	92	226	0	1368	1134	1614	853	1066	1015	1782	2422	1707	767	23	300	32	5	700	503
JMD87_06470_2326	NRS_1262	0	1	12288	7980	11334	7174	7928	27221	54	180	5441	5	0	37323	21690	37857	0	6862	3609	2	4452	0	4441	5209	0	74	6018	8140	581	566	1564	0	6883	7735	9101	5485	7424	6282	10836	13964	9093	4714	539	1821	222	161	3052	3378
JMD87_00460_140	NRS_129	0	0	49	39	47	0	0	217	95	741	213	0	0	58	83	175	0	7887	4287	1	4523	0	5172	5894	0	0	6770	8898	815	853	2379	0	31	17	49	8	18	11	52	72	103	15	10	90	104	3	1245	672
JMD87_06470_2327	NRS_1262	0	1	7121	4278	5502	3909	2664	12703	86	643	1722	1	0	10031	5758	9889	1	4643	2504	0	2908	0	2668	3290	0	20	3865	5412	401	395	959	0	3403	4027	4717	2613	3631	3476	4230	6014	3825	2241	35	719	98	23	1500	1200
JMD87_06470_2328	NRS_1262	0	21	21242	13474	17363	13418	10647	38908	201	1719	12044	6	0	25593	13379	25103	1	7081	3777	1	3995	3	4249	4633	2	84	5904	8305	593	619	2282	0	10548	15942	16281	9336	11511	12489	14487	20097	13428	8591	484	2846	400	633	5761	5827
JMD87_06470_2329	NRS_1262	0	8	31387	20539	29132	24233	30370	67064	403	3243	14678	13	4	25332	13407	24663	1	5063	2583	1	3195	1	3344	3634	2	166	4236	5810	442	428	1073	0	19605	24038	24578	14099	17991	19105	22911	34720	24178	13424	418	6322	1225	1605	11314	13528
JMD87_06485_2330	NRS_1264	0	0	178	56	116	33	16	232	0	0	40	0	0	117	64	111	0	552	331	0	380	0	380	395	0	3	516	682	45	53	114	0	122	165	120	73	128	118	102	159	99	106	1	135	4	0	43	7
JMD87_06490_2331	NRS_1265	0	0	317	233	346	89	287	600	2	0	62	1	0	750	311	650	0	7401	3927	0	4475	1	4570	5372	0	0	6151	8194	694	714	1296	0	345	348	315	227	335	284	248	409	239	156	5	10	11	4	189	23
JMD87_00460_141	NRS_129	0	0	134	109	93	75	0	508	149	1689	444	0	1	158	188	313	1	14053	7853	0	9784	1	9831	11530	0	2	12362	16288	1459	1683	4541	0	36	41	131	23	35	56	117	230	180	34	6	275	34	0	2727	1117
JMD87_06490_2332	NRS_1265	0	0	2012	1364	2281	942	172	3967	11	46	443	1	0	4661	2343	3846	0	13881	7407	1	9474	0	9442	10521	0	14	12165	16931	1355	1382	2955	0	2301	1963	1921	1665	2060	1894	2474	2545	1977	1304	34	653	22	6	1008	409
JMD87_06490_2333	NRS_1265	0	0	137	120	87	41	23	224	0	1	65	0	0	621	305	467	1	3222	1665	0	1928	0	2096	2419	0	0	2734	3827	297	341	661	0	207	194	177	104	153	189	165	161	180	75	4	46	4	0	50	69
JMD87_06495_2334	NRS_1266	0	0	1182	982	1604	866	85	2853	7	5	39	0	0	1968	793	1465	0	5925	2997	0	3380	0	3625	4152	0	11	5022	6429	571	573	1149	0	1555	1687	1431	1013	1419	1301	1051	1518	1202	870	19	660	14	1	885	250
JMD87_06495_2335	NRS_1266	0	0	199	175	210	77	90	437	0	1	107	0	0	305	154	177	0	896	469	1	533	1	487	577	1	0	763	848	86	65	104	0	312	200	253	141	229	178	149	175	152	128	23	95	2	0	58	9
JMD87_06495_2336	NRS_1266	0	0	291	253	279	157	0	645	2	93	23	0	1	1199	567	864	0	5357	2754	0	3153	0	2867	3536	0	3	4232	5691	484	519	916	0	537	463	475	251	441	385	307	415	305	202	176	35	10	2	76	78
JMD87_06495_2337	NRS_1266	0	0	284	242	391	281	26	728	23	263	48	0	0	460	182	269	0	1236	692	0	613	0	546	727	0	0	956	1251	106	105	228	0	603	491	540	260	401	426	237	366	375	237	234	177	57	1	188	129
JMD87_06495_2338	NRS_1266	0	0	70	40	55	37	106	202	4	14	144	0	0	101	39	50	0	360	179	0	181	0	161	219	0	1	318	352	23	19	48	0	159	99	131	55	94	91	42	65	86	49	35	8	12	0	18	9
JMD87_06495_2339	NRS_1266	0	0	263	224	233	52	20	495	1	2	70	1	5	757	346	482	0	2981	1600	0	1907	0	1682	1940	0	0	2391	3417	269	256	574	0	438	389	420	222	342	279	254	286	282	187	73	83	7	0	103	36
JMD87_06495_2340	NRS_1266	0	0	579	391	544	134	11	1061	0	3	1	0	0	1407	704	1087	0	6633	3639	0	4393	0	4217	4706	1	5	5753	8013	580	699	1282	0	661	666	598	447	619	607	487	539	370	304	190	84	11	4	368	204
JMD87_06495_2341	NRS_1266	0	0	1467	916	1310	521	46	2201	1	0	214	3	1	1314	688	1003	0	7035	3854	3	4554	1	4201	4980	0	1	5989	8616	664	770	985	0	912	873	892	553	687	766	459	762	609	533	27	356	13	1	458	287
JMD87_06495_2342	NRS_1266	0	0	1654	1097	1432	769	72	2838	19	2	128	0	0	2111	1171	1581	0	5951	3008	2	3739	0	3702	4258	0	3	5102	6718	486	471	1231	0	1246	1207	1191	815	1123	1088	793	1266	867	806	49	642	6	5	501	391
JMD87_06505_2343	NRS_1268	0	2	3552	2133	2606	1767	154	5738	48	423	2323	1	3	21842	15875	19451	3	18700	9732	1	13941	2	13252	14310	0	2	16496	23812	1696	1701	3834	0	2009	1808	2787	1463	2289	2022	925	1246	996	1339	30	888	26	9	333	232
JMD87_06505_2344	NRS_1268	0	0	21622	13483	19243	17584	8442	35850	137	146	8728	6	1	19109	13047	16736	4	13337	6926	1	8088	0	8130	9207	1	63	10959	15887	1156	1096	2064	0	8507	10858	12753	7635	9616	9712	5105	7352	4995	7233	1276	5347	431	1822	4408	1984
JMD87_06505_2345	NRS_1268	0	115	65983	38047	60629	52552	45482	109848	314	302	31605	19	2	33776	22560	28276	2	13990	7275	2	10715	0	9721	10915	0	441	12056	18519	1272	1316	3046	0	27147	31872	38242	21973	33120	31576	17301	25713	15768	22996	936	16536	796	168	18986	6635
JMD87_06505_2346	NRS_1268	0	0	24885	14160	20985	18213	19865	39642	232	1100	5597	8	0	9816	6186	7566	0	10585	5297	0	6766	0	6395	7110	0	132	8973	12256	908	812	1828	0	10564	12847	14592	8921	11876	11334	6057	8580	5852	8939	316	3873	228	42	6363	2459
JMD87_06505_2347	NRS_1268	0	3	35238	17124	28086	19423	56101	56593	396	2863	23901	1	3	10579	6446	7834	2	12813	6772	2	9139	1	8341	9647	0	107	11088	16126	1130	1141	2916	0	14532	16121	19590	11992	16516	15884	6679	10161	6378	11031	230	7999	1643	48	8256	3338
JMD87_00465_142	NRS_130	0	0	84	86	217	97	0	222	0	22	0	0	1	158	215	397	0	13069	7207	4	8853	0	9275	10446	2	0	11511	15290	1411	1487	4248	0	78	56	122	30	43	85	146	223	200	48	13	1100	16	2	3257	719
JMD87_06510_2348	NRS_1269	0	0	2329	718	1495	810	559	4026	8	197	260	0	0	3205	2054	3630	0	11575	6123	0	7997	0	7284	8568	2	7	9813	14243	1049	987	2210	0	1293	1344	1098	855	1166	1142	1486	2822	2131	688	102	497	27	13	1701	2719
JMD87_06510_2349	NRS_1269	0	0	2796	1130	2037	1258	5092	5421	155	1350	575	0	0	3782	2478	4418	0	11226	5712	0	7968	0	7483	8282	0	18	9857	14300	987	942	2115	0	1690	1694	1694	1077	1485	1452	2097	3690	2568	722	117	1209	212	123	1303	2308
JMD87_06510_2350	NRS_1269	0	2	3794	1852	2858	2256	3252	8002	172	928	2070	0	0	4391	2530	5179	0	8214	4339	0	5657	0	5303	6038	0	13	7072	10048	691	772	1621	0	2685	2414	2407	1613	2302	2283	3539	5405	3928	1362	33	818	215	331	2229	3796
JMD87_06510_2351	NRS_1269	0	0	1359	747	1021	864	697	3254	45	673	1182	1	0	1699	969	1814	0	2829	1482	0	1793	0	1686	1853	0	7	2392	3428	218	246	539	0	1090	1011	1130	697	939	939	1265	1869	1514	519	19	185	110	136	1015	1454
JMD87_06510_2352	NRS_1269	0	0	2254	1328	2092	1190	922	5105	18	194	1824	1	0	3257	1810	3520	0	5759	2896	1	3267	0	3476	3458	0	4	4851	7265	454	397	1177	0	1504	2135	1739	1156	1346	1399	1837	2280	2033	778	24	504	64	118	1295	2228
JMD87_00045_29	NRS_17	0	0	9689	6726	9107	6581	3998	16481	57	305	6663	77	0	26424	13629	19332	1	6699	3386	1	4036	0	4285	5366	0	63	5723	7031	638	577	1863	0	9235	8191	6432	3761	5398	4764	6713	9900	7052	4438	549	1024	230	125	587	480
JMD87_06510_2353	NRS_1269	0	1	8316	4422	6311	3625	8656	20221	411	3735	6206	1	2	8189	4443	8686	1	9125	4837	1	6048	0	5594	6262	1	41	7725	11172	788	777	2201	0	5836	5419	5061	3171	4795	4682	5591	9423	7328	2847	141	1285	270	1189	4612	7436
JMD87_06510_2354	NRS_1269	0	0	11260	6668	10091	6702	15878	24810	909	8539	7380	5	0	16805	8930	17607	1	12368	6619	2	9561	1	8014	9573	1	83	10640	15862	1135	1012	2540	0	5643	5111	5746	3478	5061	5068	6150	10222	6747	3140	141	1746	1627	848	5716	8325
JMD87_00465_143	NRS_130	0	1	25	14	59	19	0	157	7	34	20	0	0	44	43	78	0	2986	1540	0	1529	0	1918	2151	0	0	2565	3082	291	285	701	0	26	23	50	14	20	26	50	71	48	10	6	174	59	0	640	219
JMD87_06510_2355	NRS_1269	0	0	3775	2351	3455	2677	1351	8771	234	2474	3507	5	0	2848	1419	2754	2	5778	3069	0	3627	0	3476	3824	0	32	4774	7006	506	437	1047	0	2359	2359	2542	1684	2035	2085	2902	3772	3103	1356	178	413	63	429	2193	3116
JMD87_06515_2356	NRS_1270	0	0	10219	5141	9846	6380	7447	24381	706	6526	11363	1	1	8980	5639	9973	1	18058	9624	0	14850	1	12619	13926	1	75	15655	25082	1720	1838	4035	0	6286	7028	7387	5143	7826	7170	6818	11512	8103	3944	1121	4311	3656	620	1728	3251
JMD87_06525_2357	NRS_1272	0	0	417	207	325	194	277	1000	5	5	88	0	0	784	458	654	0	1394	683	0	791	0	765	855	0	3	1130	1675	121	101	315	0	149	162	217	144	141	153	119	178	104	116	22	120	9	15	50	43
JMD87_00465_144	NRS_130	0	3	16	89	24	104	849	25	21	130	2	0	2	94	119	224	1	12393	6875	0	8065	1	8862	8880	0	0	11180	14849	1289	1387	3950	0	16	49	53	21	17	25	40	92	91	22	4	165	3	0	626	289
JMD87_06530_2358	NRS_1273	0	0	1508	789	1130	868	7	2973	0	9	422	0	0	2991	1708	2530	0	4018	1921	0	2322	0	2219	2542	1	1	3399	4226	300	232	762	0	787	898	825	614	809	763	672	1028	929	527	16	245	16	2	426	103
JMD87_06530_2359	NRS_1273	0	1	12282	7606	10946	7126	3073	23298	191	1335	867	1	0	8366	4473	6474	0	8276	4173	1	5776	1	5312	6159	1	67	7029	9784	730	692	1036	0	5792	6394	6789	4956	7518	6759	7426	9856	7236	4440	86	1513	465	38	1818	832
JMD87_06530_2360	NRS_1273	0	1	17595	11885	14298	10094	3630	29110	321	2334	2414	3	2	14848	8123	12748	0	11213	6029	1	8476	1	7807	8969	2	89	9768	14537	987	977	2647	0	9427	9740	11347	7783	12038	10749	11291	16519	11480	6685	322	3866	153	114	3629	2180
JMD87_06530_2361	NRS_1273	0	2	29211	18904	24435	14388	32296	51222	130	362	17296	5	0	19171	10227	16769	2	15421	8142	2	11863	2	10990	12134	2	72	13657	20052	1345	1303	3502	0	15402	17703	15892	12777	19591	18629	15828	26068	17796	10640	407	5069	290	146	8083	4085
JMD87_06530_2362	NRS_1273	0	0	6638	3941	5398	2541	4673	12651	31	34	300	3	0	7825	4136	6705	0	8408	4248	0	5636	0	5026	5914	0	25	7105	9560	738	654	1767	0	3593	3156	3497	2419	3562	3437	3298	5354	3940	2049	41	1040	57	19	1690	611
JMD87_06530_2363	NRS_1273	0	0	6052	3116	4497	2125	2899	9670	19	23	1271	1	0	8779	4794	8561	1	15664	8204	0	11761	0	10802	11529	0	7	13421	19793	1393	1464	3531	0	3446	3462	3704	2719	4278	3478	3638	5093	3526	1999	410	659	30	25	1335	885
JMD87_06535_2364	NRS_1274	0	1	4216	2955	4061	2300	2945	9400	28	125	1897	0	1	3663	1990	3552	0	3926	2003	1	2195	0	2328	2583	0	11	3399	4264	338	258	98	0	2254	2610	2732	2003	2387	2282	2313	2776	2291	1261	299	107	77	9	63	64
JMD87_06535_2365	NRS_1274	0	0	5146	2925	4496	3101	3414	10650	18	163	2018	0	0	6149	3639	5907	1	6911	3518	1	4639	1	4207	5052	0	21	5754	8166	588	574	1349	0	3291	3333	3675	2378	3616	3260	3397	4264	2859	1861	50	413	85	17	1002	424
JMD87_06535_2366	NRS_1274	0	0	6571	3854	6161	2769	3822	12478	24	7	2012	0	0	9309	5193	9117	1	11745	5913	1	8228	0	7694	8838	0	24	9892	14435	1134	1013	2571	0	3841	3759	4126	2669	4285	3771	3280	4666	3285	2185	163	1031	31	202	1596	826
JMD87_00465_145	NRS_130	0	1	19	3	20	18	172	56	1	10	38	0	0	29	42	77	0	2881	1499	0	1639	0	1740	2066	0	0	2361	3008	279	292	838	0	7	9	15	8	9	7	16	29	24	3	0	78	0	0	255	132
JMD87_06535_2367	NRS_1274	0	0	6828	4100	6415	4372	6297	14702	30	136	4185	3	1	7223	4238	6731	0	5826	2829	0	3293	0	3558	3988	1	35	4874	6208	532	430	1045	0	4575	4338	5541	3343	4643	4445	4258	5031	3876	2760	821	816	120	75	1592	681
JMD87_06535_2368	NRS_1274	0	0	2233	1388	2113	1173	1275	4594	7	5	1397	0	0	3502	1761	3109	0	2941	1409	0	1734	0	1740	2005	0	19	2359	3216	230	210	613	0	2030	2122	2359	1535	2023	2075	1854	2271	1696	1321	46	576	83	26	892	325
JMD87_06535_2369	NRS_1274	0	0	270	165	285	158	76	678	0	0	241	0	0	380	230	376	0	1176	633	0	727	0	736	793	0	6	1047	1429	113	96	138	0	292	227	301	204	250	273	265	243	254	120	5	41	3	0	59	32
JMD87_06535_2370	NRS_1274	0	0	238	129	181	179	148	683	2	0	99	0	0	212	117	203	0	526	255	0	261	0	256	300	0	0	446	537	39	33	75	0	184	143	205	129	137	148	89	140	115	87	3	19	0	0	42	73
JMD87_06540_2371	NRS_1275	0	1	10762	5165	7390	5801	10040	19998	234	1514	1490	0	1	7469	5312	9976	0	16823	8216	1	11411	0	11903	12935	0	35	15115	20385	1518	1413	3416	0	3084	4325	6246	3618	4652	4971	2808	3846	2824	2694	317	415	626	34	1119	1081
JMD87_06540_2372	NRS_1275	0	0	5394	2858	3908	3940	2357	12847	56	119	1766	1	0	1414	817	1576	0	3731	1837	0	2148	0	2071	2373	0	26	3007	3909	327	268	937	0	1835	1719	3365	1558	1841	2055	1105	1578	1257	1184	25	398	109	56	366	285
JMD87_06540_2373	NRS_1275	0	2	12072	6619	9946	5361	2637	26737	101	430	2069	0	3	6178	3751	7662	1	13610	7071	1	9644	0	9473	10805	0	56	11976	16638	1247	1337	3051	0	5646	5532	9438	4973	6295	6455	3509	5769	4059	3456	83	650	56	187	1563	728
JMD87_06540_2374	NRS_1275	0	0	6904	3825	5966	3595	4051	17081	54	354	2154	1	0	4123	2463	4425	0	7662	3959	1	4767	0	4872	5582	0	23	6414	8990	696	649	1397	1	3272	3229	5760	2871	3256	3720	1994	2921	2195	2110	89	1207	24	55	1149	475
JMD87_00465_146	NRS_130	0	7	101	77	101	123	0	357	4	47	353	0	0	268	254	490	0	16906	9003	0	11243	1	12462	13188	0	0	14759	19653	1680	1872	141	0	90	107	157	88	62	64	189	120	132	40	95	635	241	1	1608	1246
JMD87_06545_2375	NRS_1276	0	0	1922	1428	1570	913	2137	4372	21	89	381	0	1	3633	2452	3643	0	8868	4726	1	5754	0	5691	6623	0	19	7642	10712	794	893	2082	0	1381	1293	2526	960	1098	1146	2585	3747	2788	1367	544	472	33	100	577	620
JMD87_06545_2376	NRS_1276	0	0	1428	1054	1228	879	567	2933	11	12	1073	0	0	1961	1196	1986	1	5302	2772	0	3277	0	3500	3969	0	6	4653	6501	466	536	1181	0	782	816	1593	573	690	685	1658	2081	1834	834	19	307	9	235	242	573
JMD87_06555_2377	NRS_1277	0	1	3983	2314	2957	2412	1092	8435	29	324	5018	1	1	6454	4727	8026	1	6055	3015	0	3524	0	3775	4220	0	9	4970	6783	523	568	1253	0	2728	2943	4349	2505	3073	2901	2960	4839	3476	1768	64	2105	60	289	638	807
JMD87_06555_2378	NRS_1277	0	0	872	577	715	776	608	2450	7	145	356	0	0	3282	2585	4317	0	3007	1579	0	1639	0	1782	2034	1	7	2522	3395	303	258	599	0	464	522	846	489	528	470	611	737	632	297	4	244	12	36	116	175
JMD87_06555_2379	NRS_1277	0	0	209	124	199	155	379	771	7	9	140	1	0	3257	2617	4500	0	2134	1132	0	1516	0	1323	1454	0	4	1794	2456	168	217	502	0	189	164	259	127	161	170	225	251	249	97	3	68	6	15	12	27
JMD87_06560_2380	NRS_1278	0	0	93	53	77	48	31	174	0	0	1	0	0	187	113	135	0	780	431	0	403	0	399	529	0	0	672	800	61	56	128	0	62	45	98	22	42	28	78	105	91	34	6	4	3	0	37	28
JMD87_06560_2381	NRS_1278	0	0	2556	1232	1980	2065	1687	4436	108	991	961	0	2	2430	1600	2100	2	8209	4145	0	4791	1	5207	5852	0	5	6957	8917	779	670	1489	0	941	1022	1481	498	569	605	1271	1983	1429	749	28	202	12	6	942	326
JMD87_06560_2382	NRS_1278	0	0	817	335	551	526	671	1417	2	0	816	0	0	428	266	350	1	1298	661	0	723	0	722	799	0	2	1093	1499	105	87	265	0	468	449	615	215	276	236	577	823	598	322	19	154	6	2	227	214
JMD87_06560_2383	NRS_1278	0	0	354	220	267	205	154	797	0	0	125	0	0	508	352	387	0	1710	934	1	821	0	833	989	0	10	1323	1898	141	162	314	0	183	195	349	109	111	114	303	393	278	139	2	33	4	1	53	96
JMD87_06560_2384	NRS_1278	0	0	3721	1797	2752	1857	2311	6284	3	7	2198	1	0	4463	2848	3622	0	5914	3092	0	4018	0	3919	4276	0	30	4930	7018	569	572	1320	0	1874	1866	3067	1021	1338	1329	3231	4271	2874	1432	989	989	33	63	580	1080
JMD87_06560_2385	NRS_1278	0	0	5587	2842	3994	3278	3075	10465	13	3	4117	0	0	5205	3116	4317	0	5954	3260	0	3888	1	3974	4327	0	46	5059	7107	526	562	1221	0	2972	2734	4444	1620	2066	1977	4785	6525	4198	2384	46	2298	205	203	1162	1051
JMD87_06560_2386	NRS_1278	0	1	10101	5882	8471	6000	9183	20744	34	5	8517	2	0	8029	4563	6368	0	8282	4369	0	4774	0	5125	5700	0	36	7033	9409	762	693	1734	0	5558	5596	8248	2787	3616	3484	8380	11533	8307	4297	75	3633	93	26	2858	2382
JMD87_00470_147	NRS_131	0	0	3	6	10	2	0	25	0	0	0	1	0	52	64	94	0	5663	2941	1	3537	0	3732	4368	1	0	4724	6081	548	578	1625	0	1	4	8	7	7	5	22	8	11	7	2	110	2	0	122	88
JMD87_06560_2387	NRS_1278	0	0	1008	521	682	430	1541	1414	4	17	352	1	2	1204	696	939	0	6318	3352	0	4080	0	4021	4782	0	0	5374	7429	526	571	1326	0	435	426	611	270	272	292	813	908	671	376	3	75	9	1	324	373
JMD87_06570_2388	NRS_1280	0	0	3608	2156	2755	1734	72	6269	150	1132	3763	0	0	9703	4975	7984	0	11646	6160	0	8268	1	8122	9113	0	8	10167	13763	1167	1129	2500	0	3337	3397	4458	2965	4179	3368	3929	5479	3855	2329	2654	2402	69	24	1595	871
JMD87_06570_2389	NRS_1280	0	0	1150	675	970	499	31	2239	24	228	399	0	0	1882	889	1610	0	2021	1043	0	1136	0	1229	1300	0	6	1658	2386	173	192	519	0	897	1183	1466	816	987	892	959	1382	1142	693	377	491	11	12	440	394
JMD87_06570_2390	NRS_1280	0	1	5483	3405	5197	3989	2933	11844	81	531	3569	5	0	3236	1480	2785	0	2103	1056	0	1145	0	1223	1389	0	16	1713	2279	172	181	498	0	3919	5044	5916	3471	4175	4227	5086	6881	4616	2992	558	3750	594	176	2066	1095
JMD87_06580_2391	NRS_1282	0	0	558	313	435	374	68	1877	45	372	145	0	0	367	240	505	0	3268	1535	0	1811	0	1796	2084	0	1	2550	3227	237	240	546	0	336	269	365	178	213	254	182	333	331	238	21	129	469	72	222	381
JMD87_00470_148	NRS_131	0	0	688	257	343	63	0	1214	3	43	525	0	4	239	236	375	0	15856	8513	2	10523	1	11199	12989	0	1	13754	18119	1620	1815	4634	0	240	245	390	144	179	212	575	564	506	172	25	2441	145	71	5784	2437
JMD87_06580_2392	NRS_1282	0	0	309	162	282	124	0	837	4	1	139	0	0	351	238	488	2	13258	7077	0	9133	0	9457	10671	1	9	11686	16094	1242	1294	3373	0	228	177	279	136	197	190	105	320	196	116	7	9	5	1	525	186
JMD87_06580_2393	NRS_1282	0	0	47	32	66	3	6	196	0	0	88	0	0	57	46	74	0	3343	1656	0	1825	0	2064	2157	0	3	2695	3449	277	267	638	0	63	25	45	30	29	41	51	54	39	36	2	10	13	0	32	7
JMD87_06585_2394	NRS_1283	0	0	5	3	3	1	0	9	0	0	2	0	0	2	1	4	0	57	26	0	31	0	22	20	0	0	44	51	2	3	15	0	2	7	7	3	1	0	1	14	5	4	0	0	0	0	0	2
JMD87_06585_2395	NRS_1283	0	1	480	258	268	185	10	782	3	2	434	0	0	485	419	707	1	12062	6106	2	7785	0	8429	9206	2	1	10419	14158	1122	1146	2604	0	341	431	509	289	304	298	330	458	291	230	5	21	2	2	108	336
JMD87_06585_2396	NRS_1283	0	0	41	28	27	36	0	81	0	7	44	0	0	15	5	17	0	538	300	1	376	0	335	420	0	0	454	693	45	54	135	0	23	23	20	11	19	21	19	31	33	12	1	6	5	0	7	16
JMD87_06590_2397	NRS_1284	0	1	1327	1046	1136	965	0	2371	0	12	930	0	0	2138	1262	2598	4	14107	7801	1	9777	1	9975	10915	0	5	12719	17694	1401	1595	3024	0	1259	1186	1367	759	930	883	1129	1583	1157	486	323	496	132	367	376	755
JMD87_06590_2398	NRS_1284	0	1	10698	5748	8411	6770	8724	28650	579	4820	8740	1	2	1359	912	1813	2	14132	8006	0	10050	1	9838	11327	0	47	12828	17875	1391	1732	3138	0	5659	6151	7104	4250	4777	4802	7085	10195	6973	2781	3024	5980	590	22	6401	6722
JMD87_00470_149	NRS_131	0	0	325	185	206	156	217	668	25	299	220	0	4	167	152	230	1	7976	4441	0	4758	0	5044	5827	0	3	6950	9129	729	914	2304	0	123	198	316	105	96	157	345	330	302	76	4	1103	339	47	2903	1773
JMD87_06595_2399	NRS_1285	0	0	123	66	89	62	2	461	0	0	0	0	0	94	90	113	0	2010	1061	1	1148	0	1200	1369	0	0	1616	2243	175	194	24	0	75	76	91	52	55	78	99	165	117	78	8	0	2	0	44	0
JMD87_06595_2400	NRS_1285	0	0	25	20	39	36	0	157	0	0	2	0	0	79	52	101	0	2010	1097	0	1180	0	1279	1385	0	0	1774	2410	172	196	4	0	14	32	47	15	20	30	40	52	28	30	0	0	0	0	8	0
JMD87_06595_2401	NRS_1285	0	0	188	75	105	131	191	509	0	0	10	0	0	298	221	409	1	8459	4254	0	5271	0	5745	6221	0	1	7429	9502	762	727	1665	0	57	72	114	41	71	80	55	103	98	65	4	8	0	0	4	3
JMD87_06595_2402	NRS_1285	0	0	11	0	6	6	0	33	0	0	18	0	0	14	12	26	0	460	245	0	253	0	245	308	0	1	351	452	32	29	75	0	6	1	14	5	1	3	6	15	16	2	3	1	0	0	2	0
JMD87_06600_2403	NRS_1286	0	0	283	160	452	163	55	880	3	0	34	0	0	408	210	454	0	3858	1936	0	2082	0	2263	2599	0	0	3316	4139	352	335	37	0	98	121	230	99	98	149	153	259	168	115	5	19	2	0	10	7
JMD87_06605_2404	NRS_1287	0	0	59	48	57	18	12	223	0	0	0	0	0	107	65	164	1	1977	841	0	930	0	1077	1271	0	0	1634	1789	164	112	319	0	34	18	47	28	33	24	30	68	46	24	0	0	0	0	8	0
JMD87_06605_2405	NRS_1287	0	0	134	100	169	237	23	417	5	1	23	0	1	431	262	756	0	10736	5657	0	7650	0	7545	8573	0	1	9391	12609	1009	1039	2279	0	108	59	152	100	86	95	161	149	119	59	19	95	2	1	37	4
JMD87_06605_2406	NRS_1287	0	0	87	65	75	76	1	334	1	0	16	0	0	273	111	423	0	4902	2637	0	3039	0	3096	3584	0	0	4161	5557	439	457	345	0	71	64	111	54	55	100	109	126	105	51	2	2	102	1	3	7
JMD87_06610_2407	NRS_1288	0	1	341	129	258	149	0	701	0	0	74	0	1	774	386	1082	1	12016	6579	0	8588	0	8740	9506	0	1	10771	15016	1193	1385	2544	0	137	143	214	100	81	132	147	263	155	115	1	15	1	0	13	25
JMD87_06610_2408	NRS_1288	0	1	550	354	579	610	0	2151	3	3	324	0	1	801	451	1248	0	12290	6811	0	8649	0	8916	9702	1	3	10955	15390	1199	1442	3120	0	368	193	495	295	283	442	307	503	447	320	38	173	58	6	50	436
JMD87_06615_2409	NRS_1289	0	0	136	96	77	113	217	782	2	0	0	0	1	419	254	717	0	8112	4615	0	5315	0	5227	6260	0	2	7077	9749	739	964	2045	0	72	64	129	84	86	92	83	126	103	106	7	2	28	0	1	2
JMD87_06620_2410	NRS_1290	0	0	1348	803	674	752	268	3556	10	0	0	0	2	477	306	745	1	14169	7319	1	9891	0	9808	10843	0	3	12523	17535	1373	1354	3093	0	212	275	565	232	301	433	275	418	291	249	14	6	389	2	50	159
JMD87_00475_150	NRS_132	0	0	20	16	30	4	0	55	0	10	3	0	0	56	82	123	0	6270	3507	1	4015	0	4166	4809	0	0	5159	7181	626	733	1732	0	0	0	0	2	0	0	0	2	0	2	0	0	0	0	14	0
JMD87_06620_2411	NRS_1290	0	0	885	627	569	347	202	2276	4	0	0	1	2	548	396	858	0	14455	7471	0	10072	0	10278	11731	0	0	12903	17623	1385	1456	69	0	285	275	635	251	308	333	304	487	376	348	23	3	4	0	145	257
JMD87_06620_2412	NRS_1290	0	0	1744	970	1103	870	218	4615	8	63	57	0	0	743	477	1095	0	14922	7815	2	11046	0	10199	11860	0	11	13013	18314	1473	1418	3380	0	526	554	954	363	509	673	684	734	819	424	22	481	12	17	172	56
JMD87_06625_2413	NRS_1291	0	0	79	36	76	30	69	351	0	0	85	0	0	94	40	94	0	1647	822	0	1031	0	899	1039	1	2	1314	1813	127	138	1	0	38	31	67	23	39	60	69	104	42	36	8	3	2	4	4	39
JMD87_06630_2414	NRS_1292	0	1	13072	7036	10640	8692	3776	30127	507	4346	211	5	3	17912	10834	19182	2	8248	4325	2	5061	0	5179	5920	0	74	6890	9348	764	736	1288	0	7977	9352	11147	6803	9261	8303	10295	13886	11225	4358	748	3743	1336	152	3529	3713
JMD87_06630_2415	NRS_1292	0	0	5102	3086	4344	3322	1641	11465	63	454	2603	0	3	10230	5935	10609	0	6439	3449	1	3748	0	4100	4581	1	29	5427	7616	580	546	358	0	3944	4491	5295	3486	4730	4507	5482	7355	5229	2312	163	983	421	8	1275	1270
JMD87_06630_2416	NRS_1292	1	0	16817	10308	15834	8730	12961	37460	206	1150	9381	2	0	30172	18274	33254	2	14276	7366	2	8716	1	10314	10398	1	103	12884	17615	1298	1265	1358	0	12051	16220	17756	11698	15596	14894	17590	22530	16516	7199	759	3016	1359	77	5152	4859
JMD87_00475_151	NRS_132	0	0	71	41	112	10	0	120	2	0	17	0	0	160	196	292	0	11602	6575	2	7761	0	8076	9182	0	0	10157	13478	1178	1302	3995	0	46	26	57	13	39	47	136	55	75	47	191	110	49	0	1288	196
JMD87_06635_2417	NRS_1293	0	0	63	37	54	49	9	171	0	1	11	0	0	90	48	70	0	19	12	0	16	0	22	13	0	8	13	27	0	0	0	0	65	70	93	53	72	68	48	51	45	39	0	13	7	0	9	12
JMD87_06635_2418	NRS_1293	0	0	17466	11938	16525	10816	14672	39652	521	4488	9767	8	3	16088	7832	15976	0	3688	1951	0	2191	0	2606	2607	1	125	3158	4174	301	353	248	0	11506	17864	18408	10986	13688	13798	13794	17027	12570	7105	1286	4177	1800	792	6312	6940
JMD87_06635_2419	NRS_1293	0	0	45	36	35	19	47	79	0	5	25	0	0	22	9	20	0	70	34	0	37	0	29	45	0	0	52	62	1	10	2	0	16	32	26	9	14	19	18	38	17	9	2	10	0	1	9	5
JMD87_06635_2420	NRS_1293	0	0	4809	2719	3664	2694	1411	10336	47	636	2717	1	0	1823	1159	1941	0	4916	2477	0	2938	0	2772	3295	0	23	3947	5250	448	430	990	0	3575	3843	3919	2457	3311	3373	2649	3484	2954	1474	167	1042	41	123	943	1127
JMD87_06640_2421	NRS_1294	0	0	1709	1072	1582	1047	882	2929	16	51	455	0	0	414	177	271	0	802	461	0	519	0	483	518	0	22	649	993	83	88	165	0	607	629	875	535	743	708	752	1112	661	593	111	398	97	47	387	255
JMD87_06645_2422	NRS_1295	0	1	59	24	38	7	368	30	0	0	133	0	0	55	63	107	0	10044	5466	1	6713	0	6939	7893	0	2	8573	11950	968	1034	2030	0	21	1	24	13	40	11	23	44	24	17	3	5	0	0	31	1
JMD87_00475_152	NRS_132	0	0	3	8	2	1	0	5	0	0	4	0	0	2	11	12	0	581	276	0	362	0	349	398	0	0	449	622	51	72	2	0	3	5	2	6	5	1	5	5	1	4	1	33	0	0	32	12
JMD87_06650_2423	NRS_1296	0	0	678	272	613	497	3	1195	0	4	363	0	0	999	655	941	1	12960	6947	1	8750	1	8170	9424	1	11	11310	15286	1248	1311	3062	0	452	637	618	383	482	476	1084	1693	1050	335	13	108	1	149	325	192
JMD87_06650_2424	NRS_1296	0	1	408	207	430	42	0	647	1	2	60	3	0	580	333	482	0	13332	7428	1	9579	0	9524	10858	0	1	11915	16875	1359	1482	2929	0	227	199	247	186	247	225	871	1157	865	158	1043	68	37	5	248	204
JMD87_06655_2425	NRS_1297	0	1	1900	1191	2397	1265	4010	3807	1	10	756	0	0	1383	658	971	1	11290	5932	0	7240	0	7956	8682	0	0	10081	13679	1141	1075	1578	0	1762	1422	1952	1097	1523	1473	6940	8444	6870	1018	357	1870	21	8	5356	2831
JMD87_06660_2426	NRS_1298	0	0	253	133	203	123	0	252	0	2	115	0	2	651	399	583	1	8878	4492	0	5234	0	5583	6415	0	0	7485	9507	736	783	1394	0	161	119	178	97	137	117	620	1053	673	120	15	254	14	1	88	246
JMD87_06660_2427	NRS_1298	1	0	196	61	139	49	0	222	0	6	48	0	0	168	142	245	3	8293	4434	0	5239	0	5242	5917	1	1	6973	9890	734	761	1722	0	134	147	102	53	89	157	584	708	545	112	23	177	1	2	80	97
JMD87_06665_2428	NRS_1299	0	0	336	166	316	154	26	662	73	654	333	0	0	1260	677	1108	3	18364	9473	1	13063	0	12940	14560	0	0	16118	22676	1745	1721	4066	0	285	231	261	167	267	179	1324	1804	1318	161	15	96	5	3	498	107
JMD87_00475_153	NRS_132	0	0	89	28	121	18	0	167	3	18	57	0	1	147	167	294	1	13039	7120	2	8103	0	9304	10466	0	0	11686	15211	1302	1491	1334	1	55	93	87	26	40	39	93	123	65	27	13	456	7	3	778	84
JMD87_06665_2429	NRS_1299	0	0	119	79	106	88	1	280	0	0	57	0	1	384	250	390	1	11101	6303	1	8185	0	7383	8476	0	0	9587	13830	1055	1219	2429	0	87	122	89	53	105	66	449	609	432	66	6	433	0	0	96	35
JMD87_06675_2430	NRS_1300	0	0	14	34	13	13	1	37	0	2	124	1	0	68	66	106	0	6393	3268	0	3731	0	3736	4351	1	1	5237	7112	553	591	1280	0	33	5	17	7	10	15	33	57	48	13	2	27	9	2	18	0
JMD87_00475_154	NRS_132	0	2	359	123	286	269	0	585	3	3	235	0	1	337	382	534	0	19291	10700	0	13775	0	14189	15971	2	4	17301	23722	1875	2348	6426	0	104	194	254	97	104	126	250	312	168	133	38	1070	5	1	1917	804
JMD87_06685_2431	NRS_1302	0	1	209	123	211	85	142	365	46	389	276	0	0	66	57	56	0	3585	1773	0	2012	0	2107	2360	0	0	2861	3922	291	317	690	0	170	157	150	114	173	155	113	145	181	121	1440	1446	126	556	3028	7957
JMD87_06690_2432	NRS_1303	0	0	10	3	14	0	0	14	10	25	92	0	0	26	34	21	0	1744	981	1	1163	0	1103	1307	0	0	1540	2216	137	154	511	0	12	8	7	5	16	9	7	8	5	2	5	142	42	19	324	870
JMD87_06690_2433	NRS_1303	0	0	8	4	8	2	0	21	0	0	0	0	0	10	9	14	0	1039	602	0	684	1	578	753	0	0	908	1163	101	113	220	0	19	6	6	14	18	19	4	2	6	4	1	194	0	3	263	698
JMD87_06695_2434	NRS_1304	0	1	1641	1015	832	541	1744	1078	0	2	571	0	9	881	418	477	2	13994	7295	1	10195	0	9595	10612	1	6	12290	17845	1356	1255	1640	0	1764	1131	659	1103	2212	1706	396	612	530	411	192	17211	40	1131	43943	95918
JMD87_06695_2435	NRS_1304	0	0	68	76	89	34	0	38	112	1344	781	0	0	408	219	287	0	16195	8554	0	11567	0	11107	12676	0	0	14281	20229	1528	1429	3592	0	125	80	54	85	200	175	32	39	15	19	25	661	42	716	4199	6911
JMD87_06700_2436	NRS_1305	0	0	75	35	41	2	0	145	16	55	18	0	0	248	169	208	0	15270	8015	4	11883	1	10432	11994	0	0	13386	19864	1373	1368	3521	0	110	42	35	21	153	73	27	13	9	12	6	642	92	1	2407	5687
JMD87_06700_2437	NRS_1305	0	0	27	19	21	3	0	1	9	76	15	0	1	53	62	85	0	10116	5419	0	6959	0	6590	7627	1	0	8716	12644	929	921	2243	0	30	7	5	6	33	25	2	7	6	0	9	157	4	3	1004	883
JMD87_06705_2438	NRS_1306	0	0	41	8	60	5	0	4	537	5406	3588	0	0	100	53	56	0	6717	3633	0	4594	0	4557	4904	0	0	5962	8690	632	541	1382	0	134	80	28	67	171	165	6	5	12	25	1569	8494	3259	41	8213	21730
JMD87_06705_2439	NRS_1306	0	0	4	0	5	6	0	2	1	53	41	0	0	6	6	6	0	719	374	0	441	0	354	505	0	0	563	705	55	65	110	0	15	8	0	8	12	6	0	0	3	2	0	637	156	46	610	1419
JMD87_00480_155	NRS_133	0	0	240	132	302	37	214	457	0	3	724	0	0	199	157	273	1	7141	3808	0	4364	0	4462	5009	0	0	5883	7790	622	726	39	0	165	266	199	110	104	103	170	294	264	96	0	354	1	0	2244	1034
JMD87_06715_2440	NRS_1307	0	0	470	335	562	149	15	1401	0	4	225	0	2	362	237	348	0	9307	4950	0	7405	0	6181	7244	1	6	8012	12443	855	883	1036	0	457	606	467	271	373	425	448	485	396	288	4	198	3	1	194	47
JMD87_06715_2441	NRS_1307	0	112	41000	22344	31684	24522	19206	69156	348	1884	7244	10	4	24446	15107	24832	1	19091	10061	3	14965	0	12874	14467	1	150	16666	25732	1788	1696	4163	0	21662	23491	25614	16424	22614	20743	16696	25159	15632	12630	1127	14557	709	1329	5161	5134
JMD87_06715_2442	NRS_1307	0	0	4863	3175	4714	2624	536	9687	19	69	515	3	0	8532	5588	8842	1	9692	4853	2	6813	0	6215	7129	1	25	8168	11993	814	755	217	0	3819	4306	5292	2963	4049	3418	2764	3851	2658	2386	109	1680	81	8	970	938
JMD87_06720_2443	NRS_1308	0	1	33447	25105	35845	29539	17653	58014	462	2549	2288	40	0	31763	15241	21398	0	5454	2830	0	3480	1	3332	3767	1	238	4530	6776	485	439	1238	0	15489	20710	21724	12314	15311	16781	15805	21637	14727	15700	1080	3601	1097	530	3820	2480
JMD87_06720_2444	NRS_1308	0	0	1146	801	879	933	939	1759	50	241	518	0	0	1477	783	954	0	3310	1771	0	2185	0	1896	2303	1	3	2735	4125	298	249	542	0	545	668	653	390	553	591	505	707	470	488	14	162	24	3	210	52
JMD87_00480_156	NRS_133	0	0	1	14	3	1	0	32	0	0	2	0	0	12	13	33	0	2181	1239	0	1464	0	1458	1761	0	1	1863	2498	219	259	734	0	18	11	13	12	4	15	28	20	18	24	0	107	149	0	216	69
JMD87_06720_2445	NRS_1308	0	0	5591	3054	4346	2908	3733	6809	20	12	123	1	2	9780	6841	7829	1	11864	5987	0	8624	0	7720	8789	0	18	10300	15055	1004	1023	1	0	2675	2932	2836	1705	2488	2277	1759	2465	1761	2172	77	334	21	5	734	224
JMD87_06720_2446	NRS_1308	0	1	4876	2665	4082	2751	2433	7287	16	3	3316	0	0	5153	3464	4168	1	6146	3166	0	3802	0	3790	4115	0	10	5185	7784	537	468	0	0	1849	2221	2297	1338	1703	1570	1254	1498	1160	1575	36	150	24	5	169	274
JMD87_06725_2447	NRS_1310	0	0	3213	1272	2788	1573	1916	10064	662	6858	6111	2	0	1103	603	1823	0	14095	7195	0	10612	0	9466	10863	0	22	12111	17900	1283	1256	2891	0	1497	1450	1981	3067	3728	3909	4760	6676	4913	886	579	1359	1001	4343	5749	18742
JMD87_06725_2448	NRS_1310	0	0	713	339	540	204	89	2231	273	2285	1433	0	0	266	143	420	0	4364	2156	0	2783	2	2479	2912	0	3	3736	5123	359	327	803	0	421	392	475	729	943	1076	1233	1574	1390	230	28	695	213	599	1368	5286
JMD87_06725_2449	NRS_1310	0	0	296	174	261	124	16	1400	237	2271	556	0	0	90	37	165	0	1442	705	0	758	0	812	851	0	0	1124	1596	132	107	23	0	258	240	306	441	409	583	738	806	911	136	41	435	27	384	811	2872
JMD87_00480_157	NRS_133	0	1	65	40	223	0	0	134	0	0	40	0	0	53	100	125	0	8180	4447	2	4913	0	5112	6153	3	3	7135	9120	797	863	3256	0	25	22	69	21	24	15	36	104	79	67	5	179	425	8	243	106
JMD87_06730_2450	NRS_1311	0	1	178	128	125	47	20	670	46	633	300	0	0	183	185	421	0	4301	2186	0	2574	0	2347	2873	0	3	3483	4871	374	319	790	0	151	151	124	219	259	268	389	477	386	53	120	249	9	114	408	1670
JMD87_06730_2451	NRS_1311	0	0	247	218	283	62	68	1449	3	133	89	0	0	808	513	1654	0	10218	5672	3	8086	0	7046	8015	0	2	9119	13710	922	936	1475	0	318	237	335	451	574	704	939	1155	997	112	564	499	4	30	1239	3813
JMD87_06730_2452	NRS_1311	0	0	1204	714	871	1029	558	5626	401	4792	2301	0	2	1183	707	2612	0	11100	5827	0	8241	0	7478	8670	0	7	9483	14086	951	972	2328	0	1244	871	969	1180	1697	1924	3001	3910	3467	431	436	1327	1370	946	3675	11356
JMD87_00005_3	NRS_9	0	5	1960	1289	1739	1136	1036	3782	8	19	1434	0	0	3360	1728	2743	0	1258	608	0	627	1	777	820	0	15	1032	1347	99	77	346	0	1419	1750	1744	1070	1325	1293	1012	1386	943	762	75	513	143	91	771	509
JMD87_06735_2453	NRS_1312	0	0	570	251	384	161	49	2026	10	3	301	0	0	603	324	1299	0	6967	3629	0	4700	0	3980	4858	0	4	5739	8509	647	633	1164	0	663	402	526	600	743	881	1343	1799	1489	184	84	440	11	238	2049	5081
JMD87_06735_2454	NRS_1312	0	0	386	139	277	314	185	1985	23	293	375	0	0	680	428	1546	2	14376	7824	0	11712	0	10401	11154	0	3	12541	19380	1381	1446	149	0	425	386	509	525	661	796	1347	1383	1349	128	16	235	14	155	1992	5309
JMD87_06740_2455	NRS_1313	0	1	61	36	27	9	5	278	0	0	2	0	0	212	112	417	0	4025	1884	0	2526	0	2193	2667	0	2	3134	4431	324	321	765	0	0	0	0	0	0	1	1	0	0	0	0	0	0	0	1	3
JMD87_06745_2456	NRS_1314	0	0	110	62	95	68	1	456	0	2	15	0	0	64	50	158	0	2413	1325	0	1616	0	1533	1650	0	2	2021	3081	209	185	577	0	108	93	125	131	182	179	293	324	359	45	48	160	90	90	389	639
JMD87_06745_2457	NRS_1314	0	2	1131	583	1119	1126	626	4955	461	4168	3291	0	0	777	400	1516	0	12515	6509	0	8980	0	8266	9443	0	21	10664	15533	1120	1090	2650	0	1230	1271	1334	1635	1978	2287	4054	4933	3847	454	205	657	793	1149	3968	8997
JMD87_00480_158	NRS_133	0	0	32	47	12	113	0	155	0	1	256	0	0	100	104	151	0	9620	5323	0	5948	0	6771	7113	0	0	8477	11275	948	1061	2	0	45	36	30	18	29	44	37	57	42	7	2	20	34	0	531	227
JMD87_06750_2458	NRS_1315	0	0	77	63	110	22	198	475	2	14	3	0	0	97	80	177	0	2204	1035	0	1287	0	1270	1393	0	1	1756	2424	194	197	517	0	84	121	151	149	176	190	284	291	299	35	1	62	6	105	139	234
JMD87_06750_2459	NRS_1315	0	0	505	225	286	99	289	1989	0	3	82	0	0	635	385	906	0	11109	5909	0	8411	0	7430	8414	0	3	9673	14582	1007	1033	2659	0	531	439	673	557	931	879	1246	1165	846	157	2	182	63	271	645	910
JMD87_06755_2460	NRS_1316	0	0	74	18	47	23	1121	75	0	0	28	0	0	75	45	83	0	2404	1234	0	1513	0	1334	1537	0	0	1961	2753	207	220	370	0	38	23	33	30	49	62	58	74	51	15	0	11	0	1	54	50
JMD87_06755_2461	NRS_1316	0	0	201	109	342	215	87	877	80	666	142	0	0	727	446	999	0	13857	7060	0	9831	0	9260	10178	0	0	12083	17463	1246	1287	3114	0	333	332	518	472	670	662	800	950	553	149	11	46	239	103	605	922
JMD87_06755_2462	NRS_1316	0	0	254	153	379	169	61	1005	10	115	173	0	0	792	451	1001	1	10004	5419	2	6810	0	6779	7450	2	0	8862	12547	924	874	2035	0	439	352	610	455	734	672	790	936	545	144	73	56	177	208	395	1030
JMD87_06760_2463	NRS_1317	0	0	18	13	7	16	1	79	6	92	28	0	0	35	19	29	0	139	82	0	72	0	45	90	0	0	91	150	10	10	20	0	25	17	19	7	13	19	19	20	17	12	0	2	2	11	11	21
JMD87_00480_159	NRS_133	0	0	11	8	27	2	0	84	0	2	10	0	0	46	76	113	0	5491	2876	0	3146	0	3570	4073	0	0	4806	6157	579	564	1518	0	8	9	39	1	13	6	40	34	21	5	1	9	6	0	238	45
JMD87_06760_2464	NRS_1317	1	0	597	302	335	361	140	1287	83	997	250	0	0	551	260	449	0	3323	2257	0	2450	0	2347	2471	0	6	3118	4350	309	358	545	0	332	506	410	317	450	423	602	539	472	170	26	80	154	114	76	324
JMD87_06940_2522	---	---	0	0	0	0	0	0	0	0	0	0	0	0	0	0	0	0	0	0	0	0	0	0	0	0	0	0	0	0	0	0	0	0	0	0	0	0	0	0	0	0	0	0	0	0	0	0	0
JMD87_06760_2465	NRS_1317	0	1	585	199	399	288	114	1305	41	483	205	0	0	386	224	529	0	3596	1897	0	2081	1	2181	2441	0	5	3026	4334	325	284	708	0	375	485	578	384	436	486	447	662	537	223	40	86	54	78	217	557
JMD87_06765_2466	NRS_1318	0	1	42	11	20	77	34	81	0	0	38	0	0	60	37	75	0	4327	2156	1	2491	0	2412	2759	0	3	3648	4928	341	372	701	0	46	34	40	22	17	31	57	51	42	25	229	11	0	1	1	2
JMD87_06790_2467	NRS_1323	0	0	314	146	256	158	116	730	9	94	163	0	0	616	245	587	0	659	309	0	380	0	349	363	0	4	482	603	44	60	100	0	425	364	466	239	396	338	380	566	515	145	19	196	77	56	194	411
JMD87_06790_2468	NRS_1323	0	0	2770	2209	2774	1518	1993	6560	8	160	1680	3	0	6970	3521	7906	0	13347	7022	0	9278	0	8499	9882	1	3	11567	17026	1167	1213	2514	0	3508	3923	5238	2706	4098	3663	4735	6986	4507	1683	210	2803	811	600	2544	4290
JMD87_06790_2469	NRS_1323	0	1	1243	854	1030	968	1079	2838	4	6	514	0	0	3840	2081	4561	0	5329	2795	0	3773	0	3197	3818	0	6	4472	6616	437	494	1220	0	1452	1542	1855	1066	1672	1418	1834	2757	1933	555	553	716	276	373	472	1784
JMD87_00485_160	NRS_134	0	0	158	47	91	15	5	452	19	435	9	0	0	256	231	460	1	18307	9739	0	11964	0	12759	14480	0	0	16166	21023	1896	2103	6167	0	62	67	61	42	45	41	68	163	179	69	13	18	24	0	611	336
JMD87_06805_2470	NRS_1325	0	0	185	90	209	103	89	521	0	3	109	0	0	128	78	167	0	881	415	0	446	0	542	516	0	0	685	1012	85	52	153	0	41	67	104	70	82	103	68	97	93	64	3	0	4	0	4	14
JMD87_06805_2471	NRS_1325	0	0	2089	1153	1855	1147	879	5419	8	3	824	0	0	1541	968	2230	0	11600	6113	1	8457	0	7913	8942	0	4	10198	14982	1064	1032	2570	0	708	981	1287	892	1136	1384	1005	1635	1313	729	16	345	30	2	376	172
JMD87_06805_2472	NRS_1325	0	0	17384	10690	17990	12940	13822	46628	653	5851	7738	6	0	5738	2992	6966	1	10672	5881	0	8284	0	7262	8112	0	122	9270	14151	1012	1038	2507	0	7793	8500	12731	7756	10638	11859	11826	17399	11285	6863	319	756	632	669	4257	4116
JMD87_06805_2473	NRS_1325	0	0	8289	5000	7489	4658	8115	21991	301	2568	5064	1	0	2843	1551	3385	0	8139	4183	1	5233	0	5062	5740	0	30	6717	9543	725	677	1501	0	2794	3814	5640	3383	4259	4906	4649	6791	4626	2730	98	571	52	538	2168	1418
JMD87_00485_161	NRS_134	0	0	525	320	446	378	6	1192	58	691	314	1	0	157	103	212	0	6271	3486	1	3848	0	4522	5252	0	2	5469	7005	637	757	2085	0	257	275	476	183	265	220	436	405	386	257	11	1009	556	2	2278	995
JMD87_06805_2474	NRS_1325	0	0	431	280	361	165	156	1273	6	7	548	0	0	719	372	805	0	1495	710	0	862	0	914	1000	0	4	1193	1457	143	106	214	0	218	205	344	178	294	263	292	425	292	169	59	90	1	0	51	73
JMD87_06810_2475	NRS_1326	0	0	2445	1671	2204	1692	1061	6504	5	5	3	0	0	1740	931	2005	0	3861	1917	0	2118	0	2500	2521	0	28	3206	4654	309	320	868	0	898	1404	1996	1278	1427	1583	1524	2201	1888	1055	15	525	13	205	346	388
JMD87_06810_2476	NRS_1326	0	0	334	277	349	105	71	1285	0	2	4	0	0	784	440	951	0	3163	1654	0	1972	0	1934	2108	0	0	2573	3955	274	299	633	0	144	210	373	226	236	265	217	396	219	152	13	13	0	2	35	103
JMD87_06820_2477	NRS_1328	0	1	44314	33129	46561	25554	30745	88631	1568	11837	9010	16	1	53939	23403	46287	6	12283	6613	2	9116	3	8572	9590	2	232	10525	15361	1137	1215	2876	0	46825	51098	43858	28330	40436	38964	44091	63358	39023	20193	6277	37758	4178	4579	37076	69962
JMD87_06820_2478	NRS_1328	0	0	1080	759	1062	621	573	2337	12	18	64	0	0	2658	1156	2142	1	1172	612	0	584	0	652	719	0	5	946	1315	110	111	206	0	1326	1609	1379	869	1020	923	1113	1449	1108	550	139	904	66	98	836	1418
JMD87_06825_2479	NRS_1329	0	0	1018	659	1029	659	217	1801	141	1249	1219	0	0	2217	1198	1691	0	7159	3774	1	4594	0	4462	5076	0	0	6125	8711	573	657	1228	0	1545	1453	1006	625	945	816	940	1334	1066	428	640	2485	2453	1229	2563	3497
JMD87_06825_2480	NRS_1329	0	2	2505	1651	2484	1345	68	3760	341	3508	1792	1	1	5473	3140	3748	2	17629	9219	1	13978	2	12526	13749	1	3	15703	22606	1654	1702	3787	0	4121	3384	2275	1589	2717	2149	2405	3838	2626	1188	84	2334	2515	879	8097	8625
JMD87_06825_2481	NRS_1329	0	0	5772	4799	7033	2946	2654	10390	296	3047	2559	1	1	5760	2327	3293	0	5956	3228	0	3840	0	3834	4089	0	24	5034	7258	590	611	1356	0	7607	7406	5894	3388	5054	4032	4782	6993	5708	2695	142	7414	102	2568	14492	23324
JMD87_06830_2482	NRS_1330	0	0	1745	1285	1863	964	1130	3042	155	1616	1210	0	0	3137	1341	1951	1	4884	2419	0	2846	0	2951	3268	0	4	4209	5771	413	397	520	0	3017	2957	2155	1180	1653	1400	1851	2485	1939	808	471	1797	1046	211	4515	5340
JMD87_06830_2483	NRS_1330	0	0	1665	1077	1584	554	611	2625	112	1049	716	1	0	4453	2224	3117	0	9337	4895	1	5907	0	6284	6868	0	0	7990	11200	837	775	2128	0	3411	2391	1774	1109	1547	1125	1764	2356	1653	600	213	2292	1910	139	4832	5855
JMD87_06830_2484	NRS_1330	0	0	440	291	429	173	144	802	10	106	188	0	0	1026	492	709	0	3214	1792	0	1948	1	1991	2218	0	0	2718	3693	272	290	670	0	873	644	418	262	358	278	401	494	369	139	29	354	221	85	852	1155
JMD87_06830_2485	NRS_1330	0	0	810	388	755	206	269	1056	56	625	502	0	0	2237	1246	1697	1	10311	5615	0	7427	0	7038	8038	1	4	9062	13226	953	1013	2476	0	1608	1312	708	445	827	574	716	1268	782	268	54	685	87	18	1855	2117
JMD87_06830_2486	NRS_1330	0	0	1435	949	1314	325	114	2453	66	632	862	1	0	2653	1511	2057	1	13611	7154	0	9764	1	9466	10303	0	4	12237	17695	1248	1286	2923	0	2475	2362	1448	751	1194	898	1306	1820	1336	562	235	1519	188	78	3620	4326
JMD87_00490_162	NRS_135	0	0	286	170	210	117	124	628	4	15	5	0	0	153	155	195	2	8285	4374	0	5167	0	5350	5997	0	0	6931	9061	777	919	2566	0	113	148	168	82	106	87	186	177	139	94	3	190	119	34	796	709
JMD87_06830_2487	NRS_1330	0	0	62	57	88	62	7	149	0	4	36	0	0	149	103	109	0	1062	575	0	539	0	512	657	0	0	845	1071	65	61	202	0	180	119	85	36	58	42	45	74	75	25	0	120	22	5	118	181
JMD87_06830_2488	NRS_1330	0	1	976	522	696	227	665	1395	41	351	328	5	0	1123	647	876	1	6398	3449	0	4249	0	4066	4763	0	0	5538	7766	601	519	1354	0	1611	1222	843	399	745	526	737	922	778	227	271	752	61	3	1819	2033
JMD87_06830_2489	NRS_1330	0	0	842	428	474	131	2	1166	11	38	53	0	0	1052	647	813	1	8197	4330	0	5268	0	5348	5639	0	0	7126	10613	696	794	1717	0	1458	1341	821	335	625	430	686	770	763	295	5	850	43	2	1566	1879
JMD87_06830_2490	NRS_1330	0	0	3378	1573	2861	981	166	5632	515	4576	2334	0	0	5283	3384	4097	0	12532	6741	1	10025	0	8887	9950	0	6	11025	16644	1125	1289	3161	0	9365	7412	4255	1971	3493	2508	3596	5549	4736	1602	1567	6415	1145	1114	10697	12147
JMD87_06835_2491	NRS_1331	0	0	1560	954	1553	1262	1049	2657	133	1399	2471	1	0	419	273	337	0	618	273	0	344	0	364	428	0	0	520	595	53	30	117	0	1751	1645	2099	1021	1580	1200	2048	3316	2228	1497	433	3212	117	211	1706	2783
JMD87_06835_2492	NRS_1331	0	0	573	370	547	378	182	1136	0	50	373	0	0	489	239	353	0	1556	897	0	1083	0	977	1101	0	0	1399	1893	125	117	346	0	369	361	499	266	268	303	464	618	465	327	55	547	30	47	330	582
JMD87_06835_2493	NRS_1331	0	1	3857	2392	3435	1407	2131	4781	7	7	2811	7	2	9828	5127	6277	0	12334	6492	2	9251	1	8624	9567	0	13	10760	15615	1062	1149	2698	0	2919	3176	3337	1800	2422	2451	3401	4757	3477	2681	347	4247	34	226	3246	5133
JMD87_00490_163	NRS_135	0	0	283	158	272	328	172	510	0	6	119	0	1	207	218	317	0	11612	6445	0	8251	0	8454	10212	0	0	10209	13865	1238	1391	8	0	171	154	170	78	117	100	201	269	153	97	16	598	0	0	902	591
JMD87_06840_2494	NRS_1332	0	0	1139	900	1232	1012	234	2058	39	331	684	1	0	4113	2150	2739	0	9862	5138	0	6292	0	6759	7432	0	0	8552	11723	841	894	1876	0	794	596	789	438	560	484	756	1036	793	678	31	523	374	50	1079	900
JMD87_06855_2495	NRS_1335	0	0	1	3	5	0	0	5	0	0	0	0	0	0	0	0	0	8	6	0	3	0	3	0	0	0	6	6	2	0	1	0	0	5	2	2	0	0	1	0	1	0	0	2	0	0	3	0
JMD87_06855_2496	NRS_1335	0	0	540	356	345	619	0	1347	2	1	55	17	0	966	652	975	0	8344	4421	0	6076	0	5930	6584	0	4	7320	10745	787	866	2033	0	238	215	310	135	178	162	267	471	229	230	6	98	11	0	373	530
JMD87_00490_164	NRS_135	0	0	95	83	108	70	196	270	3	20	8	0	1	162	177	304	0	11872	6551	0	7975	1	8796	10067	0	0	10727	13813	1265	1391	820	0	69	73	55	30	45	32	88	93	69	39	17	73	0	0	317	175
JMD87_06860_2497	NRS_1336	0	0	5341	2754	4157	2486	833	8729	14	7	446	1	1	7793	4748	6309	1	14122	7738	2	11087	0	10049	11195	1	12	12653	18371	1448	1532	1093	0	3347	2956	3565	1547	2028	2334	4210	4995	3968	2751	186	1042	221	75	1305	1474
JMD87_06860_2498	NRS_1336	0	0	815	538	727	445	275	1465	1	16	173	0	0	1057	609	870	0	3062	1524	0	1719	0	1721	2010	0	4	2469	3301	244	247	542	0	538	428	632	302	333	412	622	852	585	490	29	148	113	3	228	187
JMD87_06865_2499	NRS_1337	0	0	5553	3040	5267	2804	1457	8462	59	674	119	0	2	13379	6453	9870	2	14095	7451	2	10457	0	9869	10926	0	26	12395	18304	1346	1476	132	0	3036	2351	3566	1648	1723	1902	3148	4696	4114	2915	65	956	26	77	700	955
JMD87_06870_2500	NRS_1338	0	0	1957	931	1381	1169	123	4698	23	116	1308	2	0	627	379	764	0	3406	1931	0	2118	0	2100	2402	0	13	3004	4366	329	330	926	0	975	1616	2819	1145	1363	1500	1859	2596	1950	922	375	1127	136	23	420	914
JMD87_06870_2501	NRS_1338	0	1	5885	2998	4573	3517	1777	15183	252	2568	3402	1	0	2459	1199	2655	1	8155	4383	0	5359	1	5767	6231	1	28	6678	10004	726	792	1678	0	3072	3856	6353	2688	3412	3978	5167	7099	5055	2545	2721	3179	467	42	1120	1023
JMD87_06870_2502	NRS_1338	0	1	2350	1749	2029	1317	667	5734	68	606	603	1	0	5014	2316	5575	0	5445	2987	0	3332	0	3522	3713	0	10	4764	6676	489	625	1071	0	1153	1656	2502	1061	1338	1533	2130	2830	2175	918	250	767	182	88	704	543
JMD87_06870_2503	NRS_1338	0	0	1153	754	1120	611	696	2813	12	1	1100	0	1	6046	2987	7164	2	9732	5262	1	7007	0	6655	7737	0	3	8469	11819	909	921	2200	0	692	763	1512	631	897	807	1297	1744	1350	618	544	850	9	0	337	430
JMD87_06880_2504	NRS_1340	0	0	397	251	298	151	132	1017	30	229	761	0	0	304	256	452	0	1496	801	0	936	0	1019	1088	0	0	1328	1786	127	135	280	0	359	425	349	165	249	245	314	406	307	225	380	54	4	2	73	206
JMD87_06895_2505	NRS_1343	0	0	1346	963	1409	878	407	3010	13	158	362	0	0	3495	1941	2988	0	2171	1087	0	1101	0	1159	1353	0	19	1660	2269	168	197	397	0	911	996	1048	449	599	527	540	787	681	474	3	254	14	47	243	220
JMD87_06895_2506	NRS_1343	0	0	807	450	650	406	407	1274	36	166	334	0	0	2627	1342	2097	0	3183	1627	0	1706	0	1761	2159	0	3	2645	3529	257	305	623	0	739	704	710	392	531	508	358	610	507	403	66	188	94	34	322	183
JMD87_06900_2507	NRS_1344	0	0	9062	6922	10484	5872	2295	19574	112	841	240	6	0	18771	8874	14455	0	6342	3151	0	3696	0	4103	4391	0	50	5322	7130	546	554	1157	0	7563	9283	9605	4682	5778	5916	5458	7968	6385	5249	140	2458	798	16	4067	3783
JMD87_06905_2508	NRS_1345	0	0	4718	3375	5368	3296	7204	10581	85	858	4549	3	0	3891	1688	3020	0	1494	857	0	963	0	892	1087	0	29	1360	1858	134	148	330	0	5016	5408	6034	3497	4551	4970	4762	6993	4956	3374	740	2416	148	345	2863	3063
JMD87_06905_2509	NRS_1345	0	0	4731	2946	4294	2045	4198	9628	95	377	516	0	1	14565	6618	12200	0	11822	5950	0	7677	0	7704	8709	0	15	10359	14359	1126	1067	2532	0	4021	3652	4601	2198	3581	3059	3087	3891	3202	2530	108	1709	55	72	1365	1521
JMD87_06910_2510	NRS_1346	0	0	369	225	325	234	105	974	2	3	64	1	0	1265	695	1130	0	5318	2737	0	2931	0	3032	3575	0	0	4251	6095	460	499	979	0	259	232	326	210	246	283	180	274	231	144	9	119	2	1	97	139
JMD87_06915_2511	NRS_1347	1	0	3471	1737	2338	1492	3124	5791	17	31	2090	0	0	7773	4328	6842	0	10354	5706	0	7753	0	7311	8519	1	8	9164	13364	1081	1250	2292	0	1255	1370	1775	1021	1587	1431	1233	1992	1246	1012	29	613	217	1	225	667
JMD87_06915_2512	NRS_1347	1	1	1531	970	1480	471	106	2734	1	1	1013	2	0	5961	3064	4660	0	11529	6317	1	7396	0	7743	8696	0	5	10113	14256	1093	1296	2454	0	737	916	1123	711	994	739	666	1156	736	665	135	157	244	2	300	141
JMD87_06915_2513	NRS_1347	0	7	5733	3519	4921	3493	8830	11304	23	18	1600	3	0	14550	7517	11156	0	10194	5729	0	6968	0	6919	7868	0	32	8819	12603	1043	1184	2078	0	3691	4486	5366	3178	4721	4137	3897	6218	3552	2977	338	2448	92	392	1358	2049
JMD87_06930_2514	NRS_1349	0	0	5783	2862	3932	3214	2140	7850	7	13	2910	2	1	4673	2938	3229	0	14577	7905	1	11038	0	10368	12041	0	17	12717	18362	1376	1561	59	0	1386	1481	2601	3067	3702	3960	2282	3696	2189	1842	43	1490	40	11	552	565
JMD87_06940_2515	NRS_1352	0	0	0	0	0	0	0	0	0	0	0	0	0	2	0	0	0	156	66	0	91	0	105	106	0	0	118	168	3	17	34	0	0	0	0	0	0	0	0	0	0	0	0	0	0	0	0	0
JMD87_06940_2516	NRS_1352	0	0	77	32	97	1	1	87	3	0	26	0	0	69	79	149	5	15559	8429	0	10644	1	11623	12446	0	0	13762	19594	1553	1780	3328	0	53	39	17	22	29	45	32	17	11	3	13	2	7	79	69	20
JMD87_06940_2517	NRS_1352	0	0	11	0	13	0	0	3	0	0	0	0	0	41	35	52	0	4651	2503	0	3065	1	3284	3626	0	0	4101	5612	433	486	1419	0	5	3	9	3	12	1	5	6	6	9	2	3	1	0	25	5
JMD87_06940_2518	NRS_1352	0	0	22	3	1	5	0	0	0	0	4	0	0	22	15	17	1	3033	1663	0	2152	0	2131	2403	0	0	2692	3675	331	344	657	0	3	1	4	3	1	4	3	3	3	2	0	1	0	0	3	53
JMD87_06940_2519	NRS_1352	0	0	11	6	9	3	0	33	0	0	16	0	0	31	11	48	0	2835	1496	0	1824	0	1893	2139	0	0	2456	3314	286	313	559	0	5	6	23	10	10	7	6	10	4	3	1	1	0	0	2	60
JMD87_06940_2520	NRS_1352	0	0	81	52	96	22	1	67	0	0	24	0	0	127	52	109	0	4836	2601	0	2900	0	3066	3618	0	0	4272	5505	433	499	772	0	32	46	39	23	36	27	44	41	46	23	37	33	5	103	74	228
JMD87_06940_2521	NRS_1352	0	0	73	35	107	10	0	76	0	1	21	0	0	195	149	281	1	10964	5894	0	7247	0	7662	8562	0	0	9914	12375	1120	1195	2776	0	38	22	46	27	39	38	50	18	29	30	23	22	0	74	7	52
JMD87_06940_2523	NRS_1352	0	0	0	0	0	0	0	0	0	0	0	0	0	0	0	0	0	0	0	0	0	0	0	0	0	0	0	0	0	0	0	0	0	0	0	0	0	0	0	0	0	0	0	0	0	0	0	0
JMD87_06940_2524	NRS_1352	0	0	87	56	68	19	35	79	0	1	129	0	0	76	59	150	0	13876	7596	0	10345	0	10501	11916	0	1	12565	17273	1442	1810	1856	1	51	21	39	23	41	32	8	9	13	27	418	3	0	34	49	3
JMD87_06940_2525	NRS_1352	0	0	32	7	3	1	5	9	0	0	2	0	0	26	36	39	0	4743	2507	2	2748	0	3136	3644	0	0	4153	5494	463	508	1243	0	6	1	3	3	2	23	3	10	7	5	0	1	0	15	21	3
JMD87_06940_2526	NRS_1352	0	0	29	28	19	1	0	67	0	0	17	0	1	93	93	153	0	12685	7041	2	9406	0	9363	10759	0	4	11293	15273	1306	1598	3386	0	18	29	23	13	34	33	18	16	37	22	9	73	1	25	122	25
JMD87_06940_2527	NRS_1352	0	0	23	23	164	33	0	165	0	0	0	0	0	112	100	183	0	11089	6478	3	8503	0	8491	9801	0	0	10076	13967	1231	1449	2829	0	21	18	45	21	31	42	54	72	23	14	28	72	0	27	39	147
JMD87_06940_2528	NRS_1352	0	0	133	58	101	258	0	204	1	0	189	0	0	152	124	190	2	12066	6667	0	8137	1	9126	10494	0	0	10632	13980	1279	1509	2872	0	138	113	93	76	129	103	77	115	46	58	78	20	6	2	28	825
JMD87_06940_2529	NRS_1352	0	0	71	8	81	12	184	93	0	0	12	0	0	193	111	178	0	6390	3505	0	4028	0	4389	5211	0	0	5573	7264	686	765	1434	0	29	60	22	22	77	29	42	37	20	38	22	125	2	7	282	47
JMD87_06940_2530	NRS_1352	0	0	4	15	3	0	0	11	0	0	1	0	0	24	8	28	0	1680	939	0	957	0	1108	1158	0	0	1397	1990	172	191	0	0	4	6	5	2	2	4	1	6	5	6	0	33	0	0	2	2
JMD87_06940_2531	NRS_1352	0	0	89	91	88	253	1	92	0	5	42	0	1	265	176	331	0	14479	8171	1	10787	0	11483	12556	0	0	13159	18151	1610	1840	3408	0	65	46	127	50	86	89	36	105	50	52	26	214	0	48	118	51
JMD87_06940_2532	NRS_1352	0	0	49	36	49	72	0	100	0	7	23	0	1	128	89	138	1	8355	4320	0	5251	0	6127	6760	0	0	7457	9268	835	910	1977	0	54	59	67	52	34	36	31	29	32	42	472	0	0	29	6	242
JMD87_06940_2533	NRS_1352	0	0	75	65	103	8	0	146	0	0	64	0	0	16	24	29	0	3397	2005	0	2178	0	2308	2695	0	0	2846	3908	378	414	377	0	34	36	19	15	31	20	40	35	8	16	0	63	0	0	15	54
JMD87_06940_2534	NRS_1352	0	0	66	47	87	0	0	30	0	2	16	0	0	125	33	93	0	3993	2221	0	2181	0	2624	2850	0	0	3376	4227	420	376	45	1	47	47	18	21	16	43	16	11	36	26	190	134	0	60	110	134
JMD87_06940_2535	NRS_1352	0	0	34	10	37	1	1	70	1	13	63	0	0	126	93	144	0	9481	5338	1	6635	0	7282	8104	0	0	8429	11391	1018	1238	571	0	31	15	14	19	42	13	47	64	13	19	14	36	1	0	135	120
JMD87_06940_2536	NRS_1352	0	0	154	82	93	197	0	264	0	5	181	0	0	295	183	358	1	11232	6166	2	7556	0	9190	10268	0	3	10321	12859	1247	1478	2756	0	105	64	107	49	74	51	74	110	58	64	8	46	6	3	164	425
JMD87_06940_2537	NRS_1352	0	0	35	28	47	30	0	76	0	0	7	0	0	153	69	125	0	4951	2570	0	2812	0	3673	4244	0	0	4449	5374	534	590	1180	0	22	16	12	10	11	21	6	12	10	15	2	15	0	52	11	243
JMD87_06940_2538	NRS_1352	0	1	158	69	113	8	2286	175	0	1	96	0	0	220	132	222	2	14121	7814	1	9748	0	11940	12985	0	0	13106	16342	1484	1826	3527	0	65	28	45	21	17	30	9	33	22	51	11	2	7	183	40	41
JMD87_06940_2539	NRS_1352	0	0	100	35	87	0	0	227	0	0	20	1	1	77	49	111	1	8037	4488	1	4933	0	6113	6951	0	0	7301	9185	909	975	1870	0	27	30	36	43	48	29	15	29	11	14	8	108	0	99	48	16
JMD87_06940_2540	NRS_1352	0	1	198	153	155	165	312	350	1	0	0	1	1	182	124	221	0	10983	6150	0	7232	1	9144	10280	0	0	9745	12067	1224	1517	3033	0	88	64	71	77	78	68	73	63	47	89	6	118	7	0	346	259
JMD87_06940_2541	NRS_1352	0	1	76	87	133	184	319	207	4	0	68	0	0	126	91	191	0	10774	5952	1	6592	0	8594	9255	0	0	9892	11372	1213	1458	1640	0	78	75	54	23	45	39	12	30	21	29	4	29	0	0	71	38
JMD87_00505_165	NRS_138	0	0	199	152	199	130	126	315	21	197	121	0	0	291	168	238	0	1819	894	0	834	0	1060	1224	0	5	1543	1861	169	185	475	0	131	141	195	316	266	259	538	747	673	104	9	573	2	5	483	94
JMD87_06940_2542	NRS_1352	0	0	486	332	619	280	311	856	3	23	501	0	0	296	215	295	0	9889	5643	1	7020	1	8225	9373	0	4	9249	11492	1122	1383	2835	0	371	453	392	179	355	302	241	277	183	257	123	661	11	1	388	850
JMD87_06940_2543	NRS_1352	0	0	25	5	10	22	0	47	1	0	80	0	0	30	36	51	2	3188	1727	0	1653	0	2436	2709	0	0	2779	2984	359	410	0	0	13	12	14	8	8	6	4	5	3	5	4	1	0	0	2	0
JMD87_06940_2544	NRS_1352	0	0	20	7	1	3	0	76	0	0	14	0	0	58	58	85	0	6613	3735	0	4190	0	5071	5850	0	0	6018	7217	707	857	1691	0	19	3	21	11	13	19	1	7	11	20	5	1	1	1	62	4
JMD87_06940_2545	NRS_1352	0	0	180	168	156	201	0	415	0	0	25	1	0	148	117	167	0	12050	6605	1	7819	0	9758	10550	0	1	11066	13559	1383	1625	0	0	115	37	152	49	72	60	55	46	69	61	22	233	2	2	131	363
JMD87_06940_2546	NRS_1352	0	0	133	129	280	231	0	659	0	1	39	0	2	212	184	215	1	11731	6414	1	7752	0	9497	10497	0	0	10648	13284	1276	1493	3091	0	130	102	186	64	79	116	61	148	38	92	230	176	4	0	540	516
JMD87_06940_2547	NRS_1352	0	0	79	42	149	31	1321	208	0	0	2	0	0	90	91	124	0	10351	5633	0	6818	0	8932	9909	1	0	9455	11337	1203	1345	1449	0	46	33	73	37	15	50	27	18	32	44	0	0	0	148	33	26
JMD87_06940_2548	NRS_1352	0	0	50	33	35	48	1	45	0	11	6	0	0	50	35	56	0	4154	2167	0	2034	0	3229	3492	0	0	3617	3685	453	481	2	0	20	17	36	10	7	21	13	22	11	15	4	147	0	0	29	10
JMD87_06940_2549	NRS_1352	0	0	40	18	45	79	0	129	0	0	39	0	0	124	82	139	1	5282	2810	0	3182	0	4259	4416	0	0	4766	5995	531	618	1249	0	46	71	43	34	37	31	33	31	12	31	3	16	2	0	174	132
JMD87_06940_2550	NRS_1352	0	0	101	34	126	96	0	164	0	0	36	0	0	259	169	287	1	14554	7846	0	9806	1	12054	13421	0	0	13326	15715	1693	1938	3674	0	69	47	68	24	90	16	47	26	25	20	14	52	0	4	132	110
JMD87_06940_2551	NRS_1352	0	0	208	24	138	56	0	263	0	0	777	0	0	159	162	194	1	10822	6006	1	7267	0	9065	10289	0	0	9922	11615	1292	1472	2789	0	30	66	90	47	33	46	70	43	28	39	7	6	1	0	162	36
JMD87_06940_2552	NRS_1352	0	0	118	52	103	37	2	196	0	0	206	1	0	86	69	119	2	6462	3655	0	4184	0	5230	5934	0	0	5888	7360	717	830	1724	0	25	33	20	8	48	21	16	33	12	17	27	3	0	3	17	14
JMD87_06940_2553	NRS_1352	0	0	49	20	9	24	365	89	0	0	3	0	0	77	37	90	0	6070	3416	1	3585	0	4657	5003	0	0	5380	6467	731	766	0	0	9	16	11	23	27	5	10	1	13	8	16	3	0	2	34	41
JMD87_06940_2554	NRS_1352	0	0	18	20	27	0	0	60	1	0	6	0	0	49	41	62	1	3472	1944	0	2022	0	2511	2910	0	0	2994	3656	332	444	921	0	21	10	5	10	18	28	10	11	11	17	4	0	0	0	66	30
JMD87_06940_2555	NRS_1352	0	0	13	15	72	0	0	94	0	0	2	1	0	89	110	124	0	10104	5517	2	6152	0	7994	8592	1	0	9014	11125	1045	1152	4	0	39	13	8	29	28	18	21	30	9	6	7	1	0	0	32	5
JMD87_06940_2556	NRS_1352	0	0	73	50	239	1	0	375	0	0	30	0	1	230	141	303	2	12842	7096	1	8439	0	10432	11618	0	0	11537	14017	1355	1607	49	0	53	64	50	59	38	26	50	64	59	31	13	166	5	0	578	38
JMD87_06940_2557	NRS_1352	0	0	94	85	148	7	1	249	1	0	57	0	0	189	124	193	1	10137	5694	2	6161	0	7624	8484	0	3	9048	11178	1104	1219	2285	0	97	68	74	44	83	30	32	32	47	36	5	115	8	0	317	63
JMD87_06940_2558	NRS_1352	0	0	620	386	463	259	1	1189	1	9	1188	1	0	400	226	327	0	8793	5078	1	5753	0	7374	8200	0	6	7740	9759	1001	1161	2384	0	239	200	243	193	316	219	150	174	187	130	20	208	6	2	995	388
JMD87_06940_2559	NRS_1352	0	0	105	50	165	54	0	314	0	0	32	0	5	115	125	146	1	6605	3750	1	3839	0	5168	5802	0	0	5978	5946	731	886	1658	0	68	53	56	36	80	64	35	41	45	37	6	221	0	3	467	93
JMD87_06940_2560	NRS_1352	0	0	24	12	20	0	0	26	4	0	11	0	0	21	25	25	0	1604	930	1	901	0	1135	1287	0	0	1480	1702	177	216	7	0	12	8	7	4	8	9	7	11	7	11	2	7	0	0	24	32
JMD87_06940_2561	NRS_1352	0	0	6	9	20	0	0	9	0	2	1	0	0	25	21	42	0	2210	1151	0	1076	0	1546	1692	0	0	1900	2197	221	221	0	0	12	8	5	4	7	1	8	2	3	4	4	17	0	0	31	22
JMD87_06940_2562	NRS_1352	0	0	114	58	71	159	0	103	0	0	193	0	1	137	100	200	1	9581	5336	2	6551	0	7700	8845	0	0	8713	10536	1123	1267	2007	0	55	29	38	41	64	28	28	35	29	29	4	2	1	1	179	77
JMD87_06940_2563	NRS_1352	0	0	58	42	79	57	0	49	0	18	254	0	0	101	83	127	0	6829	4007	1	4551	0	5332	5979	0	1	6168	8067	775	894	1745	0	39	21	7	39	30	25	40	16	17	21	6	7	0	203	39	49
JMD87_06940_2564	NRS_1352	0	0	19	5	29	0	0	22	0	0	68	1	0	39	13	16	0	980	521	0	528	0	639	748	0	0	768	937	92	99	224	0	9	3	10	6	2	13	1	7	8	4	0	0	0	0	61	17
JMD87_06940_2565	NRS_1352	0	0	64	17	24	0	0	50	1	3	21	1	1	71	71	93	1	6689	3697	1	3932	0	5023	5897	0	0	5776	6860	716	896	1579	0	19	5	2	15	15	27	27	13	9	14	7	43	3	0	5	145
JMD87_06940_2566	NRS_1352	0	0	42	90	39	1	1	162	2	0	152	0	0	141	61	142	0	5858	3192	1	3496	0	4552	4813	0	3	5325	6355	615	693	1452	0	52	22	39	25	28	56	24	21	13	17	7	6	5	18	20	129
JMD87_00510_166	NRS_139	0	0	216	157	206	139	6	631	6	1	7	0	0	203	111	226	0	1225	568	0	683	0	794	1000	0	2	1090	1220	98	125	0	0	287	200	221	235	205	205	352	596	395	91	3	192	6	20	279	480
JMD87_06940_2567	NRS_1352	0	0	61	41	24	7	0	73	0	0	33	0	0	120	87	170	0	7911	4339	1	4756	0	6381	6377	0	0	7118	8576	809	937	7	0	26	14	22	26	27	20	17	33	13	26	1	2	0	0	52	8
JMD87_06940_2568	NRS_1352	0	0	48	11	18	0	0	18	0	0	7	0	0	36	32	52	0	4159	2100	0	2224	0	3138	3469	0	0	3665	4003	460	393	802	0	13	27	32	4	17	3	3	20	2	6	4	74	0	0	85	7
JMD87_06940_2569	NRS_1352	0	0	19	27	50	0	0	9	0	0	12	0	0	62	52	110	0	4932	2708	0	2832	0	3702	4249	0	0	4282	5315	569	636	0	0	20	28	27	11	15	7	5	32	13	15	2	69	0	0	73	81
JMD87_06940_2570	NRS_1352	0	0	58	76	48	73	0	210	0	1	127	0	0	213	178	231	0	13396	7492	2	9189	0	11110	12201	0	0	12283	15544	1478	1771	3310	0	84	79	107	57	87	97	33	129	28	47	14	40	6	3	395	194
JMD87_06940_2571	NRS_1352	0	0	50	35	68	49	1	187	12	95	3	0	1	106	64	95	1	4747	2541	0	2825	0	3645	3659	1	3	4335	5237	472	533	1055	0	37	44	28	22	51	33	30	54	31	37	4	27	0	21	131	151
JMD87_06940_2572	NRS_1352	0	0	70	26	17	4	0	79	1	0	0	0	0	38	37	64	0	4994	2906	0	3058	0	3963	4423	1	0	4785	5274	568	658	1070	0	17	18	13	13	27	33	12	29	5	11	2	7	0	0	26	5
JMD87_06940_2573	NRS_1352	0	0	80	28	22	26	0	73	0	0	0	0	0	93	91	84	0	5733	3129	0	3233	0	4059	4937	0	0	4840	5816	564	703	1364	0	30	18	14	19	10	10	15	15	12	13	40	15	58	10	8	29
JMD87_06940_2574	NRS_1352	0	0	273	118	129	50	0	373	0	0	208	0	0	333	237	332	2	13875	7832	1	10110	0	11406	12784	0	0	12840	16333	1599	1891	3431	0	133	96	82	73	83	79	71	195	40	56	18	43	0	159	375	80
JMD87_06940_2575	NRS_1352	0	0	42	21	16	0	0	59	128	1118	15	0	0	53	51	63	0	6328	3501	0	3989	0	4724	5294	0	0	5579	7234	683	806	1571	0	34	14	6	11	15	19	8	15	18	3	2	62	0	11	90	2
JMD87_06940_2576	NRS_1352	0	0	133	148	131	35	1	189	0	0	82	0	0	160	97	122	1	3846	2222	0	2049	0	2884	2980	1	1	3203	3785	418	427	765	0	144	146	133	91	110	103	95	124	79	56	8	208	0	0	223	308
JMD87_00510_167	NRS_139	0	1	1157	976	769	652	162	2552	251	2302	1093	0	2	457	418	668	1	10329	5659	0	6332	0	7401	8057	0	4	9199	11530	1010	1140	3402	0	562	699	361	477	562	591	1167	1327	991	174	134	860	733	5	823	1408
JMD87_06940_2577	NRS_1352	0	0	89	98	110	2	0	171	98	994	25	0	0	641	295	584	0	11524	6200	0	7395	0	9182	9959	0	0	10195	13190	1289	1426	2570	0	85	63	144	47	74	81	33	60	43	22	7	30	0	2	88	263
JMD87_06940_2578	NRS_1352	0	0	144	54	67	1	0	117	388	4196	8	0	0	227	125	255	0	14135	7693	0	9328	0	11543	12291	2	0	12932	16224	1533	1739	3042	0	32	71	84	45	111	36	31	13	35	36	39	144	0	613	47	35
JMD87_06940_2579	NRS_1352	0	0	381	187	237	18	0	340	0	2	200	0	1	398	237	349	0	7357	4034	0	4526	0	5502	6185	0	0	6739	8177	803	847	1682	0	56	47	84	40	64	55	43	55	42	55	3	49	73	8	60	122
JMD87_06940_2580	NRS_1352	0	0	376	145	179	193	0	269	0	1	99	0	0	220	141	245	0	6487	3449	0	3816	1	4867	5561	0	3	5976	6730	745	805	1183	0	178	122	232	66	191	101	59	157	66	111	2	137	292	0	179	90
JMD87_06940_2581	NRS_1352	0	0	202	122	167	16	62	87	0	0	284	0	1	268	167	260	0	7019	4044	3	4668	0	5513	6624	0	0	6504	8128	753	929	0	0	108	86	85	49	119	91	54	127	87	69	6	67	0	0	124	324
JMD87_06940_2582	NRS_1352	0	0	5	0	1	1	3	10	0	10	0	0	0	9	7	9	0	337	192	0	197	0	240	257	0	0	342	333	27	32	103	0	3	0	2	1	1	1	0	4	1	0	0	0	0	0	2	3
JMD87_06940_2583	NRS_1352	0	0	89	81	111	26	0	194	0	0	122	0	0	352	200	342	2	9738	5344	0	6232	0	7651	9035	1	1	8776	10800	1120	1268	1922	0	86	40	48	28	75	74	66	52	26	40	5	12	4	145	14	137
JMD87_06940_2584	NRS_1352	0	0	155	129	53	77	0	143	0	0	33	1	0	251	128	218	0	5608	3067	0	3523	0	4133	4751	0	0	4975	5834	624	703	1358	0	119	71	70	50	84	54	51	58	63	52	3	13	0	0	201	463
JMD87_06940_2585	NRS_1352	0	0	195	112	65	91	0	167	0	0	32	0	0	221	175	288	0	7991	4378	0	4925	0	6258	7132	0	0	7160	8438	857	966	265	0	126	104	70	52	102	64	63	107	62	42	27	57	4	1	148	328
JMD87_06940_2586	NRS_1352	0	0	43	40	22	0	0	98	1	0	25	0	0	158	109	159	0	7450	4032	0	5236	0	5455	6296	0	1	6713	8688	797	946	1766	0	36	28	40	18	22	19	34	41	18	14	23	8	3	2	40	130
JMD87_06940_2587	NRS_1352	0	0	106	38	32	0	0	152	92	784	35	0	0	197	161	292	0	12801	7552	0	9163	3	9989	10981	0	0	11582	14534	1395	1794	3507	0	63	43	58	39	107	61	73	59	43	31	9	14	0	5	103	284
JMD87_06940_2588	NRS_1352	0	0	268	146	137	184	0	616	0	0	102	0	1	246	148	158	0	7951	4280	0	5462	0	5830	6669	0	1	6935	9676	831	944	1947	0	134	89	141	126	138	114	115	186	63	34	2	8	2	12	212	134
JMD87_06940_2589	NRS_1352	0	0	224	285	280	340	120	1008	75	624	242	1	0	355	201	321	0	15980	8962	2	10413	0	10801	11774	0	0	13252	18444	1486	1842	3317	0	174	173	214	239	207	201	167	230	112	133	14	11	149	5	240	631
JMD87_06940_2590	NRS_1352	0	0	76	105	125	97	62	356	0	0	161	0	0	164	102	144	0	8419	4627	0	6012	0	5919	6489	0	0	7304	10401	804	998	1720	0	83	60	74	101	96	77	73	93	39	67	5	3	1	5	83	241
JMD87_06940_2591	NRS_1352	0	0	95	49	75	34	0	236	0	0	104	0	0	123	79	101	1	5784	3230	2	3558	0	3736	4256	0	3	5067	6705	578	601	1224	0	47	96	71	32	58	60	43	80	59	32	11	43	6	8	125	164
JMD87_06940_2592	NRS_1352	0	0	56	21	46	22	0	70	0	0	0	0	0	79	29	46	0	4546	2491	0	2938	0	3019	3289	0	2	3931	5490	484	458	865	0	25	31	17	13	13	14	28	32	23	10	5	185	0	0	9	25
JMD87_06940_2593	NRS_1352	0	0	216	183	332	197	183	485	2	0	159	0	0	99	70	117	0	3017	1654	0	1757	0	1939	2048	0	0	2562	3658	267	312	0	0	85	81	87	40	49	94	76	117	67	32	0	115	0	0	42	76
JMD87_06940_2594	NRS_1352	0	0	41	17	39	28	137	76	0	0	31	0	1	57	31	82	1	2407	1327	1	1691	0	1504	1686	0	0	2115	2806	190	247	516	0	24	10	34	10	19	11	30	23	9	17	0	21	0	5	54	20
JMD87_06940_2595	NRS_1352	0	0	169	167	176	104	740	412	0	2	106	0	0	321	211	301	3	11281	6100	2	8199	0	7982	8932	0	0	10126	14653	1126	1267	7	0	127	72	128	52	84	75	76	72	98	48	11	33	1	32	44	282
JMD87_06940_2596	NRS_1352	0	0	377	137	230	43	3	565	0	0	29	0	0	330	255	353	0	16920	9262	4	13569	1	12483	14064	0	0	15141	22166	1678	1982	3663	0	140	89	119	64	67	91	129	77	70	46	8	14	2	1	45	485
JMD87_06940_2597	NRS_1352	0	0	69	72	59	260	80	180	0	3	47	0	0	64	66	111	0	5972	3219	0	3581	0	3815	4309	0	0	4957	7184	543	650	1164	0	20	37	42	33	29	53	30	33	28	10	0	23	4	0	6	14
JMD87_06940_2598	NRS_1352	0	0	50	8	35	10	0	97	0	0	0	0	2	97	92	150	0	9634	5367	1	7722	0	6896	8180	0	0	8455	12626	921	1203	2243	0	23	17	25	11	39	28	7	18	19	4	3	6	3	0	16	29
JMD87_06940_2599	NRS_1352	0	0	19	10	4	6	0	56	0	0	6	0	0	37	19	50	0	3945	2370	0	2991	0	2505	3035	0	0	3557	4962	349	457	962	1	12	12	12	18	6	4	5	12	5	5	3	13	0	0	0	6
JMD87_06940_2600	NRS_1352	0	0	16	21	15	11	0	47	1	14	40	0	0	16	27	36	0	2514	1405	0	1788	0	1639	1894	0	1	2211	3023	244	265	12	0	31	8	7	1	6	7	8	1	5	11	2	5	0	0	59	13
JMD87_06940_2601	NRS_1352	0	0	66	60	33	19	0	200	3	0	6	0	3	87	97	160	0	11682	6388	1	8571	1	8064	9205	0	0	9938	15131	1112	1305	2703	0	35	39	26	20	18	23	32	38	11	16	10	3	0	0	72	31
JMD87_06940_2602	NRS_1352	0	0	87	82	49	120	203	183	3	0	3	0	0	178	143	230	0	13471	7329	1	10538	0	9570	10898	0	3	12103	17821	1385	1620	2875	0	38	93	99	55	70	34	41	57	47	47	1	3	0	0	8	121
JMD87_06940_2603	NRS_1352	0	0	44	18	23	0	0	45	0	0	1	0	0	81	82	139	2	9728	5040	2	6262	1	6324	7336	0	0	8293	11498	871	996	1825	0	33	27	41	4	14	6	18	24	17	13	5	0	0	1	4	10
JMD87_06940_2604	NRS_1352	0	0	19	28	39	0	0	30	0	0	7	0	0	59	60	83	0	5193	2850	0	3252	0	3461	3731	0	0	4428	6421	497	500	1227	0	23	17	13	4	15	14	12	13	5	14	5	10	0	0	49	15
JMD87_06940_2605	NRS_1352	0	0	2	4	4	0	2	9	0	0	7	0	0	11	10	7	0	439	224	0	281	0	221	290	0	0	334	478	32	32	99	0	4	2	4	1	3	3	4	12	4	2	0	8	0	0	2	2
JMD87_06940_2606	NRS_1352	0	0	33	26	18	1	0	19	0	0	37	0	0	66	55	68	0	4762	2544	0	2953	0	2855	3219	0	0	3828	5592	477	494	850	0	21	15	44	22	20	13	35	26	23	12	14	2	0	1	6	15
JMD87_06940_2607	NRS_1352	1	0	227	133	124	125	0	301	1	3	0	0	0	325	179	282	0	8828	4598	0	5773	0	5986	6771	0	0	7821	10792	825	874	1919	0	160	137	176	87	155	120	150	313	155	121	5	42	0	0	123	114
JMD87_00520_168	NRS_140	0	1	1555	977	1704	630	15	3016	0	7	182	0	0	908	674	882	2	16700	8868	1	11377	2	12335	13704	0	8	14845	19627	1672	2035	5773	0	1350	1297	984	866	1055	812	1993	3120	2037	754	231	1901	17	7	1072	737
JMD87_06940_2608	NRS_1352	0	0	25	16	19	37	12	79	0	0	25	0	0	12	4	19	0	339	190	0	197	0	157	223	0	0	292	361	32	31	50	0	17	21	14	14	11	5	21	38	24	13	0	6	0	0	38	28
JMD87_06940_2609	NRS_1352	0	0	186	148	148	116	50	461	3	0	64	0	0	86	44	115	0	2279	1236	0	1245	0	1332	1450	0	2	1904	2781	175	242	13	0	117	176	156	74	133	103	143	159	139	71	0	60	116	3	162	98
JMD87_06940_2610	NRS_1352	0	0	37	20	38	24	0	83	0	0	7	0	0	58	34	58	0	1802	909	0	968	0	1057	1090	0	0	1333	1914	154	143	10	0	22	20	29	7	28	18	31	26	18	14	7	2	0	0	13	13
JMD87_06940_2611	NRS_1352	0	0	172	107	82	80	204	256	0	0	85	0	0	177	109	196	0	4950	2664	0	3108	0	3077	3380	0	0	4024	5990	433	465	0	0	102	78	100	50	86	53	127	104	141	38	2	39	0	0	37	2
JMD87_06940_2612	NRS_1352	0	0	95	46	50	83	5	111	0	0	34	0	0	34	17	37	0	2188	1205	0	1414	0	1493	1451	0	0	1838	2749	199	243	481	0	30	37	27	14	18	14	24	22	29	15	0	0	0	0	10	0
JMD87_06940_2613	NRS_1352	0	0	246	180	403	90	25	476	0	0	111	0	2	300	215	324	1	14549	7723	0	10685	1	10170	11610	0	0	12738	18694	1361	1665	3208	0	152	156	134	68	101	112	263	197	116	113	5	15	7	0	17	639
JMD87_06940_2614	NRS_1352	0	0	153	128	143	210	0	299	0	0	62	0	0	165	82	142	0	5427	2843	1	3428	0	3431	3864	0	0	4491	6552	475	603	1159	0	130	171	128	36	79	87	138	250	69	93	5	23	2	0	90	582
JMD87_06940_2615	NRS_1352	1	0	186	79	295	8	496	306	0	1	191	0	0	141	63	128	1	3467	1867	0	2198	0	2258	2461	0	2	2838	4312	331	389	769	0	197	145	132	60	128	73	238	253	174	110	15	1	1	1	55	1
JMD87_06940_2616	NRS_1352	0	1	212	125	206	21	6	409	1	0	60	0	2	417	248	401	1	13128	7182	0	9400	0	8897	10244	0	1	11355	16413	1280	1512	3088	0	164	158	176	57	69	79	122	194	93	150	4	2	0	0	10	72
JMD87_06940_2617	NRS_1352	0	0	63	39	95	0	3	191	0	0	2	0	0	360	218	350	0	11038	5933	2	7072	0	7489	8188	1	0	9639	13481	1025	1082	2312	0	138	140	124	29	46	37	80	112	63	59	3	7	3	0	128	1
JMD87_00520_169	NRS_140	0	0	19	25	26	18	0	68	0	0	0	0	0	18	6	14	1	383	177	0	206	0	253	253	0	0	309	360	25	33	83	0	32	13	19	7	19	11	20	30	32	14	0	50	0	0	9	3
JMD87_00050_30	NRS_18	0	0	488	170	279	183	25	1262	0	8	455	2	0	544	454	877	0	7542	3835	0	4116	0	4924	5678	0	0	6335	7867	715	663	2316	0	70	94	229	99	89	109	146	231	219	167	3	4	12	9	216	21
JMD87_06940_2618	NRS_1352	0	0	52	40	45	9	44	43	0	0	25	0	0	179	106	177	0	7106	3657	1	4588	0	4621	5234	1	1	6049	8448	653	726	1588	0	40	60	30	18	20	25	22	49	21	27	4	14	2	0	10	0
JMD87_06940_2619	NRS_1352	0	0	3	12	3	3	13	6	0	0	0	0	0	19	20	39	0	2862	1568	0	1844	0	2059	2131	0	0	2379	3497	277	303	569	0	4	8	4	2	6	9	4	7	2	7	1	25	0	0	0	0
JMD87_06945_2620	NRS_1353	0	1	3326	1787	2605	1257	1947	7669	95	1341	394	0	0	4702	2397	5293	1	8378	4645	0	6037	0	5698	6789	0	7	7300	10126	803	983	1987	0	6632	5282	3724	983	2814	1635	484	597	320	1073	224	3047	175	2	3830	797
JMD87_06945_2621	NRS_1353	0	0	1714	941	1201	630	1088	4310	22	269	76	0	1	2602	1359	3134	0	7332	3981	1	5052	0	4877	5710	0	3	6117	8730	712	834	1629	0	4390	3367	2211	646	1578	954	253	354	189	713	106	1141	403	7	2117	194
JMD87_06945_2622	NRS_1353	0	0	649	360	548	453	271	1876	10	7	59	0	3	433	222	515	0	942	508	0	542	0	566	599	0	1	787	1066	83	80	205	0	1158	860	749	152	347	262	82	80	65	222	19	535	4	28	441	126
JMD87_06945_2623	NRS_1353	0	1	2061	1052	1464	996	3709	4318	13	17	124	0	0	3714	2436	4720	3	13908	7358	1	9617	0	9335	11194	1	4	12107	16854	1442	1574	1136	0	3804	3193	1674	421	1303	746	246	363	188	542	31	1841	22	8	987	249
JMD87_00520_170	NRS_140	0	0	420	389	445	133	0	617	0	0	102	0	0	444	293	423	0	10321	5515	1	6246	0	7171	7773	0	0	9061	11866	1018	1250	3053	0	351	276	340	223	360	229	575	848	601	224	9	235	34	2	141	96
JMD87_06950_2624	NRS_1354	0	0	9584	5359	8804	4970	5092	18953	56	288	2093	4	0	6515	3886	6475	1	10353	5709	2	7156	0	6944	7760	0	45	8687	12565	959	1177	2288	0	18860	16220	8449	2111	5844	3412	927	1166	700	3835	351	9005	890	51	10107	3275
JMD87_06950_2625	NRS_1354	0	0	4725	2308	3537	2232	2512	8626	20	79	399	1	0	6958	4526	6850	1	14955	8095	2	11206	0	10394	11997	0	20	12557	19268	1422	1782	776	0	8181	6637	3345	863	2492	1409	377	420	302	1595	58	3337	34	5	4069	904
JMD87_06950_2626	NRS_1354	0	0	1880	945	1376	904	1102	3445	12	30	70	0	0	2300	1269	1770	0	4057	2111	1	2430	0	2754	2958	0	16	3659	4623	391	396	865	0	3247	2624	1259	292	800	532	96	168	107	666	16	1444	9	2	1483	683
JMD87_06955_2627	NRS_1355	0	1	4442	2656	3740	2431	2081	5931	30	67	1369	2	0	2395	1309	1531	0	4511	2468	0	2640	0	3007	3244	0	3	3740	5256	419	441	940	0	5585	5523	2275	631	1312	839	332	442	210	1522	100	3883	525	2	2977	741
JMD87_06955_2628	NRS_1355	0	0	5208	2777	4894	2097	1022	6638	20	48	2111	0	0	9361	5679	6012	0	10238	6023	1	7167	0	7289	8311	0	15	9510	12558	1077	1183	2341	0	8120	6532	3088	738	2048	1270	396	569	229	1810	84	4507	367	7	5975	675
JMD87_06955_2629	NRS_1355	0	0	1829	1174	1836	895	1329	2559	55	368	53	0	0	2312	1420	1399	0	6241	3408	2	3604	0	3641	4205	0	4	5180	6884	542	706	1	0	1696	1128	472	129	354	195	44	107	57	363	20	680	85	4	664	126
JMD87_06960_2630	NRS_1356	0	2	53042	40028	58174	28103	23793	67787	202	539	7351	11	0	59657	28345	31856	1	15668	8557	0	12011	1	11315	12892	1	299	13660	19485	1533	1803	3846	0	61489	60871	31978	9248	23148	14239	4210	5414	2624	22716	2878	45255	3957	395	57907	10642
JMD87_06960_2631	NRS_1356	0	0	189	111	152	75	116	196	0	0	38	0	0	368	188	189	0	121	74	0	75	0	83	89	0	0	116	153	7	16	32	0	206	160	88	23	71	45	15	12	7	69	3	186	0	3	163	16
JMD87_06960_2632	NRS_1356	0	1	2910	1630	2517	1161	28	3095	34	288	30	0	9	11934	5697	6513	0	7770	4362	1	5126	2	5159	5895	0	10	6518	9117	725	971	1814	0	4416	3400	1651	399	1091	622	173	355	120	1109	28	3062	20	129	2078	372
JMD87_06965_2633	NRS_1357	0	0	1965	1102	1793	934	358	5059	21	157	163	0	0	2626	1476	2927	0	6931	3779	0	4841	0	4665	5298	0	12	6124	8228	643	683	1450	0	1854	1782	2216	1225	1709	1682	1630	2161	1673	875	25	344	152	18	591	557
JMD87_06965_2634	NRS_1357	0	0	749	344	634	422	221	1909	29	250	684	0	0	1502	745	1819	1	5161	2765	0	2931	0	3288	3391	0	4	4367	5781	484	459	1076	0	633	894	788	564	629	716	550	899	707	399	46	197	21	47	333	371
JMD87_00525_171	NRS_141	0	2	504	420	553	77	2115	1028	3	0	166	0	0	924	597	976	1	19128	10372	3	13230	0	14529	15814	1	1	17218	22310	1999	2250	5878	0	450	348	331	250	373	330	484	653	704	284	22	538	13	141	390	169
JMD87_06970_2635	NRS_1358	0	0	2937	1938	2768	1256	1707	7183	28	100	3272	0	0	7229	3516	7873	1	12968	6899	2	9293	1	9224	10554	1	37	11007	15871	1196	1353	2873	0	3527	3227	4017	2596	3726	3632	3496	4930	3417	1709	296	1232	98	412	1291	1133
JMD87_06970_2636	NRS_1358	0	0	1461	856	1355	830	259	4092	0	24	1080	0	2	3570	1915	4095	0	7164	3835	0	4486	1	4456	5131	1	10	5941	8388	626	636	1565	0	1816	1581	2204	1376	1821	1800	1819	2421	1742	821	410	726	32	67	555	681
JMD87_06970_2637	NRS_1358	0	0	179	115	178	110	34	739	2	1	88	0	0	315	150	310	0	951	561	1	577	0	476	641	0	0	786	1025	95	88	188	0	216	159	199	137	158	189	159	215	167	95	14	83	0	3	53	49
JMD87_06970_2638	NRS_1358	0	0	2477	1168	1780	1199	438	5778	18	110	1228	0	0	2693	1364	2804	1	7107	3688	1	4203	0	4315	4744	0	9	5811	7780	633	658	1477	0	2577	2719	3184	2003	2555	2859	2769	3452	2663	1393	980	1056	30	88	642	1322
JMD87_06970_2639	NRS_1358	0	0	722	413	565	300	374	1575	1	16	308	2	2	2209	1145	2417	1	10275	5450	0	6590	0	6851	7758	0	0	8538	11714	914	1073	1	0	769	734	1038	639	848	902	858	1090	817	402	165	342	5	1	291	322
JMD87_06970_2640	NRS_1358	0	0	2489	1729	2138	993	1084	5428	17	118	796	0	1	7661	3473	7431	0	9014	5041	1	5817	0	6150	6796	0	6	7979	10497	858	963	2019	0	2856	2522	3372	2238	2950	2702	2890	3677	2922	1297	2298	1076	111	61	974	972
JMD87_06970_2641	NRS_1358	1	0	3762	2674	3800	1831	4285	10139	179	1805	2338	1	3	5242	2565	5395	0	5955	3234	4	4088	0	3996	4710	1	30	5231	7026	555	696	1321	0	4635	4109	5310	3315	4978	4580	4892	6539	4415	2233	250	1927	160	60	1498	1466
JMD87_06970_2642	NRS_1358	0	0	2323	1701	2253	1179	1458	6189	23	70	1139	0	0	3677	1838	3772	1	5473	2851	2	3246	0	3499	3891	0	7	4602	6009	511	505	0	0	2669	2891	3206	2053	2744	2925	2543	3638	2838	1386	767	1976	38	52	695	1471
JMD87_06970_2643	NRS_1358	0	0	1132	747	1082	480	166	3021	8	29	1579	0	0	4031	2153	4185	0	6874	3659	0	4834	0	4474	5356	0	12	5861	8203	629	748	1681	0	1333	1262	1523	981	1457	1234	1297	1708	1314	753	232	433	24	44	238	581
JMD87_06970_2644	NRS_1358	0	0	70	36	39	37	53	208	0	0	78	0	0	365	195	400	0	1310	681	0	735	0	757	882	0	4	1050	1343	111	122	221	0	67	86	81	79	74	67	63	89	77	45	18	29	3	13	17	22
JMD87_06975_2645	NRS_1359	0	0	168	104	51	104	0	105	0	0	170	0	0	3053	1999	1086	1	6031	3162	1	3434	0	3750	4062	0	0	5076	6517	518	602	1333	0	139	106	76	56	82	25	32	53	64	74	0	60	5	0	185	13
JMD87_06975_2646	NRS_1359	0	0	1066	558	790	799	318	664	3	1	321	0	0	3270	1901	1010	1	5475	2809	0	3160	1	3321	4039	1	4	4590	5825	488	539	1812	0	833	451	336	172	278	143	191	342	217	296	116	602	6	0	757	248
JMD87_06975_2647	NRS_1359	0	0	3255	1913	2345	2023	1897	2487	10	5	1099	1	0	2531	1707	945	2	3973	2018	1	2110	0	2531	2950	0	4	3397	4094	349	367	693	0	2054	2009	1290	745	1110	597	674	1279	654	1200	49	2876	15	1	2572	564
JMD87_06975_2648	NRS_1359	0	0	104	71	105	66	12	95	0	0	284	0	0	134	84	36	0	122	50	0	52	0	61	74	0	0	99	89	12	9	0	0	98	79	67	33	68	22	41	35	40	52	2	28	10	0	76	8
JMD87_06985_2649	NRS_1361	0	1	4470	2288	3970	2070	1580	7694	119	894	1517	1	0	4626	2199	3401	0	3727	1952	0	2128	0	2339	2862	0	23	3219	4172	316	317	724	0	3398	3882	3206	2273	3135	2847	2477	3037	2187	1698	52	770	184	83	1373	658
JMD87_06985_2650	NRS_1361	0	0	1394	825	1225	905	534	2820	6	4	395	1	0	2539	1378	1917	0	4648	2459	0	2413	0	3059	3127	0	0	3954	5021	410	389	934	0	891	1325	1214	779	948	947	657	910	630	589	19	293	17	6	442	180
JMD87_06985_2651	NRS_1361	0	1	5013	3211	4917	1768	4728	9800	11	40	1506	3	4	8420	4977	6971	0	10377	5577	0	6970	1	6945	8156	0	17	8887	12085	994	977	2569	0	3302	3143	3248	1862	3025	2453	2417	3114	2104	1671	301	962	97	11	2267	404
JMD87_00530_172	NRS_142	0	0	59	60	55	39	1	194	38	431	45	0	0	191	188	266	0	7571	4009	0	5016	0	5229	6176	0	1	6528	8555	786	846	2420	0	84	48	55	45	88	56	80	137	83	35	4	177	3	42	53	35
JMD87_07000_2652	NRS_1364	0	5	58949	37898	57267	36459	17740	144677	2039	18026	66769	1609	6	67275	31160	67308	3	8762	4761	0	6071	2	6085	6701	4	430	7728	10756	818	757	2072	0	56510	64664	69626	36131	49131	48692	76593	107948	67115	29425	8102	37982	17200	6013	48196	70491
JMD87_07015_2653	NRS_1366	0	0	2832	1566	2565	1498	1073	4657	9	19	1823	0	1	7213	4219	5109	1	5036	2404	0	3038	1	3359	3575	0	11	4360	5822	486	394	1106	0	1786	1869	1671	1102	1626	1423	1109	1750	1248	994	297	680	1153	91	1472	860
JMD87_07020_2654	NRS_1367	0	23	26199	14323	21849	17090	12909	43747	435	3470	3168	15	0	20261	11957	15494	2	10410	5380	2	6789	1	7004	7879	2	122	9245	12285	966	908	2040	0	12861	13927	14912	9432	13138	11449	8301	13074	8972	8002	662	8112	1846	679	10686	8691
JMD87_07020_2655	NRS_1367	0	6	2146	1202	1659	1640	2022	4311	40	375	699	5	0	2337	1341	1742	0	802	408	0	451	0	428	579	0	27	630	844	65	46	135	0	1703	1385	1600	907	1196	1083	818	1267	971	894	40	681	94	214	1138	694
JMD87_00530_173	NRS_142	0	0	141	126	91	27	1	343	0	5	18	0	0	371	193	315	1	8462	4827	2	4971	0	5702	6439	0	0	7240	9596	804	945	1922	0	96	135	107	80	135	84	141	161	119	68	9	80	2	0	23	12
JMD87_07020_2656	NRS_1367	0	0	8557	4904	6795	5070	7414	13187	35	45	2368	3	1	15881	9628	13436	0	7882	4015	0	4872	0	5283	6055	0	20	6763	8797	690	648	4	0	5752	5011	5640	3159	4648	4162	4052	5656	3947	3083	83	2166	79	647	3241	2316
JMD87_07020_2657	NRS_1367	0	1	7635	4301	6067	4298	7227	11934	53	169	5783	423	0	21364	12616	18274	1	7977	4039	2	5802	0	5410	6474	0	26	7017	9512	751	721	1961	0	4182	3736	4342	2496	3987	3432	3182	4772	2787	2497	84	2165	301	48	3196	1778
JMD87_07020_2658	NRS_1367	0	0	17282	8833	13836	10715	10896	30819	71	121	13057	19	2	14623	8591	12026	1	6558	3457	1	4033	1	4240	4714	0	69	5547	7317	615	486	1478	0	8819	8540	9840	5557	7357	6190	6347	9053	6147	5226	270	5545	247	296	6824	4323
JMD87_07020_2659	NRS_1367	0	0	22929	11867	16774	12580	18384	36789	409	2276	11837	9	2	21178	12452	18317	2	10137	5213	0	7134	2	7202	8141	0	113	9007	11932	924	824	2250	0	9772	10701	13126	7920	10100	8965	8579	12214	8183	6569	293	5418	494	338	9050	7965
JMD87_07020_2660	NRS_1367	0	0	4981	3012	4782	3428	8159	9331	16	68	963	1	1	4076	2305	3134	0	5475	2951	0	3145	0	3582	3835	2	7	4741	6263	511	450	1068	0	2388	3162	3635	2072	2198	2401	2361	3085	2096	1687	40	935	310	306	1998	2487
JMD87_07030_2661	NRS_1369	0	0	2646	1613	2352	1581	3071	5892	230	2362	987	0	0	4074	2063	4149	0	8594	4217	0	5193	0	5791	6492	1	22	7311	9336	779	652	109	0	2050	2145	2255	1425	1904	1842	2738	3921	2520	1285	142	774	911	136	1057	1838
JMD87_07030_2662	NRS_1369	0	0	3056	2014	2722	1972	1146	6195	174	1629	2343	5	0	982	503	954	0	1275	579	0	655	0	620	823	0	7	1002	1209	106	75	272	0	5991	5501	6094	3787	5213	6001	7904	11800	7927	3358	556	3017	452	240	3694	6473
JMD87_00530_174	NRS_142	0	0	275	208	134	107	15	476	0	2	8	0	0	607	416	638	0	15348	8377	2	10205	0	11100	12515	0	0	13629	17716	1522	1721	5239	0	142	196	113	101	183	101	197	242	156	148	8	58	3	1	129	19
JMD87_07035_2663	NRS_1370	0	0	2415	1579	2567	1366	871	5351	25	68	1349	1	0	3848	1856	3358	0	4737	2374	2	2752	0	3024	3021	0	19	3734	5321	400	403	1002	0	1704	1787	1871	1198	1504	1443	2190	3067	2184	1076	57	474	261	42	888	1460
JMD87_07040_2664	NRS_1371	0	0	4281	2273	4290	2733	6098	6086	17	22	1678	3	0	5120	3253	3594	0	12159	6334	1	8202	1	8606	9491	0	16	10674	14363	1227	1109	3144	0	1899	1591	1854	1579	2138	1892	1446	2099	1476	1270	32	152	44	10	393	278
JMD87_07040_2665	NRS_1371	0	0	6774	3601	4864	3197	3019	10374	74	327	3710	2	0	5316	3121	3616	0	4131	2159	0	2483	1	2603	2962	0	42	3383	4593	386	342	916	0	3191	2981	3014	2055	3001	2416	2141	3038	2144	2012	36	512	41	2	567	664
JMD87_07040_2666	NRS_1371	0	1	7837	3777	5147	3444	2050	9429	8	55	2493	3	2	13731	8450	9839	1	14928	7626	2	10406	0	10403	12118	0	24	13037	17908	1323	1297	3397	0	3521	3424	3416	2532	3852	3035	2584	3674	2425	2201	55	295	119	11	1113	783
JMD87_07045_2667	NRS_1372	0	0	8727	4573	8179	4882	3935	19849	52	180	4708	1	2	7108	3864	6751	0	10917	5767	0	7968	0	7616	8556	0	57	9572	13356	1047	1054	2649	0	17697	16177	18954	10812	14878	15652	14695	20153	14834	9819	12456	8819	2519	875	2211	2442
JMD87_07045_2668	NRS_1372	0	0	964	659	929	486	565	2727	33	117	1453	0	0	1096	470	946	0	1412	723	0	631	0	685	745	0	4	1190	1529	118	94	320	0	1283	1542	1667	977	1001	1133	886	1195	1174	802	453	535	58	32	206	226
JMD87_07045_2669	NRS_1372	0	0	1367	890	1241	505	1458	3299	13	195	1112	0	0	4742	2458	4838	0	8779	4546	0	5524	2	5891	6440	0	1	7403	10058	777	743	721	0	1935	1989	2025	1218	1608	1517	1533	2024	1589	1051	151	817	12	100	514	558
JMD87_07045_2670	NRS_1372	0	0	3626	2344	3409	2060	3471	8483	72	536	4004	0	0	7140	3614	6900	2	10393	5445	0	6993	0	7196	7895	0	36	8876	12560	906	987	2415	0	6209	5735	6011	3396	5037	4932	4487	6528	4833	2738	429	2348	75	104	1457	1295
JMD87_07045_2671	NRS_1372	0	0	1199	669	1008	560	367	2386	7	45	299	1	0	2942	1595	3100	1	6797	3528	1	4479	0	4155	5105	0	2	5560	7954	570	632	1060	0	1134	1022	1081	607	1050	812	666	1038	768	457	34	195	178	1	352	347
JMD87_07045_2672	NRS_1372	0	8	1029	636	879	418	441	2231	0	2	372	0	0	1853	926	1730	0	5044	2574	1	3029	0	3069	3536	0	5	4139	5495	427	422	925	0	828	767	938	486	724	583	674	848	631	371	27	69	82	8	356	251
JMD87_07045_2673	NRS_1372	0	10	6623	3343	5278	2057	2024	12961	25	108	6454	0	1	3400	2044	3592	0	11835	6564	3	8248	0	8066	9163	0	28	10340	14143	1126	1137	2655	0	4647	3997	4495	2676	4330	3687	3756	5042	3423	1969	1079	349	171	302	1810	1061
JMD87_07045_2674	NRS_1372	0	0	55	39	42	32	44	153	0	0	16	0	0	85	41	75	0	447	234	0	211	0	211	245	0	0	340	430	36	32	77	0	62	31	64	17	43	26	42	53	33	26	0	22	18	5	25	14
JMD87_00535_175	NRS_143	0	0	5	4	5	1	0	46	0	2	11	0	1	41	37	41	0	2337	1171	0	1120	0	1306	1429	0	1	1802	2227	189	217	755	0	4	6	13	8	5	3	3	5	15	1	3	0	0	0	2	13
JMD87_07050_2675	NRS_1373	0	0	559	335	430	284	113	1406	2	35	47	0	0	197	132	226	0	682	402	0	369	0	371	432	0	3	594	720	64	46	162	0	719	764	640	423	607	578	438	665	585	307	110	296	53	11	288	184
JMD87_07050_2676	NRS_1373	0	0	2249	1276	1743	1319	5792	5368	183	1406	1133	0	1	3745	2317	4001	1	13428	7034	3	9217	0	9422	10480	0	19	11846	16201	1267	1317	3218	0	2549	2557	2444	1562	2375	2076	2273	3029	2192	958	577	688	32	7	1119	540
JMD87_07050_2677	NRS_1373	0	0	1086	751	1048	796	32	3069	89	1083	391	0	0	1503	954	1812	0	7565	3963	1	4964	0	4812	5759	0	7	6405	8812	701	728	1725	0	1320	1265	1315	718	1085	908	1115	1311	1003	439	286	500	39	21	446	270
JMD87_07055_2678	NRS_1374	0	0	88	52	58	50	33	186	1	0	50	0	0	78	54	90	0	512	298	0	296	0	370	403	0	0	469	610	47	69	51	0	54	59	87	42	51	58	60	79	56	20	15	23	3	0	23	10
JMD87_07055_2679	NRS_1374	0	0	2375	1269	1993	1293	394	5589	4	13	1833	0	0	1886	1197	2157	0	7469	4000	1	4218	0	4646	5329	0	12	6395	8196	660	735	1371	0	2008	2174	2357	1573	2093	1861	2127	2777	2307	1094	77	1083	30	6	1316	733
JMD87_07055_2680	NRS_1374	0	0	444	310	411	340	86	1217	10	2	136	0	0	209	149	199	0	942	488	0	552	0	546	652	0	4	763	1013	98	74	38	0	482	446	500	293	382	368	442	604	494	217	203	169	6	0	158	128
JMD87_07060_2681	NRS_1375	0	0	757	303	510	312	49	1159	61	694	128	1	0	1103	697	1105	0	7903	4141	0	4530	0	4991	5510	0	3	6743	8972	669	695	1737	0	491	462	457	266	396	325	385	639	447	225	57	195	14	28	136	348
JMD87_07060_2682	NRS_1375	0	0	2196	1280	1828	1249	2787	4343	75	493	1433	0	0	2375	1321	2192	0	4688	2334	0	2678	0	3027	3256	0	15	3999	5025	429	382	886	0	1726	1759	1775	972	1413	1232	1721	2297	1826	753	68	400	158	34	898	389
JMD87_07060_2683	NRS_1375	0	2	1198	822	1258	649	285	2537	36	248	682	0	0	915	513	869	0	1507	743	0	788	0	951	1040	0	7	1115	1502	105	118	277	0	1001	1167	1094	601	795	681	1129	1381	1108	541	57	411	54	32	598	393
JMD87_00535_176	NRS_143	0	0	1	1	2	0	0	9	0	4	2	0	0	1	2	5	0	177	123	0	99	0	108	172	0	0	167	189	21	24	1	0	3	0	0	2	0	0	1	1	0	0	0	0	0	0	5	0
JMD87_00050_31	NRS_18	0	0	1714	881	1245	1058	1341	4699	6	16	580	1	0	1154	810	1923	0	10361	5526	1	6430	0	7154	8206	0	1	9050	11539	1041	1124	769	0	192	240	775	386	374	596	611	836	810	488	6	536	11	15	194	58
JMD87_07070_2684	NRS_1377	0	5	40638	23274	35723	27436	20884	78052	4887	47362	20383	20	0	54834	35663	66675	2	9742	5229	2	6866	3	6460	7590	1	298	8382	11596	957	1025	2479	0	23580	28005	32724	18000	24685	26123	21320	32202	20209	14732	8636	17853	8417	1675	7124	15488
JMD87_07075_2685	NRS_1378	0	0	1633	1156	1754	1177	190	4093	9	1	895	3	0	4664	2608	4840	2	6938	3504	0	3801	0	4475	5043	0	5	6036	7777	642	654	1352	0	1201	1704	2381	1366	1618	1612	1441	1954	1374	1138	19	87	29	62	412	297
JMD87_07080_2686	NRS_1379	0	0	128	64	111	48	19	343	0	4	137	0	0	395	199	359	0	2122	1072	0	1172	0	1198	1482	0	0	1782	2158	167	186	370	0	95	94	131	81	103	112	95	104	86	65	0	57	2	0	42	15
JMD87_00535_177	NRS_143	0	1	241	199	294	174	135	732	0	6	34	1	1	139	154	233	0	9705	5033	1	5706	0	6367	7202	0	7	8439	10911	970	1044	2754	0	188	184	293	83	198	161	183	192	123	117	10	43	4	0	0	113
JMD87_07085_2687	NRS_1380	0	0	937	508	800	569	294	2162	2	4	498	0	0	1227	784	1236	0	3336	1610	0	1780	0	2035	2277	0	3	2781	3445	266	277	693	0	630	671	794	421	617	625	547	792	589	419	287	342	23	222	143	41
JMD87_07085_2688	NRS_1380	0	0	740	440	508	329	126	1562	0	13	527	2	0	655	363	700	0	2299	1203	0	1474	0	1564	1680	0	2	1991	2602	198	204	491	0	405	468	627	346	534	432	407	606	402	340	5	292	44	3	248	31
JMD87_07085_2689	NRS_1380	0	1	1654	774	1446	1776	839	3799	5	86	1294	1	2	2344	1439	2555	0	11086	5842	1	7789	1	7613	8849	0	8	9638	13293	1031	1006	2482	0	1312	1150	1178	837	1441	1067	917	1457	1275	792	21	46	12	27	428	206
JMD87_07085_2690	NRS_1380	0	0	1252	651	774	877	1784	2485	10	113	157	0	0	1918	1107	2013	1	9771	4855	0	5213	0	6189	6962	1	7	8237	10670	881	801	1965	0	613	840	900	584	783	785	699	1126	745	437	56	334	32	4	131	39
JMD87_07090_2691	NRS_1381	0	0	3252	1945	2941	1669	2353	6876	15	15	1308	2	0	3370	1871	3432	2	6914	3529	0	4392	0	4862	5334	0	10	6157	8064	637	624	1463	0	1562	1929	2219	1337	2066	1897	1758	2456	1804	1094	27	609	86	15	622	451
JMD87_07090_2692	NRS_1381	0	0	1586	978	1419	811	1143	3675	5	0	1104	0	0	689	404	692	1	2343	1200	0	1254	0	1324	1528	0	5	1938	2503	166	206	0	0	696	869	971	554	740	845	725	978	755	559	14	111	8	4	352	175
JMD87_07090_2693	NRS_1381	0	0	5035	2880	4606	2540	3734	12537	6	33	1142	0	1	5433	2742	5475	1	11173	5773	0	7462	0	7317	8628	0	18	9579	12916	1038	1012	2321	0	2555	2361	3445	1900	2865	3156	2778	4368	2951	1814	570	829	63	12	1374	738
JMD87_07095_2694	NRS_1382	0	0	314	141	205	119	438	531	2	1	171	0	0	333	196	348	0	1505	765	0	904	0	839	1004	0	4	1246	1732	133	173	0	0	153	168	184	105	178	149	153	224	156	108	0	9	3	2	60	49
JMD87_07095_2695	NRS_1382	0	0	1819	974	1379	1349	1992	3874	7	4	1206	0	0	2317	1420	2441	1	8412	4349	0	5410	0	5518	6433	0	10	7174	9790	815	732	0	0	779	878	1260	769	968	942	1132	1470	1065	653	15	168	19	14	359	136
JMD87_07095_2696	NRS_1382	0	0	1530	695	847	750	113	2443	2	2	169	0	0	610	353	557	1	4957	2656	0	2775	0	3097	3391	0	5	4099	5531	451	514	1	0	433	545	661	357	551	587	530	734	610	342	28	44	3	2	286	70
JMD87_07100_2697	NRS_1383	0	0	4972	2914	4835	2287	4250	11046	26	205	223	0	2	1863	1068	1838	0	8774	4473	1	4983	1	5664	6174	0	31	7474	9792	785	742	2175	0	1405	1975	2438	1536	1978	2323	2420	3289	2395	1490	146	812	17	80	1124	537
JMD87_07100_2698	NRS_1383	0	0	3927	2284	2738	1372	1516	7964	14	8	11	3	3	2761	1826	2871	0	11729	5993	1	8009	0	8035	9045	0	24	10034	14147	1171	1107	2892	0	1256	1365	2050	1279	1610	1580	1793	2688	2099	1295	30	923	16	10	1346	566
JMD87_07100_2699	NRS_1383	0	1	1459	1021	1070	858	159	3992	9	6	0	172	0	1701	1209	1818	1	9255	4872	1	6348	0	6445	7130	0	16	7986	11344	883	866	2244	0	628	729	987	531	783	836	929	1292	1031	562	228	351	7	2	291	872
JMD87_00540_178	NRS_144	0	1	484	225	456	74	2	753	0	0	103	0	0	340	290	490	1	12928	6822	1	8330	1	9384	10659	0	3	11388	14566	1306	1512	4157	0	139	188	193	152	167	132	127	297	164	113	17	8	0	24	192	24
JMD87_07115_2700	NRS_1385	0	4	10439	7048	9166	5402	3369	18083	166	1381	1402	5	0	14758	7047	11148	0	5234	2714	0	3006	0	3134	3617	1	52	4219	5851	481	436	1190	0	6886	7813	9159	5009	6653	6504	6541	9314	6636	4710	229	1454	1408	168	2930	1680
JMD87_07115_2701	NRS_1385	1	1	11068	7224	9899	7573	6218	20240	71	83	56	6	2	9953	5054	7638	0	3958	1997	0	2078	0	2614	2804	1	46	3454	4319	339	317	4	0	6086	9135	8973	5380	6745	6892	7543	9947	7345	5404	201	3197	195	421	3839	2180
JMD87_07120_2702	NRS_1386	0	0	17378	11779	16548	12550	8615	34316	159	768	8422	3	2	7300	3749	5715	0	3606	1853	0	2003	1	2221	2519	0	139	3025	3872	280	271	319	0	8992	11131	11958	6686	8949	8095	9499	13575	9277	7215	1226	3755	900	240	4412	2912
JMD87_07125_2703	NRS_1387	0	0	3435	2422	3448	2287	1511	6287	15	16	1233	1	0	7258	3610	5061	0	2489	1261	1	1330	0	1458	1637	0	21	1996	2469	201	201	448	0	3375	3044	3599	1908	2630	2297	3161	4478	3584	2128	354	1699	457	158	676	856
JMD87_00540_179	NRS_144	0	1	720	418	627	619	1042	1283	0	0	552	1	1	750	618	933	2	16453	8923	2	11122	1	12091	13583	1	0	14769	19225	1678	1973	5098	0	384	397	543	310	365	364	410	456	426	249	21	124	5	27	179	285
JMD87_07135_2704	NRS_1389	0	1	19631	10188	14388	11622	15159	40563	101	504	3762	4	0	5473	3821	6369	2	17819	9205	2	13301	1	13197	14291	3	124	16023	22509	1699	1714	4204	0	12178	13752	14667	8029	11509	11104	8040	11853	8824	6834	142	2001	202	3221	4569	2130
JMD87_07135_2705	NRS_1389	0	0	22646	10676	16825	11917	9727	46147	343	3154	4636	3	2	11413	7129	12900	3	15041	8140	2	11187	0	10791	12255	0	91	13558	18848	1418	1429	3736	0	14461	13546	13980	7605	11441	10844	7548	12951	8312	7394	388	2926	270	62	3911	3398
JMD87_07135_2706	NRS_1389	0	0	6719	4076	5445	3194	2163	15110	52	346	398	1	1	6050	3727	6816	1	9368	5112	1	5850	0	5770	6741	2	23	8163	10833	916	871	2125	0	3954	4511	4369	2733	3657	3410	2698	3728	2388	1999	26	2127	584	15	1041	1046
JMD87_07140_2707	NRS_1390	1	2	46408	27635	42414	25786	25678	98658	382	2496	11540	4	2	35931	22018	39629	2	15632	8110	0	10738	0	11186	11998	1	307	13831	19321	1385	1368	3249	0	28229	33084	35633	18693	24680	23994	22321	29282	21295	16379	885	8237	2047	1302	11268	6414
JMD87_07140_2708	NRS_1390	0	2	13943	8378	11514	7086	8042	26321	63	66	2106	4	2	9501	5863	10700	2	6628	3269	0	3797	1	4444	4673	1	54	5884	7615	569	554	1390	0	7036	9133	9536	5099	6125	6148	6103	7689	5638	4225	422	3735	103	158	3176	2206
JMD87_07140_2709	NRS_1390	0	0	17985	11025	15255	8304	16045	36335	166	1221	1946	0	0	16889	11376	20247	1	11159	5585	0	6944	1	7389	8407	1	64	9555	12482	1017	965	47	0	11732	12712	15037	7858	10401	9215	9597	12755	8700	6774	3697	6045	485	474	5397	2687
JMD87_00540_180	NRS_144	0	0	132	63	104	148	1	261	0	0	31	0	0	259	195	317	0	3916	2241	0	2209	0	2565	2851	0	0	3333	4496	392	444	1433	0	68	84	118	55	82	65	89	105	64	48	0	7	2	12	69	25
JMD87_07145_2710	NRS_1391	0	0	89	58	91	80	9	140	8	85	119	0	0	44	33	54	0	1023	523	0	566	0	587	651	0	0	757	987	84	77	230	0	108	110	107	60	86	80	89	127	91	35	3	257	96	0	138	53
JMD87_07145_2711	NRS_1391	0	10	112747	81661	118448	101855	66974	208889	7847	71869	134970	52	3	74157	37331	78635	1	12175	6359	5	7869	3	8548	9618	1	967	11033	13649	1188	1083	701	0	59342	88031	99813	56390	71333	83648	90788	125571	75420	54902	43894	162937	56997	16406	107488	178525
JMD87_07145_2712	NRS_1391	0	0	247	159	220	276	275	590	21	160	329	0	0	313	187	295	0	114	36	0	46	0	43	50	0	3	82	71	4	6	2	0	176	170	215	119	131	134	159	222	193	119	106	213	93	27	148	275
JMD87_07160_2713	NRS_1393	0	0	4217	3129	3650	3298	1956	7366	16	25	2074	2	0	3350	1961	2759	1	13624	7226	0	8873	0	9845	10125	0	20	11851	16875	1278	1245	3058	0	2034	2183	2856	1376	1822	1797	2229	3658	2537	1760	450	446	1438	30	735	566
JMD87_07160_2714	NRS_1393	0	0	13619	6932	10874	4891	3714	22386	96	550	461	1	3	10133	5193	7562	0	16158	8726	5	12218	0	11780	12965	1	35	14438	20183	1546	1536	3935	0	7758	7741	9773	5357	7394	6997	8319	13099	8905	6318	113	2709	107	22	1828	1259
JMD87_00540_181	NRS_144	0	1	124	78	138	91	0	277	1	0	118	0	0	229	220	257	0	3868	2030	0	2052	0	2474	2740	0	0	3244	4147	405	411	1115	0	149	173	211	110	106	100	110	175	97	61	1	14	3	0	7	7
JMD87_07165_2715	NRS_1394	0	0	2487	1666	2420	772	294	4613	6	4	1407	2	0	5474	2921	4271	0	11493	5773	1	7844	0	7632	8910	0	6	9766	13199	1061	1039	2518	0	1808	1481	1491	930	1480	1261	1759	2314	1667	1073	16	299	38	2	1473	834
JMD87_07165_2716	NRS_1394	0	0	637	396	619	326	325	1293	3	6	235	0	0	1328	715	942	0	2735	1262	0	1477	0	1567	1800	1	0	2207	2684	231	192	450	0	285	300	349	229	322	342	361	421	377	270	9	42	8	0	191	67
JMD87_07170_2717	NRS_1395	0	0	1235	516	587	742	1559	1577	24	239	901	0	0	471	364	381	0	4318	2212	1	2569	0	3132	3269	0	10	3872	5203	418	377	944	0	738	844	412	387	494	504	694	763	411	291	6	172	2311	384	174	244
JMD87_07170_2718	NRS_1395	0	0	10262	6493	9015	4862	4134	17683	103	685	328	2	2	13136	7188	11493	0	9371	5039	1	6436	0	6406	7743	0	63	8276	10795	909	951	2092	0	5387	4570	3788	2308	3458	2921	3991	5835	3634	2457	45	1557	457	9	1236	1090
JMD87_07180_2719	NRS_1396	0	0	122	77	139	47	69	224	0	7	60	0	0	256	152	307	1	7858	4346	1	4410	1	5129	5366	0	0	6781	8862	709	772	1440	0	72	85	73	38	63	93	92	126	60	52	51	5	49	0	26	72
JMD87_07180_2720	NRS_1396	0	1	10099	7695	10871	6793	1056	24019	455	4845	7220	5	2	51251	20455	46054	1	12893	6961	1	8917	1	9402	10283	1	49	11491	15566	1202	1396	2779	0	11846	12423	13665	8832	12686	11873	15146	19954	13556	5345	364	10367	392	1206	10583	18794
JMD87_07180_2721	NRS_1396	0	1	3209	1828	2278	1734	995	5311	18	14	128	2	1	6926	2773	4891	0	5131	2517	0	3106	0	3614	4102	0	2	4562	5459	522	438	1041	0	4043	4102	3976	2582	3906	3910	3631	6066	4031	1410	82	2846	110	25	2716	4636
JMD87_07180_2722	NRS_1396	0	2	9705	7587	11727	4719	4198	25797	62	116	2969	2	0	24852	9210	20052	0	11291	6210	0	7632	1	8084	9252	0	47	10184	13562	1150	1315	2353	0	10161	10671	11805	8177	10827	9861	12759	17989	12333	4817	828	7992	498	85	10749	15770
JMD87_07185_2723	NRS_1397	0	0	80	56	57	69	54	239	0	10	22	0	0	81	46	71	0	185	91	0	86	0	83	119	0	2	132	161	18	13	20	0	96	93	101	47	72	48	56	86	71	47	12	82	0	0	95	127
JMD87_07185_2724	NRS_1397	0	0	2593	1404	1679	1333	1160	4776	8	99	984	1	0	1780	832	1677	0	8388	4331	1	5203	0	5478	5973	0	1	7188	9083	809	775	1746	0	2071	1795	1680	972	1556	1575	1660	2086	1514	773	27	418	27	7	1765	2194
JMD87_07185_2725	NRS_1397	0	1	3069	1559	2700	1483	385	6820	17	31	1045	0	3	4564	2450	4466	0	9303	5265	2	6555	2	6498	7524	1	7	8292	11456	925	1014	2444	0	2595	2367	2277	1439	2279	1976	2417	3600	2261	1093	10	1541	29	5	2361	3302
JMD87_07185_2726	NRS_1397	0	0	772	608	626	462	326	1638	1	0	69	0	0	1873	1016	1775	0	5969	3155	2	3609	0	4081	4298	0	0	5139	6987	513	561	5	0	724	727	757	464	562	556	663	812	632	364	8	176	6	3	481	414
JMD87_07190_2727	NRS_1398	0	0	123	100	84	33	52	304	0	6	38	0	0	293	148	275	0	1771	975	0	940	1	1063	1280	0	0	1402	1858	188	187	0	0	168	178	222	147	155	183	158	206	118	89	15	100	0	0	168	190
JMD87_07190_2728	NRS_1398	0	0	615	518	585	247	10	1656	260	2481	660	17	0	3591	1658	3399	0	7311	4024	0	5016	0	5263	5898	0	3	6283	8533	717	784	1643	0	1407	1198	1297	826	1273	1259	1186	1697	941	491	45	1016	115	101	728	1253
JMD87_07200_2729	NRS_1400	0	0	1272	793	727	668	404	2306	5	2	1101	2	1	1586	991	1883	1	9416	5066	1	6558	0	6650	7370	1	10	8063	11186	931	1080	311	0	1152	1131	1345	1368	2104	2256	2425	3723	2415	578	333	528	25	149	805	1396
JMD87_07210_2730	NRS_1403	0	0	241	150	220	151	0	284	0	0	82	0	0	205	113	177	0	4422	2370	0	2588	1	3002	3113	0	0	3832	4868	422	473	0	0	193	255	341	225	291	291	352	543	479	158	62	203	2	0	101	191
JMD87_07210_2731	NRS_1403	0	0	111	59	126	134	0	212	3	0	51	0	0	154	70	103	0	2010	1077	0	1041	0	1370	1471	0	0	1868	2091	242	185	0	0	68	82	98	72	75	119	124	163	133	45	43	67	0	0	62	42
JMD87_00545_182	NRS_145	0	0	91	46	52	47	83	140	14	151	91	0	0	462	268	390	0	1878	956	0	1131	0	1139	1421	0	0	1594	1872	180	212	492	0	53	56	49	21	11	22	25	38	19	29	3	67	66	1	40	40
JMD87_07210_2732	NRS_1403	0	0	448	254	354	260	4	779	0	0	3	0	1	955	477	770	0	7676	4075	1	4033	0	5472	6170	0	0	6602	7662	779	849	1	0	287	251	331	249	395	423	578	825	478	153	371	441	2	0	344	139
JMD87_07220_2733	NRS_1405	0	0	262	211	233	163	24	585	4	25	0	0	0	186	123	162	0	4239	2239	0	2094	0	3022	3281	0	0	4020	4122	425	454	0	0	200	189	236	128	279	287	334	422	328	111	97	111	1	3	59	78
JMD87_07220_2734	NRS_1405	0	0	0	0	0	0	0	0	0	0	0	0	0	0	0	0	0	0	0	0	0	0	0	0	0	0	0	0	0	0	0	0	0	0	0	0	0	0	0	0	0	0	0	0	0	0	0	0
JMD87_07225_2735	NRS_1406	0	0	440	322	512	400	187	1089	6	6	572	1	0	428	242	345	0	9248	4999	0	5171	0	6962	7585	1	5	8314	9063	988	1032	0	0	721	626	976	892	1154	945	1528	2125	1568	474	2054	2235	7	4	1143	605
JMD87_07225_2736	NRS_1406	0	0	206	189	193	75	3	429	2	0	150	0	0	788	478	688	3	8916	4752	2	5414	2	6817	7188	1	0	8089	9711	960	1047	0	0	209	176	302	271	337	330	446	675	391	139	206	270	1	0	323	154
JMD87_00550_183	---	0	0	8765	5593	8536	5610	2852	18581	74	818	2737	1	0	23403	11974	21172	0	10930	5920	3	7298	0	7720	8857	0	49	9416	12963	1082	1308	3202	0	9343	8209	6355	2255	3962	3201	2624	3800	2861	3143	577	2904	37	252	5164	4985
JMD87_00555_184	NRS_147	0	0	176	126	112	124	169	268	0	0	37	0	1	244	199	249	1	7027	3838	1	4742	0	4825	5600	0	0	6192	8454	755	860	2205	0	94	124	132	37	83	65	112	147	56	63	4	36	0	2	38	129
JMD87_00555_185	NRS_147	0	1	2376	1018	1857	2721	194	3486	65	451	396	0	1	1629	1033	1470	1	17605	9782	1	12436	0	12480	13956	0	1	15435	21003	1792	2134	5114	0	1429	1075	1209	569	854	713	1435	2123	1340	799	41	914	6	3	1226	909
JMD87_00560_186	NRS_148	0	0	86	64	58	86	0	76	6	40	90	0	0	222	199	122	0	5807	3026	0	3168	0	3735	4137	0	0	4933	6325	576	575	1681	0	327	209	29	16	37	9	12	15	1	17	4	10	4	1	9	0
JMD87_00560_187	NRS_148	0	1	335	118	153	262	17	221	6	40	78	3	0	858	726	494	0	17235	9298	1	11438	0	12438	13926	0	2	15256	20015	1799	2043	4984	0	1009	507	62	54	130	49	68	45	10	105	8	92	4	0	21	0
JMD87_09850_3608	NRS_1444	1	0	3	6	9	1	1	23	0	0	0	0	0	0	2	0	0	14	4	0	13	0	17	11	0	0	10	13	0	0	0	0	6	3	13	3	8	3	1	6	1	1	0	0	1	0	0	0
JMD87_00565_188	NRS_149	0	0	4	2	1	1	0	3	0	0	0	0	0	4	4	5	0	40	19	0	9	0	15	24	0	0	27	35	3	3	0	0	12	1	1	1	0	0	0	2	4	2	0	0	0	0	2	0
JMD87_00565_189	NRS_149	0	0	437	293	407	364	184	366	1	28	125	0	0	1070	636	566	1	7255	4027	0	4677	0	4951	5807	0	0	6333	8472	733	855	2195	0	2305	1249	280	137	224	134	163	191	128	248	3	40	42	32	77	195
JMD87_00565_190	NRS_149	0	0	32	33	40	27	8	87	0	1	37	0	1	94	36	36	0	194	65	0	66	0	110	121	0	0	127	165	14	6	51	0	161	130	25	19	15	24	28	45	27	27	0	0	0	1	37	32
JMD87_07230_2737	---	0	0	1338	973	1376	807	320	2417	78	730	1441	1	0	1687	991	1561	0	10814	5873	0	7124	0	7880	9149	0	9	9799	12441	1159	1307	21	0	1092	983	1000	918	1455	1142	2149	3025	2049	586	1225	3	28	5	7	4
JMD87_07230_2738	---	0	0	155	109	112	56	1	272	5	47	44	0	0	301	195	273	0	5044	2562	0	2880	0	3331	3699	0	5	4286	5297	498	521	160	0	212	205	183	229	339	198	381	527	445	88	21	925	3	0	415	156
JMD87_07230_2739	---	0	1	233	171	352	64	1	513	0	3	0	0	0	531	360	461	2	9776	5365	0	6173	0	6934	7608	0	0	8552	11051	1013	1133	1063	0	460	411	379	488	864	776	880	1599	1100	203	62	1593	7	18	1557	1053
JMD87_07230_2740	---	0	0	48	26	52	24	0	94	5	73	169	0	0	76	45	70	0	815	489	0	453	0	555	593	0	0	675	852	86	69	233	0	82	74	74	86	102	109	113	246	234	22	159	66	6	2	107	73
JMD87_07230_2741	---	0	0	652	368	714	188	78	643	2	13	426	1	0	562	295	474	1	8544	4439	0	4555	0	5737	6440	0	5	6949	8554	809	880	2017	0	655	587	600	796	1070	905	1524	2082	1552	235	35	2732	16	493	3633	1994
JMD87_07230_2742	---	0	0	699	346	583	321	121	959	51	400	179	1	0	616	365	488	1	8396	4408	0	5234	1	6226	6389	0	0	7372	9384	889	971	72	0	743	679	579	822	1262	1087	1418	2297	1547	303	44	3626	10	80	4646	1854
JMD87_07235_2743	NRS_1467	0	0	253	273	357	99	34	316	244	2719	574	0	0	234	104	144	0	2840	1441	0	1586	0	1956	2041	0	5	2391	2793	244	292	0	0	585	554	455	601	883	691	1076	1650	1281	215	417	3679	6	8	5172	2375
JMD87_07235_2744	NRS_1467	0	0	585	218	277	238	0	450	58	610	970	0	0	509	259	436	2	9374	5005	0	5984	0	7368	7934	1	0	8792	10728	1054	1174	1	0	366	310	272	483	618	542	832	1259	752	188	1140	3150	0	3	4682	2565
JMD87_07240_2745	NRS_1468	0	1	17011	8239	13349	10486	5376	31585	55	76	26	2	1	4860	2817	4311	0	11715	6307	0	8192	0	8625	9655	0	82	10356	13902	1159	1156	2980	0	12472	13492	15157	7533	10523	9539	7864	13802	8702	8121	142	4453	201	52	3140	2362
JMD87_07240_2746	NRS_1468	0	2	42030	26947	38402	26044	21965	81886	428	3486	21064	12	5	22363	12291	21325	1	14308	7586	1	9651	3	10115	11444	3	249	12494	16951	1485	1540	3702	0	26768	27716	31745	15184	21525	19785	16753	25370	17576	15569	1389	8564	270	317	10151	5528
JMD87_07240_2747	NRS_1468	0	0	3087	1759	3007	2106	4065	5912	25	207	1729	0	0	4915	2482	4370	0	4512	2386	0	2793	1	2801	3359	0	25	3796	4939	444	446	978	0	2314	2287	2888	1399	1806	1784	1307	2092	1379	1225	19	288	94	6	389	250
JMD87_07240_2748	NRS_1468	0	1	2530	1394	2401	1450	324	5098	19	70	1426	0	1	5081	2947	4592	0	6735	3431	0	3853	0	4021	4566	0	13	5495	6956	576	568	1385	0	2708	2633	3279	1376	1876	1659	1270	1778	1284	1182	151	566	36	50	516	152
JMD87_07240_2749	NRS_1468	0	0	1230	669	1030	404	541	2030	4	12	141	0	0	2116	1285	1895	0	4574	2512	0	2893	1	2880	3475	0	5	3816	5190	466	439	1066	0	944	857	1142	473	770	731	461	691	447	480	20	168	8	32	217	91
JMD87_07245_2750	NRS_1469	0	0	7700	5361	7581	3853	2353	14242	33	399	1616	2	1	12049	6994	11022	1	7152	3884	0	4987	0	5100	5733	1	30	6473	8614	690	677	1577	0	5892	6570	6141	3039	5341	5152	2656	3596	2286	3320	64	1284	613	54	1692	757
JMD87_07245_2751	NRS_1469	0	0	10218	6130	8800	5805	6147	19954	326	2536	2123	4	2	8954	5642	8190	0	4518	2335	1	2562	1	2801	3355	0	62	3608	4881	421	401	975	0	7848	9524	7318	4158	5877	4864	3524	5100	3246	3540	741	3184	563	49	2319	1853
JMD87_07250_2752	NRS_1470	0	1	2166	1448	2265	1209	279	4575	7	7	183	0	0	7836	3798	6885	2	8772	4694	0	5657	0	6058	6593	0	9	7601	10295	775	862	1988	0	2314	2547	2516	1686	2417	2295	2026	2853	1762	1084	355	840	52	12	1800	868
JMD87_07255_2753	NRS_1471	0	1	14371	9107	12966	5648	6166	25937	31	29	1906	3	0	26336	13134	22865	1	17317	9280	1	12758	0	12366	13966	1	77	15662	21685	1759	1948	4473	0	13722	12494	13738	8878	13442	12076	10694	15655	9628	6197	2774	6849	480	406	6418	5009
JMD87_07260_2754	NRS_1472	0	1	299	267	276	179	92	779	8	99	282	0	1	839	434	744	0	1025	557	0	474	0	632	725	0	0	809	1173	87	92	202	0	293	357	372	258	265	333	276	409	272	166	31	177	24	8	136	136
JMD87_07260_2755	NRS_1472	0	0	1056	462	785	563	573	2197	67	753	1140	0	1	22466	12653	22399	1	14554	7393	1	9830	1	10278	11338	1	4	12511	16818	1380	1428	3564	0	1367	1508	1469	944	1389	1520	1175	1742	1114	607	593	1714	282	2	907	332
JMD87_00575_191	NRS_151	0	1	23505	12532	20041	11482	13738	51430	477	4225	9144	7	4	23305	13172	23116	3	12842	7197	1	8855	1	9251	10163	1	131	11501	15433	1371	1417	4043	0	21645	19843	16964	7985	12015	10516	17618	22386	15727	7758	125	2832	652	517	7245	7026
JMD87_07270_2756	NRS_1474	0	1	4540	2330	4028	2020	2908	10894	338	3697	4029	3	1	3075	1853	3234	0	9419	5050	1	6771	0	6619	7711	1	24	8196	11145	929	900	2256	0	4429	3959	4376	2552	3599	3133	3539	4592	2764	1548	159	616	166	67	1073	444
JMD87_07270_2757	NRS_1474	0	0	4694	2267	3461	1833	4769	8053	31	99	937	0	0	3407	2174	3508	0	12417	6536	0	8283	0	8196	9464	0	26	10577	14499	1191	1178	3125	0	4333	3743	3810	1970	3263	2838	2654	4191	2878	1587	40	437	20	42	822	737
JMD87_07275_2758	NRS_1475	0	0	690	403	644	456	42	1650	22	141	131	2	0	1223	808	1221	0	2718	1369	0	1478	0	1616	1779	0	6	2258	2916	253	222	623	0	556	694	718	377	520	466	481	773	565	312	259	336	12	10	265	191
JMD87_07280_2759	NRS_1476	0	0	1337	716	1605	220	223	2530	2	16	85	0	1	2788	1460	2668	1	12075	6441	0	8656	0	8676	9437	0	14	10526	14977	1158	1276	2900	0	1280	1160	1745	930	1128	1091	1532	2158	1802	540	8	449	27	4	128	129
JMD87_07285_2760	NRS_1477	0	1	6562	3615	5366	3573	2193	13380	17	49	1860	0	0	2665	1528	2507	0	4971	2645	1	2928	1	3163	3559	0	36	4107	5433	417	443	96	0	3996	4265	4437	2671	3572	3254	4481	6661	4265	2221	34	1074	62	77	1377	1130
JMD87_07285_2761	NRS_1477	0	0	2454	1340	2258	1629	1166	4440	2	37	1117	0	0	863	545	960	0	6466	3302	1	3662	0	4046	4674	1	14	5419	7240	607	581	1712	0	1542	1771	1757	1019	1471	1310	1727	2525	1412	806	11	72	43	4	649	650
JMD87_00575_192	NRS_151	0	0	9299	5748	8773	4314	3702	18770	43	78	28	0	1	18781	11041	19475	0	14052	7365	0	8351	0	9885	10752	0	34	12561	16590	1406	1459	4301	0	9432	9319	8398	3799	5783	4801	7686	10109	7040	3393	94	900	78	83	2439	2117
JMD87_07295_2762	NRS_1478	0	0	1453	619	1031	553	596	2782	48	743	61	0	0	769	433	705	1	7645	4063	0	4780	1	4786	5738	0	4	6220	8553	767	825	1675	0	724	610	921	697	841	689	1027	1874	1154	468	24	626	23	1	427	339
JMD87_07300_2763	NRS_1479	0	0	111	62	92	56	75	266	3	93	220	0	1	411	212	322	0	348	181	0	185	0	190	231	0	1	265	370	32	21	65	0	153	102	158	110	141	144	150	271	178	110	19	109	8	0	83	114
JMD87_07300_2764	NRS_1479	0	0	243	178	307	200	206	687	0	0	99	0	0	660	351	543	0	1208	526	0	657	0	681	745	0	3	973	1297	110	85	212	0	211	281	333	242	264	280	341	453	327	147	19	127	4	0	135	107
JMD87_07305_2765	NRS_1480	0	1	1194	633	905	627	94	2504	25	271	812	0	0	1498	907	1247	1	6278	3459	0	3977	1	4120	4893	0	11	5393	7242	652	662	1396	0	431	453	590	376	583	579	590	662	424	320	10	273	98	0	429	286
JMD87_07305_2766	NRS_1480	0	0	2665	1649	2748	1393	147	5723	37	244	2710	0	0	7075	4096	6132	2	10971	5588	2	7565	0	7703	8640	0	6	9534	12981	1088	1053	2686	0	1255	1209	1630	992	1671	1467	1255	2095	1359	890	21	526	266	13	744	208
JMD87_00575_193	NRS_151	0	0	9545	6352	9273	5862	10588	22502	335	3228	4663	0	2	13449	8121	13686	1	7060	3574	0	4215	0	4703	5553	0	65	5976	7554	715	682	1918	0	8748	8130	7058	3418	5109	4548	6821	9549	6891	3256	140	2177	303	51	2738	2556
JMD87_07310_2767	NRS_1481	0	0	2995	1912	3025	1945	1027	8491	70	681	4254	2	1	15062	8261	16825	0	6744	3670	2	4454	0	4452	5137	0	14	5836	7656	636	642	1449	0	2669	3279	4506	2251	3219	2959	5394	7604	4508	1938	126	1424	276	224	1096	2190
JMD87_07310_2768	NRS_1481	0	0	2344	1557	2180	1474	796	6193	26	383	1704	1	0	8087	4043	8247	1	3866	1907	0	2247	0	2272	2777	1	19	3043	4075	335	318	732	0	2696	2896	3291	2062	2712	3001	3258	4179	2781	1386	250	824	408	299	882	1640
JMD87_07310_2769	NRS_1481	0	1	6825	5236	7172	4458	3020	15310	162	1058	4678	0	1	32220	15793	34482	0	11370	5690	1	7142	1	7575	8747	0	27	9884	13054	1058	983	2088	0	4200	5558	6477	3796	4999	5733	6509	8490	5249	3159	679	2042	609	514	3567	4014
JMD87_07310_2770	NRS_1481	0	4	52875	37600	52026	30507	36193	107622	272	542	34900	28	2	38186	17695	39700	5	13175	7093	0	9200	1	9519	10177	0	421	11674	16113	1290	1119	5	0	38474	45685	50517	30002	39741	44760	48187	68886	46661	25878	5605	21863	1183	184	30317	45216
JMD87_07315_2771	NRS_1482	0	0	1293	707	1175	882	1170	2532	11	36	2389	1	0	3090	2061	3138	1	7410	3689	2	4690	0	4734	5632	0	6	6227	8427	710	588	1451	0	681	711	835	608	716	776	578	895	660	480	56	272	247	5	260	475
JMD87_07315_2772	NRS_1482	0	0	1636	884	1295	671	751	3382	27	435	806	0	0	2747	1630	2376	1	8248	4416	0	5508	0	5318	6189	0	7	7070	9493	810	698	1835	0	882	842	1043	594	720	781	677	1124	748	583	13	355	188	5	371	482
JMD87_07320_2773	NRS_1483	0	0	80	35	63	4	0	129	0	0	23	0	1	68	73	85	0	11116	6175	2	7766	2	7287	8449	0	2	9734	13387	987	1184	2542	0	259	204	95	34	89	33	45	69	91	32	25	7	0	2	64	21
JMD87_07320_2774	NRS_1483	0	1	947	536	743	284	132	1358	161	1270	208	0	0	390	207	276	0	5999	3117	0	3393	0	3782	4016	1	10	5001	6583	560	511	1366	0	2032	2084	1221	313	722	485	314	509	306	304	44	392	270	8	522	713
JMD87_07320_2775	NRS_1483	0	0	1290	713	946	586	502	2096	196	1927	185	0	1	264	185	237	1	4129	2183	0	2575	0	2698	2945	0	2	3481	4701	406	362	961	0	2783	2964	1629	451	1039	615	428	660	349	430	103	262	212	4	1064	963
JMD87_07320_2776	NRS_1483	0	0	200	112	183	87	1	216	3	29	16	0	0	334	198	258	0	8613	4279	0	5117	0	5557	6343	1	0	7379	9830	747	778	1829	0	329	370	151	80	117	52	50	66	76	53	4	1	2	9	76	80
JMD87_07320_2777	NRS_1483	1	0	96	69	65	108	17	189	0	1	91	0	0	164	136	167	0	3197	1573	1	1655	0	2059	2170	0	0	2769	3367	247	232	118	0	285	364	156	78	87	50	79	45	61	30	5	5	4	4	33	84
JMD87_07325_2778	NRS_1484	0	0	316	213	259	207	52	500	3	126	155	0	0	353	212	304	0	6313	3353	0	3682	0	3937	4651	0	1	5262	7166	549	650	1631	0	1109	1137	777	157	365	223	173	256	169	128	333	8	5	109	63	596
JMD87_07325_2779	NRS_1484	0	0	39	12	12	30	0	39	10	58	14	0	0	26	22	27	0	431	192	0	191	0	209	257	0	0	311	318	35	24	66	0	157	114	70	14	47	19	12	29	26	11	0	0	13	7	1	42
JMD87_07325_2780	NRS_1484	0	0	427	302	431	296	23	808	374	3947	34	0	0	1063	611	975	1	12593	6836	0	7864	0	8579	9615	2	0	11090	14166	1259	1433	2713	0	2450	2579	1645	356	740	459	510	719	540	290	16	499	28	20	480	698
JMD87_00580_194	NRS_152	0	0	132	59	98	86	0	159	1	1	1	0	1	394	254	415	1	9417	5009	0	5997	0	6625	7509	0	0	8072	10377	919	976	2675	0	31	34	35	30	42	58	30	50	102	37	4	3	2	0	161	718
JMD87_07340_2781	NRS_1486	0	2	62958	46128	63445	54161	73893	110548	1263	10502	84591	23	3	128765	71012	113966	6	12377	6374	1	8345	1	8565	9588	1	502	10967	14599	1207	1186	2712	0	25878	37173	40179	21665	28521	31165	39639	52465	29306	22985	1749	18607	5303	2266	18418	20548
JMD87_07340_2782	NRS_1486	0	4	50873	31327	43659	28496	29072	90344	433	3333	22966	7	1	74628	43865	70497	3	10651	5388	3	7223	0	7476	8437	0	241	8961	12216	998	1024	2433	0	36396	36692	37029	19243	27421	25915	32767	49015	32584	21410	1665	8342	2794	1634	11267	11867
JMD87_07340_2783	NRS_1486	0	3	20864	11616	16984	13037	14620	34067	211	1371	2624	5	4	38121	24445	37873	1	8186	4488	1	5671	2	5686	6646	0	111	7063	9924	835	745	1882	0	10758	12030	12927	6543	10084	8736	11506	17678	11041	7525	254	2766	1343	247	4601	4868
JMD87_07340_2784	NRS_1486	0	1	22026	14675	21559	15700	13589	45085	262	1745	2421	3	1	45833	27653	40044	0	6490	3331	3	3802	0	3893	4593	0	124	5516	7260	562	560	1282	0	12516	14785	15434	7511	9733	9243	12722	18383	12284	8337	583	3389	980	50	5336	4506
JMD87_07345_2785	NRS_1487	0	0	4852	2905	4291	2554	679	12404	47	284	129	1	0	2392	1346	2717	0	7178	3976	0	4542	3	4709	5254	0	28	6239	8369	713	680	1565	0	3244	3756	3530	1804	2752	2471	4976	6132	4671	1408	28	1083	171	7	1801	2638
JMD87_07345_2786	NRS_1487	0	0	6410	3549	5626	3333	3761	14847	194	1380	1247	3	0	4959	2812	5858	1	15761	8623	0	11523	1	11506	13206	1	18	14279	19501	1612	1797	4116	0	3998	4349	4235	2298	3642	2718	6062	8396	5563	1897	48	1409	116	12	1949	3578
JMD87_00580_195	NRS_152	0	0	153	97	133	33	302	427	0	9	63	0	0	590	485	775	0	16838	8791	1	11002	0	12490	13523	0	0	15228	19580	1622	1732	5227	0	73	74	33	96	143	101	101	142	81	59	19	103	60	0	665	479
JMD87_07360_2787	NRS_1490	0	0	529	255	270	336	165	1002	4	20	128	0	0	379	268	343	0	1433	700	0	899	0	855	961	0	7	1148	1391	139	110	274	0	434	365	334	175	248	198	355	569	505	181	321	234	15	0	95	46
JMD87_07365_2788	NRS_1491	1	1	15126	8616	11313	8244	9919	26919	82	848	5502	1	2	15580	9299	13359	1	11532	6036	2	7227	0	7895	8447	1	78	10005	13707	1028	1025	2564	0	11722	11870	11680	7942	11817	10153	7835	9750	6589	5716	1189	2259	121	29	2812	2193
JMD87_07365_2789	NRS_1491	0	0	270	157	216	208	195	585	5	39	115	0	0	220	137	173	0	153	95	0	82	0	73	88	0	6	116	135	11	10	25	0	273	204	210	168	216	206	152	174	136	113	14	34	3	3	41	43
JMD87_07365_2790	NRS_1491	0	0	5427	3737	4904	2846	1847	10173	32	168	1547	5	0	4869	2818	4297	1	5791	3201	0	3407	1	3803	4386	0	16	4986	6617	579	590	1254	0	4397	4296	4365	2929	4112	3861	2701	3927	2772	2281	41	1037	555	324	1332	1050
JMD87_07370_2791	NRS_1492	0	0	2277	1271	1948	1347	1242	4445	9	22	655	0	0	3102	1834	2668	2	2538	1231	1	1411	0	1536	1865	0	14	2251	2686	229	203	305	0	2276	1975	1777	1249	1681	1669	1399	1672	1193	907	144	215	48	7	718	628
JMD87_07370_2792	NRS_1492	0	0	3693	2325	3454	1771	1399	6333	16	82	164	2	1	7170	3967	6271	2	10861	5436	1	6556	0	6955	8147	0	15	8936	11679	990	937	2124	0	3998	3401	3379	2109	3167	2907	2447	2987	2058	1667	32	344	214	10	1401	800
JMD87_07370_2793	NRS_1492	0	0	39730	25073	41828	30632	35850	74709	344	1805	13525	10	3	18967	9680	16189	2	6995	3711	2	4519	0	4834	5142	1	195	6074	8392	657	578	1230	0	34897	40790	36085	24068	31682	32566	29322	38891	27208	19891	1964	7257	682	1092	17884	14249
JMD87_07375_2794	NRS_1493	0	0	12426	8115	10829	6106	3493	19484	34	54	452	3	0	13592	7867	11714	2	11517	5866	0	8014	1	7939	8980	1	50	10167	13899	1054	1094	2688	0	11319	10850	10542	7150	10805	8995	9233	12036	7643	4972	432	2269	167	495	6159	3848
JMD87_07375_2795	NRS_1493	0	2	62299	42807	61076	43929	29043	116085	1030	8573	14111	17	3	32850	16583	25947	1	12281	6372	2	7831	0	8169	9495	0	291	10530	14039	1162	1101	2590	0	36968	41985	36144	26020	37158	33801	27972	43232	28624	22485	2150	10067	3747	1968	21982	14059
JMD87_07385_2796	NRS_1495	0	14	3888	2736	3961	2003	2112	6446	37	199	500	1	0	4275	2158	2831	1	2637	1414	1	1511	0	1754	2054	0	20	2388	2928	254	233	558	0	2840	3747	3634	1935	2523	2513	2234	2715	2240	1785	233	695	54	56	1518	1333
JMD87_07385_2797	NRS_1495	0	1	8369	6083	8699	3994	2226	13306	111	770	203	0	2	22974	10638	14009	0	6999	3654	0	4321	1	4447	5007	0	36	5791	7817	659	541	1707	0	8071	8363	8005	4888	7089	6191	5314	6699	4947	4609	278	2113	207	228	3055	2661
JMD87_07385_2798	NRS_1495	0	7	12751	9161	13521	6885	4790	19539	298	2686	4804	1	1	25808	11911	16295	0	8329	4230	0	5319	0	5824	6448	1	54	7381	9214	858	729	1787	0	14058	13591	13254	7883	11148	10030	9231	11060	8641	7076	603	2742	895	212	4041	3801
JMD87_07385_2799	NRS_1495	0	2	36533	21899	33996	18536	17633	58118	390	3519	17846	11	2	37911	19907	25928	2	11055	5953	1	7509	1	7708	8655	0	129	9731	13324	1000	1024	2875	0	36906	36723	33335	20737	30281	27156	22135	31028	23248	19781	2506	7886	546	928	12183	14043
JMD87_07385_2800	NRS_1495	0	0	3983	2743	4052	2231	2510	6768	33	284	1229	1	3	6391	3362	4490	1	3463	1668	0	1821	0	2171	2312	0	9	2795	3731	269	248	750	0	3324	4534	3856	2431	3365	3197	2802	3518	2525	2237	231	1517	817	92	1479	2201
JMD87_07390_2801	NRS_1496	0	0	466	307	389	236	418	858	1	22	164	0	0	1474	725	962	0	1355	697	0	663	0	659	760	0	0	1072	1372	119	92	245	0	684	599	573	296	421	369	349	435	338	264	5	42	9	16	57	79
JMD87_07395_2802	NRS_1497	0	0	1099	825	1165	801	517	2363	5	5	271	3	3	1342	614	997	0	590	294	0	301	0	315	388	0	16	460	618	52	47	0	0	719	768	927	514	742	708	533	747	525	494	20	263	8	11	232	175
JMD87_07395_2803	NRS_1497	0	1	7761	4934	7673	4617	3917	15924	64	527	921	1	2	17152	8842	13860	1	3947	1915	0	2525	0	2427	3011	1	48	3297	4270	346	289	773	0	5533	4973	5904	3359	4706	4461	3367	4737	3629	3299	77	986	288	210	1382	1161
JMD87_07405_2804	NRS_1499	0	8	9625	6189	7842	6162	9274	18342	30	38	7358	3	0	7390	3716	5803	2	2417	1143	1	1179	1	1418	1587	0	29	2073	2338	221	193	407	0	4910	5525	5920	3324	4247	4304	3285	3880	3526	3041	151	1073	60	192	1767	1466
JMD87_07405_2805	NRS_1499	0	0	4895	3423	4583	3361	3151	10474	31	204	3052	0	0	8472	4438	6937	0	4587	2404	0	2474	0	2981	3238	0	27	3744	4850	464	399	818	0	2992	3559	4005	2226	3054	2897	2206	2774	2049	1997	82	918	151	92	945	668
JMD87_07405_2806	NRS_1499	0	0	6546	3541	4993	2794	3831	9971	48	288	1574	0	2	8267	4746	7137	0	6933	3522	1	4385	0	4570	5441	0	36	6077	7941	672	605	1516	0	4075	3787	4531	2553	4126	3432	2740	3628	2567	2537	254	988	90	45	1275	968
JMD87_07420_2807	NRS_1502	0	16	24450	15097	22381	12849	11354	44097	189	1092	3143	8	1	41240	21304	34240	4	9990	5377	3	6617	1	6493	7559	3	102	8433	11271	983	940	2242	0	20408	19183	22362	12692	19105	18306	15713	20684	14754	12264	313	3998	910	209	7991	4963
JMD87_07420_2808	NRS_1502	0	0	249	149	180	144	149	495	0	0	35	0	0	321	134	228	0	202	108	0	110	0	85	140	0	0	165	211	15	12	48	0	179	203	211	91	158	140	110	150	109	101	20	26	3	2	33	26
JMD87_07420_2809	NRS_1502	0	3	35041	25595	38520	18909	23256	63571	225	1138	3266	336	2	119897	59789	102254	1	19185	9823	5	13823	1	14178	15490	1	135	17261	23880	1746	1877	4448	0	19025	21130	23541	14446	20871	20225	17416	21861	15720	13101	518	3556	480	208	9099	7489
JMD87_07420_2810	NRS_1502	0	0	16844	11303	17101	7662	5519	31197	90	80	1765	6	1	45894	25219	40799	3	13895	7189	0	9425	0	9345	11067	0	61	12386	16418	1372	1255	3357	0	8336	8202	9956	6068	8792	7634	6965	10271	6534	5613	122	1658	275	24	2676	2298
JMD87_07425_2811	NRS_1503	0	2	3559	2254	3639	1565	2031	6441	13	54	1090	0	0	21601	13276	20036	0	14209	7317	2	9801	0	10367	11469	0	4	12642	16757	1323	1320	67	0	2207	2368	2669	1633	2482	1924	1949	2760	1645	1493	18	319	45	8	1114	687
JMD87_00060_32	NRS_21	0	0	36	30	26	29	3	106	0	4	10	0	0	22	21	52	0	463	263	0	311	0	343	364	0	0	412	536	35	44	139	0	26	32	45	18	24	25	16	40	19	10	0	3	18	12	46	136
JMD87_00595_196	NRS_155	0	1	23	10	26	1	0	14	17	151	8	0	0	83	88	93	0	5766	3135	0	3867	0	3958	4587	0	0	4981	6703	537	616	1835	0	24	14	4	4	26	8	10	34	14	6	9	564	87	10	223	679
JMD87_00595_197	NRS_155	0	0	31	19	29	4	104	77	205	2035	334	0	0	93	79	119	0	5193	2970	1	3620	0	3798	3997	0	0	4677	6520	512	533	1817	0	31	17	35	15	18	38	29	55	28	14	33	628	27	51	568	1307
JMD87_07430_2812	NRS_1517	0	33	66717	33878	53353	47705	41076	117693	2298	19715	56135	16	2	46348	31729	39415	2	7237	3804	2	4550	3	4847	5485	0	670	6236	8411	650	626	1507	0	27184	32070	33344	19426	23489	25178	23335	33278	21501	22116	27063	29381	4093	398	6238	4097
JMD87_07435_2813	NRS_1518	0	1	9358	5101	7543	3810	1383	17988	81	778	1714	0	0	12694	7393	13338	2	13059	7447	2	9357	2	9353	10444	0	53	11843	16235	1276	1342	3519	0	5010	5098	4955	2730	3952	3831	6175	8116	5835	2590	785	1057	67	531	3540	1261
JMD87_07435_2814	NRS_1518	0	0	1905	1149	1487	1124	393	4426	1	2	748	0	0	2202	1217	2059	0	2202	1121	0	1233	0	1234	1428	0	13	1714	2432	194	160	412	0	1450	1357	1470	735	960	1017	1443	1988	1520	861	23	630	5	2	518	376
JMD87_07440_2815	NRS_1519	0	0	1390	898	1438	862	308	3135	8	61	2526	0	0	8561	4033	7186	0	6044	3050	0	3619	1	3650	4387	0	7	5023	6578	527	489	1139	0	1951	2388	2667	1445	2092	1733	2567	3470	2427	1034	1248	1424	691	62	278	169
JMD87_07450_2816	NRS_1521	0	1	799	388	483	759	248	1991	2	0	184	1	0	228	198	285	0	2367	1154	0	1304	0	1508	1616	0	6	2022	2329	186	167	67	0	665	605	554	309	497	370	495	985	806	313	176	253	28	18	422	931
JMD87_07450_2817	NRS_1521	0	0	1084	551	891	576	795	2266	122	1277	482	0	0	906	612	948	0	4949	2661	0	3144	0	3012	3570	0	6	4245	5793	458	458	1048	0	438	446	479	240	436	376	568	723	519	257	9	57	151	108	622	623
JMD87_07460_2818	NRS_1523	0	0	7365	3887	5702	2869	3138	15660	204	1927	6923	3	0	2475	1395	2301	0	3232	1647	0	1838	0	2062	2342	0	10	2793	3420	292	306	694	0	7414	6541	6259	3808	5290	5677	7039	10488	7501	3535	508	1549	86	542	2373	5238
JMD87_07460_2819	NRS_1523	0	0	3721	2161	3064	1554	1395	7577	21	232	1845	1	0	3089	1629	3026	1	5090	2618	0	3160	0	3297	3823	0	16	4463	5843	460	428	1173	0	3231	3204	3000	1688	2462	2526	3033	4302	3766	1758	36	719	129	435	1245	2999
JMD87_07460_2820	NRS_1523	0	0	2955	1792	2635	1184	1129	6086	194	1580	1630	1	0	5246	3042	5545	0	6786	3519	0	4584	0	4563	5483	0	11	5962	7809	662	636	1686	0	1636	1674	1615	933	1423	1556	1756	2761	1812	980	35	265	235	223	949	1541
JMD87_07460_2821	NRS_1523	0	0	1643	1069	1310	698	368	3181	209	1438	1800	0	0	4350	2683	4580	0	8564	4460	0	5429	1	5635	6582	0	9	7368	9472	774	735	1977	0	1375	1260	1243	742	1101	1024	1218	1792	1479	544	18	218	825	89	519	912
JMD87_07465_2822	NRS_1524	0	0	640	526	685	558	524	1863	8	11	545	1	0	4003	1867	3381	0	3321	1786	0	2118	0	2138	2601	0	7	2854	3873	302	261	711	0	716	658	587	346	472	464	711	921	757	350	21	99	11	36	320	580
JMD87_07465_2823	NRS_1524	0	0	691	480	549	448	221	1636	12	39	260	0	0	5499	2632	4765	1	7800	4231	0	4831	0	5179	5749	0	5	6774	8944	797	706	1888	0	792	763	844	376	735	527	844	1225	1034	353	19	167	122	37	321	715
JMD87_00600_198	NRS_156	0	0	9	4	25	3	0	18	2	16	34	0	1	47	72	84	1	4801	2706	1	2588	0	3067	3597	0	0	3981	5001	476	526	1441	0	0	11	17	5	10	2	5	13	1	7	103	261	52	3	256	661
JMD87_07465_2824	NRS_1524	0	0	474	310	430	181	264	873	4	0	184	0	0	1591	708	1156	0	1758	838	0	1003	0	1027	1242	0	5	1448	1719	155	143	0	0	513	488	503	266	385	318	538	723	565	230	17	118	13	11	275	407
JMD87_07465_2825	NRS_1524	0	0	4643	2966	4690	3194	2087	9157	171	1906	2971	1	0	6287	3394	5514	0	5258	2706	0	3245	0	3379	3814	0	38	4470	5720	545	509	1128	0	4642	4576	4380	2489	3400	3119	4926	6133	5917	2207	123	1909	609	288	1640	4451
JMD87_07470_2826	NRS_1525	0	1	6116	3510	5333	3123	2000	10710	270	2260	1288	2	3	11265	5465	9511	0	10173	4978	0	6117	0	6864	7723	0	57	8852	10998	960	855	2195	0	6624	6280	5898	3115	4274	4250	6068	9368	8011	3137	69	1690	1464	100	2750	4731
JMD87_07470_2827	NRS_1525	0	0	1056	742	929	343	207	1604	83	578	237	1	0	1398	683	1034	1	7586	3849	0	4826	2	4875	5635	0	1	6527	8118	753	680	1658	0	1256	1150	1194	548	922	822	1088	1742	1422	583	6	182	96	19	653	800
JMD87_07470_2828	NRS_1525	0	0	4	2	1	1	1	1	0	0	2	0	0	0	0	0	0	0	0	0	2	0	2	0	0	0	1	2	1	0	0	0	0	1	2	0	0	0	0	3	0	0	0	0	0	0	1	2
JMD87_00600_199	NRS_156	0	0	73	29	84	64	1	91	0	2	10	0	0	235	239	308	0	14271	7394	2	9369	0	10042	11558	0	1	12263	16395	1470	1482	250	0	17	30	62	34	20	31	33	49	39	25	53	1075	94	0	1408	3419
JMD87_07495_2829	NRS_1529	0	0	5	0	6	0	0	6	0	0	0	0	0	8	5	3	0	124	55	0	51	0	67	82	0	0	100	99	8	17	0	0	2	5	2	3	4	2	1	3	0	0	0	3	0	0	1	0
JMD87_07505_2830	NRS_1531	0	0	110	36	12	49	2	88	0	0	4	0	0	51	49	66	2	6754	3515	0	3884	0	3822	4676	0	2	5533	7462	664	676	1470	0	62	63	42	36	94	37	35	72	54	44	131	8	8	0	1	3
JMD87_07505_2831	NRS_1531	0	1	18	3	7	12	0	5	0	2	1	0	1	38	71	95	1	11408	6248	0	7250	0	8072	9028	0	0	9952	13331	1169	1218	2486	0	4	3	11	1	9	8	4	12	3	2	2	22	2	0	10	0
JMD87_07505_2832	NRS_1531	0	1	183	76	96	38	1	320	4	0	25	0	1	88	90	155	0	10958	5999	5	7750	1	7661	8832	0	0	9679	12999	1080	1309	2927	0	76	43	159	48	59	95	55	267	67	63	3	35	2	0	48	0
JMD87_07510_2833	NRS_1532	0	0	216	99	162	61	0	339	0	5	48	0	0	155	150	206	0	12655	6708	1	8457	0	8930	10134	1	0	11209	14999	1230	1177	3309	0	214	202	167	135	160	133	133	213	124	70	137	180	5	7	71	26
JMD87_07510_2834	NRS_1532	0	0	60	34	54	2	0	211	0	0	64	0	1	30	36	39	0	3380	1869	0	2067	0	2084	2392	0	0	2769	3699	323	318	219	0	71	33	72	42	38	28	40	34	31	9	4	46	1	0	3	0
JMD87_00600_200	NRS_156	0	1	296	93	243	99	5	321	66	505	135	0	0	252	212	302	0	11308	6058	1	7416	2	7901	8777	0	2	10108	13276	1150	1240	3110	0	116	85	59	85	66	69	114	72	74	83	48	1665	4	53	1821	4639
JMD87_07525_2835	NRS_1535	0	0	21288	12273	18190	11060	11880	44110	405	3564	3664	1	0	17321	9362	16416	1	6552	3428	0	4296	0	4424	4859	1	113	5642	7518	592	679	1640	0	19185	18118	19772	11183	15703	14939	16043	21334	14456	8915	650	4854	904	696	8612	8456
JMD87_07525_2836	NRS_1535	0	0	3036	1907	2304	1563	1734	6037	25	100	1	2	1	3353	1878	3104	0	3656	1753	0	1811	0	2129	2284	0	10	2889	3712	319	286	727	0	2296	2718	2602	1494	1935	1784	1778	2288	1912	1098	35	536	43	6	880	804
JMD87_07525_2837	NRS_1535	0	3	23940	13469	21929	11935	7626	56658	389	3532	2431	6	3	35657	18850	35552	2	13896	7295	1	10096	2	10001	11233	1	139	12414	17158	1318	1365	3772	0	31753	30000	29744	18460	27181	24857	23226	35562	24115	13922	294	8698	616	659	13729	10204
JMD87_07535_2838	NRS_1537	0	0	1203	742	1053	551	682	2794	12	116	362	0	0	1944	1004	2053	0	983	548	0	728	0	771	822	0	2	992	1260	105	104	276	0	2504	2194	2230	1310	1946	1857	1768	2694	1916	948	69	710	207	166	621	692
JMD87_00600_201	NRS_156	0	0	725	468	625	587	6	1057	3	8	89	0	1	480	340	473	0	15417	8309	2	10867	0	10952	12464	1	0	13394	18281	1479	1675	456	0	348	385	335	236	347	365	342	461	301	252	39	6106	48	185	11527	18452
JMD87_07535_2839	NRS_1537	0	0	919	525	831	695	229	2721	7	118	377	0	0	3195	1615	3012	0	3832	1844	1	1970	0	2007	2417	1	6	3091	3859	300	297	674	0	1849	1445	1448	697	978	947	938	1316	1122	739	52	221	8	73	253	297
JMD87_07535_2840	NRS_1537	0	0	863	544	560	306	199	1436	1	0	341	0	0	1555	890	1478	0	4357	2225	0	2319	0	2775	2897	0	0	3679	4602	395	360	1154	0	1119	1251	1125	570	906	784	774	1026	788	553	154	543	172	92	222	485
JMD87_07535_2841	NRS_1537	0	0	172	130	165	55	112	310	17	120	34	0	0	285	167	280	0	327	190	0	180	0	215	213	0	0	294	339	31	45	76	0	275	223	255	123	164	174	137	198	178	109	83	117	10	14	123	111
JMD87_07550_2842	NRS_1540	0	1	3749	1691	2124	1330	3833	6464	7	31	790	0	0	4501	2796	4443	1	9744	5194	1	7033	2	6808	7911	0	23	8674	11793	928	933	2483	0	2799	2282	3160	1569	2572	2178	2395	3298	2130	1075	13	68	94	9	127	175
JMD87_07550_2843	NRS_1540	0	1	4056	2378	2958	2006	4327	8659	5	26	2271	0	0	5617	2923	5075	0	8024	3977	0	4992	1	4974	5686	0	19	6741	8253	685	617	1632	0	6927	5461	7163	3675	4878	4746	5480	7172	5590	2523	339	2163	70	422	2790	3038
JMD87_07550_2844	NRS_1540	0	2	10369	5501	9151	4490	6599	22259	72	565	2276	0	2	16274	8222	16093	4	15498	8040	3	10715	2	11311	12199	1	40	13639	18636	1427	1504	957	0	11192	9735	11822	6823	9907	9692	10147	15313	9747	4956	466	4697	259	35	5956	7128
JMD87_07550_2845	NRS_1540	1	0	1551	864	1054	744	533	3593	115	1093	518	1	0	2186	1099	2213	1	3632	1848	0	2164	0	2235	2473	0	3	2934	4040	301	301	790	0	1103	1285	1445	760	1083	955	1014	1501	1071	577	3	635	64	8	711	683
JMD87_00600_202	NRS_156	0	0	174	50	80	72	1	132	0	12	248	0	0	126	110	152	0	7335	4023	1	4649	0	5171	5662	0	0	6447	8270	773	835	2221	0	46	51	46	25	72	48	48	63	84	38	270	965	25	0	1604	3065
JMD87_07550_2846	NRS_1540	0	1	6974	3498	5787	3446	772	14675	189	1759	4963	2	0	4364	2297	4121	0	4052	2319	1	2433	0	2468	2793	0	43	3479	4781	364	335	887	0	6326	6296	6402	3802	4990	5326	5411	7967	5995	2795	171	4013	332	325	3928	3684
JMD87_07550_2847	NRS_1540	0	0	3776	1879	3033	1812	1324	7797	64	466	1172	0	1	2972	1525	2734	0	3091	1639	0	2079	0	2032	2142	0	22	2700	3672	272	296	640	0	3284	3301	3615	1782	2522	2666	2848	4087	3193	1533	32	3202	460	272	1585	1841
JMD87_07555_2848	NRS_1541	1	1	393	279	335	242	38	954	49	494	123	0	0	522	402	562	0	5185	2728	0	3214	0	3467	3928	0	0	4468	5965	432	456	1271	0	378	442	512	315	285	394	594	937	556	255	6	39	20	187	34	340
JMD87_07555_2849	NRS_1541	0	2	4915	2801	4278	2426	2939	8519	56	478	1850	1	1	47603	23194	37307	1	15455	8066	1	11610	0	11230	12617	1	18	13602	19524	1496	1455	4035	0	3843	4242	5408	2942	3647	3841	6586	8760	4811	2322	679	936	247	1297	2803	3884
JMD87_07570_2850	NRS_1544	0	0	149	100	163	88	9	308	0	0	16	0	0	181	155	190	0	1072	556	0	606	0	672	759	0	0	873	1204	87	80	232	0	145	148	144	68	98	100	70	81	56	64	9	79	0	0	87	30
JMD87_07570_2851	NRS_1544	0	0	2300	1556	1881	1440	63	4482	27	67	779	0	0	2218	1422	2160	1	9375	5003	1	6094	0	6253	7266	0	12	8271	10857	886	815	2367	0	2093	2625	2113	1414	2060	1695	1245	1549	1018	1399	874	780	94	8	666	475
JMD87_07575_2852	NRS_1545	0	3	31898	19388	27106	21554	14821	62572	1223	10268	23047	424	0	4798	3111	4303	2	5631	3092	1	3412	0	3689	4008	0	191	4617	6637	518	519	1290	0	13314	17936	21092	12217	16901	17410	10500	14331	9092	10363	676	5247	2306	871	9154	6446
JMD87_00060_33	NRS_21	0	0	1014	689	797	664	1357	3485	1	4	228	0	1	929	625	1284	0	8540	4339	0	4890	0	5593	6632	1	0	7208	8959	831	751	2517	0	337	319	803	544	562	604	516	798	548	422	8	161	7	0	699	558
JMD87_07575_2853	NRS_1545	0	0	16113	7816	11843	8231	6938	30291	98	539	54	4	0	10352	5964	10521	0	12426	6336	1	8403	1	8749	9936	0	92	10921	14215	1210	1132	2595	0	7215	8267	9488	6268	9836	8440	5012	7292	4964	4763	112	3349	549	67	4163	2346
JMD87_07580_2854	NRS_1546	0	2	11698	8883	12636	7380	7913	25743	57	208	6926	503	0	29499	11900	22626	0	5829	2906	1	3454	1	3474	3851	0	85	4650	6616	457	474	1590	0	9575	11662	13071	8912	11108	10715	7724	10125	7422	6890	731	4389	230	721	5616	2921
JMD87_07580_2855	NRS_1546	0	0	20991	16190	23926	11580	11777	48229	103	343	12129	1365	1	49052	21859	42865	0	14257	7373	1	9376	0	10058	10791	1	116	12824	17500	1436	1345	3544	0	20340	22300	23841	16449	23106	20600	14342	18595	13553	13010	1681	6725	794	666	12914	4611
JMD87_07580_2856	NRS_1546	0	0	1857	1122	1704	924	55	3725	6	80	586	262	1	4388	1986	3596	0	2149	997	0	1119	0	1430	1440	0	3	1739	2089	191	158	412	0	1471	1662	1816	1226	1744	1470	967	1305	1058	1014	67	239	79	15	855	500
JMD87_00605_203	NRS_157	0	1	845	412	661	427	325	1493	60	745	137	1	0	573	393	602	1	9536	5075	0	5921	1	6487	7338	0	1	8416	11042	904	1026	126	0	460	421	414	300	404	376	436	644	423	244	81	705	18	0	2089	3548
JMD87_07585_2857	NRS_1547	0	0	3457	1801	2641	1229	949	6178	20	100	972	0	0	2674	1535	2477	0	10249	5101	0	6147	1	7133	7989	0	10	8933	11334	932	845	192	0	1398	1417	1876	1174	1405	1592	1050	1735	1108	1146	91	353	63	9	1077	1223
JMD87_07585_2858	NRS_1547	0	0	1782	1159	1452	561	616	3110	4	9	24	0	1	2656	1348	2299	1	10147	5163	0	5955	0	6772	7418	0	15	8625	11282	890	825	2024	0	1074	1189	1404	793	1248	1136	869	1237	900	861	17	1227	119	210	1200	822
JMD87_07585_2859	NRS_1547	0	0	2207	1070	1754	923	486	3235	8	8	0	0	1	1775	949	1580	0	7558	4064	0	5042	1	5164	5988	0	8	6678	8580	774	836	1709	0	1319	1487	1733	915	1440	1364	1056	1572	1117	1003	206	1038	58	114	899	739
JMD87_07590_2860	NRS_1548	0	15	2066	1209	1999	950	182	3500	11	11	356	0	0	3647	1901	2969	0	9810	4950	2	6205	0	6610	7441	0	2	8750	11054	866	914	23	0	1610	1477	1831	1166	1622	1506	999	1596	1055	1346	26	285	16	6	1087	566
JMD87_00605_204	NRS_157	0	1	887	438	766	1107	1018	1691	122	881	19	0	0	586	350	529	1	8859	4932	0	5754	0	6017	6844	0	2	7626	10403	856	1000	2548	0	504	555	481	375	380	386	723	616	549	261	162	727	22	376	2597	5700
JMD87_07600_2861	NRS_1550	0	1	4645	2952	4230	2554	1919	9797	231	2181	2194	0	0	6294	3200	5615	0	7526	3814	0	4643	1	5075	5546	0	24	6449	8410	690	586	1608	0	5506	5832	5614	3001	5139	4662	4485	6309	4592	2815	914	2311	1045	130	3802	3037
JMD87_07600_2862	NRS_1550	0	0	1575	814	1138	820	969	3319	6	15	4	1	2	1797	1021	1485	0	2054	952	0	1088	0	1249	1565	0	3	1713	1924	169	158	290	0	1225	1169	1208	720	1155	934	882	1277	919	565	69	536	6	8	564	712
JMD87_07600_2863	NRS_1550	0	0	3133	1707	2571	1699	1192	5984	15	126	667	0	3	7794	4396	7420	0	12492	6639	0	9004	0	8832	10240	0	8	11081	15284	1199	1150	3325	0	2763	2397	2778	1759	2873	2389	2403	3664	2410	1249	54	1945	440	60	1354	1382
JMD87_07600_2864	NRS_1550	0	0	6501	3715	5874	3491	8141	13533	138	1674	4408	3	2	12544	7114	11649	3	13687	7371	0	9930	0	9834	11086	0	25	12173	16755	1312	1226	3388	0	5987	5793	5728	3547	5661	4314	4824	7373	4904	2890	1754	6950	1209	1029	2904	3011
JMD87_07600_2865	NRS_1550	0	0	2062	1103	1758	1132	1953	3920	151	1548	464	1	2	2987	1638	2587	1	5480	2856	0	3682	0	3656	4307	1	4	4736	6382	513	504	1466	0	1724	1468	1333	950	1540	1137	1171	1990	1363	715	626	1160	562	88	874	760
JMD87_07605_2866	NRS_1551	0	0	3230	1735	2568	1417	1112	5786	212	2101	703	0	3	2415	1524	2060	0	12767	6520	1	9178	0	9461	10336	0	5	11317	14948	1177	1083	3072	0	2900	2401	2200	1360	2026	1852	1905	2682	1803	1116	627	1021	678	64	1622	1488
JMD87_07605_2867	NRS_1551	0	0	5543	3275	4965	3051	2964	11336	281	2611	3007	0	0	4234	2363	3540	1	14789	7470	2	9933	0	10407	11745	0	30	13060	17042	1379	1254	3724	0	5327	4960	3955	2536	3693	2976	3104	4914	3602	2066	3205	1164	863	27	2274	2777
JMD87_00605_205	NRS_157	0	0	265	114	282	596	195	683	4	6	322	0	0	118	108	163	2	5842	3247	1	3781	0	4034	4406	0	0	5068	6646	560	673	1218	0	136	139	117	67	107	159	134	122	106	72	3	115	13	171	498	1779
JMD87_07610_2868	NRS_1552	0	0	89	70	69	83	3	179	3	6	43	0	0	438	233	315	0	2257	1065	0	1128	0	1325	1529	0	0	1828	2267	213	160	402	0	138	96	95	47	80	60	75	98	58	51	8	44	1	0	67	33
JMD87_07615_2869	NRS_1553	0	2	18000	9035	14902	8860	5524	36795	122	515	7973	3	0	8251	5288	9055	0	9776	5263	3	6343	1	6687	7344	0	101	8446	11606	894	798	2281	0	8553	11229	11625	10137	12592	14264	7061	12195	9125	6798	738	4225	1027	55	4919	3472
JMD87_07615_2870	NRS_1553	0	0	3040	1713	2825	2059	937	8204	32	200	2881	0	0	1544	1033	1815	0	3529	1842	0	1823	0	2293	2466	0	18	2979	3910	277	265	832	0	1565	2152	2212	1800	2024	2359	1363	1958	1629	973	405	837	29	50	499	420
JMD87_07615_2871	NRS_1553	0	0	2379	1013	1515	1034	1022	4551	24	67	748	0	0	1690	1066	1865	0	3547	1737	0	2208	0	2187	2526	0	13	2993	3798	304	269	717	0	1232	1257	1410	1253	1719	1765	993	1531	1106	636	28	289	44	24	227	91
JMD87_07615_2872	NRS_1553	0	0	9169	3959	6415	3699	6723	19237	40	204	3191	2	3	7414	4897	8768	0	11907	6308	2	8428	1	8461	9629	0	32	10418	14452	1103	1033	2997	0	5325	5401	5606	5297	7203	7058	4341	6494	5017	2750	969	991	247	87	1013	487
JMD87_07620_2873	NRS_1554	0	0	712	353	531	372	11	1391	25	337	426	0	0	459	262	432	0	4840	2533	0	3004	0	2945	3380	0	0	4156	5249	404	384	1027	0	581	572	458	319	490	512	465	702	448	280	22	248	313	6	195	216
JMD87_07620_2874	NRS_1554	0	0	611	305	532	299	331	1223	3	63	85	0	1	352	212	327	0	1896	991	0	1137	0	1202	1344	0	3	1523	2149	178	145	385	0	579	585	615	350	457	446	441	641	442	291	17	145	140	7	300	166
JMD87_00605_206	NRS_157	0	0	186	102	168	36	0	284	0	0	22	1	1	66	54	134	1	7790	4165	0	4901	2	5420	6327	1	4	6704	8807	796	840	1030	0	55	62	38	61	75	51	63	68	57	44	7	307	7	0	263	1120
JMD87_07625_2875	NRS_1555	0	16	14310	10100	14995	7904	11784	27389	307	2196	6342	3	2	12640	6106	10221	1	8748	4413	0	5584	0	6003	6776	0	103	7545	9763	791	735	2147	0	11206	11099	11260	6200	9412	9249	9914	13339	9995	6141	534	4659	954	1621	5040	6947
JMD87_07625_2876	NRS_1555	0	2	2449	1592	2433	1466	1556	5248	70	490	1409	0	0	1995	1076	1728	0	1281	632	0	746	0	770	914	0	10	1057	1234	114	104	398	0	2265	2570	2257	1395	2057	2037	2268	3191	2222	1281	473	783	249	475	1348	1754
JMD87_07640_2877	NRS_1558	0	0	6377	4177	5962	2982	1130	12317	61	366	1210	3	0	5682	3032	5034	0	9479	4628	1	5222	1	6276	6780	0	22	7890	10279	821	796	2055	0	3784	4427	4675	2961	4268	4151	4843	7099	4814	2668	514	2410	1188	66	2489	3228
JMD87_07650_2878	NRS_1560	0	0	9	8	5	9	5	22	0	0	0	0	0	1	11	9	0	66	28	0	31	0	30	33	0	0	43	50	4	2	17	0	8	8	6	1	6	4	0	2	1	4	1	3	0	0	0	8
JMD87_07655_2879	NRS_1561	0	3	49780	32612	47439	35008	43586	91948	1294	9636	29009	87	4	64257	33965	60599	0	7715	3833	1	4865	0	5477	6019	0	228	6757	8402	720	603	1549	0	27224	32527	36811	19187	26400	26787	15894	21636	13800	17235	2163	26675	3762	2434	18536	24017
JMD87_07655_2880	NRS_1561	0	1	69072	43722	62910	43237	39928	114552	1438	10521	26032	839	2	78905	43119	81760	3	12621	6559	1	8999	2	9245	10464	0	206	11475	15464	1137	1162	3137	0	44889	52728	61767	33222	45500	44476	28297	40325	24221	28601	2111	39407	7031	5110	34205	43445
JMD87_07655_2881	NRS_1561	0	1	5569	4104	5766	4927	2724	12580	47	147	1809	5	0	6829	3780	7056	0	1462	708	0	803	0	925	1005	0	26	1178	1601	140	109	305	0	3164	4207	5218	2521	3082	3201	2038	2791	1827	2234	157	3346	508	217	2380	3299
JMD87_07660_2882	NRS_1562	0	1	20927	12202	19149	11814	6367	46284	745	6384	14015	4	2	34987	24265	40588	0	7958	3870	1	4746	0	5451	5946	2	104	6923	8939	673	666	1803	0	23218	26216	30673	15847	21386	20685	9812	14511	7992	11994	822	8876	1236	469	10200	16887
JMD87_07670_2883	NRS_1564	0	0	2797	1767	2820	1768	2025	6399	35	244	135	0	0	2420	1320	2378	0	1290	642	0	761	0	827	936	0	9	1154	1498	104	104	321	0	1248	1601	2292	1175	1414	1570	1557	2135	1508	1135	91	479	43	418	557	577
JMD87_07670_2884	NRS_1564	0	1	11296	6508	10041	6405	11576	23347	169	1733	1913	4	0	18595	10734	18446	1	10632	5714	1	7592	0	7768	8718	2	39	9466	12517	977	970	91	0	4793	4784	6904	3764	4813	4792	5319	7296	5358	3759	427	1513	1235	83	1994	1531
JMD87_07670_2885	NRS_1564	0	0	1196	640	1059	714	616	2619	0	10	253	0	0	1508	851	1583	0	1517	775	0	932	0	947	1092	0	5	1296	1709	135	119	379	0	503	552	787	356	498	510	514	737	515	396	90	161	10	12	238	219
JMD87_07670_2886	NRS_1564	0	0	3809	2228	3284	2123	2126	7564	7	30	13	1	1	6035	3563	6239	2	7178	3588	2	4347	0	4775	5478	0	7	5989	7930	621	605	4	0	1508	1595	1866	958	1288	1267	1593	2190	1612	1054	107	893	35	5	952	426
JMD87_07675_2887	NRS_1565	0	0	43	35	39	49	55	177	0	0	8	0	0	102	63	88	0	396	162	0	197	0	192	311	0	1	294	296	39	19	32	0	48	39	57	30	21	22	25	47	36	17	2	0	0	0	11	13
JMD87_07680_2888	NRS_1566	0	0	364	244	331	203	118	1056	9	27	7	0	0	232	125	297	0	1791	864	1	953	0	1079	1148	0	5	1546	1821	141	135	364	0	146	214	271	122	185	170	174	207	163	140	4	24	6	1	19	45
JMD87_07680_2889	NRS_1566	0	0	1545	680	1135	666	709	2918	18	134	1010	2	2	1716	1118	2186	0	8995	4478	0	6110	0	6364	7238	0	1	7635	10526	839	820	2271	0	719	713	796	570	813	670	750	874	731	404	31	130	156	14	314	321
JMD87_07685_2890	NRS_1567	0	0	934	515	794	600	251	2550	1	6	253	0	0	1232	647	1074	0	2350	1251	1	1456	1	1291	1561	0	7	1898	2518	169	189	481	0	904	825	968	444	652	665	600	865	809	450	11	62	42	0	159	162
JMD87_07685_2891	NRS_1567	0	0	485	292	303	191	334	1132	8	34	215	0	0	474	282	481	0	443	212	0	295	0	275	331	0	5	434	481	36	24	100	0	312	288	358	174	285	232	238	298	261	187	21	75	11	20	94	99
JMD87_07685_2892	NRS_1567	0	1	44297	26235	43974	24318	18564	87293	1095	8348	2215	11	2	64064	30032	63913	4	19434	9792	1	14060	1	14656	15605	1	230	17666	24066	1893	1675	3471	0	32707	34194	38614	21146	31145	29809	29272	41677	31757	19473	1322	4459	1385	1281	13811	10408
JMD87_07690_2893	NRS_1568	0	1	7367	4087	6761	5086	3072	14313	128	971	2016	0	0	7843	3466	7610	0	7298	3678	1	4677	1	4933	5374	0	42	6186	8195	609	596	1637	0	4583	5644	6253	3029	4389	4873	4863	5691	4403	3524	1326	1086	1346	34	3419	2896
JMD87_07690_2894	NRS_1568	0	1	17469	12650	17464	11673	8225	38300	421	3524	5277	6	1	45814	21104	46351	2	6890	3521	0	4390	0	4629	5006	1	115	5854	8332	621	552	1769	0	6390	7719	8029	4207	5891	5918	5909	8132	5894	3760	1095	2289	1694	536	3505	3786
JMD87_07690_2895	NRS_1568	0	1	7246	4617	6395	4313	4591	17293	95	773	1012	1	0	16656	7915	17650	0	3752	1921	1	2124	1	2345	2683	0	47	3205	3925	329	282	779	0	6007	6868	7687	3623	5125	4945	5099	6681	5094	3089	718	1370	949	514	2650	2904
JMD87_07690_2896	NRS_1568	0	1	21035	9137	13917	11188	20932	45641	272	1250	8270	2	1	23356	11491	26092	1	6792	3542	1	4380	0	4811	5476	0	179	6001	7736	642	546	1641	0	11511	13292	13712	6309	9329	9214	10638	14547	9956	5305	3534	3135	347	1262	6329	8142
JMD87_07690_2897	NRS_1568	0	0	4469	1865	2661	2051	921	8887	100	774	799	2	0	4068	1979	4446	0	1639	821	0	874	0	1057	1060	0	20	1409	1850	154	139	449	0	1513	2806	2563	1116	1270	1279	1484	1702	1588	809	177	434	153	157	1041	1141
JMD87_07690_2898	NRS_1568	0	0	3691	1789	2706	1457	2255	8729	19	22	157	1	0	7756	4028	8587	1	5330	2816	0	3115	0	3525	3882	2	14	4492	6053	492	447	1224	0	2717	2679	3107	1557	2101	1942	1995	2710	2309	1094	554	587	199	172	782	1067
JMD87_07695_2899	NRS_1569	0	0	533	330	556	360	248	1678	18	209	178	0	0	1370	652	1547	1	1441	758	0	861	0	845	900	1	9	1156	1616	108	111	304	0	507	546	638	260	447	426	407	562	433	213	166	155	13	10	119	238
JMD87_07700_2900	NRS_1570	0	0	4577	3148	4952	2859	4669	14627	27	287	895	0	0	17744	7840	21900	0	8889	4515	0	5386	0	6024	6382	0	34	7755	10351	835	703	1919	0	7168	8146	9089	4569	6470	6260	6055	7386	6365	3479	3599	2199	1214	133	2477	3292
JMD87_07700_2901	NRS_1570	0	0	189	148	173	129	309	678	16	223	154	0	0	427	186	421	0	439	235	0	220	0	217	267	0	2	372	446	48	21	59	0	321	271	319	138	189	193	132	230	213	119	83	76	8	26	38	79
JMD87_07705_2902	NRS_1571	0	0	326	203	332	127	209	678	0	0	16	0	0	1182	646	1035	1	4811	2457	0	2874	0	2991	3474	0	0	4139	5523	412	398	338	0	202	217	282	176	237	264	169	257	196	170	2	15	1	0	38	34
JMD87_07705_2903	NRS_1571	0	0	706	446	553	359	144	1400	3	20	310	1	1	2463	1302	1952	3	8908	4731	2	5811	0	6225	6965	0	4	7849	10586	839	796	1945	0	427	497	647	370	507	533	467	531	390	338	20	218	3	3	316	24
JMD87_07705_2904	NRS_1571	0	0	699	345	601	372	1	1280	0	1	9	0	0	1085	547	920	0	4991	2712	2	3329	0	3220	3621	0	7	4266	6002	471	486	0	0	346	352	436	309	436	422	327	466	384	300	14	455	11	1	298	19
JMD87_07710_2905	NRS_1572	0	0	1377	935	1186	674	716	2569	0	47	193	0	0	662	361	435	0	1046	572	0	583	0	502	659	0	1	782	1024	87	94	44	0	840	765	759	479	734	658	358	689	527	425	61	261	16	12	199	153
JMD87_07710_2906	NRS_1572	0	0	3273	2189	2712	1586	1003	4969	11	88	533	0	0	1288	777	943	0	2246	1101	0	1136	0	1366	1470	0	35	1890	2363	181	156	442	0	1289	1643	1914	1093	1470	1333	883	1185	1041	945	15	281	46	33	522	387
JMD87_07710_2907	NRS_1572	0	0	5257	3131	4012	2941	1718	7914	72	476	834	0	0	2049	1273	1548	0	3439	1692	0	2142	0	2193	2357	0	10	2774	3850	310	288	852	0	2827	3233	3644	2222	3224	2797	2129	2944	2315	1781	38	456	88	73	1588	1112
JMD87_07710_2908	NRS_1572	0	0	9932	4856	7748	5599	3009	14208	26	42	353	0	0	6842	4367	5558	0	12892	6698	1	9274	0	9131	10176	1	23	11490	15703	1198	1120	3126	0	3886	4463	4598	2996	4893	4224	3253	4432	3102	2550	46	527	116	22	1463	1294
JMD87_07710_2909	NRS_1572	0	0	1135	527	742	753	190	1306	5	8	230	0	0	1302	769	1048	0	2674	1378	1	1991	0	1828	2162	0	0	2370	3308	220	282	698	0	373	368	342	267	464	350	357	461	276	254	7	173	4	3	85	240
JMD87_07720_2910	NRS_1574	0	0	152	83	66	69	0	272	6	32	309	0	0	78	62	116	0	3150	1579	0	1821	0	2035	2164	0	0	2693	3373	298	265	690	0	290	316	245	130	255	142	307	544	385	114	8	297	310	0	205	39
JMD87_07720_2911	NRS_1574	0	1	6495	4286	5662	2876	2763	12039	48	411	2504	4	2	11593	5789	9986	1	13712	7297	2	9984	1	9450	10836	0	26	11826	16749	1279	1332	3464	0	11146	10332	11188	6611	10548	9357	6899	10233	7292	5430	2232	6701	158	892	2725	1399
JMD87_07720_2912	NRS_1574	0	0	6	5	12	6	1	19	2	13	20	0	0	7	8	15	0	12	7	0	13	0	7	9	0	0	16	25	2	1	2	0	15	12	25	16	6	12	4	15	9	11	8	9	4	0	1	4
JMD87_07725_2913	NRS_1575	0	0	100	38	90	19	36	115	7	11	4	0	0	92	64	97	0	1369	766	0	843	0	995	1002	0	0	1152	1586	149	143	113	0	65	81	89	53	53	51	58	111	64	49	7	41	54	0	48	0
JMD87_07725_2914	NRS_1575	0	0	0	0	0	0	0	3	0	0	0	0	0	3	1	3	0	43	16	0	18	0	14	19	0	0	17	36	5	5	5	0	0	0	2	0	1	0	0	0	0	0	0	0	0	0	0	2
JMD87_07725_2915	NRS_1575	0	0	7	0	9	6	1	22	0	0	20	0	0	2	5	13	0	228	143	0	98	0	90	126	0	0	186	241	27	25	27	0	1	7	7	8	2	3	4	2	2	12	0	6	0	0	0	0
JMD87_07725_2916	NRS_1575	0	0	278	93	280	43	532	534	1	6	190	0	0	260	176	358	1	10978	5674	1	6594	0	7036	8005	0	0	9332	12560	1048	1184	1136	0	73	73	181	63	58	96	74	156	69	69	9	168	0	0	70	76
JMD87_07725_2917	NRS_1575	0	0	49	34	68	16	164	168	1	15	55	1	0	92	70	117	0	3030	1709	1	1908	0	1924	2282	0	0	2698	3677	312	365	689	0	36	40	49	25	15	42	41	41	39	30	5	36	0	0	51	100
JMD87_07725_2918	NRS_1575	0	0	178	59	172	7	65	336	0	0	80	0	0	160	151	272	1	8626	4826	0	6109	0	6100	7084	0	2	7676	10072	905	988	2211	0	51	58	74	35	96	48	104	122	46	58	99	131	53	0	153	104
JMD87_07730_2919	NRS_1576	0	0	57	16	32	18	0	110	0	0	31	0	0	40	24	47	0	691	374	0	414	0	464	463	0	0	612	832	56	55	204	0	18	46	38	29	22	27	20	56	29	23	5	25	0	2	17	20
JMD87_07735_2920	NRS_1577	0	0	1012	821	839	523	1476	2956	2	0	666	0	0	1847	1106	1995	0	8653	4566	0	5515	0	6039	6353	0	6	7618	10012	764	826	1933	0	711	634	766	434	567	562	706	1348	764	592	23	63	7	1	354	60
JMD87_07740_2921	NRS_1578	0	0	17	7	7	6	2	24	0	0	11	0	0	12	4	4	0	55	23	0	21	0	25	39	0	0	52	43	4	4	3	0	5	12	13	4	11	8	12	8	15	3	0	2	0	0	0	1
JMD87_07740_2922	NRS_1578	0	0	7236	3991	6085	5013	4691	17035	20	96	5038	1	0	7271	5218	7154	3	8084	4209	0	4227	0	4921	5724	0	42	6745	8416	761	645	1669	0	4156	5243	5763	2813	3791	3943	3729	5257	4033	3076	341	1765	359	112	1152	1085
JMD87_07755_2923	NRS_1581	0	0	19425	11863	16027	7734	6270	24973	148	986	795	1	3	39375	20227	28532	1	18218	9990	5	13202	0	13711	15106	0	62	16382	22873	1998	2232	4785	0	12818	12893	13079	8333	13102	11224	8145	12753	8036	8537	146	2770	338	281	3849	2954
JMD87_07765_2924	NRS_1583	0	1	27527	17752	27723	16172	17024	45174	74	295	7703	2	2	31708	15846	22066	3	9733	4844	3	6131	0	6717	7470	1	163	8752	10535	917	905	349	0	17072	18006	19133	11174	14969	14286	13284	16320	11826	11794	362	3974	222	46	5046	3470
JMD87_07765_2925	NRS_1583	0	0	2098	1462	2326	1222	1677	3662	2	9	18	0	0	3008	1516	2128	0	1529	813	0	757	0	1024	1009	0	3	1218	1560	134	139	27	0	1216	1687	1529	915	1083	1149	958	1203	862	995	34	193	34	4	389	168
JMD87_07770_2926	NRS_1584	0	1	5429	2460	4701	3460	3348	7537	14	53	28	4	0	6026	3777	4737	1	7561	3885	0	4850	1	5170	5762	0	8	6343	7934	677	704	81	0	2807	3042	2751	1785	2587	2283	2033	2552	1988	1534	41	220	39	9	1089	504
JMD87_07770_2927	NRS_1584	0	1	1974	989	1459	1157	653	2686	5	21	535	1	0	1709	1053	1266	0	2500	1221	0	1498	0	1553	1769	0	3	2086	2620	202	209	49	0	1074	1000	1050	567	880	802	627	1013	641	630	9	154	34	4	286	200
JMD87_07770_2928	NRS_1584	0	0	2064	1206	1645	1286	621	3301	15	128	441	0	0	1835	1087	1408	0	4297	2120	0	2344	0	2442	3014	0	3	3546	4657	399	330	813	0	869	942	832	611	790	708	603	912	656	655	6	131	25	29	165	278
JMD87_07775_2929	NRS_1585	0	0	13866	7780	12004	7902	2082	22719	120	838	3256	0	1	8441	5420	6809	1	14609	7366	1	9988	0	10286	11594	1	53	12739	17415	1416	1371	3474	0	7363	8074	8162	5102	8333	6466	6971	9845	6037	5359	1485	2330	686	506	3086	1822
JMD87_07790_2930	NRS_1587	0	0	5	23	8	0	5	98	0	4	6	0	0	55	60	72	0	7816	4310	1	4524	0	5381	5929	0	0	6762	8619	799	864	50	0	18	15	22	7	12	31	14	33	11	3	12	2	0	0	35	3
JMD87_07795_2931	NRS_1588	0	0	8	1	1	3	0	7	0	0	0	0	0	0	0	2	0	13	6	0	9	0	12	8	0	0	14	14	1	2	0	0	1	4	7	0	1	1	0	6	3	1	0	0	0	0	0	0
JMD87_07795_2932	NRS_1588	0	0	184	113	192	70	15	344	0	6	166	0	0	340	212	261	0	2730	1424	0	1419	0	1645	1702	0	0	2294	2769	264	268	0	0	109	107	147	54	60	92	132	218	156	102	8	17	1	0	29	26
JMD87_07795_2933	NRS_1588	0	0	142	82	167	155	4	280	0	2	15	0	1	950	427	773	0	13339	7427	0	9200	2	9547	10665	0	1	11682	16042	1381	1602	0	0	119	80	122	100	121	127	212	163	174	122	12	12	272	161	12	305
JMD87_07800_2934	NRS_1589	0	0	313	140	187	77	452	1068	32	256	292	0	0	354	239	528	0	4981	2611	0	3093	0	3292	3717	0	0	4318	5697	472	458	183	0	214	152	226	325	339	411	923	1371	1190	136	17	249	53	141	276	523
JMD87_07800_2935	NRS_1589	0	0	630	409	475	189	3068	2094	0	0	528	0	1	559	383	876	0	8805	4585	3	6080	0	6181	6940	0	4	7675	10206	864	780	2441	0	371	324	281	479	641	724	1452	2540	2035	211	9	283	120	34	422	506
JMD87_07800_2936	NRS_1589	0	0	587	506	480	113	504	1446	1	3	105	0	2	691	519	989	1	13162	6756	1	8013	0	8916	9793	0	1	11778	15324	1264	1127	33	0	265	266	373	390	400	416	1182	1730	1714	171	30	59	8	3	326	209
JMD87_07800_2937	NRS_1589	0	0	3	2	6	0	0	7	0	0	0	0	0	6	3	8	0	124	59	0	62	0	86	86	0	0	113	159	11	9	25	0	0	2	0	2	1	2	2	7	3	1	0	4	0	0	0	9
JMD87_07805_2938	NRS_1590	0	0	159	116	117	38	119	440	8	116	10	0	0	123	57	135	0	874	415	0	415	0	413	566	0	0	646	807	72	53	0	0	76	51	129	126	105	120	297	436	501	48	9	29	69	11	78	158
JMD87_07810_2939	NRS_1591	0	0	1459	813	1159	899	414	3492	1	6	72	0	0	1047	624	1344	1	13710	7242	0	9805	0	10115	11044	0	7	12238	16650	1278	1340	3474	0	442	394	732	976	1063	1004	3285	4413	3907	442	18	482	31	83	985	1288
JMD87_07810_2940	NRS_1591	0	0	4010	1941	3790	2070	0	9095	157	1361	2539	2	0	1108	712	1445	2	16214	8648	0	11491	0	11968	13303	2	20	14292	19284	1574	1526	3831	0	1381	1303	1829	2246	3113	3233	8333	12711	10473	1254	200	2965	74	8	2667	5138
JMD87_07810_2941	NRS_1591	0	0	1368	817	1659	533	1073	3207	83	787	9	0	2	1258	669	1482	0	13245	6927	0	9201	2	9403	10268	0	1	11689	16717	1255	1275	1886	0	620	532	672	956	1210	1527	3532	5403	4451	632	25	988	116	5	1720	1298
JMD87_07810_2942	NRS_1591	0	1	5383	3250	6329	3079	1394	13237	381	3217	1183	2	0	1754	1061	1977	3	16420	8701	0	12140	0	12318	13664	2	38	14903	20176	1656	1632	4317	0	2579	2077	2970	4089	4561	5342	14896	23236	19044	1831	979	1087	1441	470	4341	8596
JMD87_00630_207	NRS_161	0	0	587	318	456	300	15	516	1	4	256	0	0	2565	1508	859	1	12542	6782	1	8503	0	8761	9945	1	0	11047	14452	1245	1364	3591	0	1169	890	313	46	119	56	71	143	63	205	199	3193	78	5	4660	418
JMD87_07820_2943	NRS_1593	0	0	560	305	519	289	604	919	0	0	245	0	0	652	366	743	0	7080	3570	1	3932	0	4684	5023	0	3	6146	7996	610	599	1585	0	172	207	245	392	392	455	1465	1649	1770	179	14	89	11	35	402	425
JMD87_07820_2944	NRS_1593	0	0	323	204	246	200	190	767	20	100	48	0	0	284	173	306	0	2873	1572	0	1650	0	1801	2103	0	1	2459	3253	297	263	421	0	132	108	160	212	267	277	659	962	934	75	3	60	8	7	162	219
JMD87_07820_2945	NRS_1593	0	0	318	189	216	186	351	676	4	12	42	0	1	148	81	156	0	1693	865	0	949	0	1141	1135	0	0	1448	1891	158	135	327	0	115	110	159	188	256	269	635	940	932	110	13	92	7	12	184	283
JMD87_07825_2946	NRS_1594	0	0	77	52	37	68	5	211	0	0	585	0	0	375	269	452	0	9796	5060	0	6378	0	6964	7677	0	0	8577	11473	921	856	2294	0	58	64	81	103	88	79	310	445	392	25	6	7	3	3	36	111
JMD87_07825_2947	NRS_1594	0	0	30	26	25	16	0	112	0	0	4	0	0	78	54	83	0	2139	1326	0	1202	0	1649	1577	0	0	2009	2222	199	234	434	0	21	45	68	50	42	67	164	194	118	21	3	49	0	15	174	4
JMD87_00630_208	NRS_161	0	0	609	489	524	378	90	520	0	19	211	0	0	1118	721	406	0	5277	2946	1	3096	0	3297	3781	0	2	4366	6086	500	540	327	0	995	896	240	67	145	63	89	165	113	249	187	2710	172	0	3874	777
JMD87_07845_2948	NRS_1598	0	1	4509	2486	3667	2069	1887	7343	62	785	1096	0	0	3597	2002	2819	0	4468	2284	0	2567	0	2994	3307	0	46	3830	5312	418	382	1101	0	676	706	847	518	759	665	819	1118	740	462	22	172	20	18	281	226
JMD87_07845_2949	NRS_1598	0	0	2702	1590	2126	1853	1505	5346	19	13	162	0	0	2122	1072	1610	0	5048	2490	0	2806	0	3242	3529	1	10	4250	5386	472	403	1175	0	1370	1362	1689	1075	1524	1343	1670	1859	1575	903	606	462	379	18	834	328
JMD87_07850_2950	NRS_1599	0	1	950	656	1139	510	117	2023	5	0	586	0	3	5510	2746	4291	0	6230	2960	1	3256	0	4312	4663	0	9	5322	6566	494	399	1124	0	603	699	963	614	760	815	949	988	771	639	10	404	7	1	309	102
JMD87_00630_209	NRS_161	0	0	142	116	119	67	59	102	0	0	43	0	0	198	104	66	0	1013	478	0	535	0	491	613	0	0	742	971	80	86	277	0	241	168	57	11	22	21	23	42	16	49	3	650	49	0	752	188
JMD87_07870_2951	NRS_1603	0	1	8752	6195	9305	4464	4098	15970	40	109	2203	3	2	18151	8609	15003	0	10004	5332	1	6688	0	6771	7875	1	24	8717	11567	946	818	2507	0	6726	5706	5778	3536	5091	5279	4143	5925	4157	3835	119	1682	123	39	1924	1198
JMD87_07870_2952	NRS_1603	0	0	11581	6057	9595	6403	6327	18374	93	659	4578	0	4	13387	6482	10849	1	8078	4110	0	5167	0	5512	6054	0	50	7282	9682	719	689	2312	0	8489	7987	6630	4403	6472	6451	4923	8164	5319	5026	159	2292	590	42	1224	1788
JMD87_07870_2953	NRS_1603	0	0	1272	785	1191	867	696	2461	6	26	590	0	0	1602	753	1248	1	1282	634	0	600	0	694	779	0	1	998	1421	105	93	345	0	847	1135	974	510	545	660	527	667	567	553	28	139	10	8	213	64
JMD87_07870_2954	NRS_1603	0	1	4221	2280	3506	2128	1098	7111	10	72	847	3	0	5827	2832	4567	0	5541	3026	0	3047	0	3517	3747	0	11	4626	6106	508	458	1252	0	2682	2752	2476	1439	1871	1742	1464	1701	1535	1354	50	165	15	34	434	226
JMD87_00630_210	NRS_161	0	0	844	564	771	301	252	602	0	0	52	1	0	1839	966	606	0	4976	2634	3	2813	0	3187	3613	0	0	4256	5485	448	474	1340	0	428	394	115	29	66	44	51	94	37	119	7	1681	2	0	1511	481
JMD87_07870_2955	NRS_1603	0	0	3577	1848	3014	1355	2374	6060	8	11	2619	1	0	4221	2299	3539	0	4759	2248	0	2988	0	3256	3556	0	10	4096	5191	420	374	1318	0	2587	2276	1827	1249	1765	1524	1383	1895	1427	1398	74	113	18	3	645	204
JMD87_07870_2956	NRS_1603	0	0	4198	2380	3584	2292	3522	7632	114	640	2415	0	0	4152	2400	3417	0	7359	3759	0	4297	0	4785	5549	0	37	6259	7968	637	602	1443	0	2618	2223	1863	1213	1572	1570	1353	2197	1536	1359	31	228	237	35	432	303
JMD87_07870_2957	NRS_1603	0	0	8387	4031	7115	4461	3225	13253	21	64	380	3	0	5917	3581	4847	3	13264	6537	0	8713	0	9640	10258	0	31	11759	15627	1156	1125	2913	0	4836	4478	3843	2392	3481	3593	2697	4559	3451	3159	37	461	373	50	1117	355
JMD87_07870_2958	NRS_1603	0	0	8576	4327	7007	5223	4615	13701	33	23	75	1	0	6921	3949	5796	0	13270	6773	2	9469	1	9338	10496	1	30	11765	15729	1248	1185	3264	0	5484	4744	3911	2358	3652	3385	3031	4571	3176	2928	66	817	82	71	1197	1139
JMD87_07875_2959	NRS_1604	0	0	3774	1559	2928	1055	1483	6765	334	2559	827	1	2	3390	1882	3178	1	9864	5717	0	7170	0	7617	7776	1	18	8788	12271	872	1015	1999	0	1586	1543	2192	1418	1812	2086	1549	1899	1252	1047	178	858	977	10	467	374
JMD87_07875_2960	NRS_1604	0	1	2870	1802	2608	1453	945	7181	28	309	1751	1	3	4880	2687	4817	0	8945	4603	1	5752	0	5687	6411	0	29	7597	10278	807	745	173	0	1995	1949	2484	1656	2285	2430	1767	2458	1574	1560	65	559	23	19	715	381
JMD87_07875_2961	NRS_1604	0	0	2178	1392	2052	1100	2240	5604	95	1350	1024	0	0	3143	1735	3226	0	6906	3708	0	4676	0	4763	5307	0	24	6126	8245	633	632	1649	0	1072	1214	1587	1124	1380	1469	1285	1675	993	830	73	570	18	143	354	93
JMD87_07875_2962	NRS_1604	0	0	1140	760	981	785	342	2959	9	82	786	1	0	1717	860	1623	0	4056	2176	0	2477	0	2495	2796	0	6	3451	4670	310	350	883	0	679	704	1071	661	801	759	779	917	604	534	36	384	41	112	259	225
JMD87_00630_211	NRS_161	0	1	1163	979	1293	617	1820	1102	20	94	255	0	0	2838	1415	1102	2	7728	3954	0	4536	0	5441	5760	2	0	6922	8747	777	780	2343	0	1716	1716	666	130	290	193	198	263	180	449	133	8811	441	9	8662	1355
JMD87_07875_2963	NRS_1604	0	0	2587	2114	2159	1239	415	5906	12	13	99	1	0	6484	2907	5583	1	7545	3962	0	4991	2	5270	6068	0	17	6497	8786	669	661	1688	0	621	659	956	650	782	899	619	974	643	442	15	204	24	460	420	349
JMD87_07875_2964	NRS_1604	0	0	4119	2813	3446	1397	241	7839	18	32	1559	2	1	5919	2625	5032	0	11565	6287	0	8256	0	7832	9170	0	13	10068	14274	1076	1107	2773	0	2999	2798	3995	2880	4316	4051	3269	4744	3107	2434	655	2132	84	77	1641	995
JMD87_07875_2965	NRS_1604	0	0	3779	2743	4254	2545	1822	8864	120	1144	4485	2	0	14413	6995	13083	2	12377	6304	1	8472	1	8655	9812	2	40	10505	14521	1166	1079	2682	0	2776	2657	3568	2566	3381	3516	3331	4805	3069	2303	400	657	58	12	1733	637
JMD87_07880_2966	NRS_1605	0	0	644	484	588	407	1123	1563	2	26	509	0	0	1792	1031	1837	0	3329	1711	0	1957	1	2211	2386	1	0	2982	3733	308	244	630	0	440	429	698	402	459	541	473	563	464	362	42	394	69	2	131	60
JMD87_07880_2967	NRS_1605	0	0	3072	1591	2651	1445	43	6464	5	6	1735	1	1	6262	3471	6250	6	13318	6733	2	9280	1	9392	10488	0	13	11463	16449	1151	1202	3228	0	1180	1088	1419	1025	1828	1603	1514	1795	1359	1243	11	915	31	2	655	196
JMD87_07885_2968	NRS_1606	0	0	5156	2654	4372	2771	2554	10207	152	1604	2204	2	1	6669	4020	6078	1	11210	5962	0	7683	1	7704	8513	0	28	9873	13784	1052	973	2574	0	1961	2178	2843	2047	2656	2500	3236	4592	3079	1805	41	425	47	59	2978	2250
JMD87_07885_2969	NRS_1606	0	1	1905	1103	1568	1162	1244	4075	6	29	500	0	0	2175	1291	1948	2	5834	2823	0	3409	0	3580	4080	0	0	4697	6082	466	415	1100	0	716	786	1050	664	949	884	1243	1705	1177	603	28	254	26	23	926	484
JMD87_00630_212	NRS_161	0	0	28	14	27	11	0	30	0	0	8	0	0	19	15	22	0	432	177	0	190	0	241	276	0	0	368	439	39	28	95	0	41	25	10	2	6	1	3	9	2	6	0	126	18	0	90	11
JMD87_07895_2970	NRS_1608	0	0	444	264	388	181	192	931	3	0	73	0	1	929	589	1646	0	10559	5510	0	7117	0	7016	8063	0	0	9440	12584	902	973	2272	0	267	236	396	211	275	261	851	1049	847	201	12	310	2	9	143	52
JMD87_07895_2971	NRS_1608	0	0	591	290	561	152	343	1773	2	3	71	0	0	1032	704	1738	1	11361	6224	0	8207	0	7918	9081	0	3	10251	14165	1110	1010	2943	0	319	341	498	313	414	511	896	1436	941	222	22	283	16	4	247	480
JMD87_07895_2972	NRS_1608	0	1	523	235	314	360	153	1344	82	688	187	2	0	737	568	1281	0	12866	6505	0	8660	1	8901	9831	0	5	11417	15284	1208	1071	3071	0	246	286	480	360	345	432	1113	1222	837	168	17	89	7	3	99	85
JMD87_00630_213	NRS_161	0	0	1052	605	808	372	898	948	3	3	793	0	3	1121	777	725	0	8202	4438	0	5059	0	5559	6203	0	0	6999	9213	868	893	2498	0	1205	1039	438	149	242	272	231	389	204	384	435	6577	293	84	5636	1115
JMD87_07915_2973	NRS_1612	0	0	2394	1199	2182	936	381	5291	78	901	2296	0	0	12836	6253	13870	0	9004	4661	0	5896	0	5758	6961	0	17	7709	10219	812	730	1995	0	1514	1424	1793	1131	1650	1897	1948	2659	1718	804	21	1010	151	480	869	463
JMD87_07915_2974	NRS_1612	0	0	3138	2078	2850	1588	110	7163	4	4	1043	0	0	10511	4703	10974	0	6345	3409	0	3944	0	4178	4456	1	23	5298	7062	545	503	0	0	2159	2121	2974	1751	2284	2290	2907	3799	2419	1093	219	845	52	30	1137	738
JMD87_07915_2975	NRS_1612	0	0	5660	4649	6365	3913	4793	14956	120	946	3960	1	0	7106	3145	7290	1	3329	1784	0	1913	0	2186	2412	1	30	2943	3697	330	236	655	0	4028	4743	6077	3611	4476	4831	5933	7191	4999	2620	500	2083	478	185	1933	1409
JMD87_07920_2976	NRS_1613	0	0	2678	1491	2344	1489	213	4769	50	508	1685	0	0	1034	683	756	1	5272	2642	0	3212	0	3399	3911	0	8	4490	5842	421	390	1348	0	1753	1719	1417	1091	1368	1208	879	1163	862	688	447	138	88	549	226	325
JMD87_07920_2977	NRS_1613	0	1	4580	2289	4206	2887	2211	8238	12	23	2656	0	3	4573	2682	3287	0	11634	5891	0	8150	0	8053	8839	1	11	9908	13533	1011	1009	2598	0	4468	4639	4011	2856	4456	4034	2667	4084	2411	2365	67	1034	49	12	1221	636
JMD87_00630_214	NRS_161	0	0	3022	1480	2233	1379	4	3439	56	444	4418	1	1	1792	1030	1030	1	13408	7281	1	9556	2	9641	11288	0	4	11821	16124	1284	1585	350	0	3293	2362	1171	342	582	521	912	1012	584	858	2962	23890	461	9	13615	2718
JMD87_07935_2978	NRS_1615	0	0	751	334	535	456	283	1297	6	37	191	0	0	273	147	165	0	1278	774	0	856	0	802	1000	0	2	1092	1597	103	113	284	0	347	367	294	173	230	235	190	381	170	258	7	32	6	0	68	86
JMD87_07935_2979	NRS_1615	0	1	5419	2490	4086	3356	1486	7782	38	196	382	0	1	3387	2177	2664	1	9069	4575	2	5310	0	6033	6289	0	27	7706	10157	787	695	1698	0	2033	2742	2372	1196	1640	1724	1476	2382	1501	1548	71	274	31	8	990	366
JMD87_07935_2980	NRS_1615	0	0	1897	845	1274	1109	798	2614	7	39	333	0	0	1005	670	741	0	3215	1665	0	1910	0	1937	2222	0	13	2591	3556	275	266	706	0	803	900	894	458	636	599	611	854	589	620	13	133	124	1	194	198
JMD87_07935_2981	NRS_1615	0	1	4261	2252	3044	2067	1434	5759	64	429	598	2	0	2455	1557	1809	1	8297	4255	0	5003	0	5344	5894	0	8	7120	9617	694	658	1902	0	2079	2317	2159	1229	1693	1695	1456	2286	1661	1566	32	555	255	9	891	407
JMD87_07935_2982	NRS_1615	0	0	10170	6018	8368	6506	5057	15365	58	439	582	2	1	3470	2304	2630	1	12359	6289	0	8690	0	8656	9786	2	40	10746	15095	1112	1116	3093	0	4037	4542	4266	2659	3876	3516	3735	5360	3220	3179	1949	1719	87	23	2683	1227
JMD87_07940_2983	NRS_1616	0	0	8482	5666	9206	4495	3701	13299	78	619	2583	5	0	10450	5635	6693	1	7340	3751	0	4600	0	5020	5398	1	53	6234	8383	695	610	1528	0	4392	4680	4548	2488	3656	4011	4102	5038	3961	3098	147	1542	801	8	2077	920
JMD87_07940_2984	NRS_1616	0	0	9383	5936	8126	4297	2263	13768	23	29	2329	1	0	11720	6713	8025	0	11806	5864	0	7393	1	8361	8781	0	29	10218	13817	1104	1013	2497	0	4366	4630	4755	2676	3785	3962	4275	5501	3833	3452	50	1235	58	9	1619	1278
JMD87_07940_2985	NRS_1616	0	1	5291	2776	4832	3021	4838	7440	7	10	111	3	0	8144	4476	5302	1	11783	6045	0	7569	0	7841	8435	0	22	10095	13990	1007	1004	2529	0	2754	2633	2470	1545	2271	1762	2553	3357	2353	1931	52	425	26	6	1373	1440
JMD87_07945_2986	NRS_1617	0	0	6578	4847	7430	2931	699	18459	28	29	3627	0	2	18750	8740	20046	0	13989	7082	0	9353	2	9628	10870	0	85	12241	16269	1158	1252	3156	0	3524	4460	7533	5433	7458	7479	5192	7014	4714	4008	266	2845	533	18	2457	1509
JMD87_07945_2987	NRS_1617	0	2	41486	29189	44513	23738	12075	98564	155	216	7780	14	3	42346	20582	46757	1	11067	5826	0	8238	0	7942	9209	1	376	9717	13677	1036	1044	2970	0	21156	23913	41103	29290	38864	40338	27731	42678	28368	24845	5001	16248	4397	451	18926	10998
JMD87_07945_2988	NRS_1617	0	0	4439	3233	4388	2482	1416	11341	30	282	959	0	1	9355	5329	11196	0	7391	3849	1	4372	0	5045	5469	0	35	6485	8210	691	573	1560	0	1756	2103	3802	2533	3395	3548	2361	3106	2155	1794	45	1101	222	85	1183	777
JMD87_07955_2989	NRS_1619	0	0	9206	5187	7151	4272	2640	17926	264	2187	5316	4	0	13537	8710	16635	0	13804	7579	1	9598	1	9791	10771	0	30	12214	16452	1378	1268	3134	0	4862	6357	10884	7095	10415	9866	8249	12607	7393	4719	1835	3592	539	588	3947	3815
JMD87_07955_2990	NRS_1619	0	0	1611	893	1141	784	1199	3150	4	10	272	0	0	1839	1138	1996	2	4698	2284	0	2609	0	2782	3143	0	5	3880	4992	403	365	840	0	736	722	1208	849	1107	1212	723	978	760	635	285	351	91	6	583	347
JMD87_07955_2991	NRS_1619	0	0	8227	4532	6433	3413	4259	14605	44	98	1253	2	0	6841	3983	6898	0	12170	6115	0	8107	1	8421	8956	0	15	10626	14464	1064	1091	3030	0	2525	2713	5141	3641	4963	5182	3662	4934	3520	2465	45	1201	1014	16	2059	1241
JMD87_07955_2992	NRS_1619	0	2	4162	2286	3554	2170	2400	7883	155	1145	262	0	1	4442	2745	4469	1	11823	6001	0	8236	0	8485	9401	1	18	10182	14213	993	1047	2758	0	1058	1334	2174	1895	2862	2398	1737	2423	1514	1065	36	337	46	255	745	299
JMD87_07955_2993	NRS_1619	0	0	1764	1095	1622	1054	387	4395	6	11	412	0	1	3406	1942	3265	3	8790	4742	1	6083	1	6190	7039	0	15	7555	10394	800	818	2097	0	874	885	1542	1317	1647	1529	1283	1598	1033	839	182	266	17	36	823	912
JMD87_07955_2994	NRS_1619	0	0	106	31	56	50	50	168	4	8	8	0	0	85	54	49	0	339	171	0	159	0	183	232	0	0	316	337	25	19	58	0	25	42	57	32	44	38	39	55	56	25	0	6	0	1	13	10
JMD87_07955_2995	NRS_1619	0	1	2284	1241	2250	1374	1404	5463	12	10	789	5	2	3796	1975	3173	0	7590	3899	0	4690	0	5297	5556	0	14	6804	9107	730	600	1882	0	950	1133	1797	1370	1439	1611	1578	2255	1563	1236	84	1054	46	21	640	706
JMD87_07965_2996	NRS_1621	0	14	2239	1305	2287	1099	982	4911	57	36	1035	40	66	5707	3278	4682	30	9791	5571	4	7235	68	6650	7809	56	106	8622	11735	940	1118	2382	76	1784	1805	2122	1147	1482	1585	1464	2163	1319	1278	273	1155	230	209	1435	499
JMD87_07965_2997	NRS_1621	0	0	2264	1214	2354	755	361	3856	8	7	689	1	0	2561	1539	2192	1	9211	4979	1	5984	0	6338	7001	0	14	8185	10659	883	1019	2238	0	978	974	1300	696	1098	1088	818	1313	683	780	18	492	22	1	1115	356
JMD87_00635_215	NRS_162	0	1	25	8	14	0	1	12	110	1011	285	0	0	65	104	174	0	10524	5700	1	6170	0	7290	7919	0	0	9323	11558	1017	1170	2902	0	5	7	11	8	26	5	28	64	45	10	37	1984	491	111	650	256
JMD87_07965_2998	NRS_1621	0	0	1730	1154	1647	950	571	4054	107	1243	1342	1	0	2692	1338	2192	0	3825	2092	0	2057	0	2206	2455	0	5	3135	4035	336	326	814	0	866	962	1185	577	783	890	711	947	782	588	149	310	78	2	578	319
JMD87_07965_2999	NRS_1621	0	0	615	367	508	344	654	1430	3	5	91	0	0	796	404	711	0	1704	879	0	1039	0	897	1086	0	3	1370	1650	125	113	336	0	358	315	386	235	276	303	244	356	213	199	2	181	6	2	184	97
JMD87_07965_3000	NRS_1621	0	0	4958	2631	4460	2663	1289	9022	25	13	1541	0	0	5881	3348	5443	0	12158	6466	1	8599	1	8830	9828	1	17	10778	14498	1089	1114	3093	0	1770	1944	2516	1521	2402	1969	2042	2610	1938	1696	36	2415	38	10	707	1046
JMD87_07965_3001	NRS_1621	0	0	4208	2285	3141	3008	1151	7732	34	193	1919	0	2	4379	2489	4102	0	11564	6151	2	7093	0	7666	8593	1	22	10056	13765	973	1015	2714	0	1267	1398	2027	1218	1690	1560	1347	1950	1363	1338	51	1760	12	5	705	823
JMD87_07965_3002	NRS_1621	0	0	1905	1183	1775	976	58	3596	0	6	566	0	0	2615	1644	2530	0	10799	5655	0	7379	0	7408	8658	0	1	9537	12561	1007	938	2347	0	544	624	726	425	712	684	577	858	627	600	648	964	6	4	682	444
JMD87_07970_3003	NRS_1622	0	0	6149	3158	5450	3000	5428	11946	81	564	8765	0	0	7797	4923	7207	0	10642	5700	0	7072	0	7517	8186	0	16	9561	12337	1027	878	2257	0	5270	5336	7182	3478	4962	4357	3933	5259	3967	2970	429	3202	531	222	2343	1156
JMD87_07970_3004	NRS_1622	0	0	2107	1138	1803	1074	2078	3846	35	310	491	0	0	2762	1684	2534	0	5571	2818	0	3214	0	3510	3961	1	7	4746	6071	454	380	1093	0	1667	1694	2409	1121	1522	1313	1166	1807	1305	913	52	1043	142	289	573	287
JMD87_07970_3005	NRS_1622	0	0	3409	1739	2294	2032	1514	6605	22	76	1372	0	1	3704	2161	3114	1	4570	2149	0	2446	0	2828	3270	1	37	3792	4521	394	327	921	0	3083	3064	4130	1692	2241	2363	2063	2831	2558	1641	53	1583	136	60	1130	480
JMD87_07970_3006	NRS_1622	0	0	711	424	510	467	351	1518	3	40	151	1	0	1183	623	991	0	2151	1100	0	1265	0	1284	1596	0	2	1852	2383	204	195	457	0	501	516	737	320	443	395	359	573	404	298	5	227	5	2	207	70
JMD87_07970_3007	NRS_1622	0	1	3287	2200	2980	1813	1585	6714	38	353	816	1	4	7664	4574	6989	0	7985	4207	0	4965	1	5147	5673	0	16	6838	9131	702	665	1765	2	1651	2158	3117	1296	1821	1656	1800	2540	1770	1135	18	1181	182	6	714	417
JMD87_07970_3008	NRS_1622	0	2	6763	4513	6174	3160	925	9573	29	132	2099	0	2	8595	4776	7203	1	12584	6524	0	8993	0	8902	9781	0	8	11215	15589	1212	1157	2904	0	3656	3474	5164	2717	3996	3416	3059	5144	3309	2519	119	3905	1291	18	2269	1195
JMD87_07980_3009	NRS_1624	0	5	69964	41038	61177	57629	37775	137738	634	2290	13066	22	2	30674	19160	30110	4	6496	3220	3	3650	4	3924	4305	3	552	5281	7063	581	455	1401	0	34492	43441	47676	27097	30568	33642	16799	23174	17441	24520	2766	9673	1499	751	9805	8235
JMD87_07980_3010	NRS_1624	0	0	9462	5794	8126	7014	5615	18268	91	517	818	2	0	10450	7002	10937	0	4058	2033	1	2230	0	2431	2698	2	38	3451	4539	375	298	826	0	4841	6078	6547	3786	4289	4919	2235	2776	2055	2873	86	398	167	104	963	978
JMD87_07980_3011	NRS_1624	0	1	4475	2571	4054	3196	6270	6591	13	12	200	1	0	3055	2047	2324	0	4130	2150	0	2604	0	2635	3001	0	20	3501	4819	361	321	951	0	1168	1360	1335	962	1177	1122	772	1044	668	1127	51	371	84	18	485	428
JMD87_07985_3012	NRS_1625	0	0	19601	11769	17019	14567	11105	30700	100	502	2907	3	0	14295	8529	9907	0	8000	4096	1	5124	0	5555	6369	0	83	6940	8829	758	672	1808	0	7710	8470	8682	5384	7595	7601	5402	7597	4988	7332	331	2751	302	20	4406	2290
JMD87_00640_216	NRS_163	0	0	19	13	17	3	0	49	98	1038	192	0	0	21	40	67	0	2590	1478	0	1476	0	1647	2028	1	0	2232	2746	258	292	1	0	5	7	20	15	9	20	19	21	23	14	11	722	177	64	424	229
JMD87_07985_3013	NRS_1625	0	0	3008	1641	2345	1753	1353	4252	17	133	365	0	0	2771	1682	1859	0	2703	1179	0	1582	0	1570	1933	0	14	2200	2676	198	177	599	1	885	965	995	623	816	769	552	696	515	823	5	289	127	3	453	234
JMD87_07985_3014	NRS_1625	0	1	14156	6431	11355	7550	7818	18933	113	933	5313	2	0	12070	7325	8348	0	10035	4922	0	6085	2	6775	7405	0	37	8750	10843	911	807	2077	0	5530	5610	5445	3306	4853	4987	3120	4141	3294	4549	232	1876	268	250	2093	1856
JMD87_07990_3015	NRS_1626	0	0	10713	5319	7519	5118	5824	13636	22	48	1887	1	0	9211	5682	6662	2	8983	4533	0	5840	1	5980	6801	0	25	7827	10150	791	734	2064	0	3772	3587	3885	2586	3795	3391	2164	2764	1916	3301	75	599	37	106	1544	910
JMD87_07990_3016	NRS_1626	0	1	27352	13808	21484	15016	14436	36362	74	106	6439	4	1	21087	12355	14445	0	15759	8154	0	11586	2	11570	12700	1	84	14007	19206	1463	1389	4209	0	11004	10388	10783	6852	10392	9114	5732	8953	5558	9397	448	1356	126	172	3968	2710
JMD87_00065_34	NRS_22	0	0	196	150	239	146	46	722	1	0	94	0	0	864	488	858	0	1252	610	0	604	0	691	770	0	5	965	1226	90	87	328	0	175	279	434	245	237	254	271	294	279	140	8	98	19	1	95	137
JMD87_08000_3017	NRS_1628	0	1	20196	13492	19767	14813	11107	34353	65	157	14552	1	0	14924	8249	10305	2	5523	2644	1	3256	0	3553	4062	0	108	4551	6037	491	450	1102	0	11202	13163	13686	8218	9812	10845	8277	10793	7343	10423	850	2678	457	146	6113	3897
JMD87_08005_3018	NRS_1629	0	0	1233	615	895	512	198	1851	7	2	103	0	0	1647	889	1168	0	1170	582	0	674	0	664	802	0	5	1007	1209	108	72	95	0	482	503	525	269	387	379	297	438	284	441	43	65	12	32	244	159
JMD87_08005_3019	NRS_1629	0	10	42306	24916	37921	23965	16312	69353	158	204	12068	13	1	24911	15182	19625	2	14416	7453	1	10056	1	10169	11812	0	197	12729	17238	1331	1284	3862	0	18567	18864	21155	12499	18471	16703	12921	20246	14306	16903	1095	10485	203	994	10391	7059
JMD87_08005_3020	NRS_1629	0	0	15853	9222	13804	9660	12551	25790	247	1770	1933	6	0	12297	6957	9494	1	5490	2689	0	3429	1	3386	4053	0	16	4570	5772	487	409	1652	0	7386	6853	8367	4387	6208	5796	5036	6947	5002	5962	190	2253	438	339	3351	3172
JMD87_00645_217	NRS_164	0	0	46	34	19	57	0	61	198	2122	3611	0	0	105	143	202	2	14555	7927	0	9471	0	10598	11931	0	0	12856	16478	1548	1720	3790	0	24	16	32	7	22	36	78	91	67	39	200	2116	123	372	1114	761
JMD87_08025_3021	NRS_1633	0	0	46919	27566	43003	25489	27368	84280	211	1113	21342	8	7	25087	13694	21269	1	18031	9633	2	12276	2	12724	14269	0	301	15897	21667	1829	2068	3943	0	35260	35330	34775	24386	38396	35469	30216	43451	28008	17393	1184	15169	3540	1093	11546	9795
JMD87_08030_3022	NRS_1634	0	0	3656	2206	3092	1475	1482	6100	45	342	1217	1	0	5819	3446	5458	1	11164	5909	1	8136	0	8696	9261	0	18	10407	13839	1057	1084	2991	0	4517	3835	3664	3247	4662	3889	3516	4695	3375	1871	82	498	351	289	2293	1026
JMD87_08030_3023	NRS_1634	0	0	8696	4199	7162	4684	3790	15636	21	101	3390	0	1	15216	8929	13612	0	11814	5901	1	7614	1	8671	9340	0	42	10403	13633	1061	1055	2715	0	7382	7123	7280	5477	7732	5883	5521	8102	5607	3385	50	2672	381	604	2586	2232
JMD87_00645_218	NRS_164	1	0	0	0	1	0	0	3	3	29	106	0	0	4	10	15	0	1223	695	1	723	0	711	874	0	0	1056	1280	121	130	415	0	1	1	1	0	1	0	5	14	3	0	0	91	116	7	96	35
JMD87_08055_3024	NRS_1637	0	0	145	95	213	14	0	479	3	0	197	0	0	158	136	242	0	11618	5810	0	6586	2	8258	8836	0	1	10103	12673	1038	977	2460	0	59	109	113	63	44	59	111	100	64	64	12	414	9	219	316	295
JMD87_08060_3025	NRS_1638	0	0	0	0	0	0	0	0	0	0	0	0	0	0	0	0	0	9	5	0	4	0	0	11	0	0	2	10	0	0	0	0	0	0	0	0	0	0	0	0	0	0	0	0	0	0	0	0
JMD87_08060_3026	NRS_1638	0	1	27	8	16	27	0	74	0	0	38	0	0	59	56	85	1	5962	3049	0	3005	1	3794	4309	1	0	4989	6058	574	582	1168	0	24	40	38	16	7	31	22	13	10	7	5	518	1	0	19	42
JMD87_08065_3027	NRS_1639	0	2	10124	6152	8399	5627	5623	16794	19	123	201	1	1	9510	5167	7340	0	4445	2358	0	2782	3	2861	3428	0	85	3917	4971	431	393	1151	0	5932	6227	6320	3541	5089	5062	3913	5651	3622	3563	435	1290	293	332	1775	1521
JMD87_08065_3028	NRS_1639	0	0	31398	18858	28503	17086	21819	51556	76	88	923	4	0	64523	33354	52397	1	16905	8839	4	12311	1	12422	13743	1	188	15066	19942	1551	1648	4097	0	24613	22295	23264	13023	20594	18991	15054	22450	15603	13383	559	4608	263	965	6961	4706
JMD87_08065_3029	NRS_1639	0	1	28888	15967	24073	11883	10095	42959	133	1007	4820	3	3	45018	24829	38335	3	17228	9040	2	12310	2	12596	14019	1	120	15406	20995	1562	1596	4541	0	24520	20642	21037	11990	19547	16757	12091	18674	13216	12412	224	4556	475	932	4571	4878
JMD87_08070_3030	NRS_1640	0	0	14671	8507	12526	6895	11341	26402	83	477	8923	2	0	19144	10087	13699	1	6231	3271	0	3878	0	4025	4472	0	49	5208	6677	617	503	1274	0	12523	10711	10199	5636	8646	8016	6207	9320	6788	5993	307	1501	312	338	2707	3055
JMD87_08070_3031	NRS_1640	0	1	14098	8817	12034	8502	11165	26719	68	331	11764	2	0	13538	6672	9569	1	5328	2730	1	2829	0	3335	3830	0	94	4343	5436	472	411	1043	0	10749	10905	10029	5540	7309	7961	6046	8531	6419	5859	283	1096	263	235	2498	3190
JMD87_08070_3032	NRS_1640	0	1	18190	11056	18048	10542	11687	34491	79	301	1588	4	2	13877	7447	10816	0	5481	2761	1	3188	1	3535	3850	0	70	4532	5893	453	418	1322	0	11718	12458	11625	6634	9018	8826	7838	10440	7717	6803	784	1578	166	651	2941	3264
JMD87_08070_3033	NRS_1640	0	0	7578	4847	7283	3894	3927	13438	51	256	1079	0	0	9713	5091	7664	2	6667	3413	0	3528	1	4421	4453	0	12	5672	7310	553	577	1312	0	4600	5292	5239	2684	3653	3603	3001	4045	3161	2732	116	381	65	111	1177	1436
JMD87_08070_3034	NRS_1640	0	0	6535	3923	5167	3060	2759	10474	33	120	1076	0	1	10177	6094	8577	0	9185	4968	1	6342	0	6315	7480	0	24	8209	10928	850	841	2321	0	4882	4171	4215	2490	3919	3321	2833	3752	2458	2329	226	430	753	46	1118	1328
JMD87_08070_3035	NRS_1640	0	0	3406	1876	2361	2072	1720	5488	13	13	778	0	0	3127	1870	2797	0	3517	1729	0	2036	1	2235	2544	0	11	3053	3842	287	275	991	0	2573	2266	2141	1220	1829	1684	1216	1819	1307	1195	31	455	114	11	609	377
JMD87_08070_3036	NRS_1640	0	0	23932	11411	17927	12045	4811	33983	60	136	243	5	0	14241	8301	11708	1	14475	7770	1	10059	0	10822	11804	1	76	12869	17699	1437	1339	3752	0	14220	12914	12162	7830	11609	10229	9518	13797	8657	7408	116	2590	186	30	2346	1647
JMD87_08070_3037	NRS_1640	0	0	14964	8324	13755	9174	6794	26480	548	5114	53	3	0	7771	5000	6615	1	7614	4073	0	5336	1	5530	5934	0	94	6952	9183	705	645	1847	0	6923	7269	7254	4195	6188	5642	5704	7043	5134	4150	442	2728	75	12	1511	866
JMD87_00650_219	---	0	0	127	5	23	2	1	12	351	3633	292	0	1	81	197	278	0	19050	10324	0	12508	0	13984	15163	2	0	17158	22265	1982	2211	5888	0	4	11	37	4	11	19	52	114	54	2	17	1233	37	60	1246	124
JMD87_08075_3038	NRS_1641	0	0	701	380	618	327	179	1263	27	347	333	0	0	1553	816	1442	0	6911	3766	1	4255	0	4622	5096	0	1	6017	8184	621	591	1483	0	227	180	393	184	222	273	304	369	298	272	63	29	144	0	63	62
JMD87_08080_3039	NRS_1642	0	0	19	7	13	14	48	44	0	0	25	0	0	23	14	38	0	475	232	0	234	0	189	241	0	0	350	423	36	29	81	0	24	8	11	8	15	12	9	14	8	7	0	13	0	0	6	1
JMD87_08080_3040	NRS_1642	0	0	257	132	210	183	253	611	1	7	123	0	0	294	183	284	1	2395	1222	0	1181	0	1222	1442	0	0	1899	2432	179	157	463	0	181	209	217	84	141	128	141	125	110	77	244	38	11	27	92	243
JMD87_08080_3041	NRS_1642	0	2	1127	658	1058	545	8	2796	10	24	1708	1	5	5494	3208	5329	0	16464	8885	0	11394	0	11692	13275	1	7	14722	19896	1598	1824	1721	0	1153	856	1107	516	923	621	632	959	814	545	26	30	249	68	388	742
JMD87_08090_3042	NRS_1643	0	0	26306	19217	28089	20143	22733	43236	723	5439	14573	8	4	43793	22365	32564	5	14382	7213	2	9831	1	10389	11609	0	97	12557	17206	1328	1240	3762	0	18514	19499	19636	11157	15686	14576	17340	24387	15286	11111	294	6456	1724	257	13219	6652
JMD87_08090_3043	NRS_1643	0	0	9487	6711	9852	5384	7767	16379	49	72	2115	0	1	8042	3936	5968	0	5231	2549	0	2897	0	3440	3469	0	19	4505	5991	438	447	1261	0	6018	7470	7308	3960	4906	4457	5281	7098	5268	4038	123	1288	101	87	3235	1813
JMD87_00650_220	---	0	0	10	9	67	72	1	58	6	119	64	0	2	61	198	282	1	18271	10129	1	13325	0	14191	15612	0	0	16763	22607	1952	2268	6016	0	31	7	27	14	30	40	110	163	84	10	1015	2465	33	100	1352	191
JMD87_08090_3044	NRS_1643	0	0	5864	3889	5645	3130	1906	9759	26	23	1379	2	0	4666	2642	3689	2	3065	1435	0	1547	0	2099	2200	0	15	2681	3248	291	214	707	0	4224	5125	4621	2544	3354	2981	3404	4615	3392	2373	126	1116	171	133	2232	1238
JMD87_08095_3045	NRS_1644	0	0	7059	4060	6832	3999	4481	12338	79	433	1852	2	2	10480	5745	8276	0	10439	5298	0	6626	0	7263	8048	0	34	9359	12076	958	900	1174	0	5682	5848	4642	2665	3768	3577	3862	5975	3973	2684	55	1869	68	21	2428	2067
JMD87_08095_3046	NRS_1644	0	0	1407	724	1196	841	332	2806	1	35	480	0	0	2423	1504	2104	0	4505	2376	0	2417	0	2719	3318	0	13	3714	4738	411	302	822	0	1132	1238	1090	531	774	716	753	1209	794	470	14	283	5	10	541	263
JMD87_08105_3047	NRS_1646	0	0	11294	5998	8198	6188	3625	18337	53	160	1020	1	0	5431	3294	4530	0	12628	6587	2	8942	0	9043	9784	0	39	11117	15320	1212	1182	3479	0	7576	7551	6559	3245	5477	5094	5309	7423	5700	3875	1567	1296	111	20	4191	1870
JMD87_08105_3048	NRS_1646	0	0	2265	1286	1731	1291	1238	4091	10	19	688	103	0	1216	707	979	0	2426	1222	0	1235	0	1554	1629	0	4	1943	2544	189	178	540	0	1131	1305	1263	583	789	713	888	1306	842	716	20	263	37	0	442	163
JMD87_08105_3049	NRS_1646	0	0	9425	4788	7307	4017	6928	15113	488	4693	256	566	1	8092	5094	7056	1	14042	7377	1	9747	0	10029	10999	0	30	12278	16567	1269	1173	3563	0	4615	5065	4719	2421	4106	3138	3674	6124	3500	2844	61	1820	318	51	1677	642
JMD87_00650_221	---	0	1	67	37	56	0	1	134	359	3234	142	1	1	116	239	260	0	19342	10202	0	12840	0	14206	15774	1	0	17364	22357	1992	2272	5791	0	32	32	102	37	63	30	191	211	92	28	29	3997	628	249	2544	1049
JMD87_08110_3050	NRS_1647	0	0	715	391	524	353	278	1294	1	0	210	0	0	1159	748	950	0	2497	1171	0	1370	0	1466	1753	0	1	2105	2713	203	184	76	0	381	383	404	181	291	232	261	354	199	235	1	47	10	9	176	51
JMD87_08115_3051	NRS_1648	0	0	9596	4790	7024	7030	15499	17022	34	145	3144	1	0	5157	3867	4430	1	7951	4037	0	5230	0	5669	6086	1	24	6844	9288	745	700	1769	0	2817	3079	3001	1576	2173	1924	2350	3195	1767	1913	397	1285	603	154	1149	958
JMD87_08115_3052	NRS_1648	0	0	9194	5107	7926	6300	3696	14553	35	99	2370	3	4	17667	11467	13701	0	11174	5906	1	7510	0	8314	9025	1	36	9900	13318	1121	1025	2827	0	5265	5008	5163	2261	3556	2758	3969	4775	2840	3049	353	2063	516	120	2168	1517
JMD87_08115_3053	NRS_1648	0	0	1177	594	783	751	1083	1906	2	12	128	0	0	3436	2357	2607	0	3453	1716	1	1912	0	2140	2453	1	4	2906	3596	280	266	781	0	695	652	611	264	426	320	424	558	385	387	10	392	119	35	168	244
JMD87_08115_3054	NRS_1648	0	0	1298	824	1168	971	240	2239	4	11	4	0	0	4146	3286	3330	0	6024	2927	0	3453	0	3741	4254	0	6	5052	6304	510	476	1152	0	649	785	864	350	593	399	606	637	392	557	68	516	103	14	174	179
JMD87_08120_3055	NRS_1649	0	0	564	411	552	245	42	1084	0	0	197	0	0	1619	781	1390	2	2351	1159	0	1294	0	1559	1613	0	0	2026	2572	221	150	432	0	626	657	716	323	332	496	507	715	650	385	5	107	2	7	300	392
JMD87_00650_222	---	0	0	21	3	13	0	0	9	2	1	24	1	0	21	57	65	0	5112	2755	0	3128	0	3393	3883	1	0	4310	5476	546	586	1733	0	1	3	8	7	5	20	27	62	29	3	11	523	284	160	405	139
JMD87_08125_3056	NRS_1650	0	28	25546	12356	21481	16960	16742	42961	283	1827	17439	3	0	8322	5594	7110	0	10199	5247	1	7034	4	7291	8125	1	114	8758	11711	951	856	2731	0	13531	13149	15466	8261	10866	11273	14227	19485	13275	8124	534	3892	113	474	4099	2848
JMD87_08125_3057	NRS_1650	0	0	14636	8730	12885	9806	13292	28191	97	396	8352	8	0	9775	6376	8054	1	6328	3214	0	3972	0	4187	4922	2	83	5664	7013	571	437	1505	0	5016	5348	5570	3125	3999	4105	5076	6208	4843	2900	796	1340	107	33	1141	703
JMD87_08125_3058	NRS_1650	0	3	5973	3168	4379	3143	3068	10882	35	156	3329	2	0	10826	6689	8846	1	7746	3714	2	4469	0	5039	5880	0	23	6549	7966	650	521	3	0	3192	3234	3226	1935	2499	2371	2734	3836	2848	1765	317	809	100	14	856	472
JMD87_00650_223	---	0	3	81	63	132	10	3	66	78	845	744	0	0	64	149	238	4	16366	8840	3	10062	0	11411	12555	0	0	14502	18605	1638	1812	4396	0	37	3	68	22	34	33	147	180	93	27	472	1101	485	371	1733	762
JMD87_08140_3059	NRS_1652	0	0	5082	2762	3617	1942	864	6812	46	241	1126	2	1	9128	4406	6814	0	12614	6922	2	8626	1	8862	10194	1	42	11010	14647	1297	1539	3342	0	3695	3327	3505	2110	3503	3370	2680	4457	2980	2599	505	169	343	12	807	457
JMD87_08140_3060	NRS_1652	0	0	8727	7167	9958	5022	4832	17789	310	3064	7889	2	0	13619	5937	9455	1	3937	1983	1	2238	1	2368	2836	0	48	3183	4076	369	307	777	0	9447	9754	10446	5857	7593	8257	8601	11419	8992	7082	1199	2212	857	200	3024	2094
JMD87_08140_3061	NRS_1652	0	0	23259	17937	25604	13007	8890	42257	173	1259	5965	2	2	30277	13511	22019	0	11722	6333	4	8197	1	8575	9495	1	164	10264	13932	1232	1280	3059	0	18073	17486	21704	12774	16594	16151	17545	23944	17615	14762	999	4761	1065	501	8014	4257
JMD87_08145_3062	NRS_1653	0	1	3036	1556	1918	990	290	3541	2	19	410	0	0	11559	5767	8027	1	16060	8125	0	11440	0	11769	13235	1	15	14080	18958	1423	1360	4156	0	1156	1076	1225	711	1029	1055	946	1548	889	1341	175	134	18	10	318	236
JMD87_08165_3063	NRS_1657	0	0	3398	1830	3251	2687	494	6234	8	1	1707	1	1	2342	1672	2459	0	10865	5457	0	6798	0	7624	8126	0	7	9539	12521	978	874	2703	0	1914	1679	2250	1349	1621	1500	1780	2472	1938	1091	16	285	14	66	411	1411
JMD87_08165_3064	NRS_1657	0	0	1257	694	1354	1067	431	2471	6	0	556	0	0	1139	974	1221	1	7986	3891	2	4605	0	4818	5765	0	7	6478	8384	655	541	1587	0	649	621	839	466	556	626	654	943	798	384	7	100	12	3	251	650
JMD87_08165_3065	NRS_1657	0	0	2927	1679	3271	1778	2270	5766	46	402	22	1	1	1662	1108	1656	1	11320	5362	2	6492	0	7794	8171	0	5	9825	12843	1005	887	2402	0	1760	1825	2249	1361	1608	1806	1994	2791	2013	1173	34	280	569	10	1510	2250
JMD87_08165_3066	NRS_1657	0	0	2875	1766	2506	2560	1952	6133	8	26	336	0	0	1177	859	1118	0	3026	1563	0	1741	0	1909	2256	0	12	2590	3198	246	253	736	0	1157	1168	1539	941	1151	1037	1232	1665	1352	826	22	220	30	26	456	982
JMD87_00065_35	NRS_22	0	0	246	156	225	126	163	719	0	0	183	0	0	387	215	384	0	306	119	0	145	0	163	187	0	2	235	241	22	23	67	0	205	174	291	112	175	157	185	223	265	84	3	90	18	0	47	54
JMD87_08170_3067	NRS_1659	0	6	170858	113579	168273	172327	165719	297808	2381	9763	96475	315	4	89001	42994	65494	7	12554	6421	2	7780	2	8525	9334	2	920	10939	14180	1091	984	2935	0	76796	107829	112043	61655	79047	88711	106568	144092	92306	69969	12702	101635	14780	7084	88130	37805
JMD87_00655_224	NRS_166	0	0	22	3	33	6	0	97	40	433	239	0	0	65	153	210	0	12664	6857	1	8656	0	9400	10574	0	4	11227	14823	1345	1623	4256	0	13	18	48	17	20	30	25	42	45	8	1	898	587	165	586	652
JMD87_08170_3068	NRS_1659	0	1	12498	8362	11972	8753	13170	20377	108	426	1390	12	1	70617	35656	55231	0	14059	7208	3	9662	2	10245	11139	2	61	12576	16857	1431	1220	2782	0	5283	6020	6643	3655	5343	5631	6907	9229	5482	4150	300	4139	738	111	4109	1550
JMD87_08170_3069	NRS_1659	0	1	13987	9311	13110	6303	6885	26430	54	316	5119	1	1	22027	11764	17467	1	7777	4245	1	4237	1	5095	5353	0	30	6531	8701	692	551	1736	0	7741	8292	8686	4205	6207	5668	6687	8493	6634	4978	117	1738	276	18	2283	790
JMD87_08170_3070	NRS_1659	0	0	11135	5439	10776	5400	3134	18887	40	128	4708	2	2	15843	8001	12165	0	6333	3137	0	3544	0	4110	4273	1	36	5303	6955	521	488	427	0	7142	8100	7379	4066	5535	4819	6200	8884	6383	5079	78	1481	68	19	2817	1156
JMD87_08170_3071	NRS_1659	0	0	7751	5382	7738	4832	2486	16242	31	39	4136	2	0	9400	4552	6712	0	4234	2185	0	2324	0	2640	2871	0	51	3646	4530	354	336	806	0	4167	4465	4627	2177	2696	2773	3585	4816	3518	2712	146	799	154	17	1110	400
JMD87_00655_225	NRS_166	0	0	60	37	39	11	0	93	45	628	257	1	0	30	32	41	0	3227	1703	0	1718	1	2307	2340	0	0	2901	3476	302	328	992	0	27	35	46	49	67	49	39	102	62	39	15	622	438	284	1166	436
JMD87_08185_3072	NRS_1661	0	0	594	356	445	277	126	1194	10	135	360	0	0	1731	902	1552	1	3191	1815	0	2083	0	2120	2426	0	3	2775	3627	286	300	798	0	415	417	523	320	480	505	447	640	458	307	14	200	51	56	227	288
JMD87_08185_3073	NRS_1661	1	1	6891	4927	6074	3689	2576	12128	50	399	5228	0	0	15613	8146	13057	1	11065	6210	0	6838	0	7778	8615	0	20	9931	12740	1056	1066	340	0	4603	4994	5402	3506	4857	4837	3587	6059	4497	3224	105	2226	533	26	2662	2851
JMD87_08185_3074	NRS_1661	0	1	5856	4378	5294	3553	12313	11755	54	255	3243	3	0	11859	5457	9296	0	6785	3632	0	4219	0	4622	5193	0	34	5666	7769	600	708	1509	0	4012	4316	5661	3162	4766	4441	4208	6565	4070	3056	275	1871	1116	71	3088	2722
JMD87_08185_3075	NRS_1661	0	0	4777	3767	4753	2454	1541	8453	11	27	606	2	0	8158	3542	6480	0	8834	4518	1	5769	0	5869	6725	0	27	7604	10343	897	861	2190	0	3231	3197	3526	2296	3367	3126	2938	4006	3195	2235	486	3084	63	471	3411	3868
JMD87_08195_3076	NRS_1663	0	0	47	6	5	14	0	140	70	624	341	1	0	58	71	112	0	8627	4657	0	5929	0	5878	6387	0	0	7744	10824	819	776	2171	0	65	93	81	52	53	48	80	138	63	32	64	404	155	161	730	713
JMD87_08195_3077	NRS_1663	0	0	199	123	189	138	127	470	109	1207	500	0	0	242	140	236	2	3239	1641	0	1905	0	1883	2325	0	1	2635	3435	252	250	612	0	350	318	351	102	196	198	228	351	285	75	1072	1779	30	953	2713	5839
JMD87_08195_3078	NRS_1663	0	0	349	248	397	180	15	879	126	1587	1342	0	2	571	293	548	1	9269	5004	1	5872	0	6309	7024	0	3	7874	11127	884	798	2217	0	605	603	762	232	347	324	514	790	445	138	1863	1892	887	460	4650	10297
JMD87_00655_226	NRS_166	0	0	12	10	24	22	5	44	48	420	87	2	2	34	54	71	0	4989	2794	1	2919	0	3311	3549	0	0	4241	5258	500	513	1247	0	9	4	9	11	23	24	13	27	44	12	300	1046	459	155	453	465
JMD87_08200_3079	NRS_1664	0	5	6149	4068	6152	3439	1788	14321	25	68	107	0	0	5215	2926	5407	3	5021	2656	1	3180	0	3327	3704	0	41	4367	5728	439	380	1164	0	7149	8006	8654	5233	6739	7304	7988	10489	7808	3901	208	2594	367	386	3238	2749
JMD87_08205_3080	NRS_1665	0	0	7831	5112	7653	3961	7858	18814	120	622	548	2	0	14414	7145	15454	1	10709	5517	0	6713	2	7463	8075	1	40	9467	12215	907	934	2384	0	7276	7563	8358	5017	6534	6768	6998	10260	7815	3428	100	1780	185	104	4093	3245
JMD87_08205_3081	NRS_1665	0	0	4392	2947	4152	1839	961	9800	7	6	226	0	1	11432	5852	12610	0	11715	6176	0	7036	0	7978	8845	0	15	9870	13671	1018	1083	2720	0	3511	3256	4002	2467	3407	3345	3723	5251	3922	1502	47	610	226	31	1402	1536
JMD87_08210_3082	NRS_1666	0	0	7052	3861	6437	4274	4548	17195	27	113	4264	2	0	4132	2077	4057	0	4761	2649	0	2984	0	3060	3516	0	48	4191	5580	437	478	1132	0	6381	5891	6508	3919	5254	5443	6121	8446	7203	3116	190	2273	96	103	3899	3169
JMD87_08210_3083	NRS_1666	0	0	12001	7657	11704	7152	3611	25662	63	99	4404	1	1	11409	5726	11977	0	10455	5446	0	6208	0	7052	7651	1	37	9099	12157	1024	890	2216	0	6447	8101	9288	5713	7680	7550	9682	12190	8588	4183	91	2950	424	66	5015	3860
JMD87_08210_3084	NRS_1666	0	0	3251	1851	2878	1690	315	7320	9	22	971	2	2	4758	2454	5043	0	5490	2696	0	3138	0	3475	3903	0	33	4823	5829	518	434	1071	0	2537	2774	3044	1944	2504	2450	3183	4120	3451	1305	37	1082	59	20	1097	861
JMD87_08210_3085	NRS_1666	0	0	191	84	136	126	33	478	0	0	112	0	0	104	44	112	0	190	86	0	75	0	81	80	0	0	137	199	18	9	38	0	218	236	291	151	172	175	141	215	277	94	1	51	3	0	60	45
JMD87_08210_3086	NRS_1666	0	0	926	503	768	460	179	2333	29	215	138	0	0	2306	1475	2773	0	5857	2986	3	3590	0	3665	4050	1	4	4850	6394	522	586	1174	0	865	954	1030	674	992	970	1030	1441	1316	436	7	142	248	4	240	348
JMD87_08210_3087	NRS_1666	0	0	264	147	179	152	304	623	0	0	81	0	0	511	309	604	0	1680	803	0	991	0	1112	1212	0	0	1514	1653	140	113	316	0	209	206	237	175	223	236	234	320	336	106	1	76	23	0	71	99
JMD87_08210_3088	NRS_1666	0	0	1173	688	902	435	834	2860	27	218	6	0	0	1474	844	1733	0	6687	3413	0	4358	0	4178	4948	1	18	5494	7487	573	617	1692	0	943	816	921	696	1058	919	1184	1833	1488	490	126	321	116	7	84	373
JMD87_08210_3089	NRS_1666	0	0	2078	1182	1856	1262	190	5209	26	145	31	0	0	1257	667	1325	0	2197	1054	0	1398	0	1406	1518	0	2	1927	2677	189	178	628	0	1710	1771	1959	1242	1637	1506	1997	2859	2523	1133	239	658	355	2	642	613
JMD87_08215_3090	NRS_1667	0	0	589	400	431	297	10	1165	35	271	1140	0	0	614	372	547	0	4874	2663	0	2696	0	3127	3217	0	0	4166	6117	437	497	1305	0	608	870	751	232	341	304	343	483	311	320	88	80	430	115	22	34
JMD87_08215_3091	NRS_1667	0	0	87	75	80	29	35	108	0	0	111	0	0	282	183	237	0	753	418	0	356	0	447	461	0	0	644	797	83	78	187	0	86	99	99	43	42	51	42	50	49	57	10	10	1	7	10	0
JMD87_08215_3092	NRS_1667	0	0	200	110	197	26	2	381	4	0	113	0	1	857	513	907	0	5904	3160	0	3257	0	3838	4182	0	0	4976	6778	551	604	1234	0	235	163	186	64	85	82	134	133	108	127	25	16	7	3	14	0
JMD87_08215_3093	NRS_1667	0	0	5	6	3	3	2	46	6	116	0	0	0	9	0	2	0	13	5	0	1	0	4	6	0	0	3	4	1	0	2	0	17	21	11	3	3	1	6	18	6	5	0	0	0	0	0	0
JMD87_00660_227	NRS_167	0	0	75	10	39	62	0	33	0	0	0	0	0	26	51	58	0	5833	3313	0	3312	0	3803	4378	0	0	5028	6177	560	679	1820	0	8	8	1	6	22	18	27	43	18	4	7	228	0	79	385	179
JMD87_08220_3094	NRS_1668	0	0	3194	1739	2800	1738	2253	5330	72	339	3174	1	2	5035	2317	3588	2	8623	4525	0	6087	0	5792	6523	0	17	7125	10274	763	778	1663	0	5619	4481	4776	2941	4541	3997	4562	7282	4784	2167	2953	5824	1087	399	8450	12111
JMD87_08220_3095	NRS_1668	0	0	1990	1112	2010	984	1031	3206	26	192	3316	0	4	4954	2464	3501	0	11436	6133	2	8375	0	7720	8755	0	4	9801	14024	1013	1093	2808	0	3068	2648	2643	1702	2574	2230	2726	4007	2987	1293	396	2710	91	785	4509	8808
JMD87_08220_3096	NRS_1668	0	1	4009	2839	4654	1911	2025	7176	3	0	2090	0	4	6180	3060	4364	0	7929	4342	0	4370	1	4986	5282	0	5	6718	9513	712	824	2019	0	4414	4610	4342	2833	3762	3326	4547	6030	4884	2040	1059	4317	1154	680	6524	13984
JMD87_08220_3097	NRS_1668	0	0	5306	3306	4832	2412	1263	7915	8	9	1598	1	3	6524	3377	4960	1	14345	7593	0	10515	0	10504	11728	0	17	12797	17942	1395	1440	3547	0	5549	4146	4226	2806	3927	3365	4714	7067	5402	2300	980	3963	1703	1241	7049	15445
JMD87_08220_3098	NRS_1668	0	0	2543	1765	2758	1414	1614	3923	159	1740	3127	1	0	5773	3292	4387	0	13798	7647	4	10278	0	9575	11195	0	5	12120	17561	1363	1657	3459	0	2627	2459	2270	1388	2231	1840	2797	4278	3180	1185	112	2009	46	1205	5670	8283
JMD87_08225_3099	NRS_1669	0	0	12646	7495	10470	6001	3859	19576	82	726	840	0	1	8415	5035	6564	1	21826	11153	2	16473	1	15698	17353	1	39	19337	27575	2070	2094	4910	0	11337	9210	8304	5605	8627	7633	11064	16183	12750	6077	2676	9235	3917	2848	20485	30051
JMD87_00660_228	NRS_167	0	0	6	15	6	16	0	42	11	135	370	1	0	24	41	67	0	6285	3414	1	3452	0	4042	4600	0	0	5273	6746	605	671	56	0	3	10	5	6	6	11	21	34	11	2	29	99	35	13	138	54
JMD87_08230_3100	NRS_1670	0	0	47	37	52	54	0	104	1	25	117	0	1	39	35	63	1	4317	2293	0	2465	0	2624	3017	0	0	3543	4903	355	329	899	0	127	156	49	54	84	64	145	259	324	18	5	215	55	31	106	357
JMD87_08230_3101	NRS_1670	0	0	322	142	212	81	435	754	117	754	745	0	0	293	157	333	0	3663	1784	0	2091	0	2315	2599	0	0	3012	4037	314	259	723	0	316	300	265	330	305	304	502	773	648	85	12	563	65	58	414	874
JMD87_08230_3102	NRS_1670	0	0	514	291	299	208	95	1763	15	31	285	1	0	647	394	841	0	6156	3193	0	4102	0	3986	4439	0	0	5053	7368	548	505	1430	0	854	752	701	605	972	820	1275	1821	1572	206	178	1447	20	477	821	3522
JMD87_08230_3103	NRS_1670	0	0	586	306	452	272	40	1357	79	1032	350	0	5	337	199	410	0	3566	1781	0	1958	0	2276	2254	0	1	3019	4062	313	254	1011	0	732	1011	813	861	972	865	1274	1664	1612	195	586	523	180	710	1225	3095
JMD87_08235_3104	NRS_1671	0	0	978	641	753	351	5	2927	84	755	1312	1	0	1496	877	2320	1	15278	8114	0	11887	0	11018	12450	0	9	13516	19691	1511	1463	3980	0	1653	1513	1594	1458	2032	2030	3727	4726	3283	244	50	2119	410	222	2644	6627
JMD87_08235_3105	NRS_1671	0	0	387	266	316	187	109	1599	7	87	111	0	0	925	493	1371	0	4525	2324	0	3041	0	2937	3428	0	0	3828	5316	419	386	1	0	821	712	732	630	940	891	1523	2368	1866	155	10	791	275	16	1102	2556
JMD87_08240_3106	NRS_1672	0	1	5295	2531	4462	3101	3494	10156	39	18	1605	1	2	21925	16692	25532	4	16518	8496	1	12224	0	11389	13314	0	21	14622	20720	1556	1492	3960	0	1979	2475	3577	1660	1966	1758	2744	4902	3504	1443	29	1178	61	2	837	274
JMD87_08240_3107	NRS_1672	0	1	19093	11145	14181	9689	8466	33965	47	190	373	5	3	18331	12656	18833	1	12212	6120	0	8017	0	7594	9088	1	84	10139	14705	1069	1030	2199	0	6808	8036	11379	5615	7396	6902	10054	14610	10971	4800	125	2549	97	18	2749	2436
JMD87_08240_3108	NRS_1672	0	0	6420	3646	4960	4001	3328	13054	32	180	4388	0	0	7528	5082	7545	1	4065	2208	0	2715	0	2456	2879	0	42	3335	4906	363	314	58	0	2706	2872	4413	2124	2505	2387	3576	5268	3665	1601	102	1427	42	14	1121	712
JMD87_08240_3109	NRS_1672	0	0	2354	1373	1932	1489	2251	4938	9	15	1657	0	0	6284	5240	7295	2	10454	5165	0	6388	0	6962	7522	0	2	9029	12950	937	840	2831	0	1027	1237	1945	997	1158	1101	1551	2187	1795	873	81	203	23	6	668	207
JMD87_00665_229	NRS_168	0	0	8	13	2	11	0	40	30	206	36	0	0	14	23	43	0	2528	1332	0	1395	0	1583	1892	0	0	1992	2602	228	300	662	0	11	9	25	14	17	5	27	23	24	5	0	237	40	118	230	97
JMD87_08250_3110	NRS_1674	0	0	26640	13657	21632	16115	23296	46216	187	1361	18484	9	1	32237	23672	31566	2	9247	4914	0	6850	1	6107	6980	2	141	7847	11743	904	826	2337	0	14266	15067	14430	8005	11212	10854	11811	18162	11401	7970	1062	4880	256	37	3726	3101
JMD87_08250_3111	NRS_1674	0	0	6616	3710	5834	4626	7847	13741	41	56	5516	129	1	13263	8888	11989	0	2700	1468	0	1798	0	1647	1912	0	27	2370	3249	270	238	578	0	4568	4034	4127	1914	2784	2744	3385	4945	3387	2238	123	922	98	12	834	459
JMD87_08250_3112	NRS_1674	0	1	24567	12545	19908	13831	21249	43425	105	421	14779	344	2	35030	24122	32350	1	8651	4645	1	5860	1	5785	6699	2	45	7556	10422	774	738	2233	0	14975	14190	13953	6794	9662	9777	12394	17532	11656	7916	386	3633	639	127	2993	2095
JMD87_08250_3113	NRS_1674	0	1	32123	17486	25726	17383	19494	49693	158	919	17510	1	3	30610	21390	28982	1	8863	4590	0	5756	1	6229	6866	0	149	7651	10826	785	688	1742	0	14710	17408	16112	7896	11598	10649	14069	19721	12956	9445	251	2937	1016	402	4034	2369
JMD87_08250_3114	NRS_1674	0	0	10449	5633	8029	5277	2907	16314	72	675	2042	3	0	10731	7341	9548	0	3929	2057	0	2730	1	2418	2772	0	32	3394	5009	332	342	231	0	6041	6272	6450	3163	4743	4231	5771	8030	5253	3742	87	1073	217	17	1917	1221
JMD87_00665_230	NRS_168	0	0	53	39	27	3	5	152	7	62	275	0	3	20	50	55	0	5081	2779	0	2868	0	3272	3738	0	0	4405	5209	512	552	243	0	24	32	24	23	32	22	73	68	77	21	0	780	180	107	665	428
JMD87_08255_3115	NRS_1675	0	1	26912	18169	24293	27360	21478	40851	342	1264	7269	9	2	27800	17268	21176	2	7097	3816	3	5006	0	4757	5300	1	264	6050	9215	625	614	1802	0	10097	13649	14200	7794	10454	10918	14902	20220	11824	9387	613	5927	1046	320	9203	6224
JMD87_08255_3116	NRS_1675	0	2	75597	50185	70864	73946	44747	120623	818	3809	1445	26	6	104791	63008	79308	4	15977	7997	2	11210	5	11049	11979	1	477	14156	20157	1542	1325	4275	0	33729	42072	42384	22794	30463	29558	42161	58606	39977	31367	1357	11947	3695	1168	23465	21554
JMD87_08260_3117	NRS_1676	0	0	6950	3384	5488	3735	7300	14931	55	124	216	0	0	2391	1429	2371	0	6291	3329	3	4113	1	4015	4632	0	28	5530	7782	558	548	1568	0	4328	3943	4930	2964	3285	3718	2568	4241	3282	2511	118	928	47	124	1059	731
JMD87_08260_3118	NRS_1676	0	0	1901	745	1373	885	1037	3351	7	8	7	1	0	1967	1077	1880	0	5587	2864	2	3671	0	3841	4181	0	1	4995	6701	481	453	1362	0	975	1195	1103	772	898	1052	686	911	671	564	46	318	9	19	310	547
JMD87_08260_3119	NRS_1676	0	2	7441	4092	6492	3724	5332	14636	149	1375	3768	2	2	9956	5607	9511	0	10995	5826	2	7932	1	7784	8957	1	32	9785	13897	1067	945	2819	0	4288	4568	5414	2870	3976	3947	2941	4582	3129	2227	30	1642	46	164	2028	2032
JMD87_08265_3120	NRS_1677	0	1	4007	2301	2818	1702	1128	6898	6	21	684	0	1	2413	1407	2371	1	6295	3256	0	3835	1	3965	4498	0	10	5099	7292	577	467	43	0	1659	1948	2151	1091	1374	1629	1245	1724	1112	977	40	716	50	137	1016	612
JMD87_00665_231	NRS_168	0	1	88	47	83	12	0	154	5	38	291	0	1	85	104	124	0	8755	4630	3	5099	0	5952	6585	0	0	7657	9705	905	952	2717	0	41	41	61	32	50	31	70	83	78	29	4	895	842	131	881	685
JMD87_08270_3121	NRS_1678	0	2	25021	14690	22575	14297	11618	48699	238	1040	9194	11	0	11446	6462	10907	1	13485	7058	0	8892	0	9008	10024	0	108	11534	16319	1231	1189	3334	0	14042	15015	16667	9536	12833	11849	11612	15291	10313	8117	303	7530	330	140	13228	6030
JMD87_08270_3122	NRS_1678	0	0	13916	8560	12449	8321	1369	26861	144	790	3993	4	0	5660	3275	5725	0	10933	5825	2	7577	0	7852	8312	0	56	9503	14048	1037	1037	2175	0	6822	7443	8567	4768	6744	6171	5462	7717	5441	4448	74	3701	1338	122	6337	2396
JMD87_08270_3123	NRS_1678	0	0	9785	5413	7789	5849	3290	17661	131	1110	6399	0	0	2379	1571	2320	1	3638	1926	0	2263	0	2349	2639	1	62	3307	4017	333	282	814	0	4328	5250	5579	3314	4319	4175	3979	5391	3924	3197	185	3497	683	65	4697	2222
JMD87_08270_3124	NRS_1678	0	0	1234	527	874	831	159	2001	110	1058	350	1	2	4038	2094	3311	0	12046	6447	1	8258	0	8555	9248	1	8	10772	14651	1120	1034	2822	1	885	943	1095	588	867	832	624	987	708	595	32	336	12	3	994	428
JMD87_08275_3125	NRS_1679	0	0	8318	5147	8473	4434	5161	18752	89	569	7513	0	1	14020	6685	11884	0	9150	4871	1	6562	0	6391	7354	0	57	7967	11226	918	979	365	0	13612	11521	12094	7955	11145	11041	9582	13730	9040	5911	5105	6185	2841	708	4925	4325
JMD87_08275_3126	NRS_1679	0	0	2767	1730	2325	1316	1675	6328	15	5	363	0	0	3615	1661	2905	0	5558	2705	0	3035	0	3172	3727	0	17	4679	5625	443	401	264	0	2339	2240	2157	1286	1776	1818	1558	2104	1548	1037	459	1333	27	120	669	758
JMD87_08275_3127	NRS_1679	0	0	6366	3905	5725	4421	5481	15288	72	246	2209	1	0	9782	4643	8341	2	11800	6341	0	7729	0	7829	9143	1	40	10318	14337	1019	1096	3101	0	7581	7397	7326	4783	6642	6474	5774	7864	4660	3124	450	1387	61	160	2631	3985
JMD87_08275_3128	NRS_1679	0	0	565	331	588	388	417	1454	1	7	107	0	0	632	339	591	0	1280	606	0	751	0	780	775	0	5	1014	1390	121	98	318	0	698	568	612	371	482	441	419	525	355	263	46	142	20	17	132	285
JMD87_08275_3129	NRS_1679	0	0	2380	1779	2561	1355	5025	5405	4	26	311	0	1	5017	2763	4804	4	8604	4408	0	4907	0	5721	6108	0	12	7277	9638	739	695	1843	0	2352	3047	2758	1560	2164	2144	2075	2685	1663	1251	148	1331	30	120	989	1042
JMD87_08275_3130	NRS_1679	0	0	1171	712	877	659	1253	2039	7	10	281	0	0	693	411	569	0	2693	1332	1	1377	0	1657	1796	0	8	2219	2859	198	202	604	0	1053	1070	1082	658	903	793	829	1129	766	479	180	430	16	99	793	569
JMD87_08275_3131	NRS_1679	0	1	2336	1843	2695	1557	1881	5624	57	580	1830	0	4	2838	1491	2686	0	4733	2477	0	2677	0	2975	3408	0	2	3918	5271	434	385	1038	0	1849	1973	2025	1131	1573	1522	1475	1974	1311	859	99	545	88	117	640	804
JMD87_08275_3132	NRS_1679	0	0	225	111	150	106	141	479	1	24	156	0	0	261	146	238	0	493	240	0	288	0	282	285	0	0	406	390	22	35	40	0	215	148	164	103	138	133	109	132	130	92	7	62	21	0	88	76
JMD87_08275_3133	NRS_1679	0	0	1609	928	1237	635	77	3286	3	1	1286	0	0	2963	1690	2749	0	6887	3662	0	4053	0	4554	4850	0	10	6026	7834	642	737	1413	0	1840	1842	1705	1002	1436	1441	1558	2027	1333	784	24	1119	20	141	553	1025
JMD87_08280_3134	NRS_1680	0	1	5294	3309	4046	2450	3357	10701	29	13	189	4	1	7388	4444	7334	1	11870	5958	2	7651	0	8268	9133	1	25	9996	13942	1126	1047	2270	0	3909	3835	3800	1923	3162	2809	3336	4486	3275	1787	65	1965	69	47	1511	1518
JMD87_08280_3135	NRS_1680	0	0	6605	3913	5087	2346	2309	13052	45	27	208	2	0	8652	5211	8920	0	15841	8324	1	11298	0	11338	12489	0	13	14412	20541	1541	1580	519	0	6056	6146	5411	3289	4963	4452	5052	7444	5128	2736	270	1978	97	1043	1613	2955
JMD87_00670_232	NRS_169	0	0	90	67	83	42	0	126	3	8	14	1	0	171	175	264	1	9519	5093	0	5631	1	6871	7326	0	3	8438	10680	975	1101	0	0	76	113	81	101	73	80	160	219	180	36	180	1941	1	799	1610	504
JMD87_08280_3136	NRS_1680	0	0	2811	1557	2248	1342	901	5907	16	5	204	2	0	3084	1756	3319	0	7189	3864	4	4767	0	4818	5738	0	6	6253	8633	655	661	1790	0	2198	2086	2353	1346	1841	1725	1887	2629	1891	986	355	488	30	5	787	1010
JMD87_08285_3137	NRS_1681	0	0	4978	3270	4518	3680	2718	10334	131	1055	460	0	0	3877	2088	3395	0	8281	4441	1	4923	0	5503	5970	0	35	6992	9307	798	816	1734	0	3615	3693	3652	2100	3023	2894	2892	4202	3035	2131	55	2370	862	512	1168	1262
JMD87_08285_3138	NRS_1681	0	0	8499	5118	7068	4352	6120	16419	25	26	1113	2	1	8899	4620	7689	1	8802	4418	0	5591	0	5562	6164	1	26	7558	9913	808	740	1809	0	9040	8912	7790	4669	7123	5785	6243	9865	7874	4498	131	2511	67	42	2539	1751
JMD87_08285_3139	NRS_1681	0	1	1696	1023	1276	858	231	2590	0	0	205	1	0	8331	4789	7872	0	11734	6163	0	8313	0	8358	9503	0	7	10031	14117	1128	1234	3064	0	975	795	1003	519	826	679	669	1135	773	563	42	398	16	932	316	289
JMD87_08295_3140	NRS_1683	0	1	8082	4077	5953	4245	770	13807	350	3164	4798	6	1	2407	1950	2689	2	18077	9603	0	13483	0	13335	15040	0	40	16431	22418	1846	1812	4798	0	12286	12748	11738	8025	10411	10196	11467	15671	10346	5064	34657	18692	5497	6287	7298	15947
JMD87_08295_3141	NRS_1683	0	0	49	34	37	32	24	144	5	70	19	0	0	90	89	85	0	153	82	0	77	0	97	114	0	0	138	169	12	20	33	0	32	35	36	27	14	29	27	39	48	13	35	35	21	2	14	21
JMD87_08300_3142	NRS_1684	0	2	7398	4250	6211	4004	805	15246	17	33	709	2	1	6735	3997	7335	0	13238	6944	3	8908	0	9293	10611	0	35	11757	15906	1239	1202	982	0	6965	7172	7055	4023	6134	5750	9132	12191	9598	2949	787	2585	100	21	3491	4781
JMD87_08300_3143	NRS_1684	0	1	2350	1627	2001	1844	1082	5463	17	11	463	1	0	2007	1207	2260	0	5744	2924	2	3361	0	3609	4239	0	13	4737	6195	482	458	38	0	1986	2310	2186	1306	1908	1866	2668	3909	2954	908	41	944	25	7	1172	556
JMD87_00675_233	NRS_170	0	1	113	70	84	227	16	157	90	919	208	0	0	168	167	202	1	10943	5957	0	7527	0	7953	8934	3	5	9573	13350	1177	1373	0	0	229	182	228	136	128	171	346	362	277	63	63	3421	2	436	2918	1076
JMD87_08315_3144	NRS_1686	0	1	4813	2314	3814	2695	1273	11873	902	9505	2357	4	1	10066	6369	12980	2	11961	6135	3	8080	0	7833	9103	0	13	10129	13757	1123	1101	2957	0	6969	6486	5325	2873	4028	3929	3433	6604	4313	1914	2364	3869	2103	504	3620	2638
JMD87_08320_3145	NRS_1687	0	1	5243	2895	4125	2802	2418	8649	24	20	2478	2	0	2943	2163	2605	0	4082	2180	0	2642	1	2696	3127	0	21	3553	4881	442	329	1011	0	1614	1664	1771	809	1177	988	1055	1542	1011	993	128	219	341	1	160	96
JMD87_08320_3146	NRS_1687	0	0	4831	2748	3899	2999	978	8559	13	6	1239	1	0	6075	4184	5027	0	6360	3221	0	3784	1	3923	4714	0	31	5338	7037	541	550	1466	0	2483	2269	2392	1006	1522	1116	1343	1982	1398	1449	29	186	30	6	208	291
JMD87_08320_3147	NRS_1687	0	1	1567	903	1344	1165	387	3383	16	70	778	0	0	1035	669	754	0	515	282	0	304	0	292	350	0	20	458	523	50	55	123	0	835	792	844	324	435	406	403	559	444	465	4	95	12	10	83	76
JMD87_08325_3148	NRS_1688	0	2	5078	3097	4275	2598	2806	11263	117	1531	463	0	0	5849	3298	6539	1	10208	5517	0	6702	0	7052	7761	0	21	9183	12169	964	1048	2011	0	4168	4812	5383	2626	3821	3624	5193	6772	4676	2284	201	1743	255	83	1728	3008
JMD87_00675_234	NRS_170	0	0	14	12	6	31	7	10	0	0	20	0	0	45	72	85	1	5908	3090	1	3416	0	3488	4276	0	0	4869	6026	571	620	0	0	11	11	23	11	15	11	3	18	22	3	3	887	0	25	144	56
JMD87_08325_3149	NRS_1688	0	0	6363	3558	5542	2665	3777	14028	83	564	257	1	0	5805	3378	7345	0	10804	5838	3	7570	0	8116	9161	0	31	9740	13258	1098	1069	3063	0	3493	3701	4767	2321	3332	3250	4566	6659	4259	2054	309	634	34	45	1667	2138
JMD87_08325_3150	NRS_1688	0	0	487	376	398	342	248	1399	2	3	18	0	0	294	149	274	0	539	302	0	311	0	312	344	0	2	483	572	52	44	127	0	303	362	493	239	291	282	456	566	413	220	12	63	38	5	171	213
JMD87_08335_3151	NRS_1690	0	0	1966	1069	1678	1233	807	3282	0	7	364	0	0	1083	642	873	0	4630	2213	1	2295	0	2949	3210	0	7	4013	4879	444	359	924	0	910	953	1098	551	716	657	675	891	819	877	247	7	6	4	209	326
JMD87_08335_3152	NRS_1690	0	0	120	65	95	54	18	161	0	9	33	0	0	98	66	89	0	528	249	0	313	0	344	393	0	0	416	535	47	43	148	0	38	30	50	29	25	42	43	62	28	43	0	4	0	0	13	2
JMD87_08340_3153	NRS_1691	0	1	5011	2955	4048	1750	498	6870	11	21	1208	0	0	7800	4062	5182	2	10792	5653	0	7121	0	7448	8618	0	13	9363	12333	1022	1042	5	0	2861	2786	2983	1526	2514	2143	2527	3457	2251	2007	32	121	18	5	1121	319
JMD87_08340_3154	NRS_1691	0	2	6948	4220	5810	2296	2505	9287	23	63	1295	9	0	9339	5281	6620	0	13771	7328	1	9572	0	9633	10921	0	19	12090	16157	1315	1345	3535	0	3285	3145	3561	1995	2768	2501	2782	4152	2614	2490	47	53	68	30	609	751
JMD87_00675_235	NRS_170	0	0	10	8	25	12	1	21	63	560	71	0	1	35	64	98	0	4978	2774	1	3001	0	3445	3840	0	0	4367	5688	452	536	0	0	29	18	24	14	12	23	29	50	22	9	0	538	0	76	305	136
JMD87_08340_3155	NRS_1691	0	1	3036	1672	2308	631	1485	4477	10	7	589	3	1	3085	1930	2084	0	7639	4093	2	5049	0	5391	5899	0	0	6693	8907	717	750	1888	0	1076	1119	1183	676	1055	744	902	1290	864	905	24	33	10	9	346	67
JMD87_08345_3156	NRS_1692	0	0	1038	823	1142	428	514	1599	3	0	278	0	0	1008	447	542	0	809	377	0	425	0	490	498	1	5	683	869	71	50	128	0	726	859	821	412	635	619	819	947	811	709	6	144	13	1	164	97
JMD87_08345_3157	NRS_1692	0	0	1156	704	1228	467	396	2009	1	0	334	0	0	944	392	533	0	1472	783	0	771	0	869	951	0	9	1225	1551	115	121	374	0	572	746	752	424	557	540	681	796	730	492	10	119	12	2	165	139
JMD87_08345_3158	NRS_1692	0	0	1093	752	1085	561	443	2213	0	2	156	0	0	1763	809	1030	0	2247	1205	1	1281	0	1280	1432	0	1	1874	2358	168	187	502	0	771	685	869	391	597	520	680	883	797	562	14	226	6	0	191	53
JMD87_08355_3159	NRS_1694	0	0	566	314	584	200	245	1149	5	41	198	0	0	911	523	974	0	1961	1134	0	1461	0	1485	1595	0	3	1807	2372	210	223	545	0	485	436	601	327	451	400	409	564	351	198	104	143	17	0	175	61
JMD87_08355_3160	NRS_1694	0	0	6086	3548	6002	2990	4329	12109	58	336	2220	60	0	5668	3441	5520	1	7323	3818	0	5079	0	4987	5728	0	34	6228	8425	660	711	1905	0	5040	4637	6302	3619	4713	4173	4108	5779	3980	1928	898	3164	716	208	1340	1318
JMD87_08355_3161	NRS_1694	0	4	18460	10380	15134	12397	19584	32980	362	3812	2065	31	1	7399	4128	6804	2	4270	2256	0	2767	0	2749	3131	1	101	3686	4982	392	382	910	0	15270	15974	18453	10906	14827	15123	13528	19434	12787	7352	1342	9458	2175	734	2514	4238
JMD87_08355_3162	NRS_1694	0	0	10401	5728	7618	7275	4899	19095	133	924	2060	4	2	18824	10643	17506	0	11037	5667	1	7091	2	7025	8168	1	40	9444	12566	995	963	2470	0	7262	8031	9934	5300	7451	7773	6588	9693	6581	4203	2450	7223	1159	113	1481	2244
JMD87_08355_3163	NRS_1694	0	0	10022	5079	6802	5069	5120	18048	357	3051	1209	0	0	11961	6249	11070	0	9976	5210	0	6524	0	6834	7301	0	54	8556	11914	978	990	2474	0	12404	12470	14421	8659	11054	10728	9449	14380	9223	5348	1459	9012	600	653	2314	2806
JMD87_08370_3164	NRS_1697	0	0	31	45	37	66	0	159	0	0	8	0	0	84	57	68	0	1256	617	0	643	0	756	832	0	0	999	1208	115	131	268	0	75	60	70	30	31	44	57	115	103	32	1	89	0	0	44	73
JMD87_08370_3165	NRS_1697	0	0	496	327	523	426	410	1290	0	34	204	0	0	976	592	1072	0	11514	6024	4	7696	1	8136	9038	0	1	10059	13151	1145	1392	2587	0	345	360	385	177	265	308	526	902	570	229	8	906	2	3	325	776
JMD87_00680_236	NRS_171	0	0	179	82	155	93	0	209	0	0	177	0	0	341	298	486	0	15251	8256	2	10298	0	11310	12798	0	2	13650	18153	1567	1852	1	0	165	145	162	160	161	139	261	399	205	146	7	2014	1	37	910	345
JMD87_08375_3166	NRS_1698	0	1	172	110	152	118	0	486	10	104	151	0	0	273	156	316	0	2592	1294	0	1445	0	1536	1707	0	1	2130	2592	205	206	505	0	233	298	448	212	228	222	477	648	360	131	100	465	35	0	34	94
JMD87_08380_3167	NRS_1699	0	0	212	124	198	129	138	745	15	130	249	0	0	422	191	493	0	1403	728	0	825	0	815	961	0	2	1184	1640	124	112	387	0	75	90	173	81	112	145	118	179	130	93	4	131	31	66	96	158
JMD87_08380_3168	NRS_1699	0	0	612	380	486	377	275	1826	9	11	597	2	0	608	352	723	1	3690	1933	0	2165	0	2261	2615	0	1	3123	3918	325	322	776	0	181	264	481	191	250	341	343	437	332	241	58	79	90	0	244	431
JMD87_08380_3169	NRS_1699	0	0	776	427	591	617	469	1827	0	0	391	0	1	1265	767	1948	0	10161	5165	0	5962	0	6668	7577	1	1	8599	11124	883	928	2103	0	277	306	734	314	458	511	478	635	480	283	5	54	82	0	494	715
JMD87_08385_3170	NRS_1700	0	0	91	104	137	113	51	414	4	5	172	0	0	114	60	134	0	1707	887	0	998	0	1126	1234	0	0	1486	1873	123	147	373	0	41	63	83	50	57	63	47	71	71	38	0	78	27	0	60	71
JMD87_08385_3171	NRS_1700	0	0	898	634	1239	407	55	3932	7	9	1095	0	0	831	525	1327	1	11294	5858	0	7692	0	7913	8915	0	7	9967	13252	1020	1064	20	0	355	382	712	440	418	571	416	756	597	227	6	150	8	39	1103	577
JMD87_08385_3172	NRS_1700	0	1	711	349	646	236	72	1978	5	5	547	1	1	689	473	1223	3	11258	5937	1	8119	1	7986	8892	0	6	9940	13519	1050	1090	2973	4	218	236	474	255	360	322	342	557	437	234	12	68	10	282	157	780
JMD87_00680_237	NRS_171	0	0	15	9	12	9	0	31	0	41	1	0	0	27	27	25	0	1270	627	0	549	0	667	743	0	0	919	1050	104	105	0	0	13	9	18	16	20	14	21	27	23	3	0	198	0	2	76	50
JMD87_08385_3173	NRS_1700	0	0	361	188	383	231	116	1146	2	1	194	0	0	734	403	1038	0	8658	4645	0	5685	1	5730	6530	0	3	7471	10259	852	816	2163	0	95	170	221	155	177	238	203	274	223	148	11	95	91	78	51	280
JMD87_08395_3174	NRS_1701	0	0	12687	6575	9987	8442	3923	32303	598	5378	5810	2	0	2212	1396	2837	1	9192	4716	1	5571	1	6287	6937	0	91	7905	10248	940	821	1825	0	4147	4628	7421	3649	4523	5273	7411	9870	8427	3462	289	2919	722	590	1189	1706
JMD87_08395_3175	NRS_1701	0	0	1625	730	1001	553	8	3471	0	3	353	0	0	1799	1205	2428	2	15989	8805	1	10977	0	11592	12407	0	7	14732	19684	1638	1953	3918	0	584	600	997	617	670	871	1075	1435	1370	522	39	259	37	61	95	143
JMD87_08395_3176	NRS_1701	0	1	2450	1011	1550	873	8	5449	487	4254	3978	0	3	2223	1216	2858	1	12358	6723	1	8947	0	8946	10161	0	29	11036	15346	1290	1389	3117	0	1737	1816	2666	1513	1681	2302	2897	3984	3420	1387	50	913	779	44	938	373
JMD87_08400_3177	NRS_1702	0	0	2182	1265	1589	1455	3054	3791	8	19	3445	0	0	865	480	626	1	1174	556	0	639	0	635	759	0	5	982	1151	98	101	200	0	1818	1661	1907	886	1237	1358	1501	2249	1944	957	276	444	7	2	492	302
JMD87_08400_3178	NRS_1702	0	0	194	108	174	117	131	297	0	2	121	0	0	61	45	35	0	156	79	0	101	0	86	134	0	0	125	199	17	12	60	0	106	97	103	79	82	71	100	165	121	55	3	21	2	0	41	9
JMD87_08400_3179	NRS_1702	0	26	1017	527	782	385	486	1596	71	838	398	0	0	1159	717	937	0	5284	2765	1	2812	0	3206	3439	0	0	4349	5823	471	440	1128	0	430	449	538	288	362	410	459	639	492	285	6	282	0	2	135	28
JMD87_00680_238	NRS_171	0	0	33	13	17	8	0	68	14	392	521	0	0	27	22	20	1	1607	887	0	735	0	907	1087	1	0	1312	1603	148	164	0	0	26	27	51	13	25	41	51	84	61	22	249	300	0	16	197	53
JMD87_08400_3180	NRS_1702	0	0	604	262	583	659	179	1151	6	3	1023	0	0	1493	1009	1354	1	8662	4804	1	6133	0	6018	7105	0	2	7730	10289	843	1032	2695	0	334	272	317	195	316	228	377	583	356	212	11	79	7	0	32	24
JMD87_08405_3181	NRS_1703	0	1	3658	2319	3462	2638	5540	6885	23	31	2208	1	0	7790	3895	5367	0	6688	3543	0	4443	1	4174	5211	0	15	5660	7387	598	622	1616	0	3210	2807	3705	1851	2715	2107	3332	5152	3676	2078	675	1964	50	13	1254	456
JMD87_08410_3182	NRS_1704	0	1	1401	829	1157	578	35	2973	20	49	370	2	2	6715	2589	5360	0	14145	7519	0	9123	0	9903	10703	0	5	12228	16572	1397	1315	3541	0	1759	1795	1771	890	1374	1205	1150	1817	1180	767	23	342	29	51	999	528
JMD87_08410_3183	NRS_1704	0	1	11726	7156	10342	6142	2582	26095	48	49	4720	1	0	18278	8406	16824	0	12383	6538	1	8698	0	8892	9888	1	42	10932	14619	1199	1210	3100	0	12221	11319	14948	7083	10103	9275	10254	14599	9042	5569	471	5192	250	309	6774	5696
JMD87_08410_3184	NRS_1704	0	0	1006	700	940	733	644	2705	29	425	738	0	0	1440	612	1190	0	760	354	0	412	0	459	512	0	10	652	788	70	60	202	0	873	961	1181	476	635	657	745	1032	700	425	43	369	97	46	568	463
JMD87_00070_36	NRS_23	0	6	17052	11134	16860	9912	10974	40540	338	3360	28687	8	2	26417	13737	28677	1	7518	3898	1	4702	1	5192	5924	0	135	6394	8436	701	685	2671	0	16369	19756	24516	13186	17228	18923	21040	28195	18719	10489	2849	16163	1566	216	10743	8278
JMD87_08415_3185	NRS_1705	0	0	509	266	533	666	54	753	1	3	76	0	0	275	214	240	0	6238	3209	0	3731	1	4152	4549	0	0	5277	7060	533	542	1472	0	406	440	308	176	228	171	203	270	199	178	6	4	3	1	193	24
JMD87_08415_3186	NRS_1705	0	0	5792	2358	4516	2945	4227	6746	5	10	2594	1	0	3745	2252	2264	0	6798	3432	1	4554	0	4562	5302	0	26	6003	7800	661	616	1656	0	5373	4501	2652	1328	2096	1916	1971	3517	2136	2048	37	516	31	4	330	556
JMD87_08415_3187	NRS_1705	0	1	6734	3014	4666	3618	5559	6306	11	11	2462	1	5	6472	3678	3725	1	14734	7710	1	10317	0	10225	11769	0	19	12878	17721	1464	1473	3742	0	5212	4732	3191	1540	2059	1860	2190	3182	2045	2049	43	55	59	35	1341	641
JMD87_08415_3188	NRS_1705	0	2	2606	1314	1678	1660	87	3149	4	6	1214	1	1	5232	2944	3331	0	12058	6435	0	8211	0	8583	9106	0	22	10758	14275	1090	1153	2862	0	2812	2335	1290	661	961	785	1060	1298	1189	1103	36	260	63	30	653	109
JMD87_08420_3189	NRS_1706	0	0	528	259	526	148	0	999	2	1	69	0	0	1305	622	1027	0	4802	2596	2	2905	0	3319	3605	1	4	4222	5854	502	464	1273	0	302	441	525	278	369	230	560	899	507	266	14	1021	1	1	41	39
JMD87_08420_3190	NRS_1706	0	0	425	306	434	299	897	995	0	18	464	0	0	1021	571	934	0	6480	3262	1	4354	0	4108	4739	0	8	5588	7609	592	639	1813	0	369	273	505	219	264	181	509	573	510	184	13	599	19	0	110	18
JMD87_00685_239	NRS_172	0	0	2	1	0	2	0	2	0	4	0	0	0	0	0	0	0	47	21	0	14	0	20	26	0	0	22	26	2	1	0	0	2	1	4	2	0	0	1	1	5	2	3	18	0	14	4	9
JMD87_08430_3191	NRS_1707	0	0	89	68	62	54	34	160	0	0	37	0	0	75	22	80	0	809	422	0	456	0	424	495	0	0	654	828	72	85	139	0	82	71	65	29	42	26	64	109	67	84	1	133	1	2	279	196
JMD87_08430_3192	NRS_1707	0	0	291	167	256	159	142	571	0	0	169	0	0	226	83	175	0	391	195	0	220	0	244	231	0	0	345	406	23	29	87	0	174	215	175	56	99	93	115	169	121	163	54	517	1	1	686	505
JMD87_08430_3193	NRS_1707	0	0	283	201	240	124	5	515	0	0	106	0	0	740	384	576	0	2814	1451	0	1534	0	1883	1915	0	2	2442	3036	283	285	659	0	141	180	153	57	93	88	136	145	107	169	6	533	3	0	643	543
JMD87_08430_3194	NRS_1707	0	1	345	153	290	97	1	422	0	0	25	0	0	864	451	659	0	6340	3603	0	4175	0	4410	4926	0	0	5731	7208	618	700	1722	0	152	142	166	72	116	85	149	224	154	156	2	322	3	0	853	669
JMD87_08430_3195	NRS_1707	0	0	316	145	188	185	233	569	0	0	132	0	1	576	259	465	0	1886	1079	0	1117	0	1241	1346	0	7	1686	1990	202	196	404	0	145	194	217	98	105	87	200	343	171	169	5	325	0	0	704	1126
JMD87_08430_3196	NRS_1707	0	0	67	67	169	52	4	137	0	0	36	0	0	473	234	327	0	3357	1903	0	1942	0	2216	2407	0	0	2831	3826	334	393	784	2	33	50	39	19	33	38	64	76	66	68	8	188	4	2	303	230
JMD87_08430_3197	NRS_1707	0	0	48	17	38	20	246	133	0	0	9	0	0	213	82	143	0	561	254	0	284	0	306	350	0	4	426	457	43	43	79	0	30	39	32	17	23	28	46	73	40	29	3	104	22	0	133	169
JMD87_08430_3198	NRS_1707	0	0	16	2	16	0	1	52	0	0	6	0	0	94	40	69	0	1712	862	0	1012	0	907	1151	0	0	1375	1700	152	190	242	0	18	7	19	15	9	5	11	42	26	18	3	56	1	0	36	89
JMD87_00685_240	NRS_172	0	0	1	0	0	0	0	0	0	0	3	0	0	1	3	3	0	169	72	0	90	0	83	102	0	0	131	158	11	19	0	0	1	1	0	0	0	2	1	2	2	1	3	8	0	0	10	0
JMD87_08440_3199	NRS_1709	0	0	2540	1403	2309	1361	1632	5855	114	924	1350	2	0	1003	546	1069	0	2762	1351	1	1583	0	1847	1862	0	6	2213	3033	236	234	624	0	3175	3659	2716	951	1839	1646	1124	1657	1361	1561	389	2504	54	146	3467	3629
JMD87_08440_3200	NRS_1709	0	0	1869	956	1746	1156	873	3934	130	1756	105	0	0	2715	1318	2410	0	3390	1859	0	2207	0	2281	2472	0	13	2885	3974	339	396	970	0	1533	1509	1165	421	853	657	522	797	538	618	11	645	85	81	1573	2197
JMD87_08440_3201	NRS_1709	0	2	11979	6272	9915	7158	4059	27449	423	4776	2960	2	0	10791	5963	11236	1	13899	7596	1	10098	0	9733	11112	1	19	12313	16760	1398	1411	3782	0	10630	9521	6524	2406	5331	4094	3265	4689	3306	3790	66	4864	503	51	9413	11334
JMD87_08440_3202	NRS_1709	0	0	4945	2098	3556	2202	1597	10858	14	29	1435	1	1	5938	3289	6071	0	12588	6401	0	8090	0	8635	9920	0	19	10687	14318	1124	1144	2801	0	3284	3503	2560	1033	2045	1368	1310	1856	1266	1454	32	1652	63	47	2443	5479
JMD87_08445_3203	NRS_1710	0	0	1168	721	1272	757	515	1939	293	2764	1617	0	0	238	139	176	0	1175	598	0	599	0	685	790	0	2	964	1205	103	112	251	0	800	1068	814	387	503	483	655	731	508	490	568	1432	1306	693	3193	8388
JMD87_08445_3204	NRS_1710	1	0	829	390	589	293	1550	1263	6	61	368	0	0	719	429	506	0	3768	2082	0	2039	0	2365	2523	0	0	3158	4262	349	406	831	0	424	549	455	223	268	220	229	406	250	282	125	970	390	503	2176	5285
JMD87_08445_3205	NRS_1710	0	0	860	594	724	352	6	1350	461	5274	948	0	0	894	424	781	2	15583	8332	0	10732	0	10856	12462	0	3	13948	18727	1589	1827	3940	0	777	818	616	290	537	397	225	563	308	392	449	886	975	1407	6871	10586
JMD87_08445_3206	NRS_1710	0	1	57	43	124	76	0	302	12	102	489	0	0	132	100	180	1	11443	6126	0	6982	0	7480	8249	0	4	9674	13029	1032	1262	1173	0	221	265	153	54	129	81	39	52	95	38	9	400	176	117	2207	6702
JMD87_00685_241	NRS_172	0	0	54	57	52	8	0	122	3	0	79	0	0	87	82	116	0	3322	1569	0	1785	0	2084	2373	0	3	2787	3168	290	325	0	0	59	32	38	15	35	62	44	59	83	38	91	379	0	14	228	156
JMD87_08445_3207	NRS_1710	0	1	24	10	17	0	0	32	101	1419	133	0	0	44	77	122	1	9140	4652	0	5199	0	6270	6840	1	0	7897	9590	876	886	1675	0	85	90	29	29	12	10	17	12	43	16	1	802	56	0	511	1026
JMD87_08450_3208	NRS_1711	0	0	66	24	46	49	0	60	0	1	38	1	0	161	132	222	0	10702	6050	0	7286	0	7092	8314	0	0	9210	12647	1066	1307	1742	0	107	154	84	47	47	92	67	146	39	10	117	180	65	0	254	154
JMD87_08455_3209	NRS_1712	0	0	24	7	23	15	0	26	3	0	24	0	0	22	13	29	0	1447	730	0	718	0	972	1050	0	0	1235	1493	133	131	327	0	25	26	24	19	19	17	19	25	12	7	0	50	0	5	76	39
JMD87_08455_3210	NRS_1712	0	0	22	23	4	8	0	42	94	720	34	0	0	17	22	27	0	2816	1572	0	1664	1	1720	1946	0	0	2409	2968	270	302	1093	0	12	35	40	6	12	13	7	19	28	10	5	40	2	1	35	129
JMD87_08455_3211	NRS_1712	0	0	52	38	48	11	0	160	26	282	0	0	0	61	77	91	0	7223	3823	0	4407	1	4723	5762	0	0	6299	8052	662	747	1617	0	56	69	36	27	32	62	52	56	53	19	9	65	6	2	268	248
JMD87_08460_3212	NRS_1713	0	0	130	80	171	106	78	371	87	1002	270	0	0	105	72	128	1	1675	858	1	1018	0	1018	1216	0	0	1509	1950	144	147	449	0	64	110	94	48	60	77	107	164	121	109	7	10	175	7	57	121
JMD87_08460_3213	NRS_1713	0	0	7112	4548	5740	3686	4067	12394	21	19	53	1	5	7436	4281	7087	1	6322	3339	0	3834	0	4067	4599	0	38	5493	6958	649	515	90	0	2693	3201	3822	2198	2552	3100	4179	5915	4597	2722	964	431	130	673	963	1595
JMD87_08460_3214	NRS_1713	0	0	4161	2245	2874	1321	2684	7053	13	27	293	2	4	8414	4909	8081	0	8400	4045	0	5318	1	5917	6563	0	17	7164	9006	756	725	1829	0	1284	1340	1603	752	1120	1116	1786	2529	2104	1390	21	100	732	827	205	213
JMD87_08470_3215	NRS_1714	0	0	1786	870	1246	1231	1041	3733	430	4444	1620	0	0	995	636	979	0	7398	3599	0	4553	0	4870	5527	1	13	6298	8706	646	706	1662	0	709	705	899	541	678	640	842	1342	975	559	15	84	8	0	191	241
JMD87_08470_3216	NRS_1714	0	0	731	442	740	501	132	1658	0	1	4	0	0	653	373	668	0	2302	1213	0	1360	0	1513	1574	0	4	2019	2652	222	190	656	0	217	319	382	186	225	205	346	411	299	211	2	40	2	0	107	69
JMD87_00690_242	NRS_173	0	1	276	137	283	44	89	400	42	335	749	0	0	342	259	459	1	14498	7784	0	8727	0	10240	11035	1	0	12761	16912	1426	1568	4098	0	217	191	214	186	220	187	238	202	260	111	48	379	435	23	1173	423
JMD87_08480_3217	NRS_1715	0	0	290	162	196	37	0	390	7	0	64	0	0	894	458	708	1	12119	6496	3	7382	0	8463	9015	1	2	10868	14197	1153	1384	2436	0	220	247	163	90	129	218	163	262	109	108	285	425	41	116	388	184
JMD87_08480_3218	NRS_1715	0	2	8784	8316	10682	5984	2067	15420	59	332	2179	1	1	51041	20417	33972	0	18743	10676	2	13535	1	14348	15148	1	22	17302	22464	1887	2385	4353	0	7967	7675	8702	4560	6147	6568	6694	9809	6644	4150	3508	14375	94	1622	4705	4505
JMD87_08480_3219	NRS_1715	1	0	0	0	0	0	0	0	0	0	0	0	0	0	0	0	0	0	0	0	0	0	0	0	0	0	0	0	0	0	0	0	0	0	0	0	0	0	0	0	0	0	0	0	0	0	0	0
JMD87_08480_3220	NRS_1715	2	0	0	0	0	0	0	0	0	0	0	0	0	0	0	0	0	0	0	0	0	0	0	0	0	0	0	0	0	0	0	0	0	0	0	0	0	0	0	0	0	0	0	0	0	0	0	0
JMD87_08490_3221	NRS_1717	0	0	546	260	329	353	1136	901	2	0	70	0	0	719	464	443	0	735	332	0	338	0	376	489	0	6	582	613	59	50	198	0	294	250	299	191	269	219	142	235	227	167	48	182	65	0	63	56
JMD87_08490_3222	NRS_1717	0	0	7210	3856	5570	3774	2067	10832	16	13	380	1	2	5774	3833	4682	0	6295	3359	0	4276	0	4265	4644	0	36	5457	7389	585	628	1055	0	3788	3678	4352	2568	4240	3722	2680	3933	2869	2404	366	1845	91	19	1387	1045
JMD87_08490_3223	NRS_1717	0	0	8620	4703	7788	4478	2454	13717	124	684	3632	0	0	7500	4936	5939	0	10221	5083	3	6437	0	7038	7775	1	57	9116	11892	972	937	468	0	4540	5438	5344	3576	5324	4594	3437	4807	3821	3244	36	1888	249	242	1879	1615
JMD87_00690_243	NRS_173	0	0	60	25	50	14	63	84	0	7	18	0	0	49	39	79	0	2765	1407	1	1411	0	1773	1813	0	0	2286	2896	245	280	757	0	49	33	30	31	42	25	36	68	49	20	8	104	7	1	130	89
JMD87_08490_3224	NRS_1717	0	0	1080	761	983	654	352	2317	7	13	362	0	0	803	478	622	0	1207	579	0	777	0	776	892	0	14	1043	1400	134	117	380	0	679	767	841	538	695	697	528	803	508	498	3	345	58	6	326	261
JMD87_08495_3225	NRS_1718	0	1	2564	1499	1865	1936	291	3775	10	14	194	1	6	4506	2565	3136	0	6051	3025	0	3998	2	4050	4702	1	9	5201	7006	556	548	1357	1	1248	1432	1439	946	1513	1322	887	1340	896	847	19	334	88	9	917	251
JMD87_08495_3226	NRS_1718	0	2	6829	4044	5691	2871	2042	9631	24	28	226	1	1	15481	7377	10256	1	13027	7150	1	9472	0	9216	10133	1	33	11155	14801	1207	1318	1286	0	5629	4866	5260	3645	5313	5066	3843	4644	3403	2671	51	1531	216	222	3081	1885
JMD87_08495_3227	NRS_1718	0	0	1964	1204	1819	1268	1291	3558	12	106	1250	1	0	3337	1786	2040	0	1929	947	0	1034	0	1036	1276	0	4	1534	1907	164	147	53	0	1731	1477	1604	968	1435	1263	932	1062	1009	878	42	438	7	51	607	514
JMD87_08495_3228	NRS_1718	0	0	1672	1001	1543	979	611	2370	43	419	304	0	0	6757	3605	4518	1	6416	3295	0	3832	0	4538	4908	0	8	5487	6855	578	496	1368	0	1490	1416	1519	1010	1375	1186	891	1211	753	677	46	449	309	12	521	611
JMD87_08495_3229	NRS_1718	0	1	2048	1623	2327	1118	287	3024	98	776	550	0	1	8168	4428	5560	0	7510	4556	0	5726	0	5437	6259	0	16	6638	9223	804	1001	2005	0	1927	1677	1640	1160	1749	1466	1217	1487	1037	847	130	523	16	5	680	832
JMD87_08495_3230	NRS_1718	0	0	1211	830	1086	580	459	1897	4	68	374	0	0	1588	845	1037	0	3191	1776	0	1816	0	2048	2228	0	2	2794	3764	295	316	768	0	1047	1225	1186	712	971	1065	699	978	757	534	273	768	222	344	828	478
JMD87_08495_3231	NRS_1718	0	13	7947	6401	9473	4368	1443	12231	30	39	962	2	0	15575	6403	9113	0	7914	4481	1	5482	0	5527	6341	1	35	6919	9686	771	999	1679	0	7289	7164	7430	4769	7570	6756	5745	7182	4543	3618	1012	3113	1396	513	4332	3918
JMD87_08495_3232	NRS_1718	0	5	3643	2632	4119	1892	2476	5628	29	300	1502	1	1	21602	9114	13005	0	7253	4614	3	5954	1	5447	6319	0	12	7062	9005	808	1016	2115	0	4904	4096	4564	2889	4864	3935	3270	3612	2667	1928	409	2384	168	66	2481	1524
JMD87_00690_244	NRS_173	0	0	140	102	155	25	366	226	15	81	47	0	0	433	344	526	0	14831	7898	1	9848	0	10862	12082	1	1	13265	17495	1504	1686	4610	0	102	57	148	57	70	54	102	167	121	88	16	275	981	11	305	255
JMD87_08495_3233	NRS_1718	0	0	2957	2453	3733	1561	1293	5665	8	38	429	1	1	17061	8197	10913	0	8428	4876	0	5483	1	6028	6610	0	21	7338	9850	824	899	596	0	4803	3854	3661	2371	4187	3203	2584	3116	2389	1656	248	1333	325	42	2277	1867
JMD87_08495_3234	NRS_1718	0	0	231	162	168	120	76	351	0	3	33	0	0	1446	578	930	0	1443	732	0	819	1	920	1049	0	0	1180	1593	140	118	266	0	327	342	323	236	293	257	217	262	195	134	5	69	14	2	135	104
JMD87_08495_3235	NRS_1718	1	0	1994	1645	1815	896	1496	2656	24	198	118	0	0	3901	1373	2063	0	4354	2361	0	2401	0	2686	3117	1	0	3699	4804	414	423	752	0	2634	3042	3073	1886	2554	2366	1606	2208	1627	1292	10	423	97	54	1695	1038
JMD87_08505_3236	NRS_1720	0	0	257	102	153	125	30	346	1	1	253	9	0	297	130	142	0	199	89	0	110	0	109	119	0	0	138	145	19	10	42	0	232	216	215	141	150	152	128	160	177	110	11	74	16	3	85	97
JMD87_08505_3237	NRS_1720	0	1	4540	2751	3915	2436	1496	7788	12	31	2014	113	1	8602	4816	7189	0	9649	4930	3	6268	1	6709	7445	0	12	8555	11170	911	823	2062	0	5403	4783	4177	2938	5102	4118	3675	4838	3511	2128	39	2163	386	27	1900	1326
JMD87_08515_3238	NRS_1722	0	0	287	174	288	201	249	721	0	7	121	0	0	65	45	66	0	103	65	0	54	0	60	63	0	2	66	83	8	9	16	0	339	279	305	167	214	203	350	395	328	129	28	154	34	16	113	88
JMD87_08515_3239	NRS_1722	0	2	12077	6805	10317	5653	9365	28388	53	51	771	2	0	7898	4457	8913	0	12479	6478	3	8251	0	8609	9654	1	52	11158	14728	1198	1128	3019	0	10623	11978	9971	6461	8684	9321	10913	15488	10953	4310	125	3964	117	591	4646	6355
JMD87_08515_3240	NRS_1722	0	6	2303	1315	1901	1155	1092	6366	13	7	175	0	0	5161	2953	5830	1	10904	5574	0	7473	1	7293	8408	1	15	9395	12751	1044	972	2659	0	2709	2466	2186	1480	2154	1811	2328	3523	2671	894	88	1182	18	46	1132	1168
JMD87_08525_3241	NRS_1724	0	0	216	105	198	85	17	546	1	48	7	0	1	101	86	105	0	1846	1066	0	1105	0	1143	1276	0	0	1593	2146	130	198	464	0	171	180	192	102	138	154	193	207	165	80	55	48	3	15	1	26
JMD87_08525_3242	NRS_1724	0	0	714	357	577	254	95	1476	31	323	286	0	0	408	282	487	0	4896	2530	0	3065	0	2904	3383	0	0	4230	5621	455	536	622	0	479	533	546	353	475	354	472	665	546	262	20	204	173	25	42	68
JMD87_00695_245	NRS_174	0	0	176	91	155	50	348	308	43	856	0	0	0	164	147	234	0	6560	3649	0	4153	0	4432	4722	0	0	5900	7296	565	723	1790	0	109	95	168	81	140	101	154	175	110	54	4	686	617	456	388	281
JMD87_08530_3243	NRS_1725	0	0	10364	5697	8887	5481	4614	19166	44	139	3540	3	0	7658	4482	6353	2	7099	3537	0	4505	0	4601	5097	0	52	6106	8281	581	621	1569	0	5149	6604	7412	3690	5201	5737	5630	8249	6435	5114	1599	2804	117	274	2320	2117
JMD87_08535_3244	NRS_1726	0	1	19175	13404	19784	14264	20186	36505	290	1978	8206	4	1	37113	20295	29645	1	5196	3032	1	3377	1	3553	3801	1	81	4651	6308	518	438	1028	0	6679	9591	13344	6689	8485	9297	11421	14119	10054	7375	701	4868	1064	390	5819	3928
JMD87_08535_3245	NRS_1726	0	1	15537	9988	14194	10656	7581	27490	231	1690	2749	2	0	20712	11739	17135	0	5014	2533	0	2987	0	3139	3530	0	54	4276	5618	417	388	1145	0	5584	7855	11386	5310	6807	6945	8931	12091	8193	6449	191	3248	401	354	3885	2314
JMD87_08540_3246	NRS_1727	0	1	4611	2964	4318	3011	4403	11599	14	87	1800	0	0	7055	4391	7227	1	4132	2278	0	2424	0	2666	2758	0	31	3597	4804	374	348	879	0	4291	4714	4768	2516	3235	3590	4876	5885	4492	2357	481	1219	360	178	2402	1685
JMD87_08540_3247	NRS_1727	0	0	7009	4116	5849	4138	5064	15660	48	333	2759	0	0	8701	5422	9033	0	7187	3743	2	4331	0	4303	4893	0	31	5850	8171	651	589	1550	0	5194	5364	5986	3053	4175	4008	5067	6993	5604	2796	290	1367	561	271	2929	2325
JMD87_00070_37	NRS_23	0	1	3345	2346	3596	2503	2429	9154	21	47	1339	58	0	5378	2150	4579	0	3088	2229	0	2161	0	2535	2533	0	17	2629	3595	341	286	96	0	2696	3141	4452	2577	3164	3304	2979	4084	2824	1321	217	1945	99	17	1731	1365
JMD87_08545_3248	NRS_1728	0	1	27397	17545	26749	17578	13579	52160	984	8289	16386	14	1	8159	4271	6636	2	5886	2991	1	3527	0	3733	4203	2	85	4976	6898	558	500	1281	0	20126	20704	23025	12909	18258	19056	22609	32067	23023	13810	1638	11039	4161	1685	21013	13868
JMD87_08545_3249	NRS_1728	0	0	6456	4483	6178	4040	2522	11729	37	59	1574	2	0	7883	4110	6559	0	3082	1581	1	1778	0	1825	2151	0	46	2566	3342	287	244	624	0	4240	5173	5773	3048	3865	3931	5064	6680	5268	3026	380	2766	259	56	3668	2996
JMD87_08545_3250	NRS_1728	0	0	30431	17972	25247	15051	9372	49087	151	829	6700	5	0	24063	13569	22528	3	13309	7000	2	9673	2	9148	10413	0	176	11809	16763	1253	1205	3546	0	16780	18320	20497	11200	17059	15543	19954	30840	21483	11075	549	10615	3328	179	13869	12214
JMD87_08545_3251	NRS_1728	0	0	306	256	315	190	728	882	0	2	66	0	1	3602	2029	3327	0	2785	1561	1	1879	0	1620	1888	0	0	2345	3195	212	244	519	0	306	300	417	230	254	272	339	493	348	214	4	294	3	1	321	65
JMD87_00700_246	NRS_175	0	0	354	148	236	305	110	415	0	5	166	0	0	482	376	577	1	15831	8556	2	11113	0	11668	13011	1	2	14101	19298	1598	1924	5408	0	181	155	233	122	136	152	214	389	163	71	76	600	60	1	734	196
JMD87_08555_3252	NRS_1730	0	0	1622	1083	1538	900	917	3824	13	9	61	0	0	7294	3513	6582	0	7705	4138	0	5125	2	4880	5583	0	12	6606	9348	654	685	1763	0	1708	1673	2496	909	1240	1124	1352	1997	1412	919	50	224	49	4	516	259
JMD87_08555_3253	NRS_1730	0	0	6536	4836	7038	4176	7149	13367	14	37	2109	0	0	19810	8584	17338	0	10741	5541	1	6935	1	7047	7915	0	29	9285	12857	1018	1028	2099	0	7298	8073	10133	4259	5665	5352	6678	9172	6409	3981	189	2789	554	272	2419	1589
JMD87_08560_3254	NRS_1731	0	0	125	96	154	107	111	472	0	1	116	0	0	417	208	314	0	144	60	0	71	0	62	80	0	2	135	156	6	14	28	0	151	151	171	68	86	78	103	150	151	87	8	37	6	7	18	19
JMD87_08560_3255	NRS_1731	0	0	4357	2635	4336	1833	3439	9562	16	0	1946	1	0	13524	7226	13612	0	8071	4006	0	5316	0	5434	5870	2	22	6984	9658	774	733	1746	0	3400	3522	4664	1871	2468	2306	3439	4591	3434	2107	111	1129	272	285	782	739
JMD87_08560_3256	NRS_1731	0	0	1719	1042	1535	729	839	3340	2	8	604	0	0	4477	2478	4737	0	5186	2524	1	2656	0	3070	3230	2	0	4219	5691	433	409	963	0	1143	1231	1568	634	833	754	1099	1535	1224	697	22	396	23	16	282	291
JMD87_08560_3257	NRS_1731	0	2	4878	2612	4317	2694	1342	8543	6	14	3118	0	1	7491	4754	8202	0	12531	6445	1	8408	0	8193	9259	2	30	10686	14843	1137	1089	2821	0	2016	1948	2758	1120	1412	1430	2292	2986	2399	1361	41	798	93	5	856	958
JMD87_00700_247	NRS_175	0	0	77	37	44	45	5	159	0	22	206	0	0	136	126	155	0	4404	2435	0	2974	0	3098	3385	0	0	3732	4935	442	565	349	0	28	38	65	21	35	31	38	30	44	17	13	207	2	0	112	57
JMD87_08565_3258	NRS_1732	0	0	3292	1887	2970	1999	22	7026	15	66	967	0	0	3251	1815	2482	2	16491	8582	1	11721	1	11908	13220	0	21	14775	20324	1586	1645	3952	0	2685	2572	2994	1413	2408	1685	2009	3823	1939	1661	363	696	352	10	1791	1011
JMD87_08565_3259	NRS_1732	0	0	4831	2509	4022	1773	30	6386	16	12	3712	0	1	3355	1659	2199	0	14114	7732	0	10305	2	10052	11249	1	13	12245	17188	1372	1404	3293	0	3128	2445	2587	1530	2164	1752	2197	3203	2105	1682	29	1242	182	13	1639	485
JMD87_08565_3260	NRS_1732	0	0	133	74	134	116	107	212	0	0	91	0	0	168	109	147	0	5426	2787	0	3069	1	3314	3915	1	0	4465	5770	526	459	0	0	103	115	88	53	83	65	104	124	80	76	5	39	0	71	47	9
JMD87_08565_3261	NRS_1732	0	0	119	109	150	21	113	43	178	2140	12	0	0	97	47	96	0	3158	1850	0	1750	0	1725	2017	0	0	2691	3612	299	275	694	0	86	85	92	50	67	47	42	40	46	83	3	11	0	0	40	55
JMD87_08570_3262	NRS_1733	0	0	185	110	195	148	499	427	2	3	183	0	0	382	216	340	1	6906	3562	1	4093	0	4449	5187	1	0	5932	7677	661	729	1366	0	85	128	174	110	100	95	59	168	74	78	136	143	1	2	42	10
JMD87_08570_3263	NRS_1733	0	0	64	71	86	67	0	135	2	1	1	0	0	289	168	255	1	6820	3808	0	4661	0	4575	5276	0	0	5880	8049	682	789	1573	0	46	56	70	18	54	39	45	48	42	28	0	239	0	0	0	23
JMD87_08570_3264	NRS_1733	0	0	462	270	367	275	1	859	0	15	97	0	0	1179	626	888	2	19742	11217	2	15080	0	14521	16343	0	3	18052	25179	1988	2452	4954	0	261	252	413	189	419	286	187	339	211	212	14	372	2	2	205	256
JMD87_08570_3265	NRS_1733	0	0	139	168	97	106	201	335	0	0	93	0	0	375	202	298	2	9445	5066	1	6146	0	6347	6979	0	5	8216	10928	914	984	2076	0	159	132	218	41	167	197	126	146	133	101	16	245	25	1	251	4
JMD87_00700_248	NRS_175	0	0	316	244	235	28	0	862	0	4	40	0	0	454	341	511	0	11341	6049	1	7320	0	7874	8935	0	1	9933	13110	1100	1311	42	0	120	115	200	93	144	155	139	213	171	88	45	661	2	9	637	25
JMD87_08570_3266	NRS_1733	1	0	169	145	210	131	106	526	0	0	107	0	0	269	147	168	0	3536	1898	0	2217	0	2264	2423	0	0	3052	3870	315	398	705	0	119	208	160	108	209	99	138	124	107	117	4	267	2	75	84	574
JMD87_08570_3267	NRS_1733	0	0	666	550	411	386	4	1253	0	1	4	0	0	742	400	620	1	10609	6037	0	7931	0	7492	8575	3	2	9369	13366	1082	1253	2553	0	210	212	369	239	323	221	215	273	163	182	18	185	5	0	159	278
JMD87_08570_3268	NRS_1733	0	0	85	56	133	100	1	322	0	0	8	0	0	465	279	422	3	14247	8092	0	10583	0	10369	11471	1	1	12374	17153	1433	1738	3248	0	99	52	58	43	65	66	58	101	48	47	6	38	5	0	19	101
JMD87_08570_3269	NRS_1733	0	0	40	44	43	2	0	109	5	2	6	0	0	194	112	208	0	8620	4816	1	5945	0	5587	6321	0	0	7268	10484	800	1018	2227	0	29	49	29	16	56	24	11	21	14	38	5	51	0	0	6	17
JMD87_08570_3270	NRS_1733	0	0	232	102	58	18	0	209	0	0	16	0	0	410	275	361	1	14572	7816	0	10393	1	10242	11097	0	0	12717	17588	1410	1665	3423	0	75	55	58	54	71	62	48	132	60	54	7	98	3	0	8	24
JMD87_08570_3271	NRS_1733	0	0	292	116	158	236	479	260	0	4	51	0	0	487	348	457	2	15713	8715	0	11671	3	11341	12471	0	0	13807	19271	1508	1756	3934	0	112	110	127	61	188	173	82	113	110	101	11	61	0	4	69	16
JMD87_08570_3272	NRS_1733	0	0	130	53	160	58	263	289	0	0	23	0	0	412	233	356	2	12775	7132	1	8784	1	8805	9652	1	0	11309	15675	1212	1341	2773	0	58	117	140	62	92	80	53	104	45	47	33	13	0	9	38	7
JMD87_08570_3273	NRS_1733	0	0	119	187	78	66	1	182	0	0	1	0	1	328	200	261	1	14704	7571	0	10206	0	10552	11162	2	0	12739	17093	1381	1605	3494	0	122	177	109	74	151	60	159	169	85	66	53	2	5	5	18	0
JMD87_08570_3274	NRS_1733	0	0	146	107	106	77	0	295	0	0	0	0	0	239	121	207	1	6462	3424	2	4186	0	4419	4836	0	0	5410	7232	622	689	14	0	108	79	104	64	76	89	102	126	70	54	17	10	0	0	85	88
JMD87_08570_3275	NRS_1733	0	1	768	526	412	126	0	827	2	0	94	0	1	637	403	612	2	18684	10446	1	14238	0	13877	15302	0	4	16882	24269	1921	2337	4527	0	331	425	404	237	385	357	208	526	226	241	43	214	2	2	266	416
JMD87_08570_3276	NRS_1733	0	0	72	42	93	33	0	276	0	0	50	0	0	166	80	126	2	6604	3451	1	3895	0	4163	4680	0	0	5491	7284	609	658	288	0	31	51	30	19	39	27	22	63	45	32	5	5	0	0	89	38
JMD87_08570_3277	NRS_1733	0	0	304	155	279	91	0	562	0	1	91	0	0	423	276	373	5	11369	6289	0	7841	0	7403	8449	2	2	9669	13685	1021	1315	20	0	152	161	151	95	148	86	107	173	117	128	1	44	3	0	124	144
JMD87_08570_3278	NRS_1733	0	0	226	91	209	127	1	407	0	0	107	0	0	424	256	321	0	11545	6435	1	7740	0	7827	8672	1	2	10164	14137	1128	1316	2620	0	122	125	157	90	122	133	91	174	99	128	37	98	3	0	34	169
JMD87_08570_3279	NRS_1733	0	0	149	70	149	65	0	168	0	0	87	0	0	124	87	127	0	5425	3104	0	3425	0	3710	3907	0	0	4532	6309	500	563	344	0	75	114	82	50	64	88	64	150	59	66	5	39	5	0	12	103
JMD87_08570_3280	NRS_1733	0	1	148	147	205	11	0	230	0	0	11	1	2	347	238	342	1	13415	7459	1	8852	0	9302	10221	0	0	11946	16658	1284	1391	3060	0	53	102	74	57	58	50	57	217	72	70	8	2	0	0	263	218
JMD87_08570_3281	NRS_1733	0	0	37	13	10	22	0	28	0	0	0	0	0	78	81	64	2	5057	2801	0	3351	0	3307	3834	0	0	4512	5897	459	521	1074	0	8	9	6	5	10	7	9	26	16	11	2	3	1	0	30	0
JMD87_08570_3282	NRS_1733	0	0	0	0	0	0	0	0	0	0	0	0	0	0	0	0	0	2	1	0	0	0	0	2	0	0	0	0	3	0	0	0	0	0	0	0	0	0	0	0	0	0	0	0	0	0	0	0
JMD87_00705_249	NRS_176	0	0	146	89	118	134	0	208	0	0	109	0	0	234	177	248	1	5164	2747	0	2955	0	3662	3916	0	0	4533	5944	545	546	1500	0	58	51	97	88	86	55	57	144	82	57	0	201	2	1	213	231
JMD87_08580_3283	NRS_1735	0	0	2871	1550	2703	1663	981	5484	26	241	1831	1	0	1920	1014	1547	0	1961	992	0	1307	0	1249	1364	1	22	1708	2516	196	191	351	3	1655	1754	1803	913	1071	1210	1277	1971	1354	1005	74	216	14	53	270	198
JMD87_08580_3284	NRS_1735	0	1	14144	6722	10452	6097	4332	19884	35	50	2448	4	1	12149	7624	10998	1	15405	8117	2	12019	0	11016	12698	0	26	13599	19803	1491	1573	3892	0	6455	6067	6163	3486	5001	4332	4769	7867	5010	3973	84	807	1738	18	1143	720
JMD87_08580_3285	NRS_1735	0	1	11821	6000	10338	5025	10404	18026	111	959	3528	2	0	8788	5715	7549	0	15782	8367	1	11452	0	10812	12329	0	19	13649	19486	1426	1419	3437	0	4896	5263	5237	2974	4035	3721	4751	6974	3921	3442	82	865	93	26	1059	112
JMD87_08580_3286	NRS_1735	0	0	2256	1356	2161	1205	1413	3844	8	11	689	0	0	1663	1037	1353	0	2190	1078	0	1272	0	1381	1543	0	5	1772	2417	168	173	510	0	1092	1356	1299	635	895	817	981	1284	975	856	14	82	38	4	141	257
JMD87_08580_3287	NRS_1735	0	4	14288	8296	11763	5409	7120	21113	53	61	3258	6	4	10974	6501	9018	3	15037	7964	1	11641	0	10441	11854	0	51	13251	19565	1383	1428	3960	0	7597	7123	7107	3813	5822	4833	5937	9066	6019	4961	98	510	204	64	1581	1752
JMD87_08580_3288	NRS_1735	0	1	8980	4971	7025	4705	6407	15299	32	153	5389	0	0	5648	3292	4563	1	5053	2584	0	3161	1	3176	3703	2	32	4220	5930	499	415	1084	0	3730	4328	3700	2040	2820	2455	2842	4378	3211	2647	49	356	263	3	662	401
JMD87_08580_3289	NRS_1735	0	1	11643	6095	8306	5010	2372	17431	57	62	234	2	0	17418	10993	14307	0	15534	7720	4	10773	0	10253	11789	1	41	13264	19023	1454	1308	3596	0	6301	6118	5415	3069	4602	3973	4881	7498	5014	4292	73	1914	63	29	1467	1125
JMD87_08585_3290	NRS_1736	0	1	1173	831	944	675	934	2481	34	288	463	0	0	2672	1500	2177	1	12182	6256	0	7580	0	8200	9355	0	5	10588	14170	1065	1018	2475	0	466	562	807	427	663	561	428	581	517	431	13	153	5	245	146	20
JMD87_00705_250	NRS_176	0	0	503	233	454	117	7	1245	0	9	244	0	2	741	561	701	0	13058	6932	1	8254	0	9213	10226	1	3	11181	14894	1289	1460	4104	0	145	150	218	103	133	216	256	254	285	107	41	712	299	11	757	324
JMD87_08585_3291	NRS_1736	0	0	438	272	297	227	50	928	8	34	68	0	0	378	234	324	0	1802	951	0	1003	0	1019	1146	0	0	1479	2001	166	129	437	0	231	223	346	157	244	222	257	325	281	197	9	32	7	3	163	140
JMD87_08585_3292	NRS_1736	0	0	1007	574	620	372	363	1559	3	3	59	0	2	1417	835	1222	0	12951	6582	0	9225	0	8673	10026	0	3	11078	16012	1149	1198	2755	0	328	339	508	310	495	396	443	724	428	363	13	163	8	2	359	32
JMD87_08590_3293	NRS_1737	0	0	3252	1446	2283	1542	4332	6150	14	77	1416	0	2	2914	1857	3364	1	11843	6431	0	8468	2	7934	8728	0	6	10351	15142	1065	1055	2902	0	726	919	1778	1019	1096	1202	1551	2224	1349	940	55	323	14	2	471	969
JMD87_08590_3294	NRS_1737	0	1	3241	1608	2153	1246	2672	6402	16	3	896	0	0	3497	2287	4086	1	14377	7855	0	10648	0	10114	10930	0	10	12823	18781	1380	1301	3438	0	1017	1236	2273	1105	1423	1403	2095	2427	1798	1040	645	153	13	8	544	235
JMD87_08595_3295	NRS_1738	0	0	1319	570	892	932	1034	3005	5	9	1554	0	1	1951	1194	2218	0	4685	2426	0	2843	0	2848	3113	0	8	3896	5336	398	415	907	0	517	698	1097	613	827	799	882	1323	791	587	74	259	14	2	113	90
JMD87_00705_251	NRS_176	0	0	347	176	331	134	308	592	139	1326	217	0	1	393	269	435	0	7270	3733	0	4185	0	4825	5419	0	2	6291	7810	696	785	2079	0	163	189	157	106	184	201	292	336	211	121	614	896	547	418	798	634
JMD87_08605_3296	---	0	0	0	0	0	0	0	0	0	0	0	0	0	0	0	0	0	0	0	0	0	0	0	0	0	0	0	0	0	0	0	0	0	0	0	0	0	0	0	0	0	0	0	0	0	0	0	0
JMD87_08610_3297	NRS_1741	0	1	437	232	402	285	0	933	3	2	301	0	0	361	152	345	0	3890	2143	0	2319	0	2328	2587	0	0	3338	4700	337	396	775	0	528	572	604	404	466	463	524	838	590	279	847	340	16	5	63	238
JMD87_08610_3298	NRS_1741	0	0	657	407	629	351	51	1538	27	207	162	0	0	787	545	795	0	2093	1043	0	1295	0	1196	1369	0	2	1763	2443	189	200	452	0	717	700	738	420	613	541	648	878	752	370	64	177	71	4	119	436
JMD87_08620_3299	NRS_1742	0	0	136	60	98	1	0	670	536	5524	77	0	0	202	171	236	0	11823	6733	1	9460	0	8185	9475	0	0	10340	15344	1183	1358	3054	0	1602	1279	790	193	359	247	197	239	292	55	16	198	75	0	1401	828
JMD87_08620_3300	NRS_1742	0	0	26	31	24	93	7	121	45	403	159	0	0	32	21	27	0	1982	1055	0	1296	0	1125	1347	0	0	1607	2301	172	159	431	0	126	179	139	39	57	98	51	82	52	24	6	21	396	124	249	63
JMD87_08620_3301	NRS_1742	0	0	210	96	195	225	30	400	1	22	79	0	0	128	128	177	1	9068	4840	0	6017	0	6131	7020	0	0	7744	11436	846	908	1968	0	223	281	341	195	239	267	218	269	191	46	4	174	0	3	131	232
JMD87_08630_3302	NRS_1744	0	0	2214	1405	2108	1288	1547	4132	49	378	651	1	0	396	199	348	0	519	280	0	254	0	301	280	0	4	422	550	29	31	124	0	2279	3138	6482	3700	5466	7361	8834	11562	8097	1390	57	817	311	65	1506	3571
JMD87_08630_3303	NRS_1744	0	2	4297	3023	4388	2248	2531	10033	203	1637	1506	0	0	3309	1580	3067	0	6054	3172	1	3758	0	3546	4054	0	23	4886	7115	547	546	1320	0	2851	3716	9426	5327	6981	9087	11101	15166	11041	1795	51	1134	102	300	2180	4799
JMD87_08630_3304	NRS_1744	0	0	1712	1011	1612	993	2081	4150	25	247	240	2	0	945	503	911	1	2629	1410	0	1828	0	1580	1848	0	5	2183	3041	210	252	594	0	1373	1480	3695	2181	3338	4400	5037	7101	4991	771	25	470	104	77	919	1950
JMD87_08635_3305	NRS_1745	0	0	122	56	110	99	76	319	3	4	109	0	1	188	99	158	0	558	240	0	363	0	362	432	0	1	459	574	48	44	98	0	88	95	273	105	184	258	286	345	326	45	34	3	13	1	84	150
JMD87_08635_3306	NRS_1745	0	1	1978	841	1670	967	474	2795	37	281	2024	0	0	3391	1942	3802	1	19702	10269	0	15004	0	13903	15446	0	4	17314	25620	1816	1931	4880	0	936	1114	3493	2183	3123	4667	5067	6246	4932	602	64	485	1088	319	971	2215
JMD87_08640_3307	NRS_1746	0	15	501	311	382	256	416	914	3	10	472	1	4	1113	587	1168	0	9083	4960	1	6456	0	5975	6653	0	1	7712	11494	880	999	2149	0	322	325	788	528	851	1198	904	1431	1067	208	23	187	15	5	338	473
JMD87_00710_252	NRS_177	0	0	1898	999	1690	1391	2675	3265	200	2124	2024	1	0	586	484	624	0	14083	7710	0	9164	0	9795	10906	2	0	12462	16166	1370	1700	4389	0	774	616	1318	781	899	908	1471	2138	1206	781	21	1877	946	1618	1387	1465
JMD87_08640_3308	NRS_1746	0	0	2921	2067	3300	2191	1216	7386	54	556	2072	0	2	4658	1944	3984	0	4512	2511	0	2905	0	2933	3342	0	13	3921	5564	446	434	1184	0	2585	3567	7462	4704	6128	8720	9196	12853	9208	1861	74	1330	1084	565	2256	6203
JMD87_08645_3309	NRS_1748	0	0	707	444	449	357	0	822	2	0	6	0	0	518	363	483	0	12645	6841	0	9637	0	8851	10005	0	0	11262	15995	1120	1209	3301	0	579	456	442	348	447	413	740	920	751	422	54	224	0	4	344	362
JMD87_08645_3310	NRS_1748	0	0	321	174	241	193	0	455	139	1234	612	0	0	473	313	369	0	6275	3593	0	4587	0	4177	4956	1	0	5418	8124	607	659	1502	0	421	256	274	233	319	375	518	706	557	155	40	100	74	34	56	196
JMD87_08645_3311	NRS_1748	0	0	420	301	486	126	0	790	2	38	201	0	0	522	318	373	0	12101	6316	1	8276	0	7886	9084	1	0	10463	15052	1080	1173	208	0	435	353	313	236	327	241	435	638	593	200	4	112	16	0	224	237
JMD87_08645_3312	NRS_1748	0	1	4352	2235	4398	1778	582	4994	372	4526	1755	0	2	2490	1397	1606	4	19631	10349	0	15572	0	13768	15653	0	13	17486	25901	1814	1991	5112	0	3806	2878	2556	2244	2813	2958	4595	6044	5085	1597	471	3312	145	23	1792	7217
JMD87_00710_253	NRS_177	0	0	500	296	414	319	102	981	23	406	13	0	0	360	321	489	1	10917	5665	0	6595	0	7633	8747	0	6	9451	11963	1129	1161	2792	0	213	151	296	176	206	208	311	597	337	223	692	375	47	37	330	375
JMD87_08650_3313	NRS_1749	0	1	472	382	361	234	6	918	0	0	403	0	3	1094	783	780	1	12006	6701	0	8521	0	8067	9137	0	6	10481	15297	1168	1346	2950	0	231	181	222	120	172	131	117	148	149	215	2	10	0	0	84	144
JMD87_00070_38	NRS_23	0	0	1972	1211	1626	1039	896	4508	17	91	194	0	2	3101	1615	3485	0	4376	2151	1	2173	0	2828	3035	0	13	3693	4470	428	318	1	0	1457	1994	3000	1586	1819	1724	1751	2206	1495	803	70	858	51	20	1098	640
JMD87_08655_3314	NRS_1750	0	0	326	243	276	154	107	618	2	0	231	0	1	442	271	353	0	2242	1234	0	1228	0	1314	1485	1	6	1867	2567	207	219	493	0	148	139	142	62	78	87	55	82	78	114	3	25	0	35	27	22
JMD87_08655_3315	NRS_1750	0	1	2560	1311	2145	845	804	3387	8	4	10	0	1	5124	2714	3788	1	13990	7609	0	10060	1	9793	10755	0	3	12539	18281	1326	1547	1722	0	1168	1188	1414	574	993	716	544	791	605	1159	32	235	227	83	208	124
JMD87_08655_3316	NRS_1750	0	0	3800	2042	3110	1366	1004	5648	11	84	684	0	0	5431	2840	3892	0	12074	6434	1	8538	0	7930	8991	1	5	10483	15053	1100	1243	2707	0	1578	1484	1725	846	1292	1060	870	1181	948	1575	51	149	903	6	360	258
JMD87_08665_3317	NRS_1752	0	0	157	110	156	111	45	435	19	326	91	0	0	801	712	981	1	2609	1414	0	1612	0	1488	1717	0	0	2178	2999	268	212	542	0	73	102	175	73	74	94	152	203	167	69	25	249	0	0	83	54
JMD87_08665_3318	NRS_1752	0	0	868	514	738	516	732	2283	2	14	489	0	1	2396	1326	2276	1	6727	3476	0	3974	1	4042	4383	0	5	5528	7866	608	620	1396	0	473	619	913	447	525	641	931	1208	924	424	185	511	6	6	361	180
JMD87_00710_254	NRS_177	0	0	384	84	217	134	1	418	9	25	1	0	2	178	216	378	2	15010	7897	3	9858	0	10825	12333	0	0	13344	17561	1541	1758	4915	0	78	52	251	85	131	87	130	244	189	98	9	9	13	0	218	2
JMD87_08675_3319	NRS_1754	0	0	759	471	600	357	135	2528	12	2	508	0	0	311	190	491	0	3922	2138	0	2565	0	2332	2779	0	6	3274	4749	323	364	941	0	217	291	960	505	580	724	811	974	776	488	20	217	103	9	120	57
JMD87_08685_3320	NRS_1755	0	0	147	72	98	48	53	397	0	0	156	0	0	264	120	351	0	396	237	0	240	0	227	254	0	1	338	408	33	34	0	0	75	113	283	150	194	185	214	307	245	100	166	180	6	0	26	0
JMD87_08690_3321	NRS_1756	0	0	274	231	336	79	2	450	0	0	153	0	0	607	353	515	0	10367	5812	0	7124	1	6573	7595	0	3	8828	13588	1003	1147	2565	0	169	183	216	96	119	75	224	238	142	158	5	33	130	0	3	73
JMD87_08695_3322	NRS_1757	0	0	939	484	793	755	91	2466	59	518	581	0	0	257	173	283	0	1508	844	0	1004	0	930	1044	0	8	1270	1916	127	131	386	0	448	489	630	273	370	332	634	964	668	344	26	397	114	25	107	574
JMD87_08700_3323	NRS_RS09690	0	0	39	31	51	5	0	155	0	0	0	0	0	66	43	76	0	1912	988	0	1165	0	1055	1209	0	0	1528	2103	166	140	335	0	38	40	58	42	26	50	54	61	54	21	14	14	2	1	9	0
JMD87_08720_3324	NRS_1760	0	0	203	96	141	248	1	410	2	3	84	0	0	110	86	123	1	4109	2156	1	2959	0	2601	3053	0	5	3458	5154	386	422	20	0	170	152	171	71	128	126	228	290	220	87	9	128	5	1	24	138
JMD87_08720_3325	NRS_1760	0	2	5811	3426	5328	2610	2063	12404	13	12	2498	1	0	4348	2178	3907	0	19940	10673	0	15981	1	14299	15518	0	39	17602	26904	1812	1997	4840	0	4389	3675	3269	2157	2698	2780	5690	8605	5956	2027	201	3254	79	85	1577	2007
JMD87_08725_3326	NRS_1761	0	0	77	46	63	30	155	143	0	4	106	0	0	180	142	158	0	672	313	0	498	0	480	546	0	0	648	923	81	73	7	0	71	47	73	51	75	83	98	102	91	26	16	54	0	0	12	9
JMD87_08725_3327	NRS_1761	0	3	862	413	582	296	191	1462	0	0	604	1	1	3883	2386	3375	0	8866	4765	1	6522	0	5782	6629	2	2	7809	11267	760	864	2123	0	567	469	596	441	496	479	649	886	510	361	383	310	4	8	45	298
JMD87_08730_3328	NRS_1762	0	1	16970	8880	12326	9447	7067	28730	215	1388	5127	6	2	8359	4588	7887	3	10670	5629	2	8617	0	7505	8650	2	46	9168	14119	1043	1060	2801	0	5775	6104	8345	3780	5506	5640	5155	8720	5828	5208	114	1666	103	225	3068	2821
JMD87_08730_3329	NRS_1762	0	0	17865	10078	13415	12150	3100	33139	202	1192	6685	1	1	6516	3618	6206	3	9773	5110	0	6951	0	6654	7621	0	69	8579	12383	931	838	2092	0	5835	6728	9005	4277	5314	5992	5521	8551	6800	5346	88	1456	730	216	4683	3905
JMD87_08730_3330	NRS_1762	0	0	8045	4070	6404	3956	1629	14671	140	1192	2816	0	5	4572	2670	4510	1	13468	7278	0	10976	0	9249	10286	1	22	11490	18050	1282	1330	3600	0	1599	1814	2514	1246	1660	1704	1723	2635	1813	1631	39	506	98	9	1711	1039
JMD87_08735_3331	NRS_1764	0	0	97	40	62	73	0	54	26	110	309	0	0	231	101	165	0	5547	2771	0	3390	1	3362	3848	0	0	4503	6314	491	468	867	0	331	306	231	58	184	88	39	69	45	77	1294	1123	326	36	1102	2968
JMD87_08735_3332	NRS_1764	0	0	704	264	696	257	0	1043	3	11	1055	0	0	912	649	799	1	15528	8217	0	12238	2	11205	12721	0	3	13630	20476	1455	1604	4083	0	1568	1502	1131	328	730	589	315	310	271	178	36	1026	107	681	4916	10149
JMD87_08735_3333	NRS_1764	0	1	184	33	168	26	0	303	2	4	3	0	0	36	33	50	0	1465	748	0	844	0	772	957	0	0	1202	1639	127	131	150	0	393	381	214	74	86	101	87	126	95	33	120	301	1	32	655	926
JMD87_08735_3334	NRS_1764	0	0	29	35	170	245	0	68	63	540	1261	0	1	92	60	111	0	6052	3183	0	4221	0	3778	4429	0	0	5182	7403	587	529	1477	0	241	239	182	61	99	41	49	45	54	25	53	159	406	563	686	1692
JMD87_08745_3335	NRS_1765	0	83	2421	1443	2117	1181	894	5840	1	21	152	0	0	925	545	865	0	12218	6721	0	9130	0	8812	9677	0	4	10903	15410	1185	1278	2934	0	1534	1195	1387	1228	1558	1756	1503	1646	1524	913	23	220	35	33	892	547
JMD87_08745_3336	NRS_1765	0	0	528	238	487	274	832	1241	2	0	95	3	0	458	264	412	0	6211	3173	0	3664	0	3926	4166	1	0	5202	7230	576	544	1291	0	209	256	333	208	280	294	228	333	307	168	8	105	0	13	193	121
JMD87_08750_3337	NRS_1766	0	0	1329	971	1549	664	404	3335	4	4	6	0	0	1036	563	849	0	6760	3595	0	4677	0	4495	5002	0	7	5734	8217	660	726	1653	0	1332	1060	1391	1193	1579	1501	1377	2179	1332	808	15	899	27	49	1446	683
JMD87_08760_3338	NRS_1768	0	0	608	534	628	133	127	1430	0	2	333	0	0	1335	741	1436	1	8416	4545	0	5798	0	5724	6446	1	0	7379	10444	827	880	2073	0	450	444	515	409	599	557	462	743	521	206	111	88	12	0	297	211
JMD87_00725_255	NRS_180	0	0	36	21	42	7	0	87	0	0	186	0	0	53	48	108	0	3224	1692	0	1803	0	1936	2255	0	0	2770	3411	296	347	886	0	82	65	106	17	14	24	22	38	36	18	1	104	8	0	201	343
JMD87_08760_3339	NRS_1768	0	0	1115	707	889	852	684	2939	10	5	361	0	0	1735	1026	1844	3	12459	6893	0	9393	0	8608	9460	2	11	10827	16391	1194	1534	2140	0	837	780	831	698	872	933	1043	1228	864	475	166	28	11	5	364	316
JMD87_08765_3340	NRS_1769	0	0	1117	680	1157	635	809	3170	1	0	3	0	0	981	587	974	2	6524	3541	1	4555	0	4246	5142	0	13	5608	7537	638	670	1548	0	980	871	809	718	1024	952	867	1361	886	454	11	386	79	12	385	179
JMD87_08765_3341	NRS_1769	0	0	1220	658	893	347	2240	2485	12	16	66	0	2	1771	1047	1913	0	10283	6124	0	7813	0	7800	8618	0	2	9337	12856	1082	1187	2609	0	953	911	1029	633	975	1055	924	1291	930	350	12	398	13	4	592	480
JMD87_08765_3342	NRS_1769	0	0	677	367	633	327	617	1579	15	97	520	0	0	795	471	884	0	6785	3310	1	4282	0	4285	4998	0	8	5581	7394	632	596	1419	0	493	487	462	335	473	475	456	800	587	213	13	165	5	4	470	101
JMD87_08765_3343	NRS_1769	0	1	519	323	479	358	245	1202	1	0	53	0	0	634	379	604	0	5395	2670	0	3126	0	3355	3740	0	3	4455	5624	508	475	179	0	441	443	392	259	422	362	385	489	485	196	0	58	10	0	111	97
JMD87_08765_3344	NRS_1769	0	1	1150	602	826	284	340	1877	9	0	99	0	0	584	378	719	0	10479	5846	0	7678	0	7914	8643	1	4	9455	13449	1152	1246	1245	0	973	806	749	518	957	872	852	1194	1106	388	5	106	11	10	282	27
JMD87_00725_256	NRS_180	0	1	112	91	119	68	0	384	55	812	246	0	0	82	49	128	0	2290	1250	0	1204	0	1358	1502	0	0	1870	2315	200	216	618	0	249	332	293	71	104	85	131	145	104	59	8	380	86	79	567	1236
[truncated: 7,943 more rows]
[truncated: 39 more columns]
