# Supplementary material for: TEAL-Seq: targeted expression analysis sequencing
Source: mSphere. 2025 Apr 22;10(5):e00984-24. doi: 10.1128/msphere.00984-24 (PMC12108068; doi:10.1128/msphere.00984-24)
Supplement: Table S9CD — CDS-level counts for MIP reads mapped to the experimental genome. [file msphere.00984-24-s0003.xlsx]

## Sheet: Legends
Supplemental Table S9. Count table targeted RNA-seq data using Molecular Inversion Probes (MIP) in which reads are mapped to the genomes of the strains with which experiments were conducted (S.a. USA300, S.e. Tu3298). (A) Raw probe counts of MIP data mapped to genomes of the strains with which experiments were conducted (S.a. USA300, S.e. Tu3298). (B) Probe counts per million (CPM) of MIP data ma…

## Sheet: TableS9(C)-expdb-CDS-counts
Supplemental Table S9 (C) Gene-level counts (median raw counts of probes for each CDS) of MIP data mapped to genomes of the strains with which experiments were conducted (S.a. USA300, S.e. Tu3298).
cds_location	CDSid	species	S12ML:SE(10ng)	S13ML:SA(10ng)	S14ML:SE+SA_50:50mix(10ng)	S15ML:SE+SA_50:50mix(10ng)	S16ML:SE+SA_50:50mix(1ng)	S17ML:SE+SA_50:50mix(100pg)	S18ML:SE+SA_50:50co(10ng)	S19ML:RHE_SE_1-32_G04(10ng)	S20ML:RHE_stapha_HL_SA_E04(10ng)	S21ML:RHE_SE+SAmix(G04+E04)(10ng)	S22ML:LowTemp_CTRL_SE(50pg)	S23ML:SE(50ng)	S24ML:SA(100ng)	S25ML:SE+SA_50:50mix(50ng)	S26ML:SE+SA_50:50co(50ng)	S28ML:gDNA.SE(10–100ng)low(10ng)	S29ML:gDNA.SA(10–100ng)low(10ng)	S30ML:gDNA.SE+SA_50:50mix(10ng)	S31ML:gDNA.SE(50ng)	S32ML:gDNA.SA(50ng)	S33ML:gDNA.SE(1ng)	S34ML:gDNA.SA(1ng)	S35ML:gDNA.SE+SA_50:50mix(1ng)	S36ML:gDNA.SE(1ng)+Hu(10ng)	S37ML:gDNA.SE(10ng)+Mstool(100ng)	S38ML:gDNA.SE:SA_5:95mix(10ng)	S39ML:gDNA.SE:SA_5:95mix(50ng)	S40ML:gDNA.SE:SA_95:5mix(10ng)	S41ML:gDNA.SE:SA_95:5mix(50ng)	S42ML:gDNA.ICHT_24_3_HSource_wH4	S43ML:gDNA_HuBlood(10ng)	S44ML:SPIA1/2_SE+SA_50:50mix(10ng)_BR1_CTRL	S45ML:SPIA1/2_SE+SA_50:50mix(10ng)_BR2_CTRL	S46ML:SPIA1/2_SE+SA_50:50mix(10ng)_BR3_CTRL	S47ML:SPIA1/2_SE+SA_50:50mix(10ng)_BR1_Urea	S48ML:SPIA1/2_SE+SA_50:50mix(10ng)_BR2_Urea	S49ML:SPIA1/2_SE+SA_50:50mix(10ng)_BR3_Urea	S50ML:SPIA1/2_SE+SA_50:50mix(10ng)_BR1_Acidic	S51ML:SPIA1/2_SE+SA_50:50mix(10ng)_BR2_Acidic	S52ML:SPIA1/2_SE+SA_50:50mix(10ng)_BR3_Acidic	S53ML:SPIA1/2_SE+SA_50:50mix(10ng)_Apr	S54ML:RHE_SPIA1/2_SE+SA_H02+B03mix(10ng)	S55ML:RHE_SPIA1/2_SE+SA_A01+C03mix(10ng)	S56ML:RHE_SPIA1/2_SE+SA_D02+F04mix(10ng)	S57ML:RHE_SPIA1/2_SE+SA_E03+C07mix(10ng)	S58ML:RHE_SPIA1/2_SE+SA_B01+D07mix(10ng)	S59ML:RHE_SPIA1/2_SE+SA_C01+G07mix(10ng)
NZ_CP027474.1:0:995	NRS_1	SA	0	0	0	0	0	0	0	0	0	0	0	0	0	0	0	0	0	0	0	0	0	0	0	0	0	0	0	0	0	0	0	0	0	0	0	0	0	0	0	0	0	0	0	0	0	0	0
NZ_CP027474.1:1578:1766	NRS_3	SA	0	0	0	0	0	0	0	0	0	0	0	0	0	0	0	0	0	0	0	0	0	0	0	0	0	0	0	0	0	0	0	0	0	0	0	0	0	0	0	0	0	0	0	0	0	0	0
NZ_CP027474.1:2092:2673	NRS_4	SA	0	0	0	0	0	0	0	0	0	0	0	0	0	0	0	0	0	0	0	0	0	0	0	0	0	0	0	0	0	0	0	0	0	0	0	0	0	0	0	0	0	0	0	0	0	0	0
NZ_CP027475.1:1600:2841	NRS_7	SA	0	0	0	0	0	0	0	0	0	0	0	0	0	0	0	0	0	0	0	0	0	0	0	0	0	0	0	0	0	0	0	0	0	0	0	0	0	0	0	0	0	0	0	0	0	0	0
NZ_CP027475.1:3368:4312	NRS_8	SA	0	0	0	0	0	0	0	0	0	0	0	0	0	0	0	0	0	0	0	0	0	0	0	0	0	0	0	0	0	0	0	0	0	0	0	0	0	0	0	0	0	0	0	0	0	0	0
NZ_CP027475.1:35:1414	NRS_6	SA	0	0	0	0	0	0	0	0	0	0	0	0	0	0	0	0	0	0	0	0	0	0	0	0	0	0	0	0	0	0	0	0	0	0	0	0	0	0	0	0	0	0	0	0	0	0	0
NZ_CP027476.1:1000161:1000931	NRS_933	SA	0	3412	1838	2594	1871	2428	6344	40	170	1312	0	0	6735	4523	6349	1	8751	4619	0	5750	0	6229	6793	0	15	7438	10430	875	898	2094	0	1868	2045	2232	1144	1580	1540	1713	2458	1645	1123	17	490	294	18	186	1086
NZ_CP027476.1:1001126:1002211	NRS_934	SA	0	166	104	180	85	56	446	0	0	276	0	0	355	269	396	0	3728	1873	0	2073	0	2306	2556	0	0	3195	4265	337	302	807	0	89	133	183	86	88	102	130	148	147	93	7	14	2	0	5	61
NZ_CP027476.1:1002553:1004121	NRS_935	SA	0	279	132	230	159	0	801	0	3	298	0	0	187	133	297	0	5795	2999	0	3255	0	3911	4066	0	0	4964	6462	550	612	1017	0	193	94	168	160	167	206	134	203	191	103	8	8	2	6	62	189
NZ_CP027476.1:1004263:1005021	NRS_936	SA	0	1022	503	667	440	1244	1443	3	46	57	0	0	1322	923	1285	0	6979	3671	0	4267	0	4857	5546	1	2	6046	7780	657	657	228	0	389	362	761	365	501	480	640	897	518	250	29	320	5	5	148	153
NZ_CP027476.1:1005215:1005724	NRS_937	SA	0	2589	1225	2126	1855	2091	5136	86	704	758	0	1	6968	4318	6454	0	5249	2568	0	3064	0	3428	3604	0	16	4529	5897	453	452	1088	0	2154	2235	1768	1263	1669	1365	1240	1919	1447	1020	1512	2514	665	175	829	1031
NZ_CP027476.1:1005837:1007027	NRS_938	SA	0	8075	4925	7422	4931	3189	18310	19	7	5284	2	1	18164	9424	20026	0	10595	5528	0	6488	0	7278	7956	1	32	9419	12348	1017	960	2468	0	3558	4147	6426	3457	4021	4299	6592	8813	6448	3263	56	1595	123	51	2476	1229
NZ_CP027476.1:1007005:1008180	NRS_939	SA	0	2274	1259	1991	1414	665	5940	7	23	718	0	0	2202	1230	2362	0	8030	4318	0	5147	0	5277	6054	0	10	6875	9345	722	698	2162	0	848	1139	1893	1097	1491	1490	2072	3056	1718	963	19	695	26	4	309	585
NZ_CP027476.1:1008613:1010094	NRS_940	SA	1	4601	3033	4394	2335	1067	8763	24	37	412	1	0	3410	1851	2907	1	5469	3213	0	3768	0	3979	4260	0	20	4862	6890	541	530	1455	0	1619	2212	2680	1525	1993	1882	2282	2990	2175	1440	134	293	38	13	896	368
NZ_CP027476.1:1010087:1010338	NRS_941	SA	0	0	0	0	0	0	0	0	0	0	0	0	0	0	0	0	0	0	0	0	0	0	0	0	0	0	0	0	0	0	0	0	0	0	0	0	0	0	0	0	0	0	0	0	0	0	0
NZ_CP027476.1:1010338:1011900	NRS_942	SA	0	18160	11078	17905	8614	8351	37848	140	548	4744	2	1	14933	7954	14095	1	12928	6905	1	9414	1	9486	10475	0	67	11620	16299	1284	1255	3627	0	9020	9730	12361	6645	9154	8942	8924	12811	8155	6339	157	2491	334	313	2915	1423
NZ_CP027476.1:101208:102068	NRS_103	SA	0	0	0	0	0	0	0	0	0	0	0	0	0	0	0	0	0	0	0	0	0	0	0	0	0	0	0	0	0	0	0	0	0	0	0	0	0	0	0	0	0	0	0	0	0	0	0
NZ_CP027476.1:1012202:1013005	NRS_944	SA	1	2362	1297	1740	1731	1613	5753	7	17	1320	0	1	1217	871	1427	2	9700	5011	0	5921	0	6555	7404	0	12	8272	10934	911	871	2431	0	973	1293	1530	716	883	1152	938	1508	1020	742	13	506	9	6	528	181
NZ_CP027476.1:1013224:1015548	NRS_945	SA	0	867	443	759	619	660	1555	7	81	207	0	0	1765	801	1079	0	7555	4068	0	4646	0	4965	5500	0	0	6479	8789	748	716	1802	0	483	628	762	359	558	465	644	736	574	421	14	277	8	3	296	59
NZ_CP027476.1:1015565:1016923	NRS_946	SA	0	1588	829	1058	966	560	3053	11	212	506	0	0	667	422	546	0	2153	1173	0	1085	0	1299	1354	0	1	1783	2287	198	200	409	0	842	787	1186	560	738	831	869	1250	900	502	19	330	56	28	541	339
NZ_CP027476.1:1017062:1018573	NRS_947	SA	0	984	508	772	757	144	1981	22	204	319	0	0	1141	712	1057	1	8106	4532	0	5749	0	5707	6742	0	4	7186	10002	828	926	2151	0	615	597	697	383	564	514	721	948	730	374	95	83	64	47	161	391
NZ_CP027476.1:1019060:1019629	NRS_950	SA	0	0	0	0	0	0	0	0	0	0	0	0	0	0	0	0	0	0	0	0	0	0	0	0	0	0	0	0	0	0	0	0	0	0	0	0	0	0	0	0	0	0	0	0	0	0	0
NZ_CP027476.1:1019839:1020057	NRS_951	SA	0	0	0	0	0	0	0	0	0	0	0	0	0	0	0	0	0	0	0	0	0	0	0	0	0	0	0	0	0	0	0	0	0	0	0	0	0	0	0	0	0	0	0	0	0	0	0
NZ_CP027476.1:1020138:1021124	NRS_952	SA	0	0	0	0	0	0	0	0	0	0	0	0	0	0	0	0	0	0	0	0	0	0	0	0	0	0	0	0	0	0	0	0	0	0	0	0	0	0	0	0	0	0	0	0	0	0	0
NZ_CP027476.1:1021323:1021499	NRS_953	SA	0	0	0	0	0	0	0	0	0	0	0	0	0	0	0	0	0	0	0	0	0	0	0	0	0	0	0	0	0	0	0	0	0	0	0	0	0	0	0	0	0	0	0	0	0	0	0
NZ_CP027476.1:1021514:1022116	NRS_954	SA	0	0	0	0	0	0	0	0	0	0	0	0	0	0	0	0	0	0	0	0	0	0	0	0	0	0	0	0	0	0	0	0	0	0	0	0	0	0	0	0	0	0	0	0	0	0	0
NZ_CP027476.1:1022432:1022494	NRS_RS15275	SA	0	0	0	0	0	0	0	0	0	0	0	0	0	0	0	0	0	0	0	0	0	0	0	0	0	0	0	0	0	0	0	0	0	0	0	0	0	0	0	0	0	0	0	0	0	0	0
NZ_CP027476.1:1023033:1023134	NRS_RS05225	SA	0	0	0	0	0	0	0	0	0	0	0	0	0	0	0	0	0	0	0	0	0	0	0	0	0	0	0	0	0	0	0	0	0	0	0	0	0	0	0	0	0	0	0	0	0	0	0
NZ_CP027476.1:1023156:1023416	NRS_RS05230	SA	0	0	0	0	0	0	0	0	0	0	0	0	0	0	0	0	0	0	0	0	0	0	0	0	0	0	0	0	0	0	0	0	0	0	0	0	0	0	0	0	0	0	0	0	0	0	0
NZ_CP027476.1:1023460:1025424	NRS_956	SA	0	9	4	6	0	0	10	0	10	12	0	0	7	12	8	0	800	397	0	431	0	414	520	0	0	637	786	67	80	0	0	3	3	5	4	4	6	7	3	1	4	2	2	0	0	3	9
NZ_CP027476.1:102423:102956	NRS_104	SA	0	0	0	0	0	0	0	0	0	0	0	0	0	0	0	0	0	0	0	0	0	0	0	0	0	0	0	0	0	0	0	0	0	0	0	0	0	0	0	0	0	0	0	0	0	0	0
NZ_CP027476.1:1025427:1025747	NRS_957	SA	0	0	0	0	0	0	0	0	0	0	0	0	0	0	0	0	0	0	0	0	0	0	0	0	0	0	0	0	0	0	0	0	0	0	0	0	0	0	0	0	0	0	0	0	0	0	0
NZ_CP027476.1:1025744:1026385	NRS_958	SA	0	0	0	0	0	0	0	0	0	0	0	0	0	0	0	0	0	0	0	0	0	0	0	0	0	0	0	0	0	0	0	0	0	0	0	0	0	0	0	0	0	0	0	0	0	0	0
NZ_CP027476.1:1026473:1026763	NRS_959	SA	0	0	0	0	0	0	0	0	0	0	0	0	0	0	0	0	0	0	0	0	0	0	0	0	0	0	0	0	0	0	0	0	0	0	0	0	0	0	0	0	0	0	0	0	0	0	0
NZ_CP027476.1:1027042:1027329	NRS_960	SA	0	0	0	0	0	0	0	0	0	0	0	0	0	0	0	0	0	0	0	0	0	0	0	0	0	0	0	0	0	0	0	0	0	0	0	0	0	0	0	0	0	0	0	0	0	0	0
NZ_CP027476.1:1027335:1028816	NRS_961	SA	0	4186	2576	3448	2614	848	7177	10	9	648	3	0	5420	2838	3990	1	7971	4357	1	4986	0	5456	5890	0	29	6999	9314	744	871	1910	0	4401	4610	5551	5113	6784	6274	10345	13679	10333	3103	325	600	92	33	385	609
NZ_CP027476.1:1028905:1029261	NRS_962	SA	0	5376	3227	5376	4839	1140	11053	11	16	2681	0	1	1271	851	992	0	13136	7182	1	8450	0	9521	10375	0	28	11841	15935	1410	1410	3127	0	2757	3801	5549	2667	2649	3172	639	971	746	3711	1771	779	41	5	395	187
NZ_CP027476.1:1029738:1030697	NRS_963	SA	0	1314	857	1299	643	204	2302	6	10	18	0	0	958	582	868	1	11782	6640	0	8378	0	8725	9617	1	4	10651	14343	1286	1548	2977	0	545	613	735	510	895	771	1454	2257	1422	569	70	687	5	150	1158	815
NZ_CP027476.1:103047:103790	NRS_105	SA	0	0	0	0	0	0	0	0	0	0	0	0	0	0	0	0	0	0	0	0	0	0	0	0	0	0	0	0	0	0	0	0	0	0	0	0	0	0	0	0	0	0	0	0	0	0	0
NZ_CP027476.1:1030743:1030874	NRS_RS05275	SA	0	0	0	0	0	0	0	0	0	0	0	0	0	0	0	0	0	0	0	0	0	0	0	0	0	0	0	0	0	0	0	0	0	0	0	0	0	0	0	0	0	0	0	0	0	0	0
NZ_CP027476.1:1030938:1031153	NRS_964	SA	0	0	0	0	0	0	0	0	0	0	0	0	0	0	0	0	0	0	0	0	0	0	0	0	0	0	0	0	0	0	0	0	0	0	0	0	0	0	0	0	0	0	0	0	0	0	0
NZ_CP027476.1:1031318:1031869	NRS_965	SA	0	1950	1138	1701	974	656	4255	0	9	356	1	0	784	410	725	0	6367	3387	0	3537	1	3872	4139	0	15	5227	6931	540	662	1573	0	1411	1763	2102	1240	1455	1379	3037	3920	3225	948	79	1811	76	139	1423	1130
NZ_CP027476.1:1031921:1032859	NRS_966	SA	0	5549	2979	3990	3311	869	7156	12	23	3637	1	0	4038	2288	2569	0	10082	5060	0	6016	0	6855	7567	0	13	8782	11519	975	965	2359	0	1431	1724	2411	1190	1576	1590	1915	2394	1599	1395	25	1105	191	7	1615	492
NZ_CP027476.1:1033010:1033114	NRS_RS15280	SA	0	0	0	0	0	0	0	0	0	0	0	0	0	0	0	0	0	0	0	0	0	0	0	0	0	0	0	0	0	0	0	0	0	0	0	0	0	0	0	0	0	0	0	0	0	0	0
NZ_CP027476.1:1033080:1034402	NRS_967	SA	0	826	410	559	437	220	1249	3	13	39	0	0	1047	495	825	0	1170	579	0	673	0	697	804	0	4	1009	1194	109	100	119	0	626	548	540	459	672	640	537	702	480	253	15	73	11	7	171	159
NZ_CP027476.1:1034389:1036062	NRS_968	SA	0	1380	754	1060	848	499	2622	3	3	483	0	0	1557	952	1221	0	3715	1933	0	2228	0	2404	2638	0	4	3203	4205	338	344	755	0	998	1054	1018	760	1088	981	885	1256	738	463	87	306	40	42	507	697
NZ_CP027476.1:1036049:1036852	NRS_969	SA	0	12341	7011	11136	5830	6890	18671	152	1196	1816	2	2	8426	4942	6192	0	12435	6549	1	8864	0	8952	10044	1	52	11013	14877	1224	1303	2298	0	7322	7295	7519	5147	7623	7391	6253	8472	5112	4101	78	4227	450	668	4851	4303
NZ_CP027476.1:1036845:1037666	NRS_970	SA	0	0	0	0	0	0	0	0	0	0	0	0	0	0	0	0	0	0	0	0	0	0	0	0	0	0	0	0	0	0	0	0	0	0	0	0	0	0	0	0	0	0	0	0	0	0	0
NZ_CP027476.1:1037905:1038234	NRS_971	SA	0	0	0	0	0	0	0	0	0	0	0	0	0	0	0	0	0	0	0	0	0	0	0	0	0	0	0	0	0	0	0	0	0	0	0	0	0	0	0	0	0	0	0	0	0	0	0
NZ_CP027476.1:1038272:1039453	NRS_972	SA	0	150	69	145	118	3	276	0	5	89	0	0	496	238	372	0	5679	2961	0	3328	0	3391	3846	0	0	4608	6040	513	589	143	0	93	97	119	44	56	70	121	194	135	81	14	15914	85	1	8437	2838
NZ_CP027476.1:1039535:1040545	NRS_973	SA	0	755	476	610	371	2	1307	7	7	38	0	0	2056	991	1612	1	13678	7563	1	9204	0	9757	11024	0	0	12160	15226	1369	1550	984	0	431	514	725	225	411	273	596	807	567	297	25	73382	10	10	49474	16812
NZ_CP027476.1:1041073:1042227	NRS_974	SA	0	720	505	718	574	354	1971	69	575	636	0	0	1050	624	1214	0	5021	2503	0	2840	0	3247	3693	0	3	4329	5371	467	414	1070	0	128	246	485	211	245	292	408	511	413	326	6	45	2	3	110	123
NZ_CP027476.1:104224:104826	NRS_106	SA	0	11	14	25	7	0	37	0	2	19	0	0	8	1	2	0	140	71	0	82	0	85	115	0	0	117	137	15	10	9	0	5	12	15	9	11	12	15	17	14	10	11	25	0	0	16	3
NZ_CP027476.1:1042423:1043433	NRS_975	SA	0	201	144	204	96	51	457	0	1	363	0	0	389	252	438	0	4860	2587	1	2756	0	2853	3323	0	1	4056	5348	440	436	1001	0	208	236	320	156	189	223	438	493	377	141	79	171	54	61	35	34
NZ_CP027476.1:1043586:1044005	NRS_976	SA	0	178	208	245	80	271	590	128	1413	951	0	0	906	508	860	1	6157	3122	0	3720	0	3939	4511	1	0	5270	6944	566	550	1423	0	219	252	433	198	221	200	171	278	169	355	2310	397	8	82	28	8
NZ_CP027476.1:1044032:1044142	NRS_RS05350	SA	0	0	0	0	0	0	0	0	0	0	0	0	0	0	0	0	0	0	0	0	0	0	0	0	0	0	0	0	0	0	0	0	0	0	0	0	0	0	0	0	0	0	0	0	0	0	0
NZ_CP027476.1:1044212:1047982	NRS_977	SA	0	2220	1352	2092	1287	1460	3524	46	364	886	0	0	7262	3385	5187	0	5997	3566	0	3773	0	3953	4548	0	9	5211	6992	569	628	1274	0	796	899	1378	749	861	1015	2112	2852	1899	828	182	1438	150	37	2590	1914
NZ_CP027476.1:1048210:1048644	NRS_978	SA	0	809	542	691	613	52	1981	0	2	153	0	0	380	194	479	0	1501	848	0	829	0	868	1000	0	0	1242	1555	146	174	280	0	146	200	374	196	152	238	281	482	343	253	5	290	2	14	126	68
NZ_CP027476.1:1048799:1049269	NRS_979	SA	0	212	115	178	125	190	506	2	4	70	0	0	240	138	230	0	873	520	0	610	0	571	704	0	0	748	982	70	86	234	0	105	105	122	81	93	139	160	238	203	57	0	140	0	15	31	11
NZ_CP027476.1:1049317:1050534	NRS_980	SA	0	1057	781	1119	578	297	2559	6	43	725	0	0	3897	2168	4253	0	2514	1267	0	1351	0	1548	1764	0	16	2014	2609	234	197	561	0	575	731	1449	763	901	901	1327	1585	984	614	96	541	8	153	345	211
NZ_CP027476.1:105093:108245	NRS_107	SA	0	912	490	706	288	24	1178	3	5	86	0	0	1339	685	1092	0	6498	3459	1	3667	0	4548	5025	0	4	5683	6985	677	762	454	0	550	441	523	368	442	445	656	936	582	324	128	732	5	60	479	343
NZ_CP027476.1:1050985:1052178	NRS_981	SA	0	1101	679	931	443	247	2208	1	8	583	0	0	2023	1100	1810	1	2755	1320	1	1614	0	1668	1983	0	5	2254	3013	258	226	608	0	1804	1882	2360	1207	1640	1427	2823	3618	2704	1168	41	2351	68	32	841	464
NZ_CP027476.1:1052715:1052993	NRS_982	SA	0	0	0	0	0	0	0	0	0	0	0	0	0	0	0	0	0	0	0	0	0	0	0	0	0	0	0	0	0	0	0	0	0	0	0	0	0	0	0	0	0	0	0	0	0	0	0
NZ_CP027476.1:1053002:1053607	NRS_983	SA	0	0	0	0	0	0	0	0	0	0	0	0	0	0	0	0	0	0	0	0	0	0	0	0	0	0	0	0	0	0	0	0	0	0	0	0	0	0	0	0	0	0	0	0	0	0	0
NZ_CP027476.1:1053597:1055585	NRS_984	SA	0	0	0	0	0	0	0	0	0	0	0	0	0	0	0	0	0	0	0	0	0	0	0	0	0	0	0	0	0	0	0	0	0	0	0	0	0	0	0	0	0	0	0	0	0	0	0
NZ_CP027476.1:1055585:1056685	NRS_985	SA	0	0	0	0	0	0	0	0	0	0	0	0	0	0	0	0	0	0	0	0	0	0	0	0	0	0	0	0	0	0	0	0	0	0	0	0	0	0	0	0	0	0	0	0	0	0	0
NZ_CP027476.1:1056987:1057109	NRS_RS05400	SA	0	0	0	0	0	0	0	0	0	0	0	0	0	0	0	0	0	0	0	0	0	0	0	0	0	0	0	0	0	0	0	0	0	0	0	0	0	0	0	0	0	0	0	0	0	0	0
NZ_CP027476.1:1057257:1057574	NRS_986	SA	0	0	0	0	0	0	0	0	0	0	0	0	0	0	0	0	0	0	0	0	0	0	0	0	0	0	0	0	0	0	0	0	0	0	0	0	0	0	0	0	0	0	0	0	0	0	0
NZ_CP027476.1:1058379:1059239	NRS_987	SA	0	1521	760	1031	686	93	3783	35	345	408	1	1	1131	804	1557	0	7364	3780	1	4896	0	5363	5850	0	9	6535	8842	699	655	1917	0	1144	1113	970	806	1210	1092	927	1473	1073	387	244	151	149	149	488	843
NZ_CP027476.1:1059440:1059922	NRS_988	SA	0	657	356	598	491	1	1591	4	3	33	0	0	1078	589	1059	1	6486	3158	0	3802	1	4401	4735	0	0	5717	7052	509	558	1578	0	614	514	505	888	1404	1397	285	385	224	308	25	170	31	29	175	255
NZ_CP027476.1:1059909:1061033	NRS_989	SA	0	529	324	491	202	651	1087	46	368	430	1	0	1021	499	844	1	3734	1882	0	2068	0	2604	2835	0	0	3298	3933	358	275	701	0	767	841	808	1142	1694	1942	274	400	275	358	11	270	26	94	259	423
NZ_CP027476.1:1061037:1061741	NRS_990	SA	0	0	0	0	0	0	0	0	0	0	0	0	0	0	0	0	0	0	0	0	0	0	0	0	0	0	0	0	0	0	0	0	0	0	0	0	0	0	0	0	0	0	0	0	0	0	0
NZ_CP027476.1:1061741:1062004	NRS_991	SA	0	0	0	0	0	0	0	0	0	0	0	0	0	0	0	0	0	0	0	0	0	0	0	0	0	0	0	0	0	0	0	0	0	0	0	0	0	0	0	0	0	0	0	0	0	0	0
NZ_CP027476.1:1062006:1062677	NRS_992	SA	0	2150	1182	1556	1138	915	4084	11	9	354	1	0	975	528	766	0	2896	1411	1	1780	1	1938	2171	0	9	2576	3244	272	202	625	0	2246	2321	2079	2340	3410	3854	468	671	488	739	29	206	68	27	511	493
NZ_CP027476.1:1062670:1064859	NRS_993	SA	0	2494	1275	1989	1251	316	3799	11	28	439	0	0	1835	1090	1459	0	6995	3493	0	4217	0	4720	5289	0	6	6060	7853	659	553	1206	0	2127	2423	2285	2463	3867	3526	367	440	399	854	19	88	83	130	474	295
NZ_CP027476.1:1064838:1066322	NRS_994	SA	0	5064	3013	3981	2839	3205	8665	24	32	780	0	1	4380	2899	3480	0	8330	4365	2	5361	0	5710	6582	0	12	7235	9778	783	697	1980	0	2384	2621	2473	2888	4233	4368	330	504	451	1623	34	55	138	11	506	406
NZ_CP027476.1:1066315:1067343	NRS_995	SA	0	8474	4848	6843	3627	5136	13232	52	37	621	2	3	8005	4766	6310	0	11203	5498	0	6874	0	7826	8225	0	36	9485	12519	1054	889	1127	0	2742	2957	3658	3749	5130	5700	627	788	621	2724	54	158	67	20	837	724
NZ_CP027476.1:1067346:1067912	NRS_996	SA	2	12416	8543	12020	7299	8239	22750	30	156	2479	0	0	9159	4995	7027	0	6908	3516	0	4237	1	4432	5142	0	91	5814	7774	601	602	711	0	3938	4417	5397	5215	6873	8106	1227	1344	1073	4638	91	295	170	88	1502	1389
NZ_CP027476.1:1067927:1069405	NRS_997	SA	0	9055	5304	7597	5043	5341	14242	65	314	917	2	0	10515	5633	8573	1	7026	3617	0	4216	0	4736	5201	0	38	6002	7446	627	576	1460	0	2847	3041	3776	3988	5262	5904	670	953	772	3262	63	323	245	99	1064	506
NZ_CP027476.1:1069427:1070674	NRS_998	SA	1	10634	5857	8588	5062	2778	17392	64	284	3090	1	1	7997	4387	7212	0	10594	5471	0	7139	0	7109	8132	0	79	8980	12423	947	1024	2456	0	2904	3267	3576	4521	5531	5927	854	1272	884	3260	190	512	141	382	1006	275
NZ_CP027476.1:1070939:1071745	NRS_999	SA	1	2856	1300	1933	938	2518	3652	9	12	2470	2	1	5030	3332	3845	0	12786	6665	1	9066	1	8872	9770	0	7	11110	15515	1188	1209	3001	0	1926	1701	2172	665	933	789	870	1539	1035	958	14	39	17	2	457	46
NZ_CP027476.1:1071738:1073138	NRS_1000	SA	0	4028	2565	3956	2236	974	8179	16	44	2481	2	0	3735	2250	2873	2	11508	6003	0	7799	0	8066	8811	0	10	10033	14372	987	1020	881	0	2492	3221	3765	1453	1554	1622	1794	2388	1869	1719	33	108	22	5	634	164
NZ_CP027476.1:1073153:1073728	NRS_1001	SA	1	1734	934	1423	1118	35	3576	11	10	523	0	0	5614	3306	4989	0	9919	5197	0	6562	3	7365	7770	0	1	8950	12323	980	904	2232	0	1276	1228	1897	512	600	692	793	1252	920	767	17	23	15	5	80	131
NZ_CP027476.1:1074312:1074446	NRS_RS05495	SA	0	0	0	0	0	0	0	0	0	0	0	0	0	0	0	0	0	0	0	0	0	0	0	0	0	0	0	0	0	0	0	0	0	0	0	0	0	0	0	0	0	0	0	0	0	0	0
NZ_CP027476.1:1074598:1075893	NRS_1003	SA	0	2913	1801	2591	2108	1814	6782	89	769	3091	0	2	6814	4234	6138	0	9577	4955	0	6497	0	6558	7492	0	21	8376	11506	874	865	2175	0	1997	2366	2469	1335	1620	1716	1754	2538	1894	1099	1187	895	196	15	323	399
NZ_CP027476.1:1076318:1077490	NRS_1004	SA	0	1593	953	1495	999	1472	3475	3	7	1170	1	0	2491	1476	2366	1	3808	1884	1	2343	1	2461	2570	0	7	3176	4487	319	314	1368	0	1075	996	1193	540	698	678	721	819	798	742	42	126	53	52	181	177
NZ_CP027476.1:1077544:1078086	NRS_1005	SA	2	6896	4021	5937	3287	3400	13503	32	19	254	1	1	16692	10125	13967	1	6614	3387	0	3963	0	4332	4539	0	65	5825	7477	551	507	1686	0	5924	5942	5909	2936	3621	3761	4534	5437	4346	3073	746	1083	59	177	1827	2676
NZ_CP027476.1:1078240:1078506	NRS_1006	SA	0	0	0	0	0	0	0	0	0	0	0	0	0	0	0	0	0	0	0	0	0	0	0	0	0	0	0	0	0	0	0	0	0	0	0	0	0	0	0	0	0	0	0	0	0	0	0
NZ_CP027476.1:1078509:1080227	NRS_1007	SA	1	28950	12044	19278	18497	12281	51522	864	6846	49475	4	0	7748	5487	7028	1	5145	2573	0	3160	1	3211	3623	0	185	4292	5770	447	376	1153	0	13775	16350	12844	7744	9947	10072	11033	16021	12266	8950	492	2845	124	1448	4768	4316
NZ_CP027476.1:1080464:1080697	NRS_1008	SA	0	0	0	0	0	0	0	0	0	0	0	0	0	0	0	0	0	0	0	0	0	0	0	0	0	0	0	0	0	0	0	0	0	0	0	0	0	0	0	0	0	0	0	0	0	0	0
NZ_CP027476.1:1080895:1082256	NRS_1009	SA	0	1882	1195	1589	1188	649	3148	9	3	585	0	0	1035	622	910	0	2672	1326	0	1265	0	1703	1648	0	8	2245	3048	220	171	610	0	1327	2406	2303	726	1010	739	616	672	479	773	80	125	41	2	104	37
NZ_CP027476.1:1082253:1083272	NRS_1010	SA	0	1888	1113	1413	759	1478	3465	34	143	307	0	0	637	431	536	0	4097	2036	0	2281	0	2566	2869	0	6	3479	4375	361	347	825	0	1979	1905	2456	802	1254	870	633	851	443	934	13	86	93	4	30	40
NZ_CP027476.1:108302:108784	NRS_108	SA	0	0	0	0	0	0	0	0	0	0	0	0	0	0	0	0	0	0	0	0	0	0	0	0	0	0	0	0	0	0	0	0	0	0	0	0	0	0	0	0	0	0	0	0	0	0	0
NZ_CP027476.1:1083405:1084067	NRS_1011	SA	3	9939	5350	7744	7153	8793	16647	141	754	232	0	1	395	306	344	0	1310	653	0	796	0	783	929	0	5	976	1403	110	134	284	0	5121	5740	7735	3054	4465	4048	4040	5291	3218	3734	323	1694	87	730	2097	2686
NZ_CP027476.1:1084416:1086113	NRS_1012	SA	0	0	0	0	0	0	0	0	0	0	0	0	0	0	0	0	0	0	0	0	0	0	0	0	0	0	0	0	0	0	0	0	0	0	0	0	0	0	0	0	0	0	0	0	0	0	0
NZ_CP027476.1:1086113:1086331	NRS_1013	SA	0	0	0	0	0	0	0	0	0	0	0	0	0	0	0	0	0	0	0	0	0	0	0	0	0	0	0	0	0	0	0	0	0	0	0	0	0	0	0	0	0	0	0	0	0	0	0
NZ_CP027476.1:1086360:1086482	NRS_RS05560	SA	0	0	0	0	0	0	0	0	0	0	0	0	0	0	0	0	0	0	0	0	0	0	0	0	0	0	0	0	0	0	0	0	0	0	0	0	0	0	0	0	0	0	0	0	0	0	0
NZ_CP027476.1:1086812:1087363	NRS_1014	SA	0	15021	9202	14596	11149	8768	35149	353	2988	4405	4	1	16882	9413	17859	1	14048	7071	1	9240	1	9432	10275	0	73	12257	16890	1221	1145	3428	0	7898	9890	12042	5341	7777	8186	10767	14379	9390	6203	720	3644	1205	36	1953	838
NZ_CP027476.1:1087728:1088354	NRS_1015	SA	0	5881	4913	7489	4064	673	18021	534	5522	2417	4	0	16215	6826	16423	0	4047	2048	0	2358	0	2363	2617	1	57	3267	4492	341	350	741	0	8893	10010	13889	6472	8188	8859	8796	12455	9625	5184	8178	9961	172	40	1334	1437
NZ_CP027476.1:1088525:1089637	NRS_1016	SA	0	0	0	0	0	0	0	0	0	0	0	0	0	0	0	0	0	0	0	0	0	0	0	0	0	0	0	0	0	0	0	0	0	0	0	0	0	0	0	0	0	0	0	0	0	0	0
NZ_CP027476.1:1089641:1090618	NRS_1017	SA	0	0	0	0	0	0	0	0	0	0	0	0	0	0	0	0	0	0	0	0	0	0	0	0	0	0	0	0	0	0	0	0	0	0	0	0	0	0	0	0	0	0	0	0	0	0	0
NZ_CP027476.1:108989:109975	NRS_109	SA	0	2241	1473	1920	1446	1620	3065	4	11	195	0	1	1590	922	1134	1	12715	6856	1	8491	0	10220	11360	0	14	11533	14647	1436	1706	182	0	1833	1986	2125	580	700	459	915	1129	847	1368	561	71709	11	5	30639	12508
NZ_CP027476.1:1090709:1092001	NRS_1018	SA	1	39289	25248	37031	35622	46787	66043	475	2517	5095	22	2	67260	54301	60479	2	5654	2803	2	3391	1	3585	4130	1	184	4824	6119	485	395	1291	0	16474	17957	17536	11106	14881	14589	18731	24673	17306	12682	709	3121	1347	686	7174	4941
NZ_CP027476.1:10919:12433	NRS_16	SA	0	191	85	178	54	0	240	5	3	67	0	0	103	88	144	0	5581	3106	1	3198	0	3811	4144	0	0	4860	5964	563	635	1573	0	151	185	119	107	176	170	74	70	81	68	6	30	3	42	213	203
NZ_CP027476.1:1092005:1093411	NRS_1019	SA	2	86998	35739	53509	51320	55189	105231	608	3859	53631	143	3	31183	23903	26723	2	11589	5885	1	7634	1	7920	8949	1	286	9960	13609	1112	890	2938	0	29622	36052	34075	22434	31255	30249	35013	51921	36330	24241	2154	5415	3444	951	12079	9227
NZ_CP027476.1:1093579:1093854	NRS_1020	SA	0	0	0	0	0	0	0	0	0	0	0	0	0	0	0	0	0	0	0	0	0	0	0	0	0	0	0	0	0	0	0	0	0	0	0	0	0	0	0	0	0	0	0	0	0	0	0
NZ_CP027476.1:1093998:1094537	NRS_1021	SA	0	266	246	341	276	217	671	6	67	23	0	0	661	302	373	0	871	417	1	464	0	440	509	0	2	706	868	69	64	172	0	350	276	355	186	263	271	161	175	175	277	61	120	32	3	126	138
NZ_CP027476.1:1094550:1095644	NRS_1022	SA	1	373	239	274	250	50	637	2	2	99	0	0	1030	624	821	1	4286	2148	0	2614	0	2813	3139	0	1	3432	4693	425	340	670	0	205	188	225	146	240	192	105	114	107	206	4	69	12	2	110	59
NZ_CP027476.1:1095637:1096434	NRS_1023	SA	0	50	30	27	41	13	93	0	0	48	0	0	90	44	54	0	676	335	0	326	0	327	403	0	0	474	657	55	53	145	1	39	27	39	30	36	38	18	23	19	34	1	23	0	0	12	14
NZ_CP027476.1:1096440:1097249	NRS_1024	SA	0	1867	1066	1370	1049	1701	2732	4	18	625	1	0	1991	1241	1511	1	7463	3900	0	5068	0	5302	6061	0	8	6557	8879	728	688	1767	1	698	755	890	530	750	685	333	403	324	704	53	170	14	3	121	52
NZ_CP027476.1:1097249:1098322	NRS_1025	SA	0	846	455	690	470	490	1292	1	0	635	0	0	1064	535	633	0	3277	1696	0	2030	0	2180	2305	0	5	2840	3707	320	268	818	0	320	299	361	207	289	249	127	197	172	275	4	53	3	9	110	140
NZ_CP027476.1:1098396:1099415	NRS_1026	SA	2	38717	29702	42003	39791	29105	73457	834	4689	26685	29	2	38547	18867	38104	1	7192	3630	2	4376	0	4652	5218	1	616	6039	8170	644	646	1941	0	20119	29837	38383	20463	24402	29283	31528	45137	26777	21061	19077	56332	9110	8482	39299	45531
NZ_CP027476.1:1099698:1100117	NRS_1027	SA	0	106	49	95	70	20	297	0	6	135	0	0	39	24	48	0	1102	627	0	731	0	681	783	0	4	881	1225	105	138	314	0	84	68	140	64	94	88	265	522	237	91	3	9	0	1	4	34
NZ_CP027476.1:1100199:1101551	NRS_1028	SA	0	3248	2051	3060	1993	3308	7425	16	16	1944	1	0	8351	4388	8494	0	5712	3101	0	3652	0	3681	4266	0	13	5024	6875	490	515	177	0	1229	1600	3268	2582	2597	2598	9232	13609	8184	1794	860	371	49	38	199	89
NZ_CP027476.1:1101735:1102349	NRS_1029	SA	1	212	83	149	73	20	468	0	1	240	0	2	328	163	345	0	2495	1209	0	1398	0	1567	1696	0	0	2126	2716	212	225	106	0	116	129	167	121	190	224	260	298	149	103	291	66	21	0	26	30
NZ_CP027476.1:110196:110966	NRS_110	SA	0	0	0	0	0	0	0	0	0	0	0	0	0	0	0	0	0	0	0	0	0	0	0	0	0	0	0	0	0	0	0	0	0	0	0	0	0	0	0	0	0	0	0	0	0	0	0
NZ_CP027476.1:1102506:1103333	NRS_1030	SA	1	14931	7707	11431	7204	7435	31376	192	1434	1604	4	0	10783	6185	11685	3	12231	6533	1	8613	0	8701	9637	1	78	10656	15167	1188	1264	1969	0	12617	11836	11842	6332	9075	8482	10978	16086	10736	5060	357	4023	678	132	6409	10292
NZ_CP027476.1:1103487:1103678	NRS_1031	SA	0	0	0	0	0	0	0	0	0	0	0	0	0	0	0	0	0	0	0	0	0	0	0	0	0	0	0	0	0	0	0	0	0	0	0	0	0	0	0	0	0	0	0	0	0	0	0
NZ_CP027476.1:1103780:1105627	NRS_1032	SA	0	15518	8283	11767	8064	7311	21867	125	1202	4462	1	0	14821	8326	11094	2	5600	2944	0	3686	0	3677	4046	0	38	4871	6598	510	493	1301	0	6876	7501	7453	5477	8123	7113	4637	6334	3956	4636	141	894	281	234	1690	1347
NZ_CP027476.1:1105767:1105934	NRS_1033	SA	0	0	0	0	0	0	0	0	0	0	0	0	0	0	0	0	0	0	0	0	0	0	0	0	0	0	0	0	0	0	0	0	0	0	0	0	0	0	0	0	0	0	0	0	0	0	0
NZ_CP027476.1:1105936:1106418	NRS_1034	SA	0	0	0	0	0	0	0	0	0	0	0	0	0	0	0	0	0	0	0	0	0	0	0	0	0	0	0	0	0	0	0	0	0	0	0	0	0	0	0	0	0	0	0	0	0	0	0
NZ_CP027476.1:1106559:1106834	NRS_1035	SA	0	0	0	0	0	0	0	0	0	0	0	0	0	0	0	0	0	0	0	0	0	0	0	0	0	0	0	0	0	0	0	0	0	0	0	0	0	0	0	0	0	0	0	0	0	0	0
NZ_CP027476.1:1107148:1108374	NRS_1036	SA	2	8425	4763	7388	4521	3990	23264	41	24	1763	2	0	12394	7255	18327	1	10968	5667	0	7494	0	7390	8251	0	67	9397	13001	1010	1047	2695	0	4899	5850	9665	5119	6441	6560	7398	11426	7466	3398	306	3748	94	268	1816	1802
NZ_CP027476.1:1108928:1112380	NRS_1037	SA	0	1723	895	1396	988	1042	4463	35	324	971	1	0	2025	1099	2382	0	5862	3140	0	3709	0	3866	4475	0	8	5115	6751	543	495	1168	0	1020	970	1040	506	768	888	381	536	556	628	59	676	91	34	995	1060
NZ_CP027476.1:111018:111788	NRS_111	SA	0	0	0	0	0	0	0	0	0	0	0	0	0	0	0	0	0	0	0	0	0	0	0	0	0	0	0	0	0	0	0	0	0	0	0	0	0	0	0	0	0	0	0	0	0	0	0
NZ_CP027476.1:1112520:1113431	NRS_1038	SA	0	2037	895	1385	1017	3124	2698	5	5	1863	1	0	843	704	773	1	9458	5047	0	6368	0	6652	7351	0	1	8319	11474	868	849	2179	0	1363	1455	1302	524	712	561	883	1126	622	659	39	602	1111	5	343	198
NZ_CP027476.1:1113871:1114782	NRS_1039	SA	0	0	0	0	0	0	0	0	0	0	0	0	0	0	0	0	0	0	0	0	0	0	0	0	0	0	0	0	0	0	0	0	0	0	0	0	0	0	0	0	0	0	0	0	0	0	0
NZ_CP027476.1:1114807:1115268	NRS_1040	SA	0	1770	1195	1621	1565	4124	3099	22	110	94	0	0	2219	1395	1513	0	5022	2572	0	2675	0	2942	3177	0	7	4127	5340	407	378	1012	0	1049	1418	1410	689	852	777	671	806	619	705	8	418	20	8	375	164
NZ_CP027476.1:1115595:1116632	NRS_1041	SA	0	9822	5973	8783	5063	2081	21499	32	233	3338	0	0	7034	4260	7139	2	7789	4151	0	4980	0	5452	5773	0	50	6791	8904	700	678	1873	0	7506	8962	10926	6063	8668	7678	8122	11166	7740	4607	1090	6992	103	450	3757	4907
NZ_CP027476.1:1116648:1117082	NRS_1042	SA	0	0	0	0	0	0	0	0	0	0	0	0	0	0	0	0	0	0	0	0	0	0	0	0	0	0	0	0	0	0	0	0	0	0	0	0	0	0	0	0	0	0	0	0	0	0	0
NZ_CP027476.1:1117145:1118071	NRS_1043	SA	0	3244	2181	3099	2877	153	8380	29	57	291	0	0	959	751	1104	0	4556	2255	0	2327	0	2757	2854	0	9	3817	5007	391	425	1186	0	1374	1401	1779	1372	1667	1921	1408	2057	1402	872	36	75	23	6	461	41
NZ_CP027476.1:1118310:1118564	NRS_1044	SA	0	0	0	0	0	0	0	0	0	0	0	0	0	0	0	0	0	0	0	0	0	0	0	0	0	0	0	0	0	0	0	0	0	0	0	0	0	0	0	0	0	0	0	0	0	0	0
NZ_CP027476.1:111852:112622	NRS_112	SA	0	556	121	344	103	0	813	1	0	0	0	0	569	515	743	0	18733	10098	0	11493	0	17215	18056	0	6	17777	19410	2321	2369	0	0	455	491	537	401	558	501	760	811	533	279	38	1697	2	0	1519	1695
NZ_CP027476.1:1118567:1118956	NRS_1045	SA	0	0	0	0	0	0	0	0	0	0	0	0	0	0	0	0	0	0	0	0	0	0	0	0	0	0	0	0	0	0	0	0	0	0	0	0	0	0	0	0	0	0	0	0	0	0	0
NZ_CP027476.1:1119026:1119568	NRS_1046	SA	0	9190	5285	7399	4760	4136	14204	87	787	2867	3	0	4486	2410	3239	0	8386	4318	0	5111	0	5967	6389	1	30	7446	9693	795	683	2021	0	7658	8781	8290	4502	6755	6107	8491	11831	8248	5587	596	1690	893	31	2504	3283
NZ_CP027476.1:1119570:1120052	NRS_1047	SA	0	0	0	0	0	0	0	0	0	0	0	0	0	0	0	0	0	0	0	0	0	0	0	0	0	0	0	0	0	0	0	0	0	0	0	0	0	0	0	0	0	0	0	0	0	0	0
NZ_CP027476.1:1120114:1121253	NRS_1048	SA	0	4335	2545	4278	2296	1333	9036	19	19	962	0	1	2362	1294	2401	1	7962	4049	0	4975	0	5530	5897	0	12	7082	9685	724	753	2177	0	2178	2560	3586	2043	2760	2320	2631	3684	2298	1745	86	632	261	116	674	608
NZ_CP027476.1:1121380:1121937	NRS_1049	SA	9	66293	47221	64159	78765	95822	107051	1182	7318	49903	48	16	340204	215285	216742	10	7865	4160	3	5122	2	5281	5732	5	829	6880	9291	726	730	1968	0	25354	41539	39962	23295	29289	37528	32563	41834	25078	26733	7804	24535	5331	1638	9630	6303
NZ_CP027476.1:1122017:1122190	NRS_1050	SA	0	0	0	0	0	0	0	0	0	0	0	0	0	0	0	0	0	0	0	0	0	0	0	0	0	0	0	0	0	0	0	0	0	0	0	0	0	0	0	0	0	0	0	0	0	0	0
NZ_CP027476.1:1122344:1124281	NRS_1051	SA	0	75	30	129	72	0	206	217	2363	318	0	0	444	254	366	0	7559	4220	0	4850	0	5527	5808	0	0	6774	9319	745	869	1861	0	33	50	38	6	13	25	11	11	17	40	10	102	8	135	287	129
NZ_CP027476.1:1124484:1125536	NRS_1052	SA	2	2993	2105	2628	1795	857	4184	5	6	679	1	0	14194	5838	10065	2	11168	6286	1	7754	0	8052	8673	0	7	9777	13286	1089	1326	548	0	1397	1598	2516	746	1289	1161	729	1093	587	1203	20	1423	15	80	1524	228
NZ_CP027476.1:1125745:1126428	NRS_1053	SA	1	169	61	143	120	12	652	197	2146	440	0	0	337	236	470	0	10103	5445	0	6625	0	6726	7460	1	2	8644	12263	990	1157	2829	0	126	109	189	128	120	90	187	253	140	68	21	1067	5	1	523	252
NZ_CP027476.1:1126428:1127504	NRS_1054	SA	0	77	51	71	18	68	325	1	8	101	0	0	140	70	171	0	4946	2752	0	2938	0	3159	3445	0	0	4409	5779	526	561	1130	0	35	31	80	37	36	28	58	72	104	39	90	707	16	0	391	53
NZ_CP027476.1:112689:113456	NRS_113	SA	0	326	158	265	297	76	792	0	0	182	1	1	487	328	482	2	7988	4207	1	4376	0	6374	6725	0	0	7084	7959	871	858	93	0	254	315	333	207	243	278	334	607	444	150	115	716	4	0	1131	260
NZ_CP027476.1:1127501:1128379	NRS_1055	SA	0	0	0	0	0	0	0	0	0	0	0	0	0	0	0	0	0	0	0	0	0	0	0	0	0	0	0	0	0	0	0	0	0	0	0	0	0	0	0	0	0	0	0	0	0	0	0
NZ_CP027476.1:1128392:1129357	NRS_1056	SA	0	353	183	300	305	477	987	8	126	899	0	0	633	363	755	2	11361	6064	3	7395	1	7824	8922	0	3	9839	13318	1143	1310	2685	0	174	198	284	136	161	266	192	292	310	138	9	506	20	25	913	799
NZ_CP027476.1:1129419:1130153	NRS_1057	SA	0	425	430	514	363	6	1245	165	1417	1016	0	0	1642	903	1782	0	11580	6352	0	8080	0	8252	9025	0	2	10239	13860	1145	1389	2893	0	502	528	813	419	513	600	639	1076	764	393	297	1542	212	43	2734	1495
NZ_CP027476.1:1130172:1130495	NRS_1058	SA	0	0	0	0	0	0	0	0	0	0	0	0	0	0	0	0	0	0	0	0	0	0	0	0	0	0	0	0	0	0	0	0	0	0	0	0	0	0	0	0	0	0	0	0	0	0	0
NZ_CP027476.1:1130532:1130639	NRS_RS05800	SA	0	0	0	0	0	0	0	0	0	0	0	0	0	0	0	0	0	0	0	0	0	0	0	0	0	0	0	0	0	0	0	0	0	0	0	0	0	0	0	0	0	0	0	0	0	0	0
NZ_CP027476.1:1130879:1131619	NRS_1059	SA	1	1421	823	1308	869	704	2624	3	12	0	3	1	2802	1790	2509	2	11391	6130	1	7624	1	8139	8968	0	5	10003	13404	1090	1118	2769	0	543	700	939	505	719	590	765	1151	669	617	19	248	45	13	138	106
NZ_CP027476.1:1132000:1133058	NRS_1060	SA	0	1583	755	1049	975	1036	3143	9	30	618	0	0	739	518	692	0	1301	689	0	675	0	722	787	0	12	1004	1341	137	119	131	0	701	720	685	421	571	514	332	533	479	477	5	96	30	4	61	26
NZ_CP027476.1:1133058:1135460	NRS_1061	SA	1	6064	3952	4962	3136	4116	10434	23	51	3250	2	0	6999	4016	6328	1	9146	4731	1	6148	0	6457	7451	0	37	8091	10544	883	840	2216	0	3388	3206	3271	1985	2988	2739	2222	2650	2276	1939	36	221	128	39	439	157
NZ_CP027476.1:113550:115787	NRS_114	SA	0	1505	949	1268	752	280	2609	1	7	348	1	0	959	463	908	0	4973	2897	0	3026	0	3554	4070	0	3	4399	5705	513	616	1015	0	678	810	1099	579	760	687	1096	1707	1023	511	32	509	22	5	337	279
NZ_CP027476.1:1135631:1136569	NRS_1062	SA	0	1063	588	897	456	1155	2295	3	69	1065	0	0	1210	693	937	0	6960	3671	1	4787	0	5015	5377	0	2	6208	8592	657	665	574	0	736	607	797	350	563	474	931	1351	1045	496	19	48	9	1	269	265
NZ_CP027476.1:1137206:1137727	NRS_1064	SA	0	0	0	0	0	0	0	0	0	0	0	0	0	0	0	0	0	0	0	0	0	0	0	0	0	0	0	0	0	0	0	0	0	0	0	0	0	0	0	0	0	0	0	0	0	0	0
NZ_CP027476.1:1137800:1139512	NRS_1065	SA	0	1091	842	1258	429	426	2351	8	26	379	0	0	1999	959	1570	0	3877	1966	0	2136	0	2420	2829	0	4	3280	4094	327	299	792	0	2183	2259	1959	1258	1737	1721	2251	2870	2030	863	35	284	79	0	365	212
NZ_CP027476.1:1139522:1141870	NRS_1066	SA	0	5581	3233	5255	2774	2171	9345	11	19	576	1	0	5451	2524	4104	1	8689	4598	0	5789	0	6034	6694	0	35	7851	10430	852	809	2099	0	3623	3621	3638	2089	3140	2730	2949	3948	2758	1930	120	643	114	37	1179	1435
NZ_CP027476.1:1142043:1142357	NRS_1067	SA	0	6522	3217	4867	4062	4764	12754	219	2392	4484	0	1	16172	12597	20058	0	10631	5498	0	7238	1	7544	8703	0	28	9459	12484	974	970	2576	0	2949	3516	4868	3477	4430	4504	4342	6578	4735	2042	2278	3881	193	4	549	1510
NZ_CP027476.1:1142420:1142515	NRS_RS05855	SA	0	0	0	0	0	0	0	0	0	0	0	0	0	0	0	0	0	0	0	0	0	0	0	0	0	0	0	0	0	0	0	0	0	0	0	0	0	0	0	0	0	0	0	0	0	0	0
NZ_CP027476.1:1142681:1144462	NRS_1068	SA	0	360	262	395	272	155	900	0	4	152	0	0	594	291	425	0	2028	1043	0	1052	0	1229	1354	0	3	1741	2225	182	143	429	0	324	310	300	137	216	193	302	421	352	207	8	51	13	31	94	189
NZ_CP027476.1:1144786:1145400	NRS_1069	SA	0	0	0	0	0	0	0	0	0	0	0	0	0	0	0	0	0	0	0	0	0	0	0	0	0	0	0	0	0	0	0	0	0	0	0	0	0	0	0	0	0	0	0	0	0	0	0
NZ_CP027476.1:1145452:1147218	NRS_1070	SA	3	15035	9413	13787	8556	8372	27841	347	3076	8832	9	1	18617	9599	15447	0	9522	4830	0	5854	1	6740	7452	0	88	8427	10768	946	784	2128	0	13384	12855	12230	7801	11747	10397	6599	10152	7494	5511	271	1900	832	651	7334	13561
NZ_CP027476.1:1147218:1148033	NRS_1071	SA	1	3073	2004	2613	1564	4352	5585	58	595	1619	0	3	6832	3895	6006	4	15934	8464	3	11259	0	11833	13225	0	12	14061	18832	1508	1500	3897	0	2790	2477	2658	1597	2607	2361	1435	2025	1430	1148	96	917	23	258	1423	3203
NZ_CP027476.1:1148269:1149069	NRS_1072	SA	0	11863	6314	8808	6343	3675	27285	53	30	3783	1	1	4893	3086	5671	1	9976	5132	1	6315	0	6906	7500	0	51	8809	11236	933	873	2313	0	2602	3427	5900	2707	3383	3803	9382	12347	9383	3520	354	2756	151	16	1563	2452
NZ_CP027476.1:1149081:1149668	NRS_1073	SA	0	0	0	0	0	0	0	0	0	0	0	0	0	0	0	0	0	0	0	0	0	0	0	0	0	0	0	0	0	0	0	0	0	0	0	0	0	0	0	0	0	0	0	0	0	0	0
NZ_CP027476.1:1149661:1150164	NRS_1074	SA	0	10759	5810	8317	6056	2877	26477	23	42	5486	1	2	10115	6323	12765	2	16500	8556	1	11417	0	11780	12882	0	82	14549	19744	1632	1511	3902	0	5110	5598	9600	4824	5686	6114	14926	17699	12460	4542	5320	4183	245	714	2174	2059
NZ_CP027476.1:1150292:1150459	NRS_RS05895	SA	0	0	0	0	0	0	0	0	0	0	0	0	0	0	0	0	0	0	0	0	0	0	0	0	0	0	0	0	0	0	0	0	0	0	0	0	0	0	0	0	0	0	0	0	0	0	0
NZ_CP027476.1:1150653:1150982	NRS_1075	SA	0	0	0	0	0	0	0	0	0	0	0	0	0	0	0	0	0	0	0	0	0	0	0	0	0	0	0	0	0	0	0	0	0	0	0	0	0	0	0	0	0	0	0	0	0	0	0
NZ_CP027476.1:1151299:1151391	NRS_RS05905	SA	0	0	0	0	0	0	0	0	0	0	0	0	0	0	0	0	0	0	0	0	0	0	0	0	0	0	0	0	0	0	0	0	0	0	0	0	0	0	0	0	0	0	0	0	0	0	0
NZ_CP027476.1:1151351:1151752	NRS_1076	SA	0	0	0	0	0	0	0	0	0	0	0	0	0	0	0	0	0	0	0	0	0	0	0	0	0	0	0	0	0	0	0	0	0	0	0	0	0	0	0	0	0	0	0	0	0	0	0
NZ_CP027476.1:1152424:1152930	NRS_1077	SA	1	4739	4270	5962	2788	4039	7990	795	8014	5685	0	0	14867	6688	9249	1	13929	7496	0	9339	0	9853	11154	0	36	12650	16854	1444	1590	3195	0	5108	4676	4361	3581	5883	5462	2371	3207	2227	3175	1547	9085	52	204	1654	850
NZ_CP027476.1:1153189:1153686	NRS_1078	SA	1	6511	3923	6729	3242	1197	12934	22	13	1991	3	0	20712	11614	18541	0	11918	6539	0	8551	0	8523	9634	1	34	10383	14574	1153	1505	22	0	4114	4201	4518	4235	6769	6335	805	1193	914	2763	1281	2786	70	1133	576	1990
NZ_CP027476.1:1153840:1154190	NRS_1079	SA	0	0	0	0	0	0	0	0	0	0	0	0	0	0	0	0	0	0	0	0	0	0	0	0	0	0	0	0	0	0	0	0	0	0	0	0	0	0	0	0	0	0	0	0	0	0	0
NZ_CP027476.1:1154843:1155028	NRS_RS05930	SA	0	0	0	0	0	0	0	0	0	0	0	0	0	0	0	0	0	0	0	0	0	0	0	0	0	0	0	0	0	0	0	0	0	0	0	0	0	0	0	0	0	0	0	0	0	0	0
NZ_CP027476.1:1155650:1155883	NRS_1080	SA	0	0	0	0	0	0	0	0	0	0	0	0	0	0	0	0	0	0	0	0	0	0	0	0	0	0	0	0	0	0	0	0	0	0	0	0	0	0	0	0	0	0	0	0	0	0	0
NZ_CP027476.1:1156360:1157319	NRS_1081	SA	0	759	356	623	277	106	1005	4	1	647	0	0	2033	1064	1313	1	7882	4328	0	5042	0	5514	6188	0	3	6807	8928	821	943	1779	0	617	550	429	119	267	115	107	134	55	329	560	3555	4662	265	4761	3872
NZ_CP027476.1:1157992:1158138	NRS_RS05950	SA	0	0	0	0	0	0	0	0	0	0	0	0	0	0	0	0	0	0	0	0	0	0	0	0	0	0	0	0	0	0	0	0	0	0	0	0	0	0	0	0	0	0	0	0	0	0	0
NZ_CP027476.1:1158095:1158319	NRS_RS05955	SA	0	0	0	0	0	0	0	0	0	0	0	0	0	0	0	0	0	0	0	0	0	0	0	0	0	0	0	0	0	0	0	0	0	0	0	0	0	0	0	0	0	0	0	0	0	0	0
NZ_CP027476.1:1158764:1159480	NRS_1082	SA	0	411	119	210	192	0	598	0	1	264	0	5	90	124	209	2	15715	8382	0	10919	0	11183	12822	0	5	13888	18708	1609	1837	3830	0	104	89	163	69	186	107	135	180	59	120	7	4	5	1	2	3
NZ_CP027476.1:115938:117116	NRS_115	SA	0	1632	923	1619	519	220	3283	4	2	484	0	0	1201	642	1143	0	11406	6140	0	7177	0	8462	9485	0	6	10177	12772	1198	1318	2730	0	1132	714	1274	600	832	913	1554	1927	1531	513	22	1560	17	220	996	1962
NZ_CP027476.1:1159588:1160313	NRS_1083	SA	0	43	28	31	4	1	69	0	0	16	0	0	42	29	62	0	4667	2465	0	2501	0	2836	3288	0	0	3963	5010	456	462	953	0	26	26	33	13	22	15	16	30	10	17	4	2	4	1	10	16
NZ_CP027476.1:1160408:1161133	NRS_1084	SA	0	5	5	11	9	0	17	0	0	9	0	0	10	17	10	0	850	370	0	516	0	543	637	0	0	678	889	67	90	147	0	10	12	3	2	7	7	3	6	2	4	0	1	0	0	6	3
NZ_CP027476.1:1161571:1162572	NRS_1085	SA	0	123	43	47	100	14	104	0	0	23	0	0	74	89	125	0	10038	5323	1	6409	0	6827	7707	0	0	8547	11066	1020	1006	2398	0	52	54	40	21	24	34	17	52	37	20	6	59	131	2	459	112
NZ_CP027476.1:1162595:1163527	NRS_1086	SA	0	5	1	1	3	0	22	0	0	4	0	0	8	8	20	0	1928	946	0	1073	0	1197	1193	0	0	1633	2092	183	176	411	0	8	7	5	3	2	8	3	7	2	2	1	144	29	0	47	12
NZ_CP027476.1:1163699:1165255	NRS_1087	SA	0	234	32	111	52	119	263	2	12	132	0	0	94	90	144	1	9015	4809	0	5570	0	5907	6560	0	1	7783	10679	830	945	2072	0	78	61	32	19	47	59	52	73	75	39	28	142	51	66	82	151
NZ_CP027476.1:1165563:1165790	NRS_RS05995	SA	0	0	0	0	0	0	0	0	0	0	0	0	0	0	0	0	0	0	0	0	0	0	0	0	0	0	0	0	0	0	0	0	0	0	0	0	0	0	0	0	0	0	0	0	0	0	0
NZ_CP027476.1:1166095:1167042	NRS_1088	SA	0	9471	5784	9474	4898	6781	19178	38	79	7108	2	1	10837	6597	8744	1	14351	7741	2	9691	0	9969	11332	0	48	12601	17448	1402	1655	2062	1	4795	4710	6467	3180	3920	3884	4778	6575	4492	4178	81	1221	642	34	1679	1012
NZ_CP027476.1:1167291:1167479	NRS_RS06005	SA	0	0	0	0	0	0	0	0	0	0	0	0	0	0	0	0	0	0	0	0	0	0	0	0	0	0	0	0	0	0	0	0	0	0	0	0	0	0	0	0	0	0	0	0	0	0	0
NZ_CP027476.1:1168391:1168525	NRS_1090	SA	0	0	0	0	0	0	0	0	0	0	0	0	0	0	0	0	0	0	0	0	0	0	0	0	0	0	0	0	0	0	0	0	0	0	0	0	0	0	0	0	0	0	0	0	0	0	0
NZ_CP027476.1:1168582:1168716	NRS_1091	SA	0	0	0	0	0	0	0	0	0	0	0	0	0	0	0	0	0	0	0	0	0	0	0	0	0	0	0	0	0	0	0	0	0	0	0	0	0	0	0	0	0	0	0	0	0	0	0
NZ_CP027476.1:1168840:1169535	NRS_1092	SA	0	1234	676	1351	545	249	3639	57	480	465	1	0	2989	1708	3924	1	9799	5452	1	6748	0	6762	7282	1	7	8668	11959	957	1031	2295	0	1790	1617	2109	1143	1348	1665	2310	2982	2692	952	49	711	26	154	411	522
NZ_CP027476.1:1169644:1170084	NRS_1093	SA	0	0	0	0	0	0	0	0	0	0	0	0	0	0	0	0	0	0	0	0	0	0	0	0	0	0	0	0	0	0	0	0	0	0	0	0	0	0	0	0	0	0	0	0	0	0	0
NZ_CP027476.1:1170279:1171892	NRS_1094	SA	1	2942	1829	2917	1343	881	7186	54	269	55	0	0	4409	2341	4718	1	7369	3824	0	4633	0	4693	5435	0	15	6218	8192	663	660	743	0	2687	2906	3127	1987	2757	2570	3574	4424	3259	1169	40	283	62	58	784	1496
NZ_CP027476.1:117118:118506	NRS_116	SA	0	251	89	171	187	0	622	3	6	60	0	0	312	245	478	0	9495	5214	1	4971	0	6372	7004	0	0	8109	10236	986	1033	1304	0	129	126	101	118	115	135	195	340	294	82	8	2	0	2	50	83
NZ_CP027476.1:1172036:1172467	NRS_1095	SA	0	0	0	0	0	0	0	0	0	0	0	0	0	0	0	0	0	0	0	0	0	0	0	0	0	0	0	0	0	0	0	0	0	0	0	0	0	0	0	0	0	0	0	0	0	0	0
NZ_CP027476.1:1172483:1173418	NRS_1096	SA	1	20817	10869	15311	12920	12770	42328	525	4445	2687	4	1	27964	15060	31969	3	4361	2247	0	2725	0	2783	3080	2	163	3655	5008	395	359	875	0	13564	17283	19216	10090	12689	13708	15193	20861	13760	7934	822	5049	1686	451	7249	8701
NZ_CP027476.1:1173432:1173833	NRS_1097	SA	0	0	0	0	0	0	0	0	0	0	0	0	0	0	0	0	0	0	0	0	0	0	0	0	0	0	0	0	0	0	0	0	0	0	0	0	0	0	0	0	0	0	0	0	0	0	0
NZ_CP027476.1:1173814:1176048	NRS_1098	SA	1	5227	3271	5101	2983	3502	15637	41	85	1205	3	1	4255	2886	6302	0	10432	5450	1	7059	0	7216	8232	0	52	9224	12628	1014	950	2475	0	4099	4510	5307	2734	3640	3904	3830	5753	4081	1932	248	473	308	33	912	452
NZ_CP027476.1:1176340:1177305	NRS_1099	SA	0	1952	1016	1401	875	608	4928	3	4	503	0	0	1651	979	2157	1	5926	2959	1	3197	0	3814	4105	0	13	4987	6533	533	463	443	0	1523	1772	2105	1132	1300	1445	1686	2231	1822	673	121	293	117	13	452	226
NZ_CP027476.1:1177307:1178656	NRS_1100	SA	0	3653	2085	3088	1671	1838	8473	21	144	480	1	1	4009	2091	4392	0	6132	3116	1	3903	0	3969	4519	0	9	5271	6693	546	500	251	0	4006	3654	4712	2253	3217	2935	3657	5235	4065	1309	130	320	38	45	975	667
NZ_CP027476.1:1178672:1179991	NRS_1101	SA	0	3303	2525	4219	2365	3829	8666	88	462	481	2	0	11631	6152	12295	0	5007	2554	0	3147	0	3337	3571	0	35	4272	6058	439	432	1256	0	3212	3421	4204	2219	3028	2911	3697	5030	3889	1339	41	696	191	39	1118	774
NZ_CP027476.1:1180097:1181509	NRS_1102	SA	5	31672	16777	24832	18726	18888	54133	766	6929	15118	10	3	47699	26920	42501	3	6389	3257	1	3684	2	4111	4486	1	172	5463	7276	554	538	1519	0	20210	24094	26844	15153	20481	20466	23613	31751	20847	13395	793	12054	3733	666	16938	13067
NZ_CP027476.1:1181542:1182714	NRS_1103	SA	9	47793	29734	42500	33235	44286	86570	661	3702	10754	11	1	46642	29390	45667	0	12539	6421	2	8178	1	8576	9803	2	216	10863	14220	1093	1021	2796	0	17290	26202	30602	16711	22130	22759	25083	32153	18975	14607	966	9924	2535	971	14343	11645
NZ_CP027476.1:1182974:1183765	NRS_1104	SA	0	2115	1450	2210	1310	823	5120	61	800	965	0	1	3272	1557	2625	1	3839	1972	1	2229	0	2402	2728	0	21	3126	4144	326	313	780	0	1010	1072	1769	1258	1390	1630	2445	3247	2425	1089	138	398	319	47	901	1054
NZ_CP027476.1:1183789:1184457	NRS_1105	SA	1	30421	18693	30553	19681	8772	63837	728	6658	6454	6	9	86734	49058	83695	1	10119	4957	4	6215	3	6895	7681	0	277	8728	11557	921	881	2196	0	21968	25501	32726	22334	29010	31024	29670	40710	26460	16687	4838	18706	3445	2009	23919	17563
NZ_CP027476.1:1184454:1185017	NRS_1106	SA	0	0	0	0	0	0	0	0	0	0	0	0	0	0	0	0	0	0	0	0	0	0	0	0	0	0	0	0	0	0	0	0	0	0	0	0	0	0	0	0	0	0	0	0	0	0	0
NZ_CP027476.1:1185029:1185319	NRS_1107	SA	0	0	0	0	0	0	0	0	0	0	0	0	0	0	0	0	0	0	0	0	0	0	0	0	0	0	0	0	0	0	0	0	0	0	0	0	0	0	0	0	0	0	0	0	0	0	0
NZ_CP027476.1:1185429:1186208	NRS_1108	SA	0	2535	1640	2400	1545	940	4798	3	4	859	1	0	4290	2066	3087	1	7974	4433	1	5235	0	5680	6187	1	10	7197	9220	787	829	1805	0	1798	2149	2259	1713	2397	2246	2341	3086	2047	1352	90	687	39	5	963	701
NZ_CP027476.1:1186232:1186849	NRS_1109	SA	2	13841	9425	14127	8348	11882	33027	97	84	3616	4	1	27785	14865	27982	1	13457	6950	3	9121	0	9472	10032	1	82	11734	15591	1235	1195	3238	0	13570	14809	17667	9197	13304	11970	16302	19424	13040	7803	1900	6203	2599	282	5621	7073
NZ_CP027476.1:1187070:1189823	NRS_1110	SA	0	5080	2843	4070	3263	3466	10186	25	104	3185	0	1	7715	4320	6664	0	9106	4527	1	5434	0	5940	6690	0	21	7747	10052	819	725	1881	0	2668	2639	2517	1248	1975	1856	1930	2632	2069	1653	59	215	104	12	380	249
NZ_CP027476.1:118999:120660	NRS_117	SA	2	22846	12864	19177	10805	13829	15052	169	1259	5276	262	1	21649	13591	7933	1	12125	6377	1	7987	0	8318	9293	0	28	10465	14032	1218	1361	2069	0	10680	10355	7999	6201	9804	8138	1137	1904	1375	7528	143	2021	281	214	3952	3253
NZ_CP027476.1:1190113:1190910	NRS_1111	SA	0	2005	1173	1558	1137	680	4092	4	9	24	2	1	1914	1025	2003	2	6366	3404	2	3946	1	3917	4452	0	13	5473	7501	592	659	1340	0	1127	1201	1277	797	1144	1052	1241	1859	1366	597	15	168	12	33	264	368
NZ_CP027476.1:1191734:1192225	NRS_1112	SA	0	1681	1009	1725	822	227	2550	5	5	700	0	0	4635	2901	3555	3	7473	3792	0	4609	0	4861	5573	0	10	6468	8614	670	630	1702	0	1724	1985	1726	1154	1581	1547	1082	1440	1204	1129	1567	510	39	21	300	347
NZ_CP027476.1:1192225:1193142	NRS_1113	SA	0	2380	1404	1841	1064	958	3294	5	13	516	0	0	2870	1891	2251	1	4065	2157	1	2709	0	2809	3095	0	5	3561	4747	390	341	898	0	1435	1396	1414	862	1388	1004	762	1094	825	789	16	569	15	12	410	216
NZ_CP027476.1:1193541:1194068	NRS_1114	SA	0	5779	3391	5030	3181	1202	8033	134	1221	4451	2	0	6008	3655	3183	2	3531	1752	0	1861	0	2135	2405	0	17	2838	3716	292	274	658	0	7348	7717	8003	4900	7073	6314	6370	9491	7016	2681	2021	7778	1055	307	2516	693
NZ_CP027476.1:1194286:1195593	NRS_1115	SA	0	1537	766	1590	391	251	852	2	22	1100	1	0	4486	2955	1787	0	11294	5775	0	7446	0	7762	8579	0	0	9695	13096	1073	977	1330	0	4212	3515	3509	1964	4246	2817	2249	2491	1509	528	18	614	56	14	1697	255
NZ_CP027476.1:1195621:1196502	NRS_1116	SA	0	1416	1151	1503	1073	609	994	6	33	386	1	0	3964	2089	966	0	3526	1812	0	2084	1	2301	2513	1	7	2939	3894	313	291	773	0	4405	4218	3657	2147	3994	2892	1415	1531	1050	819	155	1477	77	38	1900	352
NZ_CP027476.1:1196520:1197794	NRS_1117	SA	1	7531	4492	7051	3598	5687	4223	21	75	647	1	0	12115	5792	2643	1	5667	2983	1	3329	0	3677	4200	1	17	4765	6351	532	449	1237	0	12118	12271	9653	5685	10221	8227	2848	3281	2544	2796	107	3626	511	193	7505	1274
NZ_CP027476.1:1197796:1198896	NRS_1118	SA	0	0	0	0	0	0	0	0	0	0	0	0	0	0	0	0	0	0	0	0	0	0	0	0	0	0	0	0	0	0	0	0	0	0	0	0	0	0	0	0	0	0	0	0	0	0	0
NZ_CP027476.1:1198889:1202062	NRS_1119	SA	0	8725	5478	8151	5829	7773	4728	19	109	2066	2	0	18577	10347	3632	1	9539	5013	1	6259	1	6563	7024	0	13	8373	11587	850	905	1858	0	9797	8162	5085	3245	7287	4565	1218	1222	1096	3427	124	2331	183	48	5052	813
NZ_CP027476.1:1202172:1202864	NRS_1120	SA	1	14039	9208	13984	8931	10367	8155	49	375	5720	3	0	14037	7319	2949	0	5835	3071	0	3642	0	3929	4426	0	23	5106	6704	540	514	1170	0	10147	9119	4734	3379	7485	5068	1152	1207	1095	5954	169	3605	599	64	4698	1422
NZ_CP027476.1:1202864:1203475	NRS_1121	SA	0	1081	739	1075	632	676	663	0	11	10	21	0	1001	503	167	0	457	206	0	260	0	271	299	0	0	396	484	40	30	97	0	558	492	220	185	393	243	41	68	71	379	7	201	11	0	243	121
NZ_CP027476.1:1203505:1203717	NRS_1122	SA	0	0	0	0	0	0	0	0	0	0	0	0	0	0	0	0	0	0	0	0	0	0	0	0	0	0	0	0	0	0	0	0	0	0	0	0	0	0	0	0	0	0	0	0	0	0	0
NZ_CP027476.1:1204154:1204555	NRS_1123	SA	0	0	0	0	0	0	0	0	0	0	0	0	0	0	0	0	0	0	0	0	0	0	0	0	0	0	0	0	0	0	0	0	0	0	0	0	0	0	0	0	0	0	0	0	0	0	0
NZ_CP027476.1:1204818:1206515	NRS_1124	SA	0	1758	1195	1539	783	463	4469	9	6	271	0	0	3029	1600	3397	0	6418	3194	0	3547	0	3804	4346	0	10	5364	6890	521	495	1109	0	2213	2401	2656	1523	1813	1853	2501	3246	2476	931	40	327	76	51	701	739
NZ_CP027476.1:1206790:1207413	NRS_1125	SA	5	94992	51588	74397	73459	43545	168208	1493	12464	15558	19	5	77907	42799	75930	1	17561	9244	1	13224	4	13148	14449	2	1002	15799	21703	1697	1624	4401	0	35651	42625	59710	30451	40649	45887	53263	79008	52182	41770	3975	30421	5674	3530	14295	16091
NZ_CP027476.1:1207413:1207631	NRS_1126	SA	0	0	0	0	0	0	0	0	0	0	0	0	0	0	0	0	0	0	0	0	0	0	0	0	0	0	0	0	0	0	0	0	0	0	0	0	0	0	0	0	0	0	0	0	0	0	0
NZ_CP027476.1:1207847:1209046	NRS_1127	SA	0	1399	709	1135	467	588	2975	11	61	127	0	0	2067	1091	1826	0	4520	2489	0	2615	0	2759	3088	0	0	3758	4997	433	410	1053	0	929	990	1134	637	945	674	1308	1773	1428	709	20	149	23	7	468	436
NZ_CP027476.1:1209046:1211454	NRS_1128	SA	0	1457	714	1078	744	2192	3942	27	230	482	0	0	1804	1123	2007	0	8857	4533	0	5701	0	5926	6648	0	6	7575	10014	802	800	1219	0	841	912	898	499	806	797	990	1319	1020	433	66	329	40	39	867	306
NZ_CP027476.1:120986:122761	NRS_118	SA	0	333	218	299	111	93	561	2	12	169	0	0	232	188	270	0	7174	4713	0	4380	0	5022	5812	0	0	6169	8219	706	774	0	0	236	280	166	129	146	132	365	501	393	121	16	1043	8	113	516	174
NZ_CP027476.1:1211960:1212913	NRS_1129	SA	0	59	18	22	22	5	107	0	0	13	0	0	40	28	33	0	2450	1299	0	1363	0	1410	1624	0	0	2013	2558	199	271	0	0	88	53	51	79	89	59	185	194	128	23	5	156	3	4	103	16
NZ_CP027476.1:1213076:1213279	NRS_1130	SA	0	0	0	0	0	0	0	0	0	0	0	0	0	0	0	0	0	0	0	0	0	0	0	0	0	0	0	0	0	0	0	0	0	0	0	0	0	0	0	0	0	0	0	0	0	0	0
NZ_CP027476.1:1213578:1214066	NRS_1131	SA	0	0	0	0	0	0	0	0	0	0	0	0	0	0	0	0	0	0	0	0	0	0	0	0	0	0	0	0	0	0	0	0	0	0	0	0	0	0	0	0	0	0	0	0	0	0	0
NZ_CP027476.1:1214059:1214994	NRS_1132	SA	1	6838	4376	5909	3914	1672	11253	42	420	136	0	1	5548	2974	4095	0	8632	4564	0	5609	2	5926	6613	1	34	7425	10017	788	815	1370	0	4132	3990	4257	2116	3767	3375	3236	4665	3065	2654	36	1215	46	90	2073	1581
NZ_CP027476.1:1214991:1216298	NRS_1133	SA	1	3335	1571	2558	1134	307	5175	24	231	160	0	0	3008	1737	2471	0	7033	3712	0	4537	0	4410	5231	0	8	5974	7629	590	597	1329	0	1947	1773	1820	932	1717	1386	1103	1646	1073	1055	21	425	41	37	835	696
NZ_CP027476.1:1216301:1217395	NRS_1134	SA	0	9447	5180	7901	5154	2054	13802	42	183	2230	1	1	9800	5544	7983	0	12305	6163	0	8121	0	8436	9661	0	15	10567	14110	1138	1063	2856	0	5033	5055	5659	3195	4458	3861	2828	3703	2427	2949	85	1516	187	265	1806	1357
NZ_CP027476.1:1217402:1218145	NRS_1135	SA	0	0	0	0	0	0	0	0	0	0	0	0	0	0	0	0	0	0	0	0	0	0	0	0	0	0	0	0	0	0	0	0	0	0	0	0	0	0	0	0	0	0	0	0	0	0	0
NZ_CP027476.1:1218142:1220136	NRS_1136	SA	1	17991	10965	17617	10435	12097	31494	252	1374	5199	6	0	14498	7455	10434	0	8780	4507	0	5397	1	6239	6673	0	67	7667	10058	813	796	1936	0	10801	10926	14278	7268	10151	9161	6472	9371	6375	8040	467	3010	887	218	4450	3779
NZ_CP027476.1:1220364:1221239	NRS_1137	SA	2	9645	5942	8537	5936	3368	20659	101	830	3776	3	1	10152	5387	9714	1	12178	6367	1	8528	1	8684	9739	0	77	10649	14308	1106	1135	2816	0	5438	5548	5526	3504	5424	4751	5833	8482	5581	3315	143	2264	482	108	2252	3125
NZ_CP027476.1:1221240:1221884	NRS_1138	SA	0	4055	2452	3849	2526	1826	8073	36	180	753	1	0	7350	3766	6426	1	9856	5103	0	6445	1	6098	7232	0	11	8199	11418	916	920	2243	0	3047	2656	3422	1936	2833	2593	2926	4222	2810	1619	48	937	85	35	1473	1701
NZ_CP027476.1:1221891:1222532	NRS_1139	SA	0	3969	2371	3820	2429	1710	8478	42	399	3037	1	0	2882	1668	2738	0	6474	3302	0	3675	0	4456	4662	1	31	5445	7440	585	511	1411	0	3449	3821	4087	2427	3294	3178	3042	4535	3305	2062	914	1631	403	135	1371	1703
NZ_CP027476.1:1222913:1223101	NRS_1140	SA	0	0	0	0	0	0	0	0	0	0	0	0	0	0	0	0	0	0	0	0	0	0	0	0	0	0	0	0	0	0	0	0	0	0	0	0	0	0	0	0	0	0	0	0	0	0	0
NZ_CP027476.1:1223544:1223918	NRS_1141	SA	1	17276	9195	14108	9484	4395	35083	442	3190	635	3	3	9553	5762	9125	0	10458	5544	1	7064	1	7116	7496	0	100	9198	13393	891	939	2550	0	9348	10577	11032	6788	9812	8099	7655	11242	8042	5653	1242	7032	2695	726	3951	6241
NZ_CP027476.1:1223933:1225579	NRS_1142	SA	1	6171	3298	5076	3584	2737	11717	41	290	1545	0	2	12090	7305	10689	0	6485	3434	0	4185	0	4416	4810	0	36	5573	7777	591	562	1657	0	4164	4454	4275	2715	3874	3398	3119	4292	2856	2104	304	1504	431	208	1726	838
NZ_CP027476.1:1225769:1227829	NRS_1143	SA	0	709	365	541	212	48	1399	4	29	168	0	0	1848	1102	2058	1	9486	5000	1	6410	0	6544	7562	1	2	8174	11506	900	804	1984	0	397	452	466	259	473	392	531	799	549	212	27	172	24	0	135	213
NZ_CP027476.1:1228032:1228604	NRS_1144	SA	0	23597	13655	22669	17275	6089	45234	598	5102	10457	2	2	11711	6936	9315	0	9580	4827	0	6337	0	6543	7377	0	146	8255	10940	816	768	2306	0	23077	25442	22552	12786	18192	17514	14497	20895	14132	10872	2534	5452	1021	2440	7688	6035
NZ_CP027476.1:1228609:1229595	NRS_1145	SA	0	17770	9520	15675	11085	6813	32141	82	210	7320	6	3	12145	6808	8673	1	8051	3889	0	4879	0	5058	5684	0	51	6697	8838	641	618	2053	0	17003	16952	14087	7672	12250	9946	6635	8781	6450	7117	388	2364	411	60	3091	3505
NZ_CP027476.1:122935:123807	NRS_119	SA	0	6	2	8	1	0	13	0	0	6	0	0	7	20	36	0	1605	806	0	870	0	1035	1179	0	0	1320	1620	146	166	0	0	1	3	5	3	4	7	3	6	4	2	1	22	0	0	1	3
NZ_CP027476.1:1229588:1230514	NRS_1146	SA	2	19949	12779	19247	13061	13841	30048	238	1738	4246	1454	3	24636	13296	17015	3	7071	3644	1	4364	0	5137	5278	1	84	6245	8300	677	532	1615	0	15521	19098	15388	8671	12467	10884	6672	8667	5735	7549	181	1883	1465	353	3126	2601
NZ_CP027476.1:1230507:1231241	NRS_1147	SA	0	0	0	0	0	0	0	0	0	0	0	0	0	0	0	0	0	0	0	0	0	0	0	0	0	0	0	0	0	0	0	0	0	0	0	0	0	0	0	0	0	0	0	0	0	0	0
NZ_CP027476.1:1231484:1231717	NRS_1148	SA	0	0	0	0	0	0	0	0	0	0	0	0	0	0	0	0	0	0	0	0	0	0	0	0	0	0	0	0	0	0	0	0	0	0	0	0	0	0	0	0	0	0	0	0	0	0	0
NZ_CP027476.1:1231833:1232564	NRS_1149	SA	0	0	0	0	0	0	0	0	0	0	0	0	0	0	0	0	0	0	0	0	0	0	0	0	0	0	0	0	0	0	0	0	0	0	0	0	0	0	0	0	0	0	0	0	0	0	0
NZ_CP027476.1:1232711:1236277	NRS_1150	SA	0	1911	1212	2134	991	788	3705	9	79	388	0	0	3174	1690	2443	1	4310	2220	1	2288	0	2788	3000	0	13	3424	4460	360	342	889	0	1924	1739	1922	1113	1605	1510	1982	2698	2078	967	45	393	65	48	638	634
NZ_CP027476.1:1236277:1237527	NRS_1151	SA	0	9295	5965	8889	4505	2099	16853	57	102	207	0	2	11903	6463	10942	1	12568	6390	1	8457	0	8990	9971	0	27	11049	14540	1183	1100	1024	0	7140	6268	6542	3724	6645	5897	5846	7572	5980	3760	88	1203	160	192	2513	2498
NZ_CP027476.1:1237514:1237846	NRS_1152	SA	0	0	0	0	0	0	0	0	0	0	0	0	0	0	0	0	0	0	0	0	0	0	0	0	0	0	0	0	0	0	0	0	0	0	0	0	0	0	0	0	0	0	0	0	0	0	0
NZ_CP027476.1:1237872:1239239	NRS_1153	SA	0	10844	6389	9406	5643	3882	21271	113	803	5503	2	2	6885	3860	6317	1	6131	3065	1	3736	1	3932	4495	0	53	4975	6748	566	486	1262	0	5891	6213	6731	3982	5577	5335	5248	7863	5254	3763	133	1711	423	231	3056	2261
NZ_CP027476.1:123920:125317	NRS_120	SA	0	112	106	121	131	1	390	0	0	81	0	0	468	292	477	0	5483	2929	0	3204	0	3467	3927	0	0	4672	6040	561	617	0	0	81	75	154	80	110	111	150	170	130	95	5	8	2	0	27	16
NZ_CP027476.1:1239674:1239949	NRS_1154	SA	0	0	0	0	0	0	0	0	0	0	0	0	0	0	0	0	0	0	0	0	0	0	0	0	0	0	0	0	0	0	0	0	0	0	0	0	0	0	0	0	0	0	0	0	0	0	0
NZ_CP027476.1:1240137:1240640	NRS_1155	SA	0	1712	765	1167	948	100	2110	147	1217	396	0	0	1203	787	683	0	2763	1344	0	1532	0	1733	1929	0	4	2286	2952	268	225	599	0	677	792	705	356	469	475	241	450	348	642	103	412	12	2	407	110
NZ_CP027476.1:1240640:1241377	NRS_1156	SA	1	9903	6773	9339	7290	4079	12058	102	740	1213	4	1	4379	2351	1888	0	4556	2373	0	2535	0	2870	3176	1	29	3714	4598	411	357	880	0	3793	4247	4307	2185	3133	2645	1618	2505	1731	3932	67	1065	307	5	1763	1060
NZ_CP027476.1:1241480:1241830	NRS_1157	SA	0	0	0	0	0	0	0	0	0	0	0	0	0	0	0	0	0	0	0	0	0	0	0	0	0	0	0	0	0	0	0	0	0	0	0	0	0	0	0	0	0	0	0	0	0	0	0
NZ_CP027476.1:1242074:1244680	NRS_1158	SA	0	123	94	117	83	47	259	3	63	79	0	0	187	115	235	0	3127	1569	0	1743	0	1951	2182	0	1	2643	3525	285	312	316	0	185	164	215	90	129	111	152	262	168	94	8	50	6	2	128	140
NZ_CP027476.1:1245081:1245965	NRS_1159	SA	0	1597	1011	1511	1026	451	3520	6	11	353	0	1	2449	1281	2260	0	2786	1473	0	1800	0	1815	2055	0	8	2456	3084	252	275	8	0	675	618	760	391	618	530	528	822	538	511	3	156	15	3	158	179
NZ_CP027476.1:1245949:1246716	NRS_1160	SA	1	7148	4681	6716	3724	2282	12998	28	47	2503	2	1	4164	2154	3485	0	7618	4053	1	5233	0	5478	5971	0	20	6691	9090	724	763	1405	0	4544	4679	4821	2664	4101	3652	3337	4450	3401	2890	200	794	157	72	2381	1185
NZ_CP027476.1:1246825:1247991	NRS_1161	SA	1	4315	2423	2988	1722	2521	6344	70	654	700	2	0	3557	1911	2998	0	6562	3487	0	3601	0	4280	4752	0	18	5454	7493	563	498	163	0	3910	3893	3046	1537	2910	2087	2078	2928	2073	1372	40	1366	112	125	3337	6887
NZ_CP027476.1:1248013:1248921	NRS_1162	SA	0	17908	9756	14399	10538	4952	32133	528	4655	3753	7	0	8894	4704	7347	1	10331	5279	1	6278	1	6895	7651	2	60	9026	11952	952	839	1817	0	13715	14821	11991	6930	10587	8710	7655	11166	8216	5250	673	6171	1411	1308	16356	31427
NZ_CP027476.1:1249148:1250266	NRS_1163	SA	0	128	84	61	36	0	113	0	0	24	0	0	481	252	490	1	9021	4940	0	5483	0	6157	6982	0	1	7992	10336	954	1056	2144	0	116	127	120	81	118	117	170	293	252	71	9	15	0	1	5	10
NZ_CP027476.1:1250294:1251538	NRS_1164	SA	0	47	9	41	11	1	78	2	10	32	0	0	64	28	64	0	1665	892	0	887	0	861	1045	0	0	1247	1756	134	159	313	0	55	49	53	36	36	30	53	82	64	31	18	6	53	0	5	8
NZ_CP027476.1:1251711:1252583	NRS_1165	SA	0	78	76	78	41	15	170	3	4	185	0	0	173	95	174	1	4400	2204	0	2580	0	2782	3175	0	0	3681	4378	367	374	800	0	89	72	102	47	60	67	79	127	102	81	5	127	23	0	24	65
NZ_CP027476.1:1252757:1254832	NRS_1166	SA	1	10320	6740	9622	4935	4035	21443	98	505	2642	2	1	17478	8087	15830	1	8755	4548	0	5955	0	5758	6752	0	51	7579	9926	791	744	1318	0	5187	6262	8193	3792	5387	5323	6785	10209	6876	4000	239	1653	358	130	4935	1806
NZ_CP027476.1:1254988:1256295	NRS_1167	SA	0	1967	976	1397	1016	395	3879	5	12	654	103	0	2342	1508	2396	0	3546	1841	0	2212	0	2195	2463	0	7	3079	4068	337	277	565	0	908	958	1390	582	764	791	911	1222	902	618	11	79	47	18	546	360
NZ_CP027476.1:125507:125980	NRS_121	SA	0	0	0	0	0	0	0	0	0	0	0	0	0	0	0	0	0	0	0	0	0	0	0	0	0	0	0	0	0	0	0	0	0	0	0	0	0	0	0	0	0	0	0	0	0	0	0
NZ_CP027476.1:1256712:1257608	NRS_1168	SA	1	2490	1286	2001	1191	308	4749	30	219	578	2	2	6444	3328	5719	1	3834	1977	0	2366	0	2432	2845	1	12	3291	4319	336	299	874	0	3062	2578	2226	1387	1996	1693	2173	2509	1873	891	108	807	119	187	1428	947
NZ_CP027476.1:1257605:1258150	NRS_1169	SA	0	0	0	0	0	0	0	0	0	0	0	0	0	0	0	0	0	0	0	0	0	0	0	0	0	0	0	0	0	0	0	0	0	0	0	0	0	0	0	0	0	0	0	0	0	0	0
NZ_CP027476.1:1258216:1259619	NRS_1170	SA	1	18536	12322	18271	13485	6180	36665	168	1071	3377	6	0	14313	6583	10994	0	7818	3892	0	4899	1	5222	5705	1	110	6792	8905	676	576	1266	0	17504	19422	18539	11256	15872	15071	16439	22893	14476	8617	901	9469	2056	1117	20148	17467
NZ_CP027476.1:1259644:1260417	NRS_1171	SA	0	18252	10235	15790	10850	9216	34731	140	775	2027	498	2	14962	8370	12570	2	13145	6569	1	9210	2	9247	10496	1	116	11539	15637	1245	1073	3229	0	16056	17408	15271	9941	14653	13140	11736	19378	11644	7411	431	5261	2248	261	13341	7948
NZ_CP027476.1:1260468:1260560	NRS_RS06440	SA	0	0	0	0	0	0	0	0	0	0	0	0	0	0	0	0	0	0	0	0	0	0	0	0	0	0	0	0	0	0	0	0	0	0	0	0	0	0	0	0	0	0	0	0	0	0	0
NZ_CP027476.1:1260759:1261526	NRS_1172	SA	0	0	0	0	0	0	0	0	0	0	0	0	0	0	0	0	0	0	0	0	0	0	0	0	0	0	0	0	0	0	0	0	0	0	0	0	0	0	0	0	0	0	0	0	0	0	0
NZ_CP027476.1:1261560:1261673	NRS_RS06450	SA	0	0	0	0	0	0	0	0	0	0	0	0	0	0	0	0	0	0	0	0	0	0	0	0	0	0	0	0	0	0	0	0	0	0	0	0	0	0	0	0	0	0	0	0	0	0	0
NZ_CP027476.1:1261708:1262589	NRS_1173	SA	6	20274	12559	19107	19551	10763	31319	333	2446	9760	8	1	28032	19773	18557	1	3833	1862	1	2415	0	2602	2948	0	112	3372	4419	368	291	769	0	9755	13098	12804	7860	10225	10670	7889	11308	8213	8806	541	4166	721	140	4186	4732
NZ_CP027476.1:126242:127834	NRS_122	SA	0	3554	1856	2777	1913	1984	6477	175	1540	477	3	0	3175	2034	3086	1	9480	4994	2	5314	0	6612	7096	0	12	8202	10512	893	985	142	0	1065	1194	1862	1132	1360	1512	1399	2021	1460	987	18	395	16	14	522	538
NZ_CP027476.1:1262726:1263448	NRS_1174	SA	4	26545	17906	25982	27212	15401	42475	793	5842	13238	9	1	35329	21104	24990	0	7238	3552	1	4695	0	5136	5515	1	182	6220	8032	580	535	1476	0	13934	17676	19130	10877	15199	16101	13696	19145	13809	13399	770	4017	1368	241	9921	3936
NZ_CP027476.1:1263467:1264021	NRS_1175	SA	0	0	0	0	0	0	0	0	0	0	0	0	0	0	0	0	0	0	0	0	0	0	0	0	0	0	0	0	0	0	0	0	0	0	0	0	0	0	0	0	0	0	0	0	0	0	0
NZ_CP027476.1:1264394:1265164	NRS_1176	SA	0	4103	2360	3034	2826	4003	5835	26	253	1589	0	1	2201	1375	1527	0	4083	1979	0	2340	0	2356	2819	1	25	3321	4147	326	303	820	0	2948	3226	3466	1787	2738	2691	1504	2293	1830	2126	724	1007	134	143	721	591
NZ_CP027476.1:1265171:1265953	NRS_1177	SA	0	6288	3169	4804	3819	3859	11076	36	297	5303	2	2	3075	2065	2488	1	7329	3719	1	4437	0	4623	5264	0	19	6162	8340	639	583	1514	0	3412	3778	3915	2003	3051	3038	1834	2503	1712	2397	399	565	223	41	563	982
NZ_CP027476.1:1266215:1267501	NRS_1178	SA	0	7877	4511	6587	3783	4005	16434	35	54	4460	1	1	10821	5919	11574	0	7499	3912	0	5500	0	5204	5860	0	37	6574	9286	674	679	1627	0	4193	4233	5404	3164	4646	4609	3209	3983	2440	2673	40	1476	425	43	1514	830
NZ_CP027476.1:1267521:1269224	NRS_1179	SA	0	2256	1284	1826	971	967	4432	126	611	607	0	1	2512	1462	2434	0	6045	2904	0	3535	0	3984	4154	1	10	5076	6974	537	456	1367	0	1319	1393	2149	940	1407	1199	1149	1490	1083	824	79	74	21	49	317	333
NZ_CP027476.1:1269488:1273798	NRS_1180	SA	0	4887	2509	3544	2126	1941	8459	19	41	472	0	0	3351	1854	2933	0	9969	4797	0	6477	0	6729	7401	0	11	8681	11671	912	768	1316	0	2038	2116	2676	1498	2132	2113	2064	2805	1785	1358	37	705	32	96	1417	1207
NZ_CP027476.1:1274088:1274555	NRS_1181	SA	0	0	0	0	0	0	0	0	0	0	0	0	0	0	0	0	0	0	0	0	0	0	0	0	0	0	0	0	0	0	0	0	0	0	0	0	0	0	0	0	0	0	0	0	0	0	0
NZ_CP027476.1:1274576:1275751	NRS_1182	SA	0	25996	17036	25829	19358	10476	36584	580	4235	5483	5	1	29232	15811	17589	0	13498	7131	1	8776	0	9440	10562	1	95	12094	16054	1262	1115	2952	0	11913	15482	15881	9464	13272	12489	11124	14916	9507	9580	933	7350	470	570	11958	8540
NZ_CP027476.1:1275772:1276056	NRS_1183	SA	0	0	0	0	0	0	0	0	0	0	0	0	0	0	0	0	0	0	0	0	0	0	0	0	0	0	0	0	0	0	0	0	0	0	0	0	0	0	0	0	0	0	0	0	0	0	0
NZ_CP027476.1:1276053:1276370	NRS_1184	SA	0	0	0	0	0	0	0	0	0	0	0	0	0	0	0	0	0	0	0	0	0	0	0	0	0	0	0	0	0	0	0	0	0	0	0	0	0	0	0	0	0	0	0	0	0	0	0
NZ_CP027476.1:1276375:1278492	NRS_1185	SA	1	10772	6270	9195	6976	5131	14082	73	562	457	1	1	13503	8106	8094	1	7839	3941	0	4778	0	5179	5868	0	23	6698	8667	710	607	1623	0	4333	5165	4825	3132	4134	3893	2980	4281	2959	3975	119	828	119	181	1911	2048
NZ_CP027476.1:1278878:1279228	NRS_1186	SA	0	0	0	0	0	0	0	0	0	0	0	0	0	0	0	0	0	0	0	0	0	0	0	0	0	0	0	0	0	0	0	0	0	0	0	0	0	0	0	0	0	0	0	0	0	0	0
NZ_CP027476.1:1279397:1280314	NRS_1187	SA	0	3719	2353	2834	1112	2074	4882	24	170	1732	0	1	2199	1214	1295	1	9878	5257	0	6014	0	6739	5952	0	10	8680	11323	911	1017	2071	0	2518	2490	2140	1371	1705	1653	1568	2267	1618	1503	126	1069	348	27	1112	2106
NZ_CP027476.1:1280329:1281300	NRS_1188	SA	0	4996	2688	3634	2334	3500	9030	49	287	1931	0	1	3210	1885	2737	0	5494	2618	0	3197	1	3322	3775	0	28	4575	6043	456	401	1089	0	3094	3119	3248	1997	2618	2566	3741	5353	3698	1725	42	713	300	98	1472	1568
NZ_CP027476.1:12812:14098	NRS_17	SA	0	18101	12657	18602	13427	11282	33907	127	601	6663	6	0	26424	13629	19332	1	6699	3386	0	4036	0	4285	5366	0	93	5723	7031	638	577	1863	0	11606	15730	12822	7492	9959	9653	12684	16942	11386	8654	1203	3431	717	74	1081	480
NZ_CP027476.1:1281415:1281684	NRS_1189	SA	0	0	0	0	0	0	0	0	0	0	0	0	0	0	0	0	0	0	0	0	0	0	0	0	0	0	0	0	0	0	0	0	0	0	0	0	0	0	0	0	0	0	0	0	0	0	0
NZ_CP027476.1:128163:129689	NRS_123	SA	1	7350	6056	7056	10110	14375	11441	132	379	15491	16	2	43205	28526	41614	1	10288	5702	0	6358	0	7742	8628	1	57	9337	11192	1082	1262	330	0	3703	5366	5793	2983	4282	4765	4514	6087	3347	4201	466	354	475	84	1968	496
NZ_CP027476.1:1282054:1284150	NRS_1190	SA	0	9829	6677	9773	6662	4925	18042	122	690	1811	2	0	15961	8183	14171	0	5312	2726	0	3616	1	3783	4129	1	54	4632	6154	465	436	1241	0	5151	6798	7518	3932	5270	5401	4975	6979	4497	4012	225	1308	431	56	2705	1967
NZ_CP027476.1:1284386:1286059	NRS_1191	SA	0	7056	3847	5494	3793	2093	12944	111	992	1266	1	0	8643	4935	7251	0	7828	4263	1	5053	0	5463	6049	1	39	6935	9079	671	654	655	0	4362	4798	5168	2800	3890	3368	3299	4607	3461	2624	418	2062	532	123	2282	1877
NZ_CP027476.1:1286315:1288684	NRS_1192	SA	0	7504	4155	5863	3779	1568	16019	43	331	3013	0	0	6818	3875	7575	0	8679	4581	1	5550	0	5951	6233	0	29	7818	10455	790	795	2040	0	5442	5388	6742	4250	5319	5342	4854	6361	4043	3056	66	1130	68	75	1244	1705
NZ_CP027476.1:1288689:1289402	NRS_1193	SA	0	2122	1375	1852	834	638	5072	0	5	261	0	0	5261	2939	5870	1	9067	4685	0	5926	0	6087	6784	0	15	8021	10396	885	862	2299	0	963	1244	1629	1119	1353	1521	1323	1798	1244	959	13	236	16	2	914	319
NZ_CP027476.1:1289433:1290698	NRS_1194	SA	0	0	0	0	0	0	0	0	0	0	0	0	0	0	0	0	0	0	0	0	0	0	0	0	0	0	0	0	0	0	0	0	0	0	0	0	0	0	0	0	0	0	0	0	0	0	0
NZ_CP027476.1:1290698:1291984	NRS_1195	SA	0	1259	771	1072	716	738	2828	2	28	514	0	1	2234	1403	2397	0	4074	2046	0	2244	0	2533	2833	1	8	3418	4343	384	340	936	0	621	796	1126	625	783	935	594	781	491	538	16	222	25	10	211	143
NZ_CP027476.1:1291984:1292688	NRS_1196	SA	2	12425	7392	10801	6090	5899	24499	44	96	2806	6	1	7585	4299	7735	3	8623	4444	0	4882	0	6394	6519	2	51	7667	9747	782	775	1968	0	5566	7649	9526	5511	7126	7920	4998	6891	4818	4880	117	1539	411	47	2197	2004
NZ_CP027476.1:1292793:1293620	NRS_1197	SA	6	20628	10544	17121	12130	12188	40184	79	338	7078	5	1	10313	6262	10083	1	12734	6403	1	7938	1	8803	9937	1	124	10971	14311	1213	1127	2718	0	8018	9295	12315	6830	9441	9988	6891	9944	6835	6347	720	3122	2033	283	4817	4383
NZ_CP027476.1:1293639:1294031	NRS_1198	SA	0	0	0	0	0	0	0	0	0	0	0	0	0	0	0	0	0	0	0	0	0	0	0	0	0	0	0	0	0	0	0	0	0	0	0	0	0	0	0	0	0	0	0	0	0	0	0
NZ_CP027476.1:1294065:1294643	NRS_1199	SA	2	4860	2626	3827	2479	4276	11246	99	998	3003	1	0	672	458	841	0	3311	1725	0	1808	0	2121	2513	0	34	2799	3559	318	271	745	0	2028	2507	3273	1803	2110	2386	1782	2879	1893	1637	666	1181	176	237	755	895
NZ_CP027476.1:1294870:1296021	NRS_1200	SA	0	1564	701	895	722	342	3071	2	1	252	0	0	1674	1061	1988	0	10443	5198	0	6547	0	7167	8077	0	8	9094	11895	1001	869	2508	0	950	870	997	685	1011	675	1527	2084	1372	469	40	176	13	220	637	750
NZ_CP027476.1:1296186:1297229	NRS_1201	SA	0	0	0	0	0	0	0	0	0	0	0	0	0	0	0	0	0	0	0	0	0	0	0	0	0	0	0	0	0	0	0	0	0	0	0	0	0	0	0	0	0	0	0	0	0	0	0
NZ_CP027476.1:1297583:1299142	NRS_1202	SA	0	9403	5190	7564	5616	3066	18587	270	2010	2483	80	0	7397	4702	7202	1	7184	3595	0	4509	0	4970	5606	0	43	6302	8229	641	588	1571	0	2907	3972	4685	2650	3381	3210	3367	4930	2936	2088	294	2071	243	106	1333	1819
NZ_CP027476.1:1299439:1299654	NRS_1203	SA	0	0	0	0	0	0	0	0	0	0	0	0	0	0	0	0	0	0	0	0	0	0	0	0	0	0	0	0	0	0	0	0	0	0	0	0	0	0	0	0	0	0	0	0	0	0	0
NZ_CP027476.1:1299828:1300625	NRS_1204	SA	0	5109	2452	3595	3017	2500	8329	22	163	12	1	1	6424	3747	5578	0	5898	2968	1	3826	0	4148	4351	1	28	5116	6984	531	504	1729	1	406	609	729	487	537	674	503	800	652	522	96	299	60	61	213	130
NZ_CP027476.1:1300765:1302525	NRS_1205	SA	0	3855	2365	3321	1773	3192	7878	27	133	917	1	1	4709	2333	4158	0	6516	3331	0	4015	1	4311	4902	1	12	5762	7503	578	563	1501	0	1913	2209	2652	1416	2070	2333	2586	3548	2815	1599	30	635	57	7	615	839
NZ_CP027476.1:130110:130862	NRS_124	SA	0	765	497	607	608	213	1594	14	211	986	1	0	2511	1439	2022	0	951	492	0	457	0	500	594	0	1	709	891	83	86	238	0	660	618	787	357	362	464	268	350	258	451	8	18	2	1	37	10
NZ_CP027476.1:1302526:1303392	NRS_1206	SA	0	1669	919	1560	913	1894	3832	29	249	240	0	0	1509	894	1528	0	2444	1253	0	1552	0	1613	1766	0	7	2154	2900	221	204	578	0	733	858	1015	549	747	797	1030	1402	934	601	7	305	38	27	258	326
NZ_CP027476.1:1303486:1303779	NRS_1207	SA	0	0	0	0	0	0	0	0	0	0	0	0	0	0	0	0	0	0	0	0	0	0	0	0	0	0	0	0	0	0	0	0	0	0	0	0	0	0	0	0	0	0	0	0	0	0	0
NZ_CP027476.1:1303913:1305457	NRS_1208	SA	0	6678	3894	5685	3194	2594	12800	61	444	1470	0	0	8258	4505	7420	0	6011	3065	1	3739	0	4000	4555	1	64	5086	6621	557	521	953	0	4787	4684	5303	3405	5081	4862	4471	6447	4866	3218	461	2518	139	45	2798	2512
NZ_CP027476.1:1305458:1305823	NRS_1209	SA	0	0	0	0	0	0	0	0	0	0	0	0	0	0	0	0	0	0	0	0	0	0	0	0	0	0	0	0	0	0	0	0	0	0	0	0	0	0	0	0	0	0	0	0	0	0	0
NZ_CP027476.1:1305850:1306341	NRS_1210	SA	0	18	4	17	6	18	51	0	0	46	0	0	5	10	4	0	19	11	0	8	0	7	10	0	0	15	9	2	0	0	0	12	17	19	12	15	7	9	18	15	10	0	3	0	0	3	0
NZ_CP027476.1:1306644:1309262	NRS_1211	SA	0	1906	1335	1710	1189	556	4401	26	70	329	0	0	2838	1580	2780	0	11652	5972	1	6786	0	7151	8573	0	12	9840	12832	1097	1109	2403	0	1885	1739	1882	1459	2352	2101	1877	2425	1643	840	84	577	55	9	663	752
NZ_CP027476.1:1309275:1311284	NRS_1212	SA	0	882	680	1006	600	135	1993	17	114	159	0	0	2106	867	1571	0	3913	2040	0	2424	0	2572	2774	0	3	3391	4364	345	349	629	0	1016	1080	1223	812	1134	1075	779	1020	701	463	26	342	93	4	421	251
NZ_CP027476.1:1311290:1311832	NRS_1213	SA	1	3540	2460	3911	2567	1789	6735	2	5	2684	1	0	10825	5272	8663	1	6986	3586	0	4517	0	4694	5404	0	27	6075	7852	643	576	1510	0	5082	5217	5917	3858	6042	5369	3747	5531	3525	3005	281	1489	1262	48	2088	1139
NZ_CP027476.1:1312297:1313115	NRS_1214	SA	1	7056	4020	5669	4780	3583	20689	186	1353	3628	3	1	7338	3731	9810	1	15574	8015	0	10927	0	10701	12105	1	49	13665	19114	1439	1335	3653	0	8159	11951	18032	7282	10981	7857	4911	7945	6172	2744	457	2396	306	510	5531	2618
NZ_CP027476.1:131231:132229	NRS_125	SA	0	30	25	40	1	0	105	5	1	11	0	0	174	133	219	0	3768	2085	0	2046	0	2529	2732	0	0	3095	4231	346	443	1047	0	37	18	19	11	15	27	15	22	20	23	1	7	0	0	22	2
NZ_CP027476.1:1313244:1314740	NRS_1215	SA	0	4136	2278	3138	1675	1355	8101	46	351	400	1	0	3052	1781	3389	1	10660	5418	1	6929	0	7510	8192	1	8	9343	12729	965	871	2371	0	1926	2554	3235	2632	3547	3313	1653	2541	2003	1025	268	231	176	10	494	327
NZ_CP027476.1:1314898:1316571	NRS_1216	SA	0	6842	4201	5261	3699	4481	42646	94	175	929	3	1	1916	1248	6125	0	9029	4700	0	5498	1	5884	6363	1	95	7640	10246	754	672	1811	0	4538	7591	12785	9090	11868	13188	8032	11324	7904	1823	79	582	219	54	435	498
NZ_CP027476.1:1316721:1317635	NRS_1217	SA	0	943	594	924	658	40	2060	5	23	218	0	0	1083	572	920	0	4156	2091	1	2413	0	2566	3003	1	5	3495	4453	372	325	220	0	961	975	1080	571	829	807	1001	1441	1363	502	39	390	13	5	340	266
NZ_CP027476.1:1317653:1318588	NRS_1218	SA	0	310	165	179	148	103	536	9	80	150	0	2	462	272	411	0	2748	1434	0	1663	1	1768	1940	0	1	2337	3269	269	213	587	0	228	260	275	170	225	207	274	419	300	140	21	133	16	0	181	43
NZ_CP027476.1:1318603:1318836	NRS_1219	SA	0	0	0	0	0	0	0	0	0	0	0	0	0	0	0	0	0	0	0	0	0	0	0	0	0	0	0	0	0	0	0	0	0	0	0	0	0	0	0	0	0	0	0	0	0	0	0
NZ_CP027476.1:1319058:1319534	NRS_1220	SA	0	3374	1966	3201	2203	33	7871	17	13	696	1	0	9628	4918	9027	2	13649	7029	2	9464	1	9349	10756	0	31	11851	16721	1257	1168	3002	0	4229	3629	4286	2192	3393	2650	4220	7532	5573	2112	1815	2457	34	247	1076	835
NZ_CP027476.1:1319646:1320884	NRS_1221	SA	0	4105	2684	3933	1716	443	6670	36	358	893	0	0	3834	1848	2372	1	8429	4197	0	5002	1	5412	5892	0	12	6995	9647	763	644	2071	0	2334	2523	2218	1380	1839	1762	2158	2921	2381	1651	37	291	95	222	1010	904
NZ_CP027476.1:1320903:1322141	NRS_1222	SA	0	7718	4070	6059	2444	777	6766	31	23	1428	6	1	2577	1683	1868	1	13900	7069	1	9253	0	9946	10634	0	13	12053	16617	1237	1229	92	0	4098	3515	3200	2211	2998	2520	2349	3766	2166	2019	37	644	32	5	1588	345
NZ_CP027476.1:132226:133221	NRS_126	SA	0	320	278	325	88	308	637	12	159	246	0	2	630	471	656	0	11005	5894	2	7143	0	7497	8746	0	2	9668	12447	1104	1285	3419	0	79	131	146	123	135	109	133	137	136	135	7	99	2	0	575	81
NZ_CP027476.1:1322384:1322752	NRS_1223	SA	0	0	0	0	0	0	0	0	0	0	0	0	0	0	0	0	0	0	0	0	0	0	0	0	0	0	0	0	0	0	0	0	0	0	0	0	0	0	0	0	0	0	0	0	0	0	0
NZ_CP027476.1:1322771:1324111	NRS_1224	SA	2	20006	9910	15163	12095	9945	44583	272	1045	10515	10	1	19293	12119	25340	1	7547	3800	2	4570	1	5016	5485	0	120	6493	8772	646	619	1349	0	17936	20127	19230	11932	16005	16078	8659	12585	9766	7328	434	4759	551	461	7547	6020
NZ_CP027476.1:1324604:1324801	NRS_RS06725	SA	0	0	0	0	0	0	0	0	0	0	0	0	0	0	0	0	0	0	0	0	0	0	0	0	0	0	0	0	0	0	0	0	0	0	0	0	0	0	0	0	0	0	0	0	0	0	0
NZ_CP027476.1:1325502:1325714	NRS_1225	SA	0	0	0	0	0	0	0	0	0	0	0	0	0	0	0	0	0	0	0	0	0	0	0	0	0	0	0	0	0	0	0	0	0	0	0	0	0	0	0	0	0	0	0	0	0	0	0
NZ_CP027476.1:1326008:1326214	NRS_1226	SA	0	0	0	0	0	0	0	0	0	0	0	0	0	0	0	0	0	0	0	0	0	0	0	0	0	0	0	0	0	0	0	0	0	0	0	0	0	0	0	0	0	0	0	0	0	0	0
NZ_CP027476.1:1326915:1327025	NRS_RS06745	SA	0	0	0	0	0	0	0	0	0	0	0	0	0	0	0	0	0	0	0	0	0	0	0	0	0	0	0	0	0	0	0	0	0	0	0	0	0	0	0	0	0	0	0	0	0	0	0
NZ_CP027476.1:1327453:1327638	NRS_1227	SA	0	0	0	0	0	0	0	0	0	0	0	0	0	0	0	0	0	0	0	0	0	0	0	0	0	0	0	0	0	0	0	0	0	0	0	0	0	0	0	0	0	0	0	0	0	0	0
NZ_CP027476.1:1328150:1328254	NRS_1228	SA	0	0	0	0	0	0	0	0	0	0	0	0	0	0	0	0	0	0	0	0	0	0	0	0	0	0	0	0	0	0	0	0	0	0	0	0	0	0	0	0	0	0	0	0	0	0	0
NZ_CP027476.1:1328383:1328634	NRS_1229	SA	0	0	0	0	0	0	0	0	0	0	0	0	0	0	0	0	0	0	0	0	0	0	0	0	0	0	0	0	0	0	0	0	0	0	0	0	0	0	0	0	0	0	0	0	0	0	0
NZ_CP027476.1:1329385:1329633	NRS_1231	SA	0	0	0	0	0	0	0	0	0	0	0	0	0	0	0	0	0	0	0	0	0	0	0	0	0	0	0	0	0	0	0	0	0	0	0	0	0	0	0	0	0	0	0	0	0	0	0
NZ_CP027476.1:1329668:1329790	NRS_RS06780	SA	0	0	0	0	0	0	0	0	0	0	0	0	0	0	0	0	0	0	0	0	0	0	0	0	0	0	0	0	0	0	0	0	0	0	0	0	0	0	0	0	0	0	0	0	0	0	0
NZ_CP027476.1:1330173:1330310	NRS_RS06790	SA	0	0	0	0	0	0	0	0	0	0	0	0	0	0	0	0	0	0	0	0	0	0	0	0	0	0	0	0	0	0	0	0	0	0	0	0	0	0	0	0	0	0	0	0	0	0	0
NZ_CP027476.1:1331040:1331234	NRS_1234	SA	0	0	0	0	0	0	0	0	0	0	0	0	0	0	0	0	0	0	0	0	0	0	0	0	0	0	0	0	0	0	0	0	0	0	0	0	0	0	0	0	0	0	0	0	0	0	0
NZ_CP027476.1:1331275:1331625	NRS_1235	SA	0	0	0	0	0	0	0	0	0	0	0	0	0	0	0	0	0	0	0	0	0	0	0	0	0	0	0	0	0	0	0	0	0	0	0	0	0	0	0	0	0	0	0	0	0	0	0
NZ_CP027476.1:1331632:1331823	NRS_1236	SA	0	0	0	0	0	0	0	0	0	0	0	0	0	0	0	0	0	0	0	0	0	0	0	0	0	0	0	0	0	0	0	0	0	0	0	0	0	0	0	0	0	0	0	0	0	0	0
NZ_CP027476.1:133237:134229	NRS_127	SA	0	227	130	226	240	2	318	4	15	87	0	0	756	582	659	2	13132	7168	0	8749	0	9340	10434	0	1	11545	15267	1357	1516	3912	0	113	88	135	75	139	119	103	151	90	107	14	537	6	33	286	83
NZ_CP027476.1:1332372:1333397	NRS_1237	SA	0	20	42	26	0	71	106	1	0	3	1	0	81	50	67	0	5021	2617	0	3008	1	3184	3611	0	1	4185	5605	459	469	1041	0	11	10	18	16	15	9	65	51	73	17	1	37	1	2	124	32
NZ_CP027476.1:1333667:1333864	NRS_1238	SA	0	0	0	0	0	0	0	0	0	0	0	0	0	0	0	0	0	0	0	0	0	0	0	0	0	0	0	0	0	0	0	0	0	0	0	0	0	0	0	0	0	0	0	0	0	0	0
NZ_CP027476.1:1333922:1335403	NRS_1239	SA	1	2875	1427	2202	1954	774	8464	25	121	671	2	1	1076	756	1421	0	8912	4823	0	5239	0	5753	6642	1	14	7644	10187	870	902	302	0	1614	1726	2150	979	1269	1146	3017	4737	3426	642	27	462	16	8	572	371
NZ_CP027476.1:1335578:1336486	NRS_1240	SA	0	58	9	82	12	0	106	1	1	116	0	0	202	121	175	0	7232	3880	1	4491	1	4670	5277	1	0	6177	8203	671	790	1233	0	36	40	46	25	62	20	61	81	38	48	30	99	0	0	94	30
NZ_CP027476.1:1336455:1337186	NRS_1241	SA	0	17	16	17	22	0	74	0	0	0	0	0	51	58	84	1	4825	2675	1	3245	0	3370	3956	1	0	4263	5915	465	571	1123	0	11	16	12	12	12	8	18	16	14	16	1	13	0	0	13	19
NZ_CP027476.1:1337190:1338281	NRS_1242	SA	0	314	125	228	113	1	445	0	0	207	0	0	1191	581	931	0	8666	4650	1	5438	0	5682	6207	0	0	7528	10041	826	884	1717	0	298	274	323	186	215	210	303	506	361	146	79	169	3	282	78	56
NZ_CP027476.1:1338278:1338880	NRS_1243	SA	0	1473	1172	1874	1151	442	3780	12	54	316	0	1	1515	754	1092	1	5667	3066	0	3144	0	3304	3790	0	16	4592	6223	480	510	1094	0	2516	3298	3471	1872	2102	2286	2873	3901	2959	1695	1435	1774	24	613	919	1441
NZ_CP027476.1:1338993:1339181	NRS_1244	SA	0	0	0	0	0	0	0	0	0	0	0	0	0	0	0	0	0	0	0	0	0	0	0	0	0	0	0	0	0	0	0	0	0	0	0	0	0	0	0	0	0	0	0	0	0	0	0
NZ_CP027476.1:1339320:1339853	NRS_1245	SA	0	71	7	20	20	0	77	0	0	85	0	1	70	53	44	1	4366	2269	0	2518	0	2458	2868	0	0	3512	4625	360	399	880	0	45	17	19	17	14	33	14	52	25	46	4	7	0	0	1	0
NZ_CP027476.1:1339996:1340850	NRS_1246	SA	0	845	598	830	467	208	1973	9	18	520	0	0	4798	2519	3683	0	3314	1709	2	1823	0	1917	2215	0	3	2654	3649	274	294	606	0	965	1245	1487	632	818	725	1224	1515	1052	540	207	721	228	94	270	246
NZ_CP027476.1:1341181:1341756	NRS_1247	SA	0	128	68	54	22	0	200	0	0	40	0	0	84	85	108	0	6251	3189	0	3864	0	3960	4530	0	1	5394	7079	533	593	1305	0	196	197	117	67	97	122	160	222	143	55	2	385	0	1	283	66
NZ_CP027476.1:1341810:1343192	NRS_1248	SA	0	12	15	16	7	0	63	0	10	42	0	1	60	64	150	0	3762	2089	0	2165	0	2273	2777	0	0	3108	4229	348	381	814	0	17	28	12	6	22	20	9	25	23	15	2	47	0	3	65	177
NZ_CP027476.1:1343383:1344663	NRS_1249	SA	0	898	572	833	478	253	2605	87	963	856	0	0	687	328	729	0	1914	980	0	1126	0	1012	1271	0	9	1543	1960	164	164	380	0	413	372	578	291	417	413	431	625	539	339	233	1605	513	781	2612	3896
NZ_CP027476.1:134460:135440	NRS_128	SA	0	51	33	10	0	0	103	0	8	774	0	0	70	91	174	0	8956	4731	1	5151	0	5969	6796	0	0	7846	9602	874	893	2442	0	26	12	44	39	37	16	76	109	108	14	5	1480	310	0	2058	1454
NZ_CP027476.1:1344669:1345730	NRS_1250	SA	0	504	196	265	245	185	1349	53	695	262	0	0	395	252	577	0	5586	2981	0	3570	1	3430	4001	0	3	4726	6378	513	510	1171	0	200	180	209	156	187	195	198	248	224	136	102	351	67	104	701	1135
NZ_CP027476.1:1345732:1346646	NRS_1251	SA	0	1152	591	799	436	68	3168	100	1003	1149	0	1	1106	652	1332	0	8278	4470	1	5383	0	5437	6221	0	4	7192	9955	794	783	1939	0	457	415	636	357	533	608	510	794	633	342	392	707	191	226	1541	1983
NZ_CP027476.1:1346704:1347507	NRS_1252	SA	0	14423	8002	12495	7758	3931	29337	91	615	7944	5	1	17921	10073	17129	0	14756	7856	0	10945	0	10615	11922	0	73	13077	18859	1457	1427	1850	0	11823	10978	11566	6627	10038	9030	8581	11873	8864	6506	4234	4340	1149	268	3678	6030
NZ_CP027476.1:1347800:1348114	NRS_1253	SA	0	0	0	0	0	0	0	0	0	0	0	0	0	0	0	0	0	0	0	0	0	0	0	0	0	0	0	0	0	0	0	0	0	0	0	0	0	0	0	0	0	0	0	0	0	0	0
NZ_CP027476.1:1348089:1348193	NRS_RS06905	SA	0	0	0	0	0	0	0	0	0	0	0	0	0	0	0	0	0	0	0	0	0	0	0	0	0	0	0	0	0	0	0	0	0	0	0	0	0	0	0	0	0	0	0	0	0	0	0
NZ_CP027476.1:1348332:1349786	NRS_1254	SA	0	2981	1682	2617	1808	1993	8067	28	120	1183	2	1	7690	4031	8506	1	7119	3693	0	4346	0	4574	5095	1	33	6107	8470	678	606	1530	0	1276	1523	3044	1326	1359	1652	1607	2531	2094	1252	95	471	59	27	435	444
NZ_CP027476.1:1349990:1351507	NRS_1255	SA	0	3910	1776	3168	2374	1811	10353	325	2999	1801	1	1	3202	1862	4356	1	11861	6199	1	7698	0	8145	8888	0	12	10219	14614	1062	1009	2645	0	3268	2912	3238	1520	1665	2118	3701	5631	4369	1208	286	1242	812	462	3040	11506
NZ_CP027476.1:1351598:1351747	NRS_1256	SA	0	0	0	0	0	0	0	0	0	0	0	0	0	0	0	0	0	0	0	0	0	0	0	0	0	0	0	0	0	0	0	0	0	0	0	0	0	0	0	0	0	0	0	0	0	0	0
NZ_CP027476.1:1352201:1352470	NRS_1257	SA	0	0	0	0	0	0	0	0	0	0	0	0	0	0	0	0	0	0	0	0	0	0	0	0	0	0	0	0	0	0	0	0	0	0	0	0	0	0	0	0	0	0	0	0	0	0	0
NZ_CP027476.1:1352627:1353604	NRS_1258	SA	0	363	267	351	257	382	668	1	0	156	0	0	1017	594	929	0	6335	3384	0	3918	0	4151	4645	0	0	5350	7165	572	488	1320	0	477	440	387	330	522	627	143	234	128	301	51	29	37	3	308	91
NZ_CP027476.1:1353601:1353705	NRS_RS15295	SA	0	0	0	0	0	0	0	0	0	0	0	0	0	0	0	0	0	0	0	0	0	0	0	0	0	0	0	0	0	0	0	0	0	0	0	0	0	0	0	0	0	0	0	0	0	0	0
NZ_CP027476.1:1353665:1354642	NRS_1259	SA	1	1189	740	1009	672	435	2116	1	5	274	0	0	2305	1236	1951	1	4950	2582	0	3058	0	3266	3440	0	3	4220	5589	464	447	1145	0	1139	1284	1588	1147	1541	1619	1009	1294	970	692	407	1368	21	8	396	576
NZ_CP027476.1:135437:136447	NRS_129	SA	0	92	74	70	38	0	363	122	1215	329	0	1	108	136	244	1	10970	6070	1	7154	1	7502	8712	0	1	9566	12593	1137	1268	3460	0	34	29	90	16	27	34	85	151	142	25	8	183	69	2	1986	895
NZ_CP027476.1:1355022:1355645	NRS_1260	SA	0	4943	2708	4769	3301	1084	14137	408	4320	2749	1	2	3037	1874	3981	1	9193	4944	0	6146	0	6584	6938	1	33	8148	11541	836	844	2045	0	4072	4624	6144	5386	7000	7210	6902	9819	5882	1759	1454	1966	240	24	1113	849
NZ_CP027476.1:1355788:1356021	NRS_RS06950	SA	0	0	0	0	0	0	0	0	0	0	0	0	0	0	0	0	0	0	0	0	0	0	0	0	0	0	0	0	0	0	0	0	0	0	0	0	0	0	0	0	0	0	0	0	0	0	0
NZ_CP027476.1:1356157:1356396	NRS_1261	SA	0	0	0	0	0	0	0	0	0	0	0	0	0	0	0	0	0	0	0	0	0	0	0	0	0	0	0	0	0	0	0	0	0	0	0	0	0	0	0	0	0	0	0	0	0	0	0
NZ_CP027476.1:1356517:1358505	NRS_1262	SA	2	9705	6129	8418	5542	5296	19962	94	907	3582	4	1	17682	9569	17276	1	4853	2544	1	3052	0	3006	3462	0	47	4051	5611	422	412	1016	0	5143	5881	6909	4049	5528	4879	7533	9989	6459	3478	247	1270	160	92	2276	2289
NZ_CP027476.1:1358783:1359025	NRS_1263	SA	0	0	0	0	0	0	0	0	0	0	0	0	0	0	0	0	0	0	0	0	0	0	0	0	0	0	0	0	0	0	0	0	0	0	0	0	0	0	0	0	0	0	0	0	0	0	0
NZ_CP027476.1:1359012:1359110	NRS_RS06970	SA	0	0	0	0	0	0	0	0	0	0	0	0	0	0	0	0	0	0	0	0	0	0	0	0	0	0	0	0	0	0	0	0	0	0	0	0	0	0	0	0	0	0	0	0	0	0	0
NZ_CP027476.1:1359204:1359671	NRS_1264	SA	0	178	56	116	33	16	232	0	0	40	0	0	117	64	111	0	552	331	0	380	0	380	395	0	3	516	682	45	53	114	0	122	165	120	73	128	118	102	159	99	106	1	135	4	0	43	7
NZ_CP027476.1:1359795:1360916	NRS_1265	SA	0	317	233	346	89	172	600	2	1	65	1	0	750	311	650	0	7401	3927	0	4475	0	4570	5372	0	0	6151	8194	694	714	1296	0	345	348	315	227	335	284	248	409	239	156	5	46	11	4	189	69
NZ_CP027476.1:1360920:1363949	NRS_1266	SA	0	291	253	391	157	46	728	2	3	70	0	0	1199	567	864	0	5357	2754	0	3153	0	2867	3536	0	1	4232	5691	484	471	916	0	603	491	540	260	441	426	307	415	370	237	49	95	11	1	188	129
NZ_CP027476.1:1364020:1364382	NRS_1267	SA	0	0	0	0	0	0	0	0	0	0	0	0	0	0	0	0	0	0	0	0	0	0	0	0	0	0	0	0	0	0	0	0	0	0	0	0	0	0	0	0	0	0	0	0	0	0	0
NZ_CP027476.1:1364586:1366232	NRS_1268	SA	2	24885	14160	20985	18213	19865	39642	232	423	8728	6	2	19109	13047	16736	2	13337	6926	1	9139	0	8341	9647	0	107	11088	16126	1156	1141	2916	0	10564	12847	14592	8921	11876	11334	6057	8580	5852	8939	316	5347	431	48	6363	2459
NZ_CP027476.1:136468:138222	NRS_130	SA	1	25	77	59	97	0	157	4	34	20	0	0	94	119	224	0	12393	6875	0	8065	0	8862	8880	0	0	11180	14849	1289	1387	838	0	26	49	53	21	20	26	50	92	91	22	6	174	16	0	640	289
NZ_CP027476.1:1367124:1369829	NRS_1269	SA	0	3286	1590	2475	1757	2302	6712	164	1139	1947	1	0	3520	2266	4024	0	8670	4588	0	5853	0	5449	6150	0	16	7399	10610	740	775	1868	0	2025	2247	2073	1385	1760	1769	2500	3731	2836	1067	110	661	161	234	1947	2918
NZ_CP027476.1:1370009:1370476	NRS_1270	SA	0	10219	5141	9846	6380	7447	24381	706	6526	11363	1	1	8980	5639	9973	1	18058	9624	0	14850	1	12619	13926	1	75	15655	25082	1720	1838	4035	0	6286	7028	7387	5143	7826	7170	6818	11512	8103	3944	1121	4311	3656	620	1728	3251
NZ_CP027476.1:1370683:1370979	NRS_1271	SA	0	0	0	0	0	0	0	0	0	0	0	0	0	0	0	0	0	0	0	0	0	0	0	0	0	0	0	0	0	0	0	0	0	0	0	0	0	0	0	0	0	0	0	0	0	0	0
NZ_CP027476.1:1371355:1371963	NRS_1272	SA	0	417	207	325	194	277	1000	5	5	88	0	0	784	458	654	0	1394	683	0	791	0	765	855	0	3	1130	1675	121	101	315	0	149	162	217	144	141	153	119	178	104	116	22	120	9	15	50	43
NZ_CP027476.1:1372169:1374160	NRS_1273	SA	1	9460	5774	8172	4834	3352	17975	81	198	1069	2	0	8573	4634	7633	0	9811	5139	1	7126	1	6560	7564	1	46	8437	12161	863	835	2207	0	4693	4928	5247	3838	5898	5119	5532	7605	5588	3245	204	1277	105	32	1754	859
NZ_CP027476.1:1374160:1376562	NRS_1274	SA	0	4216	2925	4061	2300	2945	9400	18	7	1897	0	0	3663	1990	3552	0	3926	2003	0	2195	0	2328	2583	0	19	3399	4264	338	258	613	0	2254	2610	2732	2003	2387	2282	2313	2776	2291	1321	50	413	77	17	892	325
NZ_CP027476.1:1376812:1378272	NRS_1275	SA	1	8833	4495	6678	4651	3344	18540	79	392	1918	1	1	5151	3107	6044	0	10636	5515	1	7206	0	7173	8194	0	31	9195	12814	972	993	2224	0	3178	3777	6003	3245	3954	4346	2401	3384	2510	2402	86	533	83	56	1134	602
NZ_CP027476.1:1378772:1379623	NRS_1276	SA	0	1675	1241	1399	896	1352	3653	16	51	727	0	1	2797	1824	2815	1	7085	3749	1	4516	0	4596	5296	0	13	6148	8607	630	715	1632	0	1082	1055	2060	767	894	916	2122	2914	2311	1101	282	390	21	168	410	597
NZ_CP027476.1:1379598:1379765	NRS_RS07060	SA	0	0	0	0	0	0	0	0	0	0	0	0	0	0	0	0	0	0	0	0	0	0	0	0	0	0	0	0	0	0	0	0	0	0	0	0	0	0	0	0	0	0	0	0	0	0	0
NZ_CP027476.1:1379758:1380966	NRS_1277	SA	0	872	577	715	776	608	2450	7	145	356	1	0	3282	2617	4500	0	3007	1579	0	1639	0	1782	2034	0	7	2522	3395	303	258	599	0	464	522	846	489	528	470	611	737	632	297	4	244	12	36	116	175
NZ_CP027476.1:1381447:1383969	NRS_1278	SA	0	1782	877	1331	1192	1614	2927	4	4	889	0	0	1817	1148	1520	0	5934	3176	0	3953	0	3947	4302	0	8	4995	7063	526	567	1271	0	705	736	1048	384	423	449	1042	1446	1050	563	24	178	11	4	452	350
NZ_CP027476.1:138215:139471	NRS_131	SA	0	325	185	206	63	0	668	3	43	220	0	4	167	152	230	0	7976	4441	1	4758	0	5044	5827	0	1	6950	9129	729	914	2304	0	123	198	316	105	96	157	345	330	302	76	4	1103	145	47	2903	1773
NZ_CP027476.1:1384172:1384681	NRS_1279	SA	0	0	0	0	0	0	0	0	0	0	0	0	0	0	0	0	0	0	0	0	0	0	0	0	0	0	0	0	0	0	0	0	0	0	0	0	0	0	0	0	0	0	0	0	0	0	0
NZ_CP027476.1:1384818:1385801	NRS_1280	SA	0	3608	2156	2755	1734	72	6269	81	531	3569	0	0	3236	1480	2785	0	2103	1056	0	1145	0	1229	1389	0	8	1713	2386	173	192	519	0	3337	3397	4458	2965	4175	3368	3929	5479	3855	2329	558	2402	69	24	1595	871
NZ_CP027476.1:1385889:1386074	NRS_1281	SA	0	0	0	0	0	0	0	0	0	0	0	0	0	0	0	0	0	0	0	0	0	0	0	0	0	0	0	0	0	0	0	0	0	0	0	0	0	0	0	0	0	0	0	0	0	0	0
NZ_CP027476.1:1386222:1387484	NRS_1282	SA	0	309	162	282	124	6	837	4	1	139	0	0	351	238	488	0	3343	1656	0	1825	0	2064	2157	0	3	2695	3449	277	267	638	0	228	177	279	136	197	190	105	320	196	116	7	10	13	1	222	186
NZ_CP027476.1:1387621:1388712	NRS_1283	SA	0	41	28	27	36	0	81	0	2	44	0	0	15	5	17	0	538	300	1	376	0	335	420	0	0	454	693	45	54	135	0	23	23	20	11	19	21	19	31	33	12	1	6	2	0	7	16
NZ_CP027476.1:1388877:1389908	NRS_1284	SA	1	6013	3397	4774	3868	4362	15511	290	2416	4835	1	1	1749	1087	2206	3	14120	7904	1	9914	1	9907	11121	0	26	12774	17785	1396	1664	3081	0	3459	3669	4236	2505	2854	2843	4107	5889	4065	1634	1674	3238	361	195	3389	3739
NZ_CP027476.1:1390400:1391806	NRS_1285	SA	0	74	43	64	49	1	309	0	0	6	0	0	87	71	107	0	2010	1079	0	1164	0	1240	1377	0	1	1695	2327	174	195	50	0	36	52	69	28	38	54	48	78	63	48	4	1	0	0	6	0
NZ_CP027476.1:1391803:1392369	NRS_1286	SA	0	283	160	452	163	55	880	3	0	34	0	0	408	210	454	0	3858	1936	0	2082	0	2263	2599	0	0	3316	4139	352	335	37	0	98	121	230	99	98	149	153	259	168	115	5	19	2	0	10	7
NZ_CP027476.1:1392375:1393373	NRS_1287	SA	0	87	65	75	76	12	334	1	0	16	0	0	273	111	423	0	4902	2637	0	3039	0	3096	3584	0	0	4161	5557	439	457	345	0	71	59	111	54	55	95	109	126	105	51	2	2	2	1	8	4
NZ_CP027476.1:1393375:1394157	NRS_1288	SA	1	446	242	419	380	0	1426	2	2	199	0	1	788	419	1165	1	12153	6695	0	8619	0	8828	9604	1	2	10863	15203	1196	1414	2832	0	253	168	355	198	182	287	227	383	301	218	20	94	30	3	32	231
NZ_CP027476.1:1394157:1394789	NRS_1289	SA	0	136	96	77	113	217	782	2	0	0	0	1	419	254	717	0	8112	4615	0	5315	0	5227	6260	0	2	7077	9749	739	964	2045	0	72	64	129	84	86	92	83	126	103	106	7	2	28	0	1	2
NZ_CP027476.1:139461:141197	NRS_132	SA	0	71	28	112	10	0	120	2	3	17	0	0	147	167	292	0	11602	6575	1	7761	0	8076	9182	0	0	10157	13478	1178	1302	1732	0	46	26	57	13	39	39	93	55	65	27	13	110	5	0	778	84
NZ_CP027476.1:1394782:1395996	NRS_1290	SA	0	1348	803	674	752	218	3556	8	0	0	0	2	548	396	858	0	14455	7471	1	10072	0	10199	11731	0	3	12903	17623	1385	1418	3093	0	285	275	635	251	308	433	304	487	376	348	22	6	12	2	145	159
NZ_CP027476.1:1395989:1396717	NRS_1291	SA	0	79	36	76	30	69	351	0	0	85	0	0	94	40	94	0	1647	822	0	1031	0	899	1039	1	2	1314	1813	127	138	1	0	38	31	67	23	39	60	69	104	42	36	8	3	2	4	4	39
NZ_CP027476.1:1397039:1398301	NRS_1292	SA	0	13072	7036	10640	8692	3776	30127	206	1150	2603	2	3	17912	10834	19182	2	8248	4325	2	5061	0	5179	5920	1	74	6890	9348	764	736	1288	0	7977	9352	11147	6803	9261	8303	10295	13886	11225	4358	748	3016	1336	77	3529	3713
NZ_CP027476.1:1398320:1399579	NRS_1293	SA	0	2436	1378	1859	1372	729	5254	24	321	1371	1	0	957	604	1006	0	1879	993	0	1114	0	1318	1326	0	16	1605	2118	151	182	125	0	1820	1957	2006	1255	1692	1721	1349	1768	1500	757	85	528	24	62	476	570
NZ_CP027476.1:1400268:1401035	NRS_1294	SA	0	1709	1072	1582	1047	882	2929	16	51	455	0	0	414	177	271	0	802	461	0	519	0	483	518	0	22	649	993	83	88	165	0	607	629	875	535	743	708	752	1112	661	593	111	398	97	47	387	255
NZ_CP027476.1:1401083:1401556	NRS_1295	SA	1	59	24	38	7	368	30	0	0	133	0	0	55	63	107	0	10044	5466	1	6713	0	6939	7893	0	2	8573	11950	968	1034	2030	0	21	1	24	13	40	11	23	44	24	17	3	5	0	0	31	1
NZ_CP027476.1:1401680:1402381	NRS_1296	SA	1	543	240	522	270	2	921	1	3	212	2	0	790	494	712	1	13146	7188	1	9165	1	8847	10141	1	6	11613	16081	1304	1397	2996	0	340	418	433	285	365	351	978	1425	958	247	528	88	19	77	287	198
NZ_CP027476.1:1402374:1403147	NRS_1297	SA	1	1900	1191	2397	1265	4010	3807	1	10	756	0	0	1383	658	971	1	11290	5932	0	7240	0	7956	8682	0	0	10081	13679	1141	1075	1578	0	1762	1422	1952	1097	1523	1473	6940	8444	6870	1018	357	1870	21	8	5356	2831
NZ_CP027476.1:1403134:1403964	NRS_1298	SA	0	225	97	171	86	0	237	0	4	82	0	1	410	271	414	2	8586	4463	0	5237	0	5413	6166	1	1	7229	9699	735	772	1558	0	148	133	140	75	113	137	602	881	609	116	19	216	8	2	84	172
NZ_CP027476.1:1403957:1404943	NRS_1299	SA	0	228	123	211	121	14	471	37	327	195	0	1	822	464	749	2	14733	7888	1	10624	0	10162	11518	0	0	12853	18253	1400	1470	3248	0	186	177	175	110	186	123	887	1207	875	114	11	265	3	2	297	71
NZ_CP027476.1:1405114:1405299	NRS_RS07180	SA	0	0	0	0	0	0	0	0	0	0	0	0	0	0	0	0	0	0	0	0	0	0	0	0	0	0	0	0	0	0	0	0	0	0	0	0	0	0	0	0	0	0	0	0	0	0	0
NZ_CP027476.1:1405247:1405591	NRS_1300	SA	0	14	34	13	13	1	37	0	2	124	1	0	68	66	106	0	6393	3268	0	3731	0	3736	4351	1	1	5237	7112	553	591	1280	0	33	5	17	7	10	15	33	57	48	13	2	27	9	2	18	0
NZ_CP027476.1:1405796:1407610	NRS_1301	SA	0	0	0	0	0	0	0	0	0	0	0	0	0	0	0	0	0	0	0	0	0	0	0	0	0	0	0	0	0	0	0	0	0	0	0	0	0	0	0	0	0	0	0	0	0	0	0
NZ_CP027476.1:1407750:1408391	NRS_1302	SA	1	209	123	211	85	142	365	46	389	276	0	0	66	57	56	0	3585	1773	0	2012	0	2107	2360	0	0	2861	3922	291	317	690	0	170	157	150	114	173	155	113	145	181	121	1440	1446	126	556	3028	7957
NZ_CP027476.1:1408398:1409249	NRS_1303	SA	0	9	4	11	1	0	18	5	13	46	0	0	18	22	18	0	1392	792	1	924	1	841	1030	0	0	1224	1690	119	134	366	0	16	7	7	10	17	14	6	5	6	3	3	168	21	11	294	784
NZ_CP027476.1:1409296:1410213	NRS_1304	SA	1	855	546	461	288	872	558	56	673	676	0	5	645	319	382	1	15095	7925	1	10881	0	10351	11644	1	3	13286	19037	1442	1342	2616	0	945	606	357	594	1206	941	214	326	273	215	109	8936	41	924	24071	51415
NZ_CP027476.1:1410215:1411141	NRS_1305	SA	0	51	27	31	3	0	73	13	66	17	0	1	151	116	147	0	12693	6717	2	9421	1	8511	9811	1	0	11051	16254	1151	1145	2882	0	70	25	20	14	93	49	15	10	8	6	8	400	48	2	1706	3285
NZ_CP027476.1:141106:142956	NRS_133	SA	0	32	40	27	2	0	134	0	1	40	0	0	53	100	125	0	7141	3808	0	4364	0	4462	5009	0	0	5883	7790	622	726	734	0	25	22	39	18	24	15	37	57	42	24	1	107	34	0	243	106
NZ_CP027476.1:1411332:1412315	NRS_1306	SA	0	23	4	33	6	0	3	269	2730	1815	0	0	53	30	31	0	3718	2004	0	2518	0	2456	2705	0	0	3263	4698	344	303	746	0	75	44	14	38	92	86	3	3	8	14	785	4566	1708	44	4412	11575
NZ_CP027476.1:1413287:1414189	NRS_1307	SA	0	4863	3175	4714	2624	536	9687	19	69	515	3	2	8532	5588	8842	1	9692	4950	2	7405	0	6215	7244	1	25	8168	12443	855	883	1036	0	3819	4306	5292	2963	4049	3418	2764	3851	2658	2386	109	1680	81	8	970	938
NZ_CP027476.1:1414336:1415937	NRS_1308	SA	1	5234	2860	4214	2830	3083	7048	35	127	1403	1	0	7467	5153	5999	1	5800	2998	0	3641	0	3561	3941	1	14	4858	7280	511	454	272	0	2262	2577	2567	1522	2096	1924	1507	1982	1461	1874	57	248	24	5	472	249
NZ_CP027476.1:1416797:1418002	NRS_1310	SA	0	713	339	540	204	89	2231	273	2285	1433	0	0	266	143	420	0	4364	2156	0	2783	0	2479	2912	0	3	3736	5123	359	327	803	0	421	392	475	729	943	1076	1233	1574	1390	230	41	695	213	599	1368	5286
NZ_CP027476.1:1418066:1419055	NRS_1311	SA	0	247	218	283	62	68	1449	46	633	300	0	0	808	513	1654	0	10218	5672	0	8086	0	7046	8015	0	3	9119	13710	922	936	1475	0	318	237	335	451	574	704	939	1155	997	112	436	499	9	114	1239	3813
NZ_CP027476.1:1419057:1419944	NRS_1312	SA	0	478	195	331	238	117	2006	17	148	338	0	0	642	376	1423	1	10672	5727	0	8206	0	7191	8006	0	4	9140	13945	1014	1040	657	0	544	394	518	563	702	839	1345	1591	1419	156	50	338	13	197	2021	5195
NZ_CP027476.1:1419941:1420663	NRS_1313	SA	1	61	36	27	9	5	278	0	0	2	0	0	212	112	417	0	4025	1884	0	2526	0	2193	2667	0	2	3134	4431	324	321	765	0	0	0	0	0	0	1	1	0	0	0	0	0	0	0	1	3
NZ_CP027476.1:1420690:1421409	NRS_1314	SA	1	621	323	607	597	314	2706	231	2085	1653	0	0	421	225	837	0	7464	3917	0	5298	0	4900	5547	0	12	6343	9307	665	638	1614	0	669	682	730	883	1080	1233	2174	2629	2103	250	127	409	442	620	2179	4818
NZ_CP027476.1:1421552:1422703	NRS_1315	SA	0	291	144	198	61	244	1232	1	9	43	0	0	366	233	542	0	6657	3472	0	4849	0	4350	4904	0	2	5715	8503	601	615	1588	0	308	280	412	353	554	535	765	728	573	96	2	122	35	188	392	572
NZ_CP027476.1:1422708:1423793	NRS_1316	SA	0	201	109	342	169	87	877	10	115	142	0	0	727	446	999	0	10004	5419	0	6810	0	6779	7450	0	0	8862	12547	924	874	2035	0	333	332	518	455	670	662	790	936	545	144	11	46	177	103	395	922
NZ_CP027476.1:1423783:1425048	NRS_1317	SA	0	585	199	335	288	114	1287	41	483	205	0	0	386	224	449	0	3323	1897	0	2081	0	2181	2441	0	5	3026	4334	309	284	545	0	332	485	410	317	436	423	447	539	472	170	26	80	54	78	76	324
NZ_CP027476.1:1425288:1425689	NRS_1318	SA	1	42	11	20	77	34	81	0	0	38	0	0	60	37	75	0	4327	2156	1	2491	0	2412	2759	0	3	3648	4928	341	372	701	0	46	34	40	22	17	31	57	51	42	25	229	11	0	1	1	2
NZ_CP027476.1:1425886:1426086	NRS_1319	SA	0	0	0	0	0	0	0	0	0	0	0	0	0	0	0	0	0	0	0	0	0	0	0	0	0	0	0	0	0	0	0	0	0	0	0	0	0	0	0	0	0	0	0	0	0	0	0
NZ_CP027476.1:1426257:1426565	NRS_1320	SA	0	0	0	0	0	0	0	0	0	0	0	0	0	0	0	0	0	0	0	0	0	0	0	0	0	0	0	0	0	0	0	0	0	0	0	0	0	0	0	0	0	0	0	0	0	0	0
NZ_CP027476.1:1426728:1426997	NRS_1321	SA	0	0	0	0	0	0	0	0	0	0	0	0	0	0	0	0	0	0	0	0	0	0	0	0	0	0	0	0	0	0	0	0	0	0	0	0	0	0	0	0	0	0	0	0	0	0	0
NZ_CP027476.1:1427016:1427645	NRS_1322	SA	0	0	0	0	0	0	0	0	0	0	0	0	0	0	0	0	0	0	0	0	0	0	0	0	0	0	0	0	0	0	0	0	0	0	0	0	0	0	0	0	0	0	0	0	0	0	0
NZ_CP027476.1:1427677:1428813	NRS_1323	SA	0	1243	854	1030	968	1079	2838	8	94	514	0	0	3840	2081	4561	0	5329	2795	0	3773	0	3197	3818	0	4	4472	6616	437	494	1220	0	1452	1542	1855	1066	1672	1418	1834	2757	1933	555	210	716	276	373	472	1784
NZ_CP027476.1:142931:143707	NRS_134	SA	0	342	184	269	197	6	822	39	563	162	1	0	207	167	336	1	12289	6613	1	7906	0	8641	9866	0	1	10818	14014	1267	1430	4126	0	160	171	269	113	155	131	252	284	283	163	12	514	290	1	1445	666
NZ_CP027476.1:1429826:1431169	NRS_1324	SA	0	0	0	0	0	0	0	0	0	0	0	0	0	0	0	0	0	0	0	0	0	0	0	0	0	0	0	0	0	0	0	0	0	0	0	0	0	0	0	0	0	0	0	0	0	0	0
NZ_CP027476.1:1431394:1433280	NRS_1325	SA	0	2089	1153	1855	1147	879	5419	8	7	824	0	0	1541	968	2230	0	8139	4183	0	5233	0	5062	5740	0	4	6717	9543	725	677	1501	0	708	981	1287	892	1136	1384	1005	1635	1313	729	59	345	30	2	376	172
NZ_CP027476.1:1433294:1434085	NRS_1326	SA	0	1390	974	1277	899	566	3895	3	4	4	0	0	1262	686	1478	0	3512	1786	0	2045	0	2217	2315	0	14	2890	4305	292	310	751	0	521	807	1185	752	832	924	871	1299	1054	604	14	269	7	104	191	246
NZ_CP027476.1:1434266:1434469	NRS_1327	SA	0	0	0	0	0	0	0	0	0	0	0	0	0	0	0	0	0	0	0	0	0	0	0	0	0	0	0	0	0	0	0	0	0	0	0	0	0	0	0	0	0	0	0	0	0	0	0
NZ_CP027476.1:1434498:1435307	NRS_1328	SA	1	22697	16944	23812	13088	15659	45484	790	5928	4537	8	1	28299	12280	24215	4	6728	3613	1	4850	2	4612	5155	1	119	5736	8338	624	663	1541	0	24076	26354	22619	14600	20728	19944	22602	32404	20066	10372	3208	19331	2122	2339	18956	35690
NZ_CP027476.1:1435887:1437155	NRS_1329	SA	0	2505	1651	2484	1345	217	3760	296	3047	1792	1	1	5473	2327	3293	0	7159	3774	1	4594	0	4462	5076	0	3	6125	8711	590	657	1356	0	4121	3384	2275	1589	2717	2149	2405	3838	2626	1188	142	2485	2453	1229	8097	8625
NZ_CP027476.1:143707:144909	NRS_135	SA	0	283	158	210	117	172	510	3	15	8	0	1	162	177	304	0	11612	6445	0	7975	0	8454	10067	0	0	10209	13813	1238	1391	820	0	113	148	168	78	106	87	186	177	139	94	16	190	0	0	796	591
NZ_CP027476.1:1437169:1439967	NRS_1330	SA	0	976	522	755	227	166	1395	56	625	502	0	0	2237	1246	1697	1	8197	4330	0	5268	0	5348	5639	0	0	7126	10613	696	775	1717	0	1611	1341	843	445	827	574	737	1268	782	295	213	850	188	78	1855	2117
NZ_CP027476.1:1440251:1441606	NRS_1331	SA	0	1560	954	1553	1262	1049	2657	7	50	2471	1	0	489	273	353	0	1556	897	0	1083	0	977	1101	0	0	1399	1893	125	117	346	0	1751	1645	2099	1021	1580	1200	2048	3316	2228	1497	347	3212	34	211	1706	2783
NZ_CP027476.1:1441603:1442262	NRS_1332	SA	0	1139	900	1232	1012	234	2058	39	331	684	1	0	4113	2150	2739	0	9862	5138	0	6292	0	6759	7432	0	0	8552	11723	841	894	1876	0	794	596	789	438	560	484	756	1036	793	678	31	523	374	50	1079	900
NZ_CP027476.1:1442524:1442655	NRS_RS07360	SA	0	0	0	0	0	0	0	0	0	0	0	0	0	0	0	0	0	0	0	0	0	0	0	0	0	0	0	0	0	0	0	0	0	0	0	0	0	0	0	0	0	0	0	0	0	0	0
NZ_CP027476.1:1442732:1442932	NRS_RS07365	SA	0	0	0	0	0	0	0	0	0	0	0	0	0	0	0	0	0	0	0	0	0	0	0	0	0	0	0	0	0	0	0	0	0	0	0	0	0	0	0	0	0	0	0	0	0	0	0
NZ_CP027476.1:1443176:1443661	NRS_1333	SA	0	0	0	0	0	0	0	0	0	0	0	0	0	0	0	0	0	0	0	0	0	0	0	0	0	0	0	0	0	0	0	0	0	0	0	0	0	0	0	0	0	0	0	0	0	0	0
NZ_CP027476.1:1443792:1444406	NRS_1335	SA	0	271	180	175	310	0	676	1	1	28	9	0	483	326	488	0	4176	2214	0	3040	0	2967	3292	0	2	3663	5376	395	433	1017	0	119	110	156	69	89	81	134	236	115	115	3	50	6	0	188	265
NZ_CP027476.1:1444423:1445493	NRS_1336	SA	0	3078	1646	2442	1466	554	5097	8	12	310	1	1	4425	2679	3590	1	8592	4631	1	6403	0	5885	6603	1	8	7561	10836	846	890	818	0	1943	1692	2099	925	1181	1373	2416	2924	2277	1621	108	595	167	39	767	831
NZ_CP027476.1:1445505:1446014	NRS_1337	SA	0	5553	3040	5267	2804	1457	8462	59	674	119	0	2	13379	6453	9870	2	14095	7451	2	10457	0	9869	10926	0	26	12395	18304	1346	1476	132	0	3036	2351	3566	1648	1723	1902	3148	4696	4114	2915	65	956	26	77	700	955
NZ_CP027476.1:1446414:1447904	NRS_1338	SA	1	2154	1340	1705	1243	682	5216	46	361	1204	1	0	3737	1758	4115	1	6800	3685	0	4346	0	4645	4972	0	12	5721	8340	608	709	1375	0	1064	1636	2661	1103	1351	1517	1995	2713	2063	920	460	989	159	33	562	729
NZ_CP027476.1:1448096:1448317	NRS_1339	SA	0	0	0	0	0	0	0	0	0	0	0	0	0	0	0	0	0	0	0	0	0	0	0	0	0	0	0	0	0	0	0	0	0	0	0	0	0	0	0	0	0	0	0	0	0	0	0
NZ_CP027476.1:1448317:1448817	NRS_1340	SA	0	397	251	298	151	132	1017	30	229	761	0	0	304	256	452	0	1496	801	0	936	0	1019	1088	0	0	1328	1786	127	135	280	0	359	425	349	165	249	245	314	406	307	225	380	54	4	2	73	206
NZ_CP027476.1:1448829:1449257	NRS_1341	SA	0	0	0	0	0	0	0	0	0	0	0	0	0	0	0	0	0	0	0	0	0	0	0	0	0	0	0	0	0	0	0	0	0	0	0	0	0	0	0	0	0	0	0	0	0	0	0
NZ_CP027476.1:144913:145677	NRS_136	SA	0	0	0	0	0	0	0	0	0	0	0	0	0	0	0	0	0	0	0	0	0	0	0	0	0	0	0	0	0	0	0	0	0	0	0	0	0	0	0	0	0	0	0	0	0	0	0
NZ_CP027476.1:1449250:1449783	NRS_1342	SA	0	0	0	0	0	0	0	0	0	0	0	0	0	0	0	0	0	0	0	0	0	0	0	0	0	0	0	0	0	0	0	0	0	0	0	0	0	0	0	0	0	0	0	0	0	0	0
NZ_CP027476.1:1449869:1450708	NRS_1343	SA	0	1077	707	1030	642	407	2142	25	162	348	0	0	3061	1642	2543	0	2677	1357	0	1404	0	1460	1756	0	11	2153	2899	213	251	510	0	825	850	879	421	565	518	449	699	594	439	35	221	54	41	283	202
NZ_CP027476.1:1450723:1451202	NRS_1344	SA	0	9062	6922	10484	5872	2295	19574	112	841	240	6	0	18771	8874	14455	0	6342	3151	0	3696	0	4103	4391	0	50	5322	7130	546	554	1157	0	7563	9283	9605	4682	5778	5916	5458	7968	6385	5249	140	2458	798	16	4067	3783
NZ_CP027476.1:1451402:1452358	NRS_1345	SA	0	4725	3161	4831	2671	5701	10105	90	618	2533	2	1	9228	4153	7610	0	6658	3404	0	4320	0	4298	4898	0	22	5860	8109	630	608	1431	0	4519	4530	5318	2848	4066	4015	3925	5442	4079	2952	424	2063	102	209	2114	2292
NZ_CP027476.1:1452782:1453219	NRS_1346	SA	0	369	225	325	234	105	974	2	3	64	1	0	1265	695	1130	0	5318	2737	0	2931	0	3032	3575	0	0	4251	6095	460	499	979	0	259	232	326	210	246	283	180	274	231	144	9	119	2	1	97	139
NZ_CP027476.1:1453235:1454359	NRS_1347	SA	1	3471	1737	2338	1492	3124	5791	17	18	1600	2	0	7773	4328	6842	0	10354	5729	0	7396	0	7311	8519	0	8	9164	13364	1081	1250	2292	0	1255	1370	1775	1021	1587	1431	1233	1992	1246	1012	135	613	217	2	300	667
NZ_CP027476.1:1454397:1454648	NRS_1348	SA	0	0	0	0	0	0	0	0	0	0	0	0	0	0	0	0	0	0	0	0	0	0	0	0	0	0	0	0	0	0	0	0	0	0	0	0	0	0	0	0	0	0	0	0	0	0	0
NZ_CP027476.1:1454660:1454854	NRS_RS07445	SA	0	0	0	0	0	0	0	0	0	0	0	0	0	0	0	0	0	0	0	0	0	0	0	0	0	0	0	0	0	0	0	0	0	0	0	0	0	0	0	0	0	0	0	0	0	0	0
NZ_CP027476.1:1455099:1455803	NRS_1349	SA	0	5783	2862	3932	3214	2140	7850	7	13	2910	2	1	4673	2938	3229	0	14577	7905	1	11038	0	10368	12041	0	17	12717	18362	1376	1561	59	0	1386	1481	2601	3067	3702	3960	2282	3696	2189	1842	43	1490	40	11	552	565
NZ_CP027476.1:1455868:1455999	NRS_1350	SA	0	0	0	0	0	0	0	0	0	0	0	0	0	0	0	0	0	0	0	0	0	0	0	0	0	0	0	0	0	0	0	0	0	0	0	0	0	0	0	0	0	0	0	0	0	0	0
NZ_CP027476.1:1456344:1456745	NRS_1351	SA	0	0	0	0	0	0	0	0	0	0	0	0	0	0	0	0	0	0	0	0	0	0	0	0	0	0	0	0	0	0	0	0	0	0	0	0	0	0	0	0	0	0	0	0	0	0	0
NZ_CP027476.1:1456804:1488069	NRS_1352	SA	0	72	41	68	22	0	107	0	0	28	0	0	122	88	141	0	6651	3716	0	4187	0	5120	5874	0	0	5998	7312	731	852	1361	0	38	37	40	24	35	31	32	33	24	25	5	15	0	0	49	50
NZ_CP027476.1:145873:146280	NRS_137	SA	0	0	0	0	0	0	0	0	0	0	0	0	0	0	0	0	0	0	0	0	0	0	0	0	0	0	0	0	0	0	0	0	0	0	0	0	0	0	0	0	0	0	0	0	0	0	0
NZ_CP027476.1:146330:146956	NRS_138	SA	0	199	152	199	130	126	315	21	197	121	0	0	291	168	238	0	1819	894	0	834	0	1060	1224	0	5	1543	1861	169	185	475	0	131	141	195	316	266	259	538	747	673	104	9	573	2	5	483	94
NZ_CP027476.1:147168:147944	NRS_139	SA	1	687	567	488	396	84	1592	129	1152	550	0	1	330	265	447	1	5777	3114	0	3508	0	4098	4529	0	3	5145	6375	554	633	1701	0	425	450	291	356	384	398	760	962	693	133	69	526	370	13	551	944
NZ_CP027476.1:14748:15443	NRS_18	SA	0	1101	526	762	621	683	2981	3	12	518	2	0	849	632	1400	0	8952	4681	1	5273	0	6039	6942	0	1	7693	9703	878	894	1543	0	131	167	502	243	232	353	379	534	515	328	5	270	12	12	205	40
NZ_CP027476.1:148088:148210	NRS_RS00755	SA	0	0	0	0	0	0	0	0	0	0	0	0	0	0	0	0	0	0	0	0	0	0	0	0	0	0	0	0	0	0	0	0	0	0	0	0	0	0	0	0	0	0	0	0	0	0	0
NZ_CP027476.1:148280:149260	NRS_140	SA	0	420	389	445	133	0	617	0	0	102	0	0	444	293	423	1	10321	5515	1	6246	0	7171	7773	0	0	9061	11866	1018	1250	3053	0	351	276	340	223	360	229	575	848	601	224	9	235	17	2	141	96
NZ_CP027476.1:1488467:1489858	NRS_1353	SA	1	1888	997	1333	813	1518	4314	18	143	100	0	1	3158	1878	3927	1	7855	4313	1	5545	0	5288	6250	0	4	6709	9428	758	909	1383	0	4097	3280	1943	534	1441	850	250	359	189	628	69	1491	99	8	1552	222
NZ_CP027476.1:1490015:1491337	NRS_1354	SA	0	4725	2308	3537	2232	2512	8626	20	79	399	1	0	6515	3886	6475	1	10353	5709	2	7156	0	6944	7760	0	20	8687	12565	959	1177	865	0	8181	6637	3345	863	2492	1409	377	420	302	1595	58	3337	34	5	4069	904
NZ_CP027476.1:1491368:1492408	NRS_1355	SA	0	4442	2656	3740	2097	1329	5931	30	67	1369	0	0	2395	1420	1531	0	6241	3408	1	3604	0	3641	4205	0	4	5180	6884	542	706	940	0	5585	5523	2275	631	1312	839	332	442	210	1522	84	3883	367	4	2977	675
NZ_CP027476.1:149223:149915	NRS_141	SA	2	504	420	553	77	2115	1028	3	0	166	0	0	924	597	976	1	19128	10372	3	13230	0	14529	15814	1	1	17218	22310	1999	2250	5878	0	450	348	331	250	373	330	484	653	704	284	22	538	13	141	390	169
NZ_CP027476.1:1492503:1493621	NRS_1356	SA	1	2910	1630	2517	1161	116	3095	34	288	38	0	0	11934	5697	6513	0	7770	4362	0	5126	1	5159	5895	0	10	6518	9117	725	971	1814	0	4416	3400	1651	399	1091	622	173	355	120	1109	28	3062	20	129	2078	372
NZ_CP027476.1:1494096:1494974	NRS_1357	SA	0	1357	723	1214	678	290	3484	25	204	424	0	0	2064	1111	2373	1	6046	3272	0	3886	0	3977	4345	0	8	5246	7005	564	571	1263	0	1244	1338	1502	895	1169	1199	1090	1530	1190	637	36	271	87	33	462	464
NZ_CP027476.1:1494994:1498434	NRS_1358	SA	0	1892	1012	1568	912	406	4760	13	50	1110	0	0	3624	1877	3934	0	6991	3674	1	4345	0	4386	4938	0	8	5836	7992	628	677	1399	0	2197	2052	2694	1690	2188	2251	2181	2937	2203	1059	273	891	31	56	599	827
NZ_CP027476.1:1498738:1500078	NRS_1359	SA	0	617	331	448	452	165	385	2	1	303	0	0	2792	1804	978	1	4724	2414	1	2635	0	2926	3495	0	2	3994	4960	419	453	1013	0	486	279	206	114	180	84	116	198	141	185	26	331	8	0	471	131
NZ_CP027476.1:1500284:1500616	NRS_1360	SA	0	0	0	0	0	0	0	0	0	0	0	0	0	0	0	0	0	0	0	0	0	0	0	0	0	0	0	0	0	0	0	0	0	0	0	0	0	0	0	0	0	0	0	0	0	0	0
NZ_CP027476.1:1500700:1501845	NRS_1361	SA	1	4470	2288	3970	1768	1580	7694	11	40	1506	1	0	4626	2199	3401	0	4648	2459	0	2413	0	3059	3127	0	17	3954	5021	410	389	934	0	3302	3143	3206	1862	3025	2453	2417	3037	2104	1671	52	770	97	11	1373	404
NZ_CP027476.1:150125:151291	NRS_142	SA	0	141	126	91	39	1	343	0	5	18	0	0	371	193	315	0	8462	4827	2	5016	0	5702	6439	0	0	7240	9596	804	945	2420	0	96	135	107	80	135	84	141	161	119	68	8	80	3	1	53	19
NZ_CP027476.1:1502496:1502840	NRS_1363	SA	0	0	0	0	0	0	0	0	0	0	0	0	0	0	0	0	0	0	0	0	0	0	0	0	0	0	0	0	0	0	0	0	0	0	0	0	0	0	0	0	0	0	0	0	0	0	0
NZ_CP027476.1:1502854:1503417	NRS_1364	SA	5	58949	37898	57267	36459	17740	144677	2039	18026	66769	1609	6	67275	31160	67308	3	8762	4761	0	6071	2	6085	6701	4	430	7728	10756	818	757	2072	0	56510	64664	69626	36131	49131	48692	76593	107948	67115	29425	8102	37982	17200	6013	48196	70491
NZ_CP027476.1:1503410:1503760	NRS_1365	SA	0	0	0	0	0	0	0	0	0	0	0	0	0	0	0	0	0	0	0	0	0	0	0	0	0	0	0	0	0	0	0	0	0	0	0	0	0	0	0	0	0	0	0	0	0	0	0
NZ_CP027476.1:1503815:1503994	NRS_RS07535	SA	0	0	0	0	0	0	0	0	0	0	0	0	0	0	0	0	0	0	0	0	0	0	0	0	0	0	0	0	0	0	0	0	0	0	0	0	0	0	0	0	0	0	0	0	0	0	0
NZ_CP027476.1:1504300:1504926	NRS_1366	SA	0	2832	1566	2565	1498	1073	4657	9	19	1823	0	1	7213	4219	5109	1	5036	2404	0	3038	1	3359	3575	0	11	4360	5822	486	394	1106	0	1786	1869	1671	1102	1626	1423	1109	1750	1248	994	297	680	1153	91	1472	860
NZ_CP027476.1:1504923:1507106	NRS_1367	SA	0	8557	4904	6795	5070	8159	13187	53	169	3168	9	1	15881	9628	13436	1	7882	4015	0	4872	0	5283	6055	0	27	6763	8797	690	648	1478	0	5752	5011	5640	3159	4648	4162	4052	5656	3947	3083	84	2166	301	306	3241	2487
NZ_CP027476.1:1507672:1508013	NRS_1368	SA	0	0	0	0	0	0	0	0	0	0	0	0	0	0	0	0	0	0	0	0	0	0	0	0	0	0	0	0	0	0	0	0	0	0	0	0	0	0	0	0	0	0	0	0	0	0	0
NZ_CP027476.1:1508018:1508677	NRS_1369	SA	0	2851	1814	2537	1777	2109	6044	202	1996	1665	3	0	2528	1283	2552	0	4935	2398	0	2924	0	3206	3658	1	15	4157	5273	443	364	191	0	4021	3823	4175	2606	3559	3922	5321	7861	5224	2322	349	1896	682	188	2376	4156
NZ_CP027476.1:1508667:1509353	NRS_1370	SA	0	2415	1579	2567	1366	871	5351	25	68	1349	1	0	3848	1856	3358	0	4737	2374	2	2752	0	3024	3021	0	19	3734	5321	400	403	1002	0	1704	1787	1871	1198	1504	1443	2190	3067	2184	1076	57	474	261	42	888	1460
NZ_CP027476.1:1509681:1510973	NRS_1371	SA	0	6774	3601	4864	3197	3019	9429	17	55	2493	3	0	5316	3253	3616	0	12159	6334	1	8202	1	8606	9491	0	24	10674	14363	1227	1109	3144	0	3191	2981	3014	2055	3001	2416	2141	3038	2144	2012	36	295	44	10	567	664
NZ_CP027476.1:1511295:1513988	NRS_1372	SA	0	1283	780	1125	533	1012	3013	19	113	1283	0	0	3171	1820	3346	0	7788	4037	0	5002	0	5023	5773	0	5	6482	9006	674	688	993	0	1609	1766	1846	1098	1329	1325	1210	1610	1382	927	290	442	79	66	435	453
NZ_CP027476.1:151272:152510	NRS_143	SA	0	5	4	5	1	0	46	0	4	11	0	1	41	37	41	0	2337	1171	0	1120	0	1306	1429	0	1	1802	2227	189	217	755	0	4	6	13	8	5	3	3	5	15	1	3	0	0	0	2	13
NZ_CP027476.1:1514012:1514983	NRS_1373	SA	0	1086	751	1048	796	113	3069	89	1083	391	0	0	1503	954	1812	0	7565	3963	1	4964	0	4812	5759	0	7	6405	8812	701	728	1725	0	1320	1265	1315	718	1085	908	1115	1311	1003	439	286	500	39	11	446	270
NZ_CP027476.1:1514970:1516172	NRS_1374	SA	0	444	310	411	340	86	1217	4	2	136	0	0	209	149	199	0	942	488	0	552	0	546	652	0	4	763	1013	98	74	51	0	482	446	500	293	382	368	442	604	494	217	77	169	6	0	158	128
NZ_CP027476.1:1516177:1517319	NRS_1375	SA	0	1198	822	1258	649	285	2537	61	493	682	0	0	1103	697	1105	0	4688	2334	0	2678	0	3027	3256	0	7	3999	5025	429	382	886	0	1001	1167	1094	601	795	681	1129	1381	1108	541	57	400	54	32	598	389
NZ_CP027476.1:1517560:1517877	NRS_1376	SA	0	0	0	0	0	0	0	0	0	0	0	0	0	0	0	0	0	0	0	0	0	0	0	0	0	0	0	0	0	0	0	0	0	0	0	0	0	0	0	0	0	0	0	0	0	0	0
NZ_CP027476.1:1518214:1518894	NRS_1377	SA	5	40638	23274	35723	27436	20884	78052	4887	47362	20383	20	0	54834	35663	66675	2	9742	5229	2	6866	3	6460	7590	1	298	8382	11596	957	1025	2479	0	23580	28005	32724	18000	24685	26123	21320	32202	20209	14732	8636	17853	8417	1675	7124	15488
NZ_CP027476.1:1518966:1519553	NRS_1378	SA	0	1633	1156	1754	1177	190	4093	9	1	895	3	0	4664	2608	4840	2	6938	3504	0	3801	0	4475	5043	0	5	6036	7777	642	654	1352	0	1201	1704	2381	1366	1618	1612	1441	1954	1374	1138	19	87	29	62	412	297
NZ_CP027476.1:1519543:1520118	NRS_1379	SA	0	128	64	111	48	19	343	0	4	137	0	0	395	199	359	0	2122	1072	0	1172	0	1198	1482	0	0	1782	2158	167	186	370	0	95	94	131	81	103	112	95	104	86	65	0	57	2	0	42	15
NZ_CP027476.1:1520132:1521376	NRS_1380	SA	0	1095	580	787	723	567	2324	4	50	513	1	0	1573	946	1625	0	6554	3233	0	3497	0	4112	4620	0	5	5509	7058	574	539	1329	0	622	756	847	503	700	705	623	959	667	428	39	313	28	16	196	40
NZ_CP027476.1:1521383:1522681	NRS_1381	SA	0	3252	1945	2941	1669	2353	6876	6	15	1142	0	0	3370	1871	3432	1	6914	3529	0	4392	0	4862	5334	0	10	6157	8064	637	624	1463	0	1562	1929	2219	1337	2066	1897	1758	2456	1804	1094	27	609	63	12	622	451
NZ_CP027476.1:1522691:1523755	NRS_1382	SA	0	1530	695	847	750	438	2443	2	2	171	0	0	610	353	557	1	4957	2656	0	2775	0	3097	3391	0	5	4099	5531	451	514	0	0	433	545	661	357	551	587	530	734	610	342	15	44	3	2	286	70
NZ_CP027476.1:1523781:1524947	NRS_1383	SA	0	3927	2284	2738	1372	1516	7964	14	8	11	3	2	1863	1209	1838	0	9255	4872	1	6348	0	6445	7130	0	24	7986	11344	883	866	2244	0	1256	1365	2050	1279	1610	1580	1793	2688	2099	1295	146	812	16	10	1124	566
NZ_CP027476.1:152500:153930	NRS_144	SA	1	308	152	297	120	2	515	0	0	111	0	0	300	255	404	1	8422	4532	1	5270	1	5975	6755	0	0	7361	9531	856	978	2795	0	144	181	202	131	137	116	119	236	131	87	9	11	3	18	124	25
NZ_CP027476.1:1525333:1525533	NRS_RS07635	SA	0	0	0	0	0	0	0	0	0	0	0	0	0	0	0	0	0	0	0	0	0	0	0	0	0	0	0	0	0	0	0	0	0	0	0	0	0	0	0	0	0	0	0	0	0	0	0
NZ_CP027476.1:1525742:1526191	NRS_1384	SA	0	0	0	0	0	0	0	0	0	0	0	0	0	0	0	0	0	0	0	0	0	0	0	0	0	0	0	0	0	0	0	0	0	0	0	0	0	0	0	0	0	0	0	0	0	0	0
NZ_CP027476.1:1526283:1527242	NRS_1385	SA	3	10754	7136	9533	6488	4794	19162	119	732	729	6	1	12356	6051	9393	0	4596	2356	0	2542	0	2874	3211	1	49	3837	5085	410	377	597	0	6486	8474	9066	5195	6699	6698	7042	9631	6991	5057	215	2326	802	295	3385	1930
NZ_CP027476.1:1527244:1527969	NRS_1386	SA	0	17378	11779	16548	12550	8615	34316	159	768	8422	3	2	7300	3749	5715	0	3606	1853	0	2003	1	2221	2519	0	139	3025	3872	280	271	319	0	8992	11131	11958	6686	8949	8095	9499	13575	9277	7215	1226	3755	900	240	4412	2912
NZ_CP027476.1:1527972:1528544	NRS_1387	SA	0	3435	2422	3448	2287	1511	6287	15	16	1233	1	0	7258	3610	5061	0	2489	1261	1	1330	0	1458	1637	0	21	1996	2469	201	201	448	0	3375	3044	3599	1908	2630	2297	3161	4478	3584	2128	354	1699	457	158	676	856
NZ_CP027476.1:1528975:1529247	NRS_1388	SA	0	0	0	0	0	0	0	0	0	0	0	0	0	0	0	0	0	0	0	0	0	0	0	0	0	0	0	0	0	0	0	0	0	0	0	0	0	0	0	0	0	0	0	0	0	0	0
NZ_CP027476.1:1529418:1530416	NRS_1389	SA	0	19631	10188	14388	11622	9727	40563	101	504	3762	3	1	6050	3821	6816	2	15041	8140	2	11187	0	10791	12255	2	91	13558	18848	1418	1429	3736	0	12178	13546	13980	7605	11441	10844	7548	11853	8312	6834	142	2127	270	62	3911	2130
NZ_CP027476.1:1530433:1531743	NRS_1390	SA	2	17985	11025	15255	8304	16045	36335	166	1221	2106	4	2	16889	11376	20247	2	11159	5585	0	6944	1	7389	8407	1	64	9555	12482	1017	965	1390	0	11732	12712	15037	7858	10401	9215	9597	12755	8700	6774	885	6045	485	474	5397	2687
NZ_CP027476.1:1531965:1533140	NRS_1391	SA	0	247	159	220	276	275	590	21	160	329	0	0	313	187	295	0	1023	523	0	566	0	587	651	0	3	757	987	84	77	230	0	176	170	215	119	131	134	159	222	193	119	106	257	96	27	148	275
NZ_CP027476.1:1533397:1533588	NRS_RS07685	SA	0	0	0	0	0	0	0	0	0	0	0	0	0	0	0	0	0	0	0	0	0	0	0	0	0	0	0	0	0	0	0	0	0	0	0	0	0	0	0	0	0	0	0	0	0	0	0
NZ_CP027476.1:1533705:1533821	NRS_1392	SA	0	0	0	0	0	0	0	0	0	0	0	0	0	0	0	0	0	0	0	0	0	0	0	0	0	0	0	0	0	0	0	0	0	0	0	0	0	0	0	0	0	0	0	0	0	0	0
NZ_CP027476.1:1533852:1534511	NRS_1393	SA	0	8918	5031	7262	4095	2835	14876	56	288	1268	2	2	6742	3577	5161	1	14891	7976	3	10546	0	10813	11545	1	28	13145	18529	1412	1391	3497	0	4896	4962	6315	3367	4608	4397	5274	8379	5721	4039	282	1578	773	26	1282	913
NZ_CP027476.1:1534588:1535556	NRS_1394	SA	0	1562	1031	1520	549	310	2953	5	5	821	1	0	3401	1818	2607	0	7114	3518	1	4661	0	4600	5355	1	3	5987	7942	646	616	1484	0	1047	891	920	580	901	802	1060	1368	1022	672	13	171	23	1	832	451
NZ_CP027476.1:1535671:1536657	NRS_1395	SA	0	5749	3505	4801	2802	2847	9630	64	462	615	1	1	6804	3776	5937	0	6845	3626	1	4503	0	4769	5506	0	37	6074	7999	664	664	1518	0	3063	2707	2100	1348	1976	1713	2343	3299	2023	1374	26	865	1384	197	705	667
NZ_CP027476.1:1536818:1536934	NRS_RS07715	SA	0	0	0	0	0	0	0	0	0	0	0	0	0	0	0	0	0	0	0	0	0	0	0	0	0	0	0	0	0	0	0	0	0	0	0	0	0	0	0	0	0	0	0	0	0	0	0
NZ_CP027476.1:1537059:1538519	NRS_1396	SA	1	6457	4708	6575	3227	1026	14665	40	65	1549	2	1	15889	5992	12472	1	9575	5278	1	6021	1	6607	7309	0	25	8483	11212	930	1044	1897	0	7102	7387	7891	5380	7367	6886	8195	12028	8182	3114	223	5419	251	55	6650	10203
NZ_CP027476.1:1538672:1540051	NRS_1397	SA	0	1683	1006	1153	898	356	3207	5	21	527	0	0	1827	924	1726	0	7179	3743	2	4406	0	4780	5136	0	2	6164	8035	661	668	883	0	1398	1261	1219	718	1059	1066	1162	1449	1073	569	11	297	17	4	1123	1304
NZ_CP027476.1:1540041:1540994	NRS_1398	SA	0	369	309	335	140	31	980	130	1244	349	9	0	1942	903	1837	0	4541	2500	0	2978	1	3163	3589	0	2	3843	5196	453	486	822	0	788	688	760	487	714	721	672	952	530	290	30	558	58	51	448	722
NZ_CP027476.1:1541102:1541350	NRS_1399	SA	0	0	0	0	0	0	0	0	0	0	0	0	0	0	0	0	0	0	0	0	0	0	0	0	0	0	0	0	0	0	0	0	0	0	0	0	0	0	0	0	0	0	0	0	0	0	0
NZ_CP027476.1:1541456:1542001	NRS_1400	SA	0	1272	793	727	668	404	2306	5	2	1101	2	1	1586	991	1883	1	9416	5066	1	6558	0	6650	7370	1	10	8063	11186	931	1080	311	0	1152	1131	1345	1368	2104	2256	2425	3723	2415	578	333	528	25	149	805	1396
NZ_CP027476.1:154198:154797	NRS_145	SA	0	91	46	52	47	83	140	14	151	91	0	0	462	268	390	0	1878	956	0	1131	0	1139	1421	0	0	1594	1872	180	212	492	0	53	56	49	21	11	22	25	38	19	29	3	67	66	1	40	40
NZ_CP027476.1:1542280:1542399	NRS_1402	SA	0	0	0	0	0	0	0	0	0	0	0	0	0	0	0	0	0	0	0	0	0	0	0	0	0	0	0	0	0	0	0	0	0	0	0	0	0	0	0	0	0	0	0	0	0	0	0
NZ_CP027476.1:1542598:1543512	NRS_1403	SA	0	241	150	220	151	0	284	0	0	51	0	0	205	113	177	0	4422	2370	0	2588	0	3002	3113	0	0	3832	4868	422	473	0	0	193	251	331	225	291	291	352	543	478	153	62	203	2	0	101	139
NZ_CP027476.1:1543527:1543733	NRS_1404	SA	0	0	0	0	0	0	0	0	0	0	0	0	0	0	0	0	0	0	0	0	0	0	0	0	0	0	0	0	0	0	0	0	0	0	0	0	0	0	0	0	0	0	0	0	0	0	0
NZ_CP027476.1:1543726:1544664	NRS_1405	SA	0	131	106	117	82	12	293	2	13	0	0	0	93	62	81	0	2120	1120	0	1047	0	1511	1641	0	0	2010	2061	213	227	0	0	100	95	118	64	140	144	167	211	164	56	49	56	1	2	30	39
NZ_CP027476.1:15440:15769	NRS_19	SA	0	0	0	0	0	0	0	0	0	0	0	0	0	0	0	0	0	0	0	0	0	0	0	0	0	0	0	0	0	0	0	0	0	0	0	0	0	0	0	0	0	0	0	0	0	0	0
NZ_CP027476.1:1544721:1545638	NRS_1406	SA	0	323	256	353	238	95	759	4	3	361	1	0	608	360	517	2	9082	4876	1	5293	1	6890	7387	1	3	8202	9387	974	1040	0	0	465	401	639	582	746	638	987	1400	980	307	1130	1253	4	2	733	380
NZ_CP027476.1:1545729:1545914	NRS_1407	SA	0	0	0	0	0	0	0	0	0	0	0	0	0	0	0	0	0	0	0	0	0	0	0	0	0	0	0	0	0	0	0	0	0	0	0	0	0	0	0	0	0	0	0	0	0	0	0
NZ_CP027476.1:1546163:1547146	NRS_1408	SA	0	0	0	0	0	0	0	0	0	0	0	0	0	0	0	0	0	0	0	0	0	0	0	0	0	0	0	0	0	0	0	0	0	0	0	0	0	0	0	0	0	0	0	0	0	0	0
NZ_CP027476.1:1547142:1548080	NRS_1409	SA	0	0	0	0	0	0	0	0	0	0	0	0	0	0	0	0	0	0	0	0	0	0	0	0	0	0	0	0	0	0	0	0	0	0	0	0	0	0	0	0	0	0	0	0	0	0	0
NZ_CP027476.1:1548470:1549924	NRS_1410	SA	0	0	0	0	0	0	0	0	0	0	0	0	0	0	0	0	0	0	0	0	0	0	0	0	0	0	0	0	0	0	0	0	0	0	0	0	0	0	0	0	0	0	0	0	0	0	0
NZ_CP027476.1:1549935:1550237	NRS_1411	SA	0	0	0	0	0	0	0	0	0	0	0	0	0	0	0	0	0	0	0	0	0	0	0	0	0	0	0	0	0	0	0	0	0	0	0	0	0	0	0	0	0	0	0	0	0	0	0
NZ_CP027476.1:1550373:1550672	NRS_1412	SA	0	0	0	0	0	0	0	0	0	0	0	0	0	0	0	0	0	0	0	0	0	0	0	0	0	0	0	0	0	0	0	0	0	0	0	0	0	0	0	0	0	0	0	0	0	0	0
NZ_CP027476.1:1550718:1550882	NRS_1413	SA	0	0	0	0	0	0	0	0	0	0	0	0	0	0	0	0	0	0	0	0	0	0	0	0	0	0	0	0	0	0	0	0	0	0	0	0	0	0	0	0	0	0	0	0	0	0	0
NZ_CP027476.1:1550875:1551264	NRS_1414	SA	0	0	0	0	0	0	0	0	0	0	0	0	0	0	0	0	0	0	0	0	0	0	0	0	0	0	0	0	0	0	0	0	0	0	0	0	0	0	0	0	0	0	0	0	0	0	0
NZ_CP027476.1:1551264:1552730	NRS_1415	SA	0	0	0	0	0	0	0	0	0	0	0	0	0	0	0	0	0	0	0	0	0	0	0	0	0	0	0	0	0	0	0	0	0	0	0	0	0	0	0	0	0	0	0	0	0	0	0
NZ_CP027476.1:1552730:1554640	NRS_1416	SA	0	0	0	0	0	0	0	0	0	0	0	0	0	0	0	0	0	0	0	0	0	0	0	0	0	0	0	0	0	0	0	0	0	0	0	0	0	0	0	0	0	0	0	0	0	0	0
NZ_CP027476.1:1554656:1554946	NRS_1417	SA	0	0	0	0	0	0	0	0	0	0	0	0	0	0	0	0	0	0	0	0	0	0	0	0	0	0	0	0	0	0	0	0	0	0	0	0	0	0	0	0	0	0	0	0	0	0	0
NZ_CP027476.1:1554946:1556529	NRS_1418	SA	0	0	0	0	0	0	0	0	0	0	0	0	0	0	0	0	0	0	0	0	0	0	0	0	0	0	0	0	0	0	0	0	0	0	0	0	0	0	0	0	0	0	0	0	0	0	0
NZ_CP027476.1:1556538:1557362	NRS_1419	SA	0	0	0	0	0	0	0	0	0	0	0	0	0	0	0	0	0	0	0	0	0	0	0	0	0	0	0	0	0	0	0	0	0	0	0	0	0	0	0	0	0	0	0	0	0	0	0
NZ_CP027476.1:1557362:1563562	NRS_1420	SA	0	0	0	0	0	0	0	0	0	0	0	0	0	0	0	0	0	0	0	0	0	0	0	0	0	0	0	0	0	0	0	0	0	0	0	0	0	0	0	0	0	0	0	0	0	0	0
NZ_CP027476.1:155753:155890	NRS_RS15245	SA	0	0	0	0	0	0	0	0	0	0	0	0	0	0	0	0	0	0	0	0	0	0	0	0	0	0	0	0	0	0	0	0	0	0	0	0	0	0	0	0	0	0	0	0	0	0	0
NZ_CP027476.1:156082:156837	NRS_147	SA	1	1276	572	985	1423	182	1877	33	226	217	0	1	937	616	860	1	12316	6810	1	8589	0	8653	9778	0	1	10814	14729	1274	1497	3660	0	762	600	671	303	469	389	774	1135	698	431	23	475	3	3	632	519
NZ_CP027476.1:1563576:1563734	NRS_1421	SA	0	0	0	0	0	0	0	0	0	0	0	0	0	0	0	0	0	0	0	0	0	0	0	0	0	0	0	0	0	0	0	0	0	0	0	0	0	0	0	0	0	0	0	0	0	0	0
NZ_CP027476.1:1563776:1564126	NRS_1422	SA	0	0	0	0	0	0	0	0	0	0	0	0	0	0	0	0	0	0	0	0	0	0	0	0	0	0	0	0	0	0	0	0	0	0	0	0	0	0	0	0	0	0	0	0	0	0	0
NZ_CP027476.1:1564184:1564639	NRS_1423	SA	0	0	0	0	0	0	0	0	0	0	0	0	0	0	0	0	0	0	0	0	0	0	0	0	0	0	0	0	0	0	0	0	0	0	0	0	0	0	0	0	0	0	0	0	0	0	0
NZ_CP027476.1:1564731:1565372	NRS_1424	SA	0	0	0	0	0	0	0	0	0	0	0	0	0	0	0	0	0	0	0	0	0	0	0	0	0	0	0	0	0	0	0	0	0	0	0	0	0	0	0	0	0	0	0	0	0	0	0
NZ_CP027476.1:1565407:1565802	NRS_RS07860	SA	0	0	0	0	0	0	0	0	0	0	0	0	0	0	0	0	0	0	0	0	0	0	0	0	0	0	0	0	0	0	0	0	0	0	0	0	0	0	0	0	0	0	0	0	0	0	0
NZ_CP027476.1:1565803:1566204	NRS_1425	SA	0	0	0	0	0	0	0	0	0	0	0	0	0	0	0	0	0	0	0	0	0	0	0	0	0	0	0	0	0	0	0	0	0	0	0	0	0	0	0	0	0	0	0	0	0	0	0
NZ_CP027476.1:1566201:1566533	NRS_1426	SA	0	0	0	0	0	0	0	0	0	0	0	0	0	0	0	0	0	0	0	0	0	0	0	0	0	0	0	0	0	0	0	0	0	0	0	0	0	0	0	0	0	0	0	0	0	0	0
NZ_CP027476.1:1566545:1566823	NRS_1427	SA	0	0	0	0	0	0	0	0	0	0	0	0	0	0	0	0	0	0	0	0	0	0	0	0	0	0	0	0	0	0	0	0	0	0	0	0	0	0	0	0	0	0	0	0	0	0	0
NZ_CP027476.1:1566892:1568055	NRS_1428	SA	0	0	0	0	0	0	0	0	0	0	0	0	0	0	0	0	0	0	0	0	0	0	0	0	0	0	0	0	0	0	0	0	0	0	0	0	0	0	0	0	0	0	0	0	0	0	0
NZ_CP027476.1:1568067:1568840	NRS_1429	SA	0	0	0	0	0	0	0	0	0	0	0	0	0	0	0	0	0	0	0	0	0	0	0	0	0	0	0	0	0	0	0	0	0	0	0	0	0	0	0	0	0	0	0	0	0	0	0
NZ_CP027476.1:1568824:1570062	NRS_1430	SA	0	0	0	0	0	0	0	0	0	0	0	0	0	0	0	0	0	0	0	0	0	0	0	0	0	0	0	0	0	0	0	0	0	0	0	0	0	0	0	0	0	0	0	0	0	0	0
NZ_CP027476.1:1570067:1571758	NRS_1431	SA	0	0	0	0	0	0	0	0	0	0	0	0	0	0	0	0	0	0	0	0	0	0	0	0	0	0	0	0	0	0	0	0	0	0	0	0	0	0	0	0	0	0	0	0	0	0	0
NZ_CP027476.1:157073:157780	NRS_148	SA	1	211	91	106	174	9	149	6	40	84	2	0	540	463	308	0	11521	6162	1	7303	0	8087	9032	0	1	10095	13170	1188	1309	3333	0	668	358	46	35	84	29	40	30	6	61	6	51	4	1	15	0
NZ_CP027476.1:1571748:1572053	NRS_1432	SA	0	0	0	0	0	0	0	0	0	0	0	0	0	0	0	0	0	0	0	0	0	0	0	0	0	0	0	0	0	0	0	0	0	0	0	0	0	0	0	0	0	0	0	0	0	0	0
NZ_CP027476.1:1572180:1572494	NRS_1433	SA	0	0	0	0	0	0	0	0	0	0	0	0	0	0	0	0	0	0	0	0	0	0	0	0	0	0	0	0	0	0	0	0	0	0	0	0	0	0	0	0	0	0	0	0	0	0	0
NZ_CP027476.1:1572651:1573088	NRS_1434	SA	0	0	0	0	0	0	0	0	0	0	0	0	0	0	0	0	0	0	0	0	0	0	0	0	0	0	0	0	0	0	0	0	0	0	0	0	0	0	0	0	0	0	0	0	0	0	0
NZ_CP027476.1:1573101:1574468	NRS_1435	SA	0	0	0	0	0	0	0	0	0	0	0	0	0	0	0	0	0	0	0	0	0	0	0	0	0	0	0	0	0	0	0	0	0	0	0	0	0	0	0	0	0	0	0	0	0	0	0
NZ_CP027476.1:1574449:1574739	NRS_1436	SA	0	0	0	0	0	0	0	0	0	0	0	0	0	0	0	0	0	0	0	0	0	0	0	0	0	0	0	0	0	0	0	0	0	0	0	0	0	0	0	0	0	0	0	0	0	0	0
NZ_CP027476.1:1575080:1577527	NRS_1437	SA	0	0	0	0	0	0	0	0	0	0	0	0	0	0	0	0	0	0	0	0	0	0	0	0	0	0	0	0	0	0	0	0	0	0	0	0	0	0	0	0	0	0	0	0	0	0	0
NZ_CP027476.1:1577815:1578015	NRS_1438	SA	0	0	0	0	0	0	0	0	0	0	0	0	0	0	0	0	0	0	0	0	0	0	0	0	0	0	0	0	0	0	0	0	0	0	0	0	0	0	0	0	0	0	0	0	0	0	0
NZ_CP027476.1:157787:159139	NRS_149	SA	0	32	33	40	27	8	87	0	1	37	0	0	94	36	36	0	194	65	0	66	0	110	121	0	0	127	165	14	6	51	0	161	130	25	19	15	24	28	45	27	27	0	0	0	1	37	32
NZ_CP027476.1:1578083:1578235	NRS_1439	SA	0	0	0	0	0	0	0	0	0	0	0	0	0	0	0	0	0	0	0	0	0	0	0	0	0	0	0	0	0	0	0	0	0	0	0	0	0	0	0	0	0	0	0	0	0	0	0
NZ_CP027476.1:1578232:1578618	NRS_1440	SA	0	0	0	0	0	0	0	0	0	0	0	0	0	0	0	0	0	0	0	0	0	0	0	0	0	0	0	0	0	0	0	0	0	0	0	0	0	0	0	0	0	0	0	0	0	0	0
NZ_CP027476.1:1578611:1578847	NRS_1441	SA	0	0	0	0	0	0	0	0	0	0	0	0	0	0	0	0	0	0	0	0	0	0	0	0	0	0	0	0	0	0	0	0	0	0	0	0	0	0	0	0	0	0	0	0	0	0	0
NZ_CP027476.1:1578840:1579043	NRS_1442	SA	0	0	0	0	0	0	0	0	0	0	0	0	0	0	0	0	0	0	0	0	0	0	0	0	0	0	0	0	0	0	0	0	0	0	0	0	0	0	0	0	0	0	0	0	0	0	0
NZ_CP027476.1:1579040:1579246	NRS_1443	SA	0	0	0	0	0	0	0	0	0	0	0	0	0	0	0	0	0	0	0	0	0	0	0	0	0	0	0	0	0	0	0	0	0	0	0	0	0	0	0	0	0	0	0	0	0	0	0
NZ_CP027476.1:1579283:1579819	NRS_1444	SA	0	3	6	9	1	1	23	0	0	0	0	0	0	2	0	0	14	4	0	13	0	17	11	0	0	10	13	0	0	0	0	6	3	13	3	8	3	1	6	1	1	0	0	1	0	0	0
NZ_CP027476.1:1579812:1580060	NRS_1445	SA	0	0	0	0	0	0	0	0	0	0	0	0	0	0	0	0	0	0	0	0	0	0	0	0	0	0	0	0	0	0	0	0	0	0	0	0	0	0	0	0	0	0	0	0	0	0	0
NZ_CP027476.1:1580075:1580317	NRS_1446	SA	0	0	0	0	0	0	0	0	0	0	0	0	0	0	0	0	0	0	0	0	0	0	0	0	0	0	0	0	0	0	0	0	0	0	0	0	0	0	0	0	0	0	0	0	0	0	0
NZ_CP027476.1:1580332:1580532	NRS_RS07985	SA	0	0	0	0	0	0	0	0	0	0	0	0	0	0	0	0	0	0	0	0	0	0	0	0	0	0	0	0	0	0	0	0	0	0	0	0	0	0	0	0	0	0	0	0	0	0	0
NZ_CP027476.1:1580535:1580792	NRS_1447	SA	0	0	0	0	0	0	0	0	0	0	0	0	0	0	0	0	0	0	0	0	0	0	0	0	0	0	0	0	0	0	0	0	0	0	0	0	0	0	0	0	0	0	0	0	0	0	0
NZ_CP027476.1:1580792:1581193	NRS_1448	SA	0	0	0	0	0	0	0	0	0	0	0	0	0	0	0	0	0	0	0	0	0	0	0	0	0	0	0	0	0	0	0	0	0	0	0	0	0	0	0	0	0	0	0	0	0	0	0
NZ_CP027476.1:1581193:1581378	NRS_1449	SA	0	0	0	0	0	0	0	0	0	0	0	0	0	0	0	0	0	0	0	0	0	0	0	0	0	0	0	0	0	0	0	0	0	0	0	0	0	0	0	0	0	0	0	0	0	0	0
NZ_CP027476.1:1581391:1583343	NRS_1450	SA	0	0	0	0	0	0	0	0	0	0	0	0	0	0	0	0	0	0	0	0	0	0	0	0	0	0	0	0	0	0	0	0	0	0	0	0	0	0	0	0	0	0	0	0	0	0	0
NZ_CP027476.1:1583411:1583968	NRS_1451	SA	0	0	0	0	0	0	0	0	0	0	0	0	0	0	0	0	0	0	0	0	0	0	0	0	0	0	0	0	0	0	0	0	0	0	0	0	0	0	0	0	0	0	0	0	0	0	0
NZ_CP027476.1:1583994:1585160	NRS_1452	SA	0	0	0	0	0	0	0	0	0	0	0	0	0	0	0	0	0	0	0	0	0	0	0	0	0	0	0	0	0	0	0	0	0	0	0	0	0	0	0	0	0	0	0	0	0	0	0
NZ_CP027476.1:1585157:1585519	NRS_1453	SA	0	0	0	0	0	0	0	0	0	0	0	0	0	0	0	0	0	0	0	0	0	0	0	0	0	0	0	0	0	0	0	0	0	0	0	0	0	0	0	0	0	0	0	0	0	0	0
NZ_CP027476.1:1585533:1585793	NRS_1454	SA	0	0	0	0	0	0	0	0	0	0	0	0	0	0	0	0	0	0	0	0	0	0	0	0	0	0	0	0	0	0	0	0	0	0	0	0	0	0	0	0	0	0	0	0	0	0	0
NZ_CP027476.1:1585798:1586100	NRS_RS08030	SA	0	0	0	0	0	0	0	0	0	0	0	0	0	0	0	0	0	0	0	0	0	0	0	0	0	0	0	0	0	0	0	0	0	0	0	0	0	0	0	0	0	0	0	0	0	0	0
NZ_CP027476.1:1586093:1586410	NRS_1455	SA	0	0	0	0	0	0	0	0	0	0	0	0	0	0	0	0	0	0	0	0	0	0	0	0	0	0	0	0	0	0	0	0	0	0	0	0	0	0	0	0	0	0	0	0	0	0	0
NZ_CP027476.1:1586503:1586637	NRS_1456	SA	0	0	0	0	0	0	0	0	0	0	0	0	0	0	0	0	0	0	0	0	0	0	0	0	0	0	0	0	0	0	0	0	0	0	0	0	0	0	0	0	0	0	0	0	0	0	0
NZ_CP027476.1:1586676:1586939	NRS_1457	SA	0	0	0	0	0	0	0	0	0	0	0	0	0	0	0	0	0	0	0	0	0	0	0	0	0	0	0	0	0	0	0	0	0	0	0	0	0	0	0	0	0	0	0	0	0	0	0
NZ_CP027476.1:1586964:1587179	NRS_1458	SA	0	0	0	0	0	0	0	0	0	0	0	0	0	0	0	0	0	0	0	0	0	0	0	0	0	0	0	0	0	0	0	0	0	0	0	0	0	0	0	0	0	0	0	0	0	0	0
NZ_CP027476.1:1587247:1587465	NRS_1459	SA	0	0	0	0	0	0	0	0	0	0	0	0	0	0	0	0	0	0	0	0	0	0	0	0	0	0	0	0	0	0	0	0	0	0	0	0	0	0	0	0	0	0	0	0	0	0	0
NZ_CP027476.1:1587462:1587638	NRS_RS15200	SA	0	0	0	0	0	0	0	0	0	0	0	0	0	0	0	0	0	0	0	0	0	0	0	0	0	0	0	0	0	0	0	0	0	0	0	0	0	0	0	0	0	0	0	0	0	0	0
NZ_CP027476.1:1587722:1587913	NRS_1460	SA	0	0	0	0	0	0	0	0	0	0	0	0	0	0	0	0	0	0	0	0	0	0	0	0	0	0	0	0	0	0	0	0	0	0	0	0	0	0	0	0	0	0	0	0	0	0	0
NZ_CP027476.1:1588074:1588403	NRS_1461	SA	0	0	0	0	0	0	0	0	0	0	0	0	0	0	0	0	0	0	0	0	0	0	0	0	0	0	0	0	0	0	0	0	0	0	0	0	0	0	0	0	0	0	0	0	0	0	0
NZ_CP027476.1:1588416:1588877	NRS_1462	SA	0	0	0	0	0	0	0	0	0	0	0	0	0	0	0	0	0	0	0	0	0	0	0	0	0	0	0	0	0	0	0	0	0	0	0	0	0	0	0	0	0	0	0	0	0	0	0
NZ_CP027476.1:1588895:1589329	NRS_1463	SA	0	0	0	0	0	0	0	0	0	0	0	0	0	0	0	0	0	0	0	0	0	0	0	0	0	0	0	0	0	0	0	0	0	0	0	0	0	0	0	0	0	0	0	0	0	0	0
NZ_CP027476.1:1589358:1589753	NRS_RS08080	SA	0	0	0	0	0	0	0	0	0	0	0	0	0	0	0	0	0	0	0	0	0	0	0	0	0	0	0	0	0	0	0	0	0	0	0	0	0	0	0	0	0	0	0	0	0	0	0
NZ_CP027476.1:1589843:1589989	NRS_RS08085	SA	0	0	0	0	0	0	0	0	0	0	0	0	0	0	0	0	0	0	0	0	0	0	0	0	0	0	0	0	0	0	0	0	0	0	0	0	0	0	0	0	0	0	0	0	0	0	0
NZ_CP027476.1:1589986:1590600	NRS_1464	SA	0	0	0	0	0	0	0	0	0	0	0	0	0	0	0	0	0	0	0	0	0	0	0	0	0	0	0	0	0	0	0	0	0	0	0	0	0	0	0	0	0	0	0	0	0	0	0
NZ_CP027476.1:1590726:1591931	NRS_1465	SA	0	0	0	0	0	0	0	0	0	0	0	0	0	0	0	0	0	0	0	0	0	0	0	0	0	0	0	0	0	0	0	0	0	0	0	0	0	0	0	0	0	0	0	0	0	0	0
NZ_CP027476.1:159220:159882	NRS_150	SA	0	0	0	0	0	0	0	0	0	0	0	0	0	0	0	0	0	0	0	0	0	0	0	0	0	0	0	0	0	0	0	0	0	0	0	0	0	0	0	0	0	0	0	0	0	0	0
NZ_CP027476.1:1593993:1594922	NRS_1467	SA	0	419	246	317	169	17	383	151	1665	772	0	0	372	182	290	1	6107	3223	0	3785	0	4662	4988	1	3	5592	6761	649	733	1	0	476	432	364	542	751	617	954	1455	1017	202	779	3415	3	6	4927	2470
NZ_CP027476.1:1595167:1596918	NRS_1468	SA	1	3087	1759	3007	2106	4065	5912	25	76	1426	0	1	4915	2817	4370	0	6735	3431	0	3853	1	4021	4566	0	25	5495	6956	576	568	1385	0	2708	2633	3279	1399	1876	1784	1307	2092	1379	1225	142	566	94	50	516	250
NZ_CP027476.1:1596899:1597624	NRS_1469	SA	0	8959	5746	8191	4829	4250	17098	180	1468	1870	3	2	10502	6318	9606	1	5835	3110	1	3775	1	3951	4544	1	46	5041	6748	556	539	1276	0	6870	8047	6730	3599	5609	5008	3090	4348	2766	3430	403	2234	588	52	2006	1305
NZ_CP027476.1:1597757:1598494	NRS_1470	SA	1	2166	1448	2265	1209	279	4575	7	7	183	0	0	7836	3798	6885	2	8772	4694	0	5657	0	6058	6593	0	9	7601	10295	775	862	1988	0	2314	2547	2516	1686	2417	2295	2026	2853	1762	1084	355	840	52	12	1800	868
NZ_CP027476.1:1598487:1599029	NRS_1471	SA	1	14371	9107	12966	5648	6166	25937	31	29	1906	3	0	26336	13134	22865	1	17317	9280	1	12758	0	12366	13966	1	77	15662	21685	1759	1948	4473	0	13722	12494	13738	8878	13442	12076	10694	15655	9628	6197	2774	6849	480	406	6418	5009
NZ_CP027476.1:1599022:1599753	NRS_1472	SA	1	678	365	531	371	333	1488	38	426	711	0	1	11653	6544	11572	1	7790	3975	1	5152	1	5455	6032	1	2	6660	8996	734	760	1883	0	830	933	921	601	827	927	726	1076	693	387	312	946	153	5	522	234
NZ_CP027476.1:159910:161088	NRS_151	SA	0	9545	6352	9273	5862	10588	22502	335	3228	4663	0	2	18781	11041	19475	1	12842	7197	0	8351	0	9251	10163	0	65	11501	15433	1371	1417	4043	0	9432	9319	8398	3799	5783	4801	7686	10109	7040	3393	125	2177	303	83	2738	2556
NZ_CP027476.1:1599845:1600351	NRS_1473	SA	0	0	0	0	0	0	0	0	0	0	0	0	0	0	0	0	0	0	0	0	0	0	0	0	0	0	0	0	0	0	0	0	0	0	0	0	0	0	0	0	0	0	0	0	0	0	0
NZ_CP027476.1:1600429:1601316	NRS_1474	SA	1	4617	2299	3745	1927	3839	9474	185	1898	2483	2	1	3241	2014	3371	0	10918	5793	1	7527	0	7408	8588	1	25	9387	12822	1060	1039	2691	0	4381	3851	4093	2261	3431	2986	3097	4392	2821	1568	100	527	93	55	948	591
NZ_CP027476.1:1601365:1601814	NRS_1475	SA	0	690	403	644	456	42	1650	22	141	131	2	0	1223	808	1221	0	2718	1369	0	1478	0	1616	1779	0	6	2258	2916	253	222	623	0	556	694	718	377	520	466	481	773	565	312	259	336	12	10	265	191
NZ_CP027476.1:1601919:1602461	NRS_1476	SA	0	1337	716	1605	220	223	2530	2	16	85	0	1	2788	1460	2668	1	12075	6441	0	8656	0	8676	9437	0	14	10526	14977	1158	1276	2900	0	1280	1160	1745	930	1128	1091	1532	2158	1802	540	8	449	27	4	128	129
NZ_CP027476.1:1602543:1603451	NRS_1477	SA	1	4508	2478	3812	2601	1680	8910	10	43	1489	0	0	1764	1037	1734	0	5719	2974	1	3295	1	3605	4117	1	25	4763	6337	512	512	904	0	2769	3018	3097	1845	2522	2282	3104	4593	2839	1514	23	573	53	41	1013	890
NZ_CP027476.1:1603667:1603915	NRS_RS08165	SA	0	0	0	0	0	0	0	0	0	0	0	0	0	0	0	0	0	0	0	0	0	0	0	0	0	0	0	0	0	0	0	0	0	0	0	0	0	0	0	0	0	0	0	0	0	0	0
NZ_CP027476.1:1603931:1604686	NRS_1478	SA	0	1453	619	1031	553	596	2782	48	743	61	0	0	769	433	705	1	7645	4063	0	4780	1	4786	5738	0	4	6220	8553	767	825	1675	0	724	610	921	697	841	689	1027	1874	1154	468	24	626	23	1	427	339
NZ_CP027476.1:1604828:1605643	NRS_1479	SA	0	177	120	200	128	141	477	2	47	160	0	1	536	282	433	0	778	354	0	421	0	436	488	0	2	619	834	71	53	139	0	182	192	246	176	203	212	246	362	253	129	19	118	6	0	109	111
NZ_CP027476.1:1605748:1606668	NRS_1480	SA	1	1930	1141	1827	1010	121	4114	31	258	1761	0	0	4287	2502	3690	2	8625	4524	1	5771	1	5912	6767	0	9	7464	10112	870	858	2041	0	843	831	1110	684	1127	1023	923	1379	892	605	16	400	182	7	587	247
NZ_CP027476.1:1606981:1608465	NRS_1481	SA	1	4910	3574	5099	3202	2024	11901	116	612	4466	2	1	23641	12027	25654	1	9057	4680	1	5798	1	6014	6942	0	23	7860	10355	847	813	1091	0	3448	4419	5492	3024	4109	4367	5952	8047	4879	2549	465	1733	509	262	2332	3102
NZ_CP027476.1:1608695:1609561	NRS_1482	SA	0	1465	796	1235	777	961	2957	19	236	1598	1	0	2919	1846	2757	1	7829	4053	1	5099	0	5026	5911	0	7	6649	8960	760	643	1643	0	782	777	939	601	718	779	628	1010	704	532	35	314	218	5	316	479
NZ_CP027476.1:1609644:1611293	NRS_1483	SA	0	200	112	183	108	17	216	3	29	91	0	0	264	185	237	0	5999	3117	0	3393	0	3782	4016	0	2	5001	6583	560	511	1366	0	329	370	156	80	117	52	79	69	91	53	25	7	4	4	76	84
NZ_CP027476.1:1611309:1612328	NRS_1484	SA	0	316	213	259	207	23	500	10	126	34	0	0	353	212	304	0	6313	3353	0	3682	0	3937	4651	0	0	5262	7166	549	650	1631	0	1109	1137	777	157	365	223	173	256	169	128	16	8	13	20	63	596
NZ_CP027476.1:161219:162034	NRS_152	SA	0	143	78	116	60	151	293	1	5	32	0	1	492	370	595	1	13128	6900	1	8500	0	9558	10516	0	0	11650	14979	1271	1354	3951	0	52	54	34	63	93	80	66	96	92	48	12	53	31	0	413	599
NZ_CP027476.1:1612329:1612583	NRS_RS08205	SA	0	0	0	0	0	0	0	0	0	0	0	0	0	0	0	0	0	0	0	0	0	0	0	0	0	0	0	0	0	0	0	0	0	0	0	0	0	0	0	0	0	0	0	0	0	0	0
NZ_CP027476.1:1612522:1612893	NRS_1485	SA	0	0	0	0	0	0	0	0	0	0	0	0	0	0	0	0	0	0	0	0	0	0	0	0	0	0	0	0	0	0	0	0	0	0	0	0	0	0	0	0	0	0	0	0	0	0	0
NZ_CP027476.1:1613112:1614518	NRS_1486	SA	3	36450	23001	32609	22098	21846	67715	348	2539	12795	6	2	60231	35759	55271	2	9419	4938	2	6447	1	6581	7542	0	183	8012	11070	917	885	2158	0	19197	25739	26232	13377	18753	17579	22745	33699	20795	14874	1124	5866	2069	941	8302	8368
NZ_CP027476.1:16132:17100	NRS_21	SA	0	525	360	412	347	680	1796	1	4	119	0	1	476	323	668	0	4502	2301	0	2601	0	2968	3498	1	0	3810	4748	433	398	1328	0	182	176	424	281	293	315	266	419	284	216	4	82	13	6	373	347
NZ_CP027476.1:1614586:1615719	NRS_1487	SA	0	5631	3227	4959	2944	2220	13626	121	832	688	2	0	3676	2079	4288	1	11470	6300	0	8033	2	8108	9230	1	23	10259	13935	1163	1239	2841	0	3621	4053	3883	2051	3197	2595	5519	7264	5117	1653	38	1246	144	10	1875	3108
NZ_CP027476.1:1615982:1616161	NRS_1488	SA	0	0	0	0	0	0	0	0	0	0	0	0	0	0	0	0	0	0	0	0	0	0	0	0	0	0	0	0	0	0	0	0	0	0	0	0	0	0	0	0	0	0	0	0	0	0	0
NZ_CP027476.1:1616288:1617268	NRS_1489	SA	0	0	0	0	0	0	0	0	0	0	0	0	0	0	0	0	0	0	0	0	0	0	0	0	0	0	0	0	0	0	0	0	0	0	0	0	0	0	0	0	0	0	0	0	0	0	0
NZ_CP027476.1:1617282:1617719	NRS_1490	SA	0	529	255	270	336	165	1002	4	20	128	0	0	379	268	343	0	1433	700	0	899	0	855	961	0	7	1148	1391	139	110	274	0	434	365	334	175	248	198	355	569	505	181	321	234	15	0	95	46
NZ_CP027476.1:1618070:1619344	NRS_1491	SA	0	5427	3737	4904	2846	1847	10173	32	168	1547	1	0	4869	2818	4297	1	5791	3201	0	3407	0	3803	4386	0	16	4986	6617	579	590	1254	0	4397	4296	4365	2929	4112	3861	2701	3927	2772	2281	41	1037	121	29	1332	1050
NZ_CP027476.1:1619357:1620340	NRS_1492	SA	0	3693	2325	3454	1771	1399	6333	16	82	655	2	1	7170	3967	6271	2	6995	3711	1	4519	0	4834	5142	0	15	6074	8392	657	578	1230	0	3998	3401	3379	2109	3167	2907	2447	2987	2058	1667	144	344	214	10	1401	800
NZ_CP027476.1:162031:162831	NRS_153	SA	0	0	0	0	0	0	0	0	0	0	0	0	0	0	0	0	0	0	0	0	0	0	0	0	0	0	0	0	0	0	0	0	0	0	0	0	0	0	0	0	0	0	0	0	0	0	0
NZ_CP027476.1:1620340:1621332	NRS_1493	SA	1	37363	25461	35953	25018	16268	67785	532	4314	7282	10	2	23221	12225	18831	2	11899	6119	1	7923	1	8054	9238	1	171	10349	13969	1108	1098	2639	0	24144	26418	23343	16585	23982	21398	18603	27634	18134	13729	1291	6168	1957	1232	14071	8954
NZ_CP027476.1:1621348:1622769	NRS_1494	SA	0	0	0	0	0	0	0	0	0	0	0	0	0	0	0	0	0	0	0	0	0	0	0	0	0	0	0	0	0	0	0	0	0	0	0	0	0	0	0	0	0	0	0	0	0	0	0
NZ_CP027476.1:1622920:1624599	NRS_1495	SA	2	8369	6083	8699	3994	2510	13306	111	770	1229	1	2	22974	10638	14009	1	6999	3654	0	4321	0	4447	5007	0	36	5791	7817	659	541	1707	0	8071	8363	8005	4888	7089	6191	5314	6699	4947	4609	278	2113	546	212	3055	2661
NZ_CP027476.1:1624615:1625067	NRS_1496	SA	0	466	307	389	236	418	858	1	22	164	0	0	1474	725	962	0	1355	697	0	663	0	659	760	0	0	1072	1372	119	92	245	0	684	599	573	296	421	369	349	435	338	264	5	42	9	16	57	79
NZ_CP027476.1:1625499:1626380	NRS_1497	SA	1	4430	2880	4419	2709	2217	9144	35	266	596	2	3	9247	4728	7429	1	2269	1105	0	1413	0	1371	1700	1	32	1879	2444	199	168	387	0	3126	2871	3416	1937	2724	2585	1950	2742	2077	1897	49	625	148	111	807	668
NZ_CP027476.1:1626358:1626588	NRS_1498	SA	0	0	0	0	0	0	0	0	0	0	0	0	0	0	0	0	0	0	0	0	0	0	0	0	0	0	0	0	0	0	0	0	0	0	0	0	0	0	0	0	0	0	0	0	0	0	0
NZ_CP027476.1:1626581:1627918	NRS_1499	SA	0	6546	3541	4993	3361	3831	10474	31	204	3052	0	0	8267	4438	6937	0	4587	2404	1	2474	0	2981	3238	0	29	3744	4850	464	399	818	0	4075	3787	4531	2553	4126	3432	2740	3628	2567	2537	151	988	90	92	1275	968
NZ_CP027476.1:1627935:1628324	NRS_1500	SA	0	0	0	0	0	0	0	0	0	0	0	0	0	0	0	0	0	0	0	0	0	0	0	0	0	0	0	0	0	0	0	0	0	0	0	0	0	0	0	0	0	0	0	0	0	0	0
NZ_CP027476.1:162833:163606	NRS_154	SA	0	0	0	0	0	0	0	0	0	0	0	0	0	0	0	0	0	0	0	0	0	0	0	0	0	0	0	0	0	0	0	0	0	0	0	0	0	0	0	0	0	0	0	0	0	0	0
NZ_CP027476.1:1628384:1628746	NRS_1501	SA	0	0	0	0	0	0	0	0	0	0	0	0	0	0	0	0	0	0	0	0	0	0	0	0	0	0	0	0	0	0	0	0	0	0	0	0	0	0	0	0	0	0	0	0	0	0	0
NZ_CP027476.1:1628761:1630116	NRS_1502	SA	2	20647	13200	19741	10256	8437	37647	140	586	2454	7	1	43567	23262	37520	2	11943	6283	2	8021	1	7919	9313	1	82	10410	13845	1178	1098	2800	0	13681	13693	16159	9380	13949	12970	11339	15478	10644	8939	218	2607	378	116	5334	3631
NZ_CP027476.1:1630116:1630580	NRS_1503	SA	2	3559	2254	3639	1565	2031	6441	13	54	1090	0	0	21601	13276	20036	0	14209	7317	2	9801	0	10367	11469	0	4	12642	16757	1323	1320	67	0	2207	2368	2669	1633	2482	1924	1949	2760	1645	1493	18	319	45	8	1114	687
NZ_CP027476.1:1630935:1631423	NRS_RS08305	SA	0	0	0	0	0	0	0	0	0	0	0	0	0	0	0	0	0	0	0	0	0	0	0	0	0	0	0	0	0	0	0	0	0	0	0	0	0	0	0	0	0	0	0	0	0	0	0
NZ_CP027476.1:1631452:1631955	NRS_RS08310	SA	0	0	0	0	0	0	0	0	0	0	0	0	0	0	0	0	0	0	0	0	0	0	0	0	0	0	0	0	0	0	0	0	0	0	0	0	0	0	0	0	0	0	0	0	0	0	0
NZ_CP027476.1:1632064:1632420	NRS_1505	SA	0	0	0	0	0	0	0	0	0	0	0	0	0	0	0	0	0	0	0	0	0	0	0	0	0	0	0	0	0	0	0	0	0	0	0	0	0	0	0	0	0	0	0	0	0	0	0
NZ_CP027476.1:1632476:1633066	NRS_1506	SA	0	0	0	0	0	0	0	0	0	0	0	0	0	0	0	0	0	0	0	0	0	0	0	0	0	0	0	0	0	0	0	0	0	0	0	0	0	0	0	0	0	0	0	0	0	0	0
NZ_CP027476.1:1633073:1634119	NRS_1507	SA	0	0	0	0	0	0	0	0	0	0	0	0	0	0	0	0	0	0	0	0	0	0	0	0	0	0	0	0	0	0	0	0	0	0	0	0	0	0	0	0	0	0	0	0	0	0	0
NZ_CP027476.1:1634109:1635956	NRS_1508	SA	0	0	0	0	0	0	0	0	0	0	0	0	0	0	0	0	0	0	0	0	0	0	0	0	0	0	0	0	0	0	0	0	0	0	0	0	0	0	0	0	0	0	0	0	0	0	0
NZ_CP027476.1:1635961:1637319	NRS_1509	SA	0	0	0	0	0	0	0	0	0	0	0	0	0	0	0	0	0	0	0	0	0	0	0	0	0	0	0	0	0	0	0	0	0	0	0	0	0	0	0	0	0	0	0	0	0	0	0
NZ_CP027476.1:1637373:1639868	NRS_1510	SA	0	0	0	0	0	0	0	0	0	0	0	0	0	0	0	0	0	0	0	0	0	0	0	0	0	0	0	0	0	0	0	0	0	0	0	0	0	0	0	0	0	0	0	0	0	0	0
NZ_CP027476.1:163820:164776	NRS_155	SA	1	27	15	28	3	52	46	111	1093	171	0	0	88	84	106	0	5480	3053	1	3744	0	3878	4292	0	0	4829	6612	525	575	1826	0	28	16	20	10	22	23	20	45	21	10	21	596	57	31	396	993
NZ_CP027476.1:1639903:1640286	NRS_1511	SA	0	0	0	0	0	0	0	0	0	0	0	0	0	0	0	0	0	0	0	0	0	0	0	0	0	0	0	0	0	0	0	0	0	0	0	0	0	0	0	0	0	0	0	0	0	0	0
NZ_CP027476.1:1640298:1640558	NRS_1512	SA	0	0	0	0	0	0	0	0	0	0	0	0	0	0	0	0	0	0	0	0	0	0	0	0	0	0	0	0	0	0	0	0	0	0	0	0	0	0	0	0	0	0	0	0	0	0	0
NZ_CP027476.1:1640563:1641618	NRS_1513	SA	0	0	0	0	0	0	0	0	0	0	0	0	0	0	0	0	0	0	0	0	0	0	0	0	0	0	0	0	0	0	0	0	0	0	0	0	0	0	0	0	0	0	0	0	0	0	0
NZ_CP027476.1:1641679:1642770	NRS_1514	SA	0	0	0	0	0	0	0	0	0	0	0	0	0	0	0	0	0	0	0	0	0	0	0	0	0	0	0	0	0	0	0	0	0	0	0	0	0	0	0	0	0	0	0	0	0	0	0
NZ_CP027476.1:1642945:1643247	NRS_1515	SA	0	0	0	0	0	0	0	0	0	0	0	0	0	0	0	0	0	0	0	0	0	0	0	0	0	0	0	0	0	0	0	0	0	0	0	0	0	0	0	0	0	0	0	0	0	0	0
NZ_CP027476.1:1643261:1643581	NRS_1516	SA	0	0	0	0	0	0	0	0	0	0	0	0	0	0	0	0	0	0	0	0	0	0	0	0	0	0	0	0	0	0	0	0	0	0	0	0	0	0	0	0	0	0	0	0	0	0	0
NZ_CP027476.1:1643732:1644016	NRS_RS08375	SA	0	0	0	0	0	0	0	0	0	0	0	0	0	0	0	0	0	0	0	0	0	0	0	0	0	0	0	0	0	0	0	0	0	0	0	0	0	0	0	0	0	0	0	0	0	0	0
NZ_CP027476.1:1644411:1644968	NRS_1517	SA	33	66717	33878	53353	47705	41076	117693	2298	19715	56135	16	2	46348	31729	39415	2	7237	3804	2	4550	3	4847	5485	0	670	6236	8411	650	626	1507	0	27184	32070	33344	19426	23489	25178	23335	33278	21501	22116	27063	29381	4093	398	6238	4097
NZ_CP027476.1:1644994:1646055	NRS_1518	SA	1	5632	3125	4515	2467	888	11207	41	390	1231	0	0	7448	4305	7699	1	7631	4284	1	5295	1	5294	5936	0	33	6779	9334	735	751	1966	0	3230	3228	3213	1733	2456	2424	3809	5052	3678	1726	404	844	36	267	2029	819
NZ_CP027476.1:1646160:1646741	NRS_1519	SA	0	1390	898	1438	862	308	3135	8	61	2526	0	0	8561	4033	7186	0	6044	3050	0	3619	1	3650	4387	0	7	5023	6578	527	489	1139	0	1951	2388	2667	1445	2092	1733	2567	3470	2427	1034	1248	1424	691	62	278	169
NZ_CP027476.1:1646755:1646973	NRS_1520	SA	0	0	0	0	0	0	0	0	0	0	0	0	0	0	0	0	0	0	0	0	0	0	0	0	0	0	0	0	0	0	0	0	0	0	0	0	0	0	0	0	0	0	0	0	0	0	0
NZ_CP027476.1:1647037:1647867	NRS_1521	SA	1	942	470	687	668	522	2129	62	639	333	1	0	567	405	617	0	3658	1908	0	2224	0	2260	2593	0	6	3134	4061	322	313	558	0	552	526	517	275	467	373	532	854	663	285	93	155	90	63	522	777
NZ_CP027476.1:1648025:1648411	NRS_1522	SA	0	0	0	0	0	0	0	0	0	0	0	0	0	0	0	0	0	0	0	0	0	0	0	0	0	0	0	0	0	0	0	0	0	0	0	0	0	0	0	0	0	0	0	0	0	0	0
NZ_CP027476.1:1648776:1650248	NRS_1523	SA	0	3338	1977	2850	1369	1262	6832	199	1509	1823	1	0	3720	2156	3803	0	5938	3069	0	3872	0	3930	4653	0	11	5213	6826	561	532	1430	0	2434	2439	2308	1311	1943	2041	2395	3532	2789	1369	36	492	182	329	1097	2270
NZ_CP027476.1:165005:166549	NRS_156	SA	0	174	50	84	72	1	132	2	12	89	0	0	235	212	302	0	11308	6058	1	7416	0	7901	8777	0	0	10108	13276	1150	1240	1441	0	46	51	59	34	66	48	48	63	74	38	53	1075	48	3	1604	3419
NZ_CP027476.1:1650241:1651587	NRS_1524	SA	0	666	503	617	503	394	1750	10	25	403	1	0	4751	2250	4073	0	4290	2246	0	2682	0	2759	3208	0	6	3662	4797	424	385	920	0	754	711	716	361	604	496	778	1073	896	352	20	143	68	37	321	648
NZ_CP027476.1:1651607:1652698	NRS_1525	SA	0	1056	742	929	343	207	1604	83	578	237	1	0	1398	683	1034	0	7586	3849	0	4826	0	4875	5635	0	1	6527	8118	753	680	1658	0	1256	1150	1194	548	922	822	1088	1742	1422	583	6	182	96	19	653	800
NZ_CP027476.1:1652857:1653381	NRS_1527	SA	0	0	0	0	0	0	0	0	0	0	0	0	0	0	0	0	0	0	0	0	0	0	0	0	0	0	0	0	0	0	0	0	0	0	0	0	0	0	0	0	0	0	0	0	0	0	0
NZ_CP027476.1:1653371:1653517	NRS_RS08430	SA	0	0	0	0	0	0	0	0	0	0	0	0	0	0	0	0	0	0	0	0	0	0	0	0	0	0	0	0	0	0	0	0	0	0	0	0	0	0	0	0	0	0	0	0	0	0	0
NZ_CP027476.1:1653614:1654111	NRS_1528	SA	0	0	0	0	0	0	0	0	0	0	0	0	0	0	0	0	0	0	0	0	0	0	0	0	0	0	0	0	0	0	0	0	0	0	0	0	0	0	0	0	0	0	0	0	0	0	0
NZ_CP027476.1:1654029:1654328	NRS_RS08440	SA	0	0	0	0	0	0	0	0	0	0	0	0	0	0	0	0	0	0	0	0	0	0	0	0	0	0	0	0	0	0	0	0	0	0	0	0	0	0	0	0	0	0	0	0	0	0	0
NZ_CP027476.1:1654315:1654761	NRS_1529	SA	0	5	0	6	0	0	6	0	0	0	0	0	8	5	3	0	124	55	0	51	0	67	82	0	0	100	99	8	17	0	0	2	5	2	3	4	2	1	3	0	0	0	3	0	0	1	0
NZ_CP027476.1:1654739:1655050	NRS_1530	SA	0	0	0	0	0	0	0	0	0	0	0	0	0	0	0	0	0	0	0	0	0	0	0	0	0	0	0	0	0	0	0	0	0	0	0	0	0	0	0	0	0	0	0	0	0	0	0
NZ_CP027476.1:1655064:1656134	NRS_1531	SA	1	110	36	12	38	1	88	0	0	4	0	1	51	71	95	1	10958	5999	0	7250	0	7661	8832	0	0	9679	12999	1080	1218	2486	0	62	43	42	36	59	37	35	72	54	44	3	22	2	0	10	0
NZ_CP027476.1:1656106:1657080	NRS_1532	SA	0	138	67	108	32	0	275	0	3	56	0	1	93	93	123	0	8018	4289	1	5262	0	5507	6263	1	0	6989	9349	777	748	1764	0	143	118	120	89	99	81	87	124	78	40	71	113	3	4	37	13
NZ_CP027476.1:1657132:1657755	NRS_1533	SA	0	0	0	0	0	0	0	0	0	0	0	0	0	0	0	0	0	0	0	0	0	0	0	0	0	0	0	0	0	0	0	0	0	0	0	0	0	0	0	0	0	0	0	0	0	0	0
NZ_CP027476.1:1657752:1658081	NRS_1534	SA	0	0	0	0	0	0	0	0	0	0	0	0	0	0	0	0	0	0	0	0	0	0	0	0	0	0	0	0	0	0	0	0	0	0	0	0	0	0	0	0	0	0	0	0	0	0	0
NZ_CP027476.1:1658081:1659067	NRS_1535	SA	0	21288	12273	18190	11060	7626	44110	389	3532	2431	2	1	17321	9362	16416	1	6552	3428	0	4296	0	4424	4859	1	113	5642	7518	592	679	1640	0	19185	18118	19772	11183	15703	14939	16043	21334	14456	8915	294	4854	616	659	8612	8456
NZ_CP027476.1:1659064:1659267	NRS_1536	SA	0	0	0	0	0	0	0	0	0	0	0	0	0	0	0	0	0	0	0	0	0	0	0	0	0	0	0	0	0	0	0	0	0	0	0	0	0	0	0	0	0	0	0	0	0	0	0
NZ_CP027476.1:1659248:1660711	NRS_1537	SA	0	891	535	696	429	214	2079	10	117	352	0	0	1750	947	1766	0	2408	1196	0	1349	0	1389	1620	0	1	2042	2560	203	201	475	0	1484	1348	1287	634	942	866	856	1171	955	646	76	382	91	83	238	391
NZ_CP027476.1:1660723:1661262	NRS_1538	SA	0	0	0	0	0	0	0	0	0	0	0	0	0	0	0	0	0	0	0	0	0	0	0	0	0	0	0	0	0	0	0	0	0	0	0	0	0	0	0	0	0	0	0	0	0	0	0
NZ_CP027476.1:1661471:1661620	NRS_1539	SA	0	0	0	0	0	0	0	0	0	0	0	0	0	0	0	0	0	0	0	0	0	0	0	0	0	0	0	0	0	0	0	0	0	0	0	0	0	0	0	0	0	0	0	0	0	0	0
NZ_CP027476.1:1661733:1663808	NRS_1540	SA	1	3916	2129	2996	1909	2579	8228	68	516	1722	0	0	4433	2547	4282	1	6038	3148	1	3713	1	3721	4240	0	23	5110	6517	525	476	922	0	4805	4381	5009	2729	3725	3706	4130	5630	4392	2028	102	2683	177	154	2188	2440
NZ_CP027476.1:1663929:1664528	NRS_1541	SA	2	2654	1540	2307	1334	1489	4737	53	486	987	1	1	24063	11798	18935	1	10320	5397	1	7412	0	7349	8273	1	9	9035	12745	964	956	2653	0	2111	2342	2960	1629	1966	2118	3590	4849	2684	1289	343	488	134	742	1419	2112
NZ_CP027476.1:1664805:1665215	NRS_1542	SA	0	0	0	0	0	0	0	0	0	0	0	0	0	0	0	0	0	0	0	0	0	0	0	0	0	0	0	0	0	0	0	0	0	0	0	0	0	0	0	0	0	0	0	0	0	0	0
NZ_CP027476.1:1665202:1666065	NRS_1543	SA	0	0	0	0	0	0	0	0	0	0	0	0	0	0	0	0	0	0	0	0	0	0	0	0	0	0	0	0	0	0	0	0	0	0	0	0	0	0	0	0	0	0	0	0	0	0	0
NZ_CP027476.1:166600:168135	NRS_157	SA	1	555	263	472	512	260	1088	32	376	80	1	0	346	229	346	1	8325	4549	0	5328	1	5719	6586	0	2	7165	9605	826	920	1124	0	298	280	266	184	244	268	285	369	265	158	44	506	16	86	1294	2664
NZ_CP027476.1:1666107:1666892	NRS_1544	SA	0	1225	828	1022	764	36	2395	14	34	398	0	0	1200	789	1175	1	5224	2780	1	3350	0	3463	4013	0	6	4572	6031	487	448	1300	0	1119	1387	1129	741	1079	898	658	815	537	732	442	430	47	4	377	253
NZ_CP027476.1:1667018:1667908	NRS_1545	SA	2	24006	13602	19475	14893	10880	46432	661	5404	11551	214	0	7575	4538	7412	1	9029	4714	1	5908	1	6219	6972	0	142	7769	10426	864	826	1943	0	10265	13102	15290	9243	13369	12925	7756	10812	7028	7563	394	4298	1428	469	6659	4396
NZ_CP027476.1:1667918:1669264	NRS_1546	SA	0	11698	8883	12636	7380	7913	25743	57	208	6926	503	1	29499	11900	22626	0	5829	2906	1	3454	0	3474	3851	0	85	4650	6616	457	474	1590	0	9575	11662	13071	8912	11108	10715	7724	10125	7422	6890	731	4389	230	666	5616	2921
NZ_CP027476.1:1669378:1670478	NRS_1547	SA	0	2207	1159	1754	923	616	3235	8	9	24	0	1	2656	1348	2299	0	10147	5101	0	5955	1	6772	7418	0	10	8625	11282	890	836	1709	0	1319	1417	1733	915	1405	1364	1050	1572	1108	1003	91	1038	63	114	1077	822
NZ_CP027476.1:1670481:1671158	NRS_1548	SA	15	2066	1209	1999	950	182	3500	11	11	356	0	0	3647	1901	2969	0	9810	4950	2	6205	0	6610	7441	0	2	8750	11054	866	914	23	0	1610	1477	1831	1166	1622	1506	999	1596	1055	1346	26	285	16	6	1087	566
NZ_CP027476.1:1671289:1672395	NRS_1549	SA	0	0	0	0	0	0	0	0	0	0	0	0	0	0	0	0	0	0	0	0	0	0	0	0	0	0	0	0	0	0	0	0	0	0	0	0	0	0	0	0	0	0	0	0	0	0	0
NZ_CP027476.1:1672619:1674418	NRS_1550	SA	0	3133	1707	2571	1699	1919	5984	138	1548	667	1	2	6294	3200	5615	0	7526	3814	0	4643	0	5075	5546	0	8	6449	8410	690	586	1608	0	2763	2397	2778	1759	2873	2389	2403	3664	2410	1249	626	1945	562	88	1354	1382
NZ_CP027476.1:1674479:1675297	NRS_1551	SA	0	4387	2505	3767	2234	2038	8561	247	2356	1855	0	2	3325	1944	2800	1	13778	6995	2	9556	0	9934	11041	0	18	12189	15995	1278	1169	3398	0	4114	3681	3078	1948	2860	2414	2505	3798	2703	1591	1916	1093	771	46	1948	2133
NZ_CP027476.1:1675308:1675931	NRS_1552	SA	0	89	70	69	83	3	179	3	6	43	0	0	438	233	315	0	2257	1065	0	1128	0	1325	1529	0	0	1828	2267	213	160	402	0	138	96	95	47	80	60	75	98	58	51	8	44	1	0	67	33
NZ_CP027476.1:1676266:1677657	NRS_1553	SA	0	6105	2836	4620	2879	3273	13721	36	202	3036	1	0	4552	2982	5317	0	6662	3553	1	4276	1	4490	4935	0	25	5720	7758	599	534	1557	0	3445	3777	3909	3549	4614	4709	2852	4226	3323	1862	572	914	146	53	756	454
NZ_CP027476.1:1677807:1678553	NRS_1554	SA	0	662	329	532	336	171	1307	14	200	256	0	1	406	237	380	0	3368	1762	0	2071	0	2074	2362	0	2	2840	3699	291	265	706	0	580	579	537	335	474	479	453	672	445	286	20	197	227	7	248	191
NZ_CP027476.1:1678581:1679480	NRS_1555	SA	9	8380	5846	8714	4685	6670	16319	189	1343	3876	2	1	7318	3591	5975	1	5015	2523	0	3165	0	3387	3845	0	57	4301	5499	453	420	1273	0	6736	6835	6759	3798	5735	5643	6091	8265	6109	3711	504	2721	602	1048	3194	4351
NZ_CP027476.1:1679481:1679885	NRS_1556	SA	0	0	0	0	0	0	0	0	0	0	0	0	0	0	0	0	0	0	0	0	0	0	0	0	0	0	0	0	0	0	0	0	0	0	0	0	0	0	0	0	0	0	0	0	0	0	0
NZ_CP027476.1:1679896:1680240	NRS_1557	SA	0	0	0	0	0	0	0	0	0	0	0	0	0	0	0	0	0	0	0	0	0	0	0	0	0	0	0	0	0	0	0	0	0	0	0	0	0	0	0	0	0	0	0	0	0	0	0
NZ_CP027476.1:1680243:1680710	NRS_1558	SA	0	6377	4177	5962	2982	1130	12317	61	366	1210	3	0	5682	3032	5034	0	9479	4628	1	5222	1	6276	6780	0	22	7890	10279	821	796	2055	0	3784	4427	4675	2961	4268	4151	4843	7099	4814	2668	514	2410	1188	66	2489	3228
NZ_CP027476.1:1680711:1681658	NRS_1559	SA	0	0	0	0	0	0	0	0	0	0	0	0	0	0	0	0	0	0	0	0	0	0	0	0	0	0	0	0	0	0	0	0	0	0	0	0	0	0	0	0	0	0	0	0	0	0	0
NZ_CP027476.1:1681962:1682660	NRS_1560	SA	0	9	8	5	9	5	22	0	0	0	0	0	1	11	9	0	66	28	0	31	0	30	33	0	0	43	50	4	2	17	0	8	8	6	1	6	4	0	2	1	4	1	3	0	0	0	8
NZ_CP027476.1:1682677:1683666	NRS_1561	SA	1	49780	32612	47439	35008	39928	91948	1294	9636	26032	87	2	64257	33965	60599	0	7715	3833	1	4865	0	5477	6019	0	206	6757	8402	720	603	1549	0	27224	32527	36811	19187	26400	26787	15894	21636	13800	17235	2111	26675	3762	2434	18536	24017
NZ_CP027476.1:1683684:1684367	NRS_1562	SA	1	20927	12202	19149	11814	6367	46284	745	6384	14015	4	2	34987	24265	40588	0	7958	3870	1	4746	0	5451	5946	2	104	6923	8939	673	666	1803	0	23218	26216	30673	15847	21386	20685	9812	14511	7992	11994	822	8876	1236	469	10200	16887
NZ_CP027476.1:1684611:1684787	NRS_1563	SA	0	0	0	0	0	0	0	0	0	0	0	0	0	0	0	0	0	0	0	0	0	0	0	0	0	0	0	0	0	0	0	0	0	0	0	0	0	0	0	0	0	0	0	0	0	0	0
NZ_CP027476.1:1685080:1686426	NRS_1564	SA	0	3303	1998	3052	1946	2076	6982	21	137	194	1	0	4228	2442	4309	1	4348	2182	1	2640	0	2861	3285	0	8	3643	4820	378	362	206	0	1378	1598	2079	1067	1351	1419	1575	2163	1560	1095	99	686	39	48	755	502
NZ_CP027476.1:1686433:1687185	NRS_1565	SA	0	43	35	39	49	55	177	0	0	8	0	0	102	63	88	0	396	162	0	197	0	192	311	0	1	294	296	39	19	32	0	48	39	57	30	21	22	25	47	36	17	2	0	0	0	11	13
NZ_CP027476.1:1687187:1688125	NRS_1566	SA	0	955	462	733	435	414	1987	14	81	509	1	1	974	622	1242	0	5393	2671	1	3532	0	3722	4193	0	3	4591	6174	490	478	1318	0	433	464	534	346	499	420	462	541	447	272	18	77	81	8	167	183
NZ_CP027476.1:1688129:1689268	NRS_1567	SA	0	934	515	794	600	334	2550	8	34	253	0	0	1232	647	1074	0	2350	1251	1	1456	1	1291	1561	0	7	1898	2518	169	189	481	0	904	825	968	444	652	665	600	865	809	450	21	75	42	20	159	162
NZ_CP027476.1:1689404:1691236	NRS_1568	SA	1	7307	4352	6578	4700	3832	15803	114	873	1514	2	0	12250	5972	13119	1	6061	3169	1	3748	0	4077	4444	0	45	5173	6895	551	497	1431	0	5295	6256	6970	3326	4757	4909	4981	6186	4749	3307	907	1228	648	343	3035	2900
NZ_CP027476.1:1691305:1691931	NRS_1569	SA	0	533	330	556	360	248	1678	18	209	178	0	0	1370	652	1547	1	1441	758	0	861	0	845	900	1	9	1156	1616	108	111	304	0	507	546	638	260	447	426	407	562	433	213	166	155	13	10	119	238
NZ_CP027476.1:1691963:1692940	NRS_1570	SA	0	2383	1648	2563	1494	2489	7653	22	255	525	0	0	9086	4013	11161	0	4664	2375	0	2803	0	3121	3325	0	18	4064	5399	442	362	989	0	3745	4209	4704	2354	3330	3227	3094	3808	3289	1799	1841	1138	611	80	1258	1686
NZ_CP027476.1:1693040:1694164	NRS_1571	SA	0	699	345	553	359	144	1280	0	1	16	0	0	1182	646	1035	1	4991	2712	2	3329	0	3220	3621	0	4	4266	6002	471	486	338	0	346	352	436	309	436	422	327	466	384	300	14	218	3	1	298	24
NZ_CP027476.1:1694727:1696550	NRS_1572	SA	0	3273	2189	2712	1586	1003	4969	11	47	353	0	0	1302	777	1048	0	2674	1378	0	1991	0	1828	2162	0	10	2370	3308	220	282	698	0	1289	1643	1914	1093	1470	1333	883	1185	1041	945	38	281	46	22	522	387
NZ_CP027476.1:169639:169965	NRS_RS00870	SA	0	0	0	0	0	0	0	0	0	0	0	0	0	0	0	0	0	0	0	0	0	0	0	0	0	0	0	0	0	0	0	0	0	0	0	0	0	0	0	0	0	0	0	0	0	0	0
NZ_CP027476.1:1696896:1697147	NRS_1573	SA	0	0	0	0	0	0	0	0	0	0	0	0	0	0	0	0	0	0	0	0	0	0	0	0	0	0	0	0	0	0	0	0	0	0	0	0	0	0	0	0	0	0	0	0	0	0	0
NZ_CP027476.1:1697192:1698166	NRS_1574	SA	0	152	83	66	69	1	272	6	32	309	0	0	78	62	116	0	3150	1579	0	1821	0	2035	2164	0	0	2693	3373	298	265	690	0	290	316	245	130	255	142	307	544	385	114	8	297	158	0	205	39
NZ_CP027476.1:1698223:1700424	NRS_1575	SA	0	75	36	79	12	51	142	1	3	38	0	0	92	67	107	0	2200	1238	0	1376	0	1460	1642	0	0	1925	2632	231	254	401	0	44	49	62	30	34	45	50	76	43	40	6	39	0	0	50	39
NZ_CP027476.1:1700429:1700890	NRS_1576	SA	0	57	16	32	18	0	110	0	0	31	0	0	40	24	47	0	691	374	0	414	0	464	463	0	0	612	832	56	55	204	0	18	46	38	29	22	27	20	56	29	23	5	25	0	2	17	20
NZ_CP027476.1:1700982:1701668	NRS_1577	SA	0	1012	821	839	523	1476	2956	2	0	666	0	0	1847	1106	1995	0	8653	4566	0	5515	0	6039	6353	0	6	7618	10012	764	826	1933	0	711	634	766	434	567	562	706	1348	764	592	23	63	7	1	354	60
NZ_CP027476.1:1701708:1702424	NRS_1578	SA	0	3627	1999	3046	2510	2347	8530	10	48	2525	1	0	3642	2611	3579	2	4070	2116	0	2124	0	2473	2882	0	21	3399	4230	383	325	836	0	2081	2628	2888	1409	1901	1976	1871	2633	2024	1540	171	884	180	56	576	543
NZ_CP027476.1:1702427:1702780	NRS_1579	SA	0	0	0	0	0	0	0	0	0	0	0	0	0	0	0	0	0	0	0	0	0	0	0	0	0	0	0	0	0	0	0	0	0	0	0	0	0	0	0	0	0	0	0	0	0	0	0
NZ_CP027476.1:1702781:1703365	NRS_1580	SA	0	0	0	0	0	0	0	0	0	0	0	0	0	0	0	0	0	0	0	0	0	0	0	0	0	0	0	0	0	0	0	0	0	0	0	0	0	0	0	0	0	0	0	0	0	0	0
NZ_CP027476.1:1703355:1703924	NRS_1581	SA	0	19425	11863	16027	7734	6270	24973	148	986	795	1	3	39375	20227	28532	1	18218	9990	5	13202	0	13711	15106	0	62	16382	22873	1998	2232	4785	0	12818	12893	13079	8333	13102	11224	8145	12753	8036	8537	146	2770	338	281	3849	2954
NZ_CP027476.1:1703927:1704217	NRS_1582	SA	0	0	0	0	0	0	0	0	0	0	0	0	0	0	0	0	0	0	0	0	0	0	0	0	0	0	0	0	0	0	0	0	0	0	0	0	0	0	0	0	0	0	0	0	0	0	0
NZ_CP027476.1:1704221:1705027	NRS_1583	SA	1	14813	9607	15025	8697	9351	24418	38	152	3861	1	1	17358	8681	12097	2	5631	2829	2	3444	0	3871	4240	1	83	4985	6048	526	522	188	0	9144	9847	10331	6045	8026	7718	7121	8762	6344	6395	198	2084	128	25	2718	1819
NZ_CP027476.1:1705041:1706141	NRS_1584	SA	1	2064	1206	1645	1286	653	3301	14	53	441	1	0	1835	1087	1408	0	4297	2120	0	2344	0	2442	3014	0	3	3546	4657	399	330	81	0	1074	1000	1050	611	880	802	627	1013	656	655	9	154	34	9	286	278
NZ_CP027476.1:1706142:1706669	NRS_1585	SA	0	13866	7780	12004	7902	2082	22719	120	838	3256	0	1	8441	5420	6809	1	14609	7366	1	9988	0	10286	11594	1	53	12739	17415	1416	1371	3474	0	7363	8074	8162	5102	8333	6466	6971	9845	6037	5359	1485	2330	686	506	3086	1822
NZ_CP027476.1:1706689:1707375	NRS_1586	SA	0	0	0	0	0	0	0	0	0	0	0	0	0	0	0	0	0	0	0	0	0	0	0	0	0	0	0	0	0	0	0	0	0	0	0	0	0	0	0	0	0	0	0	0	0	0	0
NZ_CP027476.1:1707689:1707958	NRS_RS08740	SA	0	0	0	0	0	0	0	0	0	0	0	0	0	0	0	0	0	0	0	0	0	0	0	0	0	0	0	0	0	0	0	0	0	0	0	0	0	0	0	0	0	0	0	0	0	0	0
NZ_CP027476.1:1708160:1708912	NRS_1587	SA	0	5	23	8	0	5	98	0	4	6	0	0	55	60	72	0	7816	4310	1	4524	0	5381	5929	0	0	6762	8619	799	864	50	0	18	15	22	7	12	31	14	33	11	3	12	2	0	0	35	3
NZ_CP027476.1:1709326:1710546	NRS_1588	SA	0	142	82	167	70	4	280	0	2	15	0	0	340	212	261	0	2730	1424	0	1419	0	1645	1702	0	0	2294	2769	264	268	0	0	109	80	122	54	60	92	132	163	156	102	8	12	1	0	12	26
NZ_CP027476.1:1710835:1712064	NRS_1589	SA	0	450	275	331	95	478	1257	1	2	199	0	1	457	311	702	0	6893	3598	1	4587	0	4737	5329	0	1	5997	7952	668	619	108	0	240	209	254	358	370	414	1053	1551	1452	154	13	154	31	19	301	358
NZ_CP027476.1:171203:173812	NRS_161	SA	0	727	527	648	337	75	561	1	4	233	0	0	1457	872	666	0	6503	3450	1	3816	0	4369	4771	0	0	5644	7417	639	660	845	0	1082	893	277	57	132	60	80	154	88	227	160	2952	125	3	4267	629
NZ_CP027476.1:1712077:1712829	NRS_1590	SA	0	159	116	117	38	119	440	8	116	10	0	0	123	57	135	0	874	415	0	415	0	413	566	0	0	646	807	72	53	0	0	76	51	129	126	105	120	297	436	501	48	9	29	69	11	78	158
NZ_CP027476.1:1712829:1714190	NRS_1591	SA	0	2735	1379	2725	1485	744	6294	120	1074	628	1	0	1183	691	1464	2	14962	7945	0	10648	0	11042	12174	1	14	13265	18001	1426	1433	3653	0	1001	918	1281	1611	2162	2380	5933	9057	7462	943	113	1038	95	46	2194	3218
NZ_CP027476.1:1714204:1714653	NRS_1592	SA	0	0	0	0	0	0	0	0	0	0	0	0	0	0	0	0	0	0	0	0	0	0	0	0	0	0	0	0	0	0	0	0	0	0	0	0	0	0	0	0	0	0	0	0	0	0	0
NZ_CP027476.1:1714655:1715665	NRS_1593	SA	0	323	204	246	200	351	767	4	12	48	0	0	284	173	306	0	2873	1572	0	1650	0	1801	2103	0	1	2459	3253	297	263	421	0	132	110	160	212	267	277	659	962	934	110	13	89	8	12	184	283
NZ_CP027476.1:1715655:1716389	NRS_1594	SA	0	54	39	31	42	3	162	0	0	295	0	0	227	162	268	0	5968	3193	0	3790	0	4307	4627	0	0	5293	6848	560	545	1364	0	40	55	75	77	65	73	237	320	255	23	5	28	2	9	105	58
NZ_CP027476.1:1716715:1717191	NRS_1595	SA	0	0	0	0	0	0	0	0	0	0	0	0	0	0	0	0	0	0	0	0	0	0	0	0	0	0	0	0	0	0	0	0	0	0	0	0	0	0	0	0	0	0	0	0	0	0	0
NZ_CP027476.1:1717219:1717842	NRS_1596	SA	0	0	0	0	0	0	0	0	0	0	0	0	0	0	0	0	0	0	0	0	0	0	0	0	0	0	0	0	0	0	0	0	0	0	0	0	0	0	0	0	0	0	0	0	0	0	0
NZ_CP027476.1:1717842:1719110	NRS_1597	SA	0	0	0	0	0	0	0	0	0	0	0	0	0	0	0	0	0	0	0	0	0	0	0	0	0	0	0	0	0	0	0	0	0	0	0	0	0	0	0	0	0	0	0	0	0	0	0
NZ_CP027476.1:1719122:1720045	NRS_1598	SA	1	3606	2038	2897	1961	1696	6345	41	399	629	0	0	2860	1537	2215	0	4758	2387	0	2687	0	3118	3418	1	28	4040	5349	445	393	1138	0	1023	1034	1268	797	1142	1004	1245	1489	1158	683	314	317	200	18	558	277
NZ_CP027476.1:1720048:1720686	NRS_1599	SA	1	950	656	1139	510	117	2023	5	0	586	0	3	5510	2746	4291	0	6230	2960	1	3256	0	4312	4663	0	9	5322	6566	494	399	1124	0	603	699	963	614	760	815	949	988	771	639	10	404	7	1	309	102
NZ_CP027476.1:1720971:1721279	NRS_1600	SA	0	0	0	0	0	0	0	0	0	0	0	0	0	0	0	0	0	0	0	0	0	0	0	0	0	0	0	0	0	0	0	0	0	0	0	0	0	0	0	0	0	0	0	0	0	0	0
NZ_CP027476.1:1721294:1721722	NRS_1601	SA	0	0	0	0	0	0	0	0	0	0	0	0	0	0	0	0	0	0	0	0	0	0	0	0	0	0	0	0	0	0	0	0	0	0	0	0	0	0	0	0	0	0	0	0	0	0	0
NZ_CP027476.1:1721726:1721986	NRS_1602	SA	0	0	0	0	0	0	0	0	0	0	0	0	0	0	0	0	0	0	0	0	0	0	0	0	0	0	0	0	0	0	0	0	0	0	0	0	0	0	0	0	0	0	0	0	0	0	0
NZ_CP027476.1:1722049:1724679	NRS_1603	SA	0	6304	3206	5296	3377	3374	10443	27	68	1525	1	0	5872	3207	4707	0	7719	3935	0	4732	0	5149	5802	0	27	6771	8825	678	646	1878	0	3759	3615	3160	1899	2676	2564	2081	3378	2356	2163	58	345	103	37	881	329
NZ_CP027476.1:1725022:1727499	NRS_1604	SA	0	2870	1802	2608	1239	945	6765	28	309	1024	1	0	4880	2625	4817	0	8945	4603	0	5752	0	5687	6411	0	18	7597	10278	807	745	1688	0	1586	1543	2192	1418	1812	2086	1549	1899	1252	1047	73	570	41	77	467	374
NZ_CP027476.1:1727501:1728169	NRS_1605	SA	0	1858	1038	1620	926	583	4014	4	16	1122	1	1	4027	2251	4044	3	8324	4222	1	5619	1	5802	6437	1	7	7223	10091	730	723	1929	0	810	759	1059	714	1144	1072	994	1179	912	803	27	655	50	2	393	128
NZ_CP027476.1:1728631:1729749	NRS_1606	SA	1	3531	1879	2970	1967	1899	7141	79	817	1352	1	1	4422	2656	4013	2	8522	4393	0	5546	1	5642	6297	0	14	7285	9933	759	694	1837	0	1339	1482	1947	1356	1803	1692	2240	3149	2128	1204	35	340	37	41	1952	1367
NZ_CP027476.1:1729750:1730892	NRS_1607	SA	0	0	0	0	0	0	0	0	0	0	0	0	0	0	0	0	0	0	0	0	0	0	0	0	0	0	0	0	0	0	0	0	0	0	0	0	0	0	0	0	0	0	0	0	0	0	0
NZ_CP027476.1:1731204:1732217	NRS_1608	SA	0	523	264	388	181	192	1344	3	3	73	0	0	929	589	1646	0	11361	6224	0	8207	0	7918	9081	0	3	10251	14165	1110	1010	2943	0	267	286	480	313	345	432	896	1222	847	201	17	283	7	4	143	85
NZ_CP027476.1:1732454:1732600	NRS_1609	SA	0	0	0	0	0	0	0	0	0	0	0	0	0	0	0	0	0	0	0	0	0	0	0	0	0	0	0	0	0	0	0	0	0	0	0	0	0	0	0	0	0	0	0	0	0	0	0
NZ_CP027476.1:1732640:1732822	NRS_1610	SA	0	0	0	0	0	0	0	0	0	0	0	0	0	0	0	0	0	0	0	0	0	0	0	0	0	0	0	0	0	0	0	0	0	0	0	0	0	0	0	0	0	0	0	0	0	0	0
NZ_CP027476.1:1732922:1733344	NRS_1611	SA	0	0	0	0	0	0	0	0	0	0	0	0	0	0	0	0	0	0	0	0	0	0	0	0	0	0	0	0	0	0	0	0	0	0	0	0	0	0	0	0	0	0	0	0	0	0	0
NZ_CP027476.1:1733429:1734703	NRS_1612	SA	0	3138	2078	2850	1588	381	7163	78	901	2296	0	0	10511	4703	10974	0	6345	3409	0	3944	0	4178	4456	1	23	5298	7062	545	503	655	0	2159	2121	2974	1751	2284	2290	2907	3799	2419	1093	219	1010	151	185	1137	738
NZ_CP027476.1:1734864:1735637	NRS_1613	SA	1	3629	1890	3275	2188	1212	6504	31	266	2171	0	2	2804	1683	2022	1	8453	4267	0	5681	0	5726	6375	1	10	7199	9688	716	700	1973	0	3111	3179	2714	1974	2912	2621	1773	2624	1637	1527	257	586	69	281	724	481
NZ_CP027476.1:1735637:1735765	NRS_RS08880	SA	0	0	0	0	0	0	0	0	0	0	0	0	0	0	0	0	0	0	0	0	0	0	0	0	0	0	0	0	0	0	0	0	0	0	0	0	0	0	0	0	0	0	0	0	0	0	0
NZ_CP027476.1:1736098:1737864	NRS_1615	SA	0	4261	2252	3044	2067	1434	5759	38	196	382	0	0	2455	1557	1809	1	8297	4255	0	5003	0	5344	5894	0	13	7120	9617	694	658	1698	0	2033	2317	2159	1196	1640	1695	1456	2286	1501	1548	32	274	87	8	891	366
NZ_CP027476.1:1737880:1739142	NRS_1616	SA	0	8482	5666	8126	4297	3701	13299	23	29	2329	3	0	10450	5635	6693	1	11783	5864	0	7393	0	7841	8435	0	29	10095	13817	1007	1004	2497	0	4366	4630	4548	2488	3656	3962	4102	5038	3833	3098	52	1235	58	8	1619	1278
NZ_CP027476.1:17391:18329	NRS_22	SA	0	221	153	232	136	105	721	1	0	139	0	0	626	352	621	0	779	365	0	375	0	427	479	0	4	600	734	56	55	198	0	190	227	363	179	206	206	228	259	272	112	6	94	19	1	71	96
NZ_CP027476.1:1739603:1740478	NRS_1617	SA	0	6578	4847	7430	2931	1416	18459	30	216	3627	0	2	18750	8740	20046	0	11067	5826	0	8238	0	7942	9209	0	85	9717	13677	1036	1044	2970	0	3524	4460	7533	5433	7458	7479	5192	7014	4714	4008	266	2845	533	85	2457	1509
NZ_CP027476.1:1740475:1740927	NRS_1618	SA	0	0	0	0	0	0	0	0	0	0	0	0	0	0	0	0	0	0	0	0	0	0	0	0	0	0	0	0	0	0	0	0	0	0	0	0	0	0	0	0	0	0	0	0	0	0	0
NZ_CP027476.1:1740939:1743128	NRS_1619	SA	0	2284	1241	2250	1374	1404	5463	12	11	412	0	0	3796	1975	3265	0	8790	4742	0	6083	0	6190	7039	0	15	7555	10394	800	818	2097	0	950	1133	1797	1370	1647	1611	1578	2255	1514	1065	84	351	46	21	745	706
NZ_CP027476.1:174157:174825	NRS_162	SA	1	25	8	14	0	1	12	110	1011	285	0	0	65	104	174	0	10524	5700	1	6170	0	7290	7919	0	0	9323	11558	1017	1170	2902	0	5	7	11	8	26	5	28	64	45	10	37	1984	491	111	650	256
NZ_CP027476.1:1743556:1744074	NRS_1620	SA	0	0	0	0	0	0	0	0	0	0	0	0	0	0	0	0	0	0	0	0	0	0	0	0	0	0	0	0	0	0	0	0	0	0	0	0	0	0	0	0	0	0	0	0	0	0	0
NZ_CP027476.1:1744096:1746369	NRS_1621	SA	0	2239	1214	2287	976	654	4054	25	13	1035	0	0	2692	1644	2530	0	9791	5571	1	7093	0	6650	7809	0	14	8622	11735	940	1015	2347	0	978	974	1300	696	1098	1088	818	1313	782	780	51	964	22	4	705	444
NZ_CP027476.1:1746572:1748851	NRS_1622	SA	0	3348	1970	2637	1923	1550	6660	32	221	1094	0	1	5684	3368	5052	0	6778	3513	0	4090	0	4329	4817	0	12	5792	7601	578	523	1429	0	2375	2611	3624	1494	2031	2010	1932	2686	2164	1388	53	1382	162	39	922	449
NZ_CP027476.1:174841:175527	NRS_163	SA	0	19	13	17	3	0	49	98	1038	192	0	0	21	40	67	0	2590	1478	0	1476	0	1647	2028	1	0	2232	2746	258	292	1	0	5	7	20	15	9	20	19	21	23	14	11	722	177	64	424	229
NZ_CP027476.1:1749126:1749386	NRS_1623	SA	0	0	0	0	0	0	0	0	0	0	0	0	0	0	0	0	0	0	0	0	0	0	0	0	0	0	0	0	0	0	0	0	0	0	0	0	0	0	0	0	0	0	0	0	0	0	0
NZ_CP027476.1:1749405:1750544	NRS_1624	SA	1	9462	5794	8126	7014	6270	18268	91	517	818	2	0	10450	7002	10937	0	4130	2150	1	2604	0	2635	3001	2	38	3501	4819	375	321	951	0	4841	6078	6547	3786	4289	4919	2235	2776	2055	2873	86	398	167	104	963	978
NZ_CP027476.1:1750567:1751592	NRS_1625	SA	0	14156	6431	11355	7550	7818	18933	100	502	2907	2	0	12070	7325	8348	0	8000	4096	0	5124	0	5555	6369	0	37	6940	8829	758	672	1808	0	5530	5610	5445	3306	4853	4987	3120	4141	3294	4549	232	1876	268	20	2093	1856
NZ_CP027476.1:1751594:1752598	NRS_1626	SA	1	19033	9564	14502	10067	10130	24999	48	77	4163	3	1	15149	9019	10554	1	12371	6344	0	8713	2	8775	9751	1	55	10917	14678	1127	1062	3137	0	7388	6988	7334	4719	7094	6253	3948	5859	3737	6349	262	978	82	139	2756	1810
NZ_CP027476.1:1752630:1753232	NRS_1627	SA	0	0	0	0	0	0	0	0	0	0	0	0	0	0	0	0	0	0	0	0	0	0	0	0	0	0	0	0	0	0	0	0	0	0	0	0	0	0	0	0	0	0	0	0	0	0	0
NZ_CP027476.1:1753246:1753701	NRS_1628	SA	1	20196	13492	19767	14813	11107	34353	65	157	14552	1	0	14924	8249	10305	2	5523	2644	1	3256	0	3553	4062	0	108	4551	6037	491	450	1102	0	11202	13163	13686	8218	9812	10845	8277	10793	7343	10423	850	2678	457	146	6113	3897
NZ_CP027476.1:1753714:1755006	NRS_1629	SA	0	15853	9222	13804	9660	12551	25790	158	204	1933	6	0	12297	6957	9494	1	5490	2689	0	3429	1	3386	4053	0	16	4570	5772	487	409	1652	0	7386	6853	8367	4387	6208	5796	5036	6947	5002	5962	190	2253	203	339	3351	3172
NZ_CP027476.1:175530:176294	NRS_164	SA	0	23	17	10	29	0	32	101	1076	1859	0	0	55	77	109	1	7889	4311	1	5097	0	5655	6403	0	0	6956	8879	835	925	2103	0	13	9	17	4	12	18	42	53	35	20	100	1104	120	190	605	398
NZ_CP027476.1:1755361:1755645	NRS_1630	SA	0	0	0	0	0	0	0	0	0	0	0	0	0	0	0	0	0	0	0	0	0	0	0	0	0	0	0	0	0	0	0	0	0	0	0	0	0	0	0	0	0	0	0	0	0	0	0
NZ_CP027476.1:1755657:1755977	NRS_1631	SA	0	0	0	0	0	0	0	0	0	0	0	0	0	0	0	0	0	0	0	0	0	0	0	0	0	0	0	0	0	0	0	0	0	0	0	0	0	0	0	0	0	0	0	0	0	0	0
NZ_CP027476.1:1755983:1756291	NRS_1632	SA	0	0	0	0	0	0	0	0	0	0	0	0	0	0	0	0	0	0	0	0	0	0	0	0	0	0	0	0	0	0	0	0	0	0	0	0	0	0	0	0	0	0	0	0	0	0	0
NZ_CP027476.1:1756458:1756988	NRS_1633	SA	0	46919	27566	43003	25489	27368	84280	211	1113	21342	8	7	25087	13694	21269	1	18031	9633	2	12276	2	12724	14269	0	301	15897	21667	1829	2068	3943	0	35260	35330	34775	24386	38396	35469	30216	43451	28008	17393	1184	15169	3540	1093	11546	9795
NZ_CP027476.1:1756988:1757830	NRS_1634	SA	0	6176	3203	5127	3080	2636	10868	33	222	2304	1	1	10518	6188	9535	1	11489	5905	1	7875	1	8684	9301	0	30	10405	13736	1059	1070	2853	0	5950	5479	5472	4362	6197	4886	4519	6399	4491	2628	66	1585	366	447	2440	1629
NZ_CP027476.1:1758030:1758149	NRS_RS08990	SA	0	0	0	0	0	0	0	0	0	0	0	0	0	0	0	0	0	0	0	0	0	0	0	0	0	0	0	0	0	0	0	0	0	0	0	0	0	0	0	0	0	0	0	0	0	0	0
NZ_CP027476.1:1758223:1758696	NRS_1635	SA	0	0	0	0	0	0	0	0	0	0	0	0	0	0	0	0	0	0	0	0	0	0	0	0	0	0	0	0	0	0	0	0	0	0	0	0	0	0	0	0	0	0	0	0	0	0	0
NZ_CP027476.1:1758856:1759053	NRS_RS09000	SA	0	0	0	0	0	0	0	0	0	0	0	0	0	0	0	0	0	0	0	0	0	0	0	0	0	0	0	0	0	0	0	0	0	0	0	0	0	0	0	0	0	0	0	0	0	0	0
NZ_CP027476.1:1759170:1759454	NRS_1636	SA	0	0	0	0	0	0	0	0	0	0	0	0	0	0	0	0	0	0	0	0	0	0	0	0	0	0	0	0	0	0	0	0	0	0	0	0	0	0	0	0	0	0	0	0	0	0	0
NZ_CP027476.1:1759522:1760208	NRS_1637	SA	0	145	95	213	14	0	479	3	0	197	0	0	158	136	242	0	11618	5810	0	6586	2	8258	8836	0	1	10103	12673	1038	977	2460	0	59	109	113	63	44	59	111	100	64	64	12	414	9	219	316	295
NZ_CP027476.1:1760205:1760912	NRS_1638	SA	1	14	4	8	14	0	37	0	0	19	0	0	30	28	43	1	2986	1527	0	1505	1	1897	2160	1	0	2496	3034	287	291	584	0	12	20	19	8	4	16	11	7	5	4	3	259	1	0	10	21
NZ_CP027476.1:1761182:1762453	NRS_1639	SA	1	28888	15967	24073	11883	10095	42959	76	123	923	3	1	45018	24829	38335	1	16905	8839	2	12310	2	12422	13743	1	120	15066	19942	1551	1596	4097	0	24520	20642	21037	11990	19547	16757	12091	18674	13216	12412	435	4556	293	932	4571	4706
NZ_CP027476.1:1762466:1765096	NRS_1640	SA	0	14385	8416	12280	7699	5803	26441	64	279	1078	2	0	11858	6383	9073	1	6449	3342	1	3703	1	4223	4463	0	60	5440	6994	585	540	1317	0	8836	8990	8642	4868	6749	6802	5875	7787	5777	5005	255	1299	176	79	1929	1542
NZ_CP027476.1:1765499:1766059	NRS_1641	SA	0	701	380	618	327	179	1263	27	347	333	0	0	1553	816	1442	0	6911	3766	1	4255	0	4622	5096	0	1	6017	8184	621	591	1483	0	227	180	393	184	222	273	304	369	298	272	63	29	144	0	63	62
NZ_CP027476.1:1766282:1767355	NRS_1642	SA	0	257	132	210	183	48	611	1	7	123	0	0	294	183	284	0	2395	1222	0	1181	0	1222	1442	0	0	1899	2432	179	157	463	0	181	209	217	84	141	128	141	125	110	77	26	30	11	27	92	243
NZ_CP027476.1:1767389:1767490	NRS_RS09045	SA	0	0	0	0	0	0	0	0	0	0	0	0	0	0	0	0	0	0	0	0	0	0	0	0	0	0	0	0	0	0	0	0	0	0	0	0	0	0	0	0	0	0	0	0	0	0	0
NZ_CP027476.1:1767551:1768837	NRS_1643	SA	0	9487	6711	9852	5384	7767	16379	49	72	2115	2	1	8042	3936	5968	2	5231	2549	0	2897	0	3440	3469	0	19	4505	5991	438	447	1261	0	6018	7470	7308	3960	4906	4457	5281	7098	5268	4038	126	1288	171	133	3235	1813
NZ_CP027476.1:1768885:1769859	NRS_1644	SA	0	4233	2392	4014	2420	2407	7572	40	234	1166	1	1	6452	3625	5190	0	7472	3837	0	4522	0	4991	5683	0	24	6537	8407	685	601	998	0	3407	3543	2866	1598	2271	2147	2308	3592	2384	1577	35	1076	37	16	1485	1165
NZ_CP027476.1:1769862:1770530	NRS_1645	SA	0	0	0	0	0	0	0	0	0	0	0	0	0	0	0	0	0	0	0	0	0	0	0	0	0	0	0	0	0	0	0	0	0	0	0	0	0	0	0	0	0	0	0	0	0	0	0
NZ_CP027476.1:1770552:1771478	NRS_1646	SA	0	9425	4788	7307	4017	3625	15113	53	160	688	103	0	5431	3294	4530	0	12628	6587	1	8942	0	9043	9784	0	30	11117	15320	1212	1173	3479	0	4615	5065	4719	2421	4106	3138	3674	6124	3500	2844	61	1296	111	20	1677	642
NZ_CP027476.1:1771520:1772335	NRS_1647	SA	0	715	391	524	353	278	1294	1	0	210	0	0	1159	748	950	0	2497	1171	0	1370	0	1466	1753	0	1	2105	2713	203	184	76	0	381	383	404	181	291	232	261	354	199	235	1	47	10	9	176	51
NZ_CP027476.1:1772357:1773703	NRS_1648	SA	0	5246	2807	4096	3636	2390	8396	19	56	1249	1	0	4652	3577	3880	0	6988	3482	1	4342	0	4705	5170	1	15	5948	7796	628	588	1461	0	1756	1932	1933	963	1383	1162	1478	1916	1080	1235	211	901	318	78	662	601
NZ_CP027476.1:1773920:1774510	NRS_1649	SA	0	564	411	552	245	42	1084	0	0	197	0	0	1619	781	1390	2	2351	1159	0	1294	0	1559	1613	0	0	2026	2572	221	150	432	0	626	657	716	323	332	496	507	715	650	385	5	107	2	7	300	392
NZ_CP027476.1:1774664:1775926	NRS_1650	SA	3	14636	8730	12885	9806	13292	28191	97	396	8352	3	0	9775	6376	8054	1	7746	3714	1	4469	0	5039	5880	1	83	6549	7966	650	521	1505	0	5016	5348	5570	3125	3999	4105	5076	6208	4843	2900	534	1340	107	33	1141	703
NZ_CP027476.1:1776077:1777378	NRS_1651	SA	0	0	0	0	0	0	0	0	0	0	0	0	0	0	0	0	0	0	0	0	0	0	0	0	0	0	0	0	0	0	0	0	0	0	0	0	0	0	0	0	0	0	0	0	0	0	0
NZ_CP027476.1:1777426:1777536	NRS_RS09095	SA	0	0	0	0	0	0	0	0	0	0	0	0	0	0	0	0	0	0	0	0	0	0	0	0	0	0	0	0	0	0	0	0	0	0	0	0	0	0	0	0	0	0	0	0	0	0	0
NZ_CP027476.1:1777541:1778470	NRS_1652	SA	0	8727	7167	9958	5022	4832	17789	173	1259	5965	2	1	13619	5937	9455	0	11722	6333	2	8197	1	8575	9495	1	48	10264	13932	1232	1280	3059	0	9447	9754	10446	5857	7593	8257	8601	11419	8992	7082	999	2212	857	200	3024	2094
NZ_CP027476.1:1778489:1779097	NRS_1653	SA	1	3036	1556	1918	990	290	3541	2	19	410	0	0	11559	5767	8027	1	16060	8125	0	11440	0	11769	13235	1	15	14080	18958	1423	1360	4156	0	1156	1076	1225	711	1029	1055	946	1548	889	1341	175	134	18	10	318	236
NZ_CP027476.1:1779239:1779595	NRS_1654	SA	0	0	0	0	0	0	0	0	0	0	0	0	0	0	0	0	0	0	0	0	0	0	0	0	0	0	0	0	0	0	0	0	0	0	0	0	0	0	0	0	0	0	0	0	0	0	0
NZ_CP027476.1:1779642:1779842	NRS_1655	SA	0	0	0	0	0	0	0	0	0	0	0	0	0	0	0	0	0	0	0	0	0	0	0	0	0	0	0	0	0	0	0	0	0	0	0	0	0	0	0	0	0	0	0	0	0	0	0
NZ_CP027476.1:1779871:1780398	NRS_1656	SA	0	0	0	0	0	0	0	0	0	0	0	0	0	0	0	0	0	0	0	0	0	0	0	0	0	0	0	0	0	0	0	0	0	0	0	0	0	0	0	0	0	0	0	0	0	0	0
NZ_CP027476.1:1780627:1782120	NRS_1657	SA	0	2901	1723	2879	2169	1223	5950	8	14	446	1	1	1420	1041	1439	1	9426	4627	1	5549	0	6221	6946	0	7	8009	10453	817	708	1995	0	1459	1424	1894	1145	1380	1269	1506	2069	1645	959	19	250	22	18	434	1197
NZ_CP027476.1:178128:179156	NRS_166	SA	0	22	10	33	11	0	93	45	433	239	1	0	34	54	71	0	4989	2794	1	2919	0	3311	3549	0	0	4241	5258	500	513	1247	0	13	18	46	17	23	30	25	42	45	12	15	898	459	165	586	465
NZ_CP027476.1:1782546:1784483	NRS_1659	SA	1	12498	8362	11972	6303	6885	20377	54	316	4708	2	1	22027	11764	17467	0	7777	4245	1	4237	1	5095	5353	1	51	6531	8701	692	551	1736	0	7142	8100	7379	4066	5535	5631	6687	8884	6383	4978	146	1738	276	19	2817	1156
NZ_CP027476.1:1784681:1784803	NRS_RS09140	SA	0	0	0	0	0	0	0	0	0	0	0	0	0	0	0	0	0	0	0	0	0	0	0	0	0	0	0	0	0	0	0	0	0	0	0	0	0	0	0	0	0	0	0	0	0	0	0
NZ_CP027476.1:1784896:1785816	NRS_1660	SA	0	0	0	0	0	0	0	0	0	0	0	0	0	0	0	0	0	0	0	0	0	0	0	0	0	0	0	0	0	0	0	0	0	0	0	0	0	0	0	0	0	0	0	0	0	0	0
NZ_CP027476.1:1785816:1787216	NRS_1661	SA	1	5317	4073	5024	3004	2059	10104	31	195	1925	1	0	10009	4500	7888	1	7810	4075	0	4994	0	5246	5959	0	24	6635	9056	749	785	1154	0	3622	3757	4464	2729	4067	3784	3263	5033	3633	2646	190	2049	298	64	2875	2787
NZ_CP027476.1:1787217:1787687	NRS_1662	SA	0	0	0	0	0	0	0	0	0	0	0	0	0	0	0	0	0	0	0	0	0	0	0	0	0	0	0	0	0	0	0	0	0	0	0	0	0	0	0	0	0	0	0	0	0	0	0
NZ_CP027476.1:1787897:1788922	NRS_1663	SA	0	199	123	189	138	15	470	109	1207	500	0	0	242	140	236	1	8627	4657	0	5872	0	5878	6387	0	1	7744	10824	819	776	2171	0	350	318	351	102	196	198	228	351	285	75	1072	1779	155	460	2713	5839
NZ_CP027476.1:1789092:1789715	NRS_1664	SA	5	6149	4068	6152	3439	1788	14321	25	68	107	0	0	5215	2926	5407	3	5021	2656	1	3180	0	3327	3704	0	41	4367	5728	439	380	1164	0	7149	8006	8654	5233	6739	7304	7988	10489	7808	3901	208	2594	367	386	3238	2749
NZ_CP027476.1:1789731:1790603	NRS_1665	SA	0	6112	4030	5903	2900	4410	14307	64	314	387	1	1	12923	6499	14032	1	11212	5847	0	6875	1	7721	8460	1	28	9669	12943	963	1009	2552	0	5394	5410	6180	3742	4971	5057	5361	7756	5869	2465	74	1195	206	68	2748	2391
NZ_CP027476.1:1790619:1793249	NRS_1666	SA	0	1626	935	1379	861	310	4035	27	106	125	0	0	1890	1160	2253	0	5126	2673	0	3061	0	3268	3710	0	11	4507	5705	478	456	1102	0	1327	1363	1495	969	1348	1238	1591	2346	2006	812	64	490	106	6	441	493
NZ_CP027476.1:179169:180278	NRS_167	SA	0	41	13	23	39	0	38	6	68	185	1	0	25	46	63	0	6059	3364	1	3382	0	3923	4489	0	0	5151	6462	583	675	938	0	6	9	3	6	14	15	24	39	15	3	18	164	18	46	262	117
NZ_CP027476.1:1793543:1795030	NRS_1667	SA	0	144	93	139	28	6	245	5	58	112	0	0	448	278	392	0	2814	1541	0	1526	0	1787	1839	0	0	2405	3457	260	288	711	0	161	131	143	54	64	67	88	92	79	92	18	13	4	5	12	0
NZ_CP027476.1:1795529:1797190	NRS_1668	SA	0	3194	1765	2800	1738	1614	5330	26	192	3127	1	3	5773	3060	4364	0	11436	6133	0	8375	0	7720	8755	0	5	9801	14024	1013	1093	2808	0	4414	4146	4226	2806	3762	3326	4547	6030	4784	2040	980	3963	1087	785	6524	12111
NZ_CP027476.1:1797190:1797894	NRS_1669	SA	0	12646	7495	10470	6001	3859	19576	82	726	840	0	1	8415	5035	6564	1	21826	11153	2	16473	1	15698	17353	1	39	19337	27575	2070	2094	4910	0	11337	9210	8304	5605	8627	7633	11064	16183	12750	6077	2676	9235	3917	2848	20485	30051
NZ_CP027476.1:1798284:1799552	NRS_1670	SA	0	418	217	256	145	68	1056	47	393	318	0	1	315	178	372	0	3990	2039	0	2278	0	2470	2808	0	0	3281	4483	335	294	955	0	524	526	483	468	639	562	888	1219	1110	140	95	543	60	268	618	1985
NZ_CP027476.1:1799601:1800722	NRS_1671	SA	0	683	454	535	269	57	2263	46	421	712	1	0	1211	685	1846	1	9902	5219	0	7464	0	6978	7939	0	5	8672	12504	965	925	1991	0	1237	1113	1163	1044	1486	1461	2625	3547	2575	200	30	1455	343	119	1873	4592
NZ_CP027476.1:1801070:1802431	NRS_1672	SA	1	5858	3089	4711	3551	3411	11605	36	99	1631	1	1	12930	8948	13189	2	11333	5643	0	7203	0	7278	8305	0	32	9584	13828	1003	935	2515	0	2343	2674	3995	1892	2236	2073	3160	5085	3585	1522	92	1303	52	10	979	493
NZ_CP027476.1:180282:181406	NRS_168	SA	0	53	39	27	11	0	152	7	62	275	0	1	20	50	55	0	5081	2779	0	2868	0	3272	3738	0	0	4405	5209	512	552	662	0	24	32	25	23	32	22	70	68	77	21	0	780	180	118	665	428
NZ_CP027476.1:1804756:1806513	NRS_1674	SA	0	24567	12545	19908	13831	19494	43425	105	675	14779	9	1	30610	21390	28982	1	8651	4590	0	5756	1	5785	6699	0	45	7556	10422	774	688	1742	0	14266	14190	13953	6794	9662	9777	11811	17532	11401	7916	251	2937	256	37	2993	2095
NZ_CP027476.1:1806535:1807503	NRS_1675	SA	2	51255	34177	47579	50653	33113	80737	580	2537	4357	18	4	66296	40138	50242	3	11537	5907	3	8108	3	7903	8640	1	371	10103	14686	1084	970	3039	0	21913	27861	28292	15294	20459	20238	28532	39413	25901	20377	985	8937	2371	744	16334	13889
NZ_CP027476.1:1807772:1808716	NRS_1676	SA	0	6950	3384	5488	3724	5332	14636	55	124	216	1	0	2391	1429	2371	0	6291	3329	2	4113	1	4015	4632	0	28	5530	7782	558	548	1568	0	4288	3943	4930	2870	3285	3718	2568	4241	3129	2227	46	928	46	124	1059	731
NZ_CP027476.1:1808716:1809573	NRS_1677	SA	1	4007	2301	2818	1702	1128	6898	6	21	684	0	1	2413	1407	2371	1	6295	3256	0	3835	1	3965	4498	0	10	5099	7292	577	467	43	0	1659	1948	2151	1091	1374	1629	1245	1724	1112	977	40	716	50	137	1016	612
NZ_CP027476.1:1809768:1810997	NRS_1678	SA	0	11851	6987	10119	7085	2330	22261	138	1049	5196	3	0	4849	2685	4518	1	11490	6136	1	7918	0	8204	8780	1	59	10138	14350	1079	1036	2499	0	5575	6347	7073	4041	5532	5173	4721	6554	4683	3823	130	3599	507	94	5517	2309
NZ_CP027476.1:1811447:1814644	NRS_1679	SA	0	2336	1730	2325	1316	1675	5405	7	24	363	0	0	2963	1661	2749	0	5558	2705	0	3035	0	3172	3727	0	10	4679	5625	443	401	604	0	1849	1973	2025	1131	1573	1522	1558	2027	1333	859	148	1119	27	120	669	804
NZ_CP027476.1:181409:182035	NRS_169	SA	0	90	67	83	42	0	126	3	8	14	1	0	171	175	264	1	9519	5093	0	5631	1	6871	7326	0	3	8438	10680	975	1101	0	0	76	113	81	101	73	80	160	219	180	36	180	1941	1	799	1610	504
NZ_CP027476.1:1814665:1815606	NRS_1680	SA	0	5294	3309	4046	2346	2309	10701	29	13	204	2	0	7388	4444	7334	0	11870	5958	2	7651	0	8268	9133	0	13	9996	13942	1126	1047	1790	0	3909	3835	3800	1923	3162	2809	3336	4486	3275	1787	270	1965	69	47	1511	1518
NZ_CP027476.1:1815867:1817165	NRS_1681	SA	0	4978	3270	4518	3680	2718	10334	25	26	460	1	0	8331	4620	7689	0	8802	4441	0	5591	0	5562	6164	0	26	7558	9913	808	816	1809	0	3615	3693	3652	2100	3023	2894	2892	4202	3035	2131	55	2370	67	512	1168	1262
NZ_CP027476.1:1817370:1817783	NRS_1682	SA	0	0	0	0	0	0	0	0	0	0	0	0	0	0	0	0	0	0	0	0	0	0	0	0	0	0	0	0	0	0	0	0	0	0	0	0	0	0	0	0	0	0	0	0	0	0	0
NZ_CP027476.1:1818088:1818777	NRS_1683	SA	1	4066	2056	2995	2139	397	6976	178	1617	2409	3	1	1249	1020	1387	1	9115	4843	0	6780	0	6716	7577	0	20	8285	11294	929	916	2416	0	6159	6392	5887	4026	5213	5113	5747	7855	5197	2539	17346	9364	2759	3145	3656	7984
NZ_CP027476.1:1818952:1820007	NRS_1684	SA	2	4874	2939	4106	2924	944	10355	17	22	586	2	1	4371	2602	4798	0	9491	4934	3	6135	0	6451	7425	0	24	8247	11051	861	830	510	0	4476	4741	4621	2665	4021	3808	5900	8050	6276	1929	414	1765	63	14	2332	2669
NZ_CP027476.1:1820101:1820199	NRS_RS09280	SA	0	0	0	0	0	0	0	0	0	0	0	0	0	0	0	0	0	0	0	0	0	0	0	0	0	0	0	0	0	0	0	0	0	0	0	0	0	0	0	0	0	0	0	0	0	0	0
NZ_CP027476.1:1820323:1821441	NRS_1685	SA	0	0	0	0	0	0	0	0	0	0	0	0	0	0	0	0	0	0	0	0	0	0	0	0	0	0	0	0	0	0	0	0	0	0	0	0	0	0	0	0	0	0	0	0	0	0	0
NZ_CP027476.1:182040:183149	NRS_170	SA	0	14	12	25	31	7	21	63	560	71	0	0	45	72	98	1	5908	3090	1	3416	0	3488	4276	0	0	4869	6026	571	620	0	0	29	18	24	14	15	23	29	50	22	9	3	887	0	76	305	136
NZ_CP027476.1:1821582:1822082	NRS_1686	SA	1	4813	2314	3814	2695	1273	11873	902	9505	2357	4	1	10066	6369	12980	2	11961	6135	3	8080	0	7833	9103	0	13	10129	13757	1123	1101	2957	0	6969	6486	5325	2873	4028	3929	3433	6604	4313	1914	2364	3869	2103	504	3620	2638
NZ_CP027476.1:1822328:1823530	NRS_1687	SA	1	4831	2748	3899	2802	978	8559	16	20	1239	1	0	2943	2163	2605	0	4082	2180	0	2642	1	2696	3127	0	21	3553	4881	442	329	1011	0	1614	1664	1771	809	1177	988	1055	1542	1011	993	29	186	30	6	160	96
NZ_CP027476.1:1823618:1824565	NRS_1688	SA	0	5078	3097	4275	2598	2806	11263	83	564	257	0	0	5805	3298	6539	0	10208	5517	0	6702	0	7052	7761	0	21	9183	12169	964	1048	2011	0	3493	3701	4767	2321	3332	3250	4566	6659	4259	2054	201	634	38	45	1667	2138
NZ_CP027476.1:1824688:1825182	NRS_1689	SA	0	0	0	0	0	0	0	0	0	0	0	0	0	0	0	0	0	0	0	0	0	0	0	0	0	0	0	0	0	0	0	0	0	0	0	0	0	0	0	0	0	0	0	0	0	0	0
NZ_CP027476.1:1825280:1826050	NRS_1690	SA	0	1043	567	887	644	413	1722	0	8	199	0	0	591	354	481	0	2579	1231	1	1304	0	1647	1802	0	4	2215	2707	246	201	536	0	474	492	574	290	371	350	359	477	424	460	124	6	3	2	111	164
NZ_CP027476.1:1826094:1827317	NRS_1691	SA	1	5011	2955	4048	1750	1485	6870	11	21	1208	3	0	7800	4062	5182	0	10792	5653	1	7121	0	7448	8618	0	13	9363	12333	1022	1042	1888	0	2861	2786	2983	1526	2514	2143	2527	3457	2251	2007	32	53	18	9	609	319
NZ_CP027476.1:1827317:1828465	NRS_1692	SA	0	1093	752	1142	467	443	2009	1	0	278	0	0	1008	447	542	0	1472	783	0	771	0	869	951	0	5	1225	1551	115	121	374	0	726	746	821	412	597	540	681	883	797	562	10	144	12	1	165	97
NZ_CP027476.1:1828614:1828754	NRS_1693	SA	0	0	0	0	0	0	0	0	0	0	0	0	0	0	0	0	0	0	0	0	0	0	0	0	0	0	0	0	0	0	0	0	0	0	0	0	0	0	0	0	0	0	0	0	0	0	0
NZ_CP027476.1:1828828:1830522	NRS_1694	SA	0	10022	5079	6802	5069	4899	18048	133	924	2060	4	0	7399	4128	6804	0	7323	3818	0	5079	0	4987	5728	0	40	6228	8425	660	711	1905	0	7262	8031	9934	5300	7451	7773	6588	9693	6581	4203	1342	7223	716	208	1481	2244
NZ_CP027476.1:1830659:1831123	NRS_1695	SA	0	0	0	0	0	0	0	0	0	0	0	0	0	0	0	0	0	0	0	0	0	0	0	0	0	0	0	0	0	0	0	0	0	0	0	0	0	0	0	0	0	0	0	0	0	0	0
NZ_CP027476.1:1831367:1831969	NRS_1696	SA	0	0	0	0	0	0	0	0	0	0	0	0	0	0	0	0	0	0	0	0	0	0	0	0	0	0	0	0	0	0	0	0	0	0	0	0	0	0	0	0	0	0	0	0	0	0	0
NZ_CP027476.1:183163:184329	NRS_171	SA	0	33	13	17	9	0	68	0	41	177	0	0	27	27	25	0	1607	887	0	735	0	907	1087	0	0	1312	1603	148	164	0	0	26	27	51	16	25	41	51	84	61	22	7	300	0	16	197	53
NZ_CP027476.1:1832185:1832928	NRS_1697	SA	0	264	186	280	246	205	725	0	17	106	0	0	530	325	570	0	6385	3321	2	4170	1	4446	4935	0	1	5529	7180	630	762	1428	0	210	210	228	104	148	176	292	509	337	131	5	498	1	2	185	425
NZ_CP027476.1:1833008:1833454	NRS_1698	SA	1	172	110	152	118	0	486	10	104	151	0	0	273	156	316	0	2592	1294	0	1445	0	1536	1707	0	1	2130	2592	205	206	505	0	233	298	448	212	228	222	477	648	360	131	100	465	35	0	34	94
NZ_CP027476.1:1833568:1834728	NRS_1699	SA	0	612	380	486	377	275	1826	9	11	391	0	0	608	352	723	0	3690	1933	0	2165	0	2261	2615	0	1	3123	3918	325	322	776	0	181	264	481	191	250	341	343	437	332	241	5	79	82	0	244	431
NZ_CP027476.1:18344:20311	NRS_23	SA	0	7816	4960	7493	4861	5654	20031	153	1209	2455	3	2	10047	4547	10077	0	3980	2190	1	2167	0	2682	2784	0	55	3361	4190	385	302	926	0	6821	7622	10116	5460	6952	7106	6932	9272	6691	3325	233	3039	251	118	4287	3305
NZ_CP027476.1:1834715:1836319	NRS_1700	SA	0	536	269	515	234	64	1562	5	5	371	0	0	712	438	1131	1	9958	5252	0	6689	1	6822	7711	0	5	8706	11756	936	940	1268	0	157	203	348	205	269	280	273	416	330	188	9	87	19	59	109	429
NZ_CP027476.1:1836413:1836508	NRS_RS09375	SA	0	0	0	0	0	0	0	0	0	0	0	0	0	0	0	0	0	0	0	0	0	0	0	0	0	0	0	0	0	0	0	0	0	0	0	0	0	0	0	0	0	0	0	0	0	0	0
NZ_CP027476.1:1836469:1837599	NRS_1701	SA	0	2450	1011	1550	873	8	5449	487	4254	3978	0	0	2212	1216	2837	1	12358	6723	1	8947	0	8946	10161	0	29	11036	15346	1290	1389	3117	0	1737	1816	2666	1513	1681	2302	2897	3984	3420	1387	50	913	722	61	938	373
NZ_CP027476.1:1837706:1839172	NRS_1702	SA	0	811	395	683	522	333	1374	7	11	711	0	0	1012	599	782	1	3229	1661	1	1726	0	1921	2099	0	1	2666	3487	285	271	664	0	382	361	428	242	339	319	418	611	424	249	9	181	5	1	88	26
NZ_CP027476.1:1839300:1839917	NRS_1703	SA	1	3658	2319	3462	2638	5540	6885	23	31	2208	1	0	7790	3895	5367	0	6688	3543	0	4443	1	4174	5211	0	15	5660	7387	598	622	1616	0	3210	2807	3705	1851	2715	2107	3332	5152	3676	2078	675	1964	50	13	1254	456
NZ_CP027476.1:1840089:1841363	NRS_1704	SA	1	1401	829	1157	733	644	2973	29	49	738	1	0	6715	2589	5360	0	12383	6538	0	8698	0	8892	9888	0	10	10932	14619	1199	1210	3100	0	1759	1795	1771	890	1374	1205	1150	1817	1180	767	43	369	97	51	999	528
NZ_CP027476.1:1841457:1842719	NRS_1705	SA	1	4199	1836	3097	2303	2157	4728	5	8	1838	1	1	4489	2598	2798	0	9428	4934	1	6383	0	6573	7204	0	21	8381	11038	876	885	2259	0	4012	3418	1971	995	1510	1323	1516	2240	1617	1576	37	158	45	17	492	333
NZ_CP027476.1:1843101:1844006	NRS_1706	SA	0	477	283	480	224	449	997	1	10	267	0	0	1163	597	981	0	5641	2929	2	3630	0	3714	4172	1	6	4905	6732	547	552	1543	0	336	357	515	249	317	206	535	736	509	225	14	810	10	1	76	29
NZ_CP027476.1:184322:185527	NRS_172	SA	0	2	1	0	2	0	2	0	0	3	0	0	1	3	3	0	169	72	0	90	0	83	102	0	0	131	158	11	19	0	0	2	1	4	2	0	2	1	2	5	2	3	18	0	14	10	9
NZ_CP027476.1:1843986:1844078	NRS_RS09410	SA	0	0	0	0	0	0	0	0	0	0	0	0	0	0	0	0	0	0	0	0	0	0	0	0	0	0	0	0	0	0	0	0	0	0	0	0	0	0	0	0	0	0	0	0	0	0	0
NZ_CP027476.1:1844209:1846896	NRS_1707	SA	0	186	107	179	76	20	291	0	0	37	0	0	350	159	251	0	1799	971	0	1065	0	1074	1249	0	0	1531	1845	177	193	323	0	112	107	109	43	68	62	90	127	87	120	4	255	2	0	473	368
NZ_CP027476.1:1847192:1848859	NRS_1709	SA	0	3743	1751	2933	1782	1615	8357	122	1340	1393	2	0	4327	2304	4241	0	7989	4130	1	5149	0	5458	6196	0	16	6786	9146	732	770	1886	0	3230	3581	2638	992	1942	1507	1217	1757	1314	1508	49	2078	74	66	2955	4554
NZ_CP027476.1:1849299:1851005	NRS_1710	SA	0	829	390	589	293	6	1263	101	1419	489	0	0	238	139	180	1	9140	4652	0	5199	0	6270	6840	0	2	7897	9590	876	886	1173	0	424	549	455	223	268	220	225	406	250	282	125	886	390	503	2207	6702
NZ_CP027476.1:1851174:1851806	NRS_1711	SA	0	66	24	46	49	0	60	0	1	38	1	0	161	132	222	0	10702	6050	0	7286	0	7092	8314	0	0	9210	12647	1066	1307	1742	0	107	154	84	47	47	92	67	146	39	10	117	180	65	0	254	154
NZ_CP027476.1:1851831:1853000	NRS_1712	SA	0	24	23	23	11	0	42	26	282	24	0	0	22	22	29	0	2816	1572	0	1664	1	1720	1946	0	0	2409	2968	270	302	1093	0	25	35	36	19	19	17	19	25	28	10	5	50	2	2	76	129
NZ_CP027476.1:1853098:1854087	NRS_1713	SA	0	4161	2245	2874	1321	2684	7053	21	27	270	1	4	7436	4281	7087	1	6322	3339	0	3834	0	4067	4599	0	17	5493	6958	649	515	449	0	1284	1340	1603	752	1120	1116	1786	2529	2104	1390	21	100	175	673	205	213
NZ_CP027476.1:1854160:1854273	NRS_RS09445	SA	0	0	0	0	0	0	0	0	0	0	0	0	0	0	0	0	0	0	0	0	0	0	0	0	0	0	0	0	0	0	0	0	0	0	0	0	0	0	0	0	0	0	0	0	0	0	0
NZ_CP027476.1:1854627:1855718	NRS_1714	SA	0	1259	656	993	866	587	2696	215	2223	812	0	0	824	505	824	0	4850	2406	0	2957	0	3192	3551	1	9	4159	5679	434	448	1159	0	463	512	641	364	452	423	594	877	637	385	9	62	5	0	149	155
NZ_CP027476.1:185528:186733	NRS_173	SA	0	140	102	155	25	89	226	15	81	47	0	0	342	259	459	0	14498	7784	1	8727	0	10240	11035	1	0	12761	16912	1426	1568	4098	0	102	57	148	57	70	54	102	167	121	88	16	275	435	11	305	255
NZ_CP027476.1:1856179:1856283	NRS_RS09455	SA	0	0	0	0	0	0	0	0	0	0	0	0	0	0	0	0	0	0	0	0	0	0	0	0	0	0	0	0	0	0	0	0	0	0	0	0	0	0	0	0	0	0	0	0	0	0	0
NZ_CP027476.1:1856418:1857617	NRS_1715	SA	0	145	81	98	19	0	195	4	0	32	0	0	447	229	354	0	6060	3248	1	3691	0	4232	4508	1	1	5434	7099	577	692	1218	0	110	124	82	45	65	109	82	131	55	54	143	213	21	58	194	92
NZ_CP027476.1:1857691:1858182	NRS_1716	SA	0	0	0	0	0	0	0	0	0	0	0	0	0	0	0	0	0	0	0	0	0	0	0	0	0	0	0	0	0	0	0	0	0	0	0	0	0	0	0	0	0	0	0	0	0	0	0
NZ_CP027476.1:1858256:1859569	NRS_1717	SA	0	4145	2309	3277	2214	1602	6575	12	13	371	0	0	3289	2156	2652	0	3751	1969	0	2527	0	2521	2768	0	25	3250	4395	360	373	424	0	2234	2223	2597	1553	2468	2210	1604	2368	1689	1451	42	1095	78	13	857	653
NZ_CP027476.1:1859593:1863417	NRS_1718	SA	0	2048	1623	1865	1268	1291	3558	24	68	374	1	0	6757	3605	4518	0	6416	3295	0	3998	0	4538	4908	0	9	5487	7006	578	548	1286	0	1927	1677	1640	1160	1749	1466	1217	1487	1037	878	51	523	168	51	917	832
NZ_CP027476.1:1863438:1864034	NRS_1719	SA	0	0	0	0	0	0	0	0	0	0	0	0	0	0	0	0	0	0	0	0	0	0	0	0	0	0	0	0	0	0	0	0	0	0	0	0	0	0	0	0	0	0	0	0	0	0	0
NZ_CP027476.1:1864063:1864920	NRS_1720	SA	1	2399	1427	2034	1281	763	4067	7	16	1134	61	1	4450	2473	3666	0	4924	2510	2	3189	1	3409	3782	0	6	4347	5658	465	417	1052	0	2818	2500	2196	1540	2626	2135	1902	2499	1844	1119	25	1119	201	15	993	712
NZ_CP027476.1:1865020:1865331	NRS_1721	SA	0	0	0	0	0	0	0	0	0	0	0	0	0	0	0	0	0	0	0	0	0	0	0	0	0	0	0	0	0	0	0	0	0	0	0	0	0	0	0	0	0	0	0	0	0	0	0
NZ_CP027476.1:1865396:1866472	NRS_1722	SA	2	2303	1315	1901	1155	1092	6366	13	7	175	0	0	5161	2953	5830	0	10904	5574	0	7473	0	7293	8408	1	15	9395	12751	1044	972	2659	0	2709	2466	2186	1480	2154	1811	2328	3523	2671	894	88	1182	34	46	1132	1168
NZ_CP027476.1:1866559:1866870	NRS_1723	SA	0	0	0	0	0	0	0	0	0	0	0	0	0	0	0	0	0	0	0	0	0	0	0	0	0	0	0	0	0	0	0	0	0	0	0	0	0	0	0	0	0	0	0	0	0	0	0
NZ_CP027476.1:1866995:1867837	NRS_1724	SA	0	465	231	388	170	56	1011	16	186	147	0	1	255	184	296	0	3371	1798	0	2085	0	2024	2330	0	0	2912	3884	293	367	543	0	325	357	369	228	307	254	333	436	356	171	38	126	88	20	22	47
NZ_CP027476.1:186744:187301	NRS_174	SA	0	176	91	155	50	348	308	43	856	0	0	0	164	147	234	0	6560	3649	0	4153	0	4432	4722	0	0	5900	7296	565	723	1790	0	109	95	168	81	140	101	154	175	110	54	4	686	617	456	388	281
NZ_CP027476.1:1868307:1868951	NRS_1725	SA	0	10364	5697	8887	5481	4614	19166	44	139	3540	3	0	7658	4482	6353	2	7099	3537	0	4505	0	4601	5097	0	52	6106	8281	581	621	1569	0	5149	6604	7412	3690	5201	5737	5630	8249	6435	5114	1599	2804	117	274	2320	2117
NZ_CP027476.1:1868966:1869757	NRS_1726	SA	1	17356	11696	16989	12460	13884	31998	261	1834	5478	3	1	28913	16017	23390	1	5105	2783	1	3182	1	3346	3666	1	68	4464	5963	468	413	1087	0	6132	8723	12365	6000	7646	8121	10176	13105	9124	6912	446	4058	733	372	4852	3121
NZ_CP027476.1:1870307:1871155	NRS_1727	SA	1	5810	3540	5084	3575	4734	13630	31	210	2280	0	0	7878	4907	8130	1	5660	3011	1	3378	0	3485	3826	0	31	4724	6488	513	469	1215	0	4743	5039	5377	2785	3705	3799	4972	6439	5048	2577	386	1293	461	225	2666	2005
NZ_CP027476.1:1871159:1872568	NRS_1728	SA	0	16927	11014	15713	9546	5947	30408	94	444	4137	4	1	8021	4191	6598	1	4484	2286	1	2703	0	2779	3177	0	66	3771	5120	423	372	953	0	10510	11747	13135	7124	10462	9737	12509	18760	13376	7051	465	6691	1794	118	8769	7605
NZ_CP027476.1:187301:188188	NRS_175	SA	0	316	148	235	45	5	415	0	5	166	0	0	454	341	511	0	11341	6049	1	7320	0	7874	8935	0	1	9933	13110	1100	1311	349	0	120	115	200	93	136	152	139	213	163	71	45	600	2	1	637	57
NZ_CP027476.1:1873318:1873740	NRS_1729	SA	0	0	0	0	0	0	0	0	0	0	0	0	0	0	0	0	0	0	0	0	0	0	0	0	0	0	0	0	0	0	0	0	0	0	0	0	0	0	0	0	0	0	0	0	0	0	0
NZ_CP027476.1:1873757:1874452	NRS_1730	SA	0	4079	2960	4288	2538	4033	8596	14	23	1085	0	0	13552	6049	11960	0	9223	4840	1	6030	2	5964	6749	0	21	7946	11103	836	857	1931	0	4503	4873	6315	2584	3453	3238	4015	5585	3911	2450	120	1507	302	138	1468	924
NZ_CP027476.1:1874449:1876110	NRS_1731	SA	0	3038	1827	2926	1281	1091	5942	4	5	1275	0	0	5984	3616	6470	0	6629	3265	1	3986	0	4252	4550	2	12	5602	7675	604	571	1355	0	1580	1590	2163	877	1123	1092	1696	2261	1812	1029	32	597	58	12	532	515
NZ_CP027476.1:1876517:1877785	NRS_1732	SA	0	1713	998	1560	945	69	3299	16	39	529	0	0	1710	884	1173	0	9770	5260	0	6687	1	6683	7582	1	7	8355	11479	949	932	1994	0	1394	1280	1340	733	1124	875	1057	1664	1010	872	17	368	91	12	843	270
NZ_CP027476.1:1877902:1884462	NRS_1733	SA	0	148	107	149	77	0	289	0	0	23	0	0	375	216	321	1	10609	6037	0	7740	0	7403	8449	0	0	9369	13366	1021	1253	2227	0	99	114	109	61	92	86	64	132	72	66	8	51	2	0	42	38
NZ_CP027476.1:188242:189504	NRS_176	SA	0	347	176	331	134	7	592	0	9	217	0	1	393	269	435	0	7270	3733	0	4185	0	4825	5419	0	2	6291	7810	696	785	2079	0	145	150	157	103	133	201	256	254	211	107	41	712	299	11	757	324
NZ_CP027476.1:1884788:1885099	NRS_1734	SA	0	0	0	0	0	0	0	0	0	0	0	0	0	0	0	0	0	0	0	0	0	0	0	0	0	0	0	0	0	0	0	0	0	0	0	0	0	0	0	0	0	0	0	0	0	0	0
NZ_CP027476.1:1885121:1887538	NRS_1735	SA	1	11643	6000	8306	5010	4332	17431	35	62	2448	2	0	8788	5715	7549	0	15037	7720	1	10773	0	10253	11789	0	26	13251	19023	1383	1308	3437	0	4896	5263	5237	2974	4035	3721	4751	6974	3921	3442	74	510	93	26	1059	401
NZ_CP027476.1:1887826:1889007	NRS_1736	SA	0	1007	574	620	372	363	1559	8	34	68	0	0	1417	835	1222	0	12182	6256	0	7580	0	8200	9355	0	3	10588	14170	1065	1018	2475	0	328	339	508	310	495	396	428	581	428	363	13	153	7	3	163	32
NZ_CP027476.1:1889117:1890070	NRS_1737	SA	1	3247	1527	2218	1394	3502	6276	15	40	1156	0	1	3206	2072	3725	1	13110	7143	0	9558	1	9024	9829	0	8	11587	16962	1223	1178	3170	0	872	1078	2026	1062	1260	1303	1823	2326	1574	990	350	238	14	5	508	602
NZ_CP027476.1:1890067:1890630	NRS_1738	SA	0	1319	570	892	932	1034	3005	5	9	1554	0	1	1951	1194	2218	0	4685	2426	0	2843	0	2848	3113	0	8	3896	5336	398	415	907	0	517	698	1097	613	827	799	882	1323	791	587	74	259	14	2	113	90
NZ_CP027476.1:1890750:1891151	NRS_1739	SA	0	0	0	0	0	0	0	0	0	0	0	0	0	0	0	0	0	0	0	0	0	0	0	0	0	0	0	0	0	0	0	0	0	0	0	0	0	0	0	0	0	0	0	0	0	0	0
NZ_CP027476.1:1892730:1893557	NRS_1741	SA	1	547	320	516	318	26	1236	15	105	232	0	0	574	349	570	0	2992	1593	0	1807	0	1762	1978	0	1	2551	3572	263	298	614	0	623	636	671	412	540	502	586	858	671	325	456	259	44	5	91	337
NZ_CP027476.1:1893560:1893679	NRS_RS09600	SA	0	0	0	0	0	0	0	0	0	0	0	0	0	0	0	0	0	0	0	0	0	0	0	0	0	0	0	0	0	0	0	0	0	0	0	0	0	0	0	0	0	0	0	0	0	0	0
NZ_CP027476.1:1893791:1894792	NRS_1742	SA	0	136	60	98	93	7	400	45	403	79	0	0	128	128	177	0	9068	4840	0	6017	0	6131	7020	0	0	7744	11436	846	908	1968	0	223	281	341	193	239	247	197	239	191	46	6	174	75	3	249	232
NZ_CP027476.1:1894914:1895378	NRS_1743	SA	0	0	0	0	0	0	0	0	0	0	0	0	0	0	0	0	0	0	0	0	0	0	0	0	0	0	0	0	0	0	0	0	0	0	0	0	0	0	0	0	0	0	0	0	0	0	0
NZ_CP027476.1:1895391:1896572	NRS_1744	SA	0	2214	1405	2108	1288	2081	4150	49	378	651	1	0	945	503	911	0	2629	1410	0	1828	0	1580	1848	0	5	2183	3041	210	252	594	0	2279	3138	6482	3700	5466	7361	8834	11562	8097	1390	51	817	104	77	1506	3571
NZ_CP027476.1:189581:190726	NRS_177	SA	0	500	296	414	319	102	981	23	406	13	0	0	360	321	489	1	14083	7710	0	9164	0	9795	10906	0	0	12462	16166	1370	1700	4389	0	213	151	296	176	206	208	311	597	337	223	21	375	47	37	330	375
NZ_CP027476.1:1896583:1897215	NRS_1745	SA	1	1050	449	890	533	275	1557	20	143	1067	0	1	1790	1021	1980	1	10130	5255	0	7684	0	7133	7939	0	3	8887	13097	932	988	2489	0	512	605	1883	1144	1654	2463	2677	3296	2629	324	49	244	551	160	528	1183
NZ_CP027476.1:1897222:1898265	NRS_1746	SA	8	1711	1189	1841	1224	816	4150	29	283	1272	1	3	2886	1266	2576	0	6798	3736	1	4681	0	4454	4998	0	7	5817	8529	663	717	1667	0	1454	1946	4125	2616	3490	4959	5050	7142	5138	1035	49	759	550	285	1297	3338
NZ_CP027476.1:1898746:1900248	NRS_1748	SA	0	564	373	468	275	0	806	71	636	407	0	0	520	341	428	0	12373	6579	0	8957	0	8369	9545	1	0	10863	15524	1100	1191	2402	0	507	405	378	292	387	394	629	813	672	311	47	168	45	14	284	300
NZ_CP027476.1:1900771:1901085	NRS_1749	SA	1	472	382	361	234	6	918	0	0	403	0	3	1094	783	780	1	12006	6701	0	8521	0	8067	9137	0	6	10481	15297	1168	1346	2950	0	231	181	222	120	172	131	117	148	149	215	2	10	0	0	84	144
NZ_CP027476.1:1901085:1902377	NRS_1750	SA	0	2560	1311	2145	845	804	3387	8	4	231	0	1	5124	2714	3788	0	12074	6434	0	8538	0	7930	8991	1	5	10483	15053	1100	1243	1722	0	1168	1188	1414	574	993	716	544	791	605	1159	32	149	227	35	208	124
NZ_CP027476.1:1902395:1902790	NRS_1751	SA	0	0	0	0	0	0	0	0	0	0	0	0	0	0	0	0	0	0	0	0	0	0	0	0	0	0	0	0	0	0	0	0	0	0	0	0	0	0	0	0	0	0	0	0	0	0	0
NZ_CP027476.1:1903085:1903939	NRS_1752	SA	0	513	312	447	314	389	1359	11	170	290	0	1	1599	1019	1629	1	4668	2445	0	2793	1	2765	3050	0	3	3853	5433	438	416	969	0	273	361	544	260	300	368	542	706	546	247	105	380	3	3	222	117
NZ_CP027476.1:1904215:1904439	NRS_1753	SA	0	0	0	0	0	0	0	0	0	0	0	0	0	0	0	0	0	0	0	0	0	0	0	0	0	0	0	0	0	0	0	0	0	0	0	0	0	0	0	0	0	0	0	0	0	0	0
NZ_CP027476.1:1904638:1905108	NRS_1754	SA	0	759	471	600	357	135	2528	12	2	508	0	0	311	190	491	0	3922	2138	0	2565	0	2332	2779	0	6	3274	4749	323	364	941	0	217	291	960	505	580	724	811	974	776	488	20	217	103	9	120	57
NZ_CP027476.1:1905221:1905664	NRS_RS09670	SA	0	0	0	0	0	0	0	0	0	0	0	0	0	0	0	0	0	0	0	0	0	0	0	0	0	0	0	0	0	0	0	0	0	0	0	0	0	0	0	0	0	0	0	0	0	0	0
NZ_CP027476.1:1905651:1906094	NRS_1755	SA	0	147	72	98	48	53	397	0	0	156	0	0	264	120	351	0	396	237	0	240	0	227	254	0	1	338	408	33	34	0	0	75	113	283	150	194	185	214	307	245	100	166	180	6	0	26	0
NZ_CP027476.1:1906390:1907025	NRS_1756	SA	0	274	231	336	79	2	450	0	0	153	0	0	607	353	515	0	10367	5812	0	7124	1	6573	7595	0	3	8828	13588	1003	1147	2565	0	169	183	216	96	119	75	224	238	142	158	5	33	130	0	3	73
NZ_CP027476.1:1907465:1908178	NRS_1757	SA	0	939	484	793	755	91	2466	59	518	581	0	0	257	173	283	0	1508	844	0	1004	0	930	1044	0	8	1270	1916	127	131	386	0	448	489	630	273	370	332	634	964	668	344	26	397	114	25	107	574
NZ_CP027476.1:190791:191117	NRS_178	SA	0	0	0	0	0	0	0	0	0	0	0	0	0	0	0	0	0	0	0	0	0	0	0	0	0	0	0	0	0	0	0	0	0	0	0	0	0	0	0	0	0	0	0	0	0	0	0
NZ_CP027476.1:1908438:1908740	NRS_RS09690	SA	0	39	31	51	5	0	155	0	0	0	0	0	66	43	76	0	1912	988	0	1165	0	1055	1209	0	0	1528	2103	166	140	335	0	38	40	58	42	26	50	54	61	54	21	14	14	2	1	9	0
NZ_CP027476.1:1908996:1909361	NRS_RS09695	SA	0	0	0	0	0	0	0	0	0	0	0	0	0	0	0	0	0	0	0	0	0	0	0	0	0	0	0	0	0	0	0	0	0	0	0	0	0	0	0	0	0	0	0	0	0	0	0
NZ_CP027476.1:1909358:1909711	NRS_1758	SA	0	0	0	0	0	0	0	0	0	0	0	0	0	0	0	0	0	0	0	0	0	0	0	0	0	0	0	0	0	0	0	0	0	0	0	0	0	0	0	0	0	0	0	0	0	0	0
NZ_CP027476.1:191124:191507	NRS_179	SA	0	0	0	0	0	0	0	0	0	0	0	0	0	0	0	0	0	0	0	0	0	0	0	0	0	0	0	0	0	0	0	0	0	0	0	0	0	0	0	0	0	0	0	0	0	0	0
NZ_CP027476.1:1911794:1912627	NRS_1760	SA	1	3007	1761	2735	1429	1032	6407	8	8	1291	1	0	2229	1132	2015	1	12025	6415	1	9470	1	8450	9286	0	22	10530	16029	1099	1210	2430	0	2280	1914	1720	1114	1413	1453	2959	4448	3088	1057	105	1691	42	43	801	1073
NZ_CP027476.1:1912839:1913747	NRS_1761	SA	2	470	230	323	163	173	803	0	2	355	1	1	2032	1264	1767	0	4769	2539	1	3510	0	3131	3588	1	1	4229	6095	421	469	1065	0	319	258	335	246	286	281	374	494	301	194	200	182	2	4	29	154
NZ_CP027476.1:1913872:1915065	NRS_1762	SA	0	16970	8880	12326	9447	3100	28730	202	1192	5127	1	2	6516	3618	6206	3	10670	5629	0	8617	0	7505	8650	1	46	9168	14119	1043	1060	2801	0	5775	6104	8345	3780	5314	5640	5155	8551	5828	5208	88	1456	103	216	3068	2821
NZ_CP027476.1:1915436:1917028	NRS_1764	SA	0	141	38	169	159	0	186	15	61	682	0	0	162	81	138	0	5800	2977	0	3806	1	3570	4139	0	0	4843	6859	539	499	1172	0	362	344	223	68	142	95	68	98	75	55	87	664	217	300	894	2330
NZ_CP027476.1:1917164:1917595	NRS_RS09730	SA	0	0	0	0	0	0	0	0	0	0	0	0	0	0	0	0	0	0	0	0	0	0	0	0	0	0	0	0	0	0	0	0	0	0	0	0	0	0	0	0	0	0	0	0	0	0	0
NZ_CP027476.1:1918024:1918770	NRS_1765	SA	42	1475	841	1302	728	863	3541	2	11	124	2	0	692	405	639	0	9215	4947	0	6397	0	6369	6922	1	2	8053	11320	881	911	2113	0	872	726	860	718	919	1025	866	990	916	541	16	163	18	23	543	334
NZ_CP027476.1:1918775:1919248	NRS_1766	SA	0	1329	971	1549	664	404	3335	4	4	6	0	0	1036	563	849	0	6760	3595	0	4677	0	4495	5002	0	7	5734	8217	660	726	1653	0	1332	1060	1391	1193	1579	1501	1377	2179	1332	808	15	899	27	49	1446	683
NZ_CP027476.1:1919314:1919571	NRS_1767	SA	0	0	0	0	0	0	0	0	0	0	0	0	0	0	0	0	0	0	0	0	0	0	0	0	0	0	0	0	0	0	0	0	0	0	0	0	0	0	0	0	0	0	0	0	0	0	0
NZ_CP027476.1:191934:193421	NRS_180	SA	1	262	181	272	51	0	485	100	1085	216	0	1	236	157	344	0	7992	4429	1	5269	0	5596	6238	0	2	7160	9448	831	906	2825	0	414	516	396	128	200	149	167	325	216	91	18	893	49	60	1060	2265
NZ_CP027476.1:1919568:1920569	NRS_1768	SA	0	862	621	759	493	406	2185	5	4	347	0	0	1535	884	1640	2	10438	5719	0	7596	0	7166	7953	2	6	9103	13418	1011	1207	2107	0	644	612	673	554	736	745	753	986	693	341	139	58	12	3	331	264
NZ_CP027476.1:1920574:1922052	NRS_1769	SA	0	1117	602	826	347	617	1877	9	0	66	0	0	795	471	884	0	6785	3541	0	4555	0	4285	5142	0	4	5608	7537	638	670	1419	0	953	806	749	518	957	872	852	1194	886	350	11	165	11	4	385	101
NZ_CP027476.1:1922211:1922666	NRS_1770	SA	0	0	0	0	0	0	0	0	0	0	0	0	0	0	0	0	0	0	0	0	0	0	0	0	0	0	0	0	0	0	0	0	0	0	0	0	0	0	0	0	0	0	0	0	0	0	0
NZ_CP027476.1:1922969:1923619	NRS_1771	SA	0	1897	1241	1906	1016	191	3714	7	7	173	0	0	3120	1540	2208	0	3924	2229	0	2406	0	2353	2658	0	8	3246	4431	381	426	913	0	6021	5517	4421	4133	5564	4577	3784	6322	4266	1588	1552	1468	110	348	4755	10148
NZ_CP027476.1:1923700:1924695	NRS_1772	SA	0	770	397	685	399	201	948	3	0	303	0	0	1227	638	831	0	4916	2467	0	2894	0	3481	3480	0	0	4250	5433	413	471	73	0	713	771	561	509	715	641	328	524	388	245	48	111	7	33	374	533
NZ_CP027476.1:1925438:1925782	NRS_1775	SA	0	0	0	0	0	0	0	0	0	0	0	0	0	0	0	0	0	0	0	0	0	0	0	0	0	0	0	0	0	0	0	0	0	0	0	0	0	0	0	0	0	0	0	0	0	0	0
NZ_CP027476.1:1925880:1926431	NRS_1776	SA	0	163	92	98	61	299	287	63	723	76	0	0	209	171	213	0	8250	4423	0	5182	0	5635	6177	0	0	7073	9417	748	1010	2059	0	135	200	136	110	187	105	103	119	105	81	5	15	4	0	41	61
NZ_CP027476.1:1926649:1927290	NRS_1777	SA	0	0	0	0	0	0	0	0	0	0	0	0	0	0	0	0	0	0	0	0	0	0	0	0	0	0	0	0	0	0	0	0	0	0	0	0	0	0	0	0	0	0	0	0	0	0	0
NZ_CP027476.1:1927404:1927589	NRS_1778	SA	0	0	0	0	0	0	0	0	0	0	0	0	0	0	0	0	0	0	0	0	0	0	0	0	0	0	0	0	0	0	0	0	0	0	0	0	0	0	0	0	0	0	0	0	0	0	0
NZ_CP027476.1:1927591:1927767	NRS_RS09800	SA	0	0	0	0	0	0	0	0	0	0	0	0	0	0	0	0	0	0	0	0	0	0	0	0	0	0	0	0	0	0	0	0	0	0	0	0	0	0	0	0	0	0	0	0	0	0	0
NZ_CP027476.1:1927778:1928161	NRS_1779	SA	0	0	0	0	0	0	0	0	0	0	0	0	0	0	0	0	0	0	0	0	0	0	0	0	0	0	0	0	0	0	0	0	0	0	0	0	0	0	0	0	0	0	0	0	0	0	0
NZ_CP027476.1:1928765:1928908	NRS_1780	SA	0	0	0	0	0	0	0	0	0	0	0	0	0	0	0	0	0	0	0	0	0	0	0	0	0	0	0	0	0	0	0	0	0	0	0	0	0	0	0	0	0	0	0	0	0	0	0
NZ_CP027476.1:1929111:1929206	NRS_RS15095	SA	0	0	0	0	0	0	0	0	0	0	0	0	0	0	0	0	0	0	0	0	0	0	0	0	0	0	0	0	0	0	0	0	0	0	0	0	0	0	0	0	0	0	0	0	0	0	0
NZ_CP027476.1:1929329:1929430	NRS_RS09825	SA	0	0	0	0	0	0	0	0	0	0	0	0	0	0	0	0	0	0	0	0	0	0	0	0	0	0	0	0	0	0	0	0	0	0	0	0	0	0	0	0	0	0	0	0	0	0	0
NZ_CP027476.1:1929778:1930155	NRS_1781	SA	0	0	0	0	0	0	0	0	0	0	0	0	0	0	0	0	0	0	0	0	0	0	0	0	0	0	0	0	0	0	0	0	0	0	0	0	0	0	0	0	0	0	0	0	0	0	0
NZ_CP027476.1:1930676:1934788	NRS_1782	SA	0	0	0	0	0	0	0	0	0	0	0	0	0	0	0	0	0	0	0	0	0	0	0	0	0	0	0	0	0	0	0	0	0	0	0	0	0	0	0	0	0	0	0	0	0	0	0
NZ_CP027476.1:1935638:1936837	NRS_1783	SA	0	666	341	659	236	92	1537	0	0	0	0	0	2114	1124	1776	0	5809	3251	0	4151	0	3978	4843	0	1	5149	7233	609	656	0	0	589	673	744	558	680	817	636	953	698	474	24	276	6	4	211	209
NZ_CP027476.1:1936830:1938386	NRS_1784	SA	0	0	0	0	0	0	0	0	0	0	0	0	0	0	0	0	0	0	0	0	0	0	0	0	0	0	0	0	0	0	0	0	0	0	0	0	0	0	0	0	0	0	0	0	0	0	0
NZ_CP027476.1:1938550:1938684	NRS_RS09855	SA	0	0	0	0	0	0	0	0	0	0	0	0	0	0	0	0	0	0	0	0	0	0	0	0	0	0	0	0	0	0	0	0	0	0	0	0	0	0	0	0	0	0	0	0	0	0	0
NZ_CP027476.1:1938749:1939468	NRS_1785	SA	0	93	45	49	14	0	85	0	0	45	0	0	69	74	122	1	7131	3978	1	4804	1	5378	6249	0	4	6466	8210	737	892	1636	0	19	36	32	22	26	45	19	51	34	27	199	2597	0	21	5132	2834
NZ_CP027476.1:1939619:1940335	NRS_1786	SA	0	0	0	0	0	0	0	0	0	0	0	0	0	0	0	0	0	0	0	0	0	0	0	0	0	0	0	0	0	0	0	0	0	0	0	0	0	0	0	0	0	0	0	0	0	0	0
NZ_CP027476.1:1940493:1941212	NRS_1787	SA	0	0	0	0	0	0	0	0	0	0	0	0	0	0	0	0	0	0	0	0	0	0	0	0	0	0	0	0	0	0	0	0	0	0	0	0	0	0	0	0	0	0	0	0	0	0	0
NZ_CP027476.1:194067:195026	NRS_181	SA	0	211	99	140	204	2	331	0	0	112	0	0	199	202	293	0	7276	3833	0	4262	0	5109	5765	0	0	6417	8120	758	756	2064	0	90	72	75	47	47	44	89	185	96	73	6	263	2	0	201	90
NZ_CP027476.1:1941333:1942052	NRS_1788	SA	0	27	17	31	25	0	34	0	0	20	0	0	106	77	128	0	5699	3131	0	3724	0	4204	4779	0	0	5092	6431	635	698	1559	0	14	16	7	6	9	3	18	11	7	10	19	2834	0	3	6320	2485
NZ_CP027476.1:1942110:1942832	NRS_1789	SA	0	0	0	0	0	0	0	0	0	0	0	0	0	0	0	0	0	0	0	0	0	0	0	0	0	0	0	0	0	0	0	0	0	0	0	0	0	0	0	0	0	0	0	0	0	0	0
NZ_CP027476.1:1942957:1943664	NRS_1790	SA	0	0	0	0	0	0	0	0	0	0	0	0	0	0	0	0	0	0	0	0	0	0	0	0	0	0	0	0	0	0	0	0	0	0	0	0	0	0	0	0	0	0	0	0	0	0	0
NZ_CP027476.1:1944629:1945195	NRS_1791	SA	0	0	0	0	0	0	0	0	0	0	0	0	0	0	0	0	0	0	0	0	0	0	0	0	0	0	0	0	0	0	0	0	0	0	0	0	0	0	0	0	0	0	0	0	0	0	0
NZ_CP027476.1:1945669:1946367	NRS_1792	SA	0	0	0	0	0	0	0	0	0	0	0	0	0	0	0	0	0	0	0	0	0	0	0	0	0	0	0	0	0	0	0	0	0	0	0	0	0	0	0	0	0	0	0	0	0	0	0
NZ_CP027476.1:1946364:1947125	NRS_1793	SA	0	0	0	0	0	0	0	0	0	0	0	0	0	0	0	0	0	0	0	0	0	0	0	0	0	0	0	0	0	0	0	0	0	0	0	0	0	0	0	0	0	0	0	0	0	0	0
NZ_CP027476.1:1947122:1947814	NRS_1794	SA	0	0	0	0	0	0	0	0	0	0	0	0	0	0	0	0	0	0	0	0	0	0	0	0	0	0	0	0	0	0	0	0	0	0	0	0	0	0	0	0	0	0	0	0	0	0	0
NZ_CP027476.1:1947837:1949210	NRS_1795	SA	0	0	0	0	0	0	0	0	0	0	0	0	0	0	0	0	0	0	0	0	0	0	0	0	0	0	0	0	0	0	0	0	0	0	0	0	0	0	0	0	0	0	0	0	0	0	0
NZ_CP027476.1:1949220:1949738	NRS_1796	SA	0	0	0	0	0	0	0	0	0	0	0	0	0	0	0	0	0	0	0	0	0	0	0	0	0	0	0	0	0	0	0	0	0	0	0	0	0	0	0	0	0	0	0	0	0	0	0
NZ_CP027476.1:1949754:1950998	NRS_1797	SA	0	0	0	0	0	0	0	0	0	0	0	0	0	0	0	0	0	0	0	0	0	0	0	0	0	0	0	0	0	0	0	0	0	0	0	0	0	0	0	0	0	0	0	0	0	0	0
NZ_CP027476.1:195088:195291	NRS_182	SA	0	0	0	0	0	0	0	0	0	0	0	0	0	0	0	0	0	0	0	0	0	0	0	0	0	0	0	0	0	0	0	0	0	0	0	0	0	0	0	0	0	0	0	0	0	0	0
NZ_CP027476.1:1950991:1953984	NRS_1798	SA	0	0	0	0	0	0	0	0	0	0	0	0	0	0	0	0	0	0	0	0	0	0	0	0	0	0	0	0	0	0	0	0	0	0	0	0	0	0	0	0	0	0	0	0	0	0	0
NZ_CP027476.1:1954049:1954192	NRS_1799	SA	0	0	0	0	0	0	0	0	0	0	0	0	0	0	0	0	0	0	0	0	0	0	0	0	0	0	0	0	0	0	0	0	0	0	0	0	0	0	0	0	0	0	0	0	0	0	0
NZ_CP027476.1:195470:195982	NRS_183	SA	0	0	0	0	0	0	0	0	0	0	0	0	0	0	0	0	0	0	0	0	0	0	0	0	0	0	0	0	0	0	0	0	0	0	0	0	0	0	0	0	0	0	0	0	0	0	0
NZ_CP027476.1:1954929:1955072	NRS_RS09950	SA	0	0	0	0	0	0	0	0	0	0	0	0	0	0	0	0	0	0	0	0	0	0	0	0	0	0	0	0	0	0	0	0	0	0	0	0	0	0	0	0	0	0	0	0	0	0	0
NZ_CP027476.1:1955314:1956297	NRS_1800	SA	0	0	0	0	0	0	0	0	0	0	0	0	0	0	0	0	0	0	0	0	0	0	0	0	0	0	0	0	0	0	0	0	0	0	0	0	0	0	0	0	0	0	0	0	0	0	0
NZ_CP027476.1:1956299:1957234	NRS_1801	SA	0	0	0	0	0	0	0	0	0	0	0	0	0	0	0	0	0	0	0	0	0	0	0	0	0	0	0	0	0	0	0	0	0	0	0	0	0	0	0	0	0	0	0	0	0	0	0
NZ_CP027476.1:1958033:1958572	NRS_1802	SA	0	0	0	0	0	0	0	0	0	0	0	0	0	0	0	0	0	0	0	0	0	0	0	0	0	0	0	0	0	0	0	0	0	0	0	0	0	0	0	0	0	0	0	0	0	0	0
NZ_CP027476.1:1961829:1962383	NRS_1812	SA	0	6807	4154	6825	4926	4277	12299	47	28	3	0	4	5981	3549	5845	0	13478	7103	3	10197	0	9424	10066	1	32	11570	17223	1302	1480	3538	0	3522	4214	4891	2619	3275	3698	3687	5702	3881	2853	221	1509	730	84	1687	1121
NZ_CP027476.1:1962706:1964106	NRS_1813	SA	1	13727	8299	12601	7789	6522	23559	42	75	3398	0	1	6588	3633	5291	1	13278	6961	1	9406	1	9050	10075	0	40	11689	16560	1235	1301	288	0	8906	10234	10346	5462	8097	7350	7688	10368	6781	5399	121	3518	192	33	5938	2506
NZ_CP027476.1:196324:197064	NRS_184	SA	0	2535	1730	2422	2012	920	5501	13	54	525	0	1	5790	2989	4911	1	5972	2974	0	3148	0	3914	4348	0	10	5120	6237	576	612	1899	0	425	519	808	452	513	738	482	629	777	1118	24	362	11	3	200	128
NZ_CP027476.1:1964130:1965053	NRS_1814	SA	1	3072	2003	2507	1358	1044	4874	54	408	1576	1	0	4950	2712	3814	0	7002	3694	0	4796	1	4900	5444	0	16	6144	8365	701	661	1518	0	2106	2209	2068	1137	1858	1356	1519	2317	1722	1326	53	1022	30	4	2005	445
NZ_CP027476.1:1965111:1966148	NRS_1815	SA	0	5147	3186	4771	3136	6454	8305	10	19	394	0	1	11732	6217	8134	2	15298	8010	0	11028	0	10543	11798	0	11	13210	18956	1468	1482	4212	0	3503	3211	4133	2201	3365	3212	3296	4358	3258	2316	104	1687	83	79	3532	937
NZ_CP027476.1:1966138:1966248	NRS_RS10050	SA	0	0	0	0	0	0	0	0	0	0	0	0	0	0	0	0	0	0	0	0	0	0	0	0	0	0	0	0	0	0	0	0	0	0	0	0	0	0	0	0	0	0	0	0	0	0	0
NZ_CP027476.1:1966411:1966914	NRS_1816	SA	0	0	0	0	0	0	0	0	0	0	0	0	0	0	0	0	0	0	0	0	0	0	0	0	0	0	0	0	0	0	0	0	0	0	0	0	0	0	0	0	0	0	0	0	0	0	0
NZ_CP027476.1:1967038:1968261	NRS_1817	SA	0	444	271	287	151	207	1236	5	0	225	0	1	976	552	973	0	2422	1188	0	1217	0	1156	1482	0	4	1850	2359	212	224	156	0	744	738	977	328	450	430	394	593	435	193	26	257	3	11	103	136
NZ_CP027476.1:1968254:1968994	NRS_1818	SA	1	4073	2108	3432	1906	911	10562	21	161	2319	1	1	4550	2624	5329	1	8616	4493	0	5027	0	5582	6269	0	32	7544	10073	814	824	2106	0	3438	4768	5058	2338	2978	3118	3727	4566	3592	1596	482	1136	40	121	1141	939
NZ_CP027476.1:1969128:1969550	NRS_1819	SA	0	0	0	0	0	0	0	0	0	0	0	0	0	0	0	0	0	0	0	0	0	0	0	0	0	0	0	0	0	0	0	0	0	0	0	0	0	0	0	0	0	0	0	0	0	0	0
NZ_CP027476.1:1969692:1970057	NRS_1820	SA	0	809	551	806	698	1014	2265	27	346	61	0	1	756	442	746	1	3080	1652	0	1746	0	1977	1992	0	2	2710	3722	272	274	339	0	397	706	677	335	320	397	485	628	549	362	94	333	9	4	364	393
NZ_CP027476.1:197078:198052	NRS_185	SA	2	1997	1144	1435	706	742	3451	14	8	269	1	1	5703	3568	5595	2	9074	5060	0	6214	0	6391	7496	0	2	8195	10356	996	1101	3112	0	345	418	600	317	449	636	327	385	461	590	17	142	10	6	194	80
NZ_CP027476.1:1970790:1971347	NRS_1821	SA	0	498	260	384	136	4	572	4	10	284	0	1	1364	764	1195	0	6600	3034	0	3609	0	3867	4523	0	3	5488	6908	567	522	901	0	276	336	672	450	535	516	655	1048	760	348	855	1860	5	393	93	58
NZ_CP027476.1:1971552:1972514	NRS_1822	SA	2	6767	4666	6699	2953	3232	18969	435	4735	7933	4	1	20575	10678	24994	1	10942	5685	2	7722	1	7643	8579	1	41	9570	13043	1001	1109	2581	0	9414	10611	11765	5260	7717	6950	9301	13069	8962	4499	5240	14713	2914	663	7101	5755
NZ_CP027476.1:1972635:1973576	NRS_1823	SA	0	696	320	518	554	20	1194	0	2	258	1	0	887	591	953	0	6857	3540	1	4809	1	4728	5297	0	6	5881	8320	657	665	1527	0	431	509	505	315	409	415	400	617	458	224	99	197	21	1	139	87
NZ_CP027476.1:1973573:1976509	NRS_1824	SA	0	2976	1895	2951	1778	1598	7227	16	85	2091	0	0	4785	2524	4245	0	3767	1942	0	2181	0	2293	2592	0	15	3054	3958	352	354	813	0	1200	1156	1291	725	1054	1005	1222	1792	1114	646	113	578	204	57	405	273
NZ_CP027476.1:1976499:1977695	NRS_1825	SA	0	4221	2465	3415	2795	2765	7833	132	1048	5036	3	3	5456	3000	4338	1	10848	5658	0	7494	0	7687	8705	0	27	9513	13108	1032	1029	2782	0	4034	4046	4598	2903	3859	3157	4601	7174	5335	2845	1338	2971	53	87	1170	1009
NZ_CP027476.1:1977986:1978084	NRS_1826	SA	0	0	0	0	0	0	0	0	0	0	0	0	0	0	0	0	0	0	0	0	0	0	0	0	0	0	0	0	0	0	0	0	0	0	0	0	0	0	0	0	0	0	0	0	0	0	0
NZ_CP027476.1:1978467:1978811	NRS_1827	SA	0	0	0	0	0	0	0	0	0	0	0	0	0	0	0	0	0	0	0	0	0	0	0	0	0	0	0	0	0	0	0	0	0	0	0	0	0	0	0	0	0	0	0	0	0	0	0
NZ_CP027476.1:1978880:1980004	NRS_1828	SA	0	233	128	157	56	29	647	0	0	87	0	0	255	165	326	0	2176	1103	0	1410	0	1363	1558	0	0	1846	2278	228	197	337	0	196	155	258	163	183	185	221	317	276	115	131	145	9	2	50	59
NZ_CP027476.1:1980183:1980647	NRS_1829	SA	0	3717	1919	3527	1937	1249	5153	16	163	3588	0	0	1769	1092	930	0	2090	1074	0	1176	0	1283	1334	0	17	1791	2277	166	182	514	0	2209	2947	2712	1423	1973	1770	1600	2532	1624	2553	731	1823	409	14	770	578
NZ_CP027476.1:198049:198810	NRS_186	SA	0	10009	5815	8955	5457	9096	18035	39	76	1545	3	1	13248	7545	11960	0	11248	6100	1	7259	1	8172	9230	1	40	9970	12514	1123	1313	3608	0	2116	2258	2733	1472	1916	2439	1597	2064	2153	3136	53	594	30	7	415	388
NZ_CP027476.1:1981003:1981626	NRS_1830	SA	0	5123	3442	5288	3339	1436	10768	23	22	2063	0	0	4176	2425	3981	2	11066	5768	0	7580	0	7904	8697	1	43	9726	13202	1034	1086	3010	0	2168	2408	3230	1955	2947	3197	3594	4815	3125	2264	452	1323	649	223	1956	1621
NZ_CP027476.1:1981648:1982760	NRS_1831	SA	0	1343	735	1012	475	75	2464	3	11	732	0	0	1714	928	1634	0	7394	4027	1	5066	0	5195	6017	0	10	6462	8747	709	763	48	0	236	347	487	198	276	284	309	400	311	326	3	21	3	4	112	96
NZ_CP027476.1:1982923:1983744	NRS_1832	SA	0	1878	979	1308	650	202	3490	259	2166	995	0	0	4311	2364	4540	1	12595	6680	0	8887	0	8747	10107	0	8	10684	15022	1141	1190	3054	0	675	724	1039	564	909	718	699	1105	740	521	420	248	170	4	188	205
NZ_CP027476.1:1984207:1985592	NRS_1833	SA	0	733	424	596	370	824	1707	4	3	317	1	0	1223	613	904	0	3819	2041	0	2450	0	2286	2752	0	7	3260	4379	336	359	695	0	967	777	629	365	589	533	498	802	571	391	51	265	20	7	313	346
NZ_CP027476.1:1985788:1986183	NRS_1834	SA	0	0	0	0	0	0	0	0	0	0	0	0	0	0	0	0	0	0	0	0	0	0	0	0	0	0	0	0	0	0	0	0	0	0	0	0	0	0	0	0	0	0	0	0	0	0	0
NZ_CP027476.1:1986960:1987112	NRS_1835	SA	0	0	0	0	0	0	0	0	0	0	0	0	0	0	0	0	0	0	0	0	0	0	0	0	0	0	0	0	0	0	0	0	0	0	0	0	0	0	0	0	0	0	0	0	0	0	0
NZ_CP027476.1:1987137:1987736	NRS_1836	SA	0	0	0	0	0	0	0	0	0	0	0	0	0	0	0	0	0	0	0	0	0	0	0	0	0	0	0	0	0	0	0	0	0	0	0	0	0	0	0	0	0	0	0	0	0	0	0
NZ_CP027476.1:1987895:1988365	NRS_1837	SA	0	0	0	0	0	0	0	0	0	0	0	0	0	0	0	0	0	0	0	0	0	0	0	0	0	0	0	0	0	0	0	0	0	0	0	0	0	0	0	0	0	0	0	0	0	0	0
NZ_CP027476.1:198823:199854	NRS_187	SA	0	13658	8044	10203	8639	7042	24129	38	74	6361	6	2	5222	3220	4631	1	9935	5393	1	5891	0	6859	7617	1	42	8781	11022	1028	1107	2350	0	3110	3735	4028	2076	2623	3561	2018	2783	3297	4681	129	1098	27	31	470	832
NZ_CP027476.1:1988370:1989497	NRS_1838	SA	0	2671	1474	2098	1041	1509	3852	5	14	120	0	0	5601	2784	3585	1	14392	7483	0	10871	0	10269	11576	0	8	12933	18092	1396	1360	3600	0	1338	1150	1592	1147	1750	1496	1389	1972	1359	921	22	481	19	4	705	731
NZ_CP027476.1:1989648:1990370	NRS_1839	SA	0	0	0	0	0	0	0	0	0	0	0	0	0	0	0	0	0	0	0	0	0	0	0	0	0	0	0	0	0	0	0	0	0	0	0	0	0	0	0	0	0	0	0	0	0	0	0
NZ_CP027476.1:1990363:1991820	NRS_1840	SA	0	10842	6507	9286	5156	5410	6414	86	810	1609	0	1	21058	10970	6706	0	9311	4995	1	6791	0	6412	7067	1	12	8052	11684	850	898	2173	0	4938	4099	5903	9013	10728	8896	4180	5856	2978	4689	92	322	179	245	512	325
NZ_CP027476.1:1992078:1993139	NRS_1841	SA	0	148	62	112	117	113	383	1	0	86	0	0	116	75	110	0	619	297	0	357	0	348	419	0	2	526	634	44	48	81	0	80	68	125	44	83	85	57	108	90	65	2	26	1	6	0	5
NZ_CP027476.1:200071:200430	NRS_188	SA	0	1897	1188	1733	1745	2797	3941	81	815	1027	0	0	587	441	508	0	3378	1824	0	1806	0	2010	2387	0	10	2866	3411	301	343	852	0	516	615	644	369	389	572	581	907	684	690	760	1848	6	107	668	915
NZ_CP027476.1:2003459:2003905	NRS_1874	SA	0	0	0	0	0	0	0	0	0	0	0	0	0	0	0	0	0	0	0	0	0	0	0	0	0	0	0	0	0	0	0	0	0	0	0	0	0	0	0	0	0	0	0	0	0	0	0
NZ_CP027476.1:2004002:2004952	NRS_1875	SA	0	1104	640	985	500	666	2738	9	4	308	0	0	792	517	826	0	3120	1705	0	2148	0	1929	2108	0	16	2638	3924	265	268	625	0	877	1094	1067	539	666	621	1094	1497	1079	410	30	280	6	45	314	429
NZ_CP027476.1:2004958:2005413	NRS_1876	SA	0	2018	1670	2026	892	128	4188	75	1079	393	2	0	11171	4315	9623	0	7975	4149	2	6022	0	5122	5485	0	20	6866	10089	687	668	1676	0	4297	3999	5273	2613	3320	2898	5170	7196	5421	2000	756	2675	396	113	1017	1429
NZ_CP027476.1:2005494:2006783	NRS_1877	SA	0	740	322	518	521	1597	1577	9	28	136	0	0	1418	775	1413	0	9644	4972	1	6210	0	6240	6951	0	5	8147	11402	783	845	1879	0	381	389	442	241	343	315	465	612	368	253	8	73	17	14	247	384
NZ_CP027476.1:200603:201628	NRS_189	SA	0	234	81	246	148	1	341	174	1796	863	2	0	160	124	214	0	5665	3081	0	3153	0	3860	4293	0	0	4989	6041	580	624	2229	0	39	64	43	42	72	69	113	126	81	93	64	2649	1	1	3610	2953
NZ_CP027476.1:2007076:2008170	NRS_1878	SA	0	3134	1787	2672	1336	311	5884	6	13	1804	0	0	3527	2333	2673	0	11897	5931	1	7798	0	7825	8819	0	14	10105	14377	1006	1017	580	0	1282	1454	2111	974	1397	1286	1859	3061	2104	1211	83	729	105	16	1318	860
NZ_CP027476.1:2008260:2008352	NRS_RS10390	SA	0	0	0	0	0	0	0	0	0	0	0	0	0	0	0	0	0	0	0	0	0	0	0	0	0	0	0	0	0	0	0	0	0	0	0	0	0	0	0	0	0	0	0	0	0	0	0
NZ_CP027476.1:2008361:2010097	NRS_1879	SA	0	303	197	286	179	67	972	0	2	258	0	0	373	196	368	0	1950	934	0	1154	0	1150	1361	0	0	1647	2287	148	177	544	0	183	194	296	240	298	235	332	477	441	169	2	97	7	3	53	45
NZ_CP027476.1:2010388:2010930	NRS_1880	SA	0	300	111	87	68	10	362	0	3	5	0	0	430	248	370	0	1387	714	1	762	0	759	847	0	0	1100	1426	110	87	321	0	135	149	102	93	118	111	67	182	132	49	27	103	3	34	60	12
NZ_CP027476.1:2011232:2012269	NRS_1881	SA	1	2216	1062	1981	903	359	4184	4	17	216	1	1	1584	950	1410	1	10523	5445	1	6658	0	7011	7976	2	10	9004	12217	912	917	2525	0	705	743	1115	515	644	624	939	1359	1006	691	17	226	39	4	444	250
NZ_CP027476.1:2012421:2013398	NRS_1882	SA	0	4437	2498	3962	2231	486	11441	47	411	2541	0	0	2617	1347	2736	0	2853	1481	1	1777	0	1661	1977	0	5	2325	3212	236	275	897	0	3706	3507	3384	1620	2275	2181	3050	4518	2979	1332	610	3083	212	396	2815	5001
NZ_CP027476.1:2013659:2014495	NRS_1883	SA	0	539	310	468	377	144	1064	6	61	593	0	0	339	229	337	0	1716	863	0	985	0	986	1160	0	5	1409	1831	168	160	170	0	780	728	748	421	591	589	627	992	783	394	10	279	10	22	160	315
NZ_CP027476.1:2014504:2016021	NRS_1884	SA	0	2989	1585	2267	1191	527	5560	18	107	252	2	0	4107	2292	3824	1	7348	3810	0	4712	0	4726	5565	0	18	6285	8418	651	681	1664	0	2187	2134	2433	1417	1858	1668	2179	3169	2298	1170	195	1125	54	6	1242	1301
NZ_CP027476.1:2016036:2016350	NRS_1885	SA	0	0	0	0	0	0	0	0	0	0	0	0	0	0	0	0	0	0	0	0	0	0	0	0	0	0	0	0	0	0	0	0	0	0	0	0	0	0	0	0	0	0	0	0	0	0	0
NZ_CP027476.1:2016328:2017146	NRS_1886	SA	1	2439	2040	2833	1548	496	5842	13	10	454	1	2	6190	2817	6976	2	14898	7958	3	10922	0	11017	11696	0	18	13199	18109	1426	1563	3932	0	5601	5541	5172	3639	4591	4069	6046	8850	5748	1915	259	3368	176	21	2946	3788
NZ_CP027476.1:2017407:2018216	NRS_1887	SA	0	0	0	0	0	0	0	0	0	0	0	0	0	0	0	0	0	0	0	0	0	0	0	0	0	0	0	0	0	0	0	0	0	0	0	0	0	0	0	0	0	0	0	0	0	0	0
NZ_CP027476.1:2018557:2019072	NRS_1888	SA	0	0	0	0	0	0	0	0	0	0	0	0	0	0	0	0	0	0	0	0	0	0	0	0	0	0	0	0	0	0	0	0	0	0	0	0	0	0	0	0	0	0	0	0	0	0	0
NZ_CP027476.1:2019203:2019364	NRS_1889	SA	0	0	0	0	0	0	0	0	0	0	0	0	0	0	0	0	0	0	0	0	0	0	0	0	0	0	0	0	0	0	0	0	0	0	0	0	0	0	0	0	0	0	0	0	0	0	0
NZ_CP027476.1:2019588:2020739	NRS_1890	SA	0	7098	4821	7024	2842	865	9775	42	54	2967	1	0	16749	7751	9747	0	16059	8421	0	11462	0	11370	12685	0	20	14038	19229	1431	1572	3780	0	2357	2266	2628	1286	2243	2037	3716	5098	3477	2050	517	870	71	92	1385	347
NZ_CP027476.1:202014:203264	NRS_190	SA	0	2357	1043	1431	1303	109	3914	15	70	1170	0	1	1732	1013	1898	1	15716	8523	0	10498	0	11365	13288	0	5	14373	17946	1580	1881	5363	0	1087	965	1535	663	996	785	1525	1996	1604	681	106	1876	16	14	1853	3749
NZ_CP027476.1:2020999:2021529	NRS_1891	SA	0	278	197	224	205	245	574	0	0	16	1	0	100	82	105	0	2161	1293	0	1427	0	1349	1552	0	0	1981	2528	190	192	498	0	254	203	287	130	234	171	230	341	275	118	7	11	1	2	91	0
NZ_CP027476.1:2021619:2022875	NRS_1892	SA	1	3420	1947	2555	1791	2197	8103	16	20	227	2	0	4974	2596	4765	0	10348	5473	2	7199	0	6752	7869	0	30	8674	12152	946	938	2309	0	2498	2719	3214	1499	1725	1946	2943	4023	3224	1440	127	651	85	26	462	471
NZ_CP027476.1:2022878:2023078	NRS_1893	SA	0	0	0	0	0	0	0	0	0	0	0	0	0	0	0	0	0	0	0	0	0	0	0	0	0	0	0	0	0	0	0	0	0	0	0	0	0	0	0	0	0	0	0	0	0	0	0
NZ_CP027476.1:2023225:2023689	NRS_1894	SA	2	5780	3383	5327	3153	1792	10155	389	3167	1335	1	3	6217	4113	5119	0	1018	482	0	550	0	653	724	0	23	879	1041	97	79	167	0	4481	5920	7760	3483	3713	4026	6660	8749	6553	3804	1914	3130	195	744	1845	3195
NZ_CP027476.1:2023696:2023971	NRS_1895	SA	0	0	0	0	0	0	0	0	0	0	0	0	0	0	0	0	0	0	0	0	0	0	0	0	0	0	0	0	0	0	0	0	0	0	0	0	0	0	0	0	0	0	0	0	0	0	0
NZ_CP027476.1:2024249:2025466	NRS_1896	SA	1	7375	4016	6655	3800	886	10644	80	728	3328	1	1	12467	7627	8583	1	12899	6611	1	8292	0	8448	9381	0	17	11337	15863	1154	1112	2671	0	3632	3766	4609	2142	2387	2660	2592	5414	4497	2698	142	1062	389	50	1501	1651
NZ_CP027476.1:2025582:2026211	NRS_1897	SA	0	14654	8158	12829	8228	4658	39347	171	952	2202	5	1	7026	4107	9506	0	7150	3563	0	4059	1	4649	4695	1	101	5992	8112	642	538	1564	0	10154	12724	16239	8385	9702	11098	9988	13133	10665	6049	3420	6557	687	621	2562	2248
NZ_CP027476.1:2026201:2027244	NRS_1898	SA	0	1480	1117	1666	876	339	4392	8	74	325	1	0	3684	1811	4785	0	3713	1851	1	2353	0	2520	2843	0	5	3358	4235	302	298	11	0	1212	1354	1891	867	1062	1180	1323	1694	1292	664	64	960	287	10	299	122
NZ_CP027476.1:2027241:2027942	NRS_1899	SA	0	953	628	960	464	93	3012	41	511	54	0	0	2588	1411	3453	0	5255	2507	1	2810	1	2882	3224	0	5	4246	5820	414	415	645	0	748	971	1402	637	751	813	994	1185	1016	450	15	254	15	0	165	61
NZ_CP027476.1:2027957:2028343	NRS_1900	SA	0	3551	2461	3442	1940	1979	8945	63	979	4577	1	0	3761	1897	4260	1	5717	3045	0	3355	0	3651	4038	0	26	4899	6643	511	521	1210	0	3088	3705	4867	2419	3504	3910	4392	6184	4700	2146	2252	2423	141	310	1406	865
NZ_CP027476.1:2028560:2029318	NRS_1901	SA	0	4929	2490	3888	2875	1466	10982	135	1254	1132	0	0	6095	3473	6161	0	5242	2810	0	3516	0	3266	3682	0	46	4372	6067	394	460	1229	0	2840	2895	3691	1414	2615	2515	3068	4277	3444	1614	21	637	220	8	1197	739
NZ_CP027476.1:2029846:2030832	NRS_1902	SA	0	1307	734	1077	566	225	2166	6	10	184	0	1	1702	924	1306	0	6631	3479	1	4555	0	4452	4898	0	3	5999	8014	617	584	1464	0	475	574	715	455	617	497	539	733	492	483	150	548	11	9	611	283
NZ_CP027476.1:20308:20754	NRS_24	SA	0	2016	1263	1951	1319	1118	5710	118	1078	1518	0	0	2678	1333	2496	0	2232	1127	0	1255	0	1378	1471	0	16	1885	2449	210	159	597	0	1245	1629	1969	1081	1278	1472	1344	1874	1321	854	422	1924	80	88	1386	905
NZ_CP027476.1:2031381:2031794	NRS_1903	SA	0	0	0	0	0	0	0	0	0	0	0	0	0	0	0	0	0	0	0	0	0	0	0	0	0	0	0	0	0	0	0	0	0	0	0	0	0	0	0	0	0	0	0	0	0	0	0
NZ_CP027476.1:2031823:2031933	NRS_RS10545	SA	0	0	0	0	0	0	0	0	0	0	0	0	0	0	0	0	0	0	0	0	0	0	0	0	0	0	0	0	0	0	0	0	0	0	0	0	0	0	0	0	0	0	0	0	0	0	0
NZ_CP027476.1:2032019:2032750	NRS_1904	SA	0	3280	1682	2021	1294	1295	4576	25	249	1595	0	2	2135	1431	2078	1	11087	5852	1	7664	1	7246	8134	0	13	9633	13805	1027	1020	2513	0	1976	2058	2248	1688	2671	2404	1529	2594	1789	1106	64	592	109	35	234	199
NZ_CP027476.1:2032752:2034065	NRS_1905	SA	0	3499	1680	2624	1963	885	6677	9	8	529	0	1	4030	2356	3534	0	5686	2970	0	3352	0	3246	3951	0	19	4712	6222	480	452	1134	0	1924	1990	2150	1540	2095	2044	1568	2390	2009	1076	20	500	35	32	204	333
NZ_CP027476.1:2034357:2034857	NRS_1906	SA	0	0	0	0	0	0	0	0	0	0	0	0	0	0	0	0	0	0	0	0	0	0	0	0	0	0	0	0	0	0	0	0	0	0	0	0	0	0	0	0	0	0	0	0	0	0	0
NZ_CP027476.1:2034939:2035031	NRS_RS10565	SA	0	0	0	0	0	0	0	0	0	0	0	0	0	0	0	0	0	0	0	0	0	0	0	0	0	0	0	0	0	0	0	0	0	0	0	0	0	0	0	0	0	0	0	0	0	0	0
NZ_CP027476.1:2035246:2035800	NRS_1907	SA	1	355	187	342	169	217	967	1	25	518	0	0	323	213	335	0	4262	2171	1	2298	0	2660	3101	0	2	3527	4831	376	352	950	0	181	408	470	245	331	363	800	879	585	193	327	84	122	3	156	138
NZ_CP027476.1:2035868:2036938	NRS_1908	SA	0	264	266	397	186	0	634	6	2	279	1	0	238	167	266	0	5760	2910	0	3148	0	3684	3732	0	1	4893	6724	489	423	1489	0	260	278	263	94	233	234	278	471	307	121	7	285	11	2	111	70
NZ_CP027476.1:203711:210886	NRS_191	SA	0	784	476	680	541	348	1530	3	18	131	0	0	888	563	1044	0	8668	4677	0	5158	0	5788	6261	0	3	7700	9571	814	909	1415	0	637	579	754	341	574	521	1236	1634	1004	312	159	1065	64	95	2617	3117
NZ_CP027476.1:2037185:2037715	NRS_1909	SA	0	6199	2400	4921	2960	976	9573	126	941	1975	0	0	3697	2028	2694	0	14237	7714	0	9286	0	9921	10821	0	23	12606	17374	1397	1612	1098	0	3153	3256	3786	3515	4691	4623	5774	8984	5341	2346	82	9216	2691	873	4155	7073
NZ_CP027476.1:2037885:2039246	NRS_1910	SA	0	112	71	122	103	235	250	1	0	63	0	0	108	65	114	0	1505	829	0	936	0	970	1103	0	0	1316	1724	123	129	349	0	112	109	96	54	116	132	174	165	201	60	2	56	1	0	27	20
NZ_CP027476.1:2039327:2040274	NRS_1911	SA	0	0	0	0	0	0	0	0	0	0	0	0	0	0	0	0	0	0	0	0	0	0	0	0	0	0	0	0	0	0	0	0	0	0	0	0	0	0	0	0	0	0	0	0	0	0	0
NZ_CP027476.1:2040857:2041003	NRS_RS10600	SA	0	0	0	0	0	0	0	0	0	0	0	0	0	0	0	0	0	0	0	0	0	0	0	0	0	0	0	0	0	0	0	0	0	0	0	0	0	0	0	0	0	0	0	0	0	0	0
NZ_CP027476.1:2041043:2042470	NRS_1912	SA	1	13296	8297	11715	7837	9382	23928	77	493	1649	2	1	21104	11188	16376	0	4645	2290	1	2968	1	3002	3313	0	77	3992	5417	380	387	376	0	6711	7683	7914	4928	6519	6518	4669	5935	4330	4732	465	1735	226	137	1866	1168
NZ_CP027476.1:2042483:2043940	NRS_1913	SA	1	12929	6706	10780	7253	15690	23040	113	686	4152	3	1	33095	19629	29561	1	10376	5177	2	6731	0	7008	7839	1	40	9071	12016	936	805	2449	0	6549	7066	7533	4682	7035	6279	4120	5798	4109	4344	330	1676	166	157	1877	1487
NZ_CP027476.1:2043942:2044244	NRS_1914	SA	0	0	0	0	0	0	0	0	0	0	0	0	0	0	0	0	0	0	0	0	0	0	0	0	0	0	0	0	0	0	0	0	0	0	0	0	0	0	0	0	0	0	0	0	0	0	0
NZ_CP027476.1:2044611:2046149	NRS_1915	SA	0	5802	3820	5203	3405	2085	11487	34	91	1261	0	0	5055	3041	4662	1	4140	2052	0	2292	0	2534	2835	0	33	3483	4125	381	264	848	0	1721	2470	4456	2438	2834	2455	2438	3105	2027	2040	79	724	88	20	800	959
NZ_CP027476.1:2046238:2047437	NRS_1916	SA	0	11453	8038	11476	6828	4601	23072	224	2002	2251	2	2	7318	4086	5915	0	4970	2631	2	3022	0	3058	3322	0	64	4247	5811	421	424	1025	0	7914	9460	12721	7119	9031	8932	8337	11443	7526	6044	579	4434	410	244	2493	2608
NZ_CP027476.1:2047450:2049453	NRS_1917	SA	0	4715	3062	4542	1822	1671	8203	35	171	290	1	0	4156	2192	3632	0	6556	3163	0	3643	0	4275	4565	1	26	5524	6933	552	490	1346	0	3771	4042	4580	2919	4121	3661	2925	4021	2848	2030	213	761	136	105	843	623
NZ_CP027476.1:2049457:2051649	NRS_1918	SA	0	3569	2248	2958	1526	1269	6525	42	350	531	0	0	3424	2120	3301	1	10730	5290	0	6535	0	7397	7994	0	7	9124	11735	934	905	2439	0	1996	1918	2489	1347	2213	2015	2256	2898	2070	986	40	492	58	22	556	266
NZ_CP027476.1:2051646:2052338	NRS_1919	SA	0	638	395	543	268	278	1381	3	0	199	0	0	967	494	800	0	1680	811	0	986	0	1124	1227	0	0	1374	1862	180	142	446	0	338	424	478	332	384	406	443	679	508	270	98	210	4	4	25	103
NZ_CP027476.1:2052510:2052812	NRS_1920	SA	0	0	0	0	0	0	0	0	0	0	0	0	0	0	0	0	0	0	0	0	0	0	0	0	0	0	0	0	0	0	0	0	0	0	0	0	0	0	0	0	0	0	0	0	0	0	0
NZ_CP027476.1:2052921:2054216	NRS_1921	SA	0	3653	2245	3129	2158	2106	8653	27	112	629	1	0	4120	2402	4549	0	3879	2022	0	2443	0	2671	2906	0	15	3240	4208	370	348	1196	0	2643	2835	3263	2649	3150	3297	1979	2462	2118	1343	71	700	146	88	634	1065
NZ_CP027476.1:2055077:2056243	NRS_1922	SA	0	85	52	74	43	7	275	96	819	720	0	0	298	220	278	1	6719	3635	1	4047	0	4519	5156	0	1	6042	7853	673	763	1635	0	66	51	63	23	44	49	31	42	26	44	13	359	92	2	195	202
NZ_CP027476.1:2056274:2056600	NRS_RS10665	SA	0	0	0	0	0	0	0	0	0	0	0	0	0	0	0	0	0	0	0	0	0	0	0	0	0	0	0	0	0	0	0	0	0	0	0	0	0	0	0	0	0	0	0	0	0	0	0
NZ_CP027476.1:2056892:2057065	NRS_1923	SA	0	0	0	0	0	0	0	0	0	0	0	0	0	0	0	0	0	0	0	0	0	0	0	0	0	0	0	0	0	0	0	0	0	0	0	0	0	0	0	0	0	0	0	0	0	0	0
NZ_CP027476.1:2057046:2057648	NRS_1924	SA	0	0	0	0	0	0	0	0	0	0	0	0	0	0	0	0	0	0	0	0	0	0	0	0	0	0	0	0	0	0	0	0	0	0	0	0	0	0	0	0	0	0	0	0	0	0	0
NZ_CP027476.1:2057919:2058740	NRS_1925	SA	0	6475	3507	5357	3126	3818	14069	29	25	1215	1	1	3127	1955	3481	0	7619	3933	0	4903	0	5303	5962	0	25	6415	8324	727	747	1587	0	170	187	153	78	112	132	123	199	167	69	5	20	2	0	34	38
NZ_CP027476.1:2058733:2060202	NRS_1926	SA	1	5703	3244	4753	3070	4192	12361	14	48	618	2	1	5957	3632	5686	0	10020	5131	1	6286	0	6815	7696	1	32	8594	11219	921	916	1690	0	4776	4745	5128	2550	3819	3373	4399	6119	4468	2149	206	1493	123	20	1616	1192
NZ_CP027476.1:2060386:2061462	NRS_1927	SA	0	573	290	445	376	204	973	2	1	328	0	0	1225	664	758	0	3646	1834	0	1877	0	2073	2547	0	0	2922	3473	326	295	625	0	709	659	436	159	247	185	281	326	249	259	45	383	11	0	535	170
NZ_CP027476.1:2061482:2062276	NRS_1928	SA	0	381	259	390	191	74	843	0	1	99	0	0	346	199	263	0	2180	1114	1	1264	0	1364	1553	0	0	1856	2463	220	187	592	0	228	217	222	82	126	102	170	250	109	116	19	181	26	0	233	28
NZ_CP027476.1:2062348:2062455	NRS_RS10700	SA	0	0	0	0	0	0	0	0	0	0	0	0	0	0	0	0	0	0	0	0	0	0	0	0	0	0	0	0	0	0	0	0	0	0	0	0	0	0	0	0	0	0	0	0	0	0	0
NZ_CP027476.1:2062466:2064028	NRS_1929	SA	1	1557	840	1175	761	136	2444	76	736	1279	0	0	1398	811	1304	0	9278	4990	1	5890	0	6222	7075	0	6	8135	10667	917	1036	2199	0	938	997	1244	489	698	570	814	1125	979	485	19	913	9	144	1461	1413
NZ_CP027476.1:2064233:2065330	NRS_1930	SA	0	94	44	79	68	17	149	0	0	89	0	0	182	80	153	0	1833	959	0	995	0	1185	1354	0	0	1559	2006	171	169	359	0	79	75	67	43	42	37	98	138	102	34	7	22	1	4	43	75
NZ_CP027476.1:2065702:2066262	NRS_1931	SA	0	8981	4809	7644	4290	3127	20110	139	1047	2887	3	2	18298	10925	18267	2	8541	4365	1	4949	1	5508	6024	0	84	7088	9527	830	811	1777	0	3713	4410	7213	2844	3735	3377	5561	7615	5409	4139	449	1884	78	305	2931	2570
NZ_CP027476.1:2066315:2067244	NRS_1932	SA	2	36488	19534	30929	22349	36007	70727	241	1719	18883	10	1	30904	18689	29257	4	10886	5719	2	7530	1	7606	8626	0	190	9528	12652	1023	1139	2958	1	16224	16642	17504	9324	13417	13933	16326	24974	16364	11423	645	4072	190	172	5155	6236
NZ_CP027476.1:2067439:2067612	NRS_RS10725	SA	0	0	0	0	0	0	0	0	0	0	0	0	0	0	0	0	0	0	0	0	0	0	0	0	0	0	0	0	0	0	0	0	0	0	0	0	0	0	0	0	0	0	0	0	0	0	0
NZ_CP027476.1:2067664:2069043	NRS_1933	SA	0	1038	495	793	523	20	2335	4	5	384	0	1	1036	625	1327	1	7780	4041	1	4896	0	5289	5841	0	4	6714	8722	741	751	1965	0	442	582	954	469	637	612	879	1580	731	289	22	272	22	5	617	515
NZ_CP027476.1:2069163:2070191	NRS_1934	SA	0	1247	812	1169	806	147	3194	25	139	354	0	0	658	436	732	0	3617	1862	0	2097	0	2286	2557	0	14	3070	3897	339	333	992	0	897	951	831	508	636	690	917	1143	978	397	12	115	81	14	223	304
NZ_CP027476.1:2070461:2070862	NRS_1935	SA	0	0	0	0	0	0	0	0	0	0	0	0	0	0	0	0	0	0	0	0	0	0	0	0	0	0	0	0	0	0	0	0	0	0	0	0	0	0	0	0	0	0	0	0	0	0	0
NZ_CP027476.1:2071435:2071608	NRS_1936	SA	0	0	0	0	0	0	0	0	0	0	0	0	0	0	0	0	0	0	0	0	0	0	0	0	0	0	0	0	0	0	0	0	0	0	0	0	0	0	0	0	0	0	0	0	0	0	0
NZ_CP027476.1:2072059:2073099	NRS_1937	SA	0	348	236	352	288	8	649	0	0	160	0	0	753	435	664	0	8662	4692	0	5314	0	5861	6272	0	1	7791	10338	879	900	2005	0	135	166	191	136	168	169	327	337	243	179	4	105	1	0	342	149
NZ_CP027476.1:2073156:2073998	NRS_1938	SA	0	5240	3656	4910	3053	2642	10875	63	550	1077	1	1	7270	3771	6757	1	7518	4080	1	4556	0	5045	5720	1	25	6593	8659	728	865	1914	0	6149	6585	7634	5167	6683	6771	5920	8297	6013	3447	1457	4146	308	207	3727	2707
NZ_CP027476.1:2073995:2074552	NRS_1939	SA	0	0	0	0	0	0	0	0	0	0	0	0	0	0	0	0	0	0	0	0	0	0	0	0	0	0	0	0	0	0	0	0	0	0	0	0	0	0	0	0	0	0	0	0	0	0	0
NZ_CP027476.1:2074612:2075136	NRS_1940	SA	2	6219	3667	4889	2576	2498	10821	83	415	503	1	1	9414	5909	10087	1	10961	5861	2	7285	0	7979	8817	0	37	9809	13451	1158	1343	3449	0	5141	5569	6214	4080	5460	5286	4998	7877	5468	2819	72	4245	97	45	3287	1486
NZ_CP027476.1:2075257:2075820	NRS_1941	SA	2	14924	7905	11753	7416	7112	34425	1654	16208	31698	1	0	24432	14242	31060	0	16683	9124	1	12102	0	12291	13619	3	126	14751	20581	1595	1848	4822	0	13649	15338	19095	15123	19429	19033	26344	39254	24900	7293	16483	25414	4005	3227	6530	5648
NZ_CP027476.1:2075886:2076626	NRS_1942	SA	0	21	22	24	14	0	59	0	0	20	0	0	42	25	45	0	705	394	1	360	0	359	446	0	0	568	666	49	72	150	0	21	31	29	30	29	14	32	37	41	10	0	34	37	0	7	1
NZ_CP027476.1:2076626:2077498	NRS_1943	SA	0	3823	2108	3344	2492	5092	8395	53	590	506	0	1	3527	2061	2999	2	8803	4741	1	5974	0	6336	7087	1	35	7877	10351	882	971	2244	0	3210	3222	4522	2235	2721	2561	3286	4917	3150	2295	2483	3259	544	55	1082	1994
NZ_CP027476.1:2077495:2078175	NRS_1944	SA	0	524	271	414	232	6	939	12	118	422	0	2	2086	1203	1985	0	4614	2421	0	3124	2	3206	3702	0	0	4094	5347	494	506	1270	0	475	418	538	294	365	346	411	744	469	298	191	225	96	14	224	386
NZ_CP027476.1:2078176:2079072	NRS_1945	SA	0	804	560	768	519	169	1730	13	112	217	0	1	1176	535	962	0	2877	1557	0	1749	0	1849	2201	0	6	2452	3206	268	297	730	0	501	500	596	270	435	406	472	708	582	303	78	214	24	5	372	442
NZ_CP027476.1:20786:22186	NRS_25	SA	0	5799	3511	5367	3538	4467	13224	46	251	1244	1	1	7762	4661	9484	2	7739	4149	0	4275	1	5227	5765	0	27	6503	8737	705	652	2192	0	3648	4320	5826	3066	4279	4375	3787	4948	3590	2029	46	1898	297	29	1757	1812
NZ_CP027476.1:2079069:2079449	NRS_1946	SA	0	0	0	0	0	0	0	0	0	0	0	0	0	0	0	0	0	0	0	0	0	0	0	0	0	0	0	0	0	0	0	0	0	0	0	0	0	0	0	0	0	0	0	0	0	0	0
NZ_CP027476.1:2079713:2079889	NRS_1947	SA	0	0	0	0	0	0	0	0	0	0	0	0	0	0	0	0	0	0	0	0	0	0	0	0	0	0	0	0	0	0	0	0	0	0	0	0	0	0	0	0	0	0	0	0	0	0	0
NZ_CP027476.1:2080132:2080230	NRS_RS10810	SA	0	0	0	0	0	0	0	0	0	0	0	0	0	0	0	0	0	0	0	0	0	0	0	0	0	0	0	0	0	0	0	0	0	0	0	0	0	0	0	0	0	0	0	0	0	0	0
NZ_CP027476.1:2080430:2081716	NRS_1948	SA	1	3078	1666	2596	1528	565	5632	12	59	1954	1	0	13087	7151	9788	1	8687	4684	2	5426	0	5798	6681	1	7	7594	10013	826	898	2132	0	2039	1965	2288	1244	1875	1604	1955	2650	1772	1303	98	817	60	57	309	437
NZ_CP027476.1:2082040:2082276	NRS_RS15375	SA	0	0	0	0	0	0	0	0	0	0	0	0	0	0	0	0	0	0	0	0	0	0	0	0	0	0	0	0	0	0	0	0	0	0	0	0	0	0	0	0	0	0	0	0	0	0	0
NZ_CP027476.1:2082341:2082643	NRS_RS15380	SA	0	0	0	0	0	0	0	0	0	0	0	0	0	0	0	0	0	0	0	0	0	0	0	0	0	0	0	0	0	0	0	0	0	0	0	0	0	0	0	0	0	0	0	0	0	0	0
NZ_CP027476.1:2084484:2084681	NRS_1950	SA	0	0	0	0	0	0	0	0	0	0	0	0	0	0	0	0	0	0	0	0	0	0	0	0	0	0	0	0	0	0	0	0	0	0	0	0	0	0	0	0	0	0	0	0	0	0	0
NZ_CP027476.1:2085053:2085232	NRS_RS10835	SA	0	0	0	0	0	0	0	0	0	0	0	0	0	0	0	0	0	0	0	0	0	0	0	0	0	0	0	0	0	0	0	0	0	0	0	0	0	0	0	0	0	0	0	0	0	0	0
NZ_CP027476.1:2085543:2085803	NRS_RS10845	SA	0	0	0	0	0	0	0	0	0	0	0	0	0	0	0	0	0	0	0	0	0	0	0	0	0	0	0	0	0	0	0	0	0	0	0	0	0	0	0	0	0	0	0	0	0	0	0
NZ_CP027476.1:2085856:2086206	NRS_1951	SA	0	0	0	0	0	0	0	0	0	0	0	0	0	0	0	0	0	0	0	0	0	0	0	0	0	0	0	0	0	0	0	0	0	0	0	0	0	0	0	0	0	0	0	0	0	0	0
NZ_CP027476.1:2086891:2087340	NRS_1953	SA	0	0	0	0	0	0	0	0	0	0	0	0	0	0	0	0	0	0	0	0	0	0	0	0	0	0	0	0	0	0	0	0	0	0	0	0	0	0	0	0	0	0	0	0	0	0	0
NZ_CP027476.1:2088420:2088911	NRS_1955	SA	0	2846	1955	2992	1021	1981	9991	15	17	8288	91	2	4408	1490	4020	0	9690	5018	2	5457	0	6817	7460	0	33	8613	10472	966	1079	0	0	4071	4862	4994	1191	1760	1850	866	1041	588	1995	748	19600	209	66	9016	1991
NZ_CP027476.1:2089102:2089857	NRS_1956	SA	1	603	354	442	278	121	4691	6	5	42	0	0	266	178	1034	1	7837	4057	1	4903	0	5464	6178	1	10	6743	8464	772	872	0	0	1441	1954	2078	413	824	643	391	526	198	309	11	5	26	3	16	0
NZ_CP027476.1:2089869:2090123	NRS_1957	SA	0	0	0	0	0	0	0	0	0	0	0	0	0	0	0	0	0	0	0	0	0	0	0	0	0	0	0	0	0	0	0	0	0	0	0	0	0	0	0	0	0	0	0	0	0	0	0
NZ_CP027476.1:2090175:2090282	NRS_RS10885	SA	0	0	0	0	0	0	0	0	0	0	0	0	0	0	0	0	0	0	0	0	0	0	0	0	0	0	0	0	0	0	0	0	0	0	0	0	0	0	0	0	0	0	0	0	0	0	0
NZ_CP027476.1:2090335:2090511	NRS_RS10890	SA	0	0	0	0	0	0	0	0	0	0	0	0	0	0	0	0	0	0	0	0	0	0	0	0	0	0	0	0	0	0	0	0	0	0	0	0	0	0	0	0	0	0	0	0	0	0	0
NZ_CP027476.1:2090661:2090957	NRS_1958	SA	0	0	0	0	0	0	0	0	0	0	0	0	0	0	0	0	0	0	0	0	0	0	0	0	0	0	0	0	0	0	0	0	0	0	0	0	0	0	0	0	0	0	0	0	0	0	0
NZ_CP027476.1:2091015:2091302	NRS_1959	SA	0	0	0	0	0	0	0	0	0	0	0	0	0	0	0	0	0	0	0	0	0	0	0	0	0	0	0	0	0	0	0	0	0	0	0	0	0	0	0	0	0	0	0	0	0	0	0
NZ_CP027476.1:2091349:2091501	NRS_1960	SA	0	0	0	0	0	0	0	0	0	0	0	0	0	0	0	0	0	0	0	0	0	0	0	0	0	0	0	0	0	0	0	0	0	0	0	0	0	0	0	0	0	0	0	0	0	0	0
NZ_CP027476.1:2091491:2095276	NRS_1961	SA	0	537	298	472	53	108	2530	5	11	29	0	0	422	296	1205	0	6412	3520	0	3600	0	4119	4571	0	6	5420	7098	613	713	0	0	1236	1674	2166	467	912	789	248	274	196	189	16	53	35	3	38	8
NZ_CP027476.1:2095292:2096776	NRS_1962	SA	0	193	101	190	126	55	1120	11	55	16	0	0	299	221	1061	0	8105	4280	0	4802	0	5483	6195	0	0	7027	8661	788	896	1	0	475	616	884	207	312	280	88	95	88	55	7	3	5	5	1	0
NZ_CP027476.1:2096773:2101302	NRS_1963	SA	0	9	7	10	6	0	60	0	0	0	0	0	16	6	33	0	79	40	0	45	0	52	58	0	1	75	79	5	8	0	0	32	38	46	14	24	19	7	3	10	4	0	0	1	1	0	0
NZ_CP027476.1:2101359:2101496	NRS_1964	SA	0	0	0	0	0	0	0	0	0	0	0	0	0	0	0	0	0	0	0	0	0	0	0	0	0	0	0	0	0	0	0	0	0	0	0	0	0	0	0	0	0	0	0	0	0	0	0
NZ_CP027476.1:2101547:2101897	NRS_1965	SA	0	0	0	0	0	0	0	0	0	0	0	0	0	0	0	0	0	0	0	0	0	0	0	0	0	0	0	0	0	0	0	0	0	0	0	0	0	0	0	0	0	0	0	0	0	0	0
NZ_CP027476.1:2101947:2102186	NRS_RS10930	SA	0	0	0	0	0	0	0	0	0	0	0	0	0	0	0	0	0	0	0	0	0	0	0	0	0	0	0	0	0	0	0	0	0	0	0	0	0	0	0	0	0	0	0	0	0	0	0
NZ_CP027476.1:2102213:2102857	NRS_1967	SA	0	0	0	0	0	0	0	0	0	0	0	0	0	0	0	0	0	0	0	0	0	0	0	0	0	0	0	0	0	0	0	0	0	0	0	0	0	0	0	0	0	0	0	0	0	0	0
NZ_CP027476.1:2102861:2103265	NRS_RS10940	SA	0	0	0	0	0	0	0	0	0	0	0	0	0	0	0	0	0	0	0	0	0	0	0	0	0	0	0	0	0	0	0	0	0	0	0	0	0	0	0	0	0	0	0	0	0	0	0
NZ_CP027476.1:2103262:2103666	NRS_1968	SA	0	0	0	0	0	0	0	0	0	0	0	0	0	0	0	0	0	0	0	0	0	0	0	0	0	0	0	0	0	0	0	0	0	0	0	0	0	0	0	0	0	0	0	0	0	0	0
NZ_CP027476.1:2103663:2104025	NRS_1969	SA	0	0	0	0	0	0	0	0	0	0	0	0	0	0	0	0	0	0	0	0	0	0	0	0	0	0	0	0	0	0	0	0	0	0	0	0	0	0	0	0	0	0	0	0	0	0	0
NZ_CP027476.1:2104009:2104293	NRS_RS10955	SA	0	0	0	0	0	0	0	0	0	0	0	0	0	0	0	0	0	0	0	0	0	0	0	0	0	0	0	0	0	0	0	0	0	0	0	0	0	0	0	0	0	0	0	0	0	0	0
NZ_CP027476.1:2104283:2104567	NRS_1970	SA	0	0	0	0	0	0	0	0	0	0	0	0	0	0	0	0	0	0	0	0	0	0	0	0	0	0	0	0	0	0	0	0	0	0	0	0	0	0	0	0	0	0	0	0	0	0	0
NZ_CP027476.1:2104587:2105732	NRS_1971	SA	0	0	0	0	0	0	0	0	0	0	0	0	0	0	0	0	0	0	0	0	0	0	0	0	0	0	0	0	0	0	0	0	0	0	0	0	0	0	0	0	0	0	0	0	0	0	0
NZ_CP027476.1:2105756:2106493	NRS_1972	SA	1	4613	3115	4731	2943	871	26642	73	312	177	3	0	2864	1557	7949	1	8404	4723	1	5353	0	5947	6669	0	69	7423	9474	849	954	1	0	6429	9881	13132	2997	5142	4535	2509	3312	1628	1626	49	199	99	151	276	77
NZ_CP027476.1:2106477:2107664	NRS_1973	SA	1	793	1017	1060	670	733	7106	14	7	216	0	0	1570	871	4041	1	9575	5070	0	5879	1	6120	7052	0	11	8002	10140	912	1038	0	0	2049	2686	3493	905	1509	1300	721	894	481	415	30	193	54	51	93	41
NZ_CP027476.1:2107680:2109341	NRS_1974	SA	0	158	137	127	32	30	1136	6	1	11	0	0	330	245	1176	0	7961	4353	1	4660	0	5795	6035	0	1	7248	8991	824	900	0	0	297	373	523	121	191	177	83	128	45	68	14	4	19	1	15	1
NZ_CP027476.1:210899:211543	NRS_192	SA	0	455	248	417	133	6	987	0	7	75	0	1	1149	607	948	1	8380	4489	1	5263	0	5726	6641	1	2	7201	9251	839	916	2252	0	312	358	386	180	246	185	498	568	345	252	214	1019	67	0	834	1015
NZ_CP027476.1:2109338:2109682	NRS_1975	SA	0	0	0	0	0	0	0	0	0	0	0	0	0	0	0	0	0	0	0	0	0	0	0	0	0	0	0	0	0	0	0	0	0	0	0	0	0	0	0	0	0	0	0	0	0	0	0
NZ_CP027476.1:2109812:2110111	NRS_1976	SA	0	0	0	0	0	0	0	0	0	0	0	0	0	0	0	0	0	0	0	0	0	0	0	0	0	0	0	0	0	0	0	0	0	0	0	0	0	0	0	0	0	0	0	0	0	0	0
NZ_CP027476.1:2110343:2110759	NRS_1977	SA	0	0	0	0	0	0	0	0	0	0	0	0	0	0	0	0	0	0	0	0	0	0	0	0	0	0	0	0	0	0	0	0	0	0	0	0	0	0	0	0	0	0	0	0	0	0	0
NZ_CP027476.1:2110787:2110987	NRS_1978	SA	0	0	0	0	0	0	0	0	0	0	0	0	0	0	0	0	0	0	0	0	0	0	0	0	0	0	0	0	0	0	0	0	0	0	0	0	0	0	0	0	0	0	0	0	0	0	0
NZ_CP027476.1:2110987:2111136	NRS_1979	SA	0	0	0	0	0	0	0	0	0	0	0	0	0	0	0	0	0	0	0	0	0	0	0	0	0	0	0	0	0	0	0	0	0	0	0	0	0	0	0	0	0	0	0	0	0	0	0
NZ_CP027476.1:2111133:2111519	NRS_1980	SA	0	0	0	0	0	0	0	0	0	0	0	0	0	0	0	0	0	0	0	0	0	0	0	0	0	0	0	0	0	0	0	0	0	0	0	0	0	0	0	0	0	0	0	0	0	0	0
NZ_CP027476.1:2111516:2111722	NRS_1981	SA	0	0	0	0	0	0	0	0	0	0	0	0	0	0	0	0	0	0	0	0	0	0	0	0	0	0	0	0	0	0	0	0	0	0	0	0	0	0	0	0	0	0	0	0	0	0	0
NZ_CP027476.1:2111719:2111964	NRS_RS11020	SA	0	0	0	0	0	0	0	0	0	0	0	0	0	0	0	0	0	0	0	0	0	0	0	0	0	0	0	0	0	0	0	0	0	0	0	0	0	0	0	0	0	0	0	0	0	0	0
NZ_CP027476.1:2112001:2112534	NRS_1982	SA	0	0	0	0	0	0	0	0	0	0	0	0	0	0	0	0	0	0	0	0	0	0	0	0	0	0	0	0	0	0	0	0	0	0	0	0	0	0	0	0	0	0	0	0	0	0	0
NZ_CP027476.1:2112527:2112769	NRS_1983	SA	0	0	0	0	0	0	0	0	0	0	0	0	0	0	0	0	0	0	0	0	0	0	0	0	0	0	0	0	0	0	0	0	0	0	0	0	0	0	0	0	0	0	0	0	0	0	0
NZ_CP027476.1:2112759:2112995	NRS_1984	SA	0	0	0	0	0	0	0	0	0	0	0	0	0	0	0	0	0	0	0	0	0	0	0	0	0	0	0	0	0	0	0	0	0	0	0	0	0	0	0	0	0	0	0	0	0	0	0
NZ_CP027476.1:2112988:2113359	NRS_1985	SA	0	0	0	0	0	0	0	0	0	0	0	0	0	0	0	0	0	0	0	0	0	0	0	0	0	0	0	0	0	0	0	0	0	0	0	0	0	0	0	0	0	0	0	0	0	0	0
NZ_CP027476.1:2113368:2113610	NRS_1986	SA	0	0	0	0	0	0	0	0	0	0	0	0	0	0	0	0	0	0	0	0	0	0	0	0	0	0	0	0	0	0	0	0	0	0	0	0	0	0	0	0	0	0	0	0	0	0	0
NZ_CP027476.1:2113614:2113982	NRS_1987	SA	0	0	0	0	0	0	0	0	0	0	0	0	0	0	0	0	0	0	0	0	0	0	0	0	0	0	0	0	0	0	0	0	0	0	0	0	0	0	0	0	0	0	0	0	0	0	0
NZ_CP027476.1:2113995:2114399	NRS_1988	SA	0	0	0	0	0	0	0	0	0	0	0	0	0	0	0	0	0	0	0	0	0	0	0	0	0	0	0	0	0	0	0	0	0	0	0	0	0	0	0	0	0	0	0	0	0	0	0
NZ_CP027476.1:2114408:2114626	NRS_1989	SA	0	0	0	0	0	0	0	0	0	0	0	0	0	0	0	0	0	0	0	0	0	0	0	0	0	0	0	0	0	0	0	0	0	0	0	0	0	0	0	0	0	0	0	0	0	0	0
NZ_CP027476.1:2114633:2115526	NRS_1990	SA	0	0	0	0	0	0	0	0	0	0	0	0	0	0	0	0	0	0	0	0	0	0	0	0	0	0	0	0	0	0	0	0	0	0	0	0	0	0	0	0	0	0	0	0	0	0	0
NZ_CP027476.1:2115556:2116026	NRS_1991	SA	0	0	0	0	0	0	0	0	0	0	0	0	0	0	0	0	0	0	0	0	0	0	0	0	0	0	0	0	0	0	0	0	0	0	0	0	0	0	0	0	0	0	0	0	0	0	0
NZ_CP027476.1:2116027:2116644	NRS_1992	SA	0	0	0	0	0	0	0	0	0	0	0	0	0	0	0	0	0	0	0	0	0	0	0	0	0	0	0	0	0	0	0	0	0	0	0	0	0	0	0	0	0	0	0	0	0	0	0
NZ_CP027476.1:2116725:2117645	NRS_1993	SA	0	262	151	187	96	132	1233	4	1	68	0	0	684	340	1748	1	7514	4142	1	4745	0	5692	6128	0	0	6786	8567	748	871	1	0	474	438	642	114	209	166	122	134	86	98	5	289	123	1	19	74
NZ_CP027476.1:2117647:2119590	NRS_1994	SA	0	161	90	135	67	0	964	2	5	45	0	0	495	249	1257	0	5430	2915	0	3151	0	3609	4028	0	3	4599	5944	530	595	0	0	352	466	542	115	213	180	68	107	75	94	11	40	102	2	27	107
NZ_CP027476.1:211871:212350	NRS_193	SA	0	0	0	0	0	0	0	0	0	0	0	0	0	0	0	0	0	0	0	0	0	0	0	0	0	0	0	0	0	0	0	0	0	0	0	0	0	0	0	0	0	0	0	0	0	0	0
NZ_CP027476.1:2119599:2119862	NRS_RS11090	SA	0	0	0	0	0	0	0	0	0	0	0	0	0	0	0	0	0	0	0	0	0	0	0	0	0	0	0	0	0	0	0	0	0	0	0	0	0	0	0	0	0	0	0	0	0	0	0
NZ_CP027476.1:2119871:2120131	NRS_1995	SA	0	0	0	0	0	0	0	0	0	0	0	0	0	0	0	0	0	0	0	0	0	0	0	0	0	0	0	0	0	0	0	0	0	0	0	0	0	0	0	0	0	0	0	0	0	0	0
NZ_CP027476.1:2120171:2120431	NRS_1996	SA	0	0	0	0	0	0	0	0	0	0	0	0	0	0	0	0	0	0	0	0	0	0	0	0	0	0	0	0	0	0	0	0	0	0	0	0	0	0	0	0	0	0	0	0	0	0	0
NZ_CP027476.1:2120526:2120687	NRS_RS11105	SA	0	0	0	0	0	0	0	0	0	0	0	0	0	0	0	0	0	0	0	0	0	0	0	0	0	0	0	0	0	0	0	0	0	0	0	0	0	0	0	0	0	0	0	0	0	0	0
NZ_CP027476.1:2120684:2121004	NRS_1997	SA	0	0	0	0	0	0	0	0	0	0	0	0	0	0	0	0	0	0	0	0	0	0	0	0	0	0	0	0	0	0	0	0	0	0	0	0	0	0	0	0	0	0	0	0	0	0	0
NZ_CP027476.1:2121063:2121293	NRS_1998	SA	0	0	0	0	0	0	0	0	0	0	0	0	0	0	0	0	0	0	0	0	0	0	0	0	0	0	0	0	0	0	0	0	0	0	0	0	0	0	0	0	0	0	0	0	0	0	0
NZ_CP027476.1:2121290:2121466	NRS_RS15220	SA	0	0	0	0	0	0	0	0	0	0	0	0	0	0	0	0	0	0	0	0	0	0	0	0	0	0	0	0	0	0	0	0	0	0	0	0	0	0	0	0	0	0	0	0	0	0	0
NZ_CP027476.1:2121482:2122234	NRS_1999	SA	0	2	1	0	0	1	13	0	0	0	0	0	0	1	3	0	5	1	0	4	0	5	3	0	0	6	3	1	2	0	0	4	5	1	1	0	2	1	1	0	0	0	86	7	0	40	93
NZ_CP027476.1:2122285:2122614	NRS_2000	SA	0	0	0	0	0	0	0	0	0	0	0	0	0	0	0	0	0	0	0	0	0	0	0	0	0	0	0	0	0	0	0	0	0	0	0	0	0	0	0	0	0	0	0	0	0	0	0
NZ_CP027476.1:2122603:2122818	NRS_RS11130	SA	0	0	0	0	0	0	0	0	0	0	0	0	0	0	0	0	0	0	0	0	0	0	0	0	0	0	0	0	0	0	0	0	0	0	0	0	0	0	0	0	0	0	0	0	0	0	0
NZ_CP027476.1:2122834:2123097	NRS_RS11135	SA	0	0	0	0	0	0	0	0	0	0	0	0	0	0	0	0	0	0	0	0	0	0	0	0	0	0	0	0	0	0	0	0	0	0	0	0	0	0	0	0	0	0	0	0	0	0	0
NZ_CP027476.1:2123094:2123267	NRS_RS11140	SA	0	0	0	0	0	0	0	0	0	0	0	0	0	0	0	0	0	0	0	0	0	0	0	0	0	0	0	0	0	0	0	0	0	0	0	0	0	0	0	0	0	0	0	0	0	0	0
NZ_CP027476.1:2123230:2123943	NRS_2002	SA	0	0	0	0	0	0	0	0	0	0	0	0	0	0	0	0	0	0	0	0	0	0	0	0	0	0	0	0	0	0	0	0	0	0	0	0	0	0	0	0	0	0	0	0	0	0	0
NZ_CP027476.1:2123959:2124891	NRS_2003	SA	0	0	0	0	0	0	0	0	0	0	0	0	0	0	0	0	0	0	0	0	0	0	0	0	0	0	0	0	0	0	0	0	0	0	0	0	0	0	0	0	0	0	0	0	0	0	0
NZ_CP027476.1:2124897:2125238	NRS_RS11155	SA	0	0	0	0	0	0	0	0	0	0	0	0	0	0	0	0	0	0	0	0	0	0	0	0	0	0	0	0	0	0	0	0	0	0	0	0	0	0	0	0	0	0	0	0	0	0	0
NZ_CP027476.1:2125442:2125624	NRS_RS11160	SA	0	0	0	0	0	0	0	0	0	0	0	0	0	0	0	0	0	0	0	0	0	0	0	0	0	0	0	0	0	0	0	0	0	0	0	0	0	0	0	0	0	0	0	0	0	0	0
NZ_CP027476.1:2125678:2126415	NRS_2004	SA	0	0	0	0	0	0	0	0	0	0	0	0	0	0	0	0	0	0	0	0	0	0	0	0	0	0	0	0	0	0	0	0	0	0	0	0	0	0	0	0	0	0	0	0	0	0	0
NZ_CP027476.1:212620:213384	NRS_194	SA	1	221	134	193	67	71	552	32	385	138	0	0	193	149	213	0	5284	2866	1	2964	0	3365	3802	0	0	4519	5822	493	545	1572	0	81	101	117	73	92	89	150	175	107	99	4	13	4	2	28	21
NZ_CP027476.1:2126606:2127643	NRS_2005	SA	0	92	55	61	94	92	188	0	0	58	0	0	272	147	251	0	4509	2436	0	2484	0	3062	3441	0	0	3961	4978	426	502	0	0	94	100	94	48	77	55	52	86	61	55	1	74	1	0	60	17
NZ_CP027476.1:2128762:2129778	NRS_2007	SA	0	217	153	214	144	305	323	0	0	63	1	1	793	556	576	1	3892	2252	0	2479	0	2743	3002	0	6	3478	4440	388	460	1189	0	168	188	110	52	71	60	39	34	43	108	68	733	93	0	408	165
NZ_CP027476.1:2129800:2130855	NRS_2008	SA	0	547	297	507	466	478	591	0	0	46	0	1	920	549	581	0	2734	1454	0	1713	0	1852	2057	0	0	2240	2973	267	273	465	0	330	316	212	37	142	135	56	67	39	251	584	2438	8	82	1339	735
NZ_CP027476.1:2131290:2132513	NRS_2009	SA	0	365	120	243	234	876	547	1	0	1	0	0	308	178	234	0	8797	4803	0	5562	0	6472	6921	0	1	8097	9909	897	1068	1912	0	256	183	175	156	106	163	509	636	483	172	11	410	4	24	102	1519
NZ_CP027476.1:2132885:2133730	NRS_2010	SA	0	65	24	63	9	1	89	0	5	2	0	1	98	81	91	0	3676	1955	0	2419	0	2611	2922	0	1	3390	4385	372	429	995	1	56	70	117	72	86	75	71	107	56	63	10	460	2	0	96	42
NZ_CP027476.1:2133792:2134703	NRS_2011	SA	1	248	116	110	104	4	208	2	3	14	0	0	362	237	309	0	9010	5003	1	6098	0	6434	7143	0	0	8030	10482	903	1108	2316	0	84	65	83	91	120	114	90	151	97	97	170	379	2	1	478	48
NZ_CP027476.1:213400:214641	NRS_195	SA	0	166	46	99	48	0	290	0	0	32	0	0	266	258	331	1	11449	6302	0	7633	0	8207	9392	0	0	10231	13576	1151	1318	3452	0	44	40	27	29	25	45	47	117	55	36	8	6	0	2	2	3
NZ_CP027476.1:2134843:2136171	NRS_2012	SA	0	35	41	55	39	2	120	0	3	16	0	0	77	53	78	0	1741	926	0	1115	0	1153	1336	0	0	1525	1878	155	186	71	0	44	45	53	41	38	33	28	48	49	19	2	4	2	0	91	30
NZ_CP027476.1:2137024:2137467	NRS_2013	SA	0	0	0	0	0	0	0	0	0	0	0	0	0	0	0	0	0	0	0	0	0	0	0	0	0	0	0	0	0	0	0	0	0	0	0	0	0	0	0	0	0	0	0	0	0	0	0
NZ_CP027476.1:2138327:2138917	NRS_2014	SA	1	363	176	295	232	1	933	0	3	1	0	0	391	243	475	0	6822	3699	0	4391	1	4946	5531	1	3	6021	7713	697	808	0	0	366	335	526	160	202	255	126	173	172	156	37	137	75	0	20	221
NZ_CP027476.1:2138914:2139126	NRS_RS11230	SA	0	0	0	0	0	0	0	0	0	0	0	0	0	0	0	0	0	0	0	0	0	0	0	0	0	0	0	0	0	0	0	0	0	0	0	0	0	0	0	0	0	0	0	0	0	0	0
NZ_CP027476.1:2139828:2141444	NRS_2015	SA	0	11952	5771	9045	7372	5155	31431	98	611	2188	2	1	6601	3500	8559	2	12403	6598	1	8355	0	8986	9904	1	67	10913	14539	1271	1258	2219	0	9568	9559	9931	4403	6980	6759	6192	9224	7771	3606	522	1476	325	65	3779	5145
NZ_CP027476.1:2141520:2141804	NRS_2016	SA	0	0	0	0	0	0	0	0	0	0	0	0	0	0	0	0	0	0	0	0	0	0	0	0	0	0	0	0	0	0	0	0	0	0	0	0	0	0	0	0	0	0	0	0	0	0	0
NZ_CP027476.1:2141979:2142722	NRS_2017	SA	1	3133	1799	2644	1506	728	5500	6	7	8184	0	0	5825	3823	5675	0	6266	3300	1	4213	1	4425	4969	0	18	5432	7164	620	730	1705	0	4029	4648	6604	3730	5397	4639	3858	5455	3239	2600	865	2460	55	12	811	516
NZ_CP027476.1:2142747:2144000	NRS_2018	SA	0	726	408	566	1017	32	1141	4	26	243	0	0	1398	756	1104	0	10680	6083	0	6354	0	7524	8494	1	2	9524	11506	1119	1344	321	0	275	345	330	231	350	282	332	494	390	183	445	834	8	1	1275	655
NZ_CP027476.1:2144197:2144823	NRS_2019	SA	0	1461	796	950	725	1442	2988	666	6130	2202	0	0	1074	640	1215	0	13164	7188	0	8571	0	9560	10731	0	9	11707	14991	1342	1648	3549	0	815	975	1137	644	1023	1086	1317	1844	1386	853	540	869	9	240	909	720
NZ_CP027476.1:2145184:2145969	NRS_2020	SA	0	140	102	126	107	154	303	0	3	47	0	0	122	89	120	0	651	298	0	328	0	409	449	0	0	527	639	59	55	149	0	71	93	84	45	67	44	92	129	109	59	0	88	12	0	105	53
NZ_CP027476.1:214653:215684	NRS_196	SA	0	339	210	272	51	157	675	4	0	168	0	0	706	458	680	0	10870	5970	0	6801	0	7057	8072	0	0	9163	12130	1023	1158	2816	0	110	81	133	101	118	97	148	204	128	135	9	26	148	0	50	23
NZ_CP027476.1:2146566:2146700	NRS_2022	SA	0	0	0	0	0	0	0	0	0	0	0	0	0	0	0	0	0	0	0	0	0	0	0	0	0	0	0	0	0	0	0	0	0	0	0	0	0	0	0	0	0	0	0	0	0	0	0
NZ_CP027476.1:2146936:2147505	NRS_2023	SA	3	51135	33907	43223	34914	10340	15574	30	80	68738	1	2	86157	55924	10664	1	14507	7880	4	10430	1	10918	12201	0	42	13079	17754	1592	1739	1	0	11200	12860	10407	7409	13129	10058	15175	27120	15898	25272	121063	153210	156	74	93882	172350
NZ_CP027476.1:2147502:2147642	NRS_2024	SA	0	0	0	0	0	0	0	0	0	0	0	0	0	0	0	0	0	0	0	0	0	0	0	0	0	0	0	0	0	0	0	0	0	0	0	0	0	0	0	0	0	0	0	0	0	0	0
NZ_CP027476.1:2147667:2148959	NRS_2025	SA	0	12296	9166	13303	5985	6462	5186	20	89	5768	1	0	27605	13118	4372	1	6456	3269	1	3996	0	4318	4631	0	6	5562	7540	598	608	1978	0	2739	3244	3191	2120	3329	2700	4036	6758	4009	6964	2865	28001	56	219	30219	54722
NZ_CP027476.1:2148978:2149694	NRS_2026	SA	1	2155	1488	1803	1237	3163	1306	270	3323	2322	2	1	2945	1846	619	1	11826	6091	1	8003	0	8261	9233	1	0	10523	13953	1132	1158	3205	0	418	454	607	342	463	490	534	794	524	829	923	2617	1502	2869	2548	4906
NZ_CP027476.1:2149766:2149873	NRS_RS11295	SA	0	0	0	0	0	0	0	0	0	0	0	0	0	0	0	0	0	0	0	0	0	0	0	0	0	0	0	0	0	0	0	0	0	0	0	0	0	0	0	0	0	0	0	0	0	0	0
NZ_CP027476.1:2150061:2151020	NRS_2027	SA	1	9789	5310	8481	4724	8922	20728	401	3365	686	3	0	4173	2862	4624	1	13281	7202	1	8533	1	9166	10036	0	39	11608	15849	1281	1441	3828	0	6788	7902	8758	5929	8400	7778	6572	8839	6436	3788	59	2362	867	254	2756	2754
NZ_CP027476.1:2151017:2152501	NRS_2028	SA	9	5144	2801	4259	3026	2758	10765	21	14	823	0	0	5186	3265	5358	0	9196	4866	0	6340	1	6074	7020	1	18	7849	10920	882	917	2310	0	3489	3723	4249	2592	4071	3176	3159	4084	3032	1541	392	1003	68	23	1559	2007
NZ_CP027476.1:2152650:2153600	NRS_2029	SA	1	565	349	464	105	260	913	6	21	53	1	0	1808	888	1316	0	3831	2159	0	2262	0	2269	2704	0	6	3210	4234	374	390	945	0	804	1038	763	406	631	429	369	478	384	206	88	386	75	5	203	289
NZ_CP027476.1:2153783:2155033	NRS_2030	SA	1	57	15	52	21	0	309	0	1	10	0	0	65	115	176	0	12097	6129	0	7141	1	8593	9115	0	4	10465	13663	1115	1062	545	0	208	156	60	47	74	65	23	72	38	70	3	4	17	0	30	1
NZ_CP027476.1:2155241:2155465	NRS_2031	SA	0	0	0	0	0	0	0	0	0	0	0	0	0	0	0	0	0	0	0	0	0	0	0	0	0	0	0	0	0	0	0	0	0	0	0	0	0	0	0	0	0	0	0	0	0	0	0
NZ_CP027476.1:2155525:2156604	NRS_2032	SA	0	6892	4041	5596	3197	2694	10776	44	268	340	1	1	3505	2266	3455	1	9757	5004	1	6369	1	6862	7745	1	21	8431	10849	938	912	2454	0	1427	1454	2169	1430	1903	2176	1481	2599	2635	2144	46	249	28	91	486	193
NZ_CP027476.1:2156908:2157543	NRS_2033	SA	0	0	0	0	0	0	0	0	0	0	0	0	0	0	0	0	0	0	0	0	0	0	0	0	0	0	0	0	0	0	0	0	0	0	0	0	0	0	0	0	0	0	0	0	0	0	0
NZ_CP027476.1:215723:216907	NRS_197	SA	0	65	27	76	96	1	129	1	0	81	0	0	130	114	142	0	3978	2154	0	2404	0	2577	2833	0	3	3240	4371	386	419	1115	0	27	21	47	18	18	25	46	57	30	22	3	9	11	0	39	2
NZ_CP027476.1:2157796:2159724	NRS_2034	SA	0	1488	1075	1448	829	278	2800	7	10	112	0	0	3734	1833	2929	0	7975	4066	1	4630	0	5118	5857	0	7	6726	8583	735	693	1846	0	1252	1200	1773	941	1275	1134	1293	1898	1421	1104	311	482	95	31	272	119
NZ_CP027476.1:2159868:2159996	NRS_RS11340	SA	0	0	0	0	0	0	0	0	0	0	0	0	0	0	0	0	0	0	0	0	0	0	0	0	0	0	0	0	0	0	0	0	0	0	0	0	0	0	0	0	0	0	0	0	0	0	0
NZ_CP027476.1:2160085:2161695	NRS_2035	SA	0	153	110	176	41	11	410	4	2	226	0	0	555	326	445	0	5191	2745	0	2736	0	3209	3819	0	0	4266	5345	467	499	1073	0	143	141	172	97	113	129	139	173	138	99	8	154	3	4	86	85
NZ_CP027476.1:2161797:2162822	NRS_2036	SA	1	6698	3881	5708	3315	1854	11824	26	35	620	1	0	4256	2266	3423	0	10240	5150	1	6139	2	6928	7546	0	16	8714	11208	949	948	2480	0	3019	3388	4304	2484	3594	3316	3395	4876	2873	2350	81	920	73	11	2031	1488
NZ_CP027476.1:2162815:2163279	NRS_2037	SA	1	5142	3139	4407	3268	1260	9463	28	64	2302	3	3	3469	1974	2870	0	6282	3236	0	4147	0	4125	4647	0	41	5394	7003	535	559	1591	0	3517	3741	4429	2705	3793	3883	4325	6000	3828	2669	343	1087	220	160	2198	1273
NZ_CP027476.1:2163252:2163914	NRS_2038	SA	1	6987	4277	6180	3312	1066	12716	27	35	833	0	1	10220	5885	8208	2	16845	8770	0	11568	0	12143	13512	0	32	14854	19750	1585	1642	3982	0	3096	3276	4074	2316	3633	3508	4468	6497	3973	2648	65	1761	195	20	2376	1718
NZ_CP027476.1:2163895:2164356	NRS_2039	SA	0	812	415	466	416	21	1185	7	152	205	0	1	954	546	779	0	4764	2408	0	2816	0	3256	3616	0	1	4021	4918	452	367	872	0	582	585	600	331	610	500	522	979	776	487	119	517	6	4	276	120
NZ_CP027476.1:2164394:2164549	NRS_RS11370	SA	0	0	0	0	0	0	0	0	0	0	0	0	0	0	0	0	0	0	0	0	0	0	0	0	0	0	0	0	0	0	0	0	0	0	0	0	0	0	0	0	0	0	0	0	0	0	0
NZ_CP027476.1:2164867:2166555	NRS_2040	SA	0	176	103	207	125	0	789	1	8	107	0	0	139	111	270	1	4559	2369	0	2729	0	2754	3174	0	3	3662	5012	451	345	1080	0	92	41	68	65	79	112	112	173	225	58	5	201	4	4	332	722
NZ_CP027476.1:2166583:2168352	NRS_2041	SA	0	167	147	212	8	0	636	0	4	102	0	0	190	110	357	0	8668	4464	1	5018	0	5803	6109	0	0	7463	9821	784	664	1819	0	97	99	216	129	175	187	217	275	352	48	6	18	26	5	659	813
NZ_CP027476.1:2168352:2168606	NRS_2042	SA	0	0	0	0	0	0	0	0	0	0	0	0	0	0	0	0	0	0	0	0	0	0	0	0	0	0	0	0	0	0	0	0	0	0	0	0	0	0	0	0	0	0	0	0	0	0	0
NZ_CP027476.1:2168743:2169747	NRS_2043	SA	0	172	90	121	27	36	431	32	364	178	0	1	162	120	296	0	6731	3480	1	4135	0	4664	5016	1	0	5834	7701	610	550	1648	0	161	163	154	129	177	231	184	171	165	44	13	223	209	1	467	1567
NZ_CP027476.1:2169777:2171306	NRS_2044	SA	1	122	65	64	12	0	220	5	39	11	0	1	80	84	155	0	5678	2882	0	3605	1	3601	4158	0	0	4744	6381	464	431	1326	0	44	60	97	66	95	101	74	107	69	35	3	20	121	18	294	569
NZ_CP027476.1:2171309:2172355	NRS_2045	SA	0	114	61	88	15	0	295	10	134	21	0	0	123	89	203	0	2609	1154	0	1518	0	1568	1813	0	4	2159	2755	214	186	743	0	97	132	136	130	154	135	84	90	96	35	2	12	169	150	540	744
NZ_CP027476.1:217160:218515	NRS_198	SA	0	9137	4904	7821	4376	3891	22131	33	59	4544	0	1	16992	9769	19970	0	10977	5849	2	6987	0	7374	8445	0	80	9419	12761	1086	1173	2520	0	4799	4565	9583	4132	4827	5069	3858	6151	4677	4018	129	1378	168	55	1010	600
NZ_CP027476.1:2172369:2173739	NRS_2046	SA	0	74	36	53	62	334	199	0	3	16	0	0	77	65	125	0	4068	2138	0	2471	0	2413	2817	1	0	3258	4443	306	319	463	0	55	58	143	53	80	113	38	51	30	28	4	101	39	36	268	485
NZ_CP027476.1:2173740:2174312	NRS_2047	SA	1	874	420	768	666	1575	2759	3	26	361	0	0	552	356	708	0	12626	6331	0	8822	1	8256	9092	0	12	10468	14911	1110	1003	2987	0	817	704	1146	859	1108	1305	544	834	540	504	39	1076	136	348	5115	4927
NZ_CP027476.1:2174327:2175595	NRS_2048	SA	0	117	62	85	46	11	302	0	1	105	0	0	215	167	312	0	6988	3318	0	4555	0	4353	4828	0	0	5839	8559	628	533	1472	0	93	86	141	90	129	142	62	88	83	61	23	90	166	61	319	673
NZ_CP027476.1:2181958:2182413	NRS_2054	SA	0	0	0	0	0	0	0	0	0	0	0	0	0	0	0	0	0	0	0	0	0	0	0	0	0	0	0	0	0	0	0	0	0	0	0	0	0	0	0	0	0	0	0	0	0	0	0
NZ_CP027476.1:2182:3315	NRS_10	SA	0	2752	1442	2109	1212	205	5746	30	388	1915	5	1	12767	8344	11793	0	9985	4921	0	5568	0	6611	7439	0	3	8579	10364	924	734	2707	0	2242	2263	2463	1610	2296	2088	1748	2389	1479	1227	335	846	35	62	668	404
NZ_CP027476.1:2182406:2184556	NRS_2055	SA	0	1233	892	1289	1166	545	2651	16	50	251	0	0	3670	1900	3309	1	6825	3778	0	4447	0	4526	4824	0	6	5891	8545	620	624	1686	0	1060	1141	1109	770	1030	1012	1078	1202	1084	627	119	275	28	73	425	212
NZ_CP027476.1:2184990:2185760	NRS_2056	SA	0	12469	6931	9395	6946	6983	21545	571	5217	1181	1	1	10181	5877	8177	0	6630	3277	0	3917	0	4346	4611	1	58	5502	7564	522	527	1331	0	6052	7747	8266	4086	4967	5912	6323	8986	6443	4707	2201	4944	1174	330	4556	3955
NZ_CP027476.1:2185735:2186214	NRS_2057	SA	2	42638	19974	27429	19444	23619	66244	724	5603	4591	60	2	53660	29119	41530	0	12470	6579	0	8448	2	9282	9782	2	173	10862	15276	1151	1165	2101	0	18612	19319	21622	11787	14403	14767	17514	24651	16261	11061	6813	20312	3732	1717	14463	12856
NZ_CP027476.1:2186216:2186542	NRS_2058	SA	0	0	0	0	0	0	0	0	0	0	0	0	0	0	0	0	0	0	0	0	0	0	0	0	0	0	0	0	0	0	0	0	0	0	0	0	0	0	0	0	0	0	0	0	0	0	0
NZ_CP027476.1:2186661:2187662	NRS_2059	SA	0	0	0	0	0	0	0	0	0	0	0	0	0	0	0	0	0	0	0	0	0	0	0	0	0	0	0	0	0	0	0	0	0	0	0	0	0	0	0	0	0	0	0	0	0	0	0
NZ_CP027476.1:218791:219348	NRS_199	SA	0	519	314	327	223	950	1180	157	1700	1375	1	0	700	395	676	0	3474	1875	0	2047	0	2258	2523	2	1	3004	3647	326	361	837	0	349	316	339	165	210	239	357	514	428	192	215	152	1	7	221	691
NZ_CP027476.1:2188012:2188374	NRS_2060	SA	0	0	0	0	0	0	0	0	0	0	0	0	0	0	0	0	0	0	0	0	0	0	0	0	0	0	0	0	0	0	0	0	0	0	0	0	0	0	0	0	0	0	0	0	0	0	0
NZ_CP027476.1:2188371:2188541	NRS_RS11490	SA	0	0	0	0	0	0	0	0	0	0	0	0	0	0	0	0	0	0	0	0	0	0	0	0	0	0	0	0	0	0	0	0	0	0	0	0	0	0	0	0	0	0	0	0	0	0	0
NZ_CP027476.1:2188626:2189774	NRS_2061	SA	0	6729	3467	4886	2861	3227	14351	67	354	3062	1	0	7458	4020	8035	0	12537	6319	1	8287	0	9166	10075	0	28	10996	14492	1074	1252	2967	0	4269	4298	5239	2895	4521	3998	4620	6562	4363	2012	214	2354	131	241	1695	1490
NZ_CP027476.1:2189840:2190199	NRS_2062	SA	1	7467	4570	6455	3655	1622	18821	41	34	562	3	1	4787	2644	5469	1	8396	4420	1	4867	0	5315	5950	1	19	6902	9337	727	845	1921	0	5508	6146	7776	4111	5374	5286	6149	8334	6387	3022	1357	1086	92	49	2210	1941
NZ_CP027476.1:2190203:2190694	NRS_2063	SA	0	0	0	0	0	0	0	0	0	0	0	0	0	0	0	0	0	0	0	0	0	0	0	0	0	0	0	0	0	0	0	0	0	0	0	0	0	0	0	0	0	0	0	0	0	0	0
NZ_CP027476.1:2190681:2192264	NRS_2064	SA	0	476	230	390	198	276	977	14	109	191	0	0	574	354	519	0	2692	1427	0	1524	0	1783	1787	0	1	2213	2885	245	289	544	0	411	340	404	280	345	356	364	567	418	176	4	204	7	4	192	136
NZ_CP027476.1:2192257:2192736	NRS_2065	SA	0	113	61	134	119	69	325	0	0	20	0	0	75	44	69	0	1098	542	0	535	0	692	674	0	0	909	1167	97	102	98	0	89	126	128	123	124	61	160	163	153	118	3	297	0	0	423	25
NZ_CP027476.1:2192944:2193504	NRS_2066	SA	0	774	492	606	670	122	1645	2	3	868	0	0	246	189	278	3	10632	5641	0	7109	0	7327	8075	0	8	9380	12464	1058	1325	2850	0	194	193	331	224	274	316	370	315	392	273	12	2580	19	10	401	81
NZ_CP027476.1:2193524:2195551	NRS_2067	SA	0	201	151	146	129	1	638	0	3	33	0	1	188	159	247	0	8992	5033	0	5870	0	5800	6719	0	1	7680	10006	871	1009	2190	0	106	112	143	112	122	109	78	200	115	110	21	739	2	3	510	230
NZ_CP027476.1:219415:221055	NRS_200	SA	0	558	301	502	158	100	1067	5	42	471	0	0	1353	684	1479	1	11627	6192	0	7261	0	7700	8692	0	1	10055	13202	1081	1200	3240	0	414	356	427	174	260	256	542	691	423	142	12	238	6	19	220	351
NZ_CP027476.1:2195570:2197246	NRS_2068	SA	0	18	17	7	48	0	45	0	0	0	0	0	32	40	76	0	6066	3337	0	3506	0	4045	4438	0	0	5328	7126	604	645	1420	0	11	32	5	13	14	5	6	9	7	8	14	74	3	0	38	37
NZ_CP027476.1:2197270:2197380	NRS_RS11535	SA	0	0	0	0	0	0	0	0	0	0	0	0	0	0	0	0	0	0	0	0	0	0	0	0	0	0	0	0	0	0	0	0	0	0	0	0	0	0	0	0	0	0	0	0	0	0	0
NZ_CP027476.1:2197518:2200175	NRS_2069	SA	0	220	114	288	27	21	297	0	1	161	0	0	231	194	263	0	11862	6451	1	8195	0	8402	9446	0	0	10317	13976	1190	1365	1363	0	98	58	130	57	91	75	186	382	173	83	85	706	66	2	846	516
NZ_CP027476.1:2200175:2200870	NRS_2070	SA	1	73	36	66	2	1	98	5	90	56	0	1	212	237	261	1	13284	7282	1	9244	1	9305	10508	1	1	11562	15898	1304	1621	3395	0	42	41	18	15	20	22	66	76	51	23	93	421	15	3	76	86
NZ_CP027476.1:2201239:2202759	NRS_2071	SA	2	18087	11076	16785	11130	15142	34149	134	1066	6999	7	2	29991	18775	24786	2	7918	4040	0	4928	1	5197	5992	1	65	6759	9020	776	706	1939	0	8868	11108	12374	9126	12301	12081	7976	10517	6238	6605	668	1820	981	387	2266	1288
NZ_CP027476.1:2203276:2204634	NRS_2072	SA	0	1308	784	1109	955	664	3094	3	26	485	0	0	603	309	563	0	730	360	0	324	0	476	451	0	6	594	737	65	59	148	0	764	1000	1004	578	662	728	941	1323	1166	576	10	240	6	33	314	250
NZ_CP027476.1:2204649:2205719	NRS_2073	SA	0	0	0	0	0	0	0	0	0	0	0	0	0	0	0	0	0	0	0	0	0	0	0	0	0	0	0	0	0	0	0	0	0	0	0	0	0	0	0	0	0	0	0	0	0	0	0
NZ_CP027476.1:2206037:2207239	NRS_2074	SA	0	713	380	533	611	803	1992	17	81	570	0	0	863	601	1142	0	3715	1842	0	1971	0	2307	2584	0	8	3083	3930	347	298	846	0	705	785	978	518	671	605	716	976	675	321	11	282	6	67	375	155
NZ_CP027476.1:2207503:2207640	NRS_2075	SA	0	0	0	0	0	0	0	0	0	0	0	0	0	0	0	0	0	0	0	0	0	0	0	0	0	0	0	0	0	0	0	0	0	0	0	0	0	0	0	0	0	0	0	0	0	0	0
NZ_CP027476.1:2207768:2207977	NRS_2076	SA	0	0	0	0	0	0	0	0	0	0	0	0	0	0	0	0	0	0	0	0	0	0	0	0	0	0	0	0	0	0	0	0	0	0	0	0	0	0	0	0	0	0	0	0	0	0	0
NZ_CP027476.1:2207989:2208282	NRS_2077	SA	0	0	0	0	0	0	0	0	0	0	0	0	0	0	0	0	0	0	0	0	0	0	0	0	0	0	0	0	0	0	0	0	0	0	0	0	0	0	0	0	0	0	0	0	0	0	0
NZ_CP027476.1:2208448:2209932	NRS_2078	SA	0	0	0	0	0	0	0	0	0	0	0	0	0	0	0	0	0	0	0	0	0	0	0	0	0	0	0	0	0	0	0	0	0	0	0	0	0	0	0	0	0	0	0	0	0	0	0
NZ_CP027476.1:2209960:2210607	NRS_2079	SA	0	183	86	120	61	1	385	6	0	268	0	0	146	115	166	0	2503	1312	1	1320	0	1645	1856	0	0	2153	2496	193	239	753	0	79	88	107	60	109	102	54	120	61	39	0	83	0	3	19	22
NZ_CP027476.1:2211420:2212292	NRS_2080	SA	1	10841	7007	9735	8473	6416	21128	227	1776	5793	6	2	24713	13447	19201	1	3574	1767	0	1765	1	2172	2454	1	71	2976	3401	321	295	782	0	4761	6212	8497	4217	5029	5358	4666	6150	3940	4067	786	3959	649	126	1351	1172
NZ_CP027476.1:2212378:2213019	NRS_2081	SA	0	568	240	381	148	72	815	0	0	25	1	0	503	307	475	0	10857	5526	0	6701	0	8019	8908	0	0	9377	11818	1043	1009	2764	0	262	228	243	166	271	210	208	361	232	139	10	21	3	0	87	79
NZ_CP027476.1:221249:221350	NRS_RS01080	SA	0	0	0	0	0	0	0	0	0	0	0	0	0	0	0	0	0	0	0	0	0	0	0	0	0	0	0	0	0	0	0	0	0	0	0	0	0	0	0	0	0	0	0	0	0	0	0
NZ_CP027476.1:2213021:2213812	NRS_2082	SA	0	653	338	441	255	5	996	2	4	325	1	0	377	274	365	2	11958	6143	0	7400	0	8773	9681	0	4	10630	13109	1181	1197	2968	0	321	293	278	197	243	244	204	363	279	152	9	196	4	2	79	114
NZ_CP027476.1:221329:223374	NRS_201	SA	1	9066	5396	7440	4487	4202	7971	34	76	712	1	0	10294	5844	4759	0	4157	2311	1	2629	1	2848	3283	0	7	3654	4635	397	455	1260	0	7136	7143	6324	2540	4089	2324	1478	2117	1630	2888	75	1448	113	60	1395	579
NZ_CP027476.1:2213796:2214626	NRS_2083	SA	0	0	0	0	0	0	0	0	0	0	0	0	0	0	0	0	0	0	0	0	0	0	0	0	0	0	0	0	0	0	0	0	0	0	0	0	0	0	0	0	0	0	0	0	0	0	0
NZ_CP027476.1:2214619:2215308	NRS_2084	SA	0	0	0	0	0	0	0	0	0	0	0	0	0	0	0	0	0	0	0	0	0	0	0	0	0	0	0	0	0	0	0	0	0	0	0	0	0	0	0	0	0	0	0	0	0	0	0
NZ_CP027476.1:2215694:2216389	NRS_2086	SA	0	44	11	28	4	0	43	0	1	34	0	1	72	85	134	0	8434	4385	1	5603	0	5955	6719	0	1	7312	9407	790	736	2262	0	17	14	19	16	25	22	76	145	91	20	4	62	2	1	22	1
NZ_CP027476.1:2217367:2217807	NRS_2088	SA	0	0	0	0	0	0	0	0	0	0	0	0	0	0	0	0	0	0	0	0	0	0	0	0	0	0	0	0	0	0	0	0	0	0	0	0	0	0	0	0	0	0	0	0	0	0	0
NZ_CP027476.1:2217866:2218306	NRS_2089	SA	1	2892	1541	2540	1539	1017	6156	30	236	528	0	0	3085	2031	2898	0	5437	2935	1	3145	0	3501	4116	1	24	4578	5953	473	437	517	0	1522	1240	1621	882	1105	1225	1196	1941	1427	999	14	189	7	1	296	587
NZ_CP027476.1:2218340:2219605	NRS_2090	SA	2	13313	8833	13088	11413	6115	26639	217	733	2092	6	1	11090	6676	9830	2	7723	4075	0	4762	0	5245	5787	0	177	6854	8768	695	621	2056	0	8984	10624	12062	6281	8130	8421	10428	14718	10289	7329	837	4288	332	1088	8019	9663
NZ_CP027476.1:2219716:2219949	NRS_2091	SA	0	0	0	0	0	0	0	0	0	0	0	0	0	0	0	0	0	0	0	0	0	0	0	0	0	0	0	0	0	0	0	0	0	0	0	0	0	0	0	0	0	0	0	0	0	0	0
NZ_CP027476.1:2220081:2220173	NRS_RS11665	SA	0	0	0	0	0	0	0	0	0	0	0	0	0	0	0	0	0	0	0	0	0	0	0	0	0	0	0	0	0	0	0	0	0	0	0	0	0	0	0	0	0	0	0	0	0	0	0
NZ_CP027476.1:2220511:2220915	NRS_2092	SA	0	0	0	0	0	0	0	0	0	0	0	0	0	0	0	0	0	0	0	0	0	0	0	0	0	0	0	0	0	0	0	0	0	0	0	0	0	0	0	0	0	0	0	0	0	0	0
NZ_CP027476.1:2220935:2222347	NRS_2093	SA	0	0	0	0	0	0	0	0	0	0	0	0	0	0	0	0	0	0	0	0	0	0	0	0	0	0	0	0	0	0	0	0	0	0	0	0	0	0	0	0	0	0	0	0	0	0	0
NZ_CP027476.1:2222369:2223235	NRS_2094	SA	2	29985	20133	28823	23959	17366	49749	279	1601	15794	61	2	61534	38898	51556	3	7106	3638	1	4194	2	4644	5280	0	285	6090	7584	646	509	1767	0	18359	21359	22819	12358	17921	17516	10846	14302	9968	12903	883	4484	993	471	10832	6631
NZ_CP027476.1:2223266:2224774	NRS_2095	SA	8	32579	22372	35241	26871	20095	63817	279	1029	10774	26	3	81171	44598	65018	2	6519	3291	2	3940	1	4552	4912	0	214	5518	7203	566	501	1656	0	22889	28255	28855	16305	22426	22827	13454	17495	11415	15511	840	8471	1861	667	13694	7895
NZ_CP027476.1:2224796:2225335	NRS_2096	SA	0	0	0	0	0	0	0	0	0	0	0	0	0	0	0	0	0	0	0	0	0	0	0	0	0	0	0	0	0	0	0	0	0	0	0	0	0	0	0	0	0	0	0	0	0	0	0
NZ_CP027476.1:2225335:2225856	NRS_2097	SA	0	0	0	0	0	0	0	0	0	0	0	0	0	0	0	0	0	0	0	0	0	0	0	0	0	0	0	0	0	0	0	0	0	0	0	0	0	0	0	0	0	0	0	0	0	0	0
NZ_CP027476.1:2226054:2226266	NRS_2098	SA	0	0	0	0	0	0	0	0	0	0	0	0	0	0	0	0	0	0	0	0	0	0	0	0	0	0	0	0	0	0	0	0	0	0	0	0	0	0	0	0	0	0	0	0	0	0	0
NZ_CP027476.1:2226309:2227037	NRS_2099	SA	6	89902	49979	77217	60801	91592	150354	1370	9952	72228	18	5	168480	89547	133101	3	13003	6603	2	8586	1	9407	10651	4	513	11377	14868	1249	1046	3393	0	57863	61748	60074	36728	53812	53695	30821	44541	31954	37083	2236	21415	6226	2619	37732	21315
NZ_CP027476.1:2227058:2227510	NRS_RS11710	SA	0	2189	1394	1928	1038	977	5071	18	17	91	0	0	7773	4846	9320	1	7787	3898	0	5115	0	5392	6132	0	16	6667	8809	673	627	29	0	2028	1921	2337	1253	2016	1907	1293	1893	1371	882	16	509	38	14	700	566
NZ_CP027476.1:2227578:2228705	NRS_2100	SA	0	1965	1205	1703	1019	1388	4715	81	637	1169	3	0	1488	960	1673	1	2241	1126	0	1206	0	1394	1537	0	6	1853	2334	195	170	579	0	1748	1867	2102	1181	1614	1525	1247	1512	1095	749	30	290	133	24	512	490
NZ_CP027476.1:2228729:2229358	NRS_2101	SA	0	0	0	0	0	0	0	0	0	0	0	0	0	0	0	0	0	0	0	0	0	0	0	0	0	0	0	0	0	0	0	0	0	0	0	0	0	0	0	0	0	0	0	0	0	0	0
NZ_CP027476.1:2229386:2230624	NRS_2102	SA	3	57575	35244	53429	38532	44662	109846	828	5405	13971	15	4	43093	25584	48304	3	10366	5335	1	7028	1	7298	8296	1	301	9256	11983	975	916	2904	0	44261	48513	53405	29793	40368	39884	43572	60191	41398	25140	1683	14508	4573	2486	28779	26131
NZ_CP027476.1:2230651:2231175	NRS_2103	SA	0	4903	3009	4112	4245	4503	11498	22	98	415	2	2	8417	5720	9283	0	1646	750	2	793	0	897	1046	0	52	1342	1652	154	101	350	0	4535	5824	5300	3068	3994	4173	3340	4919	3548	2589	240	1751	683	403	2655	2401
NZ_CP027476.1:2231282:2231701	NRS_2104	SA	0	0	0	0	0	0	0	0	0	0	0	0	0	0	0	0	0	0	0	0	0	0	0	0	0	0	0	0	0	0	0	0	0	0	0	0	0	0	0	0	0	0	0	0	0	0	0
NZ_CP027476.1:2231698:2232744	NRS_2105	SA	0	2563	1227	2380	1604	1324	4158	35	286	521	0	0	2805	1626	2308	1	12864	6663	0	8331	0	9065	10376	0	4	10504	14736	1076	1189	3337	0	1736	1394	1436	971	1719	1442	849	1072	780	766	24	690	178	7	631	404
NZ_CP027476.1:2232828:2233664	NRS_2106	SA	0	5574	3293	4550	3059	4467	8852	11	31	5201	5	0	5086	2793	3737	1	4033	2175	0	2624	0	2717	3286	0	29	3597	4710	392	437	294	0	4307	4391	3975	2761	4444	3793	1827	2802	1776	2278	67	999	905	13	2528	657
NZ_CP027476.1:2233651:2234727	NRS_2107	SA	3	28196	17591	24631	17496	12346	42770	243	983	5030	8	3	23145	12878	16600	2	12334	6394	2	8593	1	8977	9472	0	75	10632	15190	1149	1138	3167	0	21914	20848	19492	13129	20031	17260	10672	14866	10158	11342	659	8423	898	855	11255	4237
NZ_CP027476.1:2234728:2235327	NRS_2108	SA	0	2667	1696	2540	1614	735	4383	12	101	106	0	1	6292	3543	4255	0	2822	1384	1	1708	0	1874	2031	0	10	2399	3136	212	205	656	0	1835	2196	1907	1257	1603	1683	1076	1679	1213	1238	222	709	126	159	939	464
NZ_CP027476.1:2235674:2235928	NRS_2109	SA	0	0	0	0	0	0	0	0	0	0	0	0	0	0	0	0	0	0	0	0	0	0	0	0	0	0	0	0	0	0	0	0	0	0	0	0	0	0	0	0	0	0	0	0	0	0	0
NZ_CP027476.1:2236046:2237362	NRS_2110	SA	1	36641	22194	31877	24255	28267	59861	279	1133	8906	73	2	33918	18671	24571	0	9343	4666	1	5917	1	6178	7125	1	144	8243	10445	833	744	2244	0	19646	22195	24495	14787	19860	18800	20869	29482	19906	13924	674	4610	970	545	7313	2823
NZ_CP027476.1:2237609:2239036	NRS_2111	SA	0	3047	1412	2075	1690	1070	5944	120	951	1143	1	0	2761	1750	2751	0	7369	3673	0	4584	0	5088	5719	0	16	6441	8325	686	607	1816	0	1808	1395	1371	698	850	926	2392	3106	2452	854	228	1405	486	278	2240	3721
NZ_CP027476.1:2239274:2239609	NRS_2112	SA	0	0	0	0	0	0	0	0	0	0	0	0	0	0	0	0	0	0	0	0	0	0	0	0	0	0	0	0	0	0	0	0	0	0	0	0	0	0	0	0	0	0	0	0	0	0	0
NZ_CP027476.1:223960:225015	NRS_202	SA	0	29	51	49	14	62	31	12	44	5	0	0	130	125	163	0	8957	4807	1	5513	1	6249	6845	0	0	7753	10151	868	985	2522	0	217	197	74	24	34	20	24	5	11	11	67	808	156	26	2105	949
NZ_CP027476.1:2239698:2240957	NRS_2113	SA	0	1484	755	1115	702	441	2139	18	117	371	0	0	1410	862	1209	0	3953	2005	0	2425	1	2707	3014	0	7	3626	4674	375	357	1019	0	657	783	807	526	730	652	770	1029	779	424	110	534	51	41	657	270
NZ_CP027476.1:2241423:2242283	NRS_2114	SA	0	2054	933	1424	1279	351	3480	17	15	4177	2	2	15125	14740	17371	0	6898	3564	0	5016	0	4924	5599	0	4	6115	8314	654	611	1896	0	1193	1191	1361	600	891	784	1133	1594	1080	689	11	200	37	24	147	102
NZ_CP027476.1:2242501:2243022	NRS_2115	SA	0	0	0	0	0	0	0	0	0	0	0	0	0	0	0	0	0	0	0	0	0	0	0	0	0	0	0	0	0	0	0	0	0	0	0	0	0	0	0	0	0	0	0	0	0	0	0
NZ_CP027476.1:2243131:2244741	NRS_2116	SA	0	7990	4617	6777	4446	3602	10291	38	112	988	0	1	6635	3576	3731	0	6198	3174	0	3909	0	4158	4619	0	26	5360	7296	560	514	1164	0	5427	5231	4307	2470	3886	3123	2339	3408	2220	2753	94	542	92	130	1261	304
NZ_CP027476.1:2245077:2245607	NRS_2117	SA	1	5399	3220	4618	4033	9803	8178	22	55	66	1	0	8291	4902	6808	1	17113	8642	1	11889	0	12460	13581	0	36	15293	20863	1667	1552	4804	0	1371	1982	2372	1365	2115	1747	1691	2596	1541	1378	2123	3147	43	22	323	257
NZ_CP027476.1:2245719:2246579	NRS_2118	SA	0	2534	1110	2076	1065	718	3962	35	328	1081	1	0	3671	2074	3249	0	11107	5659	0	7325	2	7622	8444	0	10	9598	13050	1050	986	2754	0	2968	2473	2264	1817	2898	2406	2610	3965	2703	1185	945	1262	108	204	1007	1559
NZ_CP027476.1:22464:23747	NRS_26	SA	1	1210	543	930	723	304	1637	3	7	550	0	1	1877	1161	1378	0	12598	6545	1	8294	1	9161	10100	0	5	10976	14083	1175	1071	1984	0	1191	1018	759	582	1267	929	588	798	578	431	17	446	64	8	908	192
NZ_CP027476.1:2247347:2247806	NRS_RS15310	SA	0	169	85	83	61	0	283	1	0	39	0	0	147	145	187	0	6122	3063	0	3620	0	4199	4668	0	0	5487	6789	564	525	1407	0	88	87	128	47	62	129	49	97	64	75	34	11	278	1	33	0
NZ_CP027476.1:2247936:2248607	NRS_2120	SA	0	0	0	0	0	0	0	0	0	0	0	0	0	0	0	0	0	0	0	0	0	0	0	0	0	0	0	0	0	0	0	0	0	0	0	0	0	0	0	0	0	0	0	0	0	0	0
NZ_CP027476.1:2249006:2250199	NRS_2121	SA	0	1831	1084	1521	1058	561	5979	11	6	49	0	0	2395	1368	3653	0	5040	2678	0	2952	0	3482	3653	0	5	4420	5561	497	458	1241	0	412	521	1051	822	767	908	1448	1959	1687	610	20	31	8	3	101	71
NZ_CP027476.1:225015:225911	NRS_203	SA	1	265	299	428	133	142	641	200	1802	1527	1	2	246	205	299	0	11857	6367	1	8486	1	8888	9760	0	0	10724	14077	1224	1389	3531	0	1175	796	303	119	217	135	135	112	124	161	130	4935	1790	110	12341	6068
NZ_CP027476.1:2250199:2251383	NRS_2122	SA	1	7751	3319	5051	3357	1963	18535	38	20	37	2	3	4943	3436	7864	1	13443	6634	1	8360	0	9141	10507	0	35	11541	14742	1180	1122	3324	0	1238	1379	3136	2123	2454	2904	4261	6513	5231	1904	36	470	42	105	439	404
NZ_CP027476.1:2251694:2252164	NRS_2123	SA	0	7982	4073	5768	3572	2369	16215	60	86	6967	1	0	4235	2735	3913	0	13429	6763	0	9277	0	9651	11344	0	65	11984	15359	1253	1254	3032	0	5117	5170	5850	4083	5169	4710	5617	9389	5710	3180	210	802	67	16	1949	877
NZ_CP027476.1:2252316:2252666	NRS_RS11840	SA	0	0	0	0	0	0	0	0	0	0	0	0	0	0	0	0	0	0	0	0	0	0	0	0	0	0	0	0	0	0	0	0	0	0	0	0	0	0	0	0	0	0	0	0	0	0	0
NZ_CP027476.1:2252680:2253981	NRS_2124	SA	1	12615	7460	11339	4799	3707	23594	176	1153	214	1	0	7590	4123	8019	1	10160	5247	0	6004	0	6999	7909	0	31	8844	11338	944	940	2552	0	13068	12996	10176	5486	9065	6655	8960	13995	8707	4276	404	5117	546	1125	7399	6635
NZ_CP027476.1:2254260:2254922	NRS_2125	SA	0	0	0	0	0	0	0	0	0	0	0	0	0	0	0	0	0	0	0	0	0	0	0	0	0	0	0	0	0	0	0	0	0	0	0	0	0	0	0	0	0	0	0	0	0	0	0
NZ_CP027476.1:2255237:2255947	NRS_2126	SA	0	0	0	0	0	0	0	0	0	0	0	0	0	0	0	0	0	0	0	0	0	0	0	0	0	0	0	0	0	0	0	0	0	0	0	0	0	0	0	0	0	0	0	0	0	0	0
NZ_CP027476.1:2256068:2256511	NRS_2127	SA	0	573	322	532	318	29	1331	0	7	32	0	0	349	202	284	0	1209	580	0	687	0	727	805	0	2	973	1239	111	105	269	0	317	343	337	78	116	90	200	290	249	207	2062	727	2	185	165	515
NZ_CP027476.1:2256711:2257124	NRS_2128	SA	0	0	0	0	0	0	0	0	0	0	0	0	0	0	0	0	0	0	0	0	0	0	0	0	0	0	0	0	0	0	0	0	0	0	0	0	0	0	0	0	0	0	0	0	0	0	0
NZ_CP027476.1:2257582:2258955	NRS_2129	SA	0	5219	3019	3846	2033	1018	7715	18	56	1024	1	1	3838	2096	2735	0	15646	8386	1	11070	2	11353	12826	0	26	13918	19251	1516	1611	3627	0	1393	1546	2272	1143	1538	1620	2258	3439	2150	1599	418	1857	54	13	440	374
NZ_CP027476.1:225923:227377	NRS_204	SA	1	90	43	67	86	1	150	0	1	136	0	0	87	133	175	1	10497	5496	1	6301	0	7267	8217	0	0	8884	11408	1048	1102	2911	0	135	116	74	29	32	17	25	26	20	25	163	390	286	0	1822	1282
NZ_CP027476.1:2259627:2259857	NRS_2130	SA	0	0	0	0	0	0	0	0	0	0	0	0	0	0	0	0	0	0	0	0	0	0	0	0	0	0	0	0	0	0	0	0	0	0	0	0	0	0	0	0	0	0	0	0	0	0	0
NZ_CP027476.1:2259888:2260826	NRS_2131	SA	0	3127	1787	2494	1518	697	4979	29	346	1565	1	1	3377	2301	2862	0	8766	4648	1	5923	1	6169	6890	0	16	7843	10257	844	908	1271	0	1715	1799	2068	939	1459	1330	1305	1886	1201	1235	131	914	78	98	1160	630
NZ_CP027476.1:2261261:2261926	NRS_2132	SA	1	6374	3302	4753	2653	2817	7744	145	1372	475	1	2	10274	5671	5664	0	10236	5793	1	7142	0	7472	8332	1	17	9529	12591	1096	1162	2836	0	5412	4439	3650	2377	3131	3028	9126	13302	8748	2467	703	2676	464	169	3857	6094
NZ_CP027476.1:2262078:2262398	NRS_2133	SA	0	0	0	0	0	0	0	0	0	0	0	0	0	0	0	0	0	0	0	0	0	0	0	0	0	0	0	0	0	0	0	0	0	0	0	0	0	0	0	0	0	0	0	0	0	0	0
NZ_CP027476.1:2262400:2263380	NRS_2134	SA	0	178	132	213	234	29	599	1	1	264	0	0	330	198	345	0	4469	2387	0	2495	0	2914	3134	0	2	3864	5244	428	432	703	0	85	113	138	47	32	62	157	163	117	71	16	486	3	12	284	152
NZ_CP027476.1:2263646:2264737	NRS_2135	SA	1	10896	7881	10818	7641	6607	20395	191	1487	13627	0	0	38849	20643	31516	1	4809	2599	1	2731	0	3214	3484	0	33	4185	5470	456	521	1196	0	12564	13778	20853	10435	12035	13366	15684	20789	14089	7190	5303	16919	587	168	3864	1940
NZ_CP027476.1:2265237:2265341	NRS_RS11910	SA	0	0	0	0	0	0	0	0	0	0	0	0	0	0	0	0	0	0	0	0	0	0	0	0	0	0	0	0	0	0	0	0	0	0	0	0	0	0	0	0	0	0	0	0	0	0	0
NZ_CP027476.1:2266028:2267164	NRS_2136	SA	0	0	0	0	0	0	0	0	0	0	0	0	0	0	0	0	0	0	0	0	0	0	0	0	0	0	0	0	0	0	0	0	0	0	0	0	0	0	0	0	0	0	0	0	0	0	0
NZ_CP027476.1:2267453:2267545	NRS_RS11925	SA	0	0	0	0	0	0	0	0	0	0	0	0	0	0	0	0	0	0	0	0	0	0	0	0	0	0	0	0	0	0	0	0	0	0	0	0	0	0	0	0	0	0	0	0	0	0	0
NZ_CP027476.1:2268250:2269107	NRS_2137	SA	1	529	236	423	249	95	908	17	169	1294	0	0	394	281	425	1	4784	2511	1	2982	0	3444	3732	0	5	4326	5438	480	505	1115	0	358	364	330	256	361	412	284	495	400	175	18	127	4	38	210	70
NZ_CP027476.1:2269175:2269957	NRS_2138	SA	0	1729	930	1311	935	2088	2986	5	6	182	1	0	555	443	542	0	6787	3732	1	3993	0	4498	4952	1	9	5879	7451	625	747	0	0	929	959	1066	877	1423	1064	824	1156	699	458	14	509	11	2	376	366
NZ_CP027476.1:2270189:2271994	NRS_2139	SA	1	9845	5740	8759	7621	6148	16501	231	1385	6094	1	0	10385	6165	7552	0	6083	3135	0	3315	0	4065	4397	0	49	5273	6426	559	533	1471	0	8524	10166	11707	8454	12494	10189	8384	11898	7254	4096	251	2134	833	602	6896	8123
NZ_CP027476.1:2272675:2274213	NRS_2141	SA	0	217	160	254	118	181	805	2	0	34	0	0	397	240	576	0	5830	3046	0	3227	0	3730	4295	0	1	4884	6430	539	613	1415	0	591	707	982	389	588	408	744	1108	725	136	12	143	43	1	291	108
NZ_CP027476.1:227380:228255	NRS_205	SA	0	382	150	249	124	92	539	12	49	187	0	1	159	174	274	2	12373	6831	0	7742	0	8793	9843	1	0	10966	13807	1300	1397	3884	1	223	183	154	53	108	95	105	161	100	113	175	872	643	6	1534	803
NZ_CP027476.1:2274248:2276380	NRS_2142	SA	0	860	559	793	406	504	1329	0	6	475	1	0	819	399	530	0	8703	4893	0	5753	0	5808	6680	0	5	7462	10409	848	965	2168	0	883	930	904	438	617	612	774	1081	855	350	20	198	5	151	425	653
NZ_CP027476.1:2276392:2276826	NRS_2143	SA	1	1049	699	795	633	650	1768	2	3	411	0	0	1232	755	894	0	8715	4584	0	5487	0	6022	6316	0	6	7589	9875	769	915	569	0	970	924	856	544	566	635	803	1153	935	420	64	216	1	4	721	1216
NZ_CP027476.1:2276826:2277932	NRS_2144	SA	0	452	248	307	287	63	577	5	118	225	0	0	643	410	527	0	5205	2823	0	3600	0	3328	3819	0	0	4477	6136	506	595	937	0	335	253	292	116	154	161	254	325	230	118	17	247	29	1	157	342
NZ_CP027476.1:228449:228730	NRS_RS01110	SA	0	0	0	0	0	0	0	0	0	0	0	0	0	0	0	0	0	0	0	0	0	0	0	0	0	0	0	0	0	0	0	0	0	0	0	0	0	0	0	0	0	0	0	0	0	0	0
NZ_CP027476.1:2285964:2287319	NRS_2147	SA	1	25729	17003	25203	13453	16837	46526	424	3331	2322	8	1	24441	11410	19486	1	10116	5511	2	6618	1	6762	7482	1	129	8929	12336	901	930	1948	0	17466	19592	22167	13897	18139	18058	21154	29505	19024	10929	1789	12958	1925	907	10126	7853
NZ_CP027476.1:2287346:2288278	NRS_2148	SA	0	3407	2093	2960	1394	2453	5677	18	120	1248	1	0	11511	5353	8961	0	7166	3784	0	4704	1	4986	5424	1	10	6286	8513	634	632	1641	0	2857	3143	3205	2246	3161	2904	3362	4641	3458	1750	150	1518	97	82	2183	1005
NZ_CP027476.1:2288280:2289089	NRS_2149	SA	0	0	0	0	0	0	0	0	0	0	0	0	0	0	0	0	0	0	0	0	0	0	0	0	0	0	0	0	0	0	0	0	0	0	0	0	0	0	0	0	0	0	0	0	0	0	0
NZ_CP027476.1:2289278:2290186	NRS_2150	SA	0	64	41	65	10	0	150	17	103	8	0	2	96	58	124	0	3528	1945	0	2275	0	2056	2479	1	0	2875	4163	317	372	736	0	145	144	114	66	91	53	102	63	110	34	51	67	16	4	85	478
NZ_CP027476.1:228943:231732	NRS_206	SA	0	1178	756	994	744	299	2839	6	78	602	1	0	1567	1009	1294	1	6298	3506	1	3898	0	4383	4616	0	5	5298	6865	589	718	1710	0	931	868	865	462	690	683	844	1207	936	526	44	195	19	18	191	180
NZ_CP027476.1:2291750:2291854	NRS_RS12000	SA	0	0	0	0	0	0	0	0	0	0	0	0	0	0	0	0	0	0	0	0	0	0	0	0	0	0	0	0	0	0	0	0	0	0	0	0	0	0	0	0	0	0	0	0	0	0	0
NZ_CP027476.1:2297751:2297936	NRS_RS12050	SA	0	0	0	0	0	0	0	0	0	0	0	0	0	0	0	0	0	0	0	0	0	0	0	0	0	0	0	0	0	0	0	0	0	0	0	0	0	0	0	0	0	0	0	0	0	0	0
NZ_CP027476.1:2298025:2299089	NRS_2161	SA	2	1607	961	1323	1150	457	3600	9	21	170	0	0	776	410	866	0	10594	5517	0	8014	0	6906	7715	0	2	8946	14184	931	1019	2702	0	990	1401	1408	961	1200	1108	1620	2198	1873	581	15	320	33	60	674	611
NZ_CP027476.1:2299237:2300679	NRS_2162	SA	0	391	187	341	164	116	1046	4	6	148	0	1	228	159	344	0	3682	1932	0	2572	0	2259	2764	0	0	3066	4536	351	352	928	0	168	159	298	135	180	212	241	301	216	94	7	147	1	2	110	211
NZ_CP027476.1:2301001:2301474	NRS_2163	SA	0	92	52	132	70	27	441	0	2	28	0	0	206	79	243	0	646	336	0	369	1	330	436	0	6	544	708	41	65	0	0	231	225	293	149	207	211	179	288	197	107	99	140	6	1	72	18
NZ_CP027476.1:2301573:2302916	NRS_2164	SA	1	2831	1509	1964	1602	339	7373	9	2	491	1	0	2334	1377	3486	2	14063	7499	1	8850	0	9166	10579	0	10	11967	16709	1328	1335	3087	0	2097	2405	3738	2061	2919	3015	2082	2704	1880	1076	67	359	58	136	903	1112
NZ_CP027476.1:2303093:2303776	NRS_2165	SA	1	3130	1771	2404	1653	1630	7702	15	6	71	1	1	3222	2101	4280	1	12697	6570	1	8047	1	8625	9537	1	24	10975	15102	1162	1108	3136	0	3346	3248	3620	2144	2964	3025	1849	2916	2122	1106	51	1374	136	182	1879	1271
NZ_CP027476.1:2303795:2304982	NRS_2166	SA	0	13226	7684	11078	7379	4253	30012	54	240	67	2	0	8803	4901	10921	0	13084	6863	0	9418	0	9441	10555	1	62	11632	16349	1217	1252	3576	0	9483	10960	12493	7687	10652	10737	8847	11832	7716	4618	1693	4844	1023	845	5405	6339
NZ_CP027476.1:2305026:2305541	NRS_2167	SA	0	154	87	157	83	91	441	7	25	131	0	0	611	354	728	0	650	296	0	359	0	395	424	0	0	474	626	51	48	138	0	181	195	259	131	150	140	118	154	121	81	8	66	69	0	23	60
NZ_CP027476.1:2305718:2305978	NRS_2168	SA	0	0	0	0	0	0	0	0	0	0	0	0	0	0	0	0	0	0	0	0	0	0	0	0	0	0	0	0	0	0	0	0	0	0	0	0	0	0	0	0	0	0	0	0	0	0	0
NZ_CP027476.1:2306110:2307480	NRS_2169	SA	0	11531	5793	8262	5181	10233	7120	24	15	2056	0	0	6278	4463	2554	1	6007	3017	0	3718	0	4173	4387	0	11	5182	6877	512	518	1739	0	1418	1840	3005	2200	2613	2070	1581	1842	1150	2744	132	110	219	1	173	225
NZ_CP027476.1:2307716:2308684	NRS_2170	SA	0	115	35	47	100	92	305	0	0	42	0	0	128	78	178	0	3532	1829	0	1892	0	2005	2175	0	1	2877	3774	259	284	154	0	33	42	89	26	45	38	43	59	56	25	2	42	0	0	59	16
NZ_CP027476.1:2308681:2309712	NRS_2171	SA	0	1106	541	975	481	69	2194	2	3	532	0	0	913	576	918	0	8376	4274	0	5261	2	5243	6294	0	5	7131	9328	752	740	1706	0	451	523	829	466	564	604	771	1006	953	394	16	440	202	73	603	322
NZ_CP027476.1:2309724:2310707	NRS_2172	SA	0	732	334	542	186	958	1305	8	109	531	1	0	1512	983	1569	0	10161	5170	0	6112	0	6960	7776	0	6	9011	11742	1018	878	2264	0	439	561	982	382	589	510	730	1057	866	311	110	1407	590	12	519	772
NZ_CP027476.1:2310873:2310998	NRS_RS12115	SA	0	0	0	0	0	0	0	0	0	0	0	0	0	0	0	0	0	0	0	0	0	0	0	0	0	0	0	0	0	0	0	0	0	0	0	0	0	0	0	0	0	0	0	0	0	0	0
NZ_CP027476.1:2311099:2312169	NRS_2173	SA	1	426	224	250	235	68	901	2	6	154	0	0	345	281	433	1	8316	4430	1	5741	1	5812	6519	0	2	7241	10005	804	894	2344	0	226	154	217	136	130	191	256	469	341	121	20	256	87	128	399	121
NZ_CP027476.1:2312176:2313933	NRS_2174	SA	0	1430	859	993	925	678	2768	106	695	1350	0	0	900	523	752	0	10770	5833	0	6818	0	7360	7956	0	6	9087	12501	1067	1201	2865	0	1304	1058	1121	596	652	633	1298	2028	1633	597	364	1651	239	14	2404	2141
NZ_CP027476.1:2313920:2315113	NRS_2175	SA	0	50	28	59	34	157	126	0	7	5	0	0	201	114	197	0	5414	2832	1	2929	0	3273	3722	0	0	4501	5934	488	470	1168	0	40	50	57	23	35	31	72	67	46	29	7	114	6	8	157	38
NZ_CP027476.1:2315215:2317191	NRS_2176	SA	0	574	368	457	337	41	1092	7	37	74	0	0	1722	950	1500	1	7082	3661	0	4335	0	4669	5257	0	0	5953	8078	642	638	1465	0	459	438	625	355	472	394	561	790	513	324	34	406	121	2	346	526
NZ_CP027476.1:2319307:2319816	NRS_2178	SA	0	23574	14506	21148	25854	15252	40940	720	4172	8402	16	1	38766	30979	33868	1	3186	1675	0	1984	0	2116	2311	1	294	2839	3980	289	305	886	0	4680	12247	12137	6882	8112	9228	9949	11944	6786	6304	52790	67957	19164	21999	48131	94862
NZ_CP027476.1:231937:232779	NRS_207	SA	0	932	716	1076	463	0	1706	3	0	91	1	2	2506	1104	2265	1	5772	3074	0	3431	0	3897	4226	0	6	5056	6751	592	681	1890	0	1599	2050	1936	977	1316	1223	1613	1990	1481	936	305	1360	112	39	617	864
NZ_CP027476.1:2319879:2320118	NRS_2179	SA	0	0	0	0	0	0	0	0	0	0	0	0	0	0	0	0	0	0	0	0	0	0	0	0	0	0	0	0	0	0	0	0	0	0	0	0	0	0	0	0	0	0	0	0	0	0	0
NZ_CP027476.1:2320131:2320667	NRS_2180	SA	11	43947	30553	40926	25121	5640	58714	1558	14144	33932	7	2	128986	69346	77491	4	11502	5774	3	7352	2	7714	7990	0	193	9790	13713	1027	1064	2887	0	37691	46046	48706	23218	28495	27461	44338	58410	37776	24930	5662	59347	574	8922	65635	140800
NZ_CP027476.1:2320842:2322404	NRS_2181	SA	0	7109	3930	6022	3540	2930	11119	50	230	1392	2	0	3893	2371	3266	1	8657	4786	1	5386	1	5892	6465	0	9	7638	10615	865	885	1142	0	5149	4977	7277	3759	3582	3814	7515	10347	9048	2562	260	5051	239	504	7043	10351
NZ_CP027476.1:2322711:2323712	NRS_2182	SA	0	1254	954	1214	489	309	3803	8	35	290	0	0	1389	754	1732	0	9125	4776	0	6169	1	5987	6969	0	11	7773	10832	833	851	638	0	1332	1295	1886	1075	1459	1388	1943	2579	1798	650	29	381	25	176	295	411
NZ_CP027476.1:2323946:2324947	NRS_2183	SA	0	1593	879	1241	915	768	4574	12	149	147	0	0	904	642	1362	0	10210	5330	0	6598	0	6733	7644	1	6	9066	12252	965	888	1798	0	1036	996	1362	781	1191	893	1421	1984	1324	366	16	365	261	16	310	620
NZ_CP027476.1:2325230:2326099	NRS_2184	SA	0	3522	2485	3769	2039	1652	12632	77	613	170	1	1	6290	3078	8979	1	8515	4521	1	5422	0	6016	6384	1	62	7458	9955	840	918	2052	0	3479	4529	5566	2977	3520	3620	4845	6394	4986	1700	87	1158	188	253	1056	1718
NZ_CP027476.1:2326365:2327777	NRS_2185	SA	0	215	177	153	86	113	401	7	146	45	0	0	228	129	219	0	5591	2703	0	3149	0	3272	4017	0	0	4550	5853	488	427	91	0	141	120	126	113	153	136	126	170	102	65	6	5	4	6	56	323
NZ_CP027476.1:2327795:2329507	NRS_2186	SA	0	76	22	32	0	136	103	0	0	10	0	0	78	137	224	0	12834	6666	0	8075	0	8842	10141	0	0	11111	14659	1156	1110	3387	0	58	31	68	35	14	43	20	47	18	20	8	6	34	0	26	57
NZ_CP027476.1:232781:233704	NRS_208	SA	0	0	0	0	0	0	0	0	0	0	0	0	0	0	0	0	0	0	0	0	0	0	0	0	0	0	0	0	0	0	0	0	0	0	0	0	0	0	0	0	0	0	0	0	0	0	0
NZ_CP027476.1:2329513:2329824	NRS_2187	SA	0	0	0	0	0	0	0	0	0	0	0	0	0	0	0	0	0	0	0	0	0	0	0	0	0	0	0	0	0	0	0	0	0	0	0	0	0	0	0	0	0	0	0	0	0	0	0
NZ_CP027476.1:2329846:2330826	NRS_2188	SA	1	54	12	50	13	0	129	0	3	4	0	0	67	60	116	0	8501	4446	0	5985	0	5987	6828	0	2	7302	9557	795	815	20	0	67	50	34	20	25	21	18	58	36	20	9	42	0	0	0	169
NZ_CP027476.1:2330830:2331762	NRS_2189	SA	0	25	10	13	1	0	27	0	1	12	0	0	32	33	64	0	3669	1900	0	1948	0	2380	2695	0	0	3150	3988	339	341	903	0	24	13	32	12	9	12	11	5	9	7	0	2	1	0	0	36
NZ_CP027476.1:2331775:2332290	NRS_2190	SA	0	97	61	113	45	158	157	2	8	129	0	0	76	57	77	0	4387	2299	0	2566	0	2852	3357	0	0	3756	4617	381	365	1581	0	117	74	66	35	79	46	24	63	45	44	3	66	234	989	132	172
NZ_CP027476.1:2332306:2332734	NRS_2191	SA	0	0	0	0	0	0	0	0	0	0	0	0	0	0	0	0	0	0	0	0	0	0	0	0	0	0	0	0	0	0	0	0	0	0	0	0	0	0	0	0	0	0	0	0	0	0	0
NZ_CP027476.1:2333102:2333893	NRS_2192	SA	0	3049	1475	1948	1520	2030	4376	2	4	74	0	0	1818	1096	1337	0	12924	6547	1	8620	0	8892	10115	0	14	11102	14350	1249	1263	3149	0	1729	1600	1652	855	1315	1160	1840	2529	1891	1174	510	2593	45	7	483	1082
NZ_CP027476.1:2334099:2334839	NRS_2193	SA	1	467	478	370	535	2	1440	3	5	1443	0	2	484	325	574	0	14711	7860	1	9813	2	10585	11874	0	2	12999	17186	1440	1595	4012	0	399	331	481	276	345	244	317	659	347	262	39	390	191	51	366	1033
NZ_CP027476.1:2334876:2335037	NRS_RS12220	SA	0	0	0	0	0	0	0	0	0	0	0	0	0	0	0	0	0	0	0	0	0	0	0	0	0	0	0	0	0	0	0	0	0	0	0	0	0	0	0	0	0	0	0	0	0	0	0
NZ_CP027476.1:2335999:2336124	NRS_RS12230	SA	0	0	0	0	0	0	0	0	0	0	0	0	0	0	0	0	0	0	0	0	0	0	0	0	0	0	0	0	0	0	0	0	0	0	0	0	0	0	0	0	0	0	0	0	0	0	0
NZ_CP027476.1:2336344:2337192	NRS_2195	SA	1	1641	1166	1884	1324	177	4434	71	596	854	1	1	2705	1461	3359	1	15883	8543	1	10534	0	11616	12981	2	8	14273	18492	1710	1852	4382	0	1846	1769	3457	2816	2796	2847	8815	14142	9193	763	235	1637	25	337	1564	2294
NZ_CP027476.1:233691:234803	NRS_209	SA	0	0	0	0	0	0	0	0	0	0	0	0	0	0	0	0	0	0	0	0	0	0	0	0	0	0	0	0	0	0	0	0	0	0	0	0	0	0	0	0	0	0	0	0	0	0	0
NZ_CP027476.1:2337262:2337678	NRS_2196	SA	0	0	0	0	0	0	0	0	0	0	0	0	0	0	0	0	0	0	0	0	0	0	0	0	0	0	0	0	0	0	0	0	0	0	0	0	0	0	0	0	0	0	0	0	0	0	0
NZ_CP027476.1:2337922:2338089	NRS_RS12245	SA	0	0	0	0	0	0	0	0	0	0	0	0	0	0	0	0	0	0	0	0	0	0	0	0	0	0	0	0	0	0	0	0	0	0	0	0	0	0	0	0	0	0	0	0	0	0	0
NZ_CP027476.1:2338086:2340509	NRS_2197	SA	0	151	134	143	111	6	271	0	0	31	0	1	253	184	227	0	8012	4312	0	4884	0	5501	6128	0	0	6990	8859	828	862	1984	0	187	130	122	78	118	66	90	122	76	68	9	776	0	0	1625	476
NZ_CP027476.1:2340569:2341423	NRS_2198	SA	0	946	559	712	460	3	1650	3	7	28	0	0	584	361	556	1	10575	5792	1	7186	0	7750	8616	1	9	9341	12497	1111	1252	3085	0	1187	1136	967	569	864	729	1427	1699	1393	509	100	607	7	243	704	473
NZ_CP027476.1:2341634:2342449	NRS_2199	SA	0	0	0	0	0	0	0	0	0	0	0	0	0	0	0	0	0	0	0	0	0	0	0	0	0	0	0	0	0	0	0	0	0	0	0	0	0	0	0	0	0	0	0	0	0	0	0
NZ_CP027476.1:2342743:2343168	NRS_2200	SA	0	0	0	0	0	0	0	0	0	0	0	0	0	0	0	0	0	0	0	0	0	0	0	0	0	0	0	0	0	0	0	0	0	0	0	0	0	0	0	0	0	0	0	0	0	0	0
NZ_CP027476.1:2343532:2344236	NRS_2201	SA	0	586	367	483	315	2	1368	6	13	190	1	0	479	345	616	1	4688	2387	0	2591	0	3154	3639	0	6	3898	4770	458	457	1095	0	897	784	816	166	265	258	1386	2078	1922	209	216	449	3	101	355	94
NZ_CP027476.1:2344273:2345937	NRS_2202	SA	0	2219	1360	2005	1323	2199	4187	8	13	860	1	0	2875	1499	2402	0	3962	2088	1	2211	0	2677	2954	0	6	3516	4324	389	406	1127	0	2414	2713	2575	622	992	818	5108	6835	4405	963	34	1536	10	11	1030	293
NZ_CP027476.1:2346170:2346409	NRS_RS12280	SA	0	0	0	0	0	0	0	0	0	0	0	0	0	0	0	0	0	0	0	0	0	0	0	0	0	0	0	0	0	0	0	0	0	0	0	0	0	0	0	0	0	0	0	0	0	0	0
NZ_CP027476.1:2346391:2346573	NRS_RS12285	SA	0	0	0	0	0	0	0	0	0	0	0	0	0	0	0	0	0	0	0	0	0	0	0	0	0	0	0	0	0	0	0	0	0	0	0	0	0	0	0	0	0	0	0	0	0	0	0
NZ_CP027476.1:2347127:2348533	NRS_2203	SA	0	0	0	0	0	0	0	0	0	0	0	0	0	0	0	0	0	0	0	0	0	0	0	0	0	0	0	0	0	0	0	0	0	0	0	0	0	0	0	0	0	0	0	0	0	0	0
NZ_CP027476.1:2348662:2349798	NRS_2204	SA	0	0	0	0	0	0	0	0	0	0	0	0	0	0	0	0	0	0	0	0	0	0	0	0	0	0	0	0	0	0	0	0	0	0	0	0	0	0	0	0	0	0	0	0	0	0	0
NZ_CP027476.1:2349799:2350542	NRS_2205	SA	0	0	0	0	0	0	0	0	0	0	0	0	0	0	0	0	0	0	0	0	0	0	0	0	0	0	0	0	0	0	0	0	0	0	0	0	0	0	0	0	0	0	0	0	0	0	0
NZ_CP027476.1:2350603:2350896	NRS_RS15390	SA	0	0	0	0	0	0	0	0	0	0	0	0	0	0	0	0	0	0	0	0	0	0	0	0	0	0	0	0	0	0	0	0	0	0	0	0	0	0	0	0	0	0	0	0	0	0	0
NZ_CP027476.1:235068:236660	NRS_210	SA	0	398	212	312	413	296	311	3	5	291	0	0	793	639	591	0	11402	6023	0	7725	0	8149	9463	0	0	10138	13009	1184	1259	3483	0	78	57	59	16	41	50	26	28	18	66	1	7	0	2	56	28
NZ_CP027476.1:2350893:2351990	NRS_2206	SA	0	0	0	0	0	0	0	0	0	0	0	0	0	0	0	0	0	0	0	0	0	0	0	0	0	0	0	0	0	0	0	0	0	0	0	0	0	0	0	0	0	0	0	0	0	0	0
NZ_CP027476.1:2352535:2352927	NRS_2207	SA	0	0	0	0	0	0	0	0	0	0	0	0	0	0	0	0	0	0	0	0	0	0	0	0	0	0	0	0	0	0	0	0	0	0	0	0	0	0	0	0	0	0	0	0	0	0	0
NZ_CP027476.1:2352947:2353384	NRS_2208	SA	0	0	0	0	0	0	0	0	0	0	0	0	0	0	0	0	0	0	0	0	0	0	0	0	0	0	0	0	0	0	0	0	0	0	0	0	0	0	0	0	0	0	0	0	0	0	0
NZ_CP027476.1:2353624:2354427	NRS_2209	SA	0	2656	1587	2761	1611	1263	6815	32	262	829	0	0	5053	2497	5573	1	5193	2633	2	2966	0	3617	3969	0	19	4529	5710	456	419	1038	0	2053	2303	2924	1764	2147	2185	1778	2313	1794	1120	129	330	58	4	630	599
NZ_CP027476.1:2354432:2355238	NRS_2210	SA	0	511	294	505	266	179	1128	3	5	443	0	1	1122	692	1246	0	3828	1706	1	1988	0	2589	2712	0	1	3306	3863	349	271	868	0	342	452	521	295	386	434	279	385	283	227	4	153	4	2	55	121
NZ_CP027476.1:2355228:2356088	NRS_2211	SA	0	2804	1307	1809	1393	2315	5707	9	36	1074	1	0	2690	1868	2862	0	11107	5681	0	7137	1	8077	9005	0	5	9698	12564	939	903	697	0	836	794	849	544	752	655	650	910	688	483	10	393	13	93	202	75
NZ_CP027476.1:2356085:2356894	NRS_2212	SA	0	1047	518	814	559	193	2069	3	5	236	0	0	874	537	827	1	3565	1773	0	2115	1	2285	2672	0	4	3079	3759	332	309	25	0	427	387	494	242	431	357	385	570	461	289	9	94	12	1	252	54
NZ_CP027476.1:2357432:2357800	NRS_2213	SA	0	0	0	0	0	0	0	0	0	0	0	0	0	0	0	0	0	0	0	0	0	0	0	0	0	0	0	0	0	0	0	0	0	0	0	0	0	0	0	0	0	0	0	0	0	0	0
NZ_CP027476.1:2357817:2358761	NRS_2214	SA	5	31562	18624	26849	33755	41441	53596	352	2347	53611	18	5	57848	33895	39493	0	2397	1112	0	1505	0	1569	1786	1	450	2074	2472	219	140	798	0	13906	16641	17526	10054	13821	14985	14398	17787	12728	12499	1339	7340	2176	801	14701	7369
NZ_CP027476.1:2358836:2359225	NRS_2215	SA	0	0	0	0	0	0	0	0	0	0	0	0	0	0	0	0	0	0	0	0	0	0	0	0	0	0	0	0	0	0	0	0	0	0	0	0	0	0	0	0	0	0	0	0	0	0	0
NZ_CP027476.1:2359249:2359614	NRS_2216	SA	0	0	0	0	0	0	0	0	0	0	0	0	0	0	0	0	0	0	0	0	0	0	0	0	0	0	0	0	0	0	0	0	0	0	0	0	0	0	0	0	0	0	0	0	0	0	0
NZ_CP027476.1:2359637:2359750	NRS_2217	SA	0	0	0	0	0	0	0	0	0	0	0	0	0	0	0	0	0	0	0	0	0	0	0	0	0	0	0	0	0	0	0	0	0	0	0	0	0	0	0	0	0	0	0	0	0	0	0
NZ_CP027476.1:2359782:2360000	NRS_2218	SA	0	0	0	0	0	0	0	0	0	0	0	0	0	0	0	0	0	0	0	0	0	0	0	0	0	0	0	0	0	0	0	0	0	0	0	0	0	0	0	0	0	0	0	0	0	0	0
NZ_CP027476.1:2360193:2360840	NRS_2219	SA	0	0	0	0	0	0	0	0	0	0	0	0	0	0	0	0	0	0	0	0	0	0	0	0	0	0	0	0	0	0	0	0	0	0	0	0	0	0	0	0	0	0	0	0	0	0	0
NZ_CP027476.1:2360857:2362149	NRS_2220	SA	0	3789	1786	2715	3010	3443	5995	9	50	1543	2	0	10409	8462	9017	0	3029	1426	0	1654	0	1768	1927	0	16	2522	3194	233	171	718	0	1752	1497	1546	849	1359	1183	1038	1201	1164	1470	28	368	119	32	608	224
NZ_CP027476.1:2362149:2362589	NRS_2221	SA	0	0	0	0	0	0	0	0	0	0	0	0	0	0	0	0	0	0	0	0	0	0	0	0	0	0	0	0	0	0	0	0	0	0	0	0	0	0	0	0	0	0	0	0	0	0	0
NZ_CP027476.1:2362606:2362785	NRS_2222	SA	0	0	0	0	0	0	0	0	0	0	0	0	0	0	0	0	0	0	0	0	0	0	0	0	0	0	0	0	0	0	0	0	0	0	0	0	0	0	0	0	0	0	0	0	0	0	0
NZ_CP027476.1:2362802:2363302	NRS_2223	SA	0	0	0	0	0	0	0	0	0	0	0	0	0	0	0	0	0	0	0	0	0	0	0	0	0	0	0	0	0	0	0	0	0	0	0	0	0	0	0	0	0	0	0	0	0	0	0
NZ_CP027476.1:2363323:2363682	NRS_2224	SA	0	0	0	0	0	0	0	0	0	0	0	0	0	0	0	0	0	0	0	0	0	0	0	0	0	0	0	0	0	0	0	0	0	0	0	0	0	0	0	0	0	0	0	0	0	0	0
NZ_CP027476.1:2363713:2364249	NRS_2225	SA	0	0	0	0	0	0	0	0	0	0	0	0	0	0	0	0	0	0	0	0	0	0	0	0	0	0	0	0	0	0	0	0	0	0	0	0	0	0	0	0	0	0	0	0	0	0	0
NZ_CP027476.1:2364274:2364672	NRS_2226	SA	9	76718	50222	73186	90570	58732	125787	1466	6439	43764	55	22	284568	179532	195692	3	8648	4182	0	5164	2	6034	6364	5	1202	7459	9681	731	515	2542	0	24887	41835	43181	25029	31952	35468	28947	34001	25355	27279	3785	14066	4611	4282	49066	20721
NZ_CP027476.1:2364704:2364889	NRS_2227	SA	0	0	0	0	0	0	0	0	0	0	0	0	0	0	0	0	0	0	0	0	0	0	0	0	0	0	0	0	0	0	0	0	0	0	0	0	0	0	0	0	0	0	0	0	0	0	0
NZ_CP027476.1:2364912:2365451	NRS_2228	SA	0	0	0	0	0	0	0	0	0	0	0	0	0	0	0	0	0	0	0	0	0	0	0	0	0	0	0	0	0	0	0	0	0	0	0	0	0	0	0	0	0	0	0	0	0	0	0
NZ_CP027476.1:2365478:2365795	NRS_2229	SA	0	0	0	0	0	0	0	0	0	0	0	0	0	0	0	0	0	0	0	0	0	0	0	0	0	0	0	0	0	0	0	0	0	0	0	0	0	0	0	0	0	0	0	0	0	0	0
NZ_CP027476.1:2365831:2366199	NRS_2230	SA	0	0	0	0	0	0	0	0	0	0	0	0	0	0	0	0	0	0	0	0	0	0	0	0	0	0	0	0	0	0	0	0	0	0	0	0	0	0	0	0	0	0	0	0	0	0	0
NZ_CP027476.1:236617:238095	NRS_211	SA	0	60	34	54	7	109	124	2	14	72	0	0	101	163	255	0	11362	6047	1	7073	0	8256	8894	0	0	10069	13406	1163	1266	3408	0	39	45	39	18	38	34	11	19	34	30	7	85	2	2	153	34
NZ_CP027476.1:2366231:2366494	NRS_2231	SA	0	0	0	0	0	0	0	0	0	0	0	0	0	0	0	0	0	0	0	0	0	0	0	0	0	0	0	0	0	0	0	0	0	0	0	0	0	0	0	0	0	0	0	0	0	0	0
NZ_CP027476.1:2366518:2366727	NRS_2232	SA	0	0	0	0	0	0	0	0	0	0	0	0	0	0	0	0	0	0	0	0	0	0	0	0	0	0	0	0	0	0	0	0	0	0	0	0	0	0	0	0	0	0	0	0	0	0	0
NZ_CP027476.1:2366717:2367151	NRS_2233	SA	0	0	0	0	0	0	0	0	0	0	0	0	0	0	0	0	0	0	0	0	0	0	0	0	0	0	0	0	0	0	0	0	0	0	0	0	0	0	0	0	0	0	0	0	0	0	0
NZ_CP027476.1:2367154:2367807	NRS_2234	SA	0	0	0	0	0	0	0	0	0	0	0	0	0	0	0	0	0	0	0	0	0	0	0	0	0	0	0	0	0	0	0	0	0	0	0	0	0	0	0	0	0	0	0	0	0	0	0
NZ_CP027476.1:2367831:2368184	NRS_2235	SA	0	0	0	0	0	0	0	0	0	0	0	0	0	0	0	0	0	0	0	0	0	0	0	0	0	0	0	0	0	0	0	0	0	0	0	0	0	0	0	0	0	0	0	0	0	0	0
NZ_CP027476.1:2368213:2368491	NRS_2236	SA	0	0	0	0	0	0	0	0	0	0	0	0	0	0	0	0	0	0	0	0	0	0	0	0	0	0	0	0	0	0	0	0	0	0	0	0	0	0	0	0	0	0	0	0	0	0	0
NZ_CP027476.1:2368558:2369391	NRS_2237	SA	0	0	0	0	0	0	0	0	0	0	0	0	0	0	0	0	0	0	0	0	0	0	0	0	0	0	0	0	0	0	0	0	0	0	0	0	0	0	0	0	0	0	0	0	0	0	0
NZ_CP027476.1:2369424:2369699	NRS_2238	SA	0	0	0	0	0	0	0	0	0	0	0	0	0	0	0	0	0	0	0	0	0	0	0	0	0	0	0	0	0	0	0	0	0	0	0	0	0	0	0	0	0	0	0	0	0	0	0
NZ_CP027476.1:2369699:2370322	NRS_2239	SA	12	154666	90528	126413	163105	162899	219290	4010	24034	80688	145	31	431507	329218	342171	10	12486	6055	8	8499	5	9214	9651	2	825	10755	14839	1067	875	3699	0	60622	78844	85799	49570	68751	75474	62691	84261	55449	56607	7087	31071	9306	5392	87892	36425
NZ_CP027476.1:2370349:2371011	NRS_2240	SA	12	93753	59193	80302	105942	106330	157712	2312	15262	98583	89	16	421981	267313	280875	1	7631	3766	6	5033	9	5098	5422	4	722	6455	8605	638	499	2038	0	37093	46927	52173	28559	39182	40919	32471	42005	30570	33280	3067	16065	3352	3535	38678	13083
NZ_CP027476.1:2371039:2371347	NRS_2241	SA	0	0	0	0	0	0	0	0	0	0	0	0	0	0	0	0	0	0	0	0	0	0	0	0	0	0	0	0	0	0	0	0	0	0	0	0	0	0	0	0	0	0	0	0	0	0	0
NZ_CP027476.1:2371704:2372093	NRS_2242	SA	0	3132	1828	2003	1902	229	7128	190	2254	2909	2	0	4378	2787	5293	1	13023	7252	2	8615	0	9056	9805	0	21	11591	15356	1314	1124	3132	0	5070	5038	5440	2517	3858	3696	5913	8152	7430	2295	4672	6965	469	9	2180	671
NZ_CP027476.1:2372285:2373619	NRS_2243	SA	0	1386	662	1091	916	374	2589	18	149	1119	0	1	905	632	745	1	5276	2674	0	2750	0	3147	3313	0	2	4462	5824	439	392	1194	0	671	700	990	494	704	850	243	377	247	376	12	65	16	6	113	42
NZ_CP027476.1:2373732:2375867	NRS_2244	SA	0	1826	1432	1539	1186	954	4438	29	314	529	0	0	5233	2666	5642	1	7371	3810	0	4674	0	4935	5507	1	6	6391	8380	648	663	1833	0	1409	1688	2289	1365	1729	1601	1446	1708	1454	849	74	522	157	15	834	675
NZ_CP027476.1:2375893:2375988	NRS_RS12505	SA	0	0	0	0	0	0	0	0	0	0	0	0	0	0	0	0	0	0	0	0	0	0	0	0	0	0	0	0	0	0	0	0	0	0	0	0	0	0	0	0	0	0	0	0	0	0	0
NZ_CP027476.1:2376054:2376941	NRS_2245	SA	1	801	640	936	471	274	2283	33	282	472	1	1	1354	632	1111	0	2165	1115	1	1159	0	1365	1467	0	3	1843	2338	196	234	548	0	372	617	1093	413	422	480	830	909	719	479	88	291	37	20	197	87
NZ_CP027476.1:2377122:2377985	NRS_2246	SA	1	28705	19014	28070	20039	22054	53732	368	2023	26193	5	3	11946	5923	11170	1	10380	5284	1	6776	1	7498	8003	1	126	9235	12370	1001	991	3009	0	12851	17316	22132	9923	12549	13368	9852	16102	11017	11976	546	3287	255	61	2975	1693
NZ_CP027476.1:2378102:2378233	NRS_RS12520	SA	0	0	0	0	0	0	0	0	0	0	0	0	0	0	0	0	0	0	0	0	0	0	0	0	0	0	0	0	0	0	0	0	0	0	0	0	0	0	0	0	0	0	0	0	0	0	0
NZ_CP027476.1:2378404:2379312	NRS_2247	SA	0	612	350	549	508	252	1118	100	954	175	0	0	330	250	396	1	4554	2222	0	2560	1	3026	3325	0	5	3914	4847	389	380	960	0	174	268	458	225	274	364	382	578	399	269	7	257	3	1	21	69
NZ_CP027476.1:2379445:2379609	NRS_2248	SA	0	0	0	0	0	0	0	0	0	0	0	0	0	0	0	0	0	0	0	0	0	0	0	0	0	0	0	0	0	0	0	0	0	0	0	0	0	0	0	0	0	0	0	0	0	0	0
NZ_CP027476.1:2379854:2380171	NRS_RS12535	SA	0	0	0	0	0	0	0	0	0	0	0	0	0	0	0	0	0	0	0	0	0	0	0	0	0	0	0	0	0	0	0	0	0	0	0	0	0	0	0	0	0	0	0	0	0	0	0
NZ_CP027476.1:2380358:2383525	NRS_2249	SA	0	1708	1052	1355	985	850	4985	21	235	450	0	0	1832	1061	2316	0	6279	3278	0	3700	0	4269	4781	0	12	5362	6813	606	583	1141	0	1473	1617	2734	1619	1899	1924	1841	2563	1760	627	33	317	64	12	649	248
NZ_CP027476.1:238101:239264	NRS_212	SA	0	63	11	55	21	99	64	0	0	5	0	0	102	179	232	1	9820	5382	1	6246	0	6614	7930	0	0	8162	11042	1039	1070	2666	0	21	14	14	9	25	9	13	25	14	16	7	17	1	3	71	25
NZ_CP027476.1:2383642:2384907	NRS_2250	SA	2	6004	3725	5670	3984	2140	10968	97	796	1284	1	1	7905	4525	7790	1	9243	5531	1	6515	0	7121	7630	0	18	8319	10967	980	1094	2032	0	4900	5086	6119	4140	6209	5206	5516	8468	6428	2680	756	1926	308	239	2235	2363
NZ_CP027476.1:2385296:2385547	NRS_RS12550	SA	0	0	0	0	0	0	0	0	0	0	0	0	0	0	0	0	0	0	0	0	0	0	0	0	0	0	0	0	0	0	0	0	0	0	0	0	0	0	0	0	0	0	0	0	0	0	0
NZ_CP027476.1:2385539:2386303	NRS_2251	SA	0	600	341	511	260	119	991	3	11	314	0	0	696	364	523	0	1913	1054	0	980	0	1207	1286	1	3	1585	2057	188	203	486	0	418	469	630	369	493	420	631	743	742	339	120	189	23	5	212	258
NZ_CP027476.1:2386465:2386905	NRS_2252	SA	0	272	198	238	73	240	319	0	4	112	0	0	760	422	558	2	11696	6450	0	7625	0	8488	9235	0	0	10100	13629	1220	1283	3252	0	146	242	226	134	137	132	338	216	250	118	15	7	8	34	138	100
NZ_CP027476.1:2386898:2388109	NRS_2253	SA	0	230	40	107	230	0	347	1	0	50	0	1	209	216	253	0	9603	5043	0	6118	0	6282	7283	0	0	8266	10890	887	939	2378	0	70	69	118	80	51	83	132	189	126	78	9	10	0	2	7	0
NZ_CP027476.1:2388211:2388561	NRS_2254	SA	0	0	0	0	0	0	0	0	0	0	0	0	0	0	0	0	0	0	0	0	0	0	0	0	0	0	0	0	0	0	0	0	0	0	0	0	0	0	0	0	0	0	0	0	0	0	0
NZ_CP027476.1:2388687:2388857	NRS_RS12575	SA	0	0	0	0	0	0	0	0	0	0	0	0	0	0	0	0	0	0	0	0	0	0	0	0	0	0	0	0	0	0	0	0	0	0	0	0	0	0	0	0	0	0	0	0	0	0	0
NZ_CP027476.1:2389252:2390274	NRS_2255	SA	0	5205	3123	4781	3144	2959	10255	83	572	1734	2	1	3445	2149	2957	2	6426	3146	1	3650	0	4343	4965	0	28	5467	6663	615	545	1458	0	2770	3166	3717	1937	2414	2440	3390	4595	3254	2027	533	1181	351	21	1191	947
NZ_CP027476.1:2390294:2390893	NRS_2256	SA	0	0	0	0	0	0	0	0	0	0	0	0	0	0	0	0	0	0	0	0	0	0	0	0	0	0	0	0	0	0	0	0	0	0	0	0	0	0	0	0	0	0	0	0	0	0	0
NZ_CP027476.1:2390900:2391133	NRS_2257	SA	0	0	0	0	0	0	0	0	0	0	0	0	0	0	0	0	0	0	0	0	0	0	0	0	0	0	0	0	0	0	0	0	0	0	0	0	0	0	0	0	0	0	0	0	0	0	0
NZ_CP027476.1:2391139:2391585	NRS_2258	SA	0	3133	1635	2563	1940	1041	5805	13	26	616	0	1	4432	2608	3949	1	13537	7068	1	8815	1	9847	11004	1	15	12092	15383	1296	1325	3906	0	1303	1335	1584	755	1320	917	1486	2677	1956	726	27	414	15	11	644	464
NZ_CP027476.1:2391599:2392084	NRS_2259	SA	0	2844	2089	3221	1237	1657	4393	30	365	396	0	0	6232	2988	4138	1	11057	5769	0	6887	0	7773	8340	1	16	9720	12287	1056	1142	2913	0	3070	2770	2775	1395	2262	1815	3273	3903	2673	1314	11	703	16	29	2317	1600
NZ_CP027476.1:2392081:2393340	NRS_2260	SA	0	2936	1832	2832	1501	2118	4833	73	546	343	2	0	3755	2121	2864	0	13460	7014	1	8383	0	9709	10670	0	7	11814	15077	1335	1300	3444	0	2609	2166	2229	1152	1900	1562	2728	3662	2280	1133	30	1674	114	19	1512	791
NZ_CP027476.1:239281:241056	NRS_213	SA	0	576	318	798	388	0	1236	26	187	92	0	1	499	383	561	1	14230	7969	1	10338	0	10536	11775	1	7	12624	17517	1448	1734	4589	0	254	253	175	96	169	213	112	126	118	112	11	426	5	2	440	565
NZ_CP027476.1:2393403:2393897	NRS_2261	SA	0	0	0	0	0	0	0	0	0	0	0	0	0	0	0	0	0	0	0	0	0	0	0	0	0	0	0	0	0	0	0	0	0	0	0	0	0	0	0	0	0	0	0	0	0	0	0
NZ_CP027476.1:2393899:2394405	NRS_2262	SA	0	1626	996	1427	719	1759	2433	6	27	1644	4	2	1207	910	1348	2	16650	8784	2	11429	0	12262	14080	1	1	14859	19687	1738	1732	4533	0	1186	829	991	500	954	784	1324	1727	1000	501	137	716	94	66	914	507
NZ_CP027476.1:2394436:2395440	NRS_2263	SA	0	3256	1820	2761	2287	1305	5502	12	57	1028	0	0	1311	804	1140	2	5621	2768	1	3277	0	3716	4287	0	15	4731	6201	527	542	1329	0	2663	2621	2177	1179	1861	1692	3348	4919	3330	1402	182	1244	165	37	1977	1386
NZ_CP027476.1:2395610:2396215	NRS_2264	SA	0	258	197	257	161	9	510	76	741	110	0	0	344	265	250	0	3004	1647	0	1741	0	1971	2349	0	0	2547	3156	268	302	703	0	220	158	159	67	112	109	223	284	214	88	11	52	0	2	73	36
NZ_CP027476.1:2396216:2396887	NRS_2265	SA	0	0	0	0	0	0	0	0	0	0	0	0	0	0	0	0	0	0	0	0	0	0	0	0	0	0	0	0	0	0	0	0	0	0	0	0	0	0	0	0	0	0	0	0	0	0	0
NZ_CP027476.1:2396901:2397683	NRS_2266	SA	0	9705	5434	8854	5844	4375	15912	26	15	417	0	1	5074	2962	4123	0	10513	5322	1	6075	0	7322	8122	1	40	9103	11154	1033	968	2603	0	9893	9298	9580	4363	5671	5016	10636	13316	10091	3981	108	5604	500	322	5437	4412
NZ_CP027476.1:2397973:2398770	NRS_2267	SA	0	946	609	765	404	384	2446	34	339	555	0	1	2135	1178	2706	0	6778	3597	0	3986	0	4342	5144	3	4	5764	7524	626	672	1376	0	814	952	1167	796	1155	920	2349	3053	2282	414	273	428	23	2	176	618
NZ_CP027476.1:2398942:2399712	NRS_2268	SA	0	1518	749	1068	964	625	4223	4	5	585	1	0	494	364	701	2	9139	4967	1	6043	0	6509	7418	1	4	8006	10512	906	981	2101	0	781	751	1167	636	817	877	329	559	464	473	13	97	8	0	183	67
NZ_CP027476.1:2399784:2400338	NRS_2269	SA	0	510	365	352	159	198	1299	8	55	11	0	0	379	254	538	1	5315	2697	1	2507	1	3473	3617	1	0	4572	5299	491	473	1117	0	237	249	408	237	289	292	170	169	137	200	62	59	18	3	46	118
NZ_CP027476.1:2400459:2401400	NRS_2270	SA	0	22	24	26	20	0	92	0	1	13	0	0	15	15	33	0	837	453	0	410	0	497	569	0	0	703	845	72	69	197	0	16	24	29	12	23	26	18	28	10	9	0	11	0	0	8	20
NZ_CP027476.1:2401799:2402707	NRS_2271	SA	0	627	490	563	292	174	1204	14	159	7	0	0	1114	569	900	1	3228	1766	0	1798	0	1990	2238	2	3	2694	3600	287	361	903	0	359	425	701	252	353	420	442	610	507	293	83	195	124	6	316	113
NZ_CP027476.1:2402921:2404075	NRS_2272	SA	1	11087	7350	11805	6598	5617	15768	78	75	19	2	0	11509	5474	7128	0	13324	7280	0	9351	0	9947	10968	0	37	11748	15840	1387	1408	4134	0	4417	4488	5545	3045	4545	3634	5917	8495	5778	4964	220	1443	285	190	2554	1383
NZ_CP027476.1:2404292:2405197	NRS_2273	SA	0	492	362	602	536	0	1328	3	6	1251	0	1	160	150	226	0	6095	3160	0	3360	0	4344	4483	1	3	5444	6638	611	630	1379	0	335	566	683	402	468	464	3950	6177	4373	301	415	4384	62	2	698	164
NZ_CP027476.1:2405457:2405759	NRS_2274	SA	0	0	0	0	0	0	0	0	0	0	0	0	0	0	0	0	0	0	0	0	0	0	0	0	0	0	0	0	0	0	0	0	0	0	0	0	0	0	0	0	0	0	0	0	0	0	0
NZ_CP027476.1:2405773:2406183	NRS_2275	SA	0	0	0	0	0	0	0	0	0	0	0	0	0	0	0	0	0	0	0	0	0	0	0	0	0	0	0	0	0	0	0	0	0	0	0	0	0	0	0	0	0	0	0	0	0	0	0
NZ_CP027476.1:2406180:2407895	NRS_2276	SA	0	254	171	336	123	3	493	0	1	100	0	0	340	255	407	0	8948	4713	0	5390	0	6412	6880	0	0	7959	10155	880	791	2521	0	119	102	139	271	315	263	8709	13928	8621	85	16	1531	52	4	2237	179
NZ_CP027476.1:2407908:2408360	NRS_2277	SA	0	52	37	30	8	0	149	0	0	31	0	0	105	74	152	0	2215	1139	0	1396	0	1578	1926	0	0	1908	2390	228	210	607	0	29	32	38	34	65	70	1084	1864	1081	33	7	175	1	2	244	51
NZ_CP027476.1:2408353:2409042	NRS_2278	SA	0	250	253	237	237	177	631	0	27	128	0	0	369	204	406	0	4571	2416	0	2706	0	3223	3459	0	2	4105	5130	413	422	1147	0	124	175	161	188	226	255	3436	5674	3550	124	6	387	7	93	970	186
NZ_CP027476.1:2409055:2409669	NRS_2279	SA	0	0	0	0	0	0	0	0	0	0	0	0	0	0	0	0	0	0	0	0	0	0	0	0	0	0	0	0	0	0	0	0	0	0	0	0	0	0	0	0	0	0	0	0	0	0	0
NZ_CP027476.1:2409669:2410505	NRS_2280	SA	1	330	207	253	215	276	715	6	3	317	3	2	361	243	312	2	5843	3033	1	3624	5	3866	4470	2	5	5101	6659	544	536	254	3	187	153	302	191	237	233	2830	4229	2734	138	117	415	8	5	530	133
NZ_CP027476.1:2410694:2411041	NRS_2281	SA	1	9882	5421	7239	5693	1818	12469	923	10172	14382	77	0	11984	7120	7212	0	3432	1947	0	2155	0	2281	2510	0	31	2916	3885	358	334	911	0	10292	12447	13035	6427	9608	8173	5826	8892	4890	7254	23697	22014	2476	374	1802	2507
NZ_CP027476.1:241094:243100	NRS_214	SA	0	139	84	85	112	25	208	5	3	39	0	0	85	82	122	0	3691	1967	0	1899	0	2317	2506	0	2	3166	4108	385	365	435	0	56	70	83	56	38	66	62	77	58	59	9	217	0	2	117	115
NZ_CP027476.1:2411469:2411795	NRS_2282	SA	0	0	0	0	0	0	0	0	0	0	0	0	0	0	0	0	0	0	0	0	0	0	0	0	0	0	0	0	0	0	0	0	0	0	0	0	0	0	0	0	0	0	0	0	0	0	0
NZ_CP027476.1:2411859:2412602	NRS_2283	SA	0	1209	633	1069	525	349	1755	35	392	1109	0	0	1655	975	1232	3	7860	3955	2	4375	3	5023	5769	0	5	6603	8298	762	791	1581	0	978	764	927	443	482	568	273	462	298	722	15	231	2	15	185	98
NZ_CP027476.1:2412628:2414583	NRS_2284	SA	0	309	184	279	227	167	469	2	14	295	0	0	917	474	627	0	2930	1508	0	1639	0	1792	2079	0	5	2486	3175	255	290	835	0	381	255	358	160	213	212	136	225	159	281	21	41	25	6	110	66
NZ_CP027476.1:2415193:2415996	NRS_2285	SA	0	1444	790	1209	808	1283	2605	10	91	1454	0	1	1105	590	684	1	13521	7255	1	9173	0	10165	11409	2	5	12109	15451	1403	1246	3551	0	459	490	366	191	418	387	459	489	221	428	301	160	19	288	374	239
NZ_CP027476.1:2416013:2416255	NRS_RS12755	SA	0	0	0	0	0	0	0	0	0	0	0	0	0	0	0	0	0	0	0	0	0	0	0	0	0	0	0	0	0	0	0	0	0	0	0	0	0	0	0	0	0	0	0	0	0	0	0
NZ_CP027476.1:2416429:2417829	NRS_2286	SA	0	2695	1304	2079	1701	268	2903	0	8	665	0	1	2048	1381	1681	0	14663	7504	1	9083	0	10423	11480	0	5	12799	16690	1392	1276	3794	0	395	492	691	375	463	526	202	413	190	574	19	12	16	2	340	51
NZ_CP027476.1:2417924:2419006	NRS_2287	SA	0	4259	2253	3370	2215	1843	7000	21	22	943	0	0	2476	1821	2083	1	6998	3616	1	3969	0	4594	5272	0	13	5992	7634	667	613	1794	0	1356	1251	1734	710	999	1095	505	747	665	1332	13	84	40	3	321	274
NZ_CP027476.1:2419254:2419676	NRS_2288	SA	0	24	9	14	3	4	40	1	16	26	0	1	43	22	32	0	1491	768	0	853	0	964	1113	0	0	1302	1480	128	156	4	0	12	19	36	27	17	33	25	34	21	17	6	6	0	0	0	3
NZ_CP027476.1:2419913:2420413	NRS_2289	SA	0	0	0	0	0	0	0	0	0	0	0	0	0	0	0	0	0	0	0	0	0	0	0	0	0	0	0	0	0	0	0	0	0	0	0	0	0	0	0	0	0	0	0	0	0	0	0
NZ_CP027476.1:2420775:2421728	NRS_2290	SA	0	762	494	732	311	339	1784	73	721	376	0	0	3437	1908	3333	0	11621	5956	0	6841	0	7638	8875	0	0	9901	12796	1069	1029	2794	0	838	818	700	475	703	633	536	571	616	310	14	86	31	6	673	284
NZ_CP027476.1:2421820:2422944	NRS_2291	SA	0	2595	1526	2211	1263	849	4755	34	213	300	0	0	1766	994	1427	0	3388	1765	0	1992	0	2199	2528	0	16	2864	3722	316	332	965	0	1693	1841	1875	1074	1431	1471	1156	1742	1204	1176	58	572	121	32	250	145
NZ_CP027476.1:2423255:2424031	NRS_2292	SA	0	2121	1115	1326	1503	1855	4189	25	169	1484	0	0	1734	1203	1763	1	6797	3462	0	4035	0	4689	5135	1	14	5796	7403	674	621	668	0	896	990	1096	494	696	633	685	958	850	880	111	191	314	2	77	22
NZ_CP027476.1:2424053:2424286	NRS_RS12800	SA	0	0	0	0	0	0	0	0	0	0	0	0	0	0	0	0	0	0	0	0	0	0	0	0	0	0	0	0	0	0	0	0	0	0	0	0	0	0	0	0	0	0	0	0	0	0	0
NZ_CP027476.1:2424514:2424987	NRS_2293	SA	0	520	389	706	279	37	1041	2	0	82	0	0	572	402	446	0	2977	1623	0	1706	0	2002	2274	0	2	2539	3298	307	327	757	0	497	545	595	580	605	531	1026	1429	916	326	152	395	0	28	376	778
NZ_CP027476.1:2424987:2427941	NRS_2294	SA	0	6285	3709	5341	3800	2408	10001	13	61	1760	0	1	7856	4500	5757	0	5112	2675	0	3034	0	3766	4121	0	22	4418	5222	520	524	865	0	3748	3294	3873	2989	4268	3708	5490	8420	6347	2150	197	2804	53	361	4385	8253
NZ_CP027476.1:2428543:2429490	NRS_2295	SA	1	3991	2584	3906	2539	1726	8317	78	698	245	1	1	3781	1924	3244	0	4568	2348	1	2629	0	3087	3425	1	18	3954	4930	427	448	1226	0	2762	2652	3598	1919	2312	2138	4217	6447	4783	1411	357	5399	436	103	3616	3652
NZ_CP027476.1:2429623:2430420	NRS_2296	SA	0	1809	988	1558	1004	544	4016	52	519	148	2	0	2520	1325	2423	1	8283	4504	0	4776	0	5612	6328	0	9	7051	8909	809	855	1904	0	1214	1026	1287	605	674	665	1271	1803	1411	517	93	793	93	166	807	902
NZ_CP027476.1:2430805:2431497	NRS_2298	SA	1	6429	4597	6189	3870	900	13186	3	11	4653	0	0	10398	5479	9926	0	15158	8431	4	11010	1	11309	12054	1	42	13444	18489	1477	1631	4514	0	12721	14654	17526	11750	16923	13632	14293	20257	10410	5891	3653	7463	190	809	7543	4676
NZ_CP027476.1:2432144:2432881	NRS_2300	SA	0	3278	2037	2918	1913	277	8672	12	6	3610	2	0	8469	5608	11040	2	10874	5595	1	6812	0	7582	8546	0	15	9376	12144	1119	1078	2734	0	3238	3762	5675	3795	4839	4788	4063	5918	3838	2477	242	1575	106	17	710	388
NZ_CP027476.1:2432930:2433259	NRS_RS12840	SA	0	0	0	0	0	0	0	0	0	0	0	0	0	0	0	0	0	0	0	0	0	0	0	0	0	0	0	0	0	0	0	0	0	0	0	0	0	0	0	0	0	0	0	0	0	0	0
NZ_CP027476.1:2433704:2434576	NRS_2301	SA	1	3694	2569	3660	1906	2170	7460	135	1424	4758	4	0	19694	10013	14308	1	9154	4708	1	5873	0	6575	7049	0	25	7960	10835	892	949	2510	0	3591	3879	4152	2431	3546	3145	4006	5475	4114	2570	1907	2430	531	451	615	517
NZ_CP027476.1:243398:244171	NRS_215	SA	0	315	154	345	99	436	838	4	22	252	0	1	550	384	491	0	8450	4363	0	4776	0	5728	6357	1	3	7351	8814	822	873	2320	0	284	250	273	291	378	352	686	1052	695	204	4	252	46	8	217	293
NZ_CP027476.1:2434963:2436342	NRS_2302	SA	0	11214	6100	9353	7745	10015	21180	33	45	2359	2	1	3722	2745	4670	0	7946	4272	1	5575	1	5881	6448	1	48	7070	9625	832	806	2413	0	2590	3015	5185	2180	2874	2837	2392	3838	3045	2343	60	1999	90	38	1329	2169
NZ_CP027476.1:2436622:2436978	NRS_2303	SA	0	0	0	0	0	0	0	0	0	0	0	0	0	0	0	0	0	0	0	0	0	0	0	0	0	0	0	0	0	0	0	0	0	0	0	0	0	0	0	0	0	0	0	0	0	0	0
NZ_CP027476.1:2436975:2437160	NRS_RS12860	SA	0	0	0	0	0	0	0	0	0	0	0	0	0	0	0	0	0	0	0	0	0	0	0	0	0	0	0	0	0	0	0	0	0	0	0	0	0	0	0	0	0	0	0	0	0	0	0
NZ_CP027476.1:2437256:2437447	NRS_RS12865	SA	0	0	0	0	0	0	0	0	0	0	0	0	0	0	0	0	0	0	0	0	0	0	0	0	0	0	0	0	0	0	0	0	0	0	0	0	0	0	0	0	0	0	0	0	0	0	0
NZ_CP027476.1:2437458:2438093	NRS_2304	SA	0	513	299	329	351	998	894	3	0	560	0	0	298	186	351	0	4026	2005	0	2326	0	2529	2939	0	0	3341	4117	337	372	966	0	234	216	306	193	193	225	278	362	242	161	58	47	0	0	113	54
NZ_CP027476.1:2438168:2439085	NRS_2305	SA	0	1130	492	888	732	683	2380	2	5	1748	0	1	875	562	911	2	12103	6630	1	7285	0	8415	9404	1	4	10702	13746	1230	1359	3305	0	319	314	604	307	281	367	429	662	498	366	15	304	224	0	522	51
NZ_CP027476.1:2439353:2439883	NRS_2306	SA	0	326	141	183	118	0	485	1	0	192	0	0	608	309	428	0	1138	563	0	562	0	670	725	0	0	896	1101	90	91	318	0	255	316	342	122	154	124	354	521	314	171	36	14	31	0	55	14
NZ_CP027476.1:2439949:2441553	NRS_2307	SA	0	349	293	350	174	723	706	0	5	136	0	0	429	360	533	1	11398	6110	0	7207	0	8001	9038	0	0	9917	13166	1164	1097	3234	0	270	339	301	189	229	123	371	511	485	194	16	136	19	2	339	104
NZ_CP027476.1:2441883:2442647	NRS_2308	SA	0	57	26	54	8	9	81	0	1	83	0	0	149	105	162	0	2350	1144	0	1265	1	1514	1701	0	0	2006	2333	225	170	548	0	28	34	47	33	45	40	39	44	38	46	6	14	4	0	1	0
NZ_CP027476.1:2442705:2443211	NRS_2309	SA	0	0	0	0	0	0	0	0	0	0	0	0	0	0	0	0	0	0	0	0	0	0	0	0	0	0	0	0	0	0	0	0	0	0	0	0	0	0	0	0	0	0	0	0	0	0	0
NZ_CP027476.1:2443378:2444691	NRS_2310	SA	0	1525	828	1370	885	302	4087	13	25	233	1	0	753	423	975	0	3275	1718	0	1794	0	2044	2307	0	11	2773	3526	330	298	370	0	443	673	1352	411	476	488	873	1213	1016	483	14	97	20	0	105	169
NZ_CP027476.1:244361:244987	NRS_216	SA	0	306	231	179	249	99	823	2	5	46	0	0	283	230	395	0	6876	3755	0	3993	0	4800	5157	0	0	6057	7583	701	801	1783	0	127	228	309	75	108	197	255	308	218	192	7	25	0	8	59	839
NZ_CP027476.1:2444916:2445485	NRS_2312	SA	1	154	81	199	42	0	573	0	0	109	0	2	428	362	579	1	14868	8362	1	10166	0	10826	12192	0	0	13471	17770	1571	1795	361	0	99	58	160	111	90	128	163	242	138	82	11	3	31	1	3	107
NZ_CP027476.1:2445972:2446853	NRS_2313	SA	0	1448	705	1229	702	1083	2408	47	396	679	0	0	1426	915	994	1	5280	2804	1	3385	0	3653	4005	2	3	4676	5985	529	550	1476	0	941	860	846	470	566	562	1081	1560	1061	427	23	968	744	277	1285	2611
NZ_CP027476.1:2446964:2448085	NRS_2314	SA	0	417	228	416	86	6	876	9	12	178	0	2	535	377	768	1	11212	5711	0	6611	0	7824	8762	0	1	9810	12389	1095	1110	3120	0	153	112	273	121	183	175	218	329	278	145	24	132	4	1	163	66
NZ_CP027476.1:2448362:2449600	NRS_2315	SA	1	168	104	227	83	0	462	1193	13126	6534	0	2	183	215	309	0	14362	7895	0	10276	1	10558	11986	0	0	12391	16893	1491	1739	4343	0	86	71	83	74	70	65	96	131	95	59	15	61	20	1	108	294
NZ_CP027476.1:2449600:2451261	NRS_2316	SA	0	147	137	249	88	154	267	726	7286	4907	0	0	165	143	211	0	9702	5133	1	5472	1	6913	7184	0	1	8600	10785	938	1109	2961	0	159	181	102	59	138	97	102	148	122	70	20	21	73	34	529	913
NZ_CP027476.1:2451421:2452305	NRS_2317	SA	1	166	156	222	5	486	331	0	6	541	1	3	890	494	738	1	9659	5169	0	6298	1	6759	7559	1	0	8483	11029	920	1111	2484	0	136	135	208	83	134	106	137	218	122	76	3	287	280	3	88	86
NZ_CP027476.1:245196:245774	NRS_217	SA	0	71	10	59	82	0	335	1	0	13	0	0	60	87	181	1	9273	4913	1	5934	0	6238	7443	0	1	8167	10175	932	1084	2138	0	14	26	45	25	22	18	61	114	77	15	182	23	0	1	13	8
NZ_CP027476.1:2452427:2452846	NRS_2318	SA	0	0	0	0	0	0	0	0	0	0	0	0	0	0	0	0	0	0	0	0	0	0	0	0	0	0	0	0	0	0	0	0	0	0	0	0	0	0	0	0	0	0	0	0	0	0	0
NZ_CP027476.1:2453102:2454037	NRS_2319	SA	0	663	443	656	445	32	1440	13	41	454	0	0	1000	553	780	0	3274	1670	0	1786	0	2208	2491	0	4	2756	3155	311	280	707	0	865	636	430	287	323	230	370	647	500	272	273	481	15	3	684	1424
NZ_CP027476.1:2454327:2455586	NRS_2320	SA	1	3268	1949	2973	2373	2589	6374	6	11	4444	3	0	7302	3979	5442	0	10896	5868	0	6841	0	7268	8572	1	15	9624	12206	1056	1294	2486	0	2124	2217	4156	2321	2538	2812	3484	4526	2808	1500	216	2587	477	24	1423	350
NZ_CP027476.1:2455652:2456338	NRS_2321	SA	0	8282	5446	7042	5523	3124	11184	19	62	850	0	0	5263	2780	2882	1	6823	3631	0	3722	0	4732	5097	0	32	5937	7518	709	610	1799	0	4475	4788	4061	2211	2634	2813	3557	5012	3562	3127	79	1168	126	450	1461	928
NZ_CP027476.1:2456512:2457165	NRS_2322	SA	1	837	535	716	349	819	1844	4	8	509	0	3	2084	1182	2096	1	11891	6402	1	8009	0	8418	9745	0	11	10418	13730	1174	1283	3469	0	483	485	656	258	402	424	829	1100	815	281	11	39	4	3	76	101
NZ_CP027476.1:2457401:2458420	NRS_2323	SA	0	11695	6165	9393	6451	2045	15921	55	265	2209	1	1	3714	2387	2586	0	8840	4864	0	5798	0	6286	6986	0	25	7863	10716	970	1036	2748	0	4310	4561	5739	2346	3490	2936	5763	8255	5267	3684	200	686	152	15	1893	1191
NZ_CP027476.1:2458450:2458776	NRS_2324	SA	0	0	0	0	0	0	0	0	0	0	0	0	0	0	0	0	0	0	0	0	0	0	0	0	0	0	0	0	0	0	0	0	0	0	0	0	0	0	0	0	0	0	0	0	0	0	0
NZ_CP027476.1:2458825:2459010	NRS_RS12970	SA	0	0	0	0	0	0	0	0	0	0	0	0	0	0	0	0	0	0	0	0	0	0	0	0	0	0	0	0	0	0	0	0	0	0	0	0	0	0	0	0	0	0	0	0	0	0	0
NZ_CP027476.1:2458994:2460226	NRS_2325	SA	0	323	86	192	217	23	765	4	24	228	0	0	334	286	378	1	9056	4947	1	5685	0	6254	7329	0	1	7839	10064	926	968	2512	0	188	204	218	138	234	252	166	227	160	98	18	155	6	1	121	95
NZ_CP027476.1:2460219:2461118	NRS_2326	SA	2	3611	2606	3843	1755	553	6113	137	1211	585	3	7	4675	2369	3879	2	12932	6922	1	8588	6	9297	10519	4	24	11332	14869	1335	1562	3696	2	2717	2259	3393	2958	3786	3225	2800	4395	2809	1689	194	4232	164	21	3142	882
NZ_CP027476.1:2461349:2461996	NRS_2327	SA	0	122	80	110	87	0	147	4	4	29	1	0	97	77	138	0	2921	1566	0	1570	0	1847	2110	0	2	2450	3109	303	286	773	0	106	126	152	78	118	128	150	229	151	64	36	624	1	3	264	143
NZ_CP027476.1:246157:247254	NRS_218	SA	0	96	40	75	24	0	125	0	5	6	0	0	85	83	79	1	2828	1544	0	1696	0	1841	2029	1	2	2375	3091	299	316	911	0	102	134	65	30	40	27	18	15	12	28	3	88	5	1	27	2
NZ_CP027476.1:2462395:2463003	NRS_2328	SA	0	4	5	11	17	1	37	5	243	1	0	0	13	23	74	0	2624	1313	0	1145	0	1589	1649	0	0	2165	2685	250	209	606	0	0	4	9	4	1	9	7	33	0	8	4	3	3	1	1	14
NZ_CP027476.1:2463340:2464548	NRS_2329	SA	0	2629	1257	2243	1540	522	4639	17	18	119	1	1	3569	2205	2952	1	8563	4466	0	5429	0	5605	6644	0	4	7377	9628	795	858	2385	0	1532	1541	1156	985	1600	1228	337	444	326	854	20	177	21	5	280	270
NZ_CP027476.1:2464596:2465645	NRS_2330	SA	1	5371	3306	5023	3387	4650	11753	41	406	1955	0	1	4316	2764	4146	0	7067	3738	1	4439	1	4830	5529	1	24	6198	7855	672	707	1942	0	2531	2655	3392	2103	2603	2558	2357	3332	2334	1684	53	744	476	479	795	934
NZ_CP027476.1:2465676:2466623	NRS_2331	SA	0	1437	883	1088	765	1421	2649	5	0	421	0	0	2417	1598	2259	0	8736	4644	0	4878	0	5621	6409	0	6	7426	9526	764	868	2107	0	842	855	1349	577	738	927	892	1148	892	681	12	509	11	44	258	576
NZ_CP027476.1:2466720:2467211	NRS_2332	SA	0	0	0	0	0	0	0	0	0	0	0	0	0	0	0	0	0	0	0	0	0	0	0	0	0	0	0	0	0	0	0	0	0	0	0	0	0	0	0	0	0	0	0	0	0	0	0
NZ_CP027476.1:2467208:2467627	NRS_2333	SA	0	0	0	0	0	0	0	0	0	0	0	0	0	0	0	0	0	0	0	0	0	0	0	0	0	0	0	0	0	0	0	0	0	0	0	0	0	0	0	0	0	0	0	0	0	0	0
NZ_CP027476.1:2467735:2468655	NRS_2334	SA	0	4827	2597	4152	2522	7020	8775	9	17	1801	1	0	7857	4454	6324	0	9145	4853	1	5785	1	6320	7182	0	14	7956	10286	901	918	2562	0	1868	1980	2744	1448	1981	2008	2549	3558	2676	1971	32	150	17	10	581	449
NZ_CP027476.1:2468863:2469501	NRS_2335	SA	0	61	20	22	7	0	80	0	3	94	0	0	157	99	140	0	1375	739	0	808	0	781	957	0	0	1163	1518	124	115	372	0	31	26	53	44	39	57	37	78	53	36	64	8	0	0	31	21
NZ_CP027476.1:2469747:2471678	NRS_2336	SA	0	4198	2552	3382	1747	1586	7925	16	19	807	0	0	2536	1545	2582	0	5214	2611	0	2986	0	3353	3827	0	19	4338	5122	497	458	1228	0	1381	1562	3284	1952	2158	2384	15855	22075	15278	1416	34	58	37	8	66	68
NZ_CP027476.1:2471691:2472338	NRS_2337	SA	0	2836	1588	2375	1326	143	6475	10	6	163	1	0	3663	1962	3582	0	5631	2978	2	3127	1	3698	3982	0	21	4754	6166	539	537	1433	0	1037	1414	2240	1522	1670	1752	8965	12132	8962	1088	67	21	33	14	34	31
NZ_CP027476.1:2472459:2473010	NRS_2338	SA	0	1127	869	1172	509	12	1793	6	32	492	0	0	4323	2330	3724	1	9814	5418	0	6893	0	6919	7924	0	15	8639	11935	1038	1165	2897	0	848	942	1520	1114	1515	1730	1399	2392	1710	832	1020	495	1143	48	252	523
NZ_CP027476.1:247267:248538	NRS_219	SA	0	27	13	6	15	0	43	1	5	14	0	0	30	23	16	0	1658	906	1	894	0	1033	1158	0	0	1356	1772	157	167	253	0	17	27	30	1	9	7	2	10	5	7	5	1	1	0	7	1
NZ_CP027476.1:2473240:2474448	NRS_2339	SA	0	13944	8419	12459	5432	4068	28224	70	424	347	3	0	5620	3252	5598	0	12878	6837	0	8679	1	8977	10163	0	56	11196	15248	1294	1308	1299	0	7203	7778	11548	6176	8687	7607	7929	11053	7402	4557	57	3138	557	58	3356	1752
NZ_CP027476.1:2474558:2474686	NRS_RS13055	SA	0	0	0	0	0	0	0	0	0	0	0	0	0	0	0	0	0	0	0	0	0	0	0	0	0	0	0	0	0	0	0	0	0	0	0	0	0	0	0	0	0	0	0	0	0	0	0
NZ_CP027476.1:2474717:2476099	NRS_2340	SA	0	1015	484	810	430	295	1607	10	11	324	0	0	1998	1019	1763	0	10248	5526	1	6968	0	7467	8064	0	6	8963	12325	1046	1141	2813	0	522	591	645	411	581	612	626	1002	717	467	12	478	27	7	613	344
NZ_CP027476.1:2476339:2476794	NRS_2341	SA	0	0	0	0	0	0	0	0	0	0	0	0	0	0	0	0	0	0	0	0	0	0	0	0	0	0	0	0	0	0	0	0	0	0	0	0	0	0	0	0	0	0	0	0	0	0	0
NZ_CP027476.1:2476989:2477957	NRS_2342	SA	0	310	128	190	193	412	925	3	6	339	0	0	211	115	273	1	2965	1536	1	1762	0	1609	2127	0	4	2531	3124	279	314	710	0	176	178	393	141	188	204	339	470	322	123	3	180	8	3	76	10
NZ_CP027476.1:2479028:2479693	NRS_2344	SA	0	313	62	321	382	0	558	0	17	1	0	0	298	287	416	0	17490	9534	2	13249	0	13200	14694	0	3	15693	21820	1773	2037	5519	0	75	94	83	154	217	219	278	443	171	91	11	9	0	0	21	1
NZ_CP027476.1:2479693:2480748	NRS_2345	SA	0	126	82	160	32	0	361	0	10	87	1	1	307	248	469	1	11659	6353	0	7678	1	8158	9099	1	0	10129	13666	1160	1321	3364	0	68	92	161	152	177	277	276	392	243	71	5	16	8	2	41	72
NZ_CP027476.1:2480884:2481558	NRS_2346	SA	0	1395	962	1566	598	240	3707	8	13	98	0	1	1176	708	1376	0	6785	3628	1	4423	0	4729	5335	0	14	5934	8041	701	718	1792	0	424	449	786	430	627	526	982	1373	915	435	41	290	16	6	299	401
NZ_CP027476.1:2481551:2482924	NRS_2347	SA	0	481	256	435	328	216	1236	0	4	252	0	0	825	451	807	0	4943	2616	0	3021	0	2919	3344	0	7	4233	5297	430	503	1851	0	370	352	565	346	487	451	632	865	641	297	26	139	82	10	254	80
NZ_CP027476.1:2483087:2483530	NRS_2348	SA	0	0	0	0	0	0	0	0	0	0	0	0	0	0	0	0	0	0	0	0	0	0	0	0	0	0	0	0	0	0	0	0	0	0	0	0	0	0	0	0	0	0	0	0	0	0	0
NZ_CP027476.1:2483527:2483982	NRS_2349	SA	0	58	96	283	46	1	288	12	101	221	1	0	358	330	524	2	16065	8465	1	10984	2	11475	13067	0	0	14110	19045	1658	1899	4158	0	99	57	176	75	136	130	75	148	80	40	9	214	0	0	5	3
NZ_CP027476.1:2484048:2485526	NRS_2350	SA	1	5518	3007	4859	3042	3529	11913	508	5112	2552	2	0	1970	1203	2351	0	13593	7383	0	9431	0	9589	11233	0	17	12053	15921	1353	1475	4121	0	4955	4537	4643	2996	4311	3769	4164	5922	3980	1719	622	3691	1241	265	5803	9251
NZ_CP027476.1:248541:249809	NRS_220	SA	0	199	155	241	129	1	282	0	4	39	0	0	278	224	315	0	10150	5340	0	5992	0	6934	7697	0	1	8749	11177	1058	1157	2798	0	258	191	161	54	175	135	44	66	51	53	4	79	4	5	81	92
NZ_CP027476.1:2485907:2487505	NRS_2351	SA	1	16995	11039	16079	14343	15391	29837	180	889	9894	8	1	18736	13573	16110	1	3803	2041	0	2069	1	2586	2971	1	73	3386	4045	418	366	1022	0	12472	17522	18664	6810	9028	8294	4504	6753	4295	7122	388	3606	318	273	1813	405
NZ_CP027476.1:2487822:2489495	NRS_2352	SA	0	1236	794	990	664	120	2446	16	91	607	1	0	2601	1446	2388	1	6064	3186	0	3147	0	3898	4267	0	2	5078	6398	546	608	1470	0	872	1120	1194	622	767	757	1124	1275	930	511	9	321	73	24	258	303
NZ_CP027476.1:2489648:2490277	NRS_2353	SA	1	6787	5414	7584	4110	2171	13654	22	14	6036	3	1	9529	4361	7238	1	8240	4509	0	4783	1	5967	6118	0	50	7290	9484	850	931	2048	0	7745	8305	10541	4722	5294	5217	8316	11980	9549	5232	17404	44009	4019	667	10515	13621
NZ_CP027476.1:2490591:2491106	NRS_2354	SA	0	0	0	0	0	0	0	0	0	0	0	0	0	0	0	0	0	0	0	0	0	0	0	0	0	0	0	0	0	0	0	0	0	0	0	0	0	0	0	0	0	0	0	0	0	0	0
NZ_CP027476.1:2491297:2492301	NRS_2355	SA	0	14370	8661	14069	6680	3750	29006	162	1400	1570	3	2	13341	7155	12174	0	14180	7339	1	8693	0	10274	11022	0	40	11908	16173	1464	1403	3740	0	9568	11015	12615	7202	9457	8080	16384	20562	13662	5736	156	2695	246	73	2169	1223
NZ_CP027476.1:2492347:2492748	NRS_2356	SA	0	0	0	0	0	0	0	0	0	0	0	0	0	0	0	0	0	0	0	0	0	0	0	0	0	0	0	0	0	0	0	0	0	0	0	0	0	0	0	0	0	0	0	0	0	0	0
NZ_CP027476.1:2492784:2493818	NRS_2357	SA	0	749	447	596	511	121	1415	22	204	206	0	0	629	458	672	1	6870	3626	0	3888	0	4439	5056	0	5	6041	7477	698	726	1777	0	624	472	765	476	694	509	1037	1347	939	246	9	182	6	97	815	657
NZ_CP027476.1:2493829:2493945	NRS_RS13155	SA	0	0	0	0	0	0	0	0	0	0	0	0	0	0	0	0	0	0	0	0	0	0	0	0	0	0	0	0	0	0	0	0	0	0	0	0	0	0	0	0	0	0	0	0	0	0	0
NZ_CP027476.1:2494050:2494481	NRS_2358	SA	0	0	0	0	0	0	0	0	0	0	0	0	0	0	0	0	0	0	0	0	0	0	0	0	0	0	0	0	0	0	0	0	0	0	0	0	0	0	0	0	0	0	0	0	0	0	0
NZ_CP027476.1:2494688:2495965	NRS_2359	SA	0	372	99	174	228	12	820	2	3	87	0	0	203	138	378	0	10871	5744	2	6239	0	7329	8350	0	5	9581	11950	1055	1175	2514	0	184	132	344	165	198	175	85	216	183	142	16	289	4	3	22	6
NZ_CP027476.1:24951:25652	NRS_29	SA	1	10519	5706	10189	7001	8907	24996	57	263	257	1	2	8011	4679	8338	3	8879	4728	0	5584	0	6370	7212	0	42	7849	9692	873	767	2722	0	6468	7300	7977	4987	6320	5977	7692	10825	7230	3460	656	5507	2515	639	5327	4087
NZ_CP027476.1:2496126:2496749	NRS_2360	SA	1	472	283	375	164	51	1139	14	131	104	0	1	1569	883	1699	1	4178	2307	1	2614	0	2905	3307	0	8	3607	4806	413	459	1196	0	550	507	511	404	631	565	715	785	592	230	334	273	8	30	280	33
NZ_CP027476.1:2496795:2497739	NRS_2361	SA	0	0	0	0	0	0	0	0	0	0	0	0	0	0	0	0	0	0	0	0	0	0	0	0	0	0	0	0	0	0	0	0	0	0	0	0	0	0	0	0	0	0	0	0	0	0	0
NZ_CP027476.1:2497825:2499267	NRS_2362	SA	0	2922	1546	2335	1515	1524	3578	40	267	459	0	0	6030	3281	3232	1	12657	6696	1	8417	0	8998	10111	0	9	11244	14746	1184	1300	3620	0	3751	4286	2877	791	1755	968	382	554	421	918	25	340	27	8	24	99
NZ_CP027476.1:249811:250650	NRS_221	SA	0	295	190	327	301	234	409	49	499	104	0	1	418	322	440	1	8820	4817	1	5418	0	6102	6754	0	3	7798	10142	909	981	2668	0	378	259	247	86	161	133	67	89	83	125	190	170	8	9	516	51
NZ_CP027476.1:2499450:2499833	NRS_2363	SA	0	0	0	0	0	0	0	0	0	0	0	0	0	0	0	0	0	0	0	0	0	0	0	0	0	0	0	0	0	0	0	0	0	0	0	0	0	0	0	0	0	0	0	0	0	0	0
NZ_CP027476.1:2501321:2503426	NRS_2364	SA	0	199	128	187	122	67	599	3	71	211	0	0	645	360	661	1	2479	1301	0	1512	0	1563	1766	0	4	2063	2635	239	256	618	0	121	134	188	93	141	112	175	252	171	138	7	111	2	11	49	105
NZ_CP027476.1:2503497:2503919	NRS_2365	SA	0	4	29	17	4	3	15	0	0	53	0	0	7	2	6	0	5	0	0	0	0	0	4	0	0	4	4	1	0	0	0	14	13	7	6	4	2	12	15	19	1	29622	39	111	0	11	9
NZ_CP027476.1:2504184:2504540	NRS_2366	SA	0	0	0	0	0	0	0	0	0	0	0	0	0	0	0	0	0	0	0	0	0	0	0	0	0	0	0	0	0	0	0	0	0	0	0	0	0	0	0	0	0	0	0	0	0	0	0
NZ_CP027476.1:2504944:2506221	NRS_2367	SA	0	3850	1781	2491	2185	1303	8382	66	350	1950	1	0	4521	2813	4942	1	3776	2040	0	2368	0	2597	3017	0	25	3263	4172	363	349	986	0	2051	2530	3384	2147	2508	2623	1593	2555	1768	1277	435	1422	94	10	811	383
NZ_CP027476.1:2506403:2506768	NRS_2368	SA	1	4126	2347	3995	2624	1220	7575	32	289	2428	0	3	30784	17920	27470	3	10456	5523	1	7076	0	7280	8154	0	14	9316	12267	983	1096	2995	0	4232	4468	5106	2503	3783	2782	3181	4605	2302	2158	1041	2529	309	13	754	195
NZ_CP027476.1:2507166:2507612	NRS_2369	SA	0	0	0	0	0	0	0	0	0	0	0	0	0	0	0	0	0	0	0	0	0	0	0	0	0	0	0	0	0	0	0	0	0	0	0	0	0	0	0	0	0	0	0	0	0	0	0
NZ_CP027476.1:250724:251800	NRS_222	SA	1	584	329	517	247	357	1185	6	2	82	0	2	605	473	744	0	13401	7445	0	9597	0	10121	10728	0	2	11848	16453	1321	1572	4426	0	828	814	502	268	522	415	208	250	182	206	20	148	7	9	679	419
NZ_CP027476.1:2507828:2508256	NRS_2370	SA	0	27322	18586	25060	16374	22383	29519	36	56	34124	3	0	8247	4412	6385	1	7249	4066	1	4418	3	4833	5128	0	99	6191	8491	679	735	1946	0	34297	40581	39778	16096	23431	17086	26639	31305	19211	19612	5233	6322	311	169	1355	410
NZ_CP027476.1:2508363:2509532	NRS_2371	SA	1	5990	3318	4849	4867	3666	6445	16	12	5365	0	0	12234	9416	7598	1	4393	2314	0	2240	0	2812	3018	0	15	3829	4706	412	396	1389	0	4092	5697	4590	1634	2885	1642	2902	4041	2137	1995	62	21	55	23	67	16
NZ_CP027476.1:2510795:2511535	NRS_2374	SA	1	164	59	148	102	37	280	2	3	54	1	2	287	190	286	1	6583	3493	0	3699	0	4256	4799	3	1	5598	7228	618	709	1489	1	136	178	146	74	146	91	78	161	140	105	17	21	12	38	58	126
NZ_CP027476.1:2511793:2512446	NRS_2375	SA	0	12125	8519	13074	8184	7621	25717	158	901	4818	27	0	11521	5908	9165	2	3808	1940	0	2106	0	2416	2708	0	93	3189	4044	367	345	1049	0	11210	18386	20206	9069	12960	11738	11031	13344	7043	4947	268	1517	1182	576	2763	2267
NZ_CP027476.1:2512469:2513503	NRS_2376	SA	1	20227	13638	18356	11721	9700	36988	75	84	6596	111	1	14752	8223	12673	3	7351	3764	2	4194	3	4894	5375	1	125	6221	7833	703	662	1253	0	27830	38009	37829	15490	23980	20378	18219	22975	12813	8179	487	2158	1386	276	3732	3760
NZ_CP027476.1:2513527:2513979	NRS_2377	SA	2	45998	27690	40082	28345	32382	79160	141	290	17276	244	2	23367	13831	19999	0	11974	6217	0	7103	6	7991	9120	0	236	10255	13240	1147	1068	3101	0	46015	56108	56190	23160	37684	31647	31253	41023	20476	13237	679	3885	2374	457	3303	3644
NZ_CP027476.1:2513999:2514676	NRS_2378	SA	0	3068	1709	2559	2017	1344	5289	7	12	149	1	0	1720	1025	1429	0	1391	648	0	710	0	722	897	0	20	1143	1355	112	128	365	0	4101	5509	5794	2167	3219	2981	3271	4271	2647	1614	49	43	106	116	61	46
NZ_CP027476.1:2514669:2515244	NRS_2379	SA	0	8968	4993	7164	5516	2368	14735	35	51	425	2	1	11540	7339	9557	1	9674	4910	3	5830	0	6852	7245	1	30	8276	10167	810	836	2441	0	11513	13559	13126	5376	9013	6949	9819	12561	6712	4224	120	199	178	90	64	46
NZ_CP027476.1:2515237:2516796	NRS_2380	SA	1	8838	6088	7579	6479	4989	11814	33	61	757	36	1	14656	7799	10462	0	8641	4129	0	4771	1	5659	6078	1	27	7464	9378	779	698	2180	0	6997	11350	9911	4537	6460	6204	8775	11168	6385	4618	140	114	178	139	132	97
NZ_CP027476.1:2516786:2520475	NRS_2381	SA	1	26254	16612	27864	14932	17021	38038	107	181	7208	9	2	82575	49710	42250	1	11324	5848	1	7120	1	8066	8658	1	50	9672	12939	1082	971	2256	0	18967	22689	20742	8174	12059	8733	19492	26019	14740	10671	342	143	173	195	144	123
NZ_CP027476.1:251825:252865	NRS_223	SA	0	556	412	484	444	776	1018	3	6	82	0	0	399	234	385	0	5386	2827	0	2738	0	3542	3986	1	2	4515	5625	532	540	67	0	750	1007	647	275	431	399	167	251	216	182	8	344	65	5	761	526
NZ_CP027476.1:2520784:2521761	NRS_2382	SA	0	10190	5029	8248	6606	5451	13750	33	50	552	0	3	6601	5332	5087	1	11670	6132	0	7615	1	8002	9296	1	27	9673	13239	1130	1260	2413	0	6589	6716	6410	2370	3872	2817	7676	10165	5266	3143	108	324	63	52	349	64
NZ_CP027476.1:2521752:2522066	NRS_2383	SA	0	0	0	0	0	0	0	0	0	0	0	0	0	0	0	0	0	0	0	0	0	0	0	0	0	0	0	0	0	0	0	0	0	0	0	0	0	0	0	0	0	0	0	0	0	0	0
NZ_CP027476.1:2522070:2524475	NRS_2384	SA	1	27392	19986	30514	26336	27701	33046	164	346	2625	8	2	48976	29101	21344	3	10365	5487	1	6817	1	7667	8570	0	119	9028	11841	1035	990	3020	0	11813	17037	17298	7425	11148	7630	17122	25506	13993	11763	566	379	354	349	995	457
NZ_CP027476.1:2524541:2525272	NRS_2385	SA	0	29899	21251	30480	26006	19545	30833	95	186	2338	14	3	22699	14962	7421	1	5805	3112	0	3730	0	4004	4582	0	96	4980	6425	530	592	1148	0	15987	18649	17138	5468	8982	5358	16131	18886	8299	10629	288	139	303	51	277	77
NZ_CP027476.1:2525502:2526038	NRS_2386	SA	0	1234	510	936	958	381	2526	3	2	42	2	1	781	593	848	1	17058	9061	1	11820	0	12841	14367	0	5	15447	20466	1739	1860	5220	0	696	728	740	272	436	504	913	1057	915	443	33	1143	18	2	344	86
NZ_CP027476.1:2526271:2527095	NRS_2387	SA	0	2036	985	1692	970	1591	2625	5	1	775	0	2	1198	880	962	0	15972	8193	3	9436	1	10930	12205	1	6	13840	17672	1505	1601	3969	0	983	1057	1195	822	919	917	974	1415	1067	595	125	668	15	2	580	217
NZ_CP027476.1:2527312:2527494	NRS_RS13315	SA	0	0	0	0	0	0	0	0	0	0	0	0	0	0	0	0	0	0	0	0	0	0	0	0	0	0	0	0	0	0	0	0	0	0	0	0	0	0	0	0	0	0	0	0	0	0	0
NZ_CP027476.1:2527578:2528045	NRS_2388	SA	1	7740	5448	8454	3389	462	18996	49	178	4290	2	5	6304	3321	6510	2	8161	4450	0	4754	0	5583	6029	1	26	7191	9413	821	847	2241	0	2780	4097	7966	7295	7383	8243	6369	9613	6686	3702	1576	3061	378	214	1353	2547
NZ_CP027476.1:2528231:2529781	NRS_2389	SA	0	2104	1292	1883	1129	254	3685	18	43	309	1	2	2656	1569	2044	1	7050	3977	1	4289	0	4731	5325	0	12	6184	8037	728	826	1797	0	3983	4053	2655	1531	2047	1708	552	838	646	868	110	520	93	8	470	92
NZ_CP027476.1:252920:253888	NRS_224	SA	0	1434	860	1408	588	506	2542	31	181	415	0	2	987	567	927	0	8670	4768	1	5661	0	5876	6889	0	5	7538	9941	854	1061	2537	0	2350	1843	1380	798	1249	1043	631	826	568	580	57	914	375	64	1834	823
NZ_CP027476.1:2530076:2530342	NRS_2390	SA	0	0	0	0	0	0	0	0	0	0	0	0	0	0	0	0	0	0	0	0	0	0	0	0	0	0	0	0	0	0	0	0	0	0	0	0	0	0	0	0	0	0	0	0	0	0	0
NZ_CP027476.1:2530342:2530593	NRS_2391	SA	0	0	0	0	0	0	0	0	0	0	0	0	0	0	0	0	0	0	0	0	0	0	0	0	0	0	0	0	0	0	0	0	0	0	0	0	0	0	0	0	0	0	0	0	0	0	0
NZ_CP027476.1:2530758:2530859	NRS_RS13345	SA	0	0	0	0	0	0	0	0	0	0	0	0	0	0	0	0	0	0	0	0	0	0	0	0	0	0	0	0	0	0	0	0	0	0	0	0	0	0	0	0	0	0	0	0	0	0	0
NZ_CP027476.1:2530866:2531465	NRS_2392	SA	1	5551	3355	4240	3209	989	9010	43	588	95	2	0	3545	1913	2750	0	8849	4843	0	5511	0	5934	6712	0	10	7750	9772	901	997	2361	0	2493	2684	4075	1993	2999	2673	3655	5660	4419	2218	75	283	43	11	696	445
NZ_CP027476.1:2531484:2531843	NRS_2393	SA	0	0	0	0	0	0	0	0	0	0	0	0	0	0	0	0	0	0	0	0	0	0	0	0	0	0	0	0	0	0	0	0	0	0	0	0	0	0	0	0	0	0	0	0	0	0	0
NZ_CP027476.1:2532098:2533348	NRS_2394	SA	0	93	73	62	52	0	221	3	0	150	0	0	111	75	130	1	3030	1680	0	1979	0	2066	2398	0	0	2632	3510	300	329	886	0	122	64	63	58	84	56	47	86	51	53	47	374	3	3	89	250
NZ_CP027476.1:2533445:2534176	NRS_2395	SA	1	34218	23475	34320	28679	30008	73967	224	293	32806	14	2	30355	17485	29346	2	6566	3453	1	4166	1	4392	4956	1	255	5776	7380	643	633	1842	0	12978	16207	21699	11929	13952	16476	14293	20604	15479	12599	281	5166	423	376	6108	4984
NZ_CP027476.1:2534173:2534892	NRS_2396	SA	0	15058	8963	13564	10954	14005	30524	86	241	7200	9	3	31085	18552	31101	0	6600	3541	0	3781	1	4115	4697	0	84	5596	7013	640	594	1801	0	6409	7237	10472	5342	6243	7451	6500	9379	8099	5540	165	1359	313	88	1774	1474
NZ_CP027476.1:2534873:2535652	NRS_2397	SA	0	25738	14556	22611	18718	13590	50995	120	178	8844	6	1	25700	15972	27279	0	9240	4794	2	5532	1	6230	6695	1	132	7926	10354	846	875	2491	0	8760	11244	17516	8634	9973	11601	11024	14407	12434	9397	539	4034	481	207	2953	3047
NZ_CP027476.1:2535773:2537212	NRS_2398	SA	1	5985	3495	5412	3450	3624	19346	57	223	1469	3	1	4892	3295	9034	0	11959	6363	0	7570	0	8432	9505	1	58	10541	13521	1207	1328	3263	0	1458	1838	3996	1432	1385	1783	2297	3020	2422	1750	119	900	335	104	1683	1198
NZ_CP027476.1:2537386:2537490	NRS_2399	SA	0	0	0	0	0	0	0	0	0	0	0	0	0	0	0	0	0	0	0	0	0	0	0	0	0	0	0	0	0	0	0	0	0	0	0	0	0	0	0	0	0	0	0	0	0	0	0
NZ_CP027476.1:2537644:2538330	NRS_2400	SA	0	1460	833	1189	762	518	3432	465	4618	1774	0	0	1025	647	1087	0	4867	2477	0	2744	0	3285	3642	0	12	4166	5257	506	449	1132	0	2673	2797	1775	1302	1678	1382	1339	1489	1117	491	260	4814	605	27	2225	832
NZ_CP027476.1:2538657:2539523	NRS_2401	SA	0	446	253	383	142	390	1046	0	2	544	0	0	553	420	654	0	11086	5687	0	6553	1	7386	8351	0	4	9534	12217	1064	1129	3123	0	125	193	260	166	194	171	263	326	222	221	221	37	16	3	224	16
NZ_CP027476.1:2540076:2540180	NRS_RS13405	SA	0	0	0	0	0	0	0	0	0	0	0	0	0	0	0	0	0	0	0	0	0	0	0	0	0	0	0	0	0	0	0	0	0	0	0	0	0	0	0	0	0	0	0	0	0	0	0
NZ_CP027476.1:2540275:2541585	NRS_2402	SA	1	14057	8827	14594	9308	4310	22393	90	427	9390	2	2	42631	20106	23580	1	8128	4370	1	5170	1	5672	6365	1	59	6957	9031	810	981	1970	0	5844	6935	6076	2572	4616	4147	455	658	440	6519	113	2171	572	35	3516	2821
NZ_CP027476.1:2542121:2543050	NRS_2403	SA	0	1	2	2	7	0	14	12	166	51	0	0	18	20	29	0	1472	829	0	787	0	968	1023	0	0	1205	1469	126	170	370	0	1	11	8	4	7	2	2	3	3	4	2	70	1	11	75	137
NZ_CP027476.1:254250:254744	NRS_225	SA	0	730	456	715	439	2	771	0	7	2178	0	2	3097	1830	1567	0	13888	7468	2	8890	0	9842	11047	1	1	12733	16509	1394	1486	3938	0	1016	968	694	433	784	680	220	167	99	906	17	886	6	1	17	1
NZ_CP027476.1:2543617:2544564	NRS_2404	SA	0	14	11	8	2	0	51	0	0	19	0	0	103	50	82	0	5123	2664	1	3045	0	3489	3917	0	0	4476	5125	488	554	1105	0	9	13	29	7	19	11	15	14	12	15	97	233	2	1	334	843
NZ_CP027476.1:2544566:2545543	NRS_2405	SA	0	107	92	120	20	149	502	61	585	571	0	0	341	248	310	1	5868	3270	0	3432	0	4150	4634	0	2	5093	6411	605	694	1681	0	53	77	65	51	89	61	116	125	76	68	243	963	548	69	1884	4234
NZ_CP027476.1:2545595:2546062	NRS_2406	SA	0	77	43	54	91	0	153	0	0	126	0	1	418	310	476	0	11033	6134	1	7482	0	7791	8718	0	0	9747	13492	1115	1289	3784	0	82	56	74	32	54	19	28	52	41	57	6	162	1	0	35	403
NZ_CP027476.1:2546073:2546765	NRS_2407	SA	0	3	4	13	5	0	17	0	0	8	0	0	9	16	9	0	966	521	0	488	0	448	577	0	0	735	849	95	84	302	0	4	8	5	4	4	2	6	7	5	2	2	3	0	0	2	1
NZ_CP027476.1:2546776:2547891	NRS_2408	SA	0	169	91	103	15	357	270	0	4	79	0	0	165	131	220	0	7820	3993	1	4211	0	5017	5494	0	0	6636	7742	721	732	1772	0	103	126	112	70	100	89	69	71	67	47	4	261	28	0	72	72
NZ_CP027476.1:2547869:2548876	NRS_2409	SA	1	357	294	259	114	913	689	2	3	5	1	1	296	198	382	0	11662	6293	0	7250	1	8294	9177	0	0	10211	13098	1157	1310	3156	0	280	274	249	221	330	320	125	171	138	159	12	9	122	4	272	230
NZ_CP027476.1:2548878:2550236	NRS_2410	SA	0	146	164	144	122	0	348	2	18	10	0	1	168	120	236	0	7850	4229	1	4695	0	5280	6079	0	2	6823	8605	775	851	1058	0	129	131	168	115	161	135	52	63	33	47	7	14	5	4	107	39
NZ_CP027476.1:254977:256356	NRS_226	SA	0	102	104	113	95	1	204	9	76	66	0	1	92	162	261	1	13875	7663	0	9522	0	10147	11433	0	0	12510	16405	1414	1583	4231	0	117	121	87	47	69	35	38	89	49	79	18	372	12	2	138	116
NZ_CP027476.1:2550214:2550900	NRS_2411	SA	1	213	112	240	28	469	702	0	0	0	0	0	208	152	292	0	7906	4445	0	4885	0	5302	5765	0	0	6799	9172	793	839	2151	0	180	171	261	128	155	232	51	76	52	98	4	50	4	1	13	7
NZ_CP027476.1:2550954:2551121	NRS_RS13470	SA	0	0	0	0	0	0	0	0	0	0	0	0	0	0	0	0	0	0	0	0	0	0	0	0	0	0	0	0	0	0	0	0	0	0	0	0	0	0	0	0	0	0	0	0	0	0	0
NZ_CP027476.1:2551352:2553085	NRS_2413	SA	0	88	66	68	27	0	157	0	19	12	0	0	107	95	181	0	8054	4245	0	5111	0	5423	6084	0	0	6918	9181	799	968	987	0	53	52	34	20	44	38	35	88	59	42	32	360	0	4	194	114
NZ_CP027476.1:2553110:2554873	NRS_2414	SA	0	9	1	4	1	0	13	0	1	6	0	0	10	29	38	0	3395	1796	0	1879	0	2062	2386	0	0	2732	3557	311	322	806	0	4	7	2	1	1	5	6	4	2	1	8	60	0	0	41	24
NZ_CP027476.1:2555501:2555608	NRS_RS13495	SA	0	0	0	0	0	0	0	0	0	0	0	0	0	0	0	0	0	0	0	0	0	0	0	0	0	0	0	0	0	0	0	0	0	0	0	0	0	0	0	0	0	0	0	0	0	0	0
NZ_CP027476.1:2555742:2556128	NRS_2415	SA	0	170	85	74	58	738	367	0	2	264	0	0	81	57	83	1	2551	1326	0	1278	0	1497	1629	0	3	2068	2655	241	208	184	0	168	176	180	71	111	97	110	192	150	74	87	19	3	1	63	17
NZ_CP027476.1:2556396:2557538	NRS_2416	SA	1	811	402	693	252	409	1595	1	15	341	0	0	1021	528	917	2	9483	5117	1	6078	0	6313	7308	0	3	8375	11072	907	926	2738	0	688	620	535	312	490	419	580	967	654	282	13	108	23	38	611	437
NZ_CP027476.1:2557598:2558257	NRS_2417	SA	0	0	0	0	0	0	0	0	0	0	0	0	0	0	0	0	0	0	0	0	0	0	0	0	0	0	0	0	0	0	0	0	0	0	0	0	0	0	0	0	0	0	0	0	0	0	0
NZ_CP027476.1:2558439:2559650	NRS_2418	SA	0	4193	2769	3610	2493	754	9329	10	41	2875	0	0	3774	2203	4213	0	8101	4509	0	5503	0	5608	6593	0	18	7128	9576	819	913	318	0	1633	2299	4915	2428	2811	2979	2310	3456	1912	1910	43	789	42	20	861	890
NZ_CP027476.1:2559773:2560246	NRS_2419	SA	0	0	0	0	0	0	0	0	0	0	0	0	0	0	0	0	0	0	0	0	0	0	0	0	0	0	0	0	0	0	0	0	0	0	0	0	0	0	0	0	0	0	0	0	0	0	0
NZ_CP027476.1:2560359:2561015	NRS_2420	SA	11	949	546	665	582	687	2771	29	328	754	0	1	3770	2002	4952	1	9432	5014	2	5905	0	6555	7440	0	5	8261	10696	904	946	1315	0	764	946	1060	368	549	470	1238	1774	1147	426	13	84	26	4	122	433
NZ_CP027476.1:2561078:2561884	NRS_2421	SA	0	79	40	57	71	74	249	0	0	8	0	0	36	32	42	0	1218	620	0	630	0	647	796	0	0	946	1174	113	112	310	0	33	33	71	25	31	42	48	120	114	34	0	0	4	2	23	46
NZ_CP027476.1:2562170:2563579	NRS_2422	SA	1	142	76	152	22	16	248	6	39	297	0	0	86	108	173	0	8955	4686	0	5106	0	6001	6510	0	0	7579	10089	858	839	2212	0	96	89	125	44	73	89	132	146	133	88	16	65	117	5	79	68
NZ_CP027476.1:2563717:2565795	NRS_2423	SA	0	1585	758	838	698	959	3661	4	6	976	0	1	3186	1819	3090	1	12886	7054	1	8918	0	8827	10197	0	11	11301	15569	1317	1446	3562	0	776	790	1761	807	731	1090	1656	2129	1492	895	220	372	65	9	383	54
NZ_CP027476.1:2565935:2567764	NRS_2424	SA	0	3201	1792	2700	1602	2037	3698	8	4	244	2	1	7501	3847	5104	1	4954	2590	0	3333	0	3159	3661	0	1	4303	5500	439	439	965	0	432	591	1251	134	160	142	4562	6633	4225	1387	46	111	4	4	420	194
NZ_CP027476.1:25665:27491	NRS_30	SA	0	2777	1370	1685	1218	1494	5481	17	12	762	0	0	3518	2269	4493	1	10464	5461	0	6176	0	7156	8087	0	6	8931	11720	977	897	3273	0	1697	1741	2085	1323	1808	1603	1961	2793	1721	717	29	1044	65	10	1410	865
NZ_CP027476.1:256715:257473	NRS_227	SA	0	36	49	25	36	1	95	0	0	7	0	0	25	26	36	0	2725	1408	0	1432	0	1622	1866	0	0	2230	2996	258	311	652	0	25	52	33	23	23	15	16	31	35	19	0	11	0	0	53	20
NZ_CP027476.1:2567996:2569492	NRS_2425	SA	0	487	164	396	245	212	663	3	2	334	1	1	806	544	768	1	8508	4806	1	5590	0	5603	6367	0	3	7458	10123	792	961	2192	0	339	383	581	208	329	237	553	712	439	186	132	613	19	17	348	285
NZ_CP027476.1:2569584:2570435	NRS_2426	SA	0	1686	992	1216	1268	1203	4305	8	11	704	0	0	492	318	569	1	6005	3330	0	3962	0	4055	4882	0	8	5199	7539	602	679	1435	0	385	793	985	547	523	665	1320	2070	1631	514	6	141	97	53	441	347
NZ_CP027476.1:2570757:2571692	NRS_2427	SA	0	2838	1798	2605	1171	1354	7190	13	40	126	0	1	1395	970	1753	1	12506	6597	2	8927	0	9010	9945	0	20	11121	15408	1284	1392	3665	0	587	763	1928	721	904	1050	1858	2995	1930	939	57	444	154	4	184	529
NZ_CP027476.1:2571918:2573318	NRS_2428	SA	0	9401	4795	7397	5783	4734	17674	123	995	1395	1	1	6219	4161	7231	1	12346	6385	2	7563	0	8380	8968	0	47	10880	14563	1143	1146	3102	0	1452	2206	5554	2182	2105	2701	6094	9364	6707	3294	346	312	34	19	482	601
NZ_CP027476.1:2573612:2574307	NRS_2429	SA	0	333	133	222	237	151	859	11	163	311	0	0	221	126	212	0	1963	987	1	1162	0	1188	1332	0	1	1593	2319	170	150	601	0	231	220	254	266	305	272	1243	1710	1085	90	68	1248	45	84	795	420
NZ_CP027476.1:2574307:2575248	NRS_2430	SA	0	228	133	221	88	0	643	1	10	95	0	0	228	217	337	1	12476	6523	0	8888	0	8720	10008	1	0	10901	14983	1124	1224	1723	0	250	203	247	239	346	298	1393	2204	1370	69	10	1382	195	48	1192	493
NZ_CP027476.1:257466:259022	NRS_228	SA	1	710	466	614	252	107	1430	1	1	207	0	0	1703	969	1965	0	8617	4404	0	4762	0	5727	6326	0	0	7486	8999	794	874	2080	0	586	645	783	396	518	337	437	669	381	298	13	190	14	22	222	187
NZ_CP027476.1:2575265:2575900	NRS_2431	SA	2	231	92	207	310	185	407	0	0	20	0	2	463	282	568	1	13466	7016	0	8706	0	9245	10394	1	0	11705	15864	1188	1361	3663	0	238	205	240	232	405	298	1401	2234	1445	78	11	1352	0	80	1177	457
NZ_CP027476.1:2575897:2577123	NRS_2432	SA	0	815	457	647	526	153	1376	8	66	121	0	0	648	366	597	0	10172	5265	0	6078	0	6739	7509	0	0	8736	11657	950	855	0	0	615	505	700	699	866	668	3954	6606	3826	259	202	2243	219	5	4168	985
NZ_CP027476.1:2577450:2577569	NRS_RS13605	SA	0	0	0	0	0	0	0	0	0	0	0	0	0	0	0	0	0	0	0	0	0	0	0	0	0	0	0	0	0	0	0	0	0	0	0	0	0	0	0	0	0	0	0	0	0	0	0
NZ_CP027476.1:2577649:2577789	NRS_RS13610	SA	0	0	0	0	0	0	0	0	0	0	0	0	0	0	0	0	0	0	0	0	0	0	0	0	0	0	0	0	0	0	0	0	0	0	0	0	0	0	0	0	0	0	0	0	0	0	0
NZ_CP027476.1:2577793:2578392	NRS_2433	SA	0	627	471	739	411	3	1925	116	1444	94	0	1	1113	619	1119	0	16284	8703	0	12037	0	11700	12806	1	6	14128	20193	1571	1718	4443	0	608	637	565	483	629	520	1086	1973	1048	294	99	717	289	45	173	64
NZ_CP027476.1:2578572:2580209	NRS_2434	SA	0	187	102	229	42	90	520	0	0	95	0	0	515	310	630	1	7226	3856	0	4384	0	4428	4987	0	0	6016	8174	647	601	1061	0	57	65	156	157	140	134	1739	2447	1697	100	13	72	10	5	96	29
NZ_CP027476.1:2580817:2582169	NRS_2435	SA	0	898	632	853	421	528	1909	35	278	307	0	0	2614	1214	2247	1	7370	3839	0	4460	0	4753	5390	0	6	6299	8625	731	691	1399	0	1081	1075	929	345	499	458	664	897	689	440	62	1154	369	34	1621	2225
NZ_CP027476.1:2582231:2583418	NRS_2436	SA	0	1509	705	1129	733	357	3094	3	12	1018	0	0	839	672	893	0	16841	8438	0	11723	0	10973	13014	0	2	14433	20430	1605	1672	2199	0	435	441	742	358	453	409	316	504	371	419	17	595	5	3	171	493
NZ_CP027476.1:2583814:2584590	NRS_2437	SA	0	846	492	656	389	550	1647	4	2	332	0	0	569	467	596	1	12872	6738	1	8355	0	8903	9935	1	3	11036	14970	1213	1275	2320	0	782	705	726	241	271	410	896	1013	821	300	14	208	2	22	259	433
NZ_CP027476.1:2584583:2585245	NRS_2438	SA	0	0	0	0	0	0	0	0	0	0	0	0	0	0	0	0	0	0	0	0	0	0	0	0	0	0	0	0	0	0	0	0	0	0	0	0	0	0	0	0	0	0	0	0	0	0	0
NZ_CP027476.1:2585493:2586569	NRS_2439	SA	0	3551	1723	2487	2079	1214	8930	17	20	189	2	1	869	555	1273	1	7003	3749	2	4012	0	4618	4911	1	9	6110	7903	678	693	1123	0	1812	2265	2328	1274	1634	1468	2494	3570	2916	926	15	503	28	66	495	793
NZ_CP027476.1:2586924:2587190	NRS_2440	SA	0	0	0	0	0	0	0	0	0	0	0	0	0	0	0	0	0	0	0	0	0	0	0	0	0	0	0	0	0	0	0	0	0	0	0	0	0	0	0	0	0	0	0	0	0	0	0
NZ_CP027476.1:2587190:2587447	NRS_2441	SA	0	0	0	0	0	0	0	0	0	0	0	0	0	0	0	0	0	0	0	0	0	0	0	0	0	0	0	0	0	0	0	0	0	0	0	0	0	0	0	0	0	0	0	0	0	0	0
NZ_CP027476.1:2587553:2587747	NRS_RS15335	SA	0	0	0	0	0	0	0	0	0	0	0	0	0	0	0	0	0	0	0	0	0	0	0	0	0	0	0	0	0	0	0	0	0	0	0	0	0	0	0	0	0	0	0	0	0	0	0
NZ_CP027476.1:2587806:2588261	NRS_2442	SA	0	101	65	94	115	8	265	36	291	473	0	1	312	142	186	0	1678	827	0	915	0	853	1105	0	0	1309	1523	139	142	264	0	195	133	168	112	112	85	137	209	189	98	428	289	0	1	34	23
NZ_CP027476.1:2588429:2590006	NRS_2443	SA	0	1996	1234	1699	935	1040	4124	4	11	68	1	1	1516	989	1771	0	12903	6936	0	8022	1	9050	9877	1	8	11277	14855	1274	1384	3226	0	1533	1698	2007	998	1378	1225	1721	2508	1825	717	12	449	163	4	648	949
NZ_CP027476.1:259019:259987	NRS_229	SA	1	775	438	745	365	128	1421	32	425	611	1	1	1521	801	1105	0	4468	2522	0	2775	1	2910	3381	0	3	3784	4867	435	488	1324	0	481	503	473	262	300	239	303	530	379	290	4	355	32	5	237	86
NZ_CP027476.1:2590201:2590950	NRS_2444	SA	0	810	432	659	410	51	2262	8	1	614	0	1	1329	798	1444	0	8426	4979	0	5224	0	5580	6318	1	5	7240	9754	880	1007	1808	0	528	660	1263	527	736	602	864	1355	942	555	13	158	15	3	176	182
NZ_CP027476.1:2591174:2592367	NRS_2445	SA	0	83	35	48	19	225	220	3	29	27	0	0	225	191	284	0	7218	3721	1	4185	0	5031	5481	0	2	6169	7718	684	683	1750	0	81	105	68	42	77	40	22	46	27	25	3	235	3	0	246	86
NZ_CP027476.1:2592379:2593128	NRS_2446	SA	1	382	245	246	199	8	782	64	658	352	0	0	219	137	235	0	4311	2254	1	2316	0	2693	3076	0	2	3554	4535	399	391	591	0	532	581	518	211	310	235	140	136	74	165	11	1716	292	3	2273	773
NZ_CP027476.1:2593121:2593936	NRS_2447	SA	0	1430	860	1147	688	644	2860	309	2698	1423	1	1	366	262	375	0	6210	3267	1	3788	0	4252	4685	0	5	5391	7148	602	634	1806	0	1030	1247	1152	459	705	600	182	231	145	270	20	3975	211	66	4068	1974
NZ_CP027476.1:2593933:2594802	NRS_2448	SA	1	524	231	309	260	58	1059	1	28	580	0	1	559	404	774	1	15843	8285	0	9744	0	11124	11998	1	6	13980	18765	1534	1612	3074	0	470	575	472	171	289	215	80	145	59	129	14	1869	116	4	1907	431
NZ_CP027476.1:2594799:2595734	NRS_2449	SA	1	141	52	161	140	178	384	28	285	94	0	1	173	141	218	1	6439	3219	0	3552	0	4133	4677	0	1	5504	6927	616	595	1582	0	138	206	150	62	88	44	31	33	29	52	112	546	37	2	582	94
NZ_CP027476.1:2595747:2597345	NRS_2450	SA	0	797	370	616	276	310	1249	49	531	266	0	0	773	471	755	0	10044	5384	1	6526	1	6967	7909	1	3	8718	11272	978	1045	2020	0	1781	1337	1055	359	491	357	127	151	109	219	200	4007	156	3	3511	1696
NZ_CP027476.1:2597488:2598789	NRS_2451	SA	0	57	18	35	50	0	160	0	1	23	0	0	39	56	90	0	4098	2142	0	2312	0	2696	2958	0	1	3508	4450	383	380	906	0	95	106	61	40	59	39	12	20	10	13	4	292	0	1	1003	265
NZ_CP027476.1:2598782:2599600	NRS_2452	SA	1	369	235	233	113	1	658	288	2723	323	0	0	359	287	556	1	13783	7495	1	9903	0	9906	11182	0	2	12137	16499	1382	1548	4218	0	619	594	433	264	417	310	98	107	75	112	30	3551	125	151	5690	1543
NZ_CP027476.1:2599611:2600432	NRS_2453	SA	0	156	99	205	159	39	444	13	60	86	0	0	258	152	345	0	6969	3832	0	4008	0	4896	5336	0	0	6278	7993	720	783	7	0	318	367	243	129	164	138	36	82	67	46	65	1601	3	3	1600	624
NZ_CP027476.1:2601299:2601664	NRS_2454	SA	0	3	8	9	0	0	1	0	0	0	0	0	4	6	15	0	1303	737	0	692	0	630	737	0	0	979	1185	100	145	1975	0	13	5	0	3	2	0	9	8	13	0	3	48	0	0	102	32
NZ_CP027476.1:2602978:2604516	NRS_2456	SA	1	2598	1407	1972	2054	726	5364	4	6	1705	0	0	1565	1089	1956	1	11192	5989	0	6872	0	8079	8840	1	17	9982	12816	1191	1276	1661	0	667	680	1573	877	867	1016	1014	1749	1358	845	27	347	16	5	449	266
NZ_CP027476.1:2604628:2605050	NRS_2457	SA	0	0	0	0	0	0	0	0	0	0	0	0	0	0	0	0	0	0	0	0	0	0	0	0	0	0	0	0	0	0	0	0	0	0	0	0	0	0	0	0	0	0	0	0	0	0	0
NZ_CP027476.1:2605502:2605921	NRS_2458	SA	0	0	0	0	0	0	0	0	0	0	0	0	0	0	0	0	0	0	0	0	0	0	0	0	0	0	0	0	0	0	0	0	0	0	0	0	0	0	0	0	0	0	0	0	0	0	0
NZ_CP027476.1:260575:262824	NRS_230	SA	0	0	0	0	0	0	0	0	0	0	0	0	0	0	0	0	0	0	0	0	0	0	0	0	0	0	0	0	0	0	0	0	0	0	0	0	0	0	0	0	0	0	0	0	0	0	0
NZ_CP027476.1:2605939:2606358	NRS_2459	SA	0	2035	1928	1799	1100	3515	6296	8	2	1978	0	1	2695	1148	2172	0	13693	7421	1	8628	2	11064	11948	2	17	12832	15478	1575	1760	0	0	3326	3230	3503	2110	2934	3009	2347	3597	2127	1555	1148	3569	43	10	773	1739
NZ_CP027476.1:2606625:2607047	NRS_2460	SA	0	0	0	0	0	0	0	0	0	0	0	0	0	0	0	0	0	0	0	0	0	0	0	0	0	0	0	0	0	0	0	0	0	0	0	0	0	0	0	0	0	0	0	0	0	0	0
NZ_CP027476.1:2607298:2607993	NRS_2461	SA	0	1233	644	1029	430	360	2748	24	216	201	0	1	2269	1155	2466	0	4274	2429	0	2675	0	3352	3492	0	3	3907	4953	467	508	512	0	655	709	967	383	533	428	590	845	598	449	179	828	32	1	741	183
NZ_CP027476.1:2608282:2608563	NRS_RS13775	SA	0	0	0	0	0	0	0	0	0	0	0	0	0	0	0	0	0	0	0	0	0	0	0	0	0	0	0	0	0	0	0	0	0	0	0	0	0	0	0	0	0	0	0	0	0	0	0
NZ_CP027476.1:2608499:2608684	NRS_RS13780	SA	0	0	0	0	0	0	0	0	0	0	0	0	0	0	0	0	0	0	0	0	0	0	0	0	0	0	0	0	0	0	0	0	0	0	0	0	0	0	0	0	0	0	0	0	0	0	0
NZ_CP027476.1:2608823:2609014	NRS_2462	SA	0	0	0	0	0	0	0	0	0	0	0	0	0	0	0	0	0	0	0	0	0	0	0	0	0	0	0	0	0	0	0	0	0	0	0	0	0	0	0	0	0	0	0	0	0	0	0
NZ_CP027476.1:2609449:2609571	NRS_RS13790	SA	0	0	0	0	0	0	0	0	0	0	0	0	0	0	0	0	0	0	0	0	0	0	0	0	0	0	0	0	0	0	0	0	0	0	0	0	0	0	0	0	0	0	0	0	0	0	0
NZ_CP027476.1:2609575:2610369	NRS_2463	SA	10	881	667	1078	269	473	2052	3	2	356	0	0	1091	624	1082	0	12882	6617	1	7778	0	10273	11065	0	12	11785	13270	1327	1395	1	0	711	843	1134	669	815	905	770	1486	857	598	298	645	7	5	281	581
NZ_CP027476.1:2610905:2611192	NRS_2464	SA	0	0	0	0	0	0	0	0	0	0	0	0	0	0	0	0	0	0	0	0	0	0	0	0	0	0	0	0	0	0	0	0	0	0	0	0	0	0	0	0	0	0	0	0	0	0	0
NZ_CP027476.1:2611195:2611521	NRS_2465	SA	0	0	0	0	0	0	0	0	0	0	0	0	0	0	0	0	0	0	0	0	0	0	0	0	0	0	0	0	0	0	0	0	0	0	0	0	0	0	0	0	0	0	0	0	0	0	0
NZ_CP027476.1:2613738:2614514	NRS_2469	SA	0	1273	842	1144	585	144	3213	1	4	217	1	0	824	436	812	1	4986	2630	1	2811	1	3647	4027	1	7	4310	4874	536	505	0	0	1039	898	1210	677	959	908	945	1264	1068	592	128	311	12	11	634	266
NZ_CP027476.1:2614817:2617678	NRS_2470	SA	0	1052	552	720	491	567	1309	1	5	395	0	1	1740	1031	1407	0	4949	2532	0	3244	0	3442	4077	0	3	4136	5470	478	597	0	0	1452	1145	1241	812	1179	1138	1055	1796	1351	621	280	1022	31	19	541	282
NZ_CP027476.1:2617680:2618072	NRS_2471	SA	0	0	0	0	0	0	0	0	0	0	0	0	0	0	0	0	0	0	0	0	0	0	0	0	0	0	0	0	0	0	0	0	0	0	0	0	0	0	0	0	0	0	0	0	0	0	0
NZ_CP027476.1:2618189:2619997	NRS_2472	SA	0	410	211	295	263	26	702	2	2	59	0	0	342	253	378	0	4507	2403	1	2507	0	2933	3227	0	1	3995	4905	459	494	805	0	220	310	352	154	205	185	240	290	235	121	15	199	6	1	153	98
NZ_CP027476.1:2620281:2620547	NRS_RS13845	SA	0	0	0	0	0	0	0	0	0	0	0	0	0	0	0	0	0	0	0	0	0	0	0	0	0	0	0	0	0	0	0	0	0	0	0	0	0	0	0	0	0	0	0	0	0	0	0
NZ_CP027476.1:2620691:2620999	NRS_RS13850	SA	0	0	0	0	0	0	0	0	0	0	0	0	0	0	0	0	0	0	0	0	0	0	0	0	0	0	0	0	0	0	0	0	0	0	0	0	0	0	0	0	0	0	0	0	0	0	0
NZ_CP027476.1:2621107:2621340	NRS_RS13855	SA	0	0	0	0	0	0	0	0	0	0	0	0	0	0	0	0	0	0	0	0	0	0	0	0	0	0	0	0	0	0	0	0	0	0	0	0	0	0	0	0	0	0	0	0	0	0	0
NZ_CP027476.1:2621321:2622514	NRS_2473	SA	0	241	119	131	250	3	599	4	0	12	0	0	324	313	422	1	13050	6801	0	7598	0	9968	10850	0	1	11655	13925	1473	1613	3858	0	200	259	210	124	163	143	192	169	124	136	27	352	0	0	253	202
NZ_CP027476.1:2626550:2626906	NRS_2476	SA	0	0	0	0	0	0	0	0	0	0	0	0	0	0	0	0	0	0	0	0	0	0	0	0	0	0	0	0	0	0	0	0	0	0	0	0	0	0	0	0	0	0	0	0	0	0	0
NZ_CP027476.1:2627233:2627976	NRS_2477	SA	0	55	36	48	12	1	86	0	0	48	1	0	24	18	27	0	1385	678	0	726	0	962	1037	0	0	1247	1324	136	134	1940	0	60	51	49	24	24	18	28	54	30	39	56	76	1	0	31	5
NZ_CP027476.1:2628187:2629053	NRS_2478	SA	1	2343	1181	1957	1475	1929	3919	36	288	949	0	1	3384	1627	2207	1	7012	3853	1	4342	0	5275	5866	0	9	6203	7767	750	833	1570	0	1459	1334	1536	882	1239	1093	1282	2078	1481	1083	145	482	35	4	1017	404
NZ_CP027476.1:262847:263602	NRS_231	SA	0	0	0	0	0	0	0	0	0	0	0	0	0	0	0	0	0	0	0	0	0	0	0	0	0	0	0	0	0	0	0	0	0	0	0	0	0	0	0	0	0	0	0	0	0	0	0
NZ_CP027476.1:2629233:2632055	NRS_2479	SA	0	1514	1064	1538	752	345	2349	10	13	10	1	0	3663	1600	2394	0	4738	2517	0	2388	0	3519	3998	0	6	4231	4473	545	574	0	0	380	438	783	456	540	495	255	400	298	741	15	74	6	2	44	63
NZ_CP027476.1:2632737:2635793	NRS_2480	SA	0	1000	632	1040	349	115	1383	2	3	11	0	0	2546	1222	1587	0	4975	2700	0	2782	0	4090	4400	0	2	4651	4910	550	577	11	0	333	447	692	687	689	860	273	510	372	534	18	35	7	4	135	279
NZ_CP027476.1:2635777:2635878	NRS_RS13900	SA	0	0	0	0	0	0	0	0	0	0	0	0	0	0	0	0	0	0	0	0	0	0	0	0	0	0	0	0	0	0	0	0	0	0	0	0	0	0	0	0	0	0	0	0	0	0	0
NZ_CP027476.1:2636262:2637620	NRS_2481	SA	0	362	168	157	99	5	567	11	0	49	0	1	215	181	308	0	8402	4530	0	5405	0	6210	7197	0	0	7318	9143	886	946	2609	0	176	177	186	72	168	160	80	138	64	76	15	57	9	0	81	130
NZ_CP027476.1:2637737:2639290	NRS_2482	SA	0	1298	555	869	626	208	904	12	236	165	0	1	267	283	347	0	10428	5359	1	6198	0	7160	8423	0	0	8797	11075	1076	1084	2	0	1545	1614	933	348	712	395	296	554	253	258	11	147	10	3	466	674
NZ_CP027476.1:2639314:2639994	NRS_2483	SA	1	115	64	74	48	0	199	0	12	23	0	0	32	26	22	0	836	444	0	466	0	543	601	0	0	720	807	88	82	222	0	255	311	186	39	113	45	46	47	37	40	6	45	2	0	60	72
NZ_CP027476.1:263938:265701	NRS_232	SA	0	1435	855	878	459	458	2838	1	4	437	0	0	874	487	963	0	6052	3152	0	3366	0	3688	4296	0	1	5155	6198	561	665	632	0	1081	1143	1607	536	664	825	555	734	689	526	13	403	44	10	305	137
NZ_CP027476.1:2640148:2640912	NRS_2484	SA	0	1271	772	840	640	186	2013	7	0	486	0	0	682	379	645	0	4727	2462	1	2722	0	3183	3667	0	5	4086	4824	479	472	904	0	1028	1061	1150	873	1144	942	1384	1953	1483	483	334	1146	13	6	624	363
NZ_CP027476.1:2641077:2641769	NRS_2485	SA	0	1349	884	1119	504	335	2510	0	0	336	0	0	577	298	517	0	2370	1296	0	1349	0	1601	1789	0	8	2038	2538	194	236	207	0	1034	1207	1103	987	1314	1177	1692	2328	1424	472	244	1373	38	9	658	162
NZ_CP027476.1:2642000:2642416	NRS_2486	SA	0	999	495	759	459	3	1600	490	5708	4185	0	3	4229	3065	2998	3	15471	8635	0	10564	0	11389	12799	0	10	13876	18167	1656	1831	4839	0	582	501	851	728	814	859	1676	3284	1839	432	11213	6474	1164	6	597	986
NZ_CP027476.1:2642555:2644378	NRS_2487	SA	0	183	85	155	86	17	416	0	0	87	0	0	139	130	191	1	6484	3328	0	3565	0	4259	4771	0	0	5397	6633	624	669	1707	0	122	110	183	118	136	130	449	665	471	57	11	481	5	0	154	152
NZ_CP027476.1:2644856:2646133	NRS_2488	SA	0	955	684	838	623	154	1593	11	95	239	0	0	715	568	837	1	8184	4242	1	4579	0	5436	6066	0	7	6940	8708	735	784	2260	0	728	572	884	163	303	281	178	397	283	299	8	189	11	1	368	343
NZ_CP027476.1:2646680:2647291	NRS_2489	SA	0	100	30	67	66	219	248	11	44	22	0	0	966	824	1385	0	8382	4243	1	5145	0	5333	6329	0	2	6999	9184	822	809	2511	0	94	81	82	62	83	93	178	285	203	73	18	41	3	1	37	11
NZ_CP027476.1:2647300:2647398	NRS_RS13955	SA	0	0	0	0	0	0	0	0	0	0	0	0	0	0	0	0	0	0	0	0	0	0	0	0	0	0	0	0	0	0	0	0	0	0	0	0	0	0	0	0	0	0	0	0	0	0	0
NZ_CP027476.1:2647388:2648551	NRS_2490	SA	0	0	0	0	0	0	0	0	0	0	0	0	0	0	0	0	0	0	0	0	0	0	0	0	0	0	0	0	0	0	0	0	0	0	0	0	0	0	0	0	0	0	0	0	0	0	0
NZ_CP027476.1:2648544:2649002	NRS_2491	SA	0	0	0	0	0	0	0	0	0	0	0	0	0	0	0	0	0	0	0	0	0	0	0	0	0	0	0	0	0	0	0	0	0	0	0	0	0	0	0	0	0	0	0	0	0	0	0
NZ_CP027476.1:2649436:2650131	NRS_2492	SA	1	10320	7472	10799	8428	6550	19133	102	404	2947	51	1	17992	9827	13362	0	3514	1960	0	1772	0	2268	2397	0	57	2922	3617	329	349	944	0	5358	6422	7119	717	1025	1121	126	148	70	5900	501	617	123	122	936	666
NZ_CP027476.1:2650133:2650903	NRS_2493	SA	0	1969	1047	1485	1124	781	3547	10	43	886	2	0	5582	3436	4137	1	2543	1242	0	1247	0	1459	1877	0	7	2156	2334	265	209	553	0	1476	1403	1448	99	195	192	15	16	14	1207	20	49	33	38	81	148
NZ_CP027476.1:2651276:2653240	NRS_2494	SA	0	333	221	298	274	160	557	0	4	81	0	1	542	294	465	0	10522	5687	0	6593	0	7306	8409	0	2	9073	12018	1014	1125	2790	0	631	748	588	198	369	184	174	319	264	171	29	384	4	19	302	555
NZ_CP027476.1:2653584:2654663	NRS_2495	SA	0	1420	881	1218	1082	1450	3016	13	34	1428	0	0	1386	793	1330	0	1777	879	0	822	0	1135	1242	0	4	1464	1805	172	128	351	0	564	850	1763	994	1022	1233	1211	1676	1245	840	66	152	110	9	213	259
NZ_CP027476.1:2654768:2655361	NRS_2496	SA	0	0	2	0	0	0	7	0	0	0	0	0	0	0	3	0	84	39	0	41	0	30	41	0	0	56	77	4	9	74	0	0	0	5	0	0	0	1	2	2	0	0	0	0	0	9	0
NZ_CP027476.1:2655383:2656351	NRS_2497	SA	0	71	36	175	19	0	213	9	32	1	1	0	121	122	149	0	7284	3995	1	4721	0	5150	5938	1	1	6351	8337	721	848	1364	0	84	47	41	35	37	45	97	195	95	43	7	282	4	5	52	119
NZ_CP027476.1:2656429:2656863	NRS_2498	SA	0	20	22	30	7	0	30	4	19	8	1	0	84	65	58	0	2918	1526	0	1668	0	1817	2083	0	0	2358	3206	261	303	733	0	28	31	26	10	10	11	31	40	33	8	13	28	0	0	57	4
NZ_CP027476.1:2657090:2657374	NRS_2499	SA	0	0	0	0	0	0	0	0	0	0	0	0	0	0	0	0	0	0	0	0	0	0	0	0	0	0	0	0	0	0	0	0	0	0	0	0	0	0	0	0	0	0	0	0	0	0	0
NZ_CP027476.1:2657545:2658351	NRS_2500	SA	1	1264	777	1134	979	1113	2964	146	1510	842	0	1	3138	1574	3537	1	12535	6791	0	8572	1	8852	10075	1	4	11030	14379	1179	1332	1632	0	618	765	828	485	708	684	972	1156	869	425	15	929	288	116	1261	1754
NZ_CP027476.1:2658471:2659142	NRS_2501	SA	1	3284	2189	3089	1556	2800	12691	26	22	1762	3	1	7049	3693	9818	2	15165	8367	1	9812	0	10849	12043	0	19	13354	17347	1423	1632	4613	0	4608	4860	6233	7482	9455	8933	16679	23456	13663	1739	487	3620	480	355	2262	5005
NZ_CP027476.1:265865:266209	NRS_233	SA	0	0	0	0	0	0	0	0	0	0	0	0	0	0	0	0	0	0	0	0	0	0	0	0	0	0	0	0	0	0	0	0	0	0	0	0	0	0	0	0	0	0	0	0	0	0	0
NZ_CP027476.1:2659412:2660404	NRS_2502	SA	1	8900	4862	6638	4920	1711	19531	198	1985	5516	8	0	3997	2643	4531	1	11713	6261	1	8063	1	8226	9442	1	33	10219	13685	1180	1215	3364	0	8927	8079	7924	10282	15919	13363	13357	21711	12755	2860	203	454	306	50	944	629
NZ_CP027476.1:2660653:2661453	NRS_2503	SA	0	596	291	533	292	1	989	4	6	41	1	1	334	229	375	0	7017	3694	1	4127	0	4651	5093	1	2	6004	7871	645	662	1770	0	254	296	360	198	270	206	237	261	245	176	46	67	22	2	103	160
NZ_CP027476.1:2661774:2662409	NRS_2504	SA	0	12	4	10	6	0	42	0	0	11	0	2	6	20	13	2	838	454	0	482	0	447	565	0	0	677	913	73	66	197	0	6	14	14	10	12	5	13	35	18	16	15	7	4	0	4	0
NZ_CP027476.1:2662415:2663146	NRS_2505	SA	0	26	42	51	26	50	144	0	0	43	0	0	50	34	56	0	1589	818	0	776	0	892	1082	0	0	1237	1544	142	139	308	0	78	59	96	49	78	69	69	145	106	33	197	189	3	0	9	27
NZ_CP027476.1:2663306:2663926	NRS_2506	SA	1	21108	13449	20834	14147	8240	54757	537	4271	3088	4	1	20262	9853	23419	3	10637	5629	1	6888	4	7203	7861	2	194	9351	12705	975	1108	2983	0	16090	18971	28334	13086	15425	16838	20027	29640	22160	9832	3619	15399	4386	584	5607	3699
NZ_CP027476.1:266399:268228	NRS_234	SA	0	732	719	852	423	240	1344	1	8	1	0	0	4173	1689	2279	1	3250	1763	0	1896	0	2112	2397	0	4	2749	3504	306	351	0	0	115	112	95	155	212	243	13	10	13	101	2	2	3	2	1	2
NZ_CP027476.1:2664120:2664611	NRS_2507	SA	0	2469	1489	2437	1438	510	6805	13	10	1314	1	1	1187	870	1391	2	12555	6823	1	8126	1	8782	9432	1	12	11162	15819	1223	1278	6	0	1919	2047	2277	833	1021	1014	1631	1898	1323	916	21	565	359	12	436	513
NZ_CP027476.1:2665049:2665219	NRS_RS14060	SA	0	0	0	0	0	0	0	0	0	0	0	0	0	0	0	0	0	0	0	0	0	0	0	0	0	0	0	0	0	0	0	0	0	0	0	0	0	0	0	0	0	0	0	0	0	0	0
NZ_CP027476.1:2665281:2665379	NRS_RS14065	SA	0	0	0	0	0	0	0	0	0	0	0	0	0	0	0	0	0	0	0	0	0	0	0	0	0	0	0	0	0	0	0	0	0	0	0	0	0	0	0	0	0	0	0	0	0	0	0
NZ_CP027476.1:2665398:2666297	NRS_2508	SA	1	1097	663	857	704	480	1678	8	32	182	0	1	831	574	816	0	13871	7513	0	9669	1	9947	11323	0	2	12395	16563	1334	1353	4306	0	822	656	616	683	906	755	572	795	595	330	16	785	93	4	1638	271
NZ_CP027476.1:2666311:2666991	NRS_2509	SA	1	531	279	385	133	64	548	28	297	221	0	0	804	366	439	0	5884	3060	0	3609	1	3775	4300	1	1	5117	6753	564	564	1584	0	531	516	357	357	648	362	250	298	186	166	45	465	141	5	1451	576
NZ_CP027476.1:2666994:2668037	NRS_2510	SA	0	158	116	144	119	264	272	0	2	70	0	1	432	287	365	0	8675	4371	0	5119	0	5832	6334	0	1	7628	9938	850	795	2681	0	196	215	124	86	150	179	87	163	119	63	13	294	292	11	422	66
NZ_CP027476.1:2668588:2668791	NRS_RS14085	SA	0	0	0	0	0	0	0	0	0	0	0	0	0	0	0	0	0	0	0	0	0	0	0	0	0	0	0	0	0	0	0	0	0	0	0	0	0	0	0	0	0	0	0	0	0	0	0
NZ_CP027476.1:2668974:2669909	NRS_2511	SA	1	9416	4792	7726	4561	5449	18233	415	3706	1353	1	2	10224	6164	9569	1	14457	7638	1	9430	1	9631	11377	0	24	12522	16975	1411	1594	3917	0	3058	3109	5623	3037	3605	3749	4720	7201	4996	3503	54	3449	135	18	3319	3012
NZ_CP027476.1:2669991:2670959	NRS_2512	SA	0	3289	1552	2243	1398	241	8271	133	1342	454	0	0	2549	1562	3083	1	10786	5787	1	7106	0	7621	8545	0	13	9627	12410	1012	1159	2195	0	1602	1557	2019	931	1278	1175	2675	3949	2871	678	37	663	200	47	1241	1515
NZ_CP027476.1:2671092:2671436	NRS_2513	SA	0	0	0	0	0	0	0	0	0	0	0	0	0	0	0	0	0	0	0	0	0	0	0	0	0	0	0	0	0	0	0	0	0	0	0	0	0	0	0	0	0	0	0	0	0	0	0
NZ_CP027476.1:2671478:2671888	NRS_2514	SA	0	561	293	413	341	2	1364	4	1	561	0	2	1569	889	1790	0	15570	8365	2	10195	0	10906	12210	1	1	13736	17758	1611	1824	4263	0	452	518	655	274	422	362	1727	2599	1862	163	17	132	57	2	342	312
NZ_CP027476.1:2672268:2674334	NRS_2515	SA	1	2851	1584	2276	1688	2153	2989	10	17	636	0	0	3649	2049	1870	0	4472	2337	1	2845	0	2811	3283	1	8	3639	4930	425	414	1303	0	4063	3383	3185	1245	2195	1249	1032	1385	1212	976	88	269	47	6	504	185
NZ_CP027476.1:2674635:2676374	NRS_2516	SA	0	9093	5242	7298	5251	3584	15071	56	269	2918	1	1	8439	4988	6379	0	7677	3980	1	4542	0	5222	5782	1	40	6612	8294	707	685	2058	0	6055	6182	6519	3120	3986	4180	5865	8157	5223	2977	134	1338	110	163	1938	5063
NZ_CP027476.1:2676421:2677110	NRS_2517	SA	1	4127	2049	3099	2041	1731	7310	39	237	692	0	1	7978	4696	6763	2	12099	6295	0	8082	0	8570	9225	1	11	10789	14525	1187	1140	3544	0	2930	2945	2871	1246	1888	1912	2876	4448	2887	1505	24	355	471	307	953	1665
NZ_CP027476.1:2677103:2677498	NRS_2518	SA	0	0	0	0	0	0	0	0	0	0	0	0	0	0	0	0	0	0	0	0	0	0	0	0	0	0	0	0	0	0	0	0	0	0	0	0	0	0	0	0	0	0	0	0	0	0	0
NZ_CP027476.1:2677711:2678589	NRS_2519	SA	0	237	119	192	118	170	401	0	0	74	1	1	200	138	209	0	6647	3513	1	4280	0	4413	5091	1	2	5716	7580	618	661	1592	0	137	141	186	78	155	131	265	348	256	57	4	126	1	1	114	176
NZ_CP027476.1:2678756:2678974	NRS_2520	SA	0	0	0	0	0	0	0	0	0	0	0	0	0	0	0	0	0	0	0	0	0	0	0	0	0	0	0	0	0	0	0	0	0	0	0	0	0	0	0	0	0	0	0	0	0	0	0
NZ_CP027476.1:2679363:2679794	NRS_2521	SA	0	499	230	285	347	0	501	3	1	172	0	0	608	479	428	0	13086	6795	0	8767	1	8804	10340	0	0	11160	14995	1193	1293	3458	0	137	165	219	126	203	170	494	817	394	182	212	576	22	1	891	54
NZ_CP027476.1:2680059:2680163	NRS_RS14145	SA	0	0	0	0	0	0	0	0	0	0	0	0	0	0	0	0	0	0	0	0	0	0	0	0	0	0	0	0	0	0	0	0	0	0	0	0	0	0	0	0	0	0	0	0	0	0	0
NZ_CP027476.1:2680326:2680460	NRS_RS15135	SA	0	0	0	0	0	0	0	0	0	0	0	0	0	0	0	0	0	0	0	0	0	0	0	0	0	0	0	0	0	0	0	0	0	0	0	0	0	0	0	0	0	0	0	0	0	0	0
NZ_CP027476.1:2680554:2680811	NRS_RS14155	SA	0	0	0	0	0	0	0	0	0	0	0	0	0	0	0	0	0	0	0	0	0	0	0	0	0	0	0	0	0	0	0	0	0	0	0	0	0	0	0	0	0	0	0	0	0	0	0
NZ_CP027476.1:2681390:2682667	NRS_2522	SA	0	1195	667	945	732	357	2598	8	17	319	0	0	1484	939	1357	0	6234	3451	0	3968	0	3918	4753	0	5	5107	6546	606	625	577	0	949	968	1046	654	858	856	834	1170	808	501	15	231	34	2	283	271
NZ_CP027476.1:2682921:2684087	NRS_2523	SA	0	1168	667	869	584	223	2103	6	1	413	0	0	6165	3391	4501	1	3124	1652	0	1926	0	1992	2245	0	3	2632	3462	287	316	76	0	1052	945	890	482	694	540	623	902	620	462	10	176	15	0	228	123
NZ_CP027476.1:268410:268517	NRS_RS01265	SA	0	0	0	0	0	0	0	0	0	0	0	0	0	0	0	0	0	0	0	0	0	0	0	0	0	0	0	0	0	0	0	0	0	0	0	0	0	0	0	0	0	0	0	0	0	0	0
NZ_CP027476.1:2684257:2684778	NRS_2524	SA	3	13681	7620	11408	6896	6825	29021	88	323	1159	9	0	3338	2349	4147	5	18095	9407	2	12591	0	13426	15184	0	35	16453	21292	1873	1973	5376	0	11490	10870	10725	6761	9931	8761	18261	28885	19698	4185	96	4540	1629	965	6633	3644
NZ_CP027476.1:2685187:2687292	NRS_2525	SA	0	1335	736	999	899	1001	2048	8	27	463	0	0	1853	1121	1656	0	8751	4749	0	5057	0	5737	6747	0	4	7555	9561	860	1010	1518	0	1549	1330	1100	350	442	306	1125	1576	853	530	206	1148	19	32	2120	1773
NZ_CP027476.1:2687361:2687531	NRS_RS14180	SA	0	0	0	0	0	0	0	0	0	0	0	0	0	0	0	0	0	0	0	0	0	0	0	0	0	0	0	0	0	0	0	0	0	0	0	0	0	0	0	0	0	0	0	0	0	0	0
NZ_CP027476.1:2687544:2689538	NRS_2526	SA	0	64	38	63	69	0	182	0	0	85	0	1	36	43	75	0	4464	2321	0	2523	0	2759	3118	0	0	3754	4602	401	437	822	0	30	26	34	23	24	34	241	339	252	18	4	194	0	3	218	19
NZ_CP027476.1:268831:270015	NRS_235	SA	0	44	10	6	0	3	42	4	27	164	0	0	66	112	166	0	8012	4609	0	5075	0	5465	6408	0	0	7163	9393	729	1014	2517	0	11	20	16	7	21	8	6	16	14	6	7	21	6	0	158	283
NZ_CP027476.1:2689550:2689777	NRS_2527	SA	0	0	0	0	0	0	0	0	0	0	0	0	0	0	0	0	0	0	0	0	0	0	0	0	0	0	0	0	0	0	0	0	0	0	0	0	0	0	0	0	0	0	0	0	0	0	0
NZ_CP027476.1:2689993:2692482	NRS_2528	SA	0	169	88	253	101	1	485	1	0	48	0	0	397	337	683	0	14211	7776	0	9544	0	10200	11677	0	0	12197	16397	1445	1606	2415	0	53	92	255	84	122	139	79	94	72	74	10	24	4	2	61	36
NZ_CP027476.1:2692627:2693175	NRS_2529	SA	0	4950	3245	4120	2239	13	11365	23	26	1196	0	1	7342	4036	7808	2	11283	6314	1	7265	3	7826	8911	0	44	9999	13150	1172	1210	3206	0	4748	5394	7671	4361	5322	5059	3840	5650	3413	3443	416	4106	55	266	1809	1828
NZ_CP027476.1:2693252:2693419	NRS_RS14205	SA	0	0	0	0	0	0	0	0	0	0	0	0	0	0	0	0	0	0	0	0	0	0	0	0	0	0	0	0	0	0	0	0	0	0	0	0	0	0	0	0	0	0	0	0	0	0	0
NZ_CP027476.1:2693531:2695075	NRS_2530	SA	1	612	412	492	271	14	1895	66	452	288	0	1	1134	559	1228	0	11868	6375	1	7441	0	8406	9266	0	0	10651	13741	1214	1254	3596	0	1155	1046	835	275	597	433	969	1206	923	286	94	850	664	31	1755	2840
NZ_CP027476.1:2695265:2695864	NRS_2531	SA	0	992	578	836	425	36	2751	13	157	269	1	0	966	557	1230	0	10158	5661	0	6482	0	6798	7920	0	3	8851	12024	1001	1125	2407	0	529	441	773	285	534	340	973	1448	1098	345	66	76	14	1	214	135
NZ_CP027476.1:2696103:2696294	NRS_2532	SA	0	0	0	0	0	0	0	0	0	0	0	0	0	0	0	0	0	0	0	0	0	0	0	0	0	0	0	0	0	0	0	0	0	0	0	0	0	0	0	0	0	0	0	0	0	0	0
NZ_CP027476.1:2696534:2698942	NRS_2533	SA	0	391	259	271	103	79	1035	1	5	287	0	0	403	233	476	0	8964	4632	1	5194	1	5961	6260	0	0	7449	10092	807	878	1917	0	281	243	289	130	205	170	264	472	322	145	6	55	5	3	204	207
NZ_CP027476.1:2699233:2699439	NRS_2534	SA	0	0	0	0	0	0	0	0	0	0	0	0	0	0	0	0	0	0	0	0	0	0	0	0	0	0	0	0	0	0	0	0	0	0	0	0	0	0	0	0	0	0	0	0	0	0	0
NZ_CP027476.1:2699529:2700527	NRS_2535	SA	0	1120	700	986	639	2864	3326	8	8	901	0	2	1236	871	1686	1	15170	8111	2	10312	1	10477	11891	0	9	13271	18476	1494	1699	3866	0	1075	717	962	653	881	889	1307	1719	1507	441	21	327	273	2	1139	592
NZ_CP027476.1:270045:272306	NRS_236	SA	0	103	49	114	5	0	100	24	249	122	0	0	164	190	273	1	11648	6386	0	7965	0	7980	9403	0	0	9932	13362	1150	1355	2583	0	67	53	65	26	57	41	69	84	51	40	16	60	42	38	532	1424
NZ_CP027476.1:2700550:2701704	NRS_2536	SA	0	500	272	305	245	235	1143	3	9	190	0	1	567	438	787	0	9252	4966	1	6004	0	6198	7101	0	2	7839	10977	895	955	1661	0	523	437	501	279	356	357	423	525	371	234	12	143	8	0	282	361
NZ_CP027476.1:2702131:2703639	NRS_2537	SA	0	674	395	450	404	123	1073	11	49	235	0	0	741	493	598	0	7876	4280	0	4804	0	4928	5605	0	0	6620	8255	694	806	1976	0	591	480	493	310	364	320	545	861	583	213	34	1099	19	79	1500	1195
NZ_CP027476.1:2703651:2704514	NRS_2538	SA	1	396	241	402	219	95	687	0	10	86	0	0	1007	545	589	0	5065	2632	1	2804	0	2869	3418	0	4	4128	5269	452	504	1207	0	598	514	481	210	288	261	458	655	533	204	189	820	21	239	1509	1526
NZ_CP027476.1:2704551:2705678	NRS_2539	SA	0	1562	1117	1288	1077	523	2041	76	670	269	0	1	1900	1032	1083	1	11951	6573	3	7541	0	8276	9327	0	5	10659	14051	1181	1375	2951	0	1660	1417	991	479	617	551	1211	1616	1418	509	53	1643	24	216	4276	3053
NZ_CP027476.1:2705684:2707177	NRS_2540	SA	0	715	373	566	276	191	706	40	474	193	0	0	939	568	667	1	11174	6011	0	6677	0	7738	8705	1	0	9704	12441	1082	1208	3338	0	1068	739	491	222	292	231	595	789	647	251	15	945	33	183	1990	2535
NZ_CP027476.1:2707170:2707658	NRS_2541	SA	0	241	132	266	73	0	298	5	78	31	0	0	225	157	181	0	3396	1827	0	2007	0	2102	2404	0	0	2809	3854	295	353	947	0	423	334	162	47	86	94	173	291	191	101	366	188	1	3	340	761
NZ_CP027476.1:2707833:2708600	NRS_2542	SA	0	295	196	278	44	7	487	0	0	47	0	1	736	385	693	0	10169	5404	1	6692	0	7358	8551	0	0	9060	11427	1028	1040	2820	0	65	135	153	117	106	104	198	362	247	89	5	911	340	1	364	318
NZ_CP027476.1:2708961:2710772	NRS_2543	SA	0	4399	2486	3463	2461	1460	6626	41	130	1686	0	1	9019	5135	6492	1	8741	4582	1	5289	0	6163	6561	0	17	7902	10507	854	838	2435	0	2245	2884	2957	1731	2146	1835	2393	3490	2540	1828	243	862	196	275	976	967
NZ_CP027476.1:2711283:2711771	NRS_2544	SA	0	94	58	152	71	39	138	1	0	5	0	1	633	368	341	1	2716	1428	0	1424	1	1660	2025	0	0	2264	2813	271	300	603	0	109	98	100	62	91	97	106	116	73	74	63	67	2	0	210	16
NZ_CP027476.1:2712047:2712748	NRS_2545	SA	0	0	0	0	0	0	0	0	0	0	0	0	0	0	0	0	0	0	0	0	0	0	0	0	0	0	0	0	0	0	0	0	0	0	0	0	0	0	0	0	0	0	0	0	0	0	0
NZ_CP027476.1:2713356:2714411	NRS_2546	SA	0	237	87	140	114	1	334	182	2000	120	2	1	106	165	223	1	11491	5898	1	7359	1	8021	9106	0	2	9725	12830	1123	1174	2929	0	116	79	52	45	57	57	35	108	78	55	33	75	27	22	240	3
NZ_CP027476.1:2714538:2714636	NRS_RS14295	SA	0	0	0	0	0	0	0	0	0	0	0	0	0	0	0	0	0	0	0	0	0	0	0	0	0	0	0	0	0	0	0	0	0	0	0	0	0	0	0	0	0	0	0	0	0	0	0
NZ_CP027476.1:2714821:2715390	NRS_2548	SA	0	371	167	179	47	0	363	5	3	268	0	0	514	346	547	1	11155	5905	1	6753	0	7800	8573	0	5	9769	12273	1120	1281	22	0	113	184	198	110	125	129	143	277	268	187	10	77	0	0	3	0
NZ_CP027476.1:2715588:2716088	NRS_2549	SA	0	68	35	177	56	11	199	0	0	43	0	0	222	134	311	1	11269	6294	0	7645	0	8386	9703	0	2	10119	13337	1227	1299	3368	0	22	31	74	15	18	30	50	105	45	39	15	8	0	3	0	2
NZ_CP027476.1:2716308:2716538	NRS_2550	SA	0	0	0	0	0	0	0	0	0	0	0	0	0	0	0	0	0	0	0	0	0	0	0	0	0	0	0	0	0	0	0	0	0	0	0	0	0	0	0	0	0	0	0	0	0	0	0
NZ_CP027476.1:2716688:2717065	NRS_2551	SA	0	0	0	0	0	0	0	0	0	0	0	0	0	0	0	0	0	0	0	0	0	0	0	0	0	0	0	0	0	0	0	0	0	0	0	0	0	0	0	0	0	0	0	0	0	0	0
NZ_CP027476.1:2717082:2717903	NRS_2552	SA	0	503	311	576	297	81	1091	21	206	231	0	0	297	188	270	1	2908	1564	0	1548	0	1923	2095	0	6	2526	3019	276	322	749	0	308	324	305	113	191	154	476	622	483	182	255	99	3	1	86	41
NZ_CP027476.1:2717923:2718222	NRS_2553	SA	0	0	0	0	0	0	0	0	0	0	0	0	0	0	0	0	0	0	0	0	0	0	0	0	0	0	0	0	0	0	0	0	0	0	0	0	0	0	0	0	0	0	0	0	0	0	0
NZ_CP027476.1:2718353:2718910	NRS_2554	SA	0	29	3	11	11	19	47	0	0	12	0	0	22	17	19	0	211	95	0	84	0	120	123	0	0	144	179	13	19	1	0	26	22	27	18	11	14	36	76	47	8	0	5	0	0	1	10
NZ_CP027476.1:2718903:2719607	NRS_2555	SA	1	1535	801	1019	1130	759	2837	41	507	409	0	1	635	505	805	1	11058	6248	1	7439	1	8138	9141	0	5	9979	12815	1166	1311	3523	0	830	697	841	462	743	653	1656	2516	1807	470	12	190	11	2	552	164
NZ_CP027476.1:2719705:2720715	NRS_2556	SA	0	407	244	340	192	77	618	1	3	66	0	0	541	352	431	0	2398	1276	0	1319	0	1609	1890	0	0	1991	2547	244	260	702	0	239	231	228	143	189	182	372	498	426	134	9	32	43	3	231	374
NZ_CP027476.1:2720735:2721565	NRS_2557	SA	0	2500	1381	2021	1220	1747	3887	82	819	481	0	1	1263	784	1060	0	7446	4052	1	4529	0	5139	6033	0	3	6477	8100	774	853	1135	0	1147	1263	1319	747	962	897	1722	2519	1775	741	106	1426	19	60	1863	3174
NZ_CP027476.1:2721712:2722602	NRS_2558	SA	1	683	382	488	239	4	1227	4	2	612	0	0	285	201	342	1	8510	4477	1	4623	1	5319	6242	0	6	7093	8700	819	878	2189	0	335	302	367	245	294	287	296	518	328	220	8	398	3	6	249	83
NZ_CP027476.1:2722700:2724040	NRS_2559	SA	0	49	36	64	56	0	150	0	0	33	0	0	133	98	182	0	8043	4161	0	4148	0	5292	5791	0	0	6450	8394	751	874	48	0	35	29	55	32	34	43	54	87	31	14	4	5	0	3	33	7
NZ_CP027476.1:2724034:2725140	NRS_2560	SA	0	181	141	171	159	53	369	2	0	123	0	0	66	74	126	0	5915	3138	0	3148	0	3897	4333	0	0	5151	6073	550	590	1449	0	70	92	106	79	62	111	78	229	89	71	5	100	1	1	40	59
NZ_CP027476.1:272492:273703	NRS_237	SA	0	42	23	71	3	0	83	3	146	201	0	0	74	86	124	1	7044	3679	0	4145	0	4607	5284	0	0	6178	7363	658	694	1707	0	23	29	19	13	39	25	12	18	22	15	71	115	33	32	341	685
NZ_CP027476.1:2725474:2725770	NRS_2561	SA	0	0	0	0	0	0	0	0	0	0	0	0	0	0	0	0	0	0	0	0	0	0	0	0	0	0	0	0	0	0	0	0	0	0	0	0	0	0	0	0	0	0	0	0	0	0	0
NZ_CP027476.1:2725758:2726126	NRS_2562	SA	0	1553	732	1022	878	273	1715	4	2	1	1	0	491	296	391	0	8678	4859	1	5369	0	5805	6936	0	8	7479	9879	858	1008	2749	0	1270	975	1231	1015	1507	1165	1776	3056	2312	599	3675	3602	25	172	1113	756
NZ_CP027476.1:2726141:2726419	NRS_2563	SA	0	0	0	0	0	0	0	0	0	0	0	0	0	0	0	0	0	0	0	0	0	0	0	0	0	0	0	0	0	0	0	0	0	0	0	0	0	0	0	0	0	0	0	0	0	0	0
NZ_CP027476.1:2726761:2727627	NRS_2564	SA	1	1656	962	1349	964	884	2745	6	5	3	1	0	804	504	656	0	8727	4584	1	5440	1	6281	7056	0	2	7777	9516	880	905	2238	0	1706	1278	1182	639	892	834	1306	2021	1297	551	21	1985	1106	32	3036	2783
NZ_CP027476.1:2727845:2728909	NRS_2565	SA	0	2681	1777	2667	1531	1202	3999	18	142	466	1	0	6445	3458	3986	1	6041	3254	3	4128	0	4393	5007	0	13	5364	6860	594	688	1038	0	2593	2215	2451	1445	2486	1811	1845	2524	1453	950	116	3255	52	6	3683	937
NZ_CP027476.1:2729064:2729339	NRS_2566	SA	0	0	0	0	0	0	0	0	0	0	0	0	0	0	0	0	0	0	0	0	0	0	0	0	0	0	0	0	0	0	0	0	0	0	0	0	0	0	0	0	0	0	0	0	0	0	0
NZ_CP027476.1:2729525:2730247	NRS_2567	SA	0	798	471	899	426	120	1584	4	12	125	1	1	1002	614	981	1	10262	5431	1	6318	0	7154	8114	0	4	8805	11343	1050	1026	2961	0	496	527	630	268	308	291	283	398	227	339	73	141	18	1	174	57
NZ_CP027476.1:2730601:2731050	NRS_2568	SA	0	157	143	97	51	615	334	0	0	130	0	0	83	114	212	2	8080	4399	0	4375	0	5316	5944	0	1	6893	8852	786	805	706	0	160	165	118	174	190	166	185	223	220	106	6	12	5	2	131	0
NZ_CP027476.1:2731131:2731718	NRS_2569	SA	0	63	38	72	48	6	107	0	0	27	0	0	96	62	87	0	854	498	0	487	0	538	680	0	0	722	954	90	105	232	0	84	81	75	35	64	39	57	107	69	36	1	37	0	0	20	17
NZ_CP027476.1:2731696:2731794	NRS_RS14415	SA	0	0	0	0	0	0	0	0	0	0	0	0	0	0	0	0	0	0	0	0	0	0	0	0	0	0	0	0	0	0	0	0	0	0	0	0	0	0	0	0	0	0	0	0	0	0	0
NZ_CP027476.1:2731851:2733533	NRS_2570	SA	0	299	180	386	164	1	392	0	0	168	0	1	311	235	379	0	10437	5650	1	6815	0	7379	8755	1	0	9333	11716	1077	1252	1641	0	143	244	302	190	208	281	261	361	361	213	6	15	1	0	340	16
NZ_CP027476.1:2733662:2734045	NRS_2571	SA	0	0	0	0	0	0	0	0	0	0	0	0	0	0	0	0	0	0	0	0	0	0	0	0	0	0	0	0	0	0	0	0	0	0	0	0	0	0	0	0	0	0	0	0	0	0	0
NZ_CP027476.1:2734047:2734898	NRS_2572	SA	0	1783	894	1514	1060	1180	3793	7	32	57	0	0	1360	845	1248	0	2809	1427	1	1636	0	1705	2057	0	11	2358	2848	269	271	712	0	582	589	813	371	516	483	758	1135	1011	542	18	109	40	74	209	198
NZ_CP027476.1:2734891:2735709	NRS_2573	SA	1	11386	6626	10624	7189	8524	22115	62	495	146	5	2	9854	5508	8035	0	12868	6899	0	8290	1	9546	10543	0	29	11542	14622	1289	1360	3827	0	3591	4044	5573	2412	3141	3521	6142	8554	7627	4224	176	685	84	18	1838	1041
NZ_CP027476.1:2735782:2736642	NRS_2574	SA	0	379	226	428	200	117	1026	2	5	270	1	0	920	602	1107	1	10104	5583	1	6664	0	7222	8220	1	3	8895	11821	1016	1180	2986	0	258	314	306	222	240	204	305	417	227	153	9	25	4	2	177	15
NZ_CP027476.1:2736728:2737432	NRS_2575	SA	0	0	0	0	0	0	0	0	0	0	0	0	0	0	0	0	0	0	0	0	0	0	0	0	0	0	0	0	0	0	0	0	0	0	0	0	0	0	0	0	0	0	0	0	0	0	0
NZ_CP027476.1:2737710:2738669	NRS_2576	SA	1	8233	4829	7074	5393	8462	14180	193	1699	1303	3	1	5154	3333	4339	2	13254	6842	1	8810	1	9564	10852	1	35	11765	15081	1360	1299	4105	0	4924	5451	4186	1524	2029	1927	1925	3049	2049	2908	456	3401	1511	18	2686	1250
NZ_CP027476.1:273815:275320	NRS_238	SA	0	5	1	17	2	0	24	3	31	77	0	0	25	29	51	0	3750	2073	0	2230	0	2363	2765	0	0	3115	4092	356	367	1040	0	5	4	8	4	8	7	5	8	5	5	11	20	23	20	110	345
NZ_CP027476.1:2739356:2740804	NRS_2577	SA	0	2304	1081	1570	879	431	7201	63	645	820	1	0	1530	1069	3072	1	9850	5141	0	5690	0	6858	7618	0	6	8559	10662	930	858	2308	0	418	448	1281	764	583	932	967	1610	1295	576	33	93	8	6	318	262
NZ_CP027476.1:2740885:2741431	NRS_RS15340	SA	0	245	239	241	121	31	620	9	220	41	0	0	173	119	269	0	3591	2010	0	2219	0	2570	2869	0	1	3206	4110	333	384	1066	0	241	135	129	158	129	202	217	250	225	109	5	47	1	37	308	195
NZ_CP027476.1:2741450:2742222	NRS_RS15345	SA	0	791	399	684	356	444	2228	6	9	31	0	0	326	284	657	1	10673	5932	0	7187	1	7439	8702	0	6	9347	12395	1040	1071	3324	0	1089	417	402	394	534	549	522	967	752	305	40	265	189	332	838	797
NZ_CP027476.1:2742480:2742896	NRS_RS14470	SA	0	33	26	22	14	24	77	0	1	39	0	0	36	15	33	0	975	538	0	520	0	607	710	0	0	762	960	91	92	239	0	99	49	56	29	21	28	51	85	74	19	43	88	37	0	32	75
NZ_CP027476.1:2743019:2743909	NRS_2579	SA	2	53758	28155	43624	39140	10810	109510	809	5267	17068	21	5	53530	32370	58677	1	8909	4851	2	6008	1	6385	6923	3	304	7796	10296	844	924	2264	0	31798	35024	38173	19753	25591	25326	40813	57717	33679	17024	9093	64912	482	2312	23800	15419
NZ_CP027476.1:2744102:2745598	NRS_2580	SA	0	0	0	0	0	0	0	0	0	0	0	0	0	0	0	0	0	0	0	0	0	0	0	0	0	0	0	0	0	0	0	0	0	0	0	0	0	0	0	0	0	0	0	0	0	0	0
NZ_CP027476.1:2745894:2746223	NRS_RS14485	SA	0	0	0	0	0	0	0	0	0	0	0	0	0	0	0	0	0	0	0	0	0	0	0	0	0	0	0	0	0	0	0	0	0	0	0	0	0	0	0	0	0	0	0	0	0	0	0
NZ_CP027476.1:2746283:2747881	NRS_2581	SA	1	3480	1976	3037	2210	1242	6845	68	542	1383	0	0	4832	2484	4692	0	7875	4094	0	4556	0	5294	5770	0	19	6774	8652	719	711	2039	0	1778	3027	3677	1655	1755	1941	4695	5624	4305	1338	46	1091	636	152	1252	1324
NZ_CP027476.1:2748075:2748518	NRS_2582	SA	0	0	0	0	0	0	0	0	0	0	0	0	0	0	0	0	0	0	0	0	0	0	0	0	0	0	0	0	0	0	0	0	0	0	0	0	0	0	0	0	0	0	0	0	0	0	0
NZ_CP027476.1:27484:28818	NRS_31	SA	0	5698	3625	5105	2805	2398	13021	24	104	2035	1	1	8037	4229	8260	0	6755	3518	0	4339	0	4763	5429	0	28	5840	7264	674	681	1045	0	4211	3961	4961	2960	4166	3897	4270	6343	4219	1665	85	2816	54	92	3080	2745
NZ_CP027476.1:2748799:2749011	NRS_2583	SA	0	0	0	0	0	0	0	0	0	0	0	0	0	0	0	0	0	0	0	0	0	0	0	0	0	0	0	0	0	0	0	0	0	0	0	0	0	0	0	0	0	0	0	0	0	0	0
NZ_CP027476.1:2749289:2750998	NRS_2584	SA	0	88	55	76	9	1	267	6	55	40	0	0	142	117	246	0	7711	4062	0	4601	0	5079	5762	0	0	6396	8426	704	676	2172	0	41	22	64	34	26	58	39	34	35	25	7	1879	15	1	2609	231
NZ_CP027476.1:2751259:2752749	NRS_2585	SA	0	78	30	62	33	1	127	15	216	85	0	2	68	91	169	1	9542	4894	0	5567	1	6558	7031	0	0	8092	10504	893	882	2818	0	28	31	49	39	21	33	48	36	21	18	3	2009	111	132	2761	655
NZ_CP027476.1:2752818:2752913	NRS_RS14515	SA	0	0	0	0	0	0	0	0	0	0	0	0	0	0	0	0	0	0	0	0	0	0	0	0	0	0	0	0	0	0	0	0	0	0	0	0	0	0	0	0	0	0	0	0	0	0	0
NZ_CP027476.1:2753002:2753565	NRS_2586	SA	0	7139	3665	6789	4954	7452	11162	106	928	168	1	0	2827	1437	2253	1	9504	5105	0	5639	0	6562	7323	0	20	8467	10646	874	819	2793	0	3157	3788	5109	2916	3778	3360	4771	6750	3978	3380	2324	6432	3080	375	2542	759
NZ_CP027476.1:275346:276923	NRS_239	SA	0	8	3	19	11	1	15	1	8	14	0	0	13	53	64	0	6237	3044	0	3620	0	4297	4676	0	0	5313	6751	592	627	1079	0	11	10	12	3	8	4	12	10	16	4	170	150	67	26	351	1743
NZ_CP027476.1:2753753:2754439	NRS_2587	SA	0	0	0	0	0	0	0	0	0	0	0	0	0	0	0	0	0	0	0	0	0	0	0	0	0	0	0	0	0	0	0	0	0	0	0	0	0	0	0	0	0	0	0	0	0	0	0
NZ_CP027476.1:2754703:2756325	NRS_2588	SA	0	62	23	33	56	6	92	0	4	42	0	0	86	82	122	0	4761	2432	0	2743	0	3212	3529	0	0	4202	5312	449	417	1494	0	21	22	31	15	27	12	20	20	22	20	5	68	5	1	80	20
NZ_CP027476.1:2756457:2756618	NRS_RS14535	SA	0	0	0	0	0	0	0	0	0	0	0	0	0	0	0	0	0	0	0	0	0	0	0	0	0	0	0	0	0	0	0	0	0	0	0	0	0	0	0	0	0	0	0	0	0	0	0
NZ_CP027476.1:2756634:2756744	NRS_RS14540	SA	0	0	0	0	0	0	0	0	0	0	0	0	0	0	0	0	0	0	0	0	0	0	0	0	0	0	0	0	0	0	0	0	0	0	0	0	0	0	0	0	0	0	0	0	0	0	0
NZ_CP027476.1:2756844:2757380	NRS_2589	SA	0	0	0	0	0	0	0	0	0	0	0	0	0	0	0	0	0	0	0	0	0	0	0	0	0	0	0	0	0	0	0	0	0	0	0	0	0	0	0	0	0	0	0	0	0	0	0
NZ_CP027476.1:2757377:2759227	NRS_2590	SA	0	515	335	337	207	15	2410	16	156	175	0	0	680	399	1637	0	5426	2868	0	3153	0	3606	3948	0	2	4731	6032	486	508	1568	0	352	460	634	92	135	138	283	395	318	158	218	3113	336	52	3564	1211
NZ_CP027476.1:2759474:2760844	NRS_2591	SA	0	163	111	127	139	7	345	1	4	57	0	0	174	115	181	0	3562	2022	0	1956	0	2419	2608	0	0	3069	3999	359	372	4	0	85	102	147	57	114	91	111	134	125	68	2	462	0	2	536	321
NZ_CP027476.1:2761166:2761261	NRS_RS14560	SA	0	0	0	0	0	0	0	0	0	0	0	0	0	0	0	0	0	0	0	0	0	0	0	0	0	0	0	0	0	0	0	0	0	0	0	0	0	0	0	0	0	0	0	0	0	0	0
NZ_CP027476.1:2761337:2761942	NRS_2592	SA	0	3067	1797	2552	2158	366	5998	19	17	1253	0	0	798	598	985	0	8145	4378	0	5117	0	5590	6406	1	8	7024	9185	859	956	1	0	1576	1361	1886	1023	1557	1499	2184	2918	1883	744	26	792	10	16	950	1426
NZ_CP027476.1:2762005:2763885	NRS_2593	SA	1	480	330	439	429	84	1148	6	47	140	0	0	940	588	948	1	8860	4820	1	5808	1	6311	7036	0	2	7956	10330	918	969	791	0	274	361	498	269	317	341	506	698	483	199	17	214	58	11	313	221
NZ_CP027476.1:2764080:2764172	NRS_RS14575	SA	0	0	0	0	0	0	0	0	0	0	0	0	0	0	0	0	0	0	0	0	0	0	0	0	0	0	0	0	0	0	0	0	0	0	0	0	0	0	0	0	0	0	0	0	0	0	0
NZ_CP027476.1:2764280:2764777	NRS_2594	SA	0	0	0	0	0	0	0	0	0	0	0	0	0	0	0	0	0	0	0	0	0	0	0	0	0	0	0	0	0	0	0	0	0	0	0	0	0	0	0	0	0	0	0	0	0	0	0
NZ_CP027476.1:2764787:2765047	NRS_RS14585	SA	0	0	0	0	0	0	0	0	0	0	0	0	0	0	0	0	0	0	0	0	0	0	0	0	0	0	0	0	0	0	0	0	0	0	0	0	0	0	0	0	0	0	0	0	0	0	0
NZ_CP027476.1:2765429:2765542	NRS_RS14595	SA	0	0	0	0	0	0	0	0	0	0	0	0	0	0	0	0	0	0	0	0	0	0	0	0	0	0	0	0	0	0	0	0	0	0	0	0	0	0	0	0	0	0	0	0	0	0	0
NZ_CP027476.1:2766201:2768201	NRS_2595	SA	0	341	200	196	166	31	439	5	3	127	0	0	508	392	505	0	8520	4593	1	5274	0	5633	6337	0	0	7354	9880	887	973	2331	0	194	205	328	149	225	181	276	354	272	142	28	154	2	4	279	95
NZ_CP027476.1:2768198:2768953	NRS_2596	SA	2	768	268	637	351	271	1308	5	12	298	1	1	305	279	428	2	14794	7885	0	10143	0	11160	12524	0	0	13179	17686	1535	1690	4211	0	305	349	403	241	359	251	456	634	349	252	8	355	4	0	649	33
NZ_CP027476.1:2769061:2769948	NRS_2597	SA	1	1087	625	1174	433	765	2182	6	37	671	0	0	3646	2000	2892	1	8662	4496	2	5337	0	6147	6846	0	3	7559	9818	877	922	1257	0	1606	1725	1912	1093	1435	1258	2273	3100	2245	766	25	710	254	21	911	546
NZ_CP027476.1:2769959:2770624	NRS_2598	SA	0	2118	1045	1782	1184	57	3832	16	114	985	0	0	5306	2852	4434	0	8567	4523	3	5538	0	5821	6584	1	19	7369	9702	858	853	1553	0	2509	2319	2688	1545	2072	1871	3622	5112	3353	1093	229	1507	60	21	576	878
NZ_CP027476.1:2770650:2770850	NRS_2599	SA	0	0	0	0	0	0	0	0	0	0	0	0	0	0	0	0	0	0	0	0	0	0	0	0	0	0	0	0	0	0	0	0	0	0	0	0	0	0	0	0	0	0	0	0	0	0	0
NZ_CP027476.1:2771048:2772472	NRS_2600	SA	0	124	77	61	13	0	147	12	144	116	1	1	81	139	166	0	9733	5321	0	6565	0	6839	7784	0	0	8465	11473	996	1057	2592	0	45	60	25	12	42	27	27	33	25	26	9	1418	6	1	1555	2968
NZ_CP027476.1:2772542:2772652	NRS_RS15140	SA	0	0	0	0	0	0	0	0	0	0	0	0	0	0	0	0	0	0	0	0	0	0	0	0	0	0	0	0	0	0	0	0	0	0	0	0	0	0	0	0	0	0	0	0	0	0	0
NZ_CP027476.1:2772755:2773210	NRS_2602	SA	0	0	0	0	0	0	0	0	0	0	0	0	0	0	0	0	0	0	0	0	0	0	0	0	0	0	0	0	0	0	0	0	0	0	0	0	0	0	0	0	0	0	0	0	0	0	0
NZ_CP027476.1:2773455:2774216	NRS_2603	SA	0	0	0	0	0	0	0	0	0	0	0	0	0	0	0	0	0	0	0	0	0	0	0	0	0	0	0	0	0	0	0	0	0	0	0	0	0	0	0	0	0	0	0	0	0	0	0
NZ_CP027476.1:277364:278506	NRS_240	SA	1	4506	2422	3529	2095	2928	7490	26	129	509	0	0	5522	2969	4496	0	9998	5253	0	5540	2	6378	7013	0	6	8644	10800	980	1041	2549	0	1202	1297	1688	618	983	858	635	802	541	1374	31	79	7	2	271	283
NZ_CP027476.1:2774332:2777031	NRS_2604	SA	0	6819	4769	6830	5585	4316	14014	151	297	5550	7	1	6820	3979	8445	2	6193	3481	1	4431	0	4385	5123	0	52	5362	7994	619	767	25	0	2541	3370	4661	2199	2983	3214	2072	2732	1694	2161	464	473	82	121	368	399
NZ_CP027476.1:2777381:2778085	NRS_2605	SA	0	465	265	334	295	514	703	12	65	305	0	0	494	328	449	0	5998	3167	0	3692	0	3938	4404	0	0	5110	7000	584	604	1511	0	623	536	493	509	789	622	346	374	272	218	34	385	17	30	517	183
NZ_CP027476.1:2778184:2779125	NRS_2606	SA	0	0	0	0	0	0	0	0	0	0	0	0	0	0	0	0	0	0	0	0	0	0	0	0	0	0	0	0	0	0	0	0	0	0	0	0	0	0	0	0	0	0	0	0	0	0	0
NZ_CP027476.1:2779142:2780572	NRS_2607	SA	0	1695	1057	1425	817	728	1342	5	29	147	0	0	981	532	545	1	8076	4205	0	4665	0	5304	5980	1	0	6718	8884	775	757	1706	0	585	540	588	1138	1243	907	472	778	339	522	14	712	33	2	1309	570
NZ_CP027476.1:2780663:2781673	NRS_2608	SA	0	0	0	0	0	0	0	0	0	0	0	0	0	0	0	0	0	0	0	0	0	0	0	0	0	0	0	0	0	0	0	0	0	0	0	0	0	0	0	0	0	0	0	0	0	0	0
NZ_CP027476.1:2781706:2782941	NRS_2609	SA	0	104	34	100	36	0	54	0	0	20	0	0	145	79	53	0	1289	685	0	717	1	820	907	0	0	1072	1464	121	122	398	0	9	9	22	63	60	50	18	31	12	45	4	86	2	0	44	11
NZ_CP027476.1:2783118:2783285	NRS_RS14675	SA	0	0	0	0	0	0	0	0	0	0	0	0	0	0	0	0	0	0	0	0	0	0	0	0	0	0	0	0	0	0	0	0	0	0	0	0	0	0	0	0	0	0	0	0	0	0	0
NZ_CP027476.1:2783288:2783737	NRS_2610	SA	0	48	6	32	0	88	27	0	0	4	0	0	34	52	57	0	4882	2765	0	2347	0	3127	3351	0	0	4236	5539	455	568	1346	0	29	15	49	46	36	70	77	85	44	52	8	308	162	1	745	232
NZ_CP027476.1:2784104:2785633	NRS_2611	SA	0	1620	945	1234	445	699	2081	7	6	127	0	0	1738	918	1376	0	14339	7639	1	9482	0	10459	11555	0	4	12498	16487	1513	1598	4159	0	780	619	801	258	429	392	1650	2573	1618	595	419	104498	49	95	93675	19894
NZ_CP027476.1:2786057:2786584	NRS_2612	SA	1	2152	960	1722	1791	197	3921	9	6	1215	0	2	1228	949	1672	1	7290	3881	1	3920	2	5040	5562	0	9	6181	7537	716	776	1806	0	2082	2166	1681	989	1106	1149	3263	4226	2846	490	2212	7189	622	3	1594	597
NZ_CP027476.1:2786842:2787300	NRS_2613	SA	0	0	0	0	0	0	0	0	0	0	0	0	0	0	0	0	0	0	0	0	0	0	0	0	0	0	0	0	0	0	0	0	0	0	0	0	0	0	0	0	0	0	0	0	0	0	0
NZ_CP027476.1:2787540:2789414	NRS_2614	SA	0	107	61	82	71	0	145	5	18	93	0	0	300	207	252	1	9147	4956	1	5865	0	6288	7076	0	0	7930	10351	918	1009	2654	0	113	140	114	48	80	66	67	102	37	65	7	42	116	1	75	8
NZ_CP027476.1:278820:280295	NRS_241	SA	1	192	148	262	154	184	602	10	93	320	1	0	651	398	916	1	7603	4192	0	5064	0	5349	6147	0	4	6605	8672	738	921	750	0	228	227	338	150	244	188	911	1448	754	91	16	581	9	0	462	52
NZ_CP027476.1:2789491:2791443	NRS_2615	SA	0	191	120	170	133	21	465	0	0	44	0	1	194	99	197	0	5207	2773	0	2812	0	3346	3805	0	0	4598	5764	512	538	1434	0	223	192	195	80	92	100	144	174	133	79	4	48	3	0	21	54
NZ_CP027476.1:2791457:2792395	NRS_2616	SA	0	748	423	544	401	477	1416	23	333	359	0	0	888	570	891	0	4772	2586	1	3042	0	3309	3768	0	2	4081	5257	480	511	1325	0	363	438	508	222	284	297	394	562	376	269	12	31	1	1	164	110
NZ_CP027476.1:2792507:2795488	NRS_2617	SA	0	688	363	549	349	373	1591	3	8	162	0	0	1040	726	1230	0	6975	3817	1	4435	0	4764	5443	0	2	6075	7723	651	697	1964	0	335	324	486	263	326	284	480	600	444	139	15	228	31	1	290	184
NZ_CP027476.1:2795699:2797558	NRS_2618	SA	0	1073	726	987	582	390	1794	10	55	645	0	1	4396	1962	3699	0	7152	3888	0	4616	0	5066	5554	0	5	6138	8040	692	847	2202	0	825	866	1291	630	927	816	1207	1586	1112	572	54	1362	48	130	1062	811
NZ_CP027476.1:2797825:2798385	NRS_2619	SA	0	0	0	0	0	0	0	0	0	0	0	0	0	0	0	0	0	0	0	0	0	0	0	0	0	0	0	0	0	0	0	0	0	0	0	0	0	0	0	0	0	0	0	0	0	0	0
NZ_CP027476.1:2798553:2800460	NRS_2620	SA	0	397	233	382	195	153	882	6	46	149	0	0	632	343	687	0	7091	3908	0	4313	0	4858	5377	0	1	6204	7910	716	798	1973	0	273	227	400	182	206	200	553	767	605	166	558	1424	87	99	1500	1341
NZ_CP027476.1:2800702:2802060	NRS_2621	SA	1	1072	594	710	453	289	2197	7	35	215	0	0	804	520	890	0	7061	3758	0	4206	0	4819	5374	0	4	5946	7821	693	760	1412	0	582	587	667	435	607	594	985	1388	853	410	217	735	326	16	784	1160
NZ_CP027476.1:2802053:2803561	NRS_2622	SA	1	1712	933	1412	813	678	3336	33	352	1053	0	0	1209	800	1295	1	8358	4068	0	5278	0	5782	6553	0	6	6581	9520	828	873	2650	0	737	717	964	526	680	626	1257	1581	1098	524	84	491	427	50	1314	1633
NZ_CP027476.1:2803579:2805969	NRS_2623	SA	0	1213	639	1026	758	281	2312	10	32	120	0	0	915	567	787	1	6770	3544	0	3886	0	4680	5212	0	2	5800	7116	662	677	1876	0	749	667	661	448	551	466	1141	1553	1056	444	50	1037	69	200	1095	1374
NZ_CP027476.1:280493:280849	NRS_242	SA	0	0	0	0	0	0	0	0	0	0	0	0	0	0	0	0	0	0	0	0	0	0	0	0	0	0	0	0	0	0	0	0	0	0	0	0	0	0	0	0	0	0	0	0	0	0	0
NZ_CP027476.1:2805959:2806918	NRS_2624	SA	0	409	173	309	111	271	435	106	776	41	0	0	426	302	507	0	7702	4270	1	5110	0	5629	6447	0	1	6869	8905	835	953	2592	0	114	130	161	169	264	228	889	1149	843	96	166	546	109	18	898	481
NZ_CP027476.1:2806896:2808464	NRS_2625	SA	0	440	220	305	251	180	779	15	60	150	0	1	294	251	368	1	6625	3597	0	4265	0	4977	5279	0	0	5899	7860	679	679	2226	0	206	190	205	231	357	285	1221	1598	1212	118	23	1113	58	1	1139	739
NZ_CP027476.1:2808454:2810007	NRS_2626	SA	0	67	29	77	8	0	155	0	1	54	0	0	59	74	117	0	4995	2840	0	2781	0	3366	3851	0	1	4264	5408	479	601	1460	0	31	27	48	56	68	63	219	287	206	26	7	217	19	0	281	109
NZ_CP027476.1:2810018:2811229	NRS_2627	SA	0	10	7	26	4	0	17	0	2	14	0	0	65	65	85	0	3258	1710	0	1679	0	2025	2361	0	0	2808	3210	331	313	917	0	31	23	37	23	41	29	118	193	106	9	2	78	0	0	35	161
NZ_CP027476.1:281006:281179	NRS_243	SA	0	0	0	0	0	0	0	0	0	0	0	0	0	0	0	0	0	0	0	0	0	0	0	0	0	0	0	0	0	0	0	0	0	0	0	0	0	0	0	0	0	0	0	0	0	0	0
NZ_CP027476.1:2811359:2818174	NRS_2628	SA	0	480	224	293	127	7	825	1	4	223	0	0	535	354	603	0	10274	5355	0	5489	0	8529	9605	0	1	9311	9073	1111	1108	339	0	330	361	290	443	810	615	2783	4104	2581	204	40	1852	25	20	2298	1463
NZ_CP027476.1:281205:282350	NRS_244	SA	0	884	527	830	383	313	2194	2	2	562	1	0	2113	1159	2093	0	3959	2108	0	1980	0	2545	2814	0	7	3454	4278	406	360	987	0	1070	1217	1127	366	584	412	1912	2376	1471	336	57	298	7	1	246	192
NZ_CP027476.1:2818719:2819411	NRS_2629	SA	0	205	97	184	59	9	372	0	0	87	0	0	116	100	189	0	4843	2547	1	2484	0	3269	3533	0	0	4173	4914	481	428	1273	0	130	89	108	71	92	102	134	282	152	86	4	86	1	1	236	49
NZ_CP027476.1:2820092:2820394	NRS_RS14785	SA	0	0	0	0	0	0	0	0	0	0	0	0	0	0	0	0	0	0	0	0	0	0	0	0	0	0	0	0	0	0	0	0	0	0	0	0	0	0	0	0	0	0	0	0	0	0	0
NZ_CP027476.1:2820548:2820907	NRS_2631	SA	0	0	0	0	0	0	0	0	0	0	0	0	0	0	0	0	0	0	0	0	0	0	0	0	0	0	0	0	0	0	0	0	0	0	0	0	0	0	0	0	0	0	0	0	0	0	0
NZ_CP027476.1:2820992:2821603	NRS_2632	SA	1	1529	898	1420	945	825	2696	3	4	117	0	1	1251	796	1000	1	9183	5019	1	5767	1	6826	7557	0	8	8162	10180	1020	1061	1894	0	716	705	836	441	642	539	1241	1806	1360	583	597	1068	30	4	810	341
NZ_CP027476.1:2821682:2822158	NRS_2633	SA	0	0	0	0	0	0	0	0	0	0	0	0	0	0	0	0	0	0	0	0	0	0	0	0	0	0	0	0	0	0	0	0	0	0	0	0	0	0	0	0	0	0	0	0	0	0	0
NZ_CP027476.1:2822161:2822661	NRS_2634	SA	1	288	129	205	100	9	501	0	0	31	0	1	220	168	289	3	11528	6279	0	7338	0	8501	9356	0	0	10159	12689	1179	1406	3802	0	151	117	167	69	90	138	132	256	227	85	7	7	279	0	19	25
NZ_CP027476.1:2822896:2823663	NRS_2635	SA	0	15	7	8	3	0	34	0	0	62	0	0	16	25	42	0	1762	975	0	922	0	1191	1179	0	0	1478	1763	175	185	432	0	6	10	9	4	3	8	10	17	12	6	2	8	1	1	11	10
NZ_CP027476.1:2823660:2824352	NRS_2636	SA	0	41	42	108	3	0	159	0	0	0	0	0	102	114	186	0	6566	3503	0	3429	1	4328	4772	0	0	5487	6739	603	665	1847	0	32	50	37	26	30	67	25	33	45	10	4	70	0	1	41	12
NZ_CP027476.1:2824369:2825031	NRS_2637	SA	0	115	42	98	48	2	155	0	3	13	0	2	345	244	546	0	9624	5138	1	6535	1	7152	8052	0	0	8490	11269	981	1171	3211	0	61	76	148	62	85	92	136	150	79	58	15	288	4	0	243	17
NZ_CP027476.1:282505:282612	NRS_RS01325	SA	0	0	0	0	0	0	0	0	0	0	0	0	0	0	0	0	0	0	0	0	0	0	0	0	0	0	0	0	0	0	0	0	0	0	0	0	0	0	0	0	0	0	0	0	0	0	0
NZ_CP027476.1:2825879:2826439	NRS_2638	SA	1	24159	13843	21112	12797	13267	42812	1820	17251	12379	959	1	13940	9708	14316	1	19213	10013	3	13119	0	14306	15863	0	190	17379	22674	1947	2295	5754	0	33964	38560	38223	19774	28528	24231	35333	56424	34336	18377	35550	39190	2773	2793	6008	7991
NZ_CP027476.1:2826603:2827841	NRS_2639	SA	0	4	3	16	0	0	48	0	0	3	0	1	42	75	158	0	9351	4951	0	5039	0	5787	6753	0	0	7699	9921	920	978	2294	0	3	6	16	20	5	7	13	31	12	1	5	6	1	0	9	0
NZ_CP027476.1:2827805:2828110	NRS_RS14835	SA	0	0	0	0	0	0	0	0	0	0	0	0	0	0	0	0	0	0	0	0	0	0	0	0	0	0	0	0	0	0	0	0	0	0	0	0	0	0	0	0	0	0	0	0	0	0	0
NZ_CP027476.1:2828107:2828979	NRS_2640	SA	0	91	52	99	17	0	234	0	18	234	0	0	194	157	264	1	7378	4010	1	4097	0	4792	5239	0	0	6218	8094	732	794	1342	0	96	115	136	122	150	181	97	203	111	109	8	300	3	0	104	79
NZ_CP027476.1:2828966:2830018	NRS_2641	SA	0	9	2	6	1	0	8	2	22	12	0	0	6	6	8	0	375	186	0	188	0	203	245	0	0	306	349	34	32	82	0	6	6	10	9	11	11	9	15	14	4	1	10	0	1	4	6
NZ_CP027476.1:282923:283876	NRS_245	SA	0	0	0	0	0	0	0	0	0	0	0	0	0	0	0	0	0	0	0	0	0	0	0	0	0	0	0	0	0	0	0	0	0	0	0	0	0	0	0	0	0	0	0	0	0	0	0
NZ_CP027476.1:2830465:2832507	NRS_2642	SA	0	100	62	116	153	1	244	68	920	386	0	0	154	178	263	2	11191	5882	0	6636	1	8118	8731	0	0	9804	12263	1123	1048	2445	0	275	357	359	123	218	165	236	401	348	45	1136	2044	4415	338	5575	17293
NZ_CP027476.1:2833228:2833407	NRS_2643	SA	0	0	0	0	0	0	0	0	0	0	0	0	0	0	0	0	0	0	0	0	0	0	0	0	0	0	0	0	0	0	0	0	0	0	0	0	0	0	0	0	0	0	0	0	0	0	0
NZ_CP027476.1:2834984:2835688	NRS_2646	SA	0	399	283	511	382	2	1430	6	68	7	1	0	175	106	193	0	4946	2596	0	2750	0	3361	3765	0	0	4327	5186	470	515	283	0	438	356	457	521	644	593	3188	3443	2152	197	145	290	10	0	967	956
NZ_CP027476.1:2835681:2836259	NRS_2647	SA	0	163	91	175	180	71	530	2	1	19	0	0	164	137	268	0	7383	3775	0	4055	0	5113	5545	0	3	6469	7691	756	708	2081	0	102	114	100	188	155	196	1489	1450	772	45	16	195	2	1	339	217
NZ_CP027476.1:2836256:2836834	NRS_2648	SA	1	48	27	8	69	0	131	0	11	44	0	0	132	213	373	1	19690	10170	2	12733	0	14343	15389	0	0	17259	22343	1899	2043	3581	0	34	20	33	38	109	75	706	776	342	50	7	50	8	0	112	390
NZ_CP027476.1:2836803:2837816	NRS_2649	SA	0	28	28	56	18	0	186	1	0	49	0	0	161	155	328	0	9674	5290	0	5911	0	7102	7571	0	0	8856	10901	1018	1154	2777	0	30	48	70	52	64	52	853	1142	505	40	12	8	5	1	25	72
NZ_CP027476.1:2837832:2839082	NRS_2650	SA	0	32	9	18	3	6	89	0	0	34	0	0	33	28	64	1	2320	1248	0	1097	0	1438	1521	0	0	1863	2326	231	200	1	0	9	8	23	21	21	16	167	204	185	12	2	34	4	2	43	41
NZ_CP027476.1:2839075:2839689	NRS_2651	SA	1	1011	754	887	247	12	2353	142	1909	248	1	1	549	402	974	0	18363	9770	0	12688	0	13389	15246	0	10	16156	21971	1838	1987	5908	0	389	384	749	777	1126	841	6566	11123	6971	391	28	745	12	4	1535	2037
NZ_CP027476.1:2839707:2840525	NRS_2652	SA	0	224	103	151	82	1	597	20	151	180	0	1	161	159	264	1	7202	3971	1	4169	0	4918	5414	0	1	6294	8114	734	743	1997	0	129	80	186	169	291	225	1134	1600	1316	74	31	159	167	2	241	131
NZ_CP027476.1:284044:284169	NRS_RS15365	SA	0	0	0	0	0	0	0	0	0	0	0	0	0	0	0	0	0	0	0	0	0	0	0	0	0	0	0	0	0	0	0	0	0	0	0	0	0	0	0	0	0	0	0	0	0	0	0
NZ_CP027476.1:2840830:2841954	NRS_2653	SA	0	246	108	183	74	6	522	3	0	45	0	0	520	401	859	1	10064	5386	0	6658	0	7152	8253	0	0	8837	11467	1066	1172	3252	0	204	187	277	586	818	696	561	671	438	120	6	127	357	16	146	167
NZ_CP027476.1:284196:285725	NRS_246	SA	0	389	278	400	151	493	650	1	2	267	0	1	205	140	202	1	4522	2332	0	2581	0	2841	3100	0	0	3718	4818	399	438	1265	0	153	160	210	101	169	116	93	100	70	113	16	90	3	0	147	7
NZ_CP027476.1:2842072:2842569	NRS_2654	SA	0	3	5	4	7	0	20	0	0	6	0	0	4	1	3	0	11	3	0	9	0	13	12	0	0	17	15	3	2	2	0	3	3	10	1	6	6	1	7	5	0	0	0	0	0	0	1
NZ_CP027476.1:2842616:2843449	NRS_2655	SA	0	292	155	181	124	111	931	0	0	76	1	0	649	502	1175	0	13825	7656	1	9529	2	10727	11798	0	0	12465	16658	1490	1796	4925	0	266	308	439	244	321	343	508	684	405	147	299	129	221	1	120	102
NZ_CP027476.1:2843446:2845158	NRS_2656	SA	0	235	117	224	71	7	609	0	0	38	0	0	216	137	328	0	5599	3101	0	3078	0	3687	4123	0	0	4814	5877	495	618	1516	0	109	105	168	82	120	133	165	293	306	74	22	91	3	0	109	151
NZ_CP027476.1:2845211:2845765	NRS_2657	SA	0	156	111	113	78	11	594	5	0	15	0	0	108	103	175	1	4209	2140	0	2277	0	2589	2903	0	0	3377	4132	340	417	612	0	97	78	132	77	74	124	163	158	179	49	7	102	2	0	46	118
NZ_CP027476.1:2845794:2846642	NRS_2658	SA	0	220	145	227	113	68	613	0	2	15	1	0	122	126	222	1	7470	3987	2	3989	0	5042	5463	0	3	6260	7796	727	776	2111	0	109	77	142	112	105	119	112	152	187	86	88	11	1	143	112	278
NZ_CP027476.1:2847022:2847537	NRS_2659	SA	0	33	12	36	27	26	66	0	0	10	0	0	21	12	14	0	182	109	0	126	0	87	132	0	1	144	155	14	17	27	0	17	18	26	6	11	8	27	57	38	29	87	42	19	7	10	9
NZ_CP027476.1:2847686:2848657	NRS_2660	SA	0	188	131	188	77	6	363	0	1	87	1	0	178	160	233	0	7621	4053	1	4219	0	5441	5786	0	1	6739	8364	775	744	2107	0	191	179	156	74	141	114	104	233	127	71	25	85	1	4	193	331
NZ_CP027476.1:2848901:2849857	NRS_2661	SA	0	154	123	105	13	1	278	0	0	89	0	1	214	257	386	1	13575	6938	0	8521	0	9886	11112	1	2	11960	14902	1379	1472	4455	0	135	122	54	99	89	198	189	224	161	59	16	38	4	1	58	11
NZ_CP027476.1:2850009:2850647	NRS_2662	SA	0	11	41	5	24	0	47	0	0	26	0	0	45	57	84	0	5283	2771	0	2845	1	3587	3931	0	0	4614	5621	508	504	0	0	2	4	6	6	3	6	11	6	18	1	2	2	0	2	0	0
NZ_CP027476.1:2850766:2851533	NRS_2663	SA	1	2124	1210	1703	1117	442	3950	8	58	3850	1	3	1729	1070	1585	1	12057	6560	1	7103	2	8232	9292	0	3	10667	13548	1191	1374	0	0	1010	1135	1413	598	903	852	1640	2050	1865	991	41	216	16	6	326	482
NZ_CP027476.1:2851523:2851861	NRS_2664	SA	0	0	0	0	0	0	0	0	0	0	0	0	0	0	0	0	0	0	0	0	0	0	0	0	0	0	0	0	0	0	0	0	0	0	0	0	0	0	0	0	0	0	0	0	0	0	0
NZ_CP027476.1:2852028:2852492	NRS_2665	SA	0	0	0	0	0	0	0	0	0	0	0	0	0	0	0	0	0	0	0	0	0	0	0	0	0	0	0	0	0	0	0	0	0	0	0	0	0	0	0	0	0	0	0	0	0	0	0
NZ_CP027476.1:2852730:2854148	NRS_2666	SA	0	507	252	493	287	243	884	2	2	537	0	1	1842	1257	1426	1	8641	4619	0	5388	0	6167	6859	0	2	7635	10021	885	952	2379	0	288	311	408	183	241	204	439	510	298	160	10	77	6	0	203	3
NZ_CP027476.1:2854561:2855469	NRS_2667	SA	1	1420	782	963	532	255	3341	7	12	246	0	1	1009	645	1187	1	7589	4161	1	4548	0	5156	5796	0	13	6504	8316	769	825	922	0	364	468	851	486	658	658	1056	1418	998	348	10	216	17	3	155	174
NZ_CP027476.1:2855694:2856269	NRS_2668	SA	0	299	122	207	29	0	255	89	851	189	1	3	885	578	615	0	14673	8186	0	10004	0	11025	12702	0	0	13291	17627	1641	1845	823	0	185	147	110	93	140	113	247	437	283	105	6	9	4	137	230	233
NZ_CP027476.1:2856434:2857450	NRS_2669	SA	0	356	132	261	145	128	661	3	0	94	0	0	542	288	568	0	6855	3618	0	3844	0	4733	5176	0	2	5896	7050	658	737	1891	0	156	110	222	113	122	137	1257	1835	1204	96	7	106	9	2	124	229
NZ_CP027476.1:2857693:2858487	NRS_2670	SA	0	290	265	377	65	1	839	1	0	95	0	1	598	419	811	0	7097	3954	0	4593	1	5184	5856	0	1	6477	8029	739	840	2367	0	277	291	340	202	313	220	865	1145	816	164	13	320	2	5	586	308
NZ_CP027476.1:2858621:2859133	NRS_2671	SA	0	0	0	0	0	0	0	0	0	0	0	0	0	0	0	0	0	0	0	0	0	0	0	0	0	0	0	0	0	0	0	0	0	0	0	0	0	0	0	0	0	0	0	0	0	0	0
NZ_CP027476.1:2859416:2860174	NRS_2672	SA	0	57	45	35	48	66	183	0	0	44	0	1	23	32	56	0	2054	1114	1	1219	0	1419	1562	0	3	1811	2210	206	224	609	0	16	12	25	17	15	20	19	15	18	17	1	5	4	1	5	14
NZ_CP027476.1:2860164:2862044	NRS_2673	SA	2	70	42	64	8	0	123	0	0	77	0	0	75	84	169	0	6423	3590	0	3962	0	4382	4940	0	0	5474	7226	679	745	2012	0	41	38	53	46	55	52	29	76	40	19	8	185	0	2	77	57
NZ_CP027476.1:286087:287022	NRS_247	SA	0	2756	1898	2663	1263	883	5767	62	419	517	1	1	2362	1381	2378	0	12883	7058	1	8643	0	9260	10172	0	7	11421	15357	1298	1493	3845	0	1924	1770	2310	1055	1507	1505	1474	2003	1177	997	347	657	26	19	836	1111
NZ_CP027476.1:2862137:2862328	NRS_2674	SA	0	0	0	0	0	0	0	0	0	0	0	0	0	0	0	0	0	0	0	0	0	0	0	0	0	0	0	0	0	0	0	0	0	0	0	0	0	0	0	0	0	0	0	0	0	0	0
NZ_CP027476.1:2862936:2863433	NRS_2676	SA	0	0	0	0	0	0	0	0	0	0	0	0	0	0	0	0	0	0	0	0	0	0	0	0	0	0	0	0	0	0	0	0	0	0	0	0	0	0	0	0	0	0	0	0	0	0	0
NZ_CP027476.1:2863891:2864082	NRS_2677	SA	0	0	0	0	0	0	0	0	0	0	0	0	0	0	0	0	0	0	0	0	0	0	0	0	0	0	0	0	0	0	0	0	0	0	0	0	0	0	0	0	0	0	0	0	0	0	0
NZ_CP027476.1:2864475:2864675	NRS_2678	SA	0	0	0	0	0	0	0	0	0	0	0	0	0	0	0	0	0	0	0	0	0	0	0	0	0	0	0	0	0	0	0	0	0	0	0	0	0	0	0	0	0	0	0	0	0	0	0
NZ_CP027476.1:2864802:2865371	NRS_2679	SA	0	89	54	123	54	0	246	0	0	9	0	0	35	51	56	0	3060	1545	0	1437	1	2056	2233	0	0	2676	2901	278	281	729	0	106	100	60	24	66	28	53	66	70	40	0	117	2	0	34	28
NZ_CP027476.1:2865631:2866026	NRS_2680	SA	0	1362	732	1058	506	1120	1307	2	1	44	0	0	611	459	398	0	10197	5043	0	5097	0	6888	7575	1	6	8940	10512	1047	961	2483	0	588	563	434	94	213	115	330	546	299	375	134	515	7	0	633	211
NZ_CP027476.1:2866094:2866447	NRS_2681	SA	0	0	0	0	0	0	0	0	0	0	0	0	0	0	0	0	0	0	0	0	0	0	0	0	0	0	0	0	0	0	0	0	0	0	0	0	0	0	0	0	0	0	0	0	0	0	0
NZ_CP027476.1:2866900:2867739	NRS_2682	SA	1	16892	10347	14182	9815	8315	20094	254	2232	3955	4	0	11885	6203	6250	0	10349	5316	2	6248	1	7321	8062	1	44	9021	11391	990	970	3304	0	7496	8743	8401	6258	8867	8615	5514	7802	5621	7630	724	3373	458	78	4187	3619
NZ_CP027476.1:2867782:2868501	NRS_2683	SA	42	10901	6758	9095	5882	3426	12333	49	299	866	1	1	7716	4118	3779	1	12330	6268	2	7980	0	8762	9791	1	18	10906	14049	1208	1223	2706	0	4988	5011	4953	3921	6166	4985	2536	3554	2381	4046	74	1734	196	72	2355	1632
NZ_CP027476.1:2868501:2870378	NRS_2684	SA	0	3171	2027	3116	1867	1361	4311	43	281	848	0	1	4457	2589	2541	0	4656	2389	0	2657	0	3155	3386	0	16	3977	4889	414	387	1379	0	2802	2714	2417	1796	2788	2310	1115	1669	1283	1638	179	962	183	43	772	817
NZ_CP027476.1:2870445:2871824	NRS_2685	SA	1	3320	2092	3023	1920	966	4535	9	30	444	1	0	3342	1902	2342	2	10266	5237	1	6550	0	7160	8143	1	10	8942	11500	975	890	3097	0	2186	2037	1884	1682	2666	2289	1305	1786	1174	1134	25	1120	30	69	1922	990
NZ_CP027476.1:287132:287230	NRS_RS01350	SA	0	0	0	0	0	0	0	0	0	0	0	0	0	0	0	0	0	0	0	0	0	0	0	0	0	0	0	0	0	0	0	0	0	0	0	0	0	0	0	0	0	0	0	0	0	0	0
NZ_CP027476.1:2871963:2872316	NRS_2686	SA	0	0	0	0	0	0	0	0	0	0	0	0	0	0	0	0	0	0	0	0	0	0	0	0	0	0	0	0	0	0	0	0	0	0	0	0	0	0	0	0	0	0	0	0	0	0	0
NZ_CP027476.1:2872437:2872574	NRS_2687	SA	0	0	0	0	0	0	0	0	0	0	0	0	0	0	0	0	0	0	0	0	0	0	0	0	0	0	0	0	0	0	0	0	0	0	0	0	0	0	0	0	0	0	0	0	0	0	0
NZ_CP027476.1:287361:289457	NRS_248	SA	0	22	10	35	6	0	61	0	0	17	0	0	33	59	79	1	5932	3171	0	3204	0	3405	3999	0	0	4922	6225	550	578	662	0	5	8	14	8	13	13	24	28	24	9	2	13	1	1	12	3
NZ_CP027476.1:28819:29607	NRS_32	SA	0	1273	608	945	616	811	3226	6	0	692	0	1	866	519	850	0	4030	2189	1	2349	0	2597	2829	0	4	3451	4391	386	421	288	0	1054	875	1075	738	898	858	871	1215	889	370	46	727	8	9	472	383
NZ_CP027476.1:289442:289909	NRS_249	SA	0	91	7	45	0	258	105	0	2	0	0	1	134	142	250	0	12688	6855	1	7656	0	8816	9926	0	1	10937	14250	1277	1325	4861	0	54	43	47	50	51	54	61	113	65	55	7	60	0	0	1	175
NZ_CP027476.1:289932:290210	NRS_250	SA	0	0	0	0	0	0	0	0	0	0	0	0	0	0	0	0	0	0	0	0	0	0	0	0	0	0	0	0	0	0	0	0	0	0	0	0	0	0	0	0	0	0	0	0	0	0	0
NZ_CP027476.1:290437:291696	NRS_251	SA	0	68	28	6	0	0	184	1	11	3	0	0	53	75	147	1	8478	4575	0	4987	0	5775	6677	0	0	7383	9570	873	978	5791	0	22	6	41	6	37	38	37	18	20	4	18	64	10	3	15	33
NZ_CP027476.1:291714:292769	NRS_252	SA	0	100	68	88	70	0	250	2	5	10	0	0	100	93	176	0	8639	4884	2	5643	0	5988	6539	0	0	7563	10175	870	1038	2863	0	59	57	95	57	70	94	102	105	82	49	10	104	4	1	10	40
NZ_CP027476.1:292771:292917	NRS_253	SA	0	0	0	0	0	0	0	0	0	0	0	0	0	0	0	0	0	0	0	0	0	0	0	0	0	0	0	0	0	0	0	0	0	0	0	0	0	0	0	0	0	0	0	0	0	0	0
NZ_CP027476.1:292941:293984	NRS_254	SA	0	25	52	37	12	0	66	2	2	9	0	0	36	68	103	0	6760	3639	0	3611	0	4419	4943	0	0	5655	7147	686	683	1777	0	17	26	21	10	2	24	24	23	51	12	3	1	0	0	43	23
NZ_CP027476.1:294512:295228	NRS_255	SA	0	2183	1194	1641	1058	634	6004	11	10	355	0	1	1324	795	1678	0	2994	1594	0	1547	0	2015	2212	0	12	2508	2783	278	291	292	0	2240	1886	1905	576	838	728	793	1163	954	907	14	460	41	1	691	945
NZ_CP027476.1:295221:296246	NRS_256	SA	0	9657	5254	6915	4525	3900	21005	176	1437	2115	3	0	8247	4854	11296	0	12620	6930	0	8063	0	9509	10621	1	42	11341	14044	1429	1460	3746	0	7472	7197	6912	2256	3577	3619	3256	5050	3374	3632	221	2379	255	133	4553	3003
NZ_CP027476.1:296268:297962	NRS_257	SA	0	1358	748	1258	620	560	3612	7	106	569	0	1	1369	826	1944	1	7959	4175	0	4062	0	5113	5857	0	7	6684	7984	739	840	1443	0	1112	1139	1125	409	493	549	448	737	522	543	17	160	6	4	275	642
NZ_CP027476.1:298390:299559	NRS_258	SA	1	1296	754	1094	568	836	3764	15	3	1187	0	1	3978	2329	5014	0	8542	4601	0	5608	0	5803	6926	0	1	7290	9332	868	1040	2347	0	1420	1232	1612	1085	1567	1475	2041	2772	1834	702	30	382	11	19	456	740
NZ_CP027476.1:299835:300551	NRS_259	SA	1	4661	3152	5173	2535	2145	11382	84	648	3998	2	1	10586	4893	9389	1	5192	2782	0	2685	0	3314	3808	0	33	4472	5112	504	555	1386	0	4620	5522	6489	3777	4755	4519	6290	7782	6247	2729	574	3369	505	111	3526	2558
NZ_CP027476.1:29997:30797	NRS_33	SA	0	7952	5111	7905	4500	1612	18186	803	8409	4406	1	2	2000	1193	1826	1	7585	4207	0	4646	0	5323	6025	0	18	6767	8639	806	747	2485	0	5468	6462	7982	4940	6819	6087	8256	11102	6422	3201	2670	5750	302	108	1793	1709
NZ_CP027476.1:300544:301569	NRS_260	SA	1	5507	3173	4633	2761	3589	11038	22	25	635	10	0	6743	3839	6521	1	6521	3452	1	4034	1	4810	5543	0	36	5887	7045	674	764	2036	0	4563	4448	4841	3101	4230	4172	5468	8122	5537	2417	95	1978	62	89	3132	2079
NZ_CP027476.1:301591:303279	NRS_261	SA	1	2803	1790	2586	1398	3053	6873	75	407	2140	1	1	11052	6732	12292	1	11767	6214	1	7400	1	8570	9654	0	36	10276	12795	1169	1394	3743	0	2463	2157	2586	1702	2382	2336	2848	4191	2869	1248	193	1301	476	47	1671	1546
NZ_CP027476.1:303312:305036	NRS_262	SA	0	6990	3835	6613	4447	4682	14178	270	2117	3354	3	1	18742	10928	18459	0	10101	5567	0	6116	0	6754	7442	0	61	8459	11440	1016	1081	2335	0	5701	5372	6458	4203	5887	5674	6239	9451	6528	3303	958	3279	718	157	3806	3525
NZ_CP027476.1:305176:305850	NRS_263	SA	0	6739	3428	5516	3498	2621	13778	33	12	867	4	0	6105	3280	4789	1	12105	6672	1	7658	1	8549	9183	0	45	10476	14299	1152	1366	1	0	8485	9542	6279	2078	3600	2885	3345	5398	3401	3265	1238	3926	65	20	3604	2292
[truncated: 3,231 more rows]
[truncated: 39 more columns]

## Sheet: TableS9(D)-expdb-CDS-CPMs
Supplemental Table S9 (D) Gene-level counts per million (medianCPM of probes for each CDS) of MIP data mapped to genomes of the strains with which experiments were conducted (S.a. USA300, S.e. Tu3298).
CDSid	species	S12ML:SE(10ng)	S13ML:SA(10ng)	S14ML:SE+SA_50:50mix(10ng)	S15ML:SE+SA_50:50mix(10ng)	S16ML:SE+SA_50:50mix(1ng)	S17ML:SE+SA_50:50mix(100pg)	S18ML:SE+SA_50:50co(10ng)	S19ML:RHE_SE_1-32_G04(10ng)	S20ML:RHE_stapha_HL_SA_E04(10ng)	S21ML:RHE_SE+SAmix(G04+E04)(10ng)	S22ML:LowTemp_CTRL_SE(50pg)	S23ML:SE(50ng)	S24ML:SA(100ng)	S25ML:SE+SA_50:50mix(50ng)	S26ML:SE+SA_50:50co(50ng)	S28ML:gDNA.SE(10–100ng)low(10ng)	S29ML:gDNA.SA(10–100ng)low(10ng)	S30ML:gDNA.SE+SA_50:50mix(10ng)	S31ML:gDNA.SE(50ng)	S32ML:gDNA.SA(50ng)	S33ML:gDNA.SE(1ng)	S34ML:gDNA.SA(1ng)	S35ML:gDNA.SE+SA_50:50mix(1ng)	S36ML:gDNA.SE(1ng)+Hu(10ng)	S37ML:gDNA.SE(10ng)+Mstool(100ng)	S38ML:gDNA.SE:SA_5:95mix(10ng)	S39ML:gDNA.SE:SA_5:95mix(50ng)	S40ML:gDNA.SE:SA_95:5mix(10ng)	S41ML:gDNA.SE:SA_95:5mix(50ng)	S42ML:gDNA.ICHT_24_3_HSource_wH4	S43ML:gDNA_HuBlood(10ng)	S44ML:SPIA1/2_SE+SA_50:50mix(10ng)_BR1_CTRL	S45ML:SPIA1/2_SE+SA_50:50mix(10ng)_BR2_CTRL	S46ML:SPIA1/2_SE+SA_50:50mix(10ng)_BR3_CTRL	S47ML:SPIA1/2_SE+SA_50:50mix(10ng)_BR1_Urea	S48ML:SPIA1/2_SE+SA_50:50mix(10ng)_BR2_Urea	S49ML:SPIA1/2_SE+SA_50:50mix(10ng)_BR3_Urea	S50ML:SPIA1/2_SE+SA_50:50mix(10ng)_BR1_Acidic	S51ML:SPIA1/2_SE+SA_50:50mix(10ng)_BR2_Acidic	S52ML:SPIA1/2_SE+SA_50:50mix(10ng)_BR3_Acidic	S53ML:SPIA1/2_SE+SA_50:50mix(10ng)_Apr	S54ML:RHE_SPIA1/2_SE+SA_H02+B03mix(10ng)	S55ML:RHE_SPIA1/2_SE+SA_A01+C03mix(10ng)	S56ML:RHE_SPIA1/2_SE+SA_D02+F04mix(10ng)	S57ML:RHE_SPIA1/2_SE+SA_E03+C07mix(10ng)	S58ML:RHE_SPIA1/2_SE+SA_B01+D07mix(10ng)	S59ML:RHE_SPIA1/2_SE+SA_C01+G07mix(10ng)	S60ML:SPIA1/2_HuLeftNasal
NRS_1	SA	0	0	0	0	0	0	0	0	0	0	0	0	0	0	0	0	0	0	0	0	0	0	0	0	0	0	0	0	0	0	0	0	0	0	0	0	0	0	0	0	0	0	0	0	0	0	0	0
NRS_3	SA	0	0	0	0	0	0	0	0	0	0	0	0	0	0	0	0	0	0	0	0	0	0	0	0	0	0	0	0	0	0	0	0	0	0	0	0	0	0	0	0	0	0	0	0	0	0	0	0
NRS_4	SA	0	0	0	0	0	0	0	0	0	0	0	0	0	0	0	0	0	0	0	0	0	0	0	0	0	0	0	0	0	0	0	0	0	0	0	0	0	0	0	0	0	0	0	0	0	0	0	0
NRS_7	SA	0	0	0	0	0	0	0	0	0	0	0	0	0	0	0	0	0	0	0	0	0	0	0	0	0	0	0	0	0	0	0	0	0	0	0	0	0	0	0	0	0	0	0	0	0	0	0	0
NRS_8	SA	0	0	0	0	0	0	0	0	0	0	0	0	0	0	0	0	0	0	0	0	0	0	0	0	0	0	0	0	0	0	0	0	0	0	0	0	0	0	0	0	0	0	0	0	0	0	0	0
NRS_6	SA	0	0	0	0	0	0	0	0	0	0	0	0	0	0	0	0	0	0	0	0	0	0	0	0	0	0	0	0	0	0	0	0	0	0	0	0	0	0	0	0	0	0	0	0	0	0	0	0
NRS_933	SA	0	432.338	192.957	196.224	179.189	252.16	405.538	18.4508	122.563	180.558	0	0	595.941	301.27	610.429	0.0638417	684.915	425.242	0	703.166	0	709.936	509.709	0	3.27524	623.777	672.629	49.4337	72.4387	295.765	0	266.43	231.285	213.93	212.589	217.965	197.201	187.095	184.026	199.394	178.372	11.8479	128.548	337.901	22.6827	51.4043	290.418	59.6445
NRS_934	SA	0	21.034	10.9182	13.6161	8.14061	5.81588	28.5104	0	0	37.9833	0	0	31.4119	17.9177	38.0737	0	291.78	172.435	0	253.507	0	262.821	191.788	0	0	267.944	275.049	19.0391	24.3613	113.984	0	12.6939	15.042	17.5399	15.9814	12.1398	13.0614	14.1987	11.0805	17.8182	14.7717	4.87855	3.67279	2.29865	0	1.38184	16.3126	9.94075
NRS_935	SA	0	35.3524	13.8577	17.3984	15.2277	0	51.2037	0	2.16287	41.0109	0	0	16.5465	8.85893	28.5553	0	453.557	276.099	0	398.053	0	445.747	305.09	0	0	416.298	416.733	31.0726	49.368	143.645	0	27.5273	10.6312	16.1022	29.7328	23.0381	26.3789	14.6356	15.1982	23.1516	16.36	5.57549	2.09874	2.29865	7.56089	17.1348	50.5424	0
NRS_936	SA	0	129.499	52.8061	50.4553	42.1396	129.196	92.2433	1.38381	33.1641	7.84438	0	0	116.976	61.4797	123.547	0	546.226	337.965	0	521.81	0	553.566	416.141	0.133219	0.436699	507.039	501.731	37.1177	52.998	32.2037	0	55.4825	40.9413	72.9392	67.8279	69.1144	61.4653	69.9013	67.1566	62.788	39.7088	20.2111	83.9494	5.74662	6.30074	40.9023	40.9153	19.8815
NRS_937	SA	0	328.055	128.603	160.822	177.657	217.161	328.317	39.6691	507.555	104.316	0	0.0894461	616.558	287.616	620.524	0	410.824	236.419	0	374.696	0	390.699	270.424	0	3.49359	379.818	380.297	25.5926	36.4613	153.674	0	307.222	252.773	169.457	234.703	230.243	174.792	135.434	143.672	175.394	162.012	1053.77	659.528	764.3	220.526	229.108	275.71	59.6445
NRS_938	SA	0	1023.19	517.038	561.439	472.251	331.194	1170.46	8.76411	5.04671	727.187	0.240427	0.0894461	1607.23	627.719	1925.41	0	829.239	508.927	0	793.416	0	829.493	596.974	0.133219	6.98718	789.91	796.321	57.4561	77.44	348.591	0	507.473	469.016	615.91	642.414	554.708	550.499	719.983	659.812	781.578	518.279	39.0284	418.436	141.367	64.2676	684.285	328.659	331.358
NRS_939	SA	0	288.141	132.173	150.61	135.421	69.0636	379.713	3.22888	16.582	98.8116	0	0	194.842	81.9285	227.096	0	628.484	397.53	0	629.425	0	601.434	454.258	0	2.18349	576.562	602.658	40.7899	56.3054	305.37	0	120.949	128.818	181.438	203.855	205.688	190.799	226.305	228.797	208.243	152.958	13.2418	182.328	29.8824	5.0406	85.3974	156.441	79.526
NRS_940	SA	0.0571467	582.998	318.411	332.385	223.627	110.813	560.172	11.0705	26.6755	56.6997	0.120213	0	301.731	123.292	279.495	0.0638417	428.042	295.8	0	460.788	0	453.497	319.646	0	4.36699	407.744	444.335	30.5642	42.7534	205.51	0	230.916	250.172	256.869	283.39	274.94	240.995	249.242	223.855	263.637	228.723	93.3894	76.8662	43.6743	16.3819	247.625	98.4106	135.857
NRS_941	SA	0	0	0	0	0	0	0	0	0	0	0	0	0	0	0	0	0	0	0	0	0	0	0	0	0	0	0	0	0	0	0	0	0	0	0	0	0	0	0	0	0	0	0	0	0	0	0	0
NRS_942	SA	0	2301.07	1162.99	1354.43	824.979	867.293	2419.42	64.5776	395.085	652.872	0.240427	0.0894461	1321.33	529.804	1355.17	0.0638417	1011.84	635.699	0.0990632	1151.24	0.12824	1081.15	785.985	0	14.6294	974.494	1051.12	72.5405	101.237	512.293	0	1286.51	1100.44	1184.76	1234.84	1262.82	1145.05	974.686	959.134	988.487	1006.86	109.419	653.494	383.874	394.427	805.61	380.539	1733
NRS_103	SA	0	0	0	0	0	0	0	0	0	0	0	0	0	0	0	0	0	0	0	0	0	0	0	0	0	0	0	0	0	0	0	0	0	0	0	0	0	0	0	0	0	0	0	0	0	0	0	0
NRS_944	SA	0.0571467	299.292	136.162	131.623	165.781	167.518	367.759	3.22888	12.2563	181.659	0	0.0894461	107.685	58.016	137.2	0.127683	759.19	461.33	0	724.077	0	747.091	555.555	0	2.62019	693.719	705.132	51.4676	70.2607	343.365	0	138.778	146.235	146.645	133.054	121.812	147.517	102.449	112.901	123.637	117.856	9.06017	132.745	10.3439	7.56089	145.922	48.4031	79.526
NRS_945	SA	0	109.859	46.5071	57.4147	59.2828	68.5443	99.4029	3.22888	58.3976	28.4875	0	0	156.175	53.3534	103.741	0	591.307	374.514	0	568.158	0	565.875	412.689	0	0	543.352	566.801	42.2588	57.7574	254.522	0	68.8896	71.0253	73.0351	66.7129	76.9777	59.5445	70.3382	55.1029	69.5759	66.8696	9.7571	72.6687	9.19459	3.78045	81.8046	15.7778	46.3902
NRS_946	SA	0	201.217	87.0303	80.0326	92.5156	58.1588	195.162	5.07396	152.843	69.636	0	0	59.019	28.1088	52.4955	0	168.509	107.991	0	132.684	0	148.051	101.597	0	0.218349	149.529	147.488	11.1861	16.1333	57.7689	0	120.093	89.0078	113.674	104.065	101.809	106.412	94.9129	93.585	109.091	79.7352	13.2418	86.5729	64.3621	35.2842	149.515	90.6555	26.5087
NRS_947	SA	0	124.684	53.331	58.3981	72.4993	14.9551	126.635	10.1479	147.075	43.901	0	0	100.96	47.4253	101.626	0.0638417	634.433	417.232	0	703.044	0	650.442	505.882	0	0.873397	602.643	645.027	46.7784	74.6974	303.816	0	87.7166	67.5193	66.805	71.1728	77.8054	65.8191	78.7482	70.9749	88.4851	59.4043	66.2089	21.7744	73.5567	59.227	44.4951	104.561	49.7038
NRS_950	SA	0	0	0	0	0	0	0	0	0	0	0	0	0	0	0	0	0	0	0	0	0	0	0	0	0	0	0	0	0	0	0	0	0	0	0	0	0	0	0	0	0	0	0	0	0	0	0	0
NRS_951	SA	0	0	0	0	0	0	0	0	0	0	0	0	0	0	0	0	0	0	0	0	0	0	0	0	0	0	0	0	0	0	0	0	0	0	0	0	0	0	0	0	0	0	0	0	0	0	0	0
NRS_952	SA	0	0	0	0	0	0	0	0	0	0	0	0	0	0	0	0	0	0	0	0	0	0	0	0	0	0	0	0	0	0	0	0	0	0	0	0	0	0	0	0	0	0	0	0	0	0	0	0
NRS_953	SA	0	0	0	0	0	0	0	0	0	0	0	0	0	0	0	0	0	0	0	0	0	0	0	0	0	0	0	0	0	0	0	0	0	0	0	0	0	0	0	0	0	0	0	0	0	0	0	0
NRS_954	SA	0	0	0	0	0	0	0	0	0	0	0	0	0	0	0	0	0	0	0	0	0	0	0	0	0	0	0	0	0	0	0	0	0	0	0	0	0	0	0	0	0	0	0	0	0	0	0	0
NRS_RS15275	SA	0	0	0	0	0	0	0	0	0	0	0	0	0	0	0	0	0	0	0	0	0	0	0	0	0	0	0	0	0	0	0	0	0	0	0	0	0	0	0	0	0	0	0	0	0	0	0	0
NRS_RS05225	SA	0	0	0	0	0	0	0	0	0	0	0	0	0	0	0	0	0	0	0	0	0	0	0	0	0	0	0	0	0	0	0	0	0	0	0	0	0	0	0	0	0	0	0	0	0	0	0	0
NRS_RS05230	SA	0	0	0	0	0	0	0	0	0	0	0	0	0	0	0	0	0	0	0	0	0	0	0	0	0	0	0	0	0	0	0	0	0	0	0	0	0	0	0	0	0	0	0	0	0	0	0	0
NRS_956	SA	0	1.1404	0.419929	0.453871	0	0	0.639247	0	7.20958	1.65145	0	0	0.619389	0.799302	0.769165	0	62.6136	36.5492	0	52.7069	0	47.1847	39.0179	0	0	53.4211	50.689	3.78521	6.45334	0	0	0.427886	0.339293	0.479233	0.743319	0.551811	0.768317	0.764545	0.224604	0.121212	0.63534	1.39387	0.524684	0	0	0.829101	2.40678	0
NRS_104	SA	0	0	0	0	0	0	0	0	0	0	0	0	0	0	0	0	0	0	0	0	0	0	0	0	0	0	0	0	0	0	0	0	0	0	0	0	0	0	0	0	0	0	0	0	0	0	0	0
NRS_957	SA	0	0	0	0	0	0	0	0	0	0	0	0	0	0	0	0	0	0	0	0	0	0	0	0	0	0	0	0	0	0	0	0	0	0	0	0	0	0	0	0	0	0	0	0	0	0	0	0
NRS_958	SA	0	0	0	0	0	0	0	0	0	0	0	0	0	0	0	0	0	0	0	0	0	0	0	0	0	0	0	0	0	0	0	0	0	0	0	0	0	0	0	0	0	0	0	0	0	0	0	0
NRS_959	SA	0	0	0	0	0	0	0	0	0	0	0	0	0	0	0	0	0	0	0	0	0	0	0	0	0	0	0	0	0	0	0	0	0	0	0	0	0	0	0	0	0	0	0	0	0	0	0	0
NRS_960	SA	0	0	0	0	0	0	0	0	0	0	0	0	0	0	0	0	0	0	0	0	0	0	0	0	0	0	0	0	0	0	0	0	0	0	0	0	0	0	0	0	0	0	0	0	0	0	0	0
NRS_961	SA	0	530.413	270.434	260.825	250.348	88.0691	458.787	4.61269	6.48862	89.1782	0.36064	0	479.584	189.035	383.621	0.0638417	623.867	401.121	0.0990632	609.737	0	621.835	441.953	0	6.33213	586.961	600.658	42.0328	70.2607	269.776	0	627.709	521.38	532.044	950.148	935.872	803.403	1129.89	1024.12	1252.49	492.865	226.504	157.405	105.738	41.5849	106.401	162.859	513.606
NRS_962	SA	0	681.199	338.778	406.668	463.44	118.395	706.559	5.07396	11.5353	368.961	0	0.0894461	112.463	56.6839	95.3765	0	1028.12	661.2	0.0990632	1033.35	0	1085.13	778.482	0	6.11378	993.028	1027.65	79.6589	113.74	441.671	0	393.227	429.884	531.853	495.608	365.437	406.183	69.7921	72.6968	90.4245	589.437	1234.27	204.364	47.1223	6.30074	109.165	50.0076	109.348
NRS_963	SA	0	166.498	89.9698	98.2631	61.5813	21.1864	147.155	2.76761	7.20958	2.47717	0	0	84.7679	38.7662	83.4544	0.0638417	922.142	611.302	0	1024.54	0	994.412	721.606	0.133219	0.873397	893.23	924.978	72.6535	124.872	420.484	0	77.7326	69.3288	70.4472	94.7732	123.468	98.7287	158.807	168.977	172.364	90.3772	48.7855	180.229	5.74662	189.022	320.033	217.947	46.3902
NRS_105	SA	0	0	0	0	0	0	0	0	0	0	0	0	0	0	0	0	0	0	0	0	0	0	0	0	0	0	0	0	0	0	0	0	0	0	0	0	0	0	0	0	0	0	0	0	0	0	0	0
NRS_RS05275	SA	0	0	0	0	0	0	0	0	0	0	0	0	0	0	0	0	0	0	0	0	0	0	0	0	0	0	0	0	0	0	0	0	0	0	0	0	0	0	0	0	0	0	0	0	0	0	0	0
NRS_964	SA	0	0	0	0	0	0	0	0	0	0	0	0	0	0	0	0	0	0	0	0	0	0	0	0	0	0	0	0	0	0	0	0	0	0	0	0	0	0	0	0	0	0	0	0	0	0	0	0
NRS_965	SA	0	247.087	119.47	128.672	93.2818	68.1289	271.999	0	6.48862	48.9929	0.120213	0	69.3716	27.3095	69.7056	0	498.326	311.819	0	432.539	0.12824	441.302	310.567	0	3.27524	438.355	446.979	30.5077	53.4014	222.177	0	201.249	199.391	201.469	230.429	200.721	176.585	331.704	293.483	390.91	150.576	55.0579	475.101	87.3486	175.161	393.27	302.185	145.798
NRS_966	SA	0	703.12	312.742	301.824	317.101	90.25	457.445	5.53523	16.582	500.526	0.120213	0	357.299	152.4	246.998	0	789.088	465.842	0	735.695	0	781.283	567.785	0	2.83854	736.489	742.858	55.0833	77.8434	333.195	0	204.102	194.98	231.086	221.137	217.414	203.604	209.158	179.234	193.819	221.575	17.4234	289.888	219.521	8.82104	446.333	131.571	109.348
NRS_RS15280	SA	0	0	0	0	0	0	0	0	0	0	0	0	0	0	0	0	0	0	0	0	0	0	0	0	0	0	0	0	0	0	0	0	0	0	0	0	0	0	0	0	0	0	0	0	0	0	0	0
NRS_967	SA	0	104.663	43.0427	42.2857	41.8523	22.8481	79.8419	1.38381	9.37246	5.3672	0	0	92.643	32.9712	79.3202	0	91.5724	53.3048	0	82.301	0	79.439	60.3276	0	0.873397	84.6183	77.0009	6.15803	8.06667	16.8081	0	89.2855	61.9775	51.7571	85.2959	92.7043	81.9538	58.6516	52.5573	58.182	40.1853	10.454	19.151	12.6426	8.82104	47.2588	42.5198	19.8815
[truncated: 5,184 more rows]
[truncated: 38 more columns]
