# Supplementary material for: TEAL-Seq: targeted expression analysis sequencing
Source: mSphere. 2025 Apr 22;10(5):e00984-24. doi: 10.1128/msphere.00984-24 (PMC12108068; doi:10.1128/msphere.00984-24)
Supplement: Tables S1-S5 — Multiple supplemental tables. [file msphere.00984-24-s0004.xlsx]

## Sheet: Legends
Supplemental Table S1. Cost comparison between bulk RNA-seq and the targeted approaches
Supplemental Table S2. Probe sequences. (A) Molecular Inversion Probe sequences used for S. epidermidis. (B) Molecular Inversion Probe sequences used for S. aureus. (C) Single Primer Extension probe sequences used for S. epidermidis and S. aureus.
Supplemental Table S3. Mapping statistics of probe targets captured with non-zero expression values using genomes from which probes were designed (S.a. M2872, S.e. ATCC 14990), genomes of the specific isolates used and experimental laboratory strains (S.a. USA300, S.e. Tü3298).
Supplemental Table S4. Read counts mapping to human and microbial references from bulk RNA-seq of select samples.
Supplemental Table S5. Sample metadata and library sizes for bulk RNA-seq, MIP and SPE. (A) Sample metadata. (B) Library sizes for bulk RNA-seq, MIP and SPE mapped to experimental genomes (expdb), Sa USA300 and Se Tü3398. (C) Library sizes for bulk RNA-seq, MIP and SPE mapped to reference probe design genomes (refdb), Sa M2872 and Se ATCC 14990.

## Sheet: Table S1-Cost-comparison
Supplemental Table S1. Cost comparison
Item	Bulk	SPE	SPE+SPIA	MIP	MIP+SPIA	Notes
Ribodepletion	49.8333	0	0	0	0	NEBnext rRNA depletion (bacterial)
Bulk library prep	39.75					NEBnext Ultra 2 RNA Library Prep Kit for Illumina
cDNA synthesis		22.78		22.78		NEB LunaScript® RT Master Mix Kit + NEBNext® Ultra™ II Directional RNA Second Strand Synthesis Module
cDNA+SPIA	0		121		121	Tecan RNA-Seq System V2
Targeting reaction	0	59.12	59.12	54	54
Sequencing	22	22	22	22	22	NS2k P3 2x100; 10M/sample
Total	111.583	103.9	202.12	98.78	197

## Sheet: TableS2(A)-MIP-SE
Supplemental Table S2 (A) Molecular Inversion Probe sequences used for S. epidermidis.
Genome	start	end	F_SA	R_SA	F_SC	R_SC	F_SE	R_SE	F_SH	R_SH	Compatibility	Max SE	Total Other	CDS	N	Comboname	probe_sequence	Experiemtnal strain chromosome	Experiemtnal strain start	Experiemtnal strain end	Experiemtnal strain strand	Experiemtnal strain CDSid
NZ_CP035288	303	525	0	0	0	0	86	22	0	0	1	86	0	EQW00_00005	1	EQW00_00005_1	TTCTTCTATAGATGATAAGACTTGGGGAAAAGAACAATTTAATATGCACAATACATTCGATACATTTGTCATTGGACCTGGTAACCGTTTCCCACATGCTGCAAGTTTAGCTGTTGCAGAAGCACCGGCAGAAGCTTATAATCCATTATTTATATATGGAGGCGTAGGTCTAGGTAAAACACATTTAATGCATGCAATTGGGCATCATGTTCTTAGCAACAAA	Tu3298.pseudomolecule.1	2398951	2399174	+	Tu3298_2395
NZ_CP035288	600	823	0	0	0	0	84	27	0	0	1	84	0	EQW00_00005	2	EQW00_00005_2	AACTGAAGCATTTCGTGAAAAGTATCGTAAAATTGATGTTTTATTAATTGATGATATTCAATTCATTCAAAATAAAGAACAAACGCAAGAAGAGTTCTTCCATACTTTTAATGAATTACATCAAAATAATAAGCAAATCGTTATTTCAAGTGATCGTCCACCAAAAGAAATTGCTAAGCTGGAAGACCGTCTTCGCTCTCGTTTTGAGTGGGGACTAATAGTTG	Tu3298.pseudomolecule.7	600	823	+	---
NZ_CP035288	900	1125	0	0	0	0	41	23	0	0	1	41	0	EQW00_00005	3	EQW00_00005_3	GCCAGAAGCTTTGAATTACATCGCCAACCAAATTCAATCAAATATTCGTGAACTTGAAGGCGCATTAACTCGACTTTTAGCGTACTCCAAATTACAAGGAAAACCTATTACAACCGAACTCACTGCAGAAGCGTTAAAAGATATCATTCAGTCACCTAAGTCTAAAAAGATTACAATTCAAGATATCCAAAAGGTAGTTGGTCAGTATTATAGTGTAAGAATTGAA	Tu3298.pseudomolecule.1	2399548	2399774	+	Tu3298_2395
NZ_CP035288	1753	1975	0	0	0	0	65	86	0	0	1	86	0	EQW00_00010	4	EQW00_00010_4	TTTTAACAGGTATCAAAATTGATGCTAAAGAAAATGAAGTCATTTTAACTGGGTCAGATTCAGAAATATCAATAGAAATCACTATTCCAAAACAAGTTGATGGTGAAGAAATTGTTGAAATTACAGAAACAGGATCAGTTGTACTTCCTGGTCGTTTCTTCGTTGATATTATTAAAAAACTTCCTGGAAAAGAAGTTAAATTATCAACTAATGAACAATTCCA	Tu3298.pseudomolecule.1	2400401	2400624	+	Tu3298_2396
NZ_CP035288	2050	2275	0	0	0	0	70	85	0	0	1	85	0	EQW00_00010	5	EQW00_00010_5	AGGTATCACGAGATGACGCTATTCAATTGTCAGTTAAGGTACTAAAAAATATCATTGCACAAACTAATTTTGCAGTGTCCACCTCAGAAACACGACCAGTACTTACTGGTGTGAACTGGCTTATACAAGATAATGAATTAATATGCACAGCAACAGATTCACACCGCTTAGCTGTAAGAAAATTACAGTTAGAAGATGAATCAGAAAATAAAAATGTCATCATTCC	Tu3298.pseudomolecule.1	2400698	2400924	+	Tu3298_2396
NZ_CP035288	2350	2575	0	0	0	0	85	83	0	0	1	85	0	EQW00_00010	6	EQW00_00010_6	ACCAAGTGTTATTCAGAGTGGGGAATATTAATTTCATCTCACGTTTACTTGAAGGTCATTATCCAGATACGACACGTTTATTCCCAGAAAATTATGAGATTAAATTAGGAATTAACAATGGAGACTTCTATCATGCAATTGATCGTGCATCTTTATTAGCACGTGAAGGTGGAAATAATGTTATTAAATTAAGTACAGGTAATGAATTAGTTGAACTTTCATCTAC	Tu3298.pseudomolecule.1	2400998	2401224	+	Tu3298_2396
NZ_CP035288	3600	3825	0	0	0	0	86	29	0	0	1	86	0	EQW00_00020	7	EQW00_00020_7	TAGCGCTTGCTAAAAGTCATCGTACGTCAAATGATAAGGAACTCATACGTTTCAAGTCTGATTATGCTAAAATAGAGGGTGAGCTAAGTTATAGACATGGTACGATGCCGCTTACGATGTTTATAACTAAAAAAGGTAAGCAAGTTAAAGTAAATCATCTTGAGCAAAGCAGACTAACTCAATATATTGGACATTTAAATGTCGTCTTATTTGCACCTGAAGATTT	Tu3298.pseudomolecule.1	2402249	2402475	+	Tu3298_2398
NZ_CP035288	3900	4123	0	0	0	0	86	62	0	0	1	86	0	EQW00_00020	8	EQW00_00020_8	ATTTGAATGATTTAGCTCAATATCAGCGTATTCTAAAGCAAAAGAACAATTACCTTAAACAGTTACAAATTGGGCAGAAGACAGATACAACAATGTTAGAAGTCTTAAACCAACAATTTGCTGAATATGCACTGAAGGTTACGTTACGTCGAGAGCACTTTATAAAGGAATTAGAAACACTTGCACAACCCATTCATGCAGGTATCACAAATGATCGAGAGACA	Tu3298.pseudomolecule.1	2402549	2402773	+	Tu3298_2398
NZ_CP035288	4200	4423	0	0	0	0	71	86	0	0	1	86	0	EQW00_00020	9	EQW00_00020_9	TAGCATTGTTAAATGACAATTTACAAAGAGAAAAAGAACGAGGCGTATGTCTCTATGGCCCACATCGTGATGACTTAAGTTTCAATGTAAATGGCATGGATGCTCAAACGTATGGTTCACAAGGTCAGCAACGTACCACTGCGCTGTCAATTAAGTTGGCAGAAATTGAATTAATGAATATTGAAGTAGGAGAATATCCAATCTTACTTTTAGATGATGTCTTG	Tu3298.pseudomolecule.1	2402849	2403073	+	Tu3298_2398
NZ_CP035288	4801	5023	0	0	10	0	86	84	0	0	1	86	10	EQW00_00025	10	EQW00_00025_10	TTGAGAAAGACAATTGGATTAAAGTTACTGACAATGGCCGTGGTATTCCTGTTGATATTCAAGAAAAGATGGGACGCCCTGCTGTCGAAGTTATCTTAACTGTACTTCACGCTGGAGGTAAATTCGGAGGTGGCGGATACAAAGTATCTGGCGGTCTTCACGGTGTTGGATCTTCAGTTGTTAATGCACTCTCACAAGATCTTGAAGTTTATGTACATCGTAA	Tu3298.pseudomolecule.1	2403450	2403673	+	Tu3298_2399
NZ_CP035288	5100	5325	0	0	0	0	80	67	0	0	1	80	0	EQW00_00025	11	EQW00_00025_11	ACAGGTACAGCTATTCGATTCAAAGCCGATAAAGAAATCTTTACAGAGACAACAGTTTATAACTATGAAACACTTCAAAAGCGTATACGTGAGCTTGCTTTCTTAAATAAAGGTATTCAAATTACTTTAAAAGATGAAAGAGAAGAGGAAGTTAGAGAAGACTCATATCATTATGAAGGCGGGATTAAATCCTATGTAGATTTATTAAATGAGAATAAAGAACCTC	Tu3298.pseudomolecule.1	2403749	2403975	+	Tu3298_2399
NZ_CP035288	5400	5625	0	0	0	0	84	79	0	0	1	84	0	EQW00_00025	12	EQW00_00025_12	GGATATGCAACCAACTTATTAACGTATGCGAATAATATTCATACATACGAGGGTGGTACGCATGAAGATGGCTTTAAACGTGCTTTAACACGCGTTTTAAATAGCTATGGTACGCAAAGTAAGATTATTAAAGAGGATAAAGATAGACTTTCAGGTGAAGATACACGGGAAGGTTTAACAGCAGTCGTATCAATTAAACATGGCGATCCTCAGTTTGAAGGACAAA	Tu3298.pseudomolecule.1	2404049	2404275	+	Tu3298_2399
NZ_CP035288	5703	5921	0	0	0	0	70	84	0	0	1	84	0	EQW00_00025	13	EQW00_00025_13	TATGAGAATCCATCTGTAGGACGCATTATTGTTGAAAAGGGTATTATGGCTTCACGCGCACGTGTGGCTGCCAAAAAAGCACGTGAAGTTACGCGTCGTAAATCAGCATTAGACGTTTCAAGCTTACCAGGTAAATTGGCAGATTGTTCTAGTAAGAACCCTGAAGAAAGTGAAATTTTCTTGGTAGAAGGTGACTCTGCCGGGGGGTCTACTAAATCT	Tu3298.pseudomolecule.1	2404352	2404571	+	Tu3298_2399
NZ_CP035288	6003	6225	0	0	0	0	85	64	0	0	1	85	0	EQW00_00025	14	EQW00_00025_14	TTAAACAATAACGAAATTCGTCAAATGATTACTGCATTTGGTACGGGTATTGGAGGAGAATTCGATATATCAAAAGCACGTTATCATAAAATCGTAATCATGACTGATGCCGATGTTGATGGTGCACATATACGTACGTTATTACTTACATTCTTCTATCGTTTCATGAGACCTTTAATTGAAGCGGGCTACGTTTATATTGCTCAGCCGCCTTTATATAAAC	Tu3298.pseudomolecule.7	6003	6225	+	---
NZ_CP035288	6600	6825	0	0	10	0	82	46	0	0	1	82	10	EQW00_00030	15	EQW00_00030_15	ACCAGTGAAATGCGTGAATCATTCTTAGACTATGCTATGAGTGTTATCGTTTCTCGTGCATTACCTGATGTTAGAGACGGATTAAAGCCAGTACATCGTCGTATTCTTTATGGTTTAAATGAACAAGGTATGACGCCCGATAAACCTTATAAGAAATCTGCACGTATAGTCGGGGATGTCATGGGTAAATATCACCCTCATGGTGATTCTTCAATTTATGAAGCAA	Tu3298.pseudomolecule.1	2405249	2405475	+	Tu3298_2400
NZ_CP035288	6903	7124	0	0	0	0	62	85	0	0	1	85	0	EQW00_00030	16	EQW00_00030_16	GACGGGGCAGCCGCAATGCGTTATACCGAAGCACGTATGACTAAAATAACATTAGAACTTTTACGTGATATCAACAAAGACACAATTGATTTTATTGACAACTATGATGGTAATGAAAGAGAGCCGTCAGTCTTACCTGCACGTTTCCCTAACTTACTAGTAAATGGTGCGGCAGGAATTGCCGTAGGTATGGCTACAAATATTCCTCCCCACAATTTAACT	Tu3298.pseudomolecule.1	2405552	2405774	+	Tu3298_2400
NZ_CP035288	7201	7425	0	0	0	0	63	86	0	0	1	86	0	EQW00_00030	17	EQW00_00030_17	GTCCTGATTTTCCTACAGCCGGTTTAGTACTAGGGAAAAGTGGTATTCGTCGAGCTTATGAAACAGGTCGTGGGTCAATTCAAATGCGTTCTCGTGCTGAAATAGAAGAACGTGGTGGTGGCCGTCAACGTATTGTCGTAACGGAAATACCTTTCCAAGTCAATAAAGCGCGTATGATTGAAAAAATCGCAGAGTTAGTTAGAGATAAGAAAATCGACGGTATTA	Tu3298.pseudomolecule.1	2405850	2406075	+	Tu3298_2400
NZ_CP035288	7505	7725	0	0	0	0	63	63	0	0	1	63	0	EQW00_00030	18	EQW00_00030_18	TATTTTAAATAATTTATATAAACAAACTCCATTACAAACATCATTTGGTGTGAATATGATTGCTTTAGTGAATGGTAGACCTAAACTAATCAATTTAAAAGAAGCACTTATCCATTACTTAGAACACCAAAAAACAGTGGTTAGACGACGTACTGAATATAATCTTAAAAAAGCAAGAGACCGTGCCCATATTCTAGAAGGTTTACGAATAGCACTAGATC	Tu3298.pseudomolecule.1	2406154	2406375	+	Tu3298_2400
NZ_CP035288	7802	8024	0	0	0	0	69	73	0	0	1	73	0	EQW00_00030	19	EQW00_00030_19	TAAACTAACTGAACGTCAAGCTCAAGCAATTTTAGATATGCGTTTAAGACGTTTAACTGGATTAGAAAGAGATAAAATAGAATCTGAGTATAATGAACTTCTAGAATATATTAAAGAGTTAGAAGAGATTTTAGCTGATGAAGAAGTACTATTACAATTAGTTCGTGATGAATTGACTGAAATTAAAGAACGTTTCGGCGATGAACGTCGCACTGAAATTCAA	Tu3298.pseudomolecule.1	2406451	2406674	+	Tu3298_2400
NZ_CP035288	8100	8325	0	0	0	0	86	70	0	0	1	86	0	EQW00_00030	20	EQW00_00030_20	AACTATATTAAACGTTTACCAGTATCTACATATCGTTCTCAAAATCGTGGTGGTCGTGGCATACAAGGTATGAACACGTTGGATGAGGACTTCGTTAGTCAATTGGTAACAATGAGTACACATGATCATGTTCTGTTCTTTACGAATAAAGGTCGTGTATATAAACTCAAAGGTTATGAAGTTCCTGAGTTGTCACGTCAATCCAAAGGCATACCTATTATTAATG	Tu3298.pseudomolecule.1	2406749	2406975	+	Tu3298_2400
NZ_CP035288	8400	8625	0	0	0	0	68	78	0	0	1	78	0	EQW00_00030	21	EQW00_00030_21	CTCGTATTCGCGACAAAACAAGGTATCGTTAAACGTTCATCATTAAGTAACTTCTCCCGTATTAACAAAAACGGTAAAATTGCAATTAACTTTAAAGAAGATGATGAATTAATTGCAGTACGTCTAACAACAGGTAATGAAGATATTCTTATTGGAACTGCACATGCATCATTAATTAGATTTTCTGAATCTACATTACGCCCATTAGGCCGTACAGCAGCAGGTG	Tu3298.pseudomolecule.1	2407049	2407275	+	Tu3298_2400
NZ_CP035288	8700	8925	0	0	0	0	85	85	0	0	1	85	0	EQW00_00030	22	EQW00_00030_22	GTATTAGTAGTTACTGAAAATGGTTACGGTAAACGTACACCTGTTAGCGAATATCGTTTATCAAATCGTGGTGGTAAAGGAATCAAAACTGCGACAATTACCGAGCGTAATGGTAACATCGTTTGTATCACAACTGTAACCGGTGAAGAGGATTTAATGGTTGTAACTAACGCTGGTGTTATTATTCGTCTTGACGTTCATGATATTTCTCAAAATGGACGTGCAG	Tu3298.pseudomolecule.1	2407349	2407575	+	Tu3298_2400
NZ_CP035288	9675	9897	0	0	0	0	86	84	0	0	1	86	0	EQW00_00035	23	EQW00_00035_23	AGACGTGAAGGTGGAACAACATACATTGTGTCAGATAATTTTTCACCGATAAAACTATGCATGTAAGTTGCACTTGTAACAGCTTCTTTAAAATTATCAAATTGGCCTACGAAGCTTGTAATCATGCCCGCAAGTGTATCACCCATACCACCTGTAGCCATAGCAGGTGTGCCAATAGGTAATTTATAGACATCATCATTGCAGAAATAGATTTCCGTACCAT	Tu3298.pseudomolecule.1	2408325	2408548	+	Tu3298_2401
NZ_CP035288	9975	10200	0	0	0	0	69	58	0	0	1	69	0	EQW00_00035	24	EQW00_00035_24	ATACCGCTCAAACGCTCCCATTCCTTTTGATGTGGGGTGAATATAACACGACATGTAGGAATTTGAGGTTTTAACTTACTGAATATTGTTATAGCATCTCCGTCAACAATTAAATTTTGATGTGGTTGTATATTTTGAAGTAAAAACGTGATGGCATTATTACCTTTGAAATCTACTCCAAGACCTGGACCGATAAGGATACTATCAGTTGCTTCAATCATTTTCG	Tu3298.pseudomolecule.1	2408625	2408851	+	Tu3298_2401
NZ_CP035288	11367	11591	0	0	0	0	86	78	0	0	1	86	0	EQW00_00040	25	EQW00_00040_25	AAAGTTGTCGACCAAGTTTTAGAATTAGATGAACAACGCCGTGAATTAATCAGTAAAACTGAAGAGATGAAGGCGAAAAGAAATAAAGTGAGCGAAGAAATAGCTCAAAAGAAACGTAATAAAGAAGACGCTGATGACGTCATTGCTGAGATGCGTCATTTAGGTGATGAAATTAAAGATATCGATAATCAACTTAATGAAGTAGATAATAAAATTAGAGATATC	Tu3298.pseudomolecule.1	2410017	2410242	+	Tu3298_2402
NZ_CP035288	11666	11889	0	0	0	0	6	66	0	0	1	66	0	EQW00_00040	26	EQW00_00040_26	AAAATGGGGTACGCCACGTGATTTTGAATTTGAACCAAAAGCGCACTGGGATTTAGTTGAAGAATTAAAAATGGCTGACTTTGAACGTGCTGCTAAAGTATCTGGTGCTCGTTTCGTATACTTAACTAAAGATGGCGCATTACTTGAACGTGCTTTAATGAATTACATGTTGACAAAACATACAACGCAACATGGTTATACTGAAATGATGACACCTCAATTAG	Tu3298.pseudomolecule.1	2410316	2410540	+	Tu3298_2402
NZ_CP035288	11966	12191	0	0	0	0	86	68	0	0	1	86	0	EQW00_00040	27	EQW00_00040_27	CTTATATACGATTCCAACTGCAGAAGTACCTTTAACAAACTTCTATAGAGATGAAATTATTCAACCAGGTGTACTACCTGAATTATTTACAGCTCAAACTGCATGTTTCCGTAGTGAAGCAGGATCAGCTGGTAGAGATACTAGAGGGTTAATTCGTTTACATCAATTTGATAAAGTTGAAATGGTTCGTATTGTACAACCTGAAGATTCTTGGAATGCTTTAGAA	Tu3298.pseudomolecule.1	2410616	2410842	+	Tu3298_2402
NZ_CP035288	12266	12491	0	0	0	0	74	10	0	0	1	74	0	EQW00_00040	28	EQW00_00040_28	CGATATTGGTTTCAGTGCTAGTAAAACATATGATTTAGAAGTTTGGTTACCAAGTTACAATGATTATAAAGAAATCAGTTCTTGCTCTAACTGTACTGATTTCCAAGCACGTCGCGCAAATATCAGATTCAAACGTGATGCTGCTTCTAAACCAGAATTAGTACACACATTAAATGGTAGTGGTTTAGCAGTAGGTCGTACATTTGCAGCCATCGTTGAAAACTAT	Tu3298.pseudomolecule.1	2410916	2411142	+	Tu3298_2402
NZ_CP035288	13333	13556	0	0	0	0	83	69	0	0	1	83	0	EQW00_00045	29	EQW00_00045_29	CCCAACTATATGCATTACCATCGAATTGAGTAGGTAATGAAACATTTAAGTTATTTGCCATTTGTTGATATTCATCTGAATCTTTAATGACATTTAAGTCACCACCGATATAGACGGGTTCATTTTTAGGGATATTCTTGTCTTTTATAAACTGTTTAATTTCACTCATTTGACTCTGTCTAATGTCTTTATCTTTTCCTTTAAAGCATGTTGGATCTTCAGCT	Tu3298.pseudomolecule.1	2411975	2412199	+	Tu3298_2403
NZ_CP035288	13634	13857	0	0	0	0	33	3	0	0	1	33	0	EQW00_00045	30	EQW00_00045_30	CATATCAGCCCCACAACCTTTTTTATAAATATGTTGTTCTTGTTGTACGATAGGCCATTTACTCACAATACCAACGCCACCACTTACTTTTTTAATTTTTCTATAAGTACCAGAAGTATTTTGCCAACCTTCTGTACCTTTACCAACGATAGGTGTTTGATAAGGGTACTGTGAATGTAGACGTGTTGACAATCTTTTTGAAGCTTTTTTATCAAATAATTCAT	Tu3298.pseudomolecule.1	2412276	2412500	+	Tu3298_2403
NZ_CP035288	14559	14783	0	0	0	0	11	84	0	0	1	84	0	EQW00_00050	31	EQW00_00050_31	AATTGTGGCAGTCTCCCAAAATTTCAGTGTTTTAGAAATTATTTTATTGTGTCTGATTATTTATGCTGGTGCAGCCCAATTTATTATTTGTACATTAGTGATTGCAGGCACCCCTATTTCTGCAATTGTGCTTACAACACTTATCGTTAACTCTCGAATGTTCTTATTAAGTATGACTTTAACACCTAATTATAAGCAATATGGATTTTGGAATAGGGTAGGGCT	Tu3298.pseudomolecule.1	1415	1640	+	Tu3298_3
NZ_CP035288	14858	15082	0	0	0	0	54	6	0	0	1	54	0	EQW00_00050	32	EQW00_00050_32	GATGGCTACACGGACTAAATATTACTGCTTACTTATTTTGGACTGTTTCCTGTGTAATCGGTGCCATTTTCGGAGAGTATATTTCAAATCCTGATGCGCTTGGCCTAGACTTTGCCATTACCGCAATGTTTATTTTTTTTATGTATATCTCAATTTGAAGGGATTAAGAAATCACGATTGAGAATATATATTGTACTCATTGTATTTGTGATTGTGATGATGCTT	Tu3298.pseudomolecule.1	1714	1938	+	Tu3298_3
NZ_CP035288	15961	16177	0	0	0	0	73	64	0	0	1	73	0	EQW00_00060	33	EQW00_00060_33	TGGCTGGTGGCGAGAAATCATTGATGGTGGCTACATTCCAGTTCATGATTATCAATTTCTTACATTCAATGTCATTGGAAGTCCATTTGGTTCGAGTTCTAAATTAAATGATGACAACTTCCCAGAATATTTAACATTGAGGGATATCGTTAGAGCTATTGAGTTAGGTATACAAGCATTAGAATTTAAGAAGATTAATATTCTCATTGGAGGCAGT	Tu3298.pseudomolecule.1	2816	3033	+	Tu3298_5
NZ_CP035288	16261	16483	0	0	0	0	77	86	0	0	1	86	0	EQW00_00060	34	EQW00_00060_34	AACGTCCTCCTATAGTCGTGCTTTTAACGAGATTGCAAGACAAGCTATACATATAGGTGGTAAAGAAGGTTTAAGTATCGCACGTCAACTCGGCTTCCTCACGTATCGATCGTCTAAAAGTTATGATCAACGTTTTACACCAGATGAAGTAGTGAGCTATCAACAACATCAAGGTGATAAGTTCAAAGAATATTTCGATTTAAATTGTTATTTAACACTGCTA	Tu3298.pseudomolecule.1	3116	3339	+	Tu3298_5
NZ_CP035288	17113	17333	0	0	0	0	37	86	0	0	1	86	0	EQW00_00065	35	EQW00_00065_35	TTTTATGTTTATTTGCAACGATTCCCGGTATTGTTTTATGGAATCGTTCCATACAATCATTCGGAATTAGCGCATTAGTAACAGTTGTACTTACAACATTATTAGGTAATACATTTGTCTTAAGTATGATGGTCTTAATCTTATTATTAAGTGCGATTATTGGACAATTACTTAAGGAAAGAACATCTAAAGAACGAATTCTTTATATTTCAACAGCTTCA	Tu3298.pseudomolecule.1	3969	4190	+	Tu3298_6
NZ_CP035288	17413	17633	0	0	0	0	9	84	0	0	1	84	0	EQW00_00065	36	EQW00_00065_36	CTTTTAAAAATGCAATGCATCAGGCTTTCTTAACAAGTGGAATCGATTCAAACTATAGACAGATTCTTGAGGAAAGTTTCCGACAAATGACGGTCCAACTCCCTAGTTTTCTAATTATAGTTATTTTCATTTTTGTCTTAATTAATCTGATTATTACATTTCCAATTTTACGCAAATTTAAAGTAGCAACACCTATTTTTAAACCTTTATTCGCATGGCAA	Tu3298.pseudomolecule.1	4269	4490	+	Tu3298_6
NZ_CP035288	18008	18232	0	0	0	0	70	86	0	0	1	86	0	EQW00_00070	37	EQW00_00070_37	TACTCACTGCCATAGCACTTGTCGTCGTGTGGTTTATTTTTAACCAATTAGTAGCAGGTATTGCTACAGCTATACTCATTGTGATGATTATTATTAGTGGCGTGTTATTGAGAAAAGCATTTCTAAAAATGGATAGTTATGTGGATGATTTAAGTGGTCACATCTCGGCAAGTAGTAACAAGGCGATTAAGCACTTGCCTATAGGGATGATTGTGTTAGATGAAG	Tu3298.pseudomolecule.1	4864	5089	+	Tu3298_7
NZ_CP035288	18309	18533	0	0	0	0	40	36	0	0	1	40	0	EQW00_00070	38	EQW00_00070_38	AGTCTTCCCTAACATATTAAAACAACTGGAAAAAGTTCAAGAAGTAGAAATAGAAAACAACAATTATTACTATCATGTACGATATTCAGAAAACGAGCATTGTTTATACTTCTTTGATATGACTGAAACTGAACGTACAAATGAACTATATGAAGATTCCAAGCCGATTATTGCAACAATATTTTTAGATAATTACGATGAAATCACTCAAAATATGAACGATAC	Tu3298.pseudomolecule.1	5165	5390	+	Tu3298_7
NZ_CP035288	18608	18833	0	0	0	0	73	86	0	0	1	86	0	EQW00_00070	39	EQW00_00070_39	AACGTTACAACTCAGATCAATTTGTAGCTTACTTTAACCAAAAAATATTGGCTGAACTAGAAGATTCTAATTTTGAAATCTTAAGCCAATTAAGAGAGAAGAGTGTGGGTTACCGCGCACAACTAACATTAAGTATTGGTGTAGGTGAAGGCACGGAGAACCTTATTGATTTAGGTGAATTATCACAATCTGGTTTAGACCTCGCGTTAGGTCGTGGTGGTGACCA	Tu3298.pseudomolecule.1	5464	5690	+	Tu3298_7
NZ_CP035288	18914	19133	0	0	0	0	11	82	0	0	1	82	0	EQW00_00070	40	EQW00_00070_40	GTGCTCGTGTGATTTCACATGCCCTCAAAGATATTCTTACTGAAGGCGATAAAGTTATCGTTATGGGACATAAGCGACCAGATTTAGATGCTATAGGTGCAGCTATCGGAGTTTCGCGCTTTGCATCAATGAATAATTTAGAGGCATTTATCGTTCTTAATGATTCTGATATTGATCCGACATTACGTCGTGTTATGGATGAGATTGATAAGAAACCGGA	Tu3298.pseudomolecule.1	5770	5990	+	Tu3298_7
NZ_CP035288	19214	19433	0	0	8	0	86	52	0	0	1	86	8	EQW00_00070	41	EQW00_00070_41	ATAAACCTGAAATGGTCTTAGATGAAAATGTCTTAAATAAAGCAAATCGCAAAGTAGTCATTGATCATCATAGACGTGGCGAAAGCTTTATTTCAAATCCATTACTTGTGTATATGGAACCTTACGCTAGCTCAACTGCTGAGCTCGTAACGGAATTACTAGAATATCAACCAACTGAACAGAGATTGACTCGTTTAGAATCAACTGTCATGTATGCAGG	Tu3298.pseudomolecule.1	6070	6290	+	Tu3298_7
NZ_CP035288	19511	19733	0	0	0	0	23	86	0	0	1	86	0	EQW00_00070	42	EQW00_00070_42	ATGGCGCTGATACAATCTTAACGCAGCATTTCTTAAAAGATGATGTCGATACGTATATCAATCGTTCAGAATTGATAAGAACAGTTAAGATACAAGATCAAGGTGTAGCCATTGCACATGGTTCAGATGATAAAATTTATCATCCTGTAACGGTTGCACAAGCTGCCGATGAGTTGTTAAGTTTAGAAGGCATTGAAGCATCTTATGTAGTAGCTAAACGTGA	Tu3298.pseudomolecule.1	6367	6590	+	Tu3298_7
NZ_CP035288	20059	20283	0	0	0	0	59	28	0	0	1	59	0	EQW00_00075	43	EQW00_00075_43	TAGAACAACAAAATAAACGTGCCGAAGCAGATAGACAACAAGAAATCGATGATGCAAAAGCACTTAAAGAACAGTTAAAAGATATCGAAGTTGAAGTATCAGCTAAAACAGGTGAAGGCGGCAAACTATTTGGTTCAATCAGTACGAAACAAATTGCCGAAGCACTAAAAAAACAACATGATATTAAAATCGACAAACGTAAAATGGACTTACCGCATGGTATTC	Tu3298.pseudomolecule.1	6915	7140	+	Tu3298_8
NZ_CP035288	20812	21033	0	0	0	0	10	85	0	0	1	85	0	EQW00_00080	44	EQW00_00080_44	ATCGACGAGTGTACCGACAACACGAAACGTTCAGTACTATACGGATATCGTTTTTAAACATGCGTTGAAACGGAAACTTATTCAAACCGCTGATAGTATAGCGAATGATGGCTATAATGATGAATTAGAATTAGATACGATTTTAAGTGACGCCGAACGACGTATTTTAGAACTATCTTCTACTAGAGAAAGTGATGGTTTTAAAGATATTAGAGATGTCTT	Tu3298.pseudomolecule.1	7668	7890	+	Tu3298_9
NZ_CP035288	21110	21328	0	0	0	0	30	29	0	0	1	30	0	EQW00_00080	45	EQW00_00080_45	GACTTAGATCAAATGACTGCTGGTTTTAACCGTAATGATTTAATCATTCTAGCGGCACGTCCTTCAGTAGGTAAGACTGCCTTTGCCTTAAATATTGCGCAAAAGGTTGCCACACATGAAGATATGTATACTGTCGGTATTTTCTCACTTGAGATGGGCGCCGACCAATTAGCAACACGTATGATTTGTAGTTCTGGTAACGTTGATTCCAATCGTTTA	Tu3298.pseudomolecule.1	7966	8185	+	Tu3298_9
NZ_CP035288	21409	21625	0	0	0	0	86	18	0	0	1	86	0	EQW00_00080	46	EQW00_00080_46	AGACGATACGCCAGGTATCCGTATCAATGATTTACGTTCTAAATGTCGTCGGCTCAAACAAGAGCACGGTCTTGATATGATTGTGATTGATTATCTACAATTGATTCAAGGAAGCGGATCACGTTTCTCAGATAACCGTCAACAAGAAGTTTCAGAGATTTCACGTACACTTAAGGCGATTGCACGTGAATTAGAATGCCCAGTTATTGCACTGAGT	Tu3298.pseudomolecule.1	8265	8482	+	Tu3298_9
NZ_CP035288	22263	22483	0	0	0	0	81	62	0	0	1	81	0	EQW00_00085	47	EQW00_00085_47	AGGTAAAATAACAGACTTTTTAGCAGAGCAAGCAGACGTAATTGCTAGATTTTCTGGTGGTAACAATGCGGGACATACGATTCAATTCGGTGGAGAAACTTACAAATTACACTTAGTGCCATCAGGCATCTTTTATAAAGATAAATTAGCAGTAATCGGTAACGGTGTAGTTGTAGATCCAGTCGCATTATTAAAAGAACTAGATGGGTTAAATGAACGTG	Tu3298.pseudomolecule.1	9119	9340	+	Tu3298_10
NZ_CP035288	22563	22775	0	0	0	0	62	81	0	0	1	81	0	EQW00_00085	48	EQW00_00085_48	AGAACGTCGTCGTGGCGATAATAAAATTGGTACAACGAAAAAAGGTATCGGCCCAGCATACGTAGATAAAGCACAACGAATCGGTATTCGCATGGCAGACTTATTAGAAAAGGAAACATTCGAACGCCGACTTAAAGAAAATATTGAATATAAAAACGCATACTTTAAAGGCATGTTTAACGAAACTTGTCCAACATTCGATGAAATCTTTGA	Tu3298.pseudomolecule.1	9419	9632	+	Tu3298_10
NZ_CP035288	22862	23081	0	0	0	0	74	64	0	0	1	74	0	EQW00_00085	49	EQW00_00085_49	AGGTATTATTCGAAGGTGCACAAGGTGTCATGTTAGATATCGACCATGGTACATATCCATTCGTTACATCTAGTAATCCAGTTGCAGGTAACGTTACAGTAGGTACAGGTGTTGGCCCTACATCAGTGTCTAAAGTGATTGGTGTATGTAAATCATATACATCTCGTGTAGGTGACGGTCCATTCCCAACTGAACTTTTTGATGAAGATGGCCACCATAT	Tu3298.pseudomolecule.1	9718	9938	+	Tu3298_10
NZ_CP035288	23160	23383	0	0	2	0	86	14	0	0	1	86	2	EQW00_00085	50	EQW00_00085_50	TCATTCACGTCGTGTAAGTGGTATCACAGATCTTTCAATTAACTCAATCGACGTTTTAACAGGATTAGACACAGTTAAAATTTGTACTGCTTACGAATTAGATGGTGAAAAAATTACTGAATACCCAGCAAACTTAGATCAATTAAGACGTTGTAAACCTATCTTCGAAGAGCTTCCAGGTTGGACTGAAGACATTACAGGTTGTCGTAGTTTAGATGAACTTC	Tu3298.pseudomolecule.1	10016	10240	+	Tu3298_10
NZ_CP035288	24790	25014	0	0	0	0	64	85	0	0	1	85	0	EQW00_00105	51	EQW00_00105_51	CAGCGAAAGATTCTGAAATTGATAAAGTATTAGGCCTTGAATTAGGTGCAGATGATTACGTAACTAAACCATTTAGTACTCGTGAACTCATCGCACGTGTGAAAGCGAACTTACGCCGTCATTATTCACAACCAGCTCAAGAAGTAAGTGGTGCGACAAATGAAATTACAATTAAAGATATTGTGATTTATCCAGATGCATATTCAATTAAAAAACGTGGAGAAG	Tu3298.pseudomolecule.1	11645	11870	+	Tu3298_13
NZ_CP035288	25340	25565	0	0	10	0	83	69	0	0	1	83	10	EQW00_00110	52	EQW00_00110_52	TATGCAAATCATCGGTTTGTATTTTACGAATAGTTTAGAAAAGGAATTACTCGATAACTTCAAGAAGAACATAACACAATATGCGAAGCAATTAGACGTCAATATTGAAAAGGTTTATAAGGATAAAGATAAAGGTTCAGTCAACGCTCAAAAGGATATCCAAGACCTTTTGAATGAATATGCGAATCGTCAAGAAATAGGAGAAATACGCTTTATTGATAAAGAC	Tu3298.pseudomolecule.1	12195	12421	+	Tu3298_14
NZ_CP035288	25643	25865	0	0	0	0	81	72	0	0	1	81	0	EQW00_00110	53	EQW00_00110_53	GGCGCTCTCCTTAGGGCAAACGAATGATCATATGGTTCTTAAGGATTACGGAAGTGGTAAAGAGCGTGTTTGGGTATATAATATACCGGTTAAAGTCGATAAACAGACAATCGGTGATATATACATAGAATCGAAAATTAATGATGTATACAATCAGCTGAACAACATTAATCAGATATTCATCGTAGGGACAGCGATATCACTATTCATTACAGTGATACTA	Tu3298.pseudomolecule.1	12498	12721	+	Tu3298_14
NZ_CP035288	25943	26160	0	0	0	0	82	74	0	0	1	82	0	EQW00_00110	54	EQW00_00110_54	CTACACGCAACGAGTGAAGATATACGGTAACGATGAAATCGGTGAGCTCGCACTTGCCTTCAATAACTTATCGAAACGTGTCCAAGAAGCACAAGCGAATACAGAAAGTGAGAAACGTCGTCTAGATTCCGTTATCACGCATATGAGCGATGGTATTCTTGCGACAGATCGCCGTGGACGTGTACGTATTGCAAACGACATGGCGCTGAAAATGCTCG	Tu3298.pseudomolecule.1	12798	13016	+	Tu3298_14
NZ_CP035288	26240	26464	0	0	0	0	14	13	0	0	1	14	0	EQW00_00110	55	EQW00_00110_55	TCAAGAAAATAGTGATTCTTTCTTGTTAGATATTAACGAAGAAGAAGGCATTATTGCACGCGTAAACTTTAGTACGATTGTACAAGAAACAGGTTTCGTGACAGGTTACATTGCCGTACTACATGATGTCACTGAACAACAACAAGTCGAACGTGAACGTCGCGAATTCGTTGCGAATGTTTCACACGAATTACGTACACCACTGACATCTATGAATAGTTATAT	Tu3298.pseudomolecule.1	13095	13320	+	Tu3298_14
NZ_CP035288	26543	26765	0	0	0	0	86	12	0	0	1	86	0	EQW00_00110	56	EQW00_00110_56	ACGTATGATTCGTTTAGTGAATGATTTACTTCAATTATCTAAAATGGATAATGAATCAGATCAAATTACGAAAGAAATTATCGACTTCAATATGTTTATCAACAAAATTATTAACCGTCATGAAATGGCAGCGAAAGATACAACATTCGTACGTGAAATTCCACAGCAAACCATCTTTGCTGAAATCGATCCAGATAAGATGACACAAGTATTTGATAATGTC	Tu3298.pseudomolecule.1	13398	13621	+	Tu3298_14
NZ_CP035288	26841	27064	0	0	0	0	86	66	0	0	1	86	0	EQW00_00110	57	EQW00_00110_57	AGAATGACGATTCGTATTAAAGATAATGGTATTGGAATACCGATTAACAAAGTAGATAAAATATTTGATAGATTCTATCGTGTAGATAAAGCACGTACACGTAAGATGGGTGGTACAGGACTTGGTCTAGCTATTTCCAAAGAGATTGTCGAAGCACATAACGGTCGAATTTGGGCTAACAGTGTAGAAGGACAAGGTACGTCAATCTTTATTACACTTCCTTG	Tu3298.pseudomolecule.1	13696	13920	+	Tu3298_14
NZ_CP035288	27390	27614	0	0	0	0	61	66	0	0	1	66	0	EQW00_00115	58	EQW00_00115_58	ATCACATCTGAAAAGGGAACATAACCTTGTTATACCTGAACTAAGCAACGATTTTATTGTCCTAGATTTCACTTATGATTTGCCACTTTCAACATACTTAAGTCAAGTACTCGATATCGATGCGAAAGTGCCGAATAACTTTAATTTTGATCGCCTCCTTATCGATCAAGATCATAATAACCACGTCGTACTATATGCGATTAGCAAAGACCGTCATGAAGTAGT	Tu3298.pseudomolecule.1	14245	14470	+	Tu3298_15
NZ_CP035288	27690	27915	0	0	0	0	83	18	0	0	1	83	0	EQW00_00115	59	EQW00_00115_59	TACGGAAATCATCACGAATAAAGATACAATCGACAAAGCAACACACGTGTTTGCACCAAGCAAACCGAAAGACTTAAAGACGTATCGCATGGTCTTCAATACGATTAGTGTTGAACGCATGAACTCAATACTATTTGATGATTCAACGATCGTTCGTAGCTCTCAAAGTGGTACGACAACATACAACAACAATACTGGCGTCGCCAACTACAACGATAAAGATGAA	Tu3298.pseudomolecule.1	14545	14771	+	Tu3298_15
NZ_CP035288	27997	28209	0	0	0	0	86	8	0	0	1	86	0	EQW00_00115	60	EQW00_00115_60	ATAAATAGTCATGGTGGCTTCTTAAATGAAGATTATCGCCTATTTAAGACTGATAATAGAACGGGGAAACTCACATATCAACGATTCCTCAACGGTCACCCAACGTTTAATAAACAGAACTTCAATGAAATTCAAGTCACATGGGGGGATAAAGGCGTTTACGATTATCAACGTTCGCTACTTAAGACGGACGTCACATTGAACAGTGAAGAA	Tu3298.pseudomolecule.1	14852	15065	+	Tu3298_15
NZ_CP035288	28590	28815	0	0	0	0	72	73	0	0	1	73	0	EQW00_00120	61	EQW00_00120_61	GGATGTCTTGAATCAAAGCGTGAAAGATACTGAACTTGAACAAATTACTGCCCGTTCAAAGAATTTCTCAAGTTATGCGAAAGATCATTCAAGCCTGCAAACGTCTGATTCCGATAAAACACTTGAAGGAGATATTGATAAAGGCGTTCAAGTGAGTGATAAGAACTTACAAGATATCAAAGAGTACATTGCAAAGAAAATCTTTAACGGTAAAGAGTATCAATTA	Tu3298.pseudomolecule.1	15445	15671	+	Tu3298_16
NZ_CP035288	28890	29114	0	0	0	0	54	15	0	0	1	54	0	EQW00_00120	62	EQW00_00120_62	ACGCCTAACGTTTAATTTGAGCGATGGCAAGGCGACAAGCTATAAGCAGACAACGATGGATGATATACAAGTAGCTAAAGGTTCAAATAGCACGAAGAAACAAGTCATCACACCACGTAAAGCTATTGAAGCTCTTTATTACAACAGATATCTAAAACAAAATGATCAAGTGCTAGACGCACGCCTAGGCTATTATTCAGTGGTAAAGGAAACAAACGTTCAATT	Tu3298.pseudomolecule.1	15745	15970	+	Tu3298_16
NZ_CP035288	30068	30289	0	0	0	0	61	58	0	0	1	61	0	EQW00_00125	63	EQW00_00125_63	AAACTTCCAATTTACGCGAATGAGAATACATGGAAAGCGATAGAGAAGAAAGATAGTCGCATTCCAATGGATCAGAAATTTATCTTTAATCCATATGAAACGAAATCTCTTGCAGGATTCGATATAGAATCATTTAACGTGTCACATGACGCGATTGATCCACAGTTCTACATCTTCCACAATAACTATAAGAAATTCACGATGATTACTGACACAGGTTAC	Tu3298.pseudomolecule.1	16923	17145	+	Tu3298_17
NZ_CP035288	30366	30584	0	0	0	0	81	31	0	0	1	81	0	EQW00_00125	64	EQW00_00125_64	TACGCATGTGTCGTTATCCATGGAAGACGAAACAACGTATTTTAAGTGATATGGGTCACGTATCCAATGAAGACGCGGGCCTTGCGATGAGTGATGTCATTACAGGTAATACAAAACGTATATACCTCTCTCATTTATCACAAGACAATAATATGAAAGACCTCGCACGCATGAGTGTTGGACAAGTGCTCAACGAACACGATATCGATACAGAGAAAG	Tu3298.pseudomolecule.1	17221	17440	+	Tu3298_17
NZ_CP035288	32258	32481	0	0	0	0	3	3	0	1	1	3	1	EQW00_00135	65	EQW00_00135_65	TAAAGAATGGATAAGGTTATACGTTGATACCAGAATTGCTAATACAAAGTTAAATTTAGAAACACTTTATCCAATTTATACAGAATGTTTTATTTCAGTTAAGAAAATGATAGGAGCGTACAGAACTCCATTTACACAAGAAGGAACTTTTGAGAGAGTTAATCAAGATTTATTAAAAGATTTAAATCAAGAATATCAAGATCTTTATTTGCAAAATATAAATT	Tu3298.pseudomolecule.7	32258	32481	+	---
NZ_CP035288	32556	32781	0	0	0	0	1	1	0	1	1	1	1	EQW00_00135	66	EQW00_00135_66	AGCACTAACCAGGTATTTTTTGATTATGATTTTGTAGCCAAAACTATAGAATGTGTCCATGAATATGAAAGCGATTTAAGTTATTTGAATAATATGGTTGATTTTTATGTGGATAATGAAGAAAACTTAAATTTTGAAAATATTATCACTCATGAATATAAAAGAAAAGTGCTATATTATGAACGATATTTAGATTCATTTGAAGATCAATTTAGAAAACAATTTA	Tu3298.pseudomolecule.7	32556	32781	+	---
NZ_CP035288	33386	33606	2	11	9	21	2	2	0	11	0	2	54	EQW00_00140	67	EQW00_00140_67	CCTGATCTGTAACTATCTTTTGAGGTTTACCAAATTGTTTAATGAGACGTTTGATAAACGCATATGCTGAATGATTATCTCGTTGCTTACGCATGTATGTCCCTCTGTATCAATGGCACGATATAAATAGCGCCATTTTCCTTTTATTTTGATGTACGTCTCATCAATACGCCATTTGTAATAAGCTTTTTTATGCTTTTTCCTCCAAATTTGATATAAAA	Tu3298.pseudomolecule.7	33386	33606	.	---
NZ_CP035288	34181	34405	0	0	0	0	1	1	0	1	1	1	1	EQW00_00145	68	EQW00_00145_68	ACGTTTAACCTGATTTTGTATATCTGTCGATCCATTATCAGAGATTAACAACATGAGTAATTCTGCATCATTGCTCCAAAAATGAATAGCTTTTGCAAAAAACTCTTCTAAAGATAAATAATTTACGCTTTCCAGTATGGGTTGAATTTTTTTCATGATTTCAATTTGATATTTATAGACTAAATCATATTTATCTTTGTAATGGAGATAAAACGTACCTCTACT	Tu3298.pseudomolecule.7	34181	34405	-	---
NZ_CP035288	34856	35079	0	0	0	0	1	1	0	1	1	1	1	EQW00_00150	69	EQW00_00150_69	GAGGGTTACGCAAAAATATTTGATACTGATATGCCTAATAGAAAATTATTAAATGATATTGGTTATATGGGGCAAAGTGATGCACTATATGAATCTCTATCAGCCCGTGAAAATTTAGTGTTTTTTGGTAACCTCATGGGTTTGAAAGGTAAAGAATTAAAACAAGCAATTAAAGATAATATGAAATTAGTTAACTTAGACAATGAATTAGACAAAACAGTTTC	Tu3298.pseudomolecule.7	34856	35079	+	---
NZ_CP035288	35156	35380	0	0	0	0	1	1	0	1	1	1	1	EQW00_00150	70	EQW00_00150_70	GATGAACCAACAGTTGGTATAGATCCAAGCCTTAGAAAGGAAATTTGGAAACAGTTACGAGAACTAACGAGTGAAGATAAATCAGTAATTGTTACTACACATGTAATGGATGAAGCAGAACGTTGTGATTACGTAGGTTTAATCGTAAACGGCAAATTATTTACAATTGGTACACCACATGAATTGAAAGAAAAATTTAAAGTGGATTCTATCGAAGAGGTATTT	Tu3298.pseudomolecule.7	35156	35380	+	---
NZ_CP035288	35709	35931	0	0	0	0	1	1	0	1	1	1	1	EQW00_00155	71	EQW00_00155_71	TACTTATAAAAATGAAGATCCATCAAATACCGGAACAACAAAACAATTACTAGGCAGTGCAATCCAAAAGAATAAATTGCAAGATATGGCGAAAGTAATTAATAAGATACCAAGTAATTTAAAACAAGGTAACTCAGCTCAAGGAGAACAAATCACATTAGATAATCACTATTTATATGGTGATGCTGATAGTACCTATTTTGATAAAATGTTCCCAATTCTA	Tu3298.pseudomolecule.7	35709	35931	+	---
NZ_CP035288	36006	36230	0	0	0	0	1	1	0	1	1	1	1	EQW00_00155	72	EQW00_00155_72	ATTGGAACGACTACTAGCTACTGCAGTTAAAAGAAGCGAAATCGTGTTTGGTTATTTGGCAGGATATGGTATGTTTGCAGTACTCCAAACTTTAATTATTGTATTTTACGCAATTTATTTATTGAAAATTGAAGTCGCTGGTAGCATATGGTGGGTACTACTTGTAAACATACTCATTGCGTTATCAGCACTTGCTATAGGTATCTTTGTATCAACATTTGCAAA	Tu3298.pseudomolecule.7	36006	36230	+	---
NZ_CP035288	37681	37906	0	0	0	0	1	1	0	0	1	1	0	EQW00_00170	73	EQW00_00170_73	TGTTCAACAGATAAAATATCAGTTTTAGAGGTAGAACTAGTGTCTTTAGGGTATAAAATAATAACCTTTGTAATAACCGTATGGTTATTTTTTCTAATATGTTTAGCACCTGCTAAATGTAATAAAGATCTTGGAGAATCTCTGTAAGCAAGTAATTGTTTAAGAGAACCCTTTTTATCATTGGTTATATTTTTCAGTTTTCTGTACTTAGCATCTATGGGTATAC	Tu3298.pseudomolecule.7	37681	37906	-	---
NZ_CP035288	37981	38206	0	0	0	0	1	1	0	0	1	1	0	EQW00_00170	74	EQW00_00170_74	GGATTTATTAAATCAGTTTCAGAACTTTTATATTTAAGTAGTGCATTATAATGGATATTTAAAGTGATTTCTGCTTTTTTCATAGTTACATAAGTACCTTCATCGAGATCATTTTGGATGTCACCGTTAAAAATCCAACCTTTTACAGGAATAAAGCCACTACTTTTTAATATTTCAATTATATTGATATAACACCAGATTTCATATAATTCATCTGTTTTCTTCC	Tu3298.pseudomolecule.7	37981	38206	-	---
NZ_CP035288	38281	38506	0	0	0	0	1	1	0	0	1	1	0	EQW00_00170	75	EQW00_00170_75	AAATTATAATTTTTATTCATAAGAGAAGACTGAGTTGGTATTATATTGTTTTTATAAGAAACTTGATTATACCATTCAGTACTTCTTAATTTTATTATTAAATTTTTAATTATATTTATATTTTTTTTAGATTGCTTTAAATTGTACTTAGTAATTTTGTTTTTTTTAATTTCATTACTATATTGCAAATTGCATTTAGATGTCTCATTTTTAATTTTTAAAATAA	Tu3298.pseudomolecule.7	38281	38506	-	---
NZ_CP035288	38581	38806	0	0	0	0	1	1	0	0	1	1	0	EQW00_00170	76	EQW00_00170_76	TTAAAATTAACAAGTCTTTTATAAGTGTACAAGTATTGTTTTTTATTTGGATATTTAGATGAATATTTAAAAGTATTTTTATCGACAGGTGGTTGTGTATTTTTAGATGCCCAATGATGTTTTTTTTGAATTGTTAGTCTAGGGTTTGCTATTAATTGATTTATAGAATTAATAATTTTTATATAGTATTTATTAATGAAATTAATTTTGTTGTGTAAATTATTAT	Tu3298.pseudomolecule.7	38581	38806	-	---
NZ_CP035288	38881	39106	0	0	0	0	1	1	0	0	1	1	0	EQW00_00170	77	EQW00_00170_77	ACGTCTTCGTATAAATATTTCCATTCTTCCTCAGTAAAATCTTTGGGAACTATTTTAATAATTGCATACTCAGTTTTTTCATTGACCAAAGTTAATAAATAATAACCAGGAACTAGTACATTTTGATCATTAGTACTAGTGTAATTAATTATATCTAGTGTAGCGTTTGAAAGATAACTTTCTCCCTTTTCATCAATTTTTAACACATCATCTACGATAATATCAA	Tu3298.pseudomolecule.7	38881	39106	-	---
NZ_CP035288	39431	39656	0	0	0	0	1	1	0	0	1	1	0	EQW00_00175	78	EQW00_00175_78	ATTAATAATTCAAGTTCTTCTCTTGAACCTCTGATTTTTGATAAAATTCTCTGGATAACCTGAAAGTCTAAACCTTCTCCATAACTTAAAATTCCTTCATAATTAGGAATGTTTTTTAAGTAATAATCAATATGTTTTATGACTCTAGGTCCTATACCAGATTGATTGTTTATATTTAATAAAGTATTGTGCATTTCTTGTAAGAAATCAATAGTATCATTATCTA	Tu3298.pseudomolecule.7	39431	39656	-	---
NZ_CP035288	39732	39956	0	0	0	0	1	1	0	0	1	1	0	EQW00_00175	79	EQW00_00175_79	TTTTTTCAATGTTAGTAATTTCAACTAACTGTTTAAAGGGCATTACTTCTAAAGTGATTAAATCTGCTCTATCTAGTACTTTATTTGAAAAATGATAAGTCGATTCGTCTATATTAACAGTGCCTACAAATCTAACATTTTTTCCAATAGTAATTTCATGATTATATTTAGAGGAATTATATAATTTGCCACCTAATTCTTTATTATATAATTGTAGTTTACGAT	Tu3298.pseudomolecule.7	39732	39956	-	---
NZ_CP035288	40031	40256	0	0	0	0	1	1	0	0	1	1	0	EQW00_00175	80	EQW00_00175_80	AAACAAATTATAAATAATTTGTCAGGATTAAGTTTTGCTTGAATAAGGGTTTCTATTAAACCATGATCATCAGGTCTATAAATCATATTTAATGTATCTGCATAACCAATAATGTCTGAGTCTTCAGACCAACTTGGACTGACCGGTATAAATTTAAAATTATCTTTTAGACCTAAAGAATTTGCATAGGCTTTAATCAATTTTGACTTTCCTGTTCCACTCATAC	Tu3298.pseudomolecule.7	40031	40256	-	---
NZ_CP035288	40331	40556	0	0	0	0	1	1	0	0	1	1	0	EQW00_00175	81	EQW00_00175_81	TTTTCATTAGAAAGTTTATTCATGAAGTGTTTTAAAAATTTTCTTTCTAGTTCATCATTTTCAGTCTTTTTATCAGTTTCTAGTTCAATAATATTCTCAGTGTCTTTTAAAATCTTATCTTCAATTTTTTGAATTAAGGCAGTTGTTATAAATGCTATATTATTTTTATTTATAATTAAACTTTTGTAATCTTCTTCTTCTAATTTGAAAAAGTGTATTTTTTTAT	Tu3298.pseudomolecule.7	40331	40556	-	---
NZ_CP035288	40631	40856	0	0	0	0	1	1	0	0	1	1	0	EQW00_00175	82	EQW00_00175_82	TCATCATCTTCATAAAAAATTATTTCAGGAGTATCATCTAGTTCTTTAGATGTATGTAAATTGTTTCTAAATTTTAAATTTTTAGATAAATCATTTAAAAAACTATCTATATCTTTTGATGCATTAATTTTATTGAATATTGGCACTGGGTGTAATACATCCGTGTACTCGATTTTTGATGGTCGAGGTAATATTTGTTTAATATGTCCATTATAAAAATATTTGT	Tu3298.pseudomolecule.7	40631	40856	-	---
NZ_CP035288	40931	41156	0	0	0	0	1	1	0	0	1	1	0	EQW00_00175	83	EQW00_00175_83	TTTATTCTTTCAGTTTGAGATTTGCTTGTGTCATCTTTATATGAATCATATAAACTAGTCGAAAAGCAAGCTATATACTTAGTTTTGTTATCTAAATTTGGATAATCATAAGGTGTTGTTGATATTAATTTTATATAAAATTGAATGAAATCATTAGAGTTTATGAAGATATTTTCTTTATTATAAGCTTTACTAATCTCCTCTTCTGTAGCAAGAATACCAATAA	Tu3298.pseudomolecule.7	40931	41156	-	---
NZ_CP035288	41481	41706	0	0	0	0	1	1	0	0	1	1	0	EQW00_00180	84	EQW00_00180_84	TCTTTTAATTGCTCTAATTCGATTATTTTATTTTGTAAGACTTCTTTTTTCTCATTTAATTCGTCATTTTTAACTTTAATTGCTTCATTTAATTTTATAGTTAAGTCTTCGTATTTTTTGATTTTTTTTTCTGCCTCTTTATTCAATTTAAGTAGTTCATCTATTTTTTTATCTTTAATTTGTAACTTTGATTCTAAAGACTGTATTATATTTCTTAAAACGAATT	Tu3298.pseudomolecule.7	41481	41706	-	---
NZ_CP035288	41781	42006	0	0	0	0	1	1	0	0	1	1	0	EQW00_00180	85	EQW00_00180_85	TCAGTTAATTCACCATATTTGTCATTTTCAAATATAGTAATTAAACCATTAAAATCTTTATTATATTTTTCAGAAATTTTATCAAATGATAATAAATAGTCTAAGTTGTGTTCATTTTTTATGTTACTTTTAATGATATTTGTAATTTTATTAATGTTTTGTGTAGTTGCAATTTGATTGGAAATATATTTTTCATTTTGTTCAAGTAAATCAATAGTTATATTTG	Tu3298.pseudomolecule.7	41781	42006	-	---
NZ_CP035288	42606	42831	0	0	0	0	1	1	0	0	1	1	0	EQW00_00185	86	EQW00_00185_86	CCCTAAAGCAATAACAGATGAAGACGTAAAGTTAAGAAAAAATGCGATAGAGCATATCGATATTGACCAATATGCACATTTTATTAAAAGCATTAAAAATGATATAGATAAAATTGAATTTAAGCCATTAAGATTACATATACATGCACAAAAAGCATACCAAGATGTAAAAAAGGTGTTTGATTCAGGCAGTAAAATAAACGATAAGTTACAATTAGCTTCTGAA	Tu3298.pseudomolecule.7	42606	42831	+	---
NZ_CP035288	42907	43129	0	0	0	0	1	1	0	0	1	1	0	EQW00_00185	87	EQW00_00185_87	TATTCTACATTCGCAGAGATCAAGTATAATGAAAGGATTGCTGAGCATAATCAAACAAGTGAAAACTCAAGTCAGTATGATTTTAGATTTAACTATTTCGTAAATCAATTAACTGATAATGTAATAACAGAAGATATAAATGAAGAAAAAGCCTTTATATATGATAATGATGAACAATTAGATTGGTTATTGGTTAACATACTAAATAAAGTTCAACGGGCTG	Tu3298.pseudomolecule.7	42907	43129	+	---
NZ_CP035288	43206	43431	0	0	0	0	1	1	0	0	1	1	0	EQW00_00185	88	EQW00_00185_88	TAGAGATGTATCGAAAATGATAAATAAAGAGCTTAACAAAAAGGAAAACTTAAATAAACAATCTAAAAAATATGACTTCGATAATAAGATAAAGGTCATTAATGACAATATTGAGTTTTTTAATGAGGATGAACAAATTAGAAAGCATTTACTAGAGTTACGTAAACGATTAGACTTTCATTCTGCAGCAGTATTAAATCAGAAAAATCATTCACACATAGGCAAT	Tu3298.pseudomolecule.7	43206	43431	+	---
NZ_CP035288	44013	44229	0	0	0	0	1	2	0	0	1	2	0	EQW00_00190	89	EQW00_00190_89	TTAGATCAAAAATATAATGCACTTTTAGCTGACGACCAAGCTAAGTTAGACCAATATGTGGAAGTACATCAAGGATTGGAAGCATTAAAGGAAGAGATTGAATCAGAATCCATTAAATTTAATATCGAAAAATTACCCGATATCAAAGCAACAATGCTTGAAAGAGCCAAGACTGATGAACATTCTGATAAGATCGAAAACCTATTTGATAGGTTAG	Tu3298.pseudomolecule.7	44013	44229	+	---
NZ_CP035288	44306	44531	0	0	0	0	2	2	0	0	1	2	0	EQW00_00190	90	EQW00_00190_90	TAAAAATTTTAATATCCAAGGCTTACCAAAATCAGTCCAACGTATGATTTTACCTTCACAATTCAAAAAGGTATATACAATCGATTTCAAGTCATTTGACCCTTCGGTTGTTGGATACATGACGCAAGATTCTAAACTGATTGACTATTTGAATCATAAAGAAGGTTTATATGACGCATTACTAGAAGATTTATCATTGTCCAAAAAGGAGAAAAAGTTCGTTAAA	Tu3298.pseudomolecule.7	44306	44531	+	---
NZ_CP035288	44606	44830	1	0	0	1	1	1	0	0	0	1	2	EQW00_00190	91	EQW00_00190_91	TGAAGTGCAATGGTTGGATGCGGTCAGCCAATTTACAAAAGTCAATGAACTTAAGAAACAAATCGAAGAGCATAAAACCATGCCGATGCCCTACGGCATTGAACATGATATGAGCGCATTTCAAGGTAGTAGTATTATGGCAATTTACGTACAAACGGTAGCGAGCTATATTTTCAAGCACATTTTGTTGGAAGTGTACAAAGTACAGTGCGAACAAAAAACGTT	Tu3298.pseudomolecule.7	44606	44830	+	---
NZ_CP035288	45510	45731	1	2	0	1	2	44	0	1	0	44	5	EQW00_00200	92	EQW00_00200_92	GATAAGCTACAGCTTAACATTCCTAAAGATGTCGACTATAGACCTAACATATACAGTTATTTTGGCATTCATAAAAAGCCAAATGACACAATATTAGTGGAAATGATGATAAGTATTTTTCATATCAAGCGTTTTGATTCAGAGTTGTTTATTTTCAAAGATATAGGTTGGCAAAAGGTAAATGAAGATGAATTACAAGGGTTGATATCTAAAATGATACAA	Tu3298.pseudomolecule.7	45510	45731	+	---
NZ_CP035288	45807	46030	0	0	0	0	1	1	0	0	1	1	0	EQW00_00200	93	EQW00_00200_93	GTAGAAGAGCTTATTGAGGATAAGCAGTATATTGGTTGCGGTCCTAGCATGTTTAATCTAAATACATTTGAAGTTGTTAAAAATTGTATAGATATATTCCCTAAAACACGCTTGAATATAGAAATAGATAAAGGTGATGTTATAAATGAAAATATACCTGACCACTTCAGTAAATACATGCTAGAGCTTGCTAACTTTGATACCGATTTAAAGCACTTTCTGAT	Tu3298.pseudomolecule.7	45807	46030	+	---
NZ_CP035288	46109	46331	0	0	0	0	1	1	0	0	1	1	0	EQW00_00200	94	EQW00_00200_94	AAAATCAGTATATATAAAGTTGTTGAAATCATTCTTTCATCAAAATGACGTTATATCAAAAACGCTAAACGAACTTGGTGGACGTTTTGATAAAGAAAGCTTAATTGGGAAACGATTAATGGCAAGTGATGAAATTGGTGAGGCAAGAATCAATGAGAAGGTAGTAAATGACTTTAAGAAGTTACTTTCAGTTGAACCTATCCATGTTGATAGAAAGGGACAG	Tu3298.pseudomolecule.7	46109	46331	+	---
NZ_CP035288	46409	46631	1	1	0	0	2	2	0	0	0	2	2	EQW00_00200	95	EQW00_00200_95	AAAAGCATTAGAGCGTAGAATTGCTGTTATTCCATGTGAATATTATGTTGAAAAAGCTGACCCCGACTTAATTGAAAAGTTACAGGATGAAAAGAAAGAAATCTTTCTTTACTTGATGTATGTGTATGAGCAAATTGTAAAAAATGATACCGAGTACCTCCAAAATGATCGTGTTACTGAAATTTCTCATGATTGGTTAAATTTTGGATATGAATTTGTTTCT	Tu3298.pseudomolecule.7	46409	46631	+	---
NZ_CP035288	46707	46930	1	1	0	0	7	2	0	0	0	7	2	EQW00_00200	96	EQW00_00200_96	TCACGTATCAAAGTGTCTAGGCTAAATGAGGTTATTAGAGATGAAATTAAAGTAAGCTCTCAAGTTATTAATGATTTGGTTCAAGCTAACTTTAATGTACAAAGTAGACTAAATAATGGTTATAAGTATTGGGTCGATTTAGGATGGAAAGAAACTGATAAAAAAGATGACATGATTTCATTCGATAAAAATGAGAATGTAACAGATGATGAATTCTTATACGA	Tu3298.pseudomolecule.7	46707	46930	+	---
NZ_CP035288	47508	47730	2	1	1	1	1	10	0	1	0	10	6	EQW00_00205	97	EQW00_00205_97	TAGAAAAACAAAAAGCAAAAGTTAAAACACAACAAGAACGATTATTGGAATTGTTCTTAGATGATGAAATGGATAGCGAAATGTTAAAAGCTAAACAAAGTGAAATGAATCAACAGTTAGAAGTATTAGACCGACAAATTAAAGAAGCAAAACAAGCAAATCAATCACAGGATGATATACCCAATTTTGATAAGTTAAAAGCACGACTCATTTTGATGATAACACG	Tu3298.pseudomolecule.7	48406	48631	+	---
NZ_CP035288	47806	48031	1	1	0	1	7	10	0	2	0	10	5	EQW00_00205	98	EQW00_00205_98	GTAGGGTATAAATCGATTTCTGAGAATATTGACACATCCAATGTTTCTGGAGAAGTACTCGTTACAATGTTTGGGTTAATAGGATCTATAGAACGCCAGACTTTGATTTCCAATGTGAAACTTTCTATGAATGCTAAGGCAAGGAGCGGAGAGGCAATCACAGGTCGTGTTTTAGGCTACAAATTATCACTTAATCCATTGACACAGAAAAATGATTTAGTTA	Tu3298.pseudomolecule.7	47508	47730	+	---
NZ_CP035288	48110	48331	2	1	1	0	45	6	0	1	0	45	5	EQW00_00205	99	EQW00_00205_99	TCACGACAATTCTAAATCAAAAAGGATATCGCACCATTAATCAAAAACCATTTTCAGTGTTTGGCGTGAAATATATTTTGAATAATCCAGTCTATAAAGGCTATGTCAGATTCAATAACCATCAAAATTGGGCTGTTCAGCGAAGAAGTGGTAAAAGTGATAAAAATGATGTGATATTGGTCAAAGGTAAGCATGAAGCCATTATAAGTGAAGATGTATTTGATCA	Tu3298.pseudomolecule.7	47806	48031	+	---
NZ_CP035288	48406	48631	1	1	0	0	6	4	0	1	0	6	3	EQW00_00205	100	EQW00_00205_100	TAAATGCCCAGAATGCGGAAATAATATGGTATGTCGACGGACGTATTATAAAACGAAAAAGTCCAAAGAACGGACAATCAAACGCTATTACATTTGTTCATTATTCAACCGCTCAGGAAGTTCTGCCTGTCATAGTAATGCGATTAATGCTGAAGTCGTCGAACGCGTAATCAATGTTCATTTGAATCGTATTCTTTCACAACCTAATGTTATTAAGCAGAT	Tu3298.pseudomolecule.7	48110	48331	+	---
NZ_CP035288	49059	49279	1	1	0	0	10	8	0	0	0	10	2	EQW00_00210	101	EQW00_00210_101	GGCTGAAGATGTATTACCTGAAAAATATATTAAAAATAGTCCACTTGAACATAAAATTTTAAATACTTTTACCTATTACAATGATGAATTACATGAAATCAGCATTTACCCTTTTTTATGTTATTTAGATAAGGAATTAGTAGCAATAGGTTATTTAGATAATTTTGATTTAGACTTTATATTTTTAAATGACACTCATCAAGTCATTATTGATGAACGCT	Tu3298.pseudomolecule.7	49059	49279	+	---
NZ_CP035288	49956	50181	0	0	0	0	3	2	0	2	1	3	2	EQW00_00225	102	EQW00_00225_102	GAATATTAAAACACCCGAAAATCTTAAACATATCAAAGAGCCATACGATGAGCACACAAATATTCATTTAATGAAAGCGATTAGTGAAAGTGAAACAGTGATTTTAGCCTATGGTGCTTATGCAAAACGACCTGTTGTTGTCGAACGTGTTGAGCAAGTGATGGAAATGTTAAAACCTCATAAAAAGAAAGTAAAAAAGCTCATAAATCCAGCAACAAATGAAATT	Tu3298.pseudomolecule.7	49956	50181	+	---
NZ_CP035288	50906	51130	0	0	0	0	4	5	0	3	1	5	3	EQW00_00235	103	EQW00_00235_103	TTTCCACCTATACGAACAGGAAATGACTATCGTATAGATAGTACTAGAACTGATAATAATGTGTATGCTATCAAATTTACTTCTCAAGATGCAGAAGGTTATCCTATGAAAGCTGCTGTCACTATTGATAAGCGAACAGGAGAATTTATTGATTATATTGATGGTAGAAGCGATGAAGATAAAGAGCGTCATGTCCAACATGCTAAAGAAAGTACTCTTTATAAA	Tu3298.pseudomolecule.7	50906	51130	+	---
NZ_CP035288	51581	51800	1	0	0	0	7	2	0	0	1	7	1	EQW00_00240	104	EQW00_00240_104	GCGAGTTGAATAAGTTCTTCAATCACTTTAGATGTTTCAATGGAACGACTATTATATTTATTAATCGAGTTTCCTAACATTTCAGAGAAACGCTTAGATACTGTCGCGTTCGTTTTCATTAATGATTTAACTTGCCCTTTGAGTAATCGATTTAATAATTCTACCGCAACATTTTTTTGTTTCAATCCTTCGATATCTTTTAGGAAGTCATCTGATAGAA	Tu3298.pseudomolecule.7	51581	51800	-	---
NZ_CP035288	51882	52105	1	1	0	0	7	1	0	3	0	7	5	EQW00_00240	105	EQW00_00240_105	GATTAATCTCTGCTTCAACTTCTGCAGGCGTTTTACGTATTTTCCCTTCTTTTGGTGGTTGTAATAATTTAACAAGTCCTGCTTTAACTGCTTTAAAGAAAGCAATTTCATCATTGAGTTCTTGGGCTGTTGGTTTAGTCGCACAAAGAGCAAAGGCTTTCCCTAATTCTGTGACTGTTTTAATAAAACGTTGACGTTCATCTTCGCCTAAACCAATCACATAA	Tu3298.pseudomolecule.7	51882	52105	-	---
NZ_CP035288	52181	52405	1	0	0	0	10	1	0	0	1	10	1	EQW00_00240	106	EQW00_00240_106	AACATATCTTGAATTACATCATACTTCAATAACATCAATTCAACCGCTTTATCTGTATCTATCGCTGTTTGAGCTTGATCAGATTCTGTATATTCTTTAAGGGCCTCTTTTAAGCTTTCAGCAATACCCACATAGTCGACAATTAATCCGCCTGGTTTATCTTTAAACACTCGGTTGACACGAGCAATCGCTTGCATTAAATTATGACCTTTCATTGGTTTATCA	Tu3298.pseudomolecule.7	52181	52405	-	---
NZ_CP035288	52481	52703	1	1	0	0	6	7	0	3	0	7	5	EQW00_00240	107	EQW00_00240_107	TCATTCACATCTTTCATACGTTTTTCTAATAAATTACGACGTTTTTTAGGACCAATATGTCTTTGGAAAGAGGCTGGGTCACTAGAGGAGCCCGTCATTACCACTTTAATGACTCCTTTATCATCATCATCTGAATGCCATTCTGGTTTTAGACGAATGATTTCATCATATAAATCAACAGCAATTCGACGACTCATCGTTACAATCATTCCTTTGCCTTTCA	Tu3298.pseudomolecule.7	52481	52703	-	---
NZ_CP035288	52784	53004	0	0	0	0	9	8	0	0	1	9	0	EQW00_00240	108	EQW00_00240_108	TCAATACGGGACCATTTTGATTTTAAACGCTGTTTTACATCCTCTTCTTGATCTTCAGTAATGTCATTATATGCTTCATCTAAATCTAAACTTTGAGGTAGATTTAATGGAATTACACGACTTTCATAGTAAATTTTAACGGTACTTCCATCAGCTACAGCTTGTGTCATATCATAAACATCGATATAGTTTCCGAAAACCATTTGCGTATTTTTATCTGC	Tu3298.pseudomolecule.7	52784	53004	-	---
NZ_CP035288	53081	53305	1	1	0	0	2	12	0	3	0	12	5	EQW00_00240	109	EQW00_00240_109	TATTTAATGCCTTCACCTTTATCATCATACTTTGCATTAAAGCCATATTGTGTACGATGTGCTTCATCTGCCATGACAATCACATTTTTACGTTCTGTTAGGGCAGCCATGGTCGTTTCATTTTGTTCAGGTTCAAATTTTTGCATTGTTGTAAATACAATACCACCCGACTCAACAGATAATAACGATTTTAATTCTTTACGTGTTTCAGCTTGTTTTGGTGTT	Tu3298.pseudomolecule.7	53081	53305	-	---
NZ_CP035288	53381	53606	0	0	0	0	1	5	0	3	1	5	3	EQW00_00240	110	EQW00_00240_110	CGATCTGTTACGATAACTAAGGTAGGATTATTCAGCATTTGAATTAATTTTCCAGAGAAAAAGACCATGGTTAAACTTTTACCAGACCCCTGAGTATGCCAAATAACGCCGCCTTTACCATCACCTTGTCCAGATGAAGCTAATAAAGCTCTGTCAACGGCTTTATTAACGGCATAATATTGATGATACGCTGCTAGAATTTTACTGATATGTCCTTTACCATCAT	Tu3298.pseudomolecule.7	53381	53606	-	---
NZ_CP035288	53682	53900	1	1	0	0	1	1	0	2	0	1	4	EQW00_00240	111	EQW00_00240_111	AGCTAGCTAAACTTGACGAAGATTCCGTTTCTCCATCTTTAGAACGCCAAGTCATAAAACGATCATAGTTCGCAGTTAGTGAACCGGCTTTAGTATTAATACCATCACTTGTAACAAGCACTTCATTAAATGCAAACAATTGTGGAATACGCATTTTATATGTTTCTAATTGATGATAGCCGTCTTCGACGCCTACGGTTTCATTGGTTGAATTTTTAA	Tu3298.pseudomolecule.7	53682	53900	-	---
NZ_CP035288	53984	54205	1	0	0	0	5	2	0	1	0	5	2	EQW00_00240	112	EQW00_00240_112	TGATTGACTGCTAAAAAATCATTGTTTTGTGGATGTTCAAAATCAACGATTTTAACAATTTCTACTACCGATTGTCCTTCGTCATCATAGTCTTCGATTTCAATACCATTAATCAAATTTTCATGAAAGGTAAGGTTATTTTCTAAAAGATTGGGCGACTTCTCTAAAGTTAGTTCATGTATCGCTTTTTCAATAAAACGAGGATGGATGTCTGAGTTGATC	Tu3298.pseudomolecule.7	53984	54205	-	---
NZ_CP035288	54581	54806	0	0	0	0	1	1	0	0	1	1	0	EQW00_00245	113	EQW00_00245_113	AGATATTTCTTTAAAAGTTGAACCACTAGCAGTTTGTTCTATTAAAGGAGTTATATTTTTAAGGATAAAATAAATAAAATAAGGGTTCATTTCTTCATTAGGTACTATGGACTTAAATCCTTGATTAGTAGTTACAGGTATATTATTTATTGCAATATAACCTATGGGCGCTCTTGAACTGAATAATACCGAATTTTTTTCTAATAATTTTGCACTACTTTTATTT	Tu3298.pseudomolecule.7	54581	54806	-	---
NZ_CP035288	54881	55106	0	0	0	2	1	1	0	0	1	1	2	EQW00_00245	114	EQW00_00245_114	AATCCAAGGAATACCGTTATTCGTGTAATACTCCTTATTTTTTTTAGAGGGTGTTCCTCCACCAACTATTGAACCTAACTTTTCTAGAGTTTCGACCCTCCATCCTTTAGGTATTTCGCCTAATTCACTATCAACCATTTCTCCACCGCTAGATTTATAAGGATTACCATTTTTATCTGGAAATTCAAAATCTACAAACCAATGTTTAAACAATGTTTGTGATAGT	Tu3298.pseudomolecule.7	54881	55106	-	---
NZ_CP035288	55181	55402	0	0	0	0	2	2	0	0	1	2	0	EQW00_00245	115	EQW00_00245_115	TTTTTGTATGTTTTTTTTGGGCAAATCTATATCTATTTTATACAACGTTTCTGTTCTCAAACTAGGGATTGTAGTTCCTTCATTATAATAATTAAAGTCTATTTGACTTAATTTATAGTATAAATATTTAGGTATCACAAGATTTTCATTAACAATAGTGTAAAATAATGTATCAATAGTCCAAAAAGGTTCTTCTATATACTTTACCTTGCCGATACTCCC	Tu3298.pseudomolecule.7	55181	55402	-	---
NZ_CP035288	55731	55954	0	0	0	0	2	2	0	1	1	2	1	EQW00_00250	116	EQW00_00250_116	GTTATTTTTAACTTCTTCCAACTTAGCTACTTTACAAAATCCAGCTATATCTTCATATGATTTATCGTTTGTACCTCTCCATGCATGATACGTTTGTGCTACTTTTTGAATATCTTCATCTGAAAATTCTTTTAATGTTCTAGATACCATATGCCCGATTTCACGAGCATCGATAAATAAAATTTCATTTCGTCGTTCTTTTTTACCATTTTGGCCTTTATTAT	Tu3298.pseudomolecule.7	55731	55954	-	---
NZ_CP035288	56033	56255	0	0	2	0	2	2	0	0	1	2	2	EQW00_00250	117	EQW00_00250_117	AGTCTTGTTCAATTAGATTTTTACGAATTTCTAATTCGTCTTTACCACTGGTAGACATAGATCCATTAGCTAATACAAATCCTGCTGTACCGTTAGGTGCTAATTTTGAAATCATATGTTCAATCCATGCATAGTTGGCATTACCTTTTGGCGGAATACCAAATTGCCAACGATAATCATCAAGTAATTGTTCTTGACCCCAATCACTTGCGTTAAAAGGCGG	Tu3298.pseudomolecule.7	56033	56255	-	---
NZ_CP035288	56332	56556	0	0	0	0	4	2	0	2	1	4	2	EQW00_00250	118	EQW00_00250_118	TCATTATCAATACCACGGATAGCTAAGTTCATTTTTGCTAATTTCCAAGTCGTAGGGTTAGATTCTTGTCCGTAAATCGCAATATCGTCTAATCGACCTTGATGTTTCTCAACGAAGCGTTCACTTTGTACAAACATGCCTCCTGAACCACAACATGGATCGTAAATGCGTCCTTTATAAGGTTCAATCATCTCAACTAATAATTTTACAATTGATGATGGGGTA	Tu3298.pseudomolecule.7	56332	56556	-	---
NZ_CP035288	56636	56856	0	0	0	0	2	4	0	4	1	4	4	EQW00_00250	119	EQW00_00250_119	GCTTACGACTTTCAGTATCGCCAACCTTAAATGTAAATAAATCAATAATATCGCCTAATTTTTCTTTATCTAATGCAGGTCTTGCATATTCTTTAGGTAATACACCTTTGAGTGATTCATTTTCATTTTCAATTGCAATCATGGCTTTATCAATAATTTGTCCAATTTCTGGTTTTTTCGCATTATCATTGATATATTGCCATCTTGCTTCTTTTGGAACC	Tu3298.pseudomolecule.7	56636	56856	-	---
NZ_CP035288	57406	57631	1	1	0	0	1	1	0	0	0	1	2	EQW00_00255	120	EQW00_00255_120	ACGCTATCATATCAAATTAAAATGACTAATCCATCGAAAGATTATGAACTAAGTATATTTGTGAAAGGTTCGTATGCAACAAATACCAATGTAAGACAAAATAGTGACGTTGATATTGCAGTGGTAAAAGAAAGTGAGTTTTTTGATAAATATAGGGAAGGTAAAACTAGAGAAAATTATAAATTTATTTCTAGTAATAAGCCTCCGTATCATTTTAAAGATGAAG	Tu3298.pseudomolecule.7	57406	57631	+	---
NZ_CP035288	57709	57931	1	1	0	0	1	1	0	0	0	1	2	EQW00_00255	121	EQW00_00255_121	ACTTACCGTAAAGAAACAGATTGTGTACCTTGTTTTAGATATAGAGATTATAGTAATGATTATATGGATGATCCAAATAATTTCATTGGAGGAATCACAATTTATTCAGATAAAGGTGAACGAATTATAAATTATCCGGAACAGCATATAAATAATAGTGTTATAAAAAATAACAATACAAATTATAAATATAAAAAGATGGTTAGAATAATAAAGGAAATAA	Tu3298.pseudomolecule.7	57709	57931	+	---
NZ_CP035288	58256	58481	0	0	0	0	1	1	0	0	1	1	0	EQW00_00260	122	EQW00_00260_122	GGGGGGGTTACAGGATTCTTTTTCTTGTTACTAATTATAGTATCATGTACGGTATGGCAAATAGGATGGATAGATATCATAAGTTATACTGTAACAATATCAACATTTATCACTATAGGGTATGAAAGGTTTATGTGGAAGTGGAAATTGTTTCGTATATTTAATAAGCAAGTTGATATATCAGGAGATTATGTGGCAACACTCAGACATTTTTATGGAGACGGTG	Tu3298.pseudomolecule.7	58256	58481	+	---
NZ_CP035288	59656	59880	1	6	1	9	11	31	0	0	0	31	17	EQW00_00270	123	EQW00_00270_123	AAATTGAATAAGTATTCAATTAGAAGATTCACAGTCGGTACGGCATCTATATTAGTAGGGTCTACTCTATTATTTGGGATTGGAAATGAGGCGCATGCAGCAGAAAAGAATCAAGAATCAAATACTACAGCAAATGTAGCTGATAGTGATGTAGGTGAAGCACCATCAAAAGAAGAAGCACCAAGTAATGAAGCAACAAATGAAGCACCATCAAAAGAAGAAGCA	Tu3298.pseudomolecule.7	59656	59880	+	---
NZ_CP035288	60057	60279	6	6	5	5	48	48	0	0	0	48	22	EQW00_00270	124	EQW00_00270_124	AGCACCAAGTAATGAAGCAACAAATGAAGTGCCATCAAAAGAAGAAGCACCAAGTAATGAAGCAACAAATGAAGTGCCATCAAAAGAAGAAGCACCAAGTAATGAAGCAACAAATGAAGCGCCATCAAAAGAAGAAGCACCAAGTAATGAAGCAACAAATGAAGTGCCATCAAAAGAAGAAGCACCAAGTAATGAAGCAACAAATGAAGTGCCATCAAAAGAA	Tu3298.pseudomolecule.7	60057	60279	+	---
NZ_CP035288	60356	60581	1	1	1	1	12	12	0	0	0	12	4	EQW00_00270	125	EQW00_00270_125	ATGATAATTCATCTAATCATAGCGAGGATAATATTGTGACTTATGCAGAACCAACTGCATTAACAAATACCCGTTCAGTTGATTCACCTTCTAGAGTTTCATCTGATAACTCACAAGCTCAAAAGCAAGGTAAAAATGTTAATGATTCAATTAAGGTCAATTCTGTTGATACTGATAAAGAGTATGTTGAACCGAACAATGGACAAGGTTTTTCAACAAATGTATC	Tu3298.pseudomolecule.7	60356	60581	+	---
NZ_CP035288	60656	60880	1	1	2	1	9	12	0	0	0	12	5	EQW00_00270	126	EQW00_00270_126	GTATTGCAGATTATAAAGCAGCAAATAATAAAATTTATCCAACTATCAATGATGGGGAGCAAGTTGTAGCAAACGGTGTTTACGATACAGAAACTAAGAAATTAGTGTACACTTTTACTGACTATGTAAATAAGAAAGATAATATTAAAGGTCAATTTGAAATTCCTCAATTTATTGATAGAAAAAATGCTAAAACAAGTGGAGATTATGACTTAAACTATAATA	Tu3298.pseudomolecule.7	60656	60880	+	---
NZ_CP035288	60959	61180	1	1	4	4	9	10	0	0	0	10	10	EQW00_00270	127	EQW00_00270_127	GTTCATTAATTACAAAAGCAGACTTATTTAATGTTGGTTCACATGACTATACTCAATATATTTATGTGAATCCTAAATCTGAAGATAGTTATAATACACGTTTAACAATCCAAGGATACCAAGAAGATGTAAATGATAGTAGTACACTATTAAATCCAGATGATACTAAAATTGAAATATTGGATGCTAAGTCATCTGATAATATTGTGCCAAGTTTCCATA	Tu3298.pseudomolecule.7	60959	61180	+	---
NZ_CP035288	61257	61481	1	1	1	1	10	12	0	0	0	12	4	EQW00_00270	128	EQW00_00270_128	TTTTGGTCACATTGATCACCCTTATATTGTCAAAGTTACTTCTAAAATTGATCCAAGTTCAAGTCAAGATTTACGTACACGTGTCATTATGGAAAATGAAAATGCAGAAGGTACTACAGACTTTTATGCACACGATAATACGGTTGAACGCTTAGGAGCAAACGGAGTTGCTACTGGCAATGAAAAACTTTATAACCTAGGTGACTATGTTTGGGAAGATACAAA	Tu3298.pseudomolecule.7	61257	61481	+	---
NZ_CP035288	61556	61781	1	1	1	5	12	11	0	0	0	12	8	EQW00_00270	129	EQW00_00270_129	CAGTAGAAACTACAACGACTAATTCTGAAGGTAAGTATGAATTTAATGATTTACAAAATGGTGATTATGTTATTAATTTCAAAACACCTGAAGGATACACAGCAACTAAAGCTTATGAAGGTAATAATGCAGAAGTCGATTCTAATGGCTTAAGTACGGTTGGTACAATTAAAGATGCTGACAACTGGACTTTAGATAGTGGATTCTACAAAACGCCTTCTAAATA	Tu3298.pseudomolecule.7	61556	61781	+	---
NZ_CP035288	61856	62081	1	1	5	5	13	12	0	0	0	13	12	EQW00_00270	130	EQW00_00270_130	GTGTTAAAGTTACTTTAAAAGATAGTGAAGGTAACACATTAAAAACAACTGAAACTGATGAAAATGGTAAGTATCGCTTTGATGACTTAGATAGTGGTGACTACACAGTTCATTTTGATAAACCAGAGGGTCTTACACAAACATCAGTTAATTCTGGTAATGATGATGCCAAAGATGCTGATGGTGAAGATGTACATGTAACAATTACAGATCATGATGATTTCAC	Tu3298.pseudomolecule.7	61856	62081	+	---
NZ_CP035288	62156	62380	2	2	2	1	21	27	0	0	0	27	7	EQW00_00270	131	EQW00_00270_131	CGGATTCAGAAAGCCACTCAGACAGTGAGTCAACGAGTGAATCAGATTCAGAAAGTCACTCAGACAGTGAGTCAACAAGCGAGTCAGACTCAGAGAGCCATTCAGATTCAGAAAGTGATTCAGATAGCGAATCAACAAGCGAGTCAGACTCAGAGAGTCACTCAGATTCAGAAAGTCACTCAGACAGTGAGTCAACAAGTGAATCAGACTCAGAGAGCCATTCAG	Tu3298.pseudomolecule.7	62156	62380	+	---
NZ_CP035288	62508	62729	2	1	4	6	27	9	0	0	0	27	13	EQW00_00270	132	EQW00_00270_132	AAGTCACTCAGACAGTGAGTCAACAAGTGAATCAGACTCAGAGAGCCATTCAGATTCAGAAAGTGATTCAGATAGCGAATCAACAAGCGAGTCAGACTCAGAGAGCCATTCAGATTCAGAAAGCCACTCAGACAGTGAGTCAACGAGTGAATCAGATTCAGAGAGTCACTCAGATTCAGAAAGTGATTCAGACAGCGAATCAACAAGCGAATCAGGTTCAGA	Tu3298.pseudomolecule.7	62508	62729	+	---
NZ_CP035288	63156	63381	1	1	1	1	13	13	0	0	0	13	4	EQW00_00275	133	EQW00_00275_133	CAGACATTAAGATTAAACCTACTTCGTATACAATTGAGAATATTATTGAAAAACTTGAATCAAACGATGTAAAAGTTAAAAGTATAAAGCCTAAAGTAAAAAGAATTTATTTTAATAATAAAAGCTGTTATGTCAATTGTTATTTGAAGTATAAAAATGAAGATATTGTTGATCGTGCTGAATTTGTTTCCAGTGGTAAACTGATTCGAAAAGAATTTTATACCTA	Tu3298.pseudomolecule.7	63156	63381	+	---
NZ_CP035288	63456	63681	1	1	1	1	13	13	0	0	0	13	4	EQW00_00275	134	EQW00_00275_134	AAAATGGGAGCGTAGCTTATGAGGAAATAGTAAAAGACGACGATAATATGTATATCTTTCCGAATAAGATTTTATATTCAAAGAAAGAATTTATAGGGTATTTTATTAGTCAACTTAATTTAAAAGACAAAGATATTTTATTGGTAGACCGTTCTAAAAATATTGGGCAAGTTATTTTGGAGAATAAAAAAGAGGGTCACGTAGGAGTAGTAATTCACGCTGAACA	Tu3298.pseudomolecule.7	63456	63681	+	---
NZ_CP035288	63756	63981	1	1	1	1	12	13	0	0	0	13	4	EQW00_00275	135	EQW00_00275_135	AGCATATTGACTTTTTTATTGTTGCTACAGAAGATCAAAAGGCTGTTTTGCAACTACAATTTGAAAAATATAAGAATCTTAAACCTAAGATATATACTATTCCAGTGGGAAATATTAAATATTTAAAATTTGAACAACAAAGAAAGCCATTTTCTGTGATTACAGCTTCTCGTTTAGCAAATGAGAAACATGTTGATTGGCTTATTAAGGCTGTCATTAAAGCACA	Tu3298.pseudomolecule.7	63756	63981	+	---
NZ_CP035288	64056	64281	1	1	1	1	11	12	0	0	0	12	4	EQW00_00275	136	EQW00_00275_136	ATAACTATCAAGCTAATAATTATATCCACCTCAAAGGACACATGGATCTTACTTATATATATAAATCTTATGAACTATATCTTTCAGGTTCTACAAGTGAAGGATTCGGATTAACACTAATGGAAGCCGTTGGTTCTGGTCTTGGAATAATAGGTTTGGATGTATATTATGGTAATACCACTTTTATCAAAAATAATGTTAATGGTTATAGAGTACCTATAGATAT	Tu3298.pseudomolecule.7	64056	64281	+	---
NZ_CP035288	64606	64831	1	1	1	1	11	11	0	0	0	11	4	EQW00_00280	137	EQW00_00280_137	TCGAAAATGAAAGACCTCTTTACTTCAACGATGTTCCAGTCCCGAAATATTGGGAAATTGAAGGTTCCAATCAATCAGCTGTGATTAAGGATAAGGATAAAATAAGAGGCAAAATTTTATATCAAAAGGGATATCGTAATAGAGTGGTGGCTTCAGTAGAATGGTTTAATAAAAAGGAACATGTTCAATTCATAGATTATTATAACCAACATGGTTTTCGATATGC	Tu3298.pseudomolecule.7	64606	64831	+	---
NZ_CP035288	64906	65131	1	1	1	5	13	11	0	0	0	13	8	EQW00_00280	138	EQW00_00280_138	TGGAGAATCTTGTTACTAAGGATTTAATATTAAGATGGAATAATAAAGATATATTCTTTGATAATCGTATCTCGTTTTTATCGTTCTTTTTTGAAAAAGCAAATTTATCTATAAAAGATATAGTGCTTAATTCATTTGCAACATCATTTCTGTTTTTGTATAGACAACGGGATTTTAACATGAAGTGTAGAATATTTTGGCAAGAAAAAATTAAAGATGATTTACC	Tu3298.pseudomolecule.7	64906	65131	+	---
NZ_CP035288	65206	65431	1	1	1	1	11	10	0	0	0	11	4	EQW00_00280	139	EQW00_00280_139	GTGTAATGGATTCTGTAGAAACTTCATATCGACATAAAATTGAAAATAGTGGTTATGTGTACGAATTCTTGAAAGTAAACAAATATAATAATGAAGCACTTATAATAACTAATTCTGATAATATTCCATATGTAGAATATATTGCTAGAGAGAATCAAAATGTCACATTTCACATTGCATCTAAAACTGAAATGTCTTCAAGATTATTACAATTAGGTGGAATACA	Tu3298.pseudomolecule.7	65206	65431	+	---
NZ_CP035288	65506	65731	1	1	1	1	13	10	0	0	0	13	4	EQW00_00280	140	EQW00_00280_140	ATATAAATAAAGGGAAAGAAATATTTGAAAGTATGTATTTAGCATTTGCACATGAAATGATTATAATTGCTTTTGAAGAAACTATTCACAATAGACAATTTGTCCATAGTAGTAATATATACAAATTAGATAATTACTATGATTTAAGCAATGCAATAAATCAGATAAGTAATGATAAAACTTTATTTTCTGATAGATTAAATATGCAGTTAAGATCTGCCAATTC	Tu3298.pseudomolecule.7	65506	65731	+	---
NZ_CP035288	66532	66755	44	21	3	1	28	18	0	6	0	28	75	EQW00_00290	141	EQW00_00290_141	AGACTTTCTTAGGTAATGCATTTTGATTTTTTACATAGTTTGTATAGTGATATTCCAATTTGTATGCGGGTTGTTCTTGTTCGTGTGTGATTGAGAGTATATTATTATCTTCATCTTGTAGTCTAAAAATGTGTAGGTAATCTGTATGAGCTTGATTGTCCTGTTCTTTTACCATGTTCCAAAGTAAGATTTGAAGGTCTAGAGATAGTTGTTCACTAATGCCT	Tu3298.pseudomolecule.7	66532	66755	-	---
NZ_CP035288	67963	68187	18	37	2	2	15	7	0	0	0	15	59	EQW00_00305	142	EQW00_00305_142	GAAAGATGTGTTGTAATAGTTTACTGATTTCTTTGGCATCAAATAAAGTCTTATCTTCATTTTGTTGATTTTTGAGTTGGTTGATTTGATTCGTAATGTCATTGAGTTGCTTTTCATATTTTTGAATACTTGGTCTGATTACTGATGTTAAGTCCGGATTATCCTCGATGGTTTTAATCAAGTTATTTAGTTTGATTTGTACTTCATCATATTGTTGTTGCTTAT	Tu3298.pseudomolecule.7	67963	68187	-	---
NZ_CP035288	68266	68486	0	36	0	2	3	17	0	0	1	17	38	EQW00_00305	143	EQW00_00305_143	TATCATTTTTGACTACTTCGAGTATTTGTCTCATCACATAATCTTCAATCACATCGGCTCTTACACTGTTCGCCGAACATACTTTGGATCCTTTGTTGCGAAAATTACTACAAGAATAGTAACGAATACGTTTCTTAGTCCCGTCTTTAAGAGTATTCGTGGTATTGCTTGCTGCCATAGGTGCGCCACATTGGGGACAGTGAATAATGCCTGTAAGCAGA	Tu3298.pseudomolecule.7	68266	68486	-	---
NZ_CP035288	68563	68788	38	19	1	2	22	12	0	0	0	22	60	EQW00_00305	144	EQW00_00305_144	GATTAATAATGGGGGAATGCTTACCTTCAGCTATCACTGGTTTATCATTCAGCCCTTTACGACGTTTTTCACTCCAATCTTTGTATTTCGCAAATTGAATTTTGCCGATATAGAATGGGTTAGCTAATATATATGTGATAGAACTAATACTAAAAGGTTTACCCTTTTTAGTGACATAGCCTTTGTGATTCAATGCATTGGCTATTTTACGATAGCCATGTCCTTT	Tu3298.pseudomolecule.7	68563	68788	-	---
NZ_CP035288	68863	69086	0	32	0	1	6	18	0	0	1	18	33	EQW00_00305	145	EQW00_00305_145	GTATTTTGTCATAGCCTAGGGGCAAGTTACCTTGATAATAGCCTTCTTGGGCACGTCTCGTTTGACCCATAAATACGTTCTCGACAATGTTATTACGTTCGAATTCTGAGAAACTCGCAAGTATCTGTAACATGAGTTTACCAGAAGAAGTATTGACTTCCATACGCTCTGACAAACTAAAAAATTCGACATTTTGTTTGTGTAAATCTTCGACAATTTTGAGA	Tu3298.pseudomolecule.7	68863	69086	-	---
NZ_CP035288	69416	69632	28	3	2	1	6	6	0	0	0	6	34	EQW00_00310	146	EQW00_00310_146	ATTGACGATATTGAGAGGTTCATTTTTGAAATAGATTCCTATAAGATTTTTATCTTTCGCAATGTGAATGGTTTCAATATAAGGGTACAATATGTTTAACGTGAAACGTTTTTGAATAATATTTTGAATGGTGTGTTGTATTTGATGCTCACTGATGGATGTGATGCGTTGCGGTTGTTGATGTAATGATTGCATTTGTTTTCTGAACGTTTCTGCA	Tu3298.pseudomolecule.7	69416	69632	-	---
NZ_CP035288	69714	69938	3	19	1	2	7	23	0	0	0	23	25	EQW00_00310	147	EQW00_00310_147	AAGCGTTTGTCAATCGCATTTTTAATTTTTGCGTAGATATGGTGGTCTTGATAAAAGTCTTGGCACACTTTTAATACTTTATCTTCCAATGTCTGTGCATTGATGCCTTTGAAATCACAGACAAAGCGTGAAGCATTCAAGTTTTTAGGACAGACGTAGTAACGTAATATATGATTCTTTTTTCTAACGGTCATATTTGTAAGTGTTGCATTACAACATGGGCAT	Tu3298.pseudomolecule.7	69714	69938	-	---
NZ_CP035288	70017	70234	22	0	1	0	4	4	0	0	1	4	23	EQW00_00310	148	EQW00_00310_148	TATACATTTGCTGAAACAATAGAAGGGAACATATTGTCGAATTGACCGTATTGGTTGATAACACGACCACAATAATTAGGGTTCATGATAATATTACGAACTTGATAAGGTTGTCGATTGATGAACGTATCATCTTCTTCTAATAACTGTGCAATTTTCTTATAACCATGGCCTTTAATGTAATAATTGAATACAGCCTTCACCGTTGGTGATTCATT	Tu3298.pseudomolecule.7	70017	70234	-	---
NZ_CP035288	70317	70534	19	19	0	0	5	3	0	0	0	5	38	EQW00_00310	149	EQW00_00310_149	TCTTGAAGGCCATTTTTGACTTGTTCTCCAATATTATCTGATTCAAGTTCGGCTAAACTGATGAAGATATTAAGCTTGAGTCGGTCGAAAGCTTGATCCATATCAAAATAACCATCATGTACGCTTAAGATATGAACATGGTAAGTTTGACATAATTTGATGAGTTTTAATGCATTTTTCAGATTACGATGTAATCTATTAAGACGATAACAGCATAA	Tu3298.pseudomolecule.7	70317	70534	-	---
NZ_CP035288	71117	71338	34	34	2	1	23	13	0	0	0	23	71	EQW00_00315	150	EQW00_00315_150	ACATCTAATTTTAGATGGTAAAATACAAGTGATTGTTTTTTACCGCTATTATCTTTGACACTTCTTTTAGTTGTTTGGCGTCCACGATCAGCTAATATGAAACCTTTATCTCTTAAGGCGTTGACAACATTATTAACATCTTGAAATTGATGATTGTTTAGCATATGTTTAAAAACGTTCGCAATCATTTTTACTTCGATATGGTCATCTTTTAATGAGATT	Tu3298.pseudomolecule.7	71117	71338	-	---
NZ_CP035288	71413	71636	34	38	1	2	5	22	0	0	0	22	75	EQW00_00315	151	EQW00_00315_151	AATGATGACATCGATAGCTTTATCAGCTAATGAGCGTTCAGAGACTGTATGAGTATGATAATCAATAAAGTAGTCTCTTATTTTAGCGATATCAATATCTGTAGCTAAAACACGACCTAATATTTTTGCAGATGTTGTAATGACTGCATAACGCTTAAACATACGATTGCCTGTGTTGCTTTTATCATCTTTCAATTTAGCTTCAAACCAATCTACTTCCTTGT	Tu3298.pseudomolecule.7	71413	71636	-	---
NZ_CP035288	71713	71936	38	30	3	0	22	15	0	0	0	22	71	EQW00_00315	152	EQW00_00315_152	TGCTACAGCTTTTTTAATATTGTCAGCATTGGTCGCATTTGTAGTGAATTGTTCATTAATCTCGATGGTTCTCACACGTAAACCATCATTTTGAGCAGAATCATTAAATATACTGTATTCTGAGGTTGAAATCACAGATGTACCCCAATTCTTAGGCGCTTTAACTTCTCCGTGTACATTGGAACGTTGACGACCTTGACCTTCAGCGATGGAATATAACAAAC	Tu3298.pseudomolecule.7	71713	71936	-	---
NZ_CP035288	72013	72238	30	11	0	0	6	3	0	0	0	6	41	EQW00_00315	153	EQW00_00315_153	TTCAAGTGCGTTACGTGTGGCATTCCAACTTCTAAAAAGAGTTTCATTACCTTTGGTAGGGTTACCAGCGACTGATACAGCTAAAGCAGCTGCGGTTGACTTACCGGTTGAGGATTGACCTGTAAAACTAAAGAGAATTCCTGCAAATTCGATTTCATGTTTATGCTTCAGAAAACTTGTCACTAAGGCAGAAATCCCAAATATGACTGTCAATTCTAAAAGAAGA	Tu3298.pseudomolecule.7	72013	72238	-	---
NZ_CP035288	72313	72538	7	0	1	1	12	9	0	0	0	12	9	EQW00_00315	154	EQW00_00315_154	CTCACAAATGGCGTCAGATGGAGATTTATTATCAAATTCCGTAGTAGTATAGATTTCACTTAACGATACAATAGGACCAAACGGTGTTTCCAGTATACCTACCCCTTCATATAAGTAGGAAATGGGTAATTGATTGCGCATTTGTTGCAACGCATAACCTAAATCTTTTGTATATTTTTCATTAATACTAAATCCATACTTCATTAAAGATGGCAGTTTTTGTGTT	Tu3298.pseudomolecule.7	72313	72538	-	---
NZ_CP035288	73338	73563	0	0	0	0	3	3	0	0	1	3	0	EQW00_00325	155	EQW00_00325_155	AAAGGTTATTATGTTAAACAAGATAGCGTTGTAATTGATGATAATGATATACCTTCAATTATTAAAATAAGTGGAAATTATGTAGCAGCAGATATATTAGTTACTAGATATTTAGATGGAATGGGTGAATTTATAAAGGTATCAGAATTAGATCAGTCGAGCTATTACGAATGGTTTATGTTTGTTGAAGAAACTAGAAGAATATTTAGAGGTACAGAAATAGTTT	Tu3298.pseudomolecule.7	73338	73563	+	---
NZ_CP035288	73638	73863	0	0	0	1	3	3	0	0	1	3	1	EQW00_00325	156	EQW00_00325_156	AAGAATATTATCATAGATAATCAATTTAGAGGGGGGCATAGTAATGATATAGTTCGTTTAGATATGAAAGATGATAATGTGTTATTTTATAATTTTGATATATACGATACAAATATTCTTTATGAAAAAATAGACGAGGAAAAATTACTTAGAATTTTAGATGAAATAAGTAATACTGACAATTACAAAGCGCTATTTAACATTGTAAGTGAGAACCAAAAGAAAT	Tu3298.pseudomolecule.7	73638	73863	+	---
NZ_CP035288	73938	74163	0	0	0	1	3	4	0	1	1	4	2	EQW00_00325	157	EQW00_00325_157	GTTTATGTAAATAAGTATATAAGTAATAAAATATTTAACTGTGATAATTATTTAATTACTAAAAATGAGGTTGTGGATTTTTATTTTAATCATGGTAGTGACTTTAATAATTTCAAGATGGGACAGAAATGGACAAAGTCTAAATTTAAGCAGGAAAATAAACTTAAAATACACGAATATATTATTGCAGTAACTTATGTGAATTTATTAAATCATTCATATATGA	Tu3298.pseudomolecule.7	73938	74163	+	---
NZ_CP035288	74238	74463	0	0	1	0	3	3	0	0	1	3	1	EQW00_00325	158	EQW00_00325_158	TTTACAGATTCATTCAGTGATTTTGTAGAAATGGTGGACGATATAACATGGAGAATCCGTGATTCATTTGATTATATTGGAGGATTAAAAAACAAAGAATTTAACGAAGATGAGAATGAATATATCGAACAATTAATTCAATTTGTTATATTATCTAAATTCGGCTATATGAATGTAGAAAATCACTTTGATTATATTGAGAACTTAAATACGCTTAATAATGAAT	Tu3298.pseudomolecule.7	74238	74463	+	---
NZ_CP035288	74538	74763	0	0	0	1	3	3	0	0	1	3	1	EQW00_00325	159	EQW00_00325_159	GATGTTGTAAATACATGGAAAAAGGATTACTCAAATAACTTTTATAATAATACTCAGAATACTATAACTACAGAAAAGTTAGACATAATATCTCGATTTATAAAACAATATGATAAACCAGTTGACCGAGACAAACATGGTAAACGAGTTAAAGCAGAAGTGTTTGAAGGTATAAGTGATTTTCATAGGCGTGTAAAAGAAGGATTTGATAATAATGATGTGCTAT	Tu3298.pseudomolecule.7	74538	74763	+	---
NZ_CP035288	75188	75413	0	0	0	0	3	3	0	0	1	3	0	EQW00_00330	160	EQW00_00330_160	TTACATTTCTTATCTACTGCAAGGACTTTTTATCAATATACTGAAAATTTATTTAAGTCTATAGGTAAGAAAGAATTTGAGAAATGGAAAAATAATATATCAAATATTTATGATAATAATTTTTCTTATAGATTATGTTATCAAATGAGGAATTTTACACAGCATCATGGTTTGGCAATTACGAATATTAAAGAGAAATTAAATTTAGATTCTAATGGTAAAGAAA	Tu3298.pseudomolecule.7	75188	75413	+	---
NZ_CP035288	75488	75713	0	0	0	0	3	3	0	0	1	3	0	EQW00_00330	161	EQW00_00330_161	AGCGATTTAGAAAATCATAATGGATTAATTGATTTTTATCAATTAATAATAGATTATGACAAGTGTATAAAAGATATACTTTTGTATTCATATATAGGGTTAATAGATAAGTATAGCACTGAATTAAACCAATTAATGACAAAAGCTATGGCAATAGAAGGAGAGGCAGGTATACCTTTTTTAAGAAAAGCTAAAAAGAAAGAACTTAGAGAATATTATAAAAATA	Tu3298.pseudomolecule.7	75488	75713	+	---
NZ_CP035288	77238	77462	0	0	0	0	3	3	0	0	1	3	0	EQW00_00340	162	EQW00_00340_162	AGAAAAAACGAGGAAAAAACTTGAAAAACATGAATCAAAGGTAAAAGAAAAAGAAAAAAGAAAGCAACAAAGAGAAGAAGAAATAGAAAAAAGGAGAATAGCAAAAGAAGAGCAAGAAAAGCGTGATGTTTGGATTAAAGAGAATGTATTTAAAATTATAGTAAATGAGGAAGGTAAACGAATAATTTTTTGTCCTAAATGTGGTAGTGAGAATAATGTAACTGC	Tu3298.pseudomolecule.7	77238	77462	+	---
NZ_CP035288	78188	78413	7	7	1	1	9	9	0	0	0	9	16	EQW00_00350	163	EQW00_00350_163	AAATGTGTTGAAACATTGTGTAATGATACTTTAGTAATGATACTGAGCGAGCAAGCACCAGGACTAGTTGGAATGACTGCAATTATACCTAATAATAATGAGTATGTACTAAATCAACGAGTAGCAGCACTAGTGCCTAAACAATTTATAGATAGTCAATTTCTATCTAAGTTAATTAATAGAAACCAGAAATATTTCAGTGTGAGATCTGCTGGAACAAAAGTGA	Tu3298.pseudomolecule.7	78188	78413	+	---
NZ_CP035288	78489	78713	7	7	3	2	9	10	0	1	0	10	20	EQW00_00350	164	EQW00_00350_164	ATTTCTTCAGCAAACTCGACCGCCAGATTGAGTTAGAAGAAGAGAAACTTGAACTCTTAGAGCAACAAAAGCGTGGATATATTCAGAAGATTTTTTCTCAAGATTTAAGATTTAAAGATGAAAATGGAAACAGTTATCCTGATTGGTCTATTAAAAAGATTGAAGATATTTCTAAAGTTAATAAAGGGTTTACTCCAAATACAAAAAATGATAAATACTGGGATG	Tu3298.pseudomolecule.7	78489	78713	+	---
NZ_CP035288	78788	79013	7	7	2	2	10	10	0	1	0	10	19	EQW00_00350	165	EQW00_00350_165	GAAAAAGGTGCATCAAAGCATGTAAAAGTAGATAAAGATACTCTAATAATGAGTTTTAAATTGACTTTAGGTAAGTTAGCTATAGTAAAAGAGCCTATCTATACAAATGAAGCTATATGCCATTTCGTATGGAAAGAAAGTAATGTTAATACTGAGTATATGTACTACTATTTAAATTCTATAAATATAAGTACTTTTGGTGCACAGGCAGTTAAAGGAGTAACAT	Tu3298.pseudomolecule.7	78788	79013	+	---
NZ_CP035288	79713	79938	7	7	3	2	27	8	0	0	0	27	19	EQW00_00360	166	EQW00_00360_166	TGCGAATTTTGCATAACCTTTACCACTGAACTCAGGTTTAATAATTATTTGTATTTCACAATTACGATGGATGTAATTAATTTCTACTAATTCAACAATACCTACGACTTGATTTTCATCTTCAACAATAAAACGTCTCTCTGATTCATCTAATAAATGCTTATCAAATAAATATTGAAGTTCCGTTAAGGATTCATATGGTTCTTCAAACCAATAAGACATAATA	Tu3298.pseudomolecule.7	79713	79938	-	---
NZ_CP035288	81614	81838	7	7	1	1	7	7	0	0	0	7	16	EQW00_00380	167	EQW00_00380_167	CGACGACAACAGGCCGCTTCGCATAAGCTCCATAGGCTAGAATCACTGTGTCACTTTCACTAATCGCTTTCATTAAGTGAATGTCTGTGTGTTTGTCATAAGGCTCTTTAATATGTTTAAGGTTTTCAGGTGTTTTAATATTAGAGAATAGATTTACTAGATATACAGCACCGTATTGTTCAGAATTAGCTAATTGGTTGAGAATGAGAACAGTGGTAAGATCGA	Tu3298.pseudomolecule.7	81614	81838	-	---
NZ_CP035288	83363	83586	5	5	1	0	39	37	0	2	0	39	13	EQW00_00395	168	EQW00_00395_168	TTGAGCGTAACATAAAATTGCTTCTTATGATGCTCATCTTTTCTTATGTCAATGCGATCGATGATTGTTAGATATAGTGATTTCAACTGAGATTTCTCTAATTTGTCTATATCTTTGAATATTGCTTGTAGTACATTCGCAATCATATCAGCATCATAATGTGGAGCTTCTGCTTGTTTATCTTGTTCTAGTTGATAGATTTGATTATTTATTTGATTCAATTC	Tu3298.pseudomolecule.7	83363	83586	-	---
NZ_CP035288	83663	83888	5	5	0	0	37	37	0	0	0	37	10	EQW00_00395	169	EQW00_00395_169	TGCATTTTTGCTTTTATTTCTTCACATTGTGACTGTTTATAGGCAATATCATGGTTCAAAGAAGAGACGTCTATTTGACTTTTTTCATTTACCTTTTCAACCAATTGCTTCAATACCTTTTTGCTTTTGATAATTTCCAATATCTGATCCATAACATATTTTTCTAGTACATCTGCTCTAACGCTATTGGCAGAACAAACTTTTGAACCTTTATTTCTAAAATTGC	Tu3298.pseudomolecule.7	83663	83888	-	---
NZ_CP035288	83972	84187	5	5	0	1	36	41	0	4	0	41	15	EQW00_00395	170	EQW00_00395_170	TTCGGACATTTTACAATCCCAGTCAGTAGGTTTGTTCCTTTGCCGTGAACTTGTGGTTTCTTGCGACTCTCTTGACGTTTAAACTGTACTTTATCCCATAGGTTTCTATCAATAATAGGCGCATGTTTACCATCAGCGATAATCGGTTCCTCATTGAGTCCTTTTCGTCTTTTATCGCTCCAGTGTCTATACTTCGCAAACTGTATCTTTCCAATG	Tu3298.pseudomolecule.7	83972	84187	-	---
NZ_CP035288	84263	84488	5	5	0	0	38	37	0	0	0	38	10	EQW00_00395	171	EQW00_00395_171	TGATTCAATGCGTTCGCAATCTTACGATAACCATGACCTTTAGCGTATGAATCAAAAATATATTTAACAATATTCGCTTCATGTTGATTGATCATGAGCTCTTTTTTACTGTCAGGTACTTTATCGTAGCCTAGAGGTAAATTACCTTGATAATAACCTTCAATAGCACGTTGTCTTTGGCCATTGTAGACATTCTCTACAATCGTATTACGTTCAAATTCTGCGA	Tu3298.pseudomolecule.7	84263	84488	-	---
NZ_CP035288	84563	84787	5	5	0	0	37	37	0	3	0	37	13	EQW00_00395	172	EQW00_00395_172	TCGACATTAATCTTATACAATTCCTCGACAATATTTAACAAATCTGAGGTATTTCTAGCTAAACGATTTGTTTTGTAGACCATAATACAATCTAATTTACCTTCGTTGGCATCTTTTAACATACGTTGTAATTCTGGACGTTGCATTGTTTTACCTGATATACCACGATCGGTGTATTCATTGACGACTTCATAGCCTTGAAATTGACAATACTCTGTAAGTTGA	Tu3298.pseudomolecule.7	84563	84787	-	---
NZ_CP035288	85113	85338	5	5	1	0	39	37	0	1	0	39	12	EQW00_00400	173	EQW00_00400_173	ACGTTTGAACGTTTTTACATCAATACGATTTTGAGCTAGCTTTTCGATAAGTTGTTCTTGTGTTAGATGGGTTTCTTTATGCTTCATTTGTTGCTGTTTTAGGACTTTGAGTATTGTGTTATTCAATCGTTTATGAAACGATTGTTCTTCAAAATACTTTTTACAAGTGTCGAGCACTTCACTTTCAAGTTCTGGTGCATTGATACTTTTAAATGGGCATGTACGA	Tu3298.pseudomolecule.7	85113	85338	-	---
NZ_CP035288	85413	85637	5	5	1	1	41	37	0	1	0	41	13	EQW00_00400	174	EQW00_00400_174	TAATGTTGATTGACAGTAAGGACATTTGATTCGTCGCTTTAGCTTATTTCTAGAATTGGATCGATTGAGTTGTTTATGAATACGACGCTCTTGTGCTTCTTCAAATGTATCAATATCAATAATAGGTGGAACGATATCATTAAACGTGCCATATTTATTGATGACACGACCGCAATAGTTAGGGTTCAAGAGAATATTTCTAACTTGATAGGGCTTACGAGGAAT	Tu3298.pseudomolecule.7	85413	85637	-	---
NZ_CP035288	85716	85938	5	5	0	0	37	39	0	2	0	39	12	EQW00_00400	175	EQW00_00400_175	AACTGTATACGCTTCTTCTTCTTGTACAACAAAACAACCTTTTCTATAACGATAGCCAAACGGAGCATGAGTTGTGATTAGCTTACCTTGTTTGGCTTTTTCTCTAATCCCATTTTTTGTTTGTTCGCTGATATTGTTTGATTCCATTTCCGCTAGACTCATAAGTATGTTCAAACGAAAGCAATCAAACTCTTTAGACAAATCAAAATATCCATCGTTAACA	Tu3298.pseudomolecule.7	85716	85938	-	---
NZ_CP035288	86464	86688	5	5	0	0	39	38	0	1	0	39	11	EQW00_00405	176	EQW00_00405_176	TCAAGTATCTTTTTGTTATCCAAGTTAATTTCAGCTTTAATAGGTTCAGCATCTTTAGTTAGACCAAAAATAGACGCATATTTTGAATCTAGCTTTAAATGGTAAAAGACAAGTGACTGTTTCTTGCCATAGTCATCTTTAACTGCTCTTTTCGTAGTTATTCGATCACGGTCAGATTCGATAAATCCTTTATCCCTTAGTGCATTCACAACATTGTTGACATCT	Tu3298.pseudomolecule.7	86464	86688	.	---
NZ_CP035288	87563	87788	5	5	0	0	38	38	0	2	0	38	12	EQW00_00415	177	EQW00_00415_177	GATAATTAAAAGTACCCCCGATCGAACGAAAATATCTTTTTGATGACTATTAGTGATAATTGTAATTTTATCCATTAATAGATGAATGGATTGGAATAATACTAAGCCTATTGCTATTCCACCGAGTAAAATTACCCACCCGCCTAATTCAATACTTTCCGGAATCATTTCAAAAAATAATAAGCCAATTATAAGGCCTGCACATAATGAATAAATAAAGCCATGA	Tu3298.pseudomolecule.7	87563	87788	-	---
NZ_CP035288	88944	89162	5	5	0	0	38	38	0	2	0	38	12	EQW00_00430	178	EQW00_00430_178	GAAGGAATTGGAGAGACAGTTGAAAATACTAAATTAAAGGGAAAATTCACTCCTAATTCTCATATTCTAATGGGATTAGCTGCAATCGGGGCTTCTCTGATAGGGAGTTTTTGGGAAGGAACCCTTTTGATACTTATTTTTTCCGGCGCTCATTTTCTTGAAGATTACGCTGAAGGAAAAAGTAAAAGAGAAATTACTAAGCTACTCGAAATGAACCCA	Tu3298.pseudomolecule.7	88944	89162	+	---
NZ_CP035288	89238	89463	5	5	0	0	38	38	0	2	0	38	12	EQW00_00430	179	EQW00_00430_179	CTCCAAGTGCTGAACGGTGATCAAGTTCCAATTGATGGGATTATTTTATCCGGTACTACCTCAATTGATGAATCTTCTATTAATGGAGAAAGTATACCGAAAGAGAAGTCTAAGGGTGACGAAGTTTTTGGAAGTACGATTAATGGAACAGGTACTTTTACTATGGAAGTCACTAAGGAAAACAAGGATACTGTATTCTCTAAAATTTTACAATTAGTTAGTCAAA	Tu3298.pseudomolecule.7	89238	89463	+	---
NZ_CP035288	89538	89763	5	5	0	0	38	38	0	2	0	38	12	EQW00_00430	180	EQW00_00430_180	GCAATACCATTAGTAATGTTACTTGCTCCTTTTCTATTTGATTGGACATGGTCGCAAAGTGTATACAGGGGATTAGTGCTTTTAGTCGCAGCTTCACCGTGTGCTTTGGCAGCAGCTACTGTATCTGTAACATTGTCTACAACATCTAACCTAGCTAAAAAAGGCGTGCTTTCAAAAGGAAGTACTTACCTATCACAATTAGCGGATATAGATGCAATTGCCTTCG	Tu3298.pseudomolecule.7	89538	89763	+	---
NZ_CP035288	89838	90063	5	5	0	0	38	38	0	2	0	38	12	EQW00_00430	181	EQW00_00430_181	AATATTATTGATATTATAGTCGCCCTTGAAAAGGAATCCAATCACCCACTCGCTAATGCTATTTTAGAAAAATTTGAAGTTAAAAATAAAATAGACATCGAAGTTACTAATCAAATTGGAAAAGGTCTGACAGGAGATTATAATGGAAAAAATTATCGTATTGGTAAGCCTACTTCTTTTGAAAGTGCTTCTGAAGAGTATACCCAGTTCAATCATGATTGGGCAT	Tu3298.pseudomolecule.7	89838	90063	+	---
NZ_CP035288	90138	90362	5	5	0	0	38	38	0	2	0	38	12	EQW00_00430	182	EQW00_00430_182	AATGAGCATGCTAAAGAAACAATTAATTACTTTAAGAAACTTGGTATCCACACGACTTTAATTACTGGTGATTCGGAAATGACGGGAAAAGCTGTAGGCGAACAATTGGGAATAGACGAAGTTATCGCTAATGTAATGCCTGAAGATAAATCCAGAATTATAGAAGAACAAAAAGAAAAATTTGGAGTTACTGCCATGGTTGGAGATGGTGTGAACGATGCACCG	Tu3298.pseudomolecule.7	90138	90362	+	---
NZ_CP035288	91806	92031	0	0	0	0	11	11	0	4	1	11	4	EQW00_00435	183	EQW00_00435_183	TTCTATTGAAGTAATATAAAAATTGTCTTTTTTATAATTTTTTTGATTATTTTCAGATCGTTGAGCTGTTACATTTCTTATATTAAGTGCCATCAGCACAAATTCTAGTTCTCTTTTGTCTTTTTTATTCCTCGAACGGACATTCGAGTGAAATCCAAAATGGCCTTAATAAATCCAAAAAACAGGCTCCACATCAACTTTTTTTGACTGTAGATGGTTTTTGTTT	Tu3298.pseudomolecule.7	91806	92031	.	---
NZ_CP035288	92106	92328	0	0	0	0	6	11	0	2	1	11	2	EQW00_00435	184	EQW00_00435_184	AAAGTCTCGTTTAAAAACTATATTTATCATGGCTATAGGCATATCTTTTAAATCCTAGTCTTTTATTATTCGGACAAGTGAATTCATCGTTAATTTCGTCATAATCCCCATTTTGAGTATTAAGAAATGTCACTTTTATATTTTTTAGTTTTATCTTTTATAAACATTTCATAAGTTATGAGTGGCATTCGATTAAAATGATAGAATGCTTTAGAGTCTTTAT	Tu3298.pseudomolecule.7	92106	92328	.	---
NZ_CP035288	92406	92631	0	0	0	1	9	8	0	14	1	9	15	EQW00_00435	185	EQW00_00435_185	CATCAATAAAAATGGCTTGATCATCTCTAAGATTTTACTTCAAACACTGAATATGAAATTGAATAAATAACGTTTCTAATAAAGCATCACTTTGGGATTTACTCTAAATCGATTAATCGTTTTATAAGAATGCTTTAGATTTTGTGACAGCCACACCATTCGGATTCTATCATTGAGCAATTTTTCTATCTTACGTCCTGAAAACACAGATTGTGTGTAGGTATAT	Tu3298.pseudomolecule.7	92406	92631	.	---
NZ_CP035288	93081	93306	0	0	0	0	8	8	0	0	1	8	0	EQW00_00440	186	EQW00_00440_186	AAAGGGATTAAGATTATAATTAATAGTAAAATTCTTAATGACATACAAACGCATGTGAGTCATATTCCTAATACTACTGAAATTTATTTGGTTAACTTTAATAACCTAAACATTTCTGAAAAAACAAAGAAAGAATTGGTTAAAGAATTAAATAAAATGTTTAACGACCAGAAAAAAAGAAAGTTAGCCCATCAAGTTGTAAATATTATAGAGATAATAAAATTGG	Tu3298.pseudomolecule.7	93081	93306	+	---
NZ_CP035288	93732	93953	0	0	0	0	8	8	0	0	1	8	0	EQW00_00445	187	EQW00_00445_187	TATATAACCAGTATCCATTTCAATTACTTATGCGATTTCAGTATGAATTAACTGAATTAATTAAGCATATTAGTATGTATTTTAAACAAGTAAATCAGTCAAATATATATGAAGCTACGACTTTATACGAAAAATTAAACAATTTTATTTTAAGAAGTCTACTTGAGAATAACTCAGAAAAAGTTAATTTTAAAAACTTTTTGAATGGAGTAAAATTTGAAG	Tu3298.pseudomolecule.7	93732	93953	+	---
NZ_CP035288	94031	94256	0	0	0	0	8	8	0	0	1	8	0	EQW00_00445	188	EQW00_00445_188	GATGATTTTGATAAACTATATGATCAATATGAGGTGTTTAATAGTATAACTAAATTAGTTACATTAAATGAAGATGAAATAAAATGGGATCATATATTTGTATATAAATATAAATTAAAAACCCCTTTCATTGATAAAATAATCATTGATAACTTGAAAAACATTAAAAGTCAATATATTGATAGTAAAACTATGTTGGAAAGAGAATACAATAAAAATGGTAATT	Tu3298.pseudomolecule.7	94031	94256	+	---
NZ_CP035288	94331	94556	0	0	0	0	8	8	0	0	1	8	0	EQW00_00445	189	EQW00_00445_189	TTCAATCTTGATAATATAGGTAACAGATTACTAAAGAAAGTTGTATTAGGTCACTCTAAAAATATAAAATATTCAAACGCACTATTAAAAGAAATTCGGAGAATGATAAAGGTTTTAAATTTATATTCTTCACAAAAAAATCAATCCAACATGGTTGTCACTTACCATCAATTGCAAAAGAGCGATAATGAATTTGATAATAGAATTAATTTACTTACAAAGGAAT	Tu3298.pseudomolecule.7	94331	94556	+	---
NZ_CP035288	95435	95656	25	31	47	49	264	297	0	27	0	297	179	EQW00_00455	190	EQW00_00455_190	TAATCATTCAGCATATGCGTTTATCAAACGTCTCATTAAACAATTTGGTAAACCTCAAAAGGTAATTACAGATCAGGCGCCTTCAACGAAGGTAGCAATGGCTAAAGTAATTAAAGCTTTTAAACTTAAACCTGACTGTCATTGTACATCGAAATATCTGAATAACCTCATTGAGCAAGATCACCGTCATATTAAAGTAAGAAAGACAAGGTATCAAAGTAT	Tu3298.pseudomolecule.7	95435	95656	+	---
NZ_CP035288	96481	96704	0	0	0	0	7	7	0	3	1	7	3	EQW00_00465	191	EQW00_00465_191	GAAAAGATGCTTGTGAGACATTTATATTTGACCCAGAAAAGGTTGAGCGCCGTCAGCAGGAAGTCGGTCAAACGGATGGCTTATCACAATTGTTTAAAGTTTTTGCGGATGATACACGGTTGAAAATTGTTTATGCACTTACGCAAGAAGATGAAATGTGTGTCTGTGATGTAGCAACGATTATTGGTTCTACGAATGCTACTGCTTCACACCACCTACGTATG	Tu3298.pseudomolecule.7	96481	96704	+	---
NZ_CP035288	97335	97556	0	0	0	0	7	7	0	4	1	7	4	EQW00_00470	192	EQW00_00470_192	TCATTTCGGCTATGAAACACATGAGGATAAACTCAGTAAAAAAACGGGCGGTTTAGGTGCCTTTATCGGAATGACCATTCATAGTTTCTTTGATGGGGTCTCCATTGTTGCGGGATTCGAAGTAAGCAGTGAATTAGGTTTCCTTGTGTTTGTTGCTGTATTACTTCATAAAATACCAGATGGCTTAACCATTTCTTCGATTGTTCTTGTAGTATTTAATGA	Tu3298.pseudomolecule.7	97335	97556	+	---
NZ_CP035288	98133	98356	0	0	0	0	7	6	0	4	1	7	4	EQW00_00475	193	EQW00_00475_193	AATATGTCTATCGTGTTGATGGATTTTCATGCGCAAACTGTGCAGGAAAGTTTGAAAGAAATGTTAAAAAAATTCCGGGAGTAGAGGATGCAAAAGTAAATTTTGGAGCATCCAAAATTTCCGTTTACGGAGAAGCAACGGTTGAAGAATTAGAAAAAGCAGGTGCCTTTGAGAACCTTAAAGTGGCTCCAGAAAAACCTAGGCGGCAGGCTCCGCAAGAGGTT	Tu3298.pseudomolecule.7	98133	98356	+	---
NZ_CP035288	98431	98656	0	0	0	0	14	7	0	4	1	14	4	EQW00_00475	194	EQW00_00475_194	TAAAAAAATTCCGGGAGTAGAGGATGCAAAAGTAAATTTTGGAGCATCCAAAATTTCCGTTTACGGAGAAGCAACGATTGAAGAATTAGAAAAAGCAGGTGCTTTTGAGAATCTTAAAGTGGCCTCTGAAAAACCTGTACGGCAAGCTACACAAGAGATTAACCAGGAAAAAGAGGATGAAAAAGAAGAAAAAGTGCCATTCTATAAAAAGCACAGTACTTTACTC	Tu3298.pseudomolecule.7	98431	98656	+	---
NZ_CP035288	98731	98956	0	0	0	0	7	7	0	4	1	7	4	EQW00_00475	195	EQW00_00475_195	ATTATTTGTAGCATCGATGTTAATAGGAGGATTATCGCTTTTTAAAGTTGGTTTCCAAAACTTGTTACGCTTTGAATTTGACATGAAAACACTTATGACTGTTGCAGTTATAGGTGGTGCGATTATAGGAGAATGGGCAGAAGTTTCTGTTGTTGTCATACTCTTTGCAATTAGTGAAGCTCTAGAACGATTTTCTATGGATAAAGCGAGACAATCAATTCGATCA	Tu3298.pseudomolecule.7	98731	98956	+	---
NZ_CP035288	99031	99256	0	0	0	0	7	7	0	4	1	7	4	EQW00_00475	196	EQW00_00475_196	TGCAGTTGGAGATATTATGATTGTCAAACCTGGTCAAAAGATTGCCATGGACGGGATGGTTGTAAGTGGGTACTCTGCTGTTAATCAAGCTGCCATTACAGGTGAGTCAGTCCCTGTTGAAAAAGCGGTTGATGATGAAGTATTTGCAGGTACTCTAAATGAAGAAGGATTACTTGAAGTAGAAATAACTAAATTAGTAGAAGATACAACCATTTCAAAAATTATT	Tu3298.pseudomolecule.7	99031	99256	+	---
NZ_CP035288	99331	99553	0	0	0	0	7	7	0	4	1	7	4	EQW00_00475	197	EQW00_00475_197	TCCGATCATCATGATCATAGCTGCGTTAGTTGCTGTAGTTCCACCATTATTCTTTGGGGCTAGTTGGGAAACATGGGTTTATCAAGGTTTAGCTGTTTTAGTCGTTGGTTGTCCATGTGCGTTGGTTATTTCCACCCCGATTTCGATTGTTTCAGCAATTGGAAATGCAGCGAAAAAGGGTGTCCTAATAAAAGGTGGCGTTTATTTAGAAGAAATGGGTGCC	Tu3298.pseudomolecule.7	99331	99553	+	---
NZ_CP035288	99631	99856	0	0	0	0	7	7	0	4	1	7	4	EQW00_00475	198	EQW00_00475_198	CAAACAGGTAGATGAAAATGAAATGCTATCCATCATTACTGCATTAGAGTATCGTTCTCAGCACCCTCTTGCATCAGCAATCATGAAAAGAGCAGAAGAGGCGAATATTTCTTATTCAGATGTTGTGATAGATGACTTCTCTTCCATTACAGGAAAAGGAATTAAGGGTACTGTAGACGGAACGACCTATTATATTGGAAGTCCAAAACTATTTAAGGAACTGTCA	Tu3298.pseudomolecule.7	99631	99856	+	---
NZ_CP035288	99933	100153	0	0	0	0	6	7	0	4	1	7	4	EQW00_00475	199	EQW00_00475_199	GAACTGACAAAGAAATACTAGCTATTATTGCAGTAGCAGATGAAGTACGTGAATCAAGTAAAGAAGTCATTCAAAAACTACATCAACTTGGCATCAAAAATACAATTATGCTTACCGGTGATAATAAAGGTACTGCGAATGCCATTGGAAGTCATGTCGGAGTAAAAGAAGTTCAGGCTGAATTAATGCCTCAGGATAAATTGGATTATATTAAACAATTG	Tu3298.pseudomolecule.7	99933	100153	+	---
NZ_CP035288	100233	100454	0	0	0	0	7	7	0	4	1	7	4	EQW00_00475	200	EQW00_00475_200	TTGCAATGGGTGGAGCTGGTACTGATACAGCATTAGAAACGGCGGACGTTGCACTAATGGGAGATGATTTAAGAAAACTTCCGTTTACGGTAAAACTAAGTCGAAAAGCGCTAAACATAATAAAAGCTAACATTACTTTTGCAATTGCTATTAAATTTATTGCCTTATTATTGGTTATTCCAGGTTGGTTAACACTCTGGATTGCGATTCTTTCAGATATGG	Tu3298.pseudomolecule.7	100233	100454	+	---
NZ_CP035288	100806	101031	0	0	2	0	85	49	0	4	0	85	6	EQW00_00480	201	EQW00_00480_201	TTTATTAATTTGGGCTTTAAAATATTCCCAATTATAATTTTTCATTATTTTTTTATTTGTTTTTGAATTGAAGTTCATACATTGTTGTTTCAGAGGGCATTCTGAACAATCATCACATTCATATAATTTAAAGTCTCGTTTAAAACCATATTTATCATGACGATAGGCATATCTTTTAAATCCTAGTCTTTTATTATTCGGACAAATGAATTCATCGTTAATTTCG	Tu3298.pseudomolecule.7	100806	101031	-	---
NZ_CP035288	101106	101331	0	0	1	1	60	50	0	1	0	60	3	EQW00_00480	202	EQW00_00480_202	AGTTATGAGTGGCGTTCGATTAAAATTATCTATAATTGCCATATAATTGGCTTCGCTACCATAACCTGCGTCAGCTACAATATATTCAGGTAAATGACCGTAGGTCTCTTGTATTGTATTTAAAAAAGGTATCATTGTTCTTGTATCAGTCGGATTTTGATACACATTATAAAATAAAACAAATTGAGAATTTGTCGCTATTTGTAAATTATACCCCGGTTTAAGT	Tu3298.pseudomolecule.7	101106	101331	-	---
NZ_CP035288	101406	101631	0	5	0	0	60	53	0	8	1	60	13	EQW00_00480	203	EQW00_00480_203	ATCCTTTAAAATAGATTTTTGGACTTCGTATTTATGCTTTCGCTGAGAGTAATCATTAATTTGCTTTTTGTATTTTTTAATTTTAGTTCTTTTGAGCCGTATTTGTTTTCTTATTTTAGTACATTTTTCATTATCGATATGTTGGTTTAAATCTTCGATTTCTTTATCTAAATGACTACCAATCAAATCTATTTCTTCTTTTGTTAAGTCATTATCATGATCTTTT	Tu3298.pseudomolecule.7	101406	101631	-	---
NZ_CP035288	101706	101931	23	23	0	0	87	55	0	101	0	87	147	EQW00_00480	204	EQW00_00480_204	ATGGTTTTGAATACTCTTTTTCCATACAAATGTATATCGATTGGCATTTGCCTCAACTTTCGTACCATCAATAAAAATGGCCTGATCATCAATAAGATTTTGTTTCAAACACTGACTATGAAATTGAATAAATAATGATTCTAATAAAGCGTCTACTTTGGGATTTACTCTAAATCGATTAATCGTTTTATAAGAAGGCTTTTGATTTTGTGATAGCCACATCATT	Tu3298.pseudomolecule.1	765930	766156	-	---
NZ_CP035288	102631	102855	0	0	0	0	6	6	0	2	1	6	2	EQW00_00485	205	EQW00_00485_205	TAGACCTTTTAGTGATAGGAGCAGGGTCTGGAGGTTATGTGGCGGCAATACGTGCTGCCCAGTTAGGAAAAAAGGTGGTACTGGTTGATAAGGCGGAGTTAGGAGGAGTTTGCCTTAATCGAGGGTGTATCCCTTCAAAAGCTCTTATTAGTGCATCTGAACGAGTCAAACACATTAAACATGCCAATACAATGGGGCTTAAGGTTTCGGGTGAGGTTCAAGTTG	Tu3298.pseudomolecule.7	102631	102855	+	---
NZ_CP035288	102933	103156	0	0	0	0	6	6	0	2	1	6	2	EQW00_00485	206	EQW00_00485_206	AATGGTGTAGAGGTCATCAGTGGGGAAGCCTATCTCACTGAAGCACATATTGCAAAAATAAAAATAGAGGACGAGGAACAGATTTTTTCCTACAAAGATTTAATTCTTGCAATAGGTTCTTTGCCAGTCGAGTTAAAAAGTATGCCATTTGATCAAAAAAGAATCATTTCTTCAACGGAGGCATTGCAACTACAGGAAGTACCCAATCATTTAGTTGTGGTAGG	Tu3298.pseudomolecule.7	102933	103156	+	---
NZ_CP035288	103237	103456	0	0	0	0	6	6	0	2	1	6	2	EQW00_00485	207	EQW00_00485_207	CAATTTTGTCCGGGACAGATCCTATCCTAACAAAAACAGTAAAACGTCATTTAAAGGAAATTGGAATCACTGTTATAACGGATGCCCTTGTTCAAGGTGGAGAAAATACAGGCGATGAAGTTAACGTCCATGTTCAAGTTGATGGAAAGGAAGAAATTATTCAAGGTGATTATTGCTTAGTTTCTATTGGGAGAAAACCAAACACAGGTAAAATTGGTCT	Tu3298.pseudomolecule.7	103237	103456	+	---
NZ_CP035288	103531	103748	0	0	0	0	6	6	0	2	1	6	2	EQW00_00485	208	EQW00_00485_208	ATGTTTATGCAATAGGGGATTGTGCTGGTGGTGACCTCCTCGCTCATAAAGCTAGTTATGAAGCAAAGATAGCAGCCGAAGTGATCAGTGGTCAAAATAGTGTGATTGATTTTCAAGCGATGCCTTTTGTTATCTTCAGCGATCCTGAAGTAGCCTATACAGGTTTAACAGAGAAGGAAGCAAAGGAAAAAGGATACGAAACAGTATCCAGTCGTTTT	Tu3298.pseudomolecule.7	103531	103748	+	---
NZ_CP035288	104331	104556	0	0	0	0	5	5	0	1	1	5	1	EQW00_00490	209	EQW00_00490_209	TGTTACTGTTCTCTCAAGCAAGGTCACAAGCTAAAACGGGTAACAGTGGAATAGTTAGCATGGAGTCGAAAGGAAACCGTATTTATCCAAGAGATATAGTCATTGGCCAATATCTTGGTTTTGCACTTTTAGTTTTAATCAGTCTTTTAGCAACATTTGGAGTAACACTCATTCCTGATCAGTGGGTAGGTTTGCTAGGATTAATACCGATATATCTAGGAGTAAA	Tu3298.pseudomolecule.7	104331	104556	+	---
NZ_CP035288	104631	104856	0	0	0	0	5	5	0	0	1	5	0	EQW00_00490	210	EQW00_00490_210	TAAGTGTAGCCTTTATCACATTCGCCAATGGCGGAGACAATATTGGAATTTATGTTCCATTCTTTTCTACCTTAAATAACAACCAACTGATAATTACAGTTGTTACTTTCTTTATAATGGTTGCTGTCTGGTGTTTAATTGGCTATCGTCTAGCAAGGTTCAGATATGTTTCTGAAACACTTGAGAAATACGGCCGCTGGATTATCCCAATTGTGTTTATAGGATT	Tu3298.pseudomolecule.7	104631	104856	+	---
NZ_CP035288	105708	105922	26	30	30	47	382	359	0	31	0	382	164	EQW00_00495	211	EQW00_00495_211	ATTACCTTTTGAGGTTTACCAAATTGTTTAATGAGACGTTTGATAAACGCATATGCTGAATGATTATCTCGTTGCTTACGCAACCAAATATCTAATGTATGTCCCTCTGCATCAATGGCACGATATAAATAGCTCCATTTTCCTTTTATTTTGATGTACGTCTCATCAATACGCCATTTGTAATAAGCTTTTTTATGCTTTTTCTTCCAAATTTG	Tu3298.pseudomolecule.7	105708	105922	-	---
NZ_CP035288	106525	106746	0	0	0	0	41	41	0	0	1	41	0	EQW00_00500	212	EQW00_00500_212	CCCAAAAAAGGTTCTACATGGTGCTGCCGAGCTTATTGATTGGAACAAACGGATGGTTAAGAATGGAGTACCGTCTGAAGTCTCCATCAACTGGAAAGATCTTATGAATTTTAAAAGAACCTTTACAGATGATGTCCCGGAAAAAAAAGAGGAAGCATTGAATAAACAGGGAATCGATACGTATCATGGCAATGCATCTTTCGTGAGTGAGGACAAACTTGA	Tu3298.pseudomolecule.7	106525	106746	+	---
NZ_CP035288	106824	107047	0	0	0	0	41	41	0	0	1	41	0	EQW00_00500	213	EQW00_00500_213	GAGAAGAACATCTTACTTATAGTGATGAGTTTTTGGAGTTGGATGAATTACCACAAAGAATCGTCTTTGTTGGTGGTGGGTATATTTCGTTTGAATTTGCTCATATCGCGGCACGTGCTGGATCAGAAGTTCATATTATCCATCGAGGTCAAAGACCTTTGGAGAATTTTGATATAGATCTTGTAGATATCCTTTTAGAAAAGTCGAAAGAGATTGGCATACAG	Tu3298.pseudomolecule.7	106824	107047	+	---
NZ_CP035288	107125	107349	0	0	0	0	41	41	0	0	1	41	0	EQW00_00500	214	EQW00_00500_214	TATAACGCGGTTTGAAGCAGACATTGTTATTCATGGTGCTGGACGGGTCCCTGCCTTAGATATGAATCTTGAAAAAGGGAATATAGAAAGGAAAAAACATGGTGTCCATGTTAATGAGTATTTGCAAAGTGTAAGTAACCCGAATGTCTATGCAGCTGGAGATGCTGCAGCAACGGATGGCTTGCCCCTCACACCTGTAGCCAGTGCAGATTCTCATGTCGTAGC	Tu3298.pseudomolecule.7	107125	107349	+	---
NZ_CP035288	107425	107649	0	0	0	0	41	41	0	0	1	41	0	EQW00_00500	215	EQW00_00500_215	AATGGCATCGGTAGGTATGAGCGAGGAGGAAGCCAAAAACTCTGGCCGGAATATTAAAGTAAAGCAGAAAAACATCTCCGACTGGTTTACGTATAAACGGACAAATGAGGACTTTGCTGCGTTTAAAGTGCTAATTGACGAGGATAGTGATCAAGTTGTCGGTGCTCATTTGATTAGTAATGAAGCCGATGAACTAATTAACCACTTTGCAACAGCCATTCGCTT	Tu3298.pseudomolecule.7	107425	107649	+	---
NZ_CP035288	108529	108748	0	0	0	0	41	41	0	0	1	41	0	EQW00_00510	216	EQW00_00510_216	TACCGCGAATGAATCAAAGGTTCAAGACATTCAAGGAAATCCAGTCAGCCTACCTAATGAGAAACCCACACTCATTTATTTTATGGCAACCTGGTGTCCATCTTGTATATACAATGAGGAAATCTTTAAGGAAATTCATCAACTAAACCCGAACGATGTTCAATTGATCACAGTTAGTTTAGACCCTAACACAGATACAAAAGAAAGCTTTGCGAAATTT	Tu3298.pseudomolecule.7	108529	108748	+	---
NZ_CP035288	109132	109349	0	0	0	0	41	41	0	0	1	41	0	EQW00_00515	217	EQW00_00515_217	GGATCTTTTCAAGTCAAGCCAGGGAAATGGTCTATCTATTTTTACGGAATAGCCTATGCCGTGACATCACTTGGTTGTACCTTGCCAGCCTTTATGTTGGTGGTCTCTGCATCGCTGAATGACAATAGCGTAACGGCCGTGATCATCAAGTTCATCATCTACTCCCTTGGTATGGGAATTGTGGTGACAGCGATCACGATGGTCTCATTGATTTCACG	Tu3298.pseudomolecule.7	109132	109349	+	---
NZ_CP035288	110178	110398	0	0	0	0	41	41	0	0	1	41	0	EQW00_00525	218	EQW00_00525_218	AAGCAAAATATTTCGGCAGCCGGCTATCAACCCGGAGAGGAAGAAAGCCAGCCCTCTGAAAACAGTGTAGATTTCAATCGGGATGGCGATTACGATCTTCTGATTATTGGTTCCGGCGGTGCGGCGTTTTCTGCAGCTATCAAGGCCAATGAAAACGGGGCGAAAGTGGCCATGGTAGAACGGGGAACCGTCGGGGGGACCTGCGTTAACATCGGTTGTGT	Tu3298.pseudomolecule.7	110178	110398	+	---
NZ_CP035288	110478	110699	0	0	0	0	41	41	0	0	1	41	0	EQW00_00525	219	EQW00_00525_219	ACCGGTGCTGCGGACCTTGCCCAATTGACCGAACAAAAAGATGGATTAGTCAGTCAAATGCGTCAAGAAAAATATATAGACTTGATCGAAGAATATGGATTTGATCTCATTCGTGGCGAGGCCTCGTTTATCGACGATAAGACGATACAAGTGAATGGACAAAACATCACGTCTAAAAGCTTTTTAATCGCAACGGGGGCTTCTCCGGCTGTTCCGGAAATC	Tu3298.pseudomolecule.7	110478	110699	+	---
NZ_CP035288	110774	110999	0	0	0	0	41	41	0	0	1	41	0	EQW00_00525	220	EQW00_00525_220	AGTGATCGGTTCTGGCTATATCGCAGCGGAATTAGGTCAAATGTTTCACAACCTCGGAACAGAAGTGACTCTCATGCAAAGAAGCGAGCGTCTGTTTAAAACCTACGATCCTGAAATTTCCGAAGCCATCGATGAATCCTTAACTGAGCAAGGACTTAACCTGATCACTGGGGTCACTTATCAAAAGGTTGAGCAAAACGGTAAGTCGACAAGCATTTATATTGAA	Tu3298.pseudomolecule.7	110774	110999	+	---
NZ_CP035288	111079	111298	0	0	0	0	41	41	0	0	1	41	0	EQW00_00525	221	EQW00_00525_221	ACCTTGAATCAGCAGGTGTGAAAACAGGGAAAAAAGGCGAAGTGCTGACCAATGAATATTTGCAAACGTCGAATAACCGAATATATGCCGCGGGCGATGTGACCCTCGGTCCGCAATTCGTTTATGTTGCAGCTTATGAAGGCGGGATTGTGGCAAATAATGCGTTGGGTCTAGCGAAACGCAAAATCGATCTTCGCTTTGTTCCCGGCGTAACCTTCAC	Tu3298.pseudomolecule.7	111079	111298	+	---
NZ_CP035288	111378	111593	0	0	0	0	41	41	0	0	1	41	0	EQW00_00525	222	EQW00_00525_222	CCGTTGGACGCTGTACCGCGGGCCTTAGTCAATCACGAAACAACAGGGGTCTATAAACTTGTAGTCAACGCCCAAACCCAGAAATTGATCGGGGCGCACATTGTGAGTGAAAATGCTGGAGATGTGATTTATGCGGCAACGTTAGCGGTTCAATTTGGATTGACCATTGAAGACCTTACGGATAGCTTTGCGCCTTATTTAACGATGGCTGAAGGA	Tu3298.pseudomolecule.7	111378	111593	+	---
NZ_CP035288	112028	112247	0	0	0	0	41	41	0	0	1	41	0	EQW00_00530	223	EQW00_00530_223	ATGGTGCGCCCTTGACACACTTATGTTCCCAGCACTCATCGGCCGGACGGTCCACATCGCTTCGCCTTGTCACGGCACCGGTAAGTCCGTACGGTTGACGGTGGAACCGGACCGCGTTGTAAGCGTCGAGCCTTCAACAGCCGTTGTCTCGATTGTTACACCAGATGAAATGGCCTCGGTTCGGTCGGCCTTCTGTAACAACGTTCACTTTTTCAGTTCA	Tu3298.pseudomolecule.7	112028	112247	+	---
NZ_CP035288	112803	113022	0	0	0	0	40	40	0	0	1	40	0	EQW00_00540	224	EQW00_00540_224	TCACCTGTAGTTCGATCTAAGTAGACACTTCCATCAAAAGCGGCAATCGCATCATATAAGTGTACGGGCACTTTATAATCGATGGTCTGCTTAAGGAAATCAAGGTGAGGGGTAGGGAAGTTATGAGGGACTGGATCCTTATATACTATCGTGCGTTTCCATGGCCCGCTATTGTACCAAATTAATCGTCTCATTGTTGCTTCCTGGGGATATCCATACT	Tu3298.pseudomolecule.7	112803	113022	-	---
NZ_CP035288	114149	114374	20	26	38	49	19	353	0	26	0	353	159	EQW00_00555	225	EQW00_00555_225	TTTAATTACTTTAGCCATTGCTACCTTCGTTGAAGGCGCCTGATCTGTAATTACCTTTTGAGGTTTACCAAATTGTTTAATGAGACGTTTGATAAACGCATATGCTGAATGATTATCTCGTTGCTTACGCAACCAAATATCTAATGTATGTCCCTCTGCATCAATGGCACGATATAAATAGCTCCATTTTCCTTTTATTTTGATGTACGTCTCATCAATACGCCAT	Tu3298.pseudomolecule.7	114149	114374	-	---
NZ_CP035288	114924	115149	0	0	0	0	9	10	0	0	1	10	0	EQW00_00560	226	EQW00_00560_226	TTTTCATACAGCTTAAAAGGTAATTCTAAAAAAGTTTTAGGTACGTTTAATTGTGGTTATCATATTGCTGAAGATTTACTAAAATTATCAAATCAAGATAAATTACCTTTATTTAACCCGTTTAAAGTAATTAATGAAGGTAATCAATTGCAGGGCGTAACGAATAAAGGTAATTTAAATATTAATAGGCAAAGAAAACAGTATAATGAAGTGGCTTTACAGCTTT	Tu3298.pseudomolecule.7	114924	115149	+	---
NZ_CP035288	116174	116398	7	4	3	3	46	75	0	12	0	75	29	EQW00_00570	227	EQW00_00570_227	GAAATAGAACACAAGTGAAAACTTGGTGGCGATGGTATCGAAATGGGGAAAGTTATAGATTTTTACAACATGTTGGTAAACAATATACCTACGGTTATCGTAAGATTACAGCATTGATTAATCAATGTTATACATCACCAATTAATCATAAGAGAGTACAGAGAATAATGCAGAAGCATCATTTAAACTGCCGAGTTAGACCTAAAAAGACGACAAGAATAGGTA	Tu3298.pseudomolecule.7	116174	116398	+	---
NZ_CP035288	116476	116699	7	7	3	2	328	116	0	16	0	328	35	EQW00_00570	228	EQW00_00570_228	ATTACTTATTTACCATTTGGTCATTCTATGTTGTATTTATCTTCGATAATGGATATTTATAACGGAGAAATTGTGGCGTATAAAATAGATGATAAACAAGACCAAAGTTTAGTTAATGATACATTAAATCAAATCGATATACCTGAGAGTTGTATATTACATAGTGATCAAGGCAGCGTTTATACATCTTATGCTTATTATCAATTGTGCGAAGAAAAAGGCAT	Tu3298.pseudomolecule.7	116476	116699	+	---
NZ_CP035288	117099	117324	0	0	2	2	21	21	0	0	0	21	4	EQW00_00575	229	EQW00_00575_229	TGCCTTTAGTATTTTTTTCAAGAAATTGAAGTGCAGCTTCAACTTTTGGGAGCATACTTCCTTTAGCAAATTGACCATCAGAGATATGTTTTTTCATTTCATCCACAGACACTTCATCGAGACCTCTTTGGTTTTCTTTTCCATAGTTAATGTAAACATGGTCCACAGCAGTTAATATGATTAATTGATCAGATTGTAAATGTGCTGCTAATAAAGCACTCGTTTT	Tu3298.pseudomolecule.7	117099	117324	-	---
NZ_CP035288	117400	117621	0	0	2	2	21	21	0	0	0	21	4	EQW00_00575	230	EQW00_00575_230	AGCGATAACTAGTGTTCCATGAGTGATTAATGTTTCTATACTATCTAACTCAACTATACTTATAGGTTGTGGGGAAGGGACAACGCGACGATAGCCGCGTCCAGAATCTTCTACAAAAGTATAACCTTTTTCTTTCGTAAATTTATCAGCCTGCTCTTTTGTATAAAATAATCCAATTGGTTTAGTAGGGTTATTGAAAGCAGAATCATCGCTTGCAACTTG	Tu3298.pseudomolecule.7	117400	117621	-	---
NZ_CP035288	117699	117921	0	0	0	0	20	21	0	0	1	21	0	EQW00_00575	231	EQW00_00575_231	GATAGCCAATATAAGCTTGACTCATAGCACCACATTCAGGGAAAGGAAAAGGAGGACCTTGTTTGTGTTCCGCCGCATAATTTAAACCTAAGTTAATACTTCCAACTTGTGGACCATTACCATGACTAATTACAATTTCGTATCCTTTATCGATTAAACTTACTAGAGATTTAGATGTACTTTTTAATAAATCTAATTGTTCTTTAGGCGATTGTCCTAAAGC	Tu3298.pseudomolecule.7	117699	117921	-	---
NZ_CP035288	118249	118472	0	0	2	2	20	18	0	0	0	20	4	EQW00_00580	232	EQW00_00580_232	CTTCATCAGGTTCACCCATAGATACCCAAACATCTGTGTAAATTACATCAGATCCTTTGACACCTTCATCAATATCGTCAGTTATAAGGATTTCACCACCGTTTTTGTCAGCTATATCATTACAACGATTTAATAATTCATCAGTTGGATTTAGTTCTTTAGGACATACAAGATGGAAAGTCATGCCCATGATTGCTGCTCCTTGCATTAAGGCATTTGCAACG	Tu3298.pseudomolecule.7	118249	118472	-	---
NZ_CP035288	118549	118771	0	0	0	0	17	17	0	0	1	17	0	EQW00_00580	233	EQW00_00580_233	AATCAGCAAGTACTTGTGTAGGATGATCTTCATCTGTTAAACCATTCCATACGGGAACGCCAGAATATTTTGCCAAATCCTCAACTACTCTTTGTGAGAATCCACGATATTCTATGCCATCATACATTCCACCTAAAACACGAGCAGTATCTTTGGTAGACTCTTTTTTACCCATTTGAGAACCTGTTGGCCCAAGGTATGTTACATGTGCACCTTGATCATA	Tu3298.pseudomolecule.7	118549	118771	-	---
NZ_CP035288	119149	119374	0	0	0	0	21	21	0	0	1	21	0	EQW00_00585	234	EQW00_00585_234	TCATAGAATTCTCCATTATCATCCCCAATTGAAAGGCATAAAATTTGTAGTATTCTTTCAATTCTTTCTTTAGCTGAATTAGCTCTTAACGCCATAATATATTCTACTTGAAATTGAATAGTCTCATTAAGTTTCTTGAAGAGACTTTCAAATATTTCATTATGCTTTCTACATAAATACTCAAGTAAATCTTTCGGTAAAGTTAATATTTTACAATCTGTCAAAG	Tu3298.pseudomolecule.7	119149	119374	-	---
NZ_CP035288	119449	119674	0	0	0	2	21	21	0	0	1	21	2	EQW00_00585	235	EQW00_00585_235	AATCTTAAATAATTGTCACCAGTAATATTAGAAGATTCATGTAAAATACAACCATTTACTAAAAAGTATACAAATTTTATTTGATCAGTTGAATGATATATGACTTGTCCTTTTTTATATTGATAAAGTGTTAAATCCTCTTTATAAGGTCTAACAATACTAACAGGAATATTTAAGTATGATGCTAATTGTTTAAGATTATTATCAAATTCATATTCTGAATTTT	Tu3298.pseudomolecule.7	119449	119674	-	---
NZ_CP035288	120049	120274	0	0	2	2	21	21	0	0	0	21	4	EQW00_00590	236	EQW00_00590_236	GAATTAAGATTGCACTTGATGCAAGTGAAAACGCAAACTGATAGGCACTATCTGTAAACAACATACTAATTAAAAATAACTGAACTAATATATTAGTAATAATTAAAGCGTTGACCGGAGCTTTATTCTTATTTTCTTTAGCAAACCATTTCGGGAAAAGTCCATCTTTAGCTACAATGAATGGTAATTCACCAGCTAGTAATGTCCATCCTAACCAAGCTCCTAA	Tu3298.pseudomolecule.7	120049	120274	-	---
NZ_CP035288	120349	120570	0	0	2	2	21	21	0	0	0	21	4	EQW00_00590	237	EQW00_00590_237	TTGATGGATTAGCAAGTTTTGAAATTTGGTTCTGCTGAATGACACCTTGGGCTAGTACAGTCATTAAGAAATAAATGACTAGCACAGAAATCAAACCAATAACGGTAGCAGTTCCTACATCTTTTTTAGACTTTGCACGTCCAGAAAAGACAACGGCTCCTTCAATCCCTGTGAATACCCATACAGTTACTAACATAGTACTTTTTACTTGTGCCATTGTAT	Tu3298.pseudomolecule.7	120349	120570	-	---
NZ_CP035288	120650	120871	0	0	2	0	21	21	0	0	1	21	2	EQW00_00590	238	EQW00_00590_238	TATCATGCATATAATAACTAGAAATATAGGTATTAATTTAGCTACTGTAACAATACTATTTATAAACGCTGCAGTTTCTACACCTCTAAGTATTAAAAAATGTACACCCCATAATAAAATTGATGCTATGATAATACTTGGAAGTGTGTTACCTCCTTTAAATATAGGGAAAAAGTTACCCACAGCTGACATTAATAGGGTTGCATAAGCCACATTACCTAG	Tu3298.pseudomolecule.7	120650	120871	-	---
NZ_CP035288	121299	121524	0	0	0	0	21	21	0	0	1	21	0	EQW00_00595	239	EQW00_00595_239	TCCACGTACAAGTTCACTACCAGTAATTTCAATCACTTTAATTCCTTTGTCGCGTAAAAGTTGGTTTGATACATAGTTGCGATCGTATGTCACCACAACCCCTGGTCGAATACATAATGTGTTTGAGCCATCATTCCATTGTTCACGTGCACCATCAATAACGTCGCCATTACCTGTTGGAATAAAGTCCACTTTTTCTACTTCTAAAACTTCAGCAAGTGTTTCA	Tu3298.pseudomolecule.7	121299	121524	-	---
NZ_CP035288	121599	121824	0	0	2	2	20	21	0	0	0	21	4	EQW00_00595	240	EQW00_00595_240	ATTTTCTTCTTTAAATATTGCTGCATGTACTGTAAACTTATCGTAGTCAATCATAGTTAGTACTGTATCTAGGTGCATAAATGTACGTGTATTAGGTATTTCAATAGCTACGATTTTTTTAAAACTTGTGTTTGCATCTTTGAAAATATTACGTGCTAACTTTTCTATTGCTTGAGCTGATGTACGTTCTGATATACCAATAGCTAAAACATCTTTCGATAATACT	Tu3298.pseudomolecule.7	121599	121824	-	---
NZ_CP035288	121899	122124	0	0	2	2	21	17	0	0	0	21	4	EQW00_00595	241	EQW00_00595_241	TGGATGATGTTTCAGTATATATGTCATAAAAATAGATTCTCTACGTCGTGCTCTCCAATACATTCTGTTAATTGTCATTCCTCTACCAATTGAAGCTTGGGGATCTCTTGTAAAATAAAGGTTGGGCATTGGATCTAAGTAAAATGGATATCTATCATCCATATATTCTACTAAATGAGTTGTTTCAAGTTGAATTTCTTCTTTACGTACGCCAGCCATGATTTTA	Tu3298.pseudomolecule.7	121899	122124	-	---
NZ_CP035288	122199	122421	0	0	2	2	14	21	0	0	0	21	4	EQW00_00595	242	EQW00_00595_242	AGATTCTGTTAATATATCGTTTATGAAGTTCTCGCGTACTTCTGGCTCAGTAATAGATTCTGCTGCAAGTTTTTCTAAATAAACTACTTCGATTCCTTCATCTCTCAAAGTTTGAGCAAATTTGTCATGCTCTTCTTGTGCAACTTTTAAGTAGGGAATATCATCGAATAATAAACCACTTAAATGATCAGGTACTAAATTTTCTAATTCTTTTCCTGGTCTT	Tu3298.pseudomolecule.7	122199	122421	-	---
NZ_CP035288	124810	125035	0	0	0	0	28	23	0	4	1	28	4	EQW00_00620	243	EQW00_00620_243	TCTATGATTACTCATAATTACTAAATCAAATTCACCATTATTTATATCTCCAGAAGTAATTTTTTCTAAGATTGTATCTTTAATATGCCCAAAATCTACATCTATTTTATATTGAATATCTCTTTTTTCTAATTCACGTAAAAATGGAGTGAGTTTTTTTTCTTTTTCTCTAATAATATCTTCTTTATGCTTATTATAATATTTGACACTAATTGCAAGATCATTT	Tu3298.pseudomolecule.7	124810	125035	-	---
NZ_CP035288	126635	126859	25	20	49	49	349	236	0	28	0	349	171	EQW00_00630	244	EQW00_00630_244	GAGCTATTTATATCGTGCCATTGATGCAGAGGGACATACATTAGATATTTGGTTGCGTAAGCAACGAGATAATCATTCAGCATATGCGTTTATCAAACGTCTCATTAAACAATTTGGTAAACCTCAAAAGGTAGTTACAGATCAGGCACCTTCAACGAAGGTAGCAATGGCTAAAGTAATTAAAGTTTTTAAACTTAAACCTGACTGTCATTGTACATCGAAATA	Tu3298.pseudomolecule.7	126635	126859	+	---
NZ_CP035288	127635	127860	0	0	0	0	11	14	0	0	1	14	0	EQW00_00635	245	EQW00_00635_245	TATACGATAAAGAGGGGTATCGAGATGAAGAATTTAATAAAAATGACAAAGGAACATGGGTAATAACTTCTAGTATTAATATTCAACAAAAGGGGGAAGGTTTAAAAACTAGACGAATGGTTTTATTTATGAATCGAAATACAAGAACGTCCAAAGGTAAGTTCATGATAACTGAAGTAAAAGAAAAAAGTGATATAGGATTTCAGACTCGAAAGAAAGAATATCC	Tu3298.pseudomolecule.1	29187	29413	+	Tu3298_30
NZ_CP035288	127985	128210	0	0	0	0	17	20	0	0	1	20	0	EQW00_00635	246	EQW00_00635_246	AAAGACGGTGAGGTATCTTATAATCCTAATGCGCCTAATTATTCAGCTAAATATCAACTCAGTAATAATGATTATAATGTAAAACAAATAAGAAAAAGATATGATATTCCAACCGAACAAGCCCCTAAGTTGTTATTAAAAGGTACAGGTGATTTAAAAGGTTCATCCACAGGTTCTAAAAATATTGAATTTACTTTTGTAGAGAAAAAAGGAGAAAATATTTATT	Tu3298.pseudomolecule.1	29537	29763	+	Tu3298_30
NZ_CP035288	129435	129660	0	0	0	0	23	20	0	0	1	23	0	EQW00_00655	247	EQW00_00655_247	AAATGATTGGTTACTTACCTCAAGATTTTGATTTTTATCCTAATATGAAAGTCTCGGAAGTTTTATACTATTTAGGTTTTTTATCTAAAATAAATCAAACGGATTTCGATAAATATGTAGATTTAATTCTTCGTAAGGTTAATCTAATTGATTATAAAAATAAAAAGGTTAAAAGTTTATCTGGTGGAATGAAAAAAAGATTAGGTATAGCGCAAGCCATTTTACA	Tu3298.pseudomolecule.1	30973	31199	+	Tu3298_32
NZ_CP035288	129736	129960	0	0	0	0	14	5	0	0	1	14	0	EQW00_00655	248	EQW00_00655_248	ACTATCTGATTTAGCTGAAAACAAAATTGTGATTATATCAACTCACATTGTGAGCGACATTGAATCAACTTGTAATAGGATTGCTATTCTAGATAAAGGAAGTCTTGTATATAAAGGTGACATACCATCGTTGATACAACAAAGTGATGATCATATTTATGAAATCAATCTATCCCCATCGGAGTTGGAATCATTCAGAGAAAATGACTTATTTATTACTAAAAC	Tu3298.pseudomolecule.1	31274	31499	+	Tu3298_32
NZ_CP035288	130285	130510	0	0	0	0	17	18	0	0	1	18	0	EQW00_00660	249	EQW00_00660_249	TTAAAGAATTAAAGAACGAAGTACATCAAAATAACTTTAAAACGTATCAATTTGGATTTTTAAAGCAAAAAAAGTTAAATGACCAACAAATTTCTAAAATAAAGAAACTAATATCAAAAATGGAAAAAACGAATAATTTTCATCAGTTTAAAAATTATTCTAATAGCGTATCACATGTTGTTGGATGGGGATCTCAATATTCTAAAAATAATATCTCATTATTTGG	Tu3298.pseudomolecule.7	130285	130510	+	---
NZ_CP035288	130585	130810	0	0	0	0	19	3	0	0	1	19	0	EQW00_00660	250	EQW00_00660_250	CATATAGTAGATATTTTTCAGATATTATGGGGGTAGTGATAGGAATACTTCCATTCTTTTTGGGAGCTCAAATGATTCTTCAAGACAAAAAAAGTAATGCCATTAAAACGATTCATTCTAAATCTATATCATCATACCAATTAATTTCTACACGTGTATTTACTATTCTTGTTTTGGCATATTTACCAGTATTATTAGTCTCAATATATTTTGTTACTTGTTTATC	Tu3298.pseudomolecule.1	32123	32349	+	Tu3298_33
NZ_CP035288	130890	131110	0	0	0	0	18	23	0	0	1	23	0	EQW00_00660	251	EQW00_00660_251	TTTACTATCGCGATGGGATTGTTTGTCACAATTATATTGAATTCTTATTTAGGTGTAATGATACAAATAGTAATTTGGTTTATCAATTTAAATATAGGTTCTCGTGCCATTGAGGGGTGCTATGGTTCTCTATTGATTCCTAGACATAATACTTTATTTAACGCAGTTTTTTTCTATAATCACTTCAATCAAATTTTAGCTAATAGATTTACATACTTTGG	Tu3298.pseudomolecule.1	32428	32649	+	Tu3298_33
NZ_CP035288	131435	131660	0	0	0	0	13	23	0	0	1	23	0	EQW00_00665	252	EQW00_00665_252	TTAGATTAGTTATAACAATCATCTATATACTGTTCTTAATTACAATCAATTTATTTATATTTTATTTATTTAACTCAAATATCATTGTTTTGAGAGATATGTTTATTGCTTTAACCAGTACTTTATTTATAGGATCAATATGTTTATTAACAAGTATTCTTAGTGGTAATACATTAAATGGCTTAATGTTTGGACTTGTATATTTCTTATTCTGCTTAGGATTTAG	Tu3298.pseudomolecule.1	32973	33199	+	Tu3298_34
NZ_CP035288	132085	132310	0	0	0	0	23	11	0	0	1	23	0	EQW00_00670	253	EQW00_00670_253	CTATTATTTTTCTTACTGCTAAAGATAATCTTGATACTAGACTGAAATGTTTCTCGCTTGGTGCAAAGGATTACTTACCTAAGCCTTTCTATATGGAAGAACTTATAATTCGAATTAAAAATGTACTCAATCAAAGTCATTCTCAAAGTTTGTCTCCCAACATAAAAAAAACTAAAGAATTAATCATTTATTATGATACATATAGAATTGATGTAAATAACATGAC	Tu3298.pseudomolecule.1	33623	33849	+	Tu3298_35
NZ_CP035288	132635	132860	0	0	0	0	20	4	0	0	1	20	0	EQW00_00675	254	EQW00_00675_254	TTTTCAAATTTTGGAAAGTCTTTATACACTAATTTTTGGAAACAACCGCATTACATTTTCTCTTTTACTAGCGCATGTATCAGTATTATGACTCCTTTGTTAATCATTTACGTGTTCACACAGTTTTTTTATAAAAAGTACATTACAACTAGTATTAATTATCTTAATGATACGATTCAGGGATTAAAAAATAACCACACTGATGTTGAATATAAGAAAATGAGTA	Tu3298.pseudomolecule.7	132635	132860	+	---
NZ_CP035288	132935	133160	0	0	0	0	24	13	0	0	1	24	0	EQW00_00675	255	EQW00_00675_255	TTATCTATTCAAAATAATTTTAAAAGAAAACTCGAAATTTTAGAACATGATTTAAAAACACCGTTAACTGTCCTTCAAGGTCATATTGAATTATTAAGAAAGATTAATCGTTCTAATCTGTCTCAGGAGGAAATACATTTCAAAATAAACAAAGAAGCAGACATTGCGTTACAATCTATTGATAGAATAAATAATCAATTACAAATACATATTAAGAACATCAACC	Tu3298.pseudomolecule.1	34473	34699	+	Tu3298_36
NZ_CP035288	133235	133455	0	0	0	0	24	13	0	0	1	24	0	EQW00_00675	256	EQW00_00675_256	TACATATTAAAGGAGAGAGAACTGATTATTGATGTTGATCATGATTTCCCTTATCATACCTTAAGCATTAACAATCAAGTTTTATACCACGTCATCGATAATCTAATTAATAACGCCTTGAAATATGCTGAAAAACAAATATCTATAAAGTTTGAAGTTATAAACGACCATTTACTAAACTTCACCATAACCAATGATGGTAGAATATTTACTGAAGATGA	Tu3298.pseudomolecule.1	34773	34994	+	Tu3298_36
NZ_CP035288	134700	134916	0	0	0	0	27	10	0	0	1	27	0	EQW00_00685	257	EQW00_00685_257	GTTAGGAGCTAATCCTAATAATTTAGGATGGTTTTTTATTTTGCCACCTTTAGTAGGAATGATTGTTCAACCCCTTATTGGATACTACTCTGACAGAACTTGGACCAGATTTGGACGTCGTATGCCGTATCTGTTAATAGCTGGTCCGATTGGAGCAATCGTATTAGTCTTATTACCTAATGCAGGCTCATTTGGATTTGGATATGCTTCACTCATG	Tu3298.pseudomolecule.7	134700	134916	+	---
NZ_CP035288	134998	135222	0	0	0	0	23	20	0	0	1	23	0	EQW00_00685	258	EQW00_00685_258	GGCGATATGGTAAACGAAAAACAAAGAGATATGGCATGGTCTTGGCAACAAATTTTTTCAAATTTAGGTGGTATTATTGCTACAGTATTACCATTTTTATTAACAATGTTGGGAATAAGTAATGTAGCACCTAAAGGTGAAGTACCAATGACTGTAAAATTAGCTTATTATATTGCAGCAGCAGTATTATTAATTGCTTCTATATGGACAGTTATCTCCGTTAGA	Tu3298.pseudomolecule.7	134998	135222	+	---
NZ_CP035288	135297	135522	0	0	0	0	28	11	0	0	1	28	0	EQW00_00685	259	EQW00_00685_259	ACAGTTATTAAAAAAAGCCCCTAAACAATTTTGGCAAATTAGCGTAGTTCAATTTTTTAACTGGTTTGCATTGATGTATCTTTGGACATATTCAACAGGTGCAATAGCAAAGAATGTTTGGAATGTGACAGACCCTTCTTCAGCCGGATATCAAGCAGCGGGAAATTGGTACGGCGTATTATACTGTATACAATTTTTGAGCTCAGTTATTTTTGGTTTTGTCATT	Tu3298.pseudomolecule.7	135297	135522	+	---
NZ_CP035288	135597	135814	0	0	0	0	27	29	0	0	1	29	0	EQW00_00685	260	EQW00_00685_260	AATATTCTTTATCCATAATCAATGGTTACTCATTTTTTCTTTTGTATTGATTGGTATTAATAATTTAACGATGAATACACAACCATTTACATTATTAACTGAGGCAATCGATGGAGAAAATTCAGGGGCATATTTAGGTTTATTTAATACAAGTATTTGTCTACCACAAATTGTAGCGTCTATAGTCAGTTTTGGACTGTATCCATTATTGGGAAGTT	Tu3298.pseudomolecule.7	135597	135814	+	---
NZ_CP035288	137447	137669	0	19	2	2	74	32	0	11	0	74	34	EQW00_00700	261	EQW00_00700_261	AGTGGCCATGCACATCATCATGGAAATTTTAAAGTTAAGTTTTTTGTTTCATTAATTTTTGCAATACCTATCATTCTTTTATCGCCACTGATGGGTATTAACTTACCTTTTCAATTCACATTTCCAGGTTCTGAATGGGTAGTGTTAATATTAAGTACAATTTTATTCTTTTATGGTGGTAAACCGTTCTTGTCTGGTGGTAAAGATGAAATTGCTACAAAAA	Tu3298.pseudomolecule.1	19601	19824	+	Tu3298_19
NZ_CP035288	137747	137971	19	19	2	2	32	75	0	14	0	75	56	EQW00_00700	262	EQW00_00700_262	AACTTTAGTAGTGCAACTGGTCATACAATGGACTTTTTTTGGGAATTAGCAACCTTAATTTTAATTATGCTATTAGGACATTGGATAGAAATGAATGCTGTCGGAAATGCTGGAGATGCTTTAAAGAAAATGGCAGAACTGTTACCTAATAGTGCTATTAAAGTTATGGATAATGGCCAACGCGAAGAAGTTAAAATATCAGACATCATGACTGATGATATCGTC	Tu3298.pseudomolecule.1	19901	20126	+	Tu3298_19
NZ_CP035288	138047	138271	19	19	2	2	76	61	0	14	0	76	56	EQW00_00700	263	EQW00_00700_263	GTCACTGGAGAATCTAAAAAAGTACAAAAAAATCAAAATGACAACGTCATCGGGGGTTCTATTAATGGGTCTGGAACAATACAAGTCAAGGTTACAGCTGTGGGAGAAGATGGATATCTTTCTCAAGTTATGGGACTTGTTAATCAAGCACAAAATGATAAATCTAGTGCTGAATTGTTATCTGATAAAGTAGCGGGTTATTTATTCTACTTTGCTGTAATTGTT	Tu3298.pseudomolecule.7	138047	138271	+	---
NZ_CP035288	138352	138571	22	19	2	2	35	75	0	14	0	75	59	EQW00_00700	264	EQW00_00700_264	CATTGCTTGTCCACATGCTTTAGGCTTGGCAATACCTTTAGTCACTGCACGTTCTACTTCAATTGGTGCACATAATGGTTTAATTATTAAAAATAGAGAGTCTGTAGAAATAGCTCAACATATCGATTATGTAATGATGGATAAAACTGGTACTTTAACTGAGGGTAACTTTTCTGTGAATCATTATGAGAGCTTTAAAAATGATTTGAGTAATGATACA	Tu3298.pseudomolecule.1	20506	20726	+	Tu3298_19
NZ_CP035288	138647	138872	19	19	2	2	35	75	0	14	0	75	56	EQW00_00700	265	EQW00_00700_265	AGTAAAAATGTTTCATTTACTAATCCACAAGACGTTAATAATATTCCAGGTGTCGGATTAGAAGGTCTAATTGATAATAAAACATATAAAATAACAAATGTCTCTTATCTTGATAAACATAAACTTAATTATGACGATGACTTGTTTACTAAATTAGCTCAACAAGGTAATTCAATCAGTTATTTAATTGAGGATCAACAAGTCATTGGCATGATTGCTCAAGGAG	Tu3298.pseudomolecule.1	20801	21027	+	Tu3298_19
NZ_CP035288	138950	139172	19	19	2	2	74	69	0	14	0	74	56	EQW00_00700	266	EQW00_00700_266	GACAATAATGAAGTGGCACACGCTGTCGCAAAAGAATTAGGTATTAGTGATGTCCATGCACAACTCATGCCAGAAGATAAGGAAAGCATTATAAAAGATTATCAAAGCAACGGTAATAAAGTCATGATGGTCGGAGACGGTATCAACGATGCGCCGAGCCTTATAAGAGCCGATATTGGTATAGCAATTGGTGCAGGCACAGATGTTGCAGTGGATTCAGGTG	Tu3298.pseudomolecule.7	138950	139172	+	---
NZ_CP035288	139547	139772	0	0	0	0	3	62	0	8	1	62	8	EQW00_00705	267	EQW00_00705_267	AAAATACAATGGATATGAAAAATATGAAATATCATGACGAAAGAAAGAAATTAAATTCTTCACAAGGAAAAAATGAAATAATATTTCCTGAAGTTGCAGAGTCAAAAAAAGATAACAATGGTTATAAAAATTATACATTAAAAGCTCAGGAAGGAAAGACAGAGTTTTACAAAAATAATTTTTCTAATACTCTAGGCTACAATGGAAATTTACTTGGACCAACTTT	Tu3298.pseudomolecule.7	139547	139772	+	---
NZ_CP035288	139847	140072	0	0	0	0	18	61	0	8	1	61	8	EQW00_00705	268	EQW00_00705_268	ATGGATTAGAAATAAATGGAAAAGTGGATGGAGGGCCTTCTCAGGTTATAAAACCAGGAAAAGAAAAAACTATAAAATTTGAGGTTAATCAAGATTCTGCTACGTTATGGTATCACCCCCACCCCTCTCCAAATACAGCTAAACAAGTTTATAATGGCTTATCAGGATTATTATATATAGAAGATAGTAAAAAGAATAATTATCCTAGTAATTATGGAAAAAATGA	Tu3298.pseudomolecule.7	139847	140072	+	---
NZ_CP035288	140151	140372	0	3	0	0	63	63	0	8	1	63	11	EQW00_00705	269	EQW00_00705_269	TCAAGGTGATACTGTTCTTGTGAACGGAATAGTAAACCCTAAACTGACAGCAAAAGAAGAGAAAATACGTTTGAGACTTTTAAATGGTTCTAATGCTCGAGATTTAAATCTTAAGCTAAGTAATAATCAAAGTTTTGAGTATATTGCTTCAGATGGCGGTCAATTAAAAAACGCTAAAAAATTAAAAGAAATTAATTTAGCTCCTTCAGAAAGAAAAGAAAT	Tu3298.pseudomolecule.7	140151	140372	+	---
NZ_CP035288	140447	140671	0	0	0	0	57	62	0	8	1	62	8	EQW00_00705	270	EQW00_00705_270	TTAGTAACAAAGAGAAAAGTTCTAACAAAGGTAATACACCAAAAGTAAGTAAAAAAATAAAATTAGAAGGTATGAATGATCATGTTACCATTAATGGTAATAAATTCGATCCTAACAGAATAGATTTTACACAAAAGTTAAACCAGAAAGAAGTATGGGAAATTGAAAATGTCAAAGATAAAATGGGTGGTATGAAACATCCTTTCCACATCCATGGAACGCAAT	Tu3298.pseudomolecule.7	140447	140671	+	---
NZ_CP035288	141051	141272	19	19	2	0	104	9	0	20	0	104	60	EQW00_00710	271	EQW00_00710_271	CAGAAGCTACTGTAAAAGGTGCGTATAAAACATATGCTTATGTTGTAAGTTATAAACCCACAAATGGAAATGAAAAAGTAAACAATCATAAATGGGTCGTAAACGAAGAGATCAAAGATGCACCTAAAGATGGATTTAGTAAAGACGATACTGTTAAATTAGAAGCAAATCATATGTCTGGTATGAAAGGTGCTACAGCCAATATTGATAACGTGAAAAAGA	Tu3298.pseudomolecule.1	21818	22040	+	Tu3298_20
NZ_CP035288	142072	142296	19	27	0	1	22	41	0	6	0	41	53	EQW00_00715	272	EQW00_00715_272	TATGTGATTCGTTACCTGTAATATCTTCACTATGAATGGAACGTGTTTGAATCTTAGATTGAGGTAATTGATATCCAGCAACATCATCATATCCAATGAGTTGTAAGGTGTGTGTTGCTTTTGAAACAAGGTGATATTCTCCAATCAAGTTAATTTCTTGATCATAGTTTAGATACCAGCCAATTTGATTGATGAAATTTTTATCATATGGAATATTGATTGTAC	Tu3298.pseudomolecule.7	142072	142296	-	---
NZ_CP035288	142372	142597	27	19	0	0	39	24	0	5	0	39	51	EQW00_00715	273	EQW00_00715_273	AAACCGTATAAGGTTGATATAAATTCATACCGAATTGATTAATTTTTTTCATTTGTGCAAAATGATGTGGTGGTGCAGGTTGGTCAGAAATTAGTTTATCGATAAAGGTAGCTTCGTTATTTTCAGAAAAAGCCCAGTTTGTTTGTTTTTCATAGCCAAGAGTAGATGTTGGAATAGCACCTAAAGATTTACCACAAGGACTACCAGCTCCATGGCCAGGCCAAAT	Tu3298.pseudomolecule.7	142372	142597	-	---
NZ_CP035288	142672	142897	27	27	0	0	40	22	0	0	0	40	54	EQW00_00715	274	EQW00_00715_274	CTTCTACTTTAACAGCTTTTTCTAGTAAATCAGGTCTACCGATATCTCCTACAAAAATAAAATCACCACTGAATAGTCCCATTGGAACTTGTGCTCCAGCACCTTCATCAGTAAGTAAAAAACTTATACTTTCTGGCGTGTGACCAGGTGTATGAAGCACTTTTAATTTTATATTTCCTACATAAATATCATCATTATGTTGAACAAAATGAGTCTGGTTAGGCAT	Tu3298.pseudomolecule.7	142672	142897	-	---
NZ_CP035288	143273	143495	0	0	0	0	16	16	0	0	1	16	0	EQW00_00720	275	EQW00_00720_275	TTTTGAAATGCCCATAACATCCATGCTCATTGTACAAGCAATAAGTTTAACACCTTGTTCAACTGCTTGATTGATAAGAGAAGGTAAATCATCGACATTTTTCTTTTTCATGACATAACGCATCATTAAATTTCCTACACCAAACATATTCATTTTTGAAATAGGCATTTTAATTGGTGAATTTGGAAGCATAAAGTCAAATAGTTTTGCGATACCTTTTTTC	Tu3298.pseudomolecule.7	143273	143495	-	---
NZ_CP035288	143573	143796	19	19	0	0	38	19	0	4	0	38	42	EQW00_00720	276	EQW00_00720_276	GGCTTTAGCACCATTAGCAATAATCATTGCTGCAACTGCTTTATCTAGCTCGCCGCTAAATAAAACAATCGTTGTTCCATTTTTTGTGTGCGTCACTTCTATATTTTTATTTTCTTCTTTTTGAATAATAGCGCGAATTTCATTACCAGAATCATTGAGTCTAACAAGTGTGTGTCCAGTTTGTTTGACCCAACTTTTAATATCATTTAAAAAACCGTGATCAG	Tu3298.pseudomolecule.7	143573	143796	-	---
NZ_CP035288	143873	144097	0	0	0	0	18	21	0	0	1	21	0	EQW00_00720	277	EQW00_00720_277	CTGTAGATTACTATAATTAAACGTCTTACGATTGTCTTTGATTTGAATTTCTTTATCTTTTTCTAATTTAAATGATTCATTATTATGTTGTTGTTCGTATGCGGTATAGCCTCCATCTAAATTCACCACATTGTATCCGCGTTGTGTAAGAAATTGACTTGCTTTTCTACTTCTATTACCACTTTTGCAATAAACATAGTAAGTTTTATTTTTACTTTGTTTAAA	Tu3298.pseudomolecule.7	143873	144097	-	---
NZ_CP035288	144847	145072	0	19	0	0	34	32	0	6	1	34	25	EQW00_00730	278	EQW00_00730_278	TTGAGTGGATCTTTTAAAGCATATAAAAACAAAGATTTTTCTAGAACGCTTGTACTTAATATGGGAAGTGGAATGATTATAGGTAGTATACTAGGTGCAATATTAGCGAATTTAATAAATGTACAGTTCGTTAATATGGTTTATATTATTATTGCATTATTAGCTCTTATTTTAATGTTTATTAAAGTCGCACCATCTACTAGTCATATTAAGTTTAATCGTCTAC	Tu3298.pseudomolecule.7	144847	145072	+	---
NZ_CP035288	145147	145372	19	0	1	2	65	35	0	0	0	65	22	EQW00_00730	279	EQW00_00730_279	CCAGTACTACTTGTTATATTTAAATTACCAATGAACACGGTGGTTACAAATAGTATTGTAATTGCGTTCATTTCTTCTATTGGAGCATTTATTATTAAATTATTACAGGGTTATATTCCTGTTAATAGTGCAATACCGTTAATTTTAGGTAGTATACTATTTACGCCTCTAGGTATGAAAATAGGACAAAAAATACCTGATTATATTCAAAAAATGATTGTAAGTA	Tu3298.pseudomolecule.7	145147	145372	+	---
NZ_CP035288	146073	146297	19	19	2	2	7	23	0	0	0	23	42	EQW00_00740	280	EQW00_00740_280	TAACATTTGCATAAATCATGCCTTCCTTGAGTATGCTTGTTGTTTGAGATTGACCAATCGCTATTGCATCTATTAAAACAGTTGGCATGTTGTTCATAATGGATGAAAGGAATGCGGATATAAAGCCCATGCCCATGATACTACTAAATAAGCCGTAACTTGAAATATTTGTTAGTACATCACTAAGAAGCGTTGTAATCCCCACATTTTTTAGACCAAATACCA	Tu3298.pseudomolecule.7	146073	146297	-	---
NZ_CP035288	146375	146597	19	19	2	2	38	22	0	4	0	38	46	EQW00_00740	281	EQW00_00740_281	GATTTACGTGCTAATAATACAAATATTAAAGCAATGATACCAGCAATAATTGATACTGGAATGTTTATAAACTCACTTATTAAATAACCAACTAGCAATACGGTGAGTACAATCCACGAGATATTAAAAAGCTTTTTGTCCTTAATCGCTTCTTTTGGTTCTCTAATATTTACTGCATCAAATTTTCTTGGGATAGACTTTCTAAAATAAAGCCATAAGACAA	Tu3298.pseudomolecule.7	146375	146597	-	---
NZ_CP035288	146673	146897	19	19	2	0	38	71	0	0	0	71	40	EQW00_00740	282	EQW00_00740_282	AATCAGCAGAAACAATATTAACTAAATTACTAACAATTAATGGAAGAGACGTAGTATCTGCAATAAAACCACTAGCAATAATAAATGGGAATACCGCTTTTTTATCAAATCCTAAACTACGTACCATTGCTAAAACAATAGGTGTCAGTATTAAAGCTGCACCATCGTTCGCAAAGAAAGCTGCTACAATAGCGCCTAACAACATAATGTAAACAAACATTTTCA	Tu3298.pseudomolecule.7	146673	146897	-	---
NZ_CP035288	147222	147443	19	0	1	0	67	7	0	0	1	67	20	EQW00_00745	283	EQW00_00745_283	ACTGGAACTCAATAGAGTGAGTCGTGATGTAATGTCATCTAATACAGCATGATTCAATTTATATAAATTTTTATTACCATCCTTTCTAGATGTAATTAAATTATTGTCTTTTAATACTTTCATATGATGACTTAATGTGGGTTGAGAAAAAGAAAAATGCTGTAATAAATCACAAGCGCATAATTCACCGCAAGATAACAAATCTAATATCTCAAGACGGCT	Tu3298.pseudomolecule.7	147222	147443	-	---
NZ_CP035288	147922	148147	19	19	3	3	5	74	0	13	0	74	57	EQW00_00750	284	EQW00_00750_284	TTTCAACATTACTGGTAGTTTGAGTGGATTTTTTCTTTAATTCTCTATGATGATTTTCACTAGAATCAAGTAATAGCAAGGTATGGCCTGTAGGAGCTGTATCTACAATTACGTAATCCATGTCTTCTTGATTCTCCATAATGTCACTAAAGGCTTTGAAAAATGCTATTTCTTCTGTACAAGGTGATTTTAAATCTTCCATAATATAATCAATATCGTCTTGTGG	Tu3298.pseudomolecule.7	147922	148147	-	---
NZ_CP035288	148222	148447	19	19	3	3	20	74	0	13	0	74	57	EQW00_00750	285	EQW00_00750_285	TATTTAAATTACTTGTGGTTTCAACATTAATTTCTTTAGTAGGGTCAGTAGTTGCTAAAAGAACACGATATCCTTTATTAGATAATACTGTAGCTAATTGCGTTGCTACTGTCGTTTTACCAACGCCACCTTTTCCCATTGTAAATAAATATTGAACTTTACTATTTTCAATTTCATCTATTAATTTATTGAATTGCGGATGATCTTCAACAATAAAGTCATCATT	Tu3298.pseudomolecule.7	148222	148447	-	---
NZ_CP035288	148522	148747	19	19	3	1	74	29	0	8	0	74	50	EQW00_00750	286	EQW00_00750_286	CGTAATAAGCATGATTGTTATTTAACCATTCAGTAAAATGATTAATGTTTTTATCTTGTTCTGATTTCATCTGACTCGAAATTAAACCGTGACTTTCTTCTATATAGTTGTTAATGATTACTTTGAATTTAGAAATTGACAGTTGTTGTAATTCTTGTTGCGCTCTTTGAATTTCATATATAGAAGAGTGACTAGGTCTCGCAACTAACATCATGGTCGTATCATC	Tu3298.pseudomolecule.7	148522	148747	-	---
NZ_CP035288	148822	149047	19	19	3	2	69	31	0	3	0	69	46	EQW00_00750	287	EQW00_00750_287	AAGAAGCGTCATTACTCGTTGTATTTAAATAATCTGTCCATGCAGAAGGTAATTCAAGCATTCTCAAGGTGTGACCTGTTGGAGCTGTATCAAATATAATGAAATCAAATTCTTGTTCTAAAGTTTTATCGGATAAAAAATTTGTAAATTCATTAAATGCTGCTACTTCAACTGTACATGAACCACTTAACTGTTCTTTCATCTCAGCAAGCACATCTTCTGGTAG	Tu3298.pseudomolecule.7	148822	149047	-	---
NZ_CP035288	149122	149344	19	0	3	3	74	21	0	6	0	74	31	EQW00_00750	288	EQW00_00750_288	AGAGATTAGGTATAGGTTGATATTTAGTTAATTTATTAGATAATTCCATTTGAAATACATCTTGTAAATTACTAGCTGGATCAGTACTTACTAAAGCTACTTTCTTTCCATTCTCTGCTAAGTTTAAAGCAATAAAACTTGATATCGTTGTTTTGCCTACGCCACCTTTACCAGTAAAAAACAAATATTTTGTTAACTCAACGTTATCTAAATTCAATTTATT	Tu3298.pseudomolecule.7	149122	149344	-	---
NZ_CP035288	150846	151068	0	19	0	0	19	24	0	5	1	24	24	EQW00_00765	289	EQW00_00765_289	TCCAATACTTGCAGGTCTATTAAATTCTAAAGTACCTTTTGGTCCAGCAATGAGTTTCTTAATATCTTCGCCATTAATGAATCCATTAATGATATTTATGTTATGGGCCTTATTAGGTTGGAAAGTTGCAATAGTTTATTTTATTGTACTAGCAATCTTTAGTATCTTAACAGGTTTTGTATTTTCAAAAATGAATTTAGCCGAAACTTATAAAGGTGTAAAT	Tu3298.pseudomolecule.7	150846	151068	+	---
NZ_CP035288	151148	151364	19	19	0	1	30	66	0	13	0	66	52	EQW00_00765	290	EQW00_00765_290	ATCCAATGCTTCCTTACCTATTTATTGGTGTATTTATTGGAGCGTTCATATATGGATTTGTACCCGAAACATTTATTACTAAATATGCGAGTGGAGGTGGCATTATATCCGTATTTATTGCTTCTATTATAGGTATTCCTATGTATATTAGACCTGAAACAATGTTACCTATAGCTGAAGCATTAGCTTCAAAAGGAATGTCGCTTGGGACAGTTGT	Tu3298.pseudomolecule.7	151148	151364	+	---
NZ_CP035288	152195	152416	0	0	0	0	55	69	0	0	1	69	0	EQW00_00775	291	EQW00_00775_291	TGAAGAGTTTGATAAAGATGACAAAGGAACTTGGATTATTAGATCTGAAATGACAAAACAGCCAAAAGGTAAAATTATGATCTCAAGAGGTATGGTTCTCTATATCAATCGCAATACTAGAACAACAAAAGGATACTTTTTAATTAGTGAGATAACAGAGGACAAAAATGGCTTTGCGCATAATAAAGATAAAAAATATCCTGTCGTAATGAAACATAATAA	Tu3298.pseudomolecule.1	43656	43772	+	Tu3298_50
NZ_CP035288	152494	152719	0	0	0	0	54	9	0	0	1	54	0	EQW00_00775	292	EQW00_00775_292	GCAATTTTAAAAACTTAAAAGATTATAAAGACGGAGAGATATCTTACAATCCTAATGTTCCTAGTTATTCTGCGAAATATCAATTGAGTAATAATGACTATAACGTGAAACAATTAAGAAAAAGATATGACATCCCAACTAAAAAAGCACCTAAATTATTGTTAAAAGGGGATGGCGACTTAAAAGGGGCATCTGTAGGTCGTAAAGACCTAGAATTCACCTTTGT	Tu3298.pseudomolecule.1	28481	28624	+	Tu3298_28
NZ_CP035288	153346	153569	0	0	0	0	6	60	0	0	1	60	0	EQW00_00780	293	EQW00_00780_293	AGATATGGAAGCAAGAGGGATGGTTTTACATATAAATAGAAATACGAGAACAACTAAAGGTGACTTTATTATAAAACGAATAACAGAAGATAATAAAGGAATACCTGATGTTAAAGATAAAAAGTATCCAGTAAAAATGGAAAACAACAAAATTATCCCAACAAAGCAAATTAAAGATAAAAAATTAAAAAAAGAAATTGAGAACTTTAAATTTTTTGTGCAAT	Tu3298.pseudomolecule.7	153346	153569	+	---
NZ_CP035288	154244	154469	0	0	0	0	50	57	0	0	1	57	0	EQW00_00785	294	EQW00_00785_294	TTTATTAATTTTGGTAAGTGGTTGTGGAAACAGTAAAGAAGCTGAAATCAAACAAAACTTTAATAAAACGTTAAGTATGTATCCAATTAAAAATCTAGAAAACTTTTATGATAAAGAGGGCTATCGAGATGAAGAGTTTGATAAAAAGGATAAAGGAACTTGGATAGTTCATTCTGAAATGACCATTGAACCAAAAGGAAAGAGTATGGAAACTAGAGGAATGGTT	Tu3298.pseudomolecule.7	154244	154469	+	---
NZ_CP035288	154544	154769	0	0	0	0	58	67	0	0	1	67	0	EQW00_00785	295	EQW00_00785_295	TAGACCAAAAGATGATGAAAAGAGATATCCTGTAAAAATGGAACACAATAAAATTATTCCAACGAAGCCAATACCTAATGACAAACTAAAAAAAGAAATTGAAAACTTCAAATTTTTTGTACAATATGCCAACTTTAAAGATATTAATGATTATAAAAACGGGGATATTTCATACAATCCTAATGTTCCTAGTTATTCTGCGAAATATCAACTGAATAATAATGAC	Tu3298.pseudomolecule.1	36588	36814	+	Tu3298_37
NZ_CP035288	155494	155719	0	0	0	0	67	85	0	0	1	85	0	EQW00_00790	296	EQW00_00790_296	TGAAAAGAAAAAGAACCGTCATAAAATTAAAAGAAGTGAAACACTATCCACATTGATTCAAAATTTAATAAGTTATGTCGTATGGTTTATTGTCCTTACGTCAATACTTTCACGTTTCGGTATTAGTGTATCAGCAATTTTAGCAGGAGCTGGAGTTGTTGGTGTTGCCGTTGGTTTCGGAGCACAAACAATTGTAAAAGACATTATTACTGGTTTCTTTATCATA	Tu3298.pseudomolecule.1	44691	44917	+	Tu3298_53
NZ_CP035288	155800	156019	0	0	0	0	78	70	0	0	1	78	0	EQW00_00790	297	EQW00_00790_297	AATTGGTTTAAGATCAACACGTATACAATCAGATACTGGAGAAATTTATACATTACCTAATGGTATGATTAGTGAAATAGTCAATTATTCTGCTACAGATGTTTCACCTATTGTGATGATACCGATTTCTCCAAATGAGAATTATAAAGTGATAGAAGAGAAATTATTAACATTTTTACCTACATTAAAGAATAAATATGACATATTTGTATCTGCACCA	Tu3298.pseudomolecule.1	44997	45217	+	Tu3298_53
NZ_CP035288	156747	156969	0	0	0	0	70	71	0	0	1	71	0	EQW00_00795	298	EQW00_00795_298	CTGCAAAAAATGAGTAAAGTTAATATGTCATATAAACCTCAACATATTTTTTCAGATTTAAGTTCTAAAATGTTCACATGGAATAACTGCGAATATATTGAATCTGATGAATATAAAAACGAAGTGTTGATAGAACCGTTCTTATTGGAAGATATATTAGATATATTAAAACACGTTTCTTCTAAACATAAAGTAGAGTTTATACCGCAAAGAATTTTTCGAG	Tu3298.pseudomolecule.7	156747	156969	+	---
NZ_CP035288	157044	157269	0	0	0	0	63	74	0	0	1	74	0	EQW00_00795	299	EQW00_00795_299	CTCAGTCAATATTCTAAGACAAGGGACTATACGATGACATTTAATCGTTGTAATCCTTTAGCAGGTGATCCTGAAAATGCTTATGATATTAATTTTACTCCAAAAAATGCAGGTAAATTATATGCCACAAAAATTTTGATGAATAAATATGGCGTTCCAAAAGAATTGATTATTGGCTTTGGTGATAGTGGTAATGATGAAGCGTTTTTAAGTTATTTAGATCACG	Tu3298.pseudomolecule.7	157044	157269	+	---
NZ_CP035288	157919	158144	0	0	0	0	10	56	0	0	1	56	0	EQW00_00800	300	EQW00_00800_300	TGCTCTATCGATTTCATCTGCTAAAATTTGAGCTTCTTCATCATTAACGTTAAAAGCTTCTCTTAACCGCTTTGCTTTTTCGCTAAGTGTTTTAGTTGATGTCTCATTTGATACTTCGTTTGTTTGGCTATCAACTTGATTTTGCATTTCATCTTGTGAAATTGTATTTTCGTGAGTATTTTTATTTGAAGTCTGAGTCTCTTTTGAAGCTACATCAGTGTTTGCT	Tu3298.pseudomolecule.7	157919	158144	-	---
NZ_CP035288	158944	159169	0	0	0	0	28	27	0	0	1	28	0	EQW00_00805	301	EQW00_00805_301	GCGGAGGCCAACGTAAAAGTATTCATACGTATAAGTTGGAATCATTACCCAAAAAAGTAGAAGGTGCACCTAATGATATGACATTCTATACTGCAAAACCATCTAAAGGGTCATTTGTTACGCTTATCGGTATTGGTAATGAAAAGGTATTAATTGCAGGCACACAAAGTTCAGGTACATATCAACAATATGCTCATTCGGAAGCAGCAAGAGAATTAGATTTACA	Tu3298.pseudomolecule.7	158944	159169	+	---
NZ_CP035288	159245	159468	0	0	0	0	14	37	0	0	1	37	0	EQW00_00805	302	EQW00_00805_302	ATCATCAAATGCAAGTGAATATACATCAGATGAAGGGACGTCTAATAATGATGCATCTAATGATGACAAAGTTACTCGTGATAATGTAATAGATAAAGTTGAAGCGTATGAAGGTCATCAGCTAGATACCGATACGTATACATTTAAAGAACCCGAACAGAACGTAGACGGAGATTGGGGATTTTCTATTTTAGATAAGGAAGGCAACCTCGAAGGTTCTTATA	Tu3298.pseudomolecule.1	50243	50467	+	Tu3298_57
NZ_CP035288	161923	162142	0	0	0	0	84	84	0	0	1	84	0	EQW00_00835	303	EQW00_00835_303	TGCTTCAAAAGTATCGAGTAGTTCTCTTGCTTCGGCAATGGATTGGGTGTTCATTAATTGATGGCGGAGTTCGCTAGCGCCTCTAATGCCGCGTACGTAGATTTTGAAGAATCTGCGTAAACTTTTGAAGTGTCGGGCTTCATCTTTATCATATTTTTCAAATAAAGAGAGATGTAAGCGTAATAAACCTAATAATTCTTTGCTTGAATGTTCGCGTGGT	Tu3298.pseudomolecule.1	53704	53924	+	Tu3298_63
NZ_CP035288	162219	162442	0	0	0	0	85	85	0	0	1	85	0	EQW00_00835	304	EQW00_00835_304	GTTCTAGACCAGTTTGTCTATCGGGGATATCACCATTGATAGTTAATAGTGTATTTGGCGCAATTTCATCACGTAATGTCTTGATTGCTTCGATTAATTCCCAGTGTGCATCTACTTTACTCATCTCTTTACGGGTACGTAGATGAATGGATAAATTTGCGATATCTTGTTCGAAGACGTGTTTTAACCAGTCTCGCCATTCATCGATATCGTAATAACCTAAA	Tu3298.pseudomolecule.1	54000	54224	+	Tu3298_63
NZ_CP035288	162523	162744	0	0	0	0	76	76	0	0	1	76	0	EQW00_00835	305	EQW00_00835_305	GCCGGATCCTTTACCTTTTTTCGCAACGTTTGCGACAGGGCAACCCATATTTAAATCTATACCTTTAAAGCCCATATCCGCTAAGCCGATACTCATTTCTCGGAATTGTTCTGGTTTATCGCCCCAGATGTGCGCTACCATTGGTTGTTCGTCGTCACTAAAAGTTAAGCGTCCGCGCACACTATGAATACCTTCAGGGTGACAGTAACTCTCAGTATTGGT	Tu3298.pseudomolecule.1	54304	54526	+	Tu3298_63
NZ_CP035288	163245	163469	0	0	0	0	85	84	0	0	1	85	0	EQW00_00840	306	EQW00_00840_306	CCATGCGGCATTATGTGAATTAAACTATACAGTTGAACAAGATGATGGTTCAATTGATGCATCTAAAGCGCAAGAAATTAATGAACAATTCGAATTATCTAGACAATTCTGGGGTAATTTAGTTAAAAATGGTGATATTTCTAATCCTGAAGAATTTATCCAACCATTACCTCATATCAGTTTCGTTATGGGACCAACAAACGTTAACTTTTTAAGAAAACGTTA	Tu3298.pseudomolecule.1	55027	55252	+	Tu3298_64
NZ_CP035288	163546	163769	0	0	0	0	77	77	0	0	1	77	0	EQW00_00840	307	EQW00_00840_307	CCATTAATGATGGAAAATCGTGAACCAGGTCATCAAATGGCAGCAAGTAAAATTGATGAAGGTACAGATGTGAACTATGGTGCGTTAACACGTAAGTTAGCACATTACTTAGAACAAAAATCTAATGTTTCATTAAAATACAATCATGATGTTGTAGATTTAACACAAAGAGAAGATGGCAAATGGGAAGTTGTCGTTGAAAATAGAGAAACTAAAGAAAAAGT	Tu3298.pseudomolecule.1	55328	55552	+	Tu3298_64
NZ_CP035288	163844	164069	0	0	0	0	83	83	0	0	1	83	0	EQW00_00840	308	EQW00_00840_308	AACAAAGAGAACACCTAGGTGGTTTCCCAATCAGTGGTCAATTCTTAAGATGTACAAACCCAGATATTATTAAACAACATGCGGCTAAAGTTTACAGTAAAGAGCCTCAAGGTAAGCCACCAATGACTGTACCACACCTTGATACACGTTATATCAATGGTAAACAAACATTATTATTTGGTCCATATGCGAATATCGGCCCTAAATTCTTGAAATTCGGTTCAAA	Tu3298.pseudomolecule.1	55626	55852	+	Tu3298_64
NZ_CP035288	164144	164362	0	0	0	0	85	85	0	0	1	85	0	EQW00_00840	309	EQW00_00840_309	TAATTAAATATTCAATTGATCAAATGATCAAAACTAAAGAAGGTTGTATGAACTATTTAAGAACATTTATTCCTGATGCTAAAGATGAAGATTGGGAACTTTACACTGCTGGTAAACGCGTTCAAGTTATTAAAGATAGTGAACAACACGGTAAAGGTTTCGTAGTATTTGGTACTGAAGTTGTCAATTCAGACGACAATTCTATGATTGCATTATTAG	Tu3298.pseudomolecule.1	55926	56145	+	Tu3298_64
NZ_CP035288	165496	165718	0	0	0	0	28	64	0	0	1	64	0	EQW00_00855	310	EQW00_00855_310	TATATCTACACAATCAGGTGTTAAAACCACATCATTAAAATTAGATATAACTCATTCAGATGAAGTAAATCAAATTGTTGATTATGTAGTAAGGGAATATGGAAAAATAGATATTCTTGTCAATAACGCTAGTATCTCAATTCAAGATGATACTGAAAATATTTCGTATGAAGAATGGTTAAAAGAAATCAATTTAAGCTTAAATGGAGCATTCTCTGTAGCG	Tu3298.pseudomolecule.7	165496	165718	+	---
NZ_CP035288	165794	166017	0	0	0	0	64	64	0	0	1	64	0	EQW00_00855	311	EQW00_00855_311	GCTAATAAAACGCAAGACCAGAGCTCTTATGAAACGTCTAAAGCCGGTGTGACGATGCTGACTAAAAGCTTAGCTAGAGAATGGTCTAGATATGGAATTAAAGTAAATGCAATTGCCCCTGGTTACATGAGAACAATCGAAACGGAAAAGATACTAAATGATAATACTGAAACAAATACAACGCCTATGGAACGAGTAGGTGAGCCTGAAGAATTAGCTGGAAT	Tu3298.pseudomolecule.7	165794	166017	+	---
NZ_CP035288	168177	168402	0	0	0	0	27	9	0	0	1	27	0	EQW00_00865	312	EQW00_00865_312	AACTATAAATAGCATGATATAAGCGATGATCAATATGATTAAGCCAATGCCGTTAAGTAGACTAAATGTATCCTTACGAATGAATGCTTCTATAGCTGCACTCATGTAAATCAACACGTGAGTAATGGCTAGAAATTTTGAATTTTTAATACCATATTCCACGGCTCCATCTACCTTTAGCTGTTTTGCATGTTGCATTAATATCTTTAAGCTGATGAGTCGAATA	Tu3298.pseudomolecule.7	168177	168402	-	---
NZ_CP035288	168957	169170	0	0	0	0	68	14	0	0	1	68	0	EQW00_00870	313	EQW00_00870_313	ATTATTTCCTTCTTATTAATATTATCTGCGATTACAGTACTTATTATGGGATTTGTATTAAGTTACTTCGGCTCTGTGATGGGACTATTAATTGTACTGTGGGGGCTTAACGGTATATTTCAATCTGTGGGTGGGCCTGCAAGTTATTCAACGATTTCAAGGTGGGCACCTCGAACAAAGCGTGGACGTTATTTAGGATTTTGGAATACATCAC	Tu3298.pseudomolecule.7	168957	169170	+	---
NZ_CP035288	169252	169477	0	0	0	0	12	9	0	0	1	12	0	EQW00_00870	314	EQW00_00870_314	TTATTTTTCCTTCTATTATCGCTTTAATCATTGGAATCGTGACATTATTTATTGGGAAAGATGATCCAGAAGAATTAGGTTGGAATCGTGCTGAAGAAATTTGGGAAGAGCCTATCGATCAAGAAAATATTGATTCTCAAGGTATGACTAAATGGGATATCTTTAAAAAATATATCCTGGGAAATCCAGTGATTTGGATTTTGTGTATCTCAAATGTTTTCGTATA	Tu3298.pseudomolecule.7	169252	169477	+	---
NZ_CP035288	169552	169773	0	0	0	0	12	70	0	0	1	70	0	EQW00_00870	315	EQW00_00870_315	CGGTTAATACTATTTTCTACTTTGAAATAGGAGCATTAGTAGCCAGTTTATTATGGGGTTATATCTCAGACCTTTTAAAAGGACGTCGTGCGATTGTAGCGATTGGATGTATGTTTATGATTACCTTTGTTGTGCTGTTTTATACGAACGCAACAAGTGTGACAATGGTCAATATTTCTCTATTTGCATTAGGCGCTTTAATCTTCGGTCCACAGTTACTCA	Tu3298.pseudomolecule.7	169552	169773	+	---
NZ_CP035288	170228	170452	0	0	0	0	69	69	0	0	1	69	0	EQW00_00875	316	EQW00_00875_316	CAATTTCATAATGCTTGTAGTGCTGGTCTAAAAGATGTAATGATTTTAAAATACGATAACGATTTAAATAATCAACTATCGTAATGCCTACATGTTCTTTAAACGTCCTCATGGCGTATGACTCACTTACAACAATAGGATTAATTAAGTCAAGAACAGTCACTTTCTTGTGATAATGTTGCTTGATTTGAGACAAAATTTGATTGACATAATAGTCATCGTAAT	Tu3298.pseudomolecule.7	170228	170452	-	---
NZ_CP035288	170527	170751	0	0	0	0	15	70	0	0	1	70	0	EQW00_00875	317	EQW00_00875_317	CTTTGAACTAATATGTCTAGAATATGCTCTAATTGAGTGTGGTCTACTGGCTTTAGTAAATAATCAAGAACATGGTGTTGAATGCCGGCTTTCATATATTCGAAGTCGTCATAACTAGATAAAATGATAACTTGGCAATCAAGGTCTTTGATGTCATCTAGTAGGTCAACACCATTTTTTCGAGGCATTCGTATATCAGTAATGACGAGTTCAGGTTGATGTTGG	Tu3298.pseudomolecule.7	170527	170751	-	---
NZ_CP035288	171077	171300	0	0	0	0	70	68	0	0	1	70	0	EQW00_00880	318	EQW00_00880_318	AGACATACCGATGCCATTATCATGAACCAGAATATGTAATTTGCGCTTCGTAAGTCTGATACGAATTGTTATCTTTAAAGGTTCACTATCACGACCATGCTTGATGGCATTTTCTACGAGTGGTTGAAGCATCATCTTACCAATTGTTTGATGTTGTACACCCTCAGTAGCATCGATGTAAAGCTGTATCATATCATCGAAGCGGATATTTTGTATGGCAACAT	Tu3298.pseudomolecule.7	171077	171300	-	---
NZ_CP035288	171377	171601	0	0	0	0	70	70	0	0	1	70	0	EQW00_00880	319	EQW00_00880_319	TGATAGTTGTTGTATGACTGTTTGTGCTACTTTGGGTGAAAGAGGAATTAAATATTGTATCGTTTGCATCGTATTGAATAAGAAATGGGGTTGAAATTGTCGCTCAATTTCTTTTAATTGTATATCACGTAAACGACGTTCGGTCTGTTCAATAGATTGTATTAATTGCTCATTTGATTCAAACAAGTCATAGATATAATTATTTATTTCCTCTAACTCACTATG	Tu3298.pseudomolecule.7	171377	171601	-	---
NZ_CP035288	171677	171902	0	0	0	0	64	69	0	0	1	69	0	EQW00_00880	320	EQW00_00880_320	TTCAGATTGGCGCTTTGCCATTCTATCAGCGCTTATATATCCAAAAATAACAAGCAGAATAAGAACAACACCCATGACAACTAGTAATGCAATTCCATCTTCAATGGTTTCATGAATATCTTTATATATAATAAGATGCGCATGATGAGAATTGAGTTTTAAAGACTCGTTTATAAACCCAAACTGTGGTGGTTGATATTTTTGACCGATAGAGAATCGGTCGTCA	Tu3298.pseudomolecule.7	171677	171902	-	---
NZ_CP035288	171977	172199	0	0	0	0	70	43	0	0	1	70	0	EQW00_00880	321	EQW00_00880_321	TAGTGGTGTGCTTGACATATATATTTTAAGGATATAAGTATCGTCTTTAAAATCAATTCGATATTTTGATATTAAATACATCTTTGTTGTGTCTAATTGTTCATAATTGTTTGTGAAAGATTGTGAAGAACCTTTTAAATCGTAATACAATATCGCAGGTTGTTGATGGACTTGTTTTAATAGTTGGCGTTTCATCTTTGTGATATCAGTTGGATGTGATAAA	Tu3298.pseudomolecule.7	171977	172199	-	---
NZ_CP035288	172527	172752	0	0	0	0	69	70	0	0	1	70	0	EQW00_00885	322	EQW00_00885_322	GATTTGTTTCAGTCACGTCTTTACGTATTGATTTAGCATCAAATTCTTCTGCCAAACGTTGTTGTACAGAACGGCTTGTTAAATATTGTACTAACTTTTTACGTTTGGGATGAGGTTGTGCATTGTTAACTAAAGCAATACCATCTACATTTAACATCGTCCCCTCAGTAGGGTAAATGATTGAGATAGGGTATCCTTTTTGTTTCCACGTTCTAGCATCTTGTTC	Tu3298.pseudomolecule.7	172527	172752	-	---
NZ_CP035288	172827	173052	0	0	0	0	65	70	0	0	1	70	0	EQW00_00885	323	EQW00_00885_323	CATGGTGTTGAAATTGATGAACATCGCTTACTTGGTGACGCATATGATACATCGCACGCATATGTTGGTATCCTGTCGTCGTAGAATGAGGATTAGAATAAACGACACGCCCCTTTAGTGAAGACTGAAGTAAGTCTTTATATCCATGAATAGTCATATCACCTTGTAAATCTGTATTCACTACAATTACTGTTGGCATCAATAGAAAGCTCGTGACTAATGGGTT	Tu3298.pseudomolecule.7	172827	173052	-	---
NZ_CP035288	173127	173350	0	0	0	0	69	70	0	0	1	70	0	EQW00_00885	324	EQW00_00885_324	TCATCTCTGATAACACGCCACCCACAAAGACATCCCCACGTTTAGAAAGTGCTTCTTTGTGAATATTAGATAGTAATACTTGAGTTGAGCCATGTTTGATTTCAACTTTCACATGTTCTCGCTTTTCAAAATCATTTAAAATCGGACGAATTAAATGTGATGGATAAGGAGAATAAACAATCAACGTACGTAAAGGATGAGGTGATTGTGAAGTCGATGTTGGA	Tu3298.pseudomolecule.7	173127	173350	-	---
NZ_CP035288	174679	174903	0	0	0	0	69	68	0	0	1	69	0	EQW00_00895	325	EQW00_00895_325	AAATAGTCATAAAACGTTATAACTATGCGCATAAAAATAAATATAAAGCAGTAGGAAGAGTATCGAACATGGATGGTTGGAAAGGTCCAGGCAAAGATAGTATGGGAACAGGATTTATGGTAGGCAATCATACGTTTGTAACCAATGCACATGTTGTAGATAAGAAAAATGGTCAAAGAACGAGTCCGAGTAAAATAAAATTTCAATTAAACAGAGACGGTAAAA	Tu3298.pseudomolecule.7	174679	174903	+	---
NZ_CP035288	174980	175199	0	0	0	0	71	74	0	0	1	74	0	EQW00_00895	326	EQW00_00895_326	AAATATGGCTCAAAAAGCTAACGTGCAACCACTTAAACTTGCAACCAATCAAAAAATTAAGAGTTTAAAATTTAACAAGAAATTATATTCTTTAGGATATCCAGTGATGAACGGGAACAATACATATGCATACTGGAATAAGTTACGTTTTTTACAAGAAGCATCGAATAAATCAGAACTCATGACAAAAGATAAATTTAGAGCTGGTGATTCAGGATCT	Tu3298.pseudomolecule.7	174980	175199	+	---
NZ_CP035288	176981	177203	0	0	0	0	61	61	0	0	1	61	0	EQW00_00910	327	EQW00_00910_327	ACTATCAAAGCTAATTCAGATAATGATACACAAACACAATTTTCAGAAGCCCCTACAAGAAATGACCTAGCTAGAAAAGAAGATATCCCTGCTGTTTCTAAAAACGAGGAATTACAATCATCACAACCAAACACTGACAGTAAAATAGAACCTACAACTTCAGAACCTGTGAATTTAAATTATAGTTCTCCGTTTATGTCCTTATTAAGCATGCCTGCTGATA	Tu3298.pseudomolecule.1	62463	62686	+	---
NZ_CP035288	177278	177501	0	4	0	1	57	65	0	0	1	65	5	EQW00_00910	328	EQW00_00910_328	TACGGTAGAGTAGATATCGAAAGTAATCCTACAGATTTAAATGCGACAAATTTAACGAGATATAATTATGGACAGCCACCTGGTACAACAACAGCTGGTGCAGTTCAATTTAAAAATCAAGTTAGTTTTGATAAAGATTTCGACTTTAACATTAGAGTAGCAAACAATCGTCAAAGTAATACAACTGGTGCAGATGGTTGGGGCTTTATGTTCAGCAAGAAAGA	Tu3298.pseudomolecule.1	62760	62984	+	Tu3298_69
NZ_CP035288	177578	177803	4	4	1	1	63	65	0	0	0	65	10	EQW00_00910	329	EQW00_00910_329	ACAGGATATTATAATAACGATCCATTAGATAAAATACAGAAACAAGCTGGTCAAGGCTATAGAGGGTATGGGACATTTGTTAAAAATGACTCCCAAGGTAATACTTCTAAAGTAGGATCAGGTACTCCATCAACAGATTTTCTTAACTACGCAGATAATACTACTAATGATTTAGATGGTAAATTCCATGGTCAAAAATTAAATAATGTTAATTTGAAATATAATG	Tu3298.pseudomolecule.1	63060	63286	+	Tu3298_69
NZ_CP035288	177879	178100	4	0	1	0	65	56	0	0	1	65	5	EQW00_00910	330	EQW00_00910_330	CAACTGATAGTTACAATTTTTTAGTTACATCAAGTCAATATGGAAATGGTAATAGTGGTACATACGCAAGTGGCGTTATGAGAGCTGATTTAGATGGTGCAACATTGACATACACTCCTAAAGCAGTCGATGGAGATCCAATTATATCAACTAAGGAAATACCATTTAATAAGAAACGTGAATTTGATCCAAACTTAGCCCCAGGTACAGAAAAAGTAGTCC	Tu3298.pseudomolecule.1	63361	63583	+	Tu3298_69
NZ_CP035288	178230	178453	21	21	3	3	455	255	0	0	0	455	48	EQW00_00910	331	EQW00_00910_331	ATGGTGGCGAAGAAATCAAGCCAGGCCATAAGGATGAATTTGATCCAAATGCACCGAAAGGTAGTCAAACAACGCAACCAGGTAAGCCGGGGGTTAAAAATCCTGATACAGGCGAAGTAGTTACTCCACCTGTGGATGATGTGACAAAATATGGTCCAGTTGATGGAGATCCGATCACGTCAACGGAAGAAATTCCATTCGACAAGAAACGTGAATTCAATCCT	Tu3298.pseudomolecule.7	178230	178453	.	---
NZ_CP035288	178582	178801	17	43	2	6	251	114	0	0	0	251	68	EQW00_00910	332	EQW00_00910_332	AACAAAACAACCAGTAGATGAAATCACAGAATATGGTGGCGAAGAAATCAAGCCAGGCCATAAGGATGAATTTGATCCAAATGCACCGAAAGGTAGCCAAGAGGACGTTCCAGGTAAACCAGGAGTTAAAAACCCTGATACAGGCGAAGTAGTCACACCACCAGTGGATGATGTGACAAAATATGGTCCAGTTGATGGAGATCCGATCACGTCAACGGAA	Tu3298.pseudomolecule.7	178582	178801	.	---
NZ_CP035288	178978	179202	17	22	2	3	250	205	0	0	0	250	44	EQW00_00910	333	EQW00_00910_333	AGTAGATGAAATCACAGAATATGGTGGCGAAGAAATCAAGCCAGGCCATAAGGATGAATTTGATCCAAATGCACCGAAAGGTAGCCAAGAGGACGTTCCAGGTAAACCAGGAGTTAAAAATCCTGATACAGGCGAAGTAGTTACTCCACCAGTGGATGATGTGACAAAATATGGTCCAGTTGATGGAGATCCGATTACGTCAACGGAAGAAATTCCGTTTGATAA	Tu3298.pseudomolecule.7	178978	179202	.	---
NZ_CP035288	179378	179598	21	22	3	3	455	276	0	0	0	455	49	EQW00_00910	334	EQW00_00910_334	CATTATGGTGGCGAAGAAATCAAGCCAGGCCATAAGGATGAATTTGATCCAAATGCACCGAAAGGTAGCCAAGAGGACGTTCCAGGTAAACCAGGAGTTAAAAACCCTGATACAGGCGAAGTAGTTACTCCACCAGTGGATGATGTGACAAAATATGGTCCAGTTGATGGAGATCCGATTACGTCAACGGAAGAAATTCCGTTTGATAAAAAACGCGAATT	Tu3298.pseudomolecule.1	63708	63929	+	Tu3298_69
NZ_CP035288	179728	179953	14	43	1	6	61	361	0	0	0	361	64	EQW00_00910	335	EQW00_00910_335	AAAAGTAACAAAACAACCAGTGGATGAAATCGTTCATTATGGTGGCGAAGAAATCAAGCCAGGCCATAAGGATGAATTTGATCCAAATGCACCGAAAGGTAGCCAAGAGGACGTTCCAGGTAAACCAGGAGTTAAAAATCCTGATACAGGCGAAGTAGTCACACCACCAGTGGATGATGTGACAAAATATGGTCCAGTTGATGGAGATCCGATTACGTCAACGGAA	Tu3298.pseudomolecule.1	63684	63900	+	Tu3298_69
NZ_CP035288	180128	180352	17	21	2	3	250	156	0	0	0	250	43	EQW00_00910	336	EQW00_00910_336	CCAGTAGATGAAATCACAGAATATGGTGGCGAAGAAATCAAGCCAGGCCATAAAGATGAATTTGATCCAAATGCACCGAAAGGTAGTCAAACAACGCAACCAGGTAAGCCAGGAGTTAAAAATCCTGATACAGGCGAAGTAGTCACACCACCAGTGGATGATGTGACAAAATATGGTCCAGTTGATGGAGATCCGATTACGTCAACGGAAGAAATTCCATTCGAC	Tu3298.pseudomolecule.7	180128	180352	.	---
NZ_CP035288	181623	181841	39	43	5	6	374	343	0	0	0	374	93	EQW00_00920	337	EQW00_00920_337	AAGTTGGCGAAGGTGAACCAACAGAAAAAATAACAAAACAACCAGTGGATGAGATCGTTCATTATGGTGGCGAAGAAATCAAGCCAGGCCATAAGGATGAATTTGATCCGAACGCACCGAAAGGTAGTCAAACAACGCAACCAGGTAAGCCAGGAGTTAAAAATCCTGATACAGGCGAAGTAGTCACACCACCAGTGGATGATGTGACAAAATATGGTC	Tu3298.pseudomolecule.7	181623	181841	.	---
NZ_CP035288	182020	182243	14	43	5	6	232	483	0	0	0	483	68	EQW00_00920	338	EQW00_00920_338	TGAACCAACAGAAAAAATAACAAAACAACCAGTGGATGAGATCGTTCATTATGGTGGCGAAGAAATCAAGCCAGGCCATAAGGATGAATTTGATCCAAACGCACCGAAAGGTAGCCAAGAGGACGTTCCAGGTAAACCAGGAGTTAAAAATCCTGATACAGGCGAAGTAGTCACACCACCAGTGGATGATGTGACAAAATATGGTCCAGTTGATGGAGATCCGA	Tu3298.pseudomolecule.7	182020	182243	.	---
NZ_CP035288	182325	182545	43	0	6	0	119	64	0	0	0	119	49	EQW00_00920	339	EQW00_00920_339	AAAAAGGTGAACCAGGAACAAAAACAATTACAACGCCAACAACTAAGAACCCATTAACAGGAGAAAAAGTTGGCGAAGGTGAACCAACAGAAAAAATAACAAAACAACCAGTGGATGAGATTGTTCATTATGGTGGTGAACAAATACCACAAGGTCATAAAGATGAATTTGATCCAAATGCACCTGTAGATAGTAAAACTGAAGTTCCAGGTAAACCAGGA	Tu3298.pseudomolecule.7	182325	182545	.	---
NZ_CP035288	182620	182844	0	0	0	0	61	62	0	0	1	62	0	EQW00_00920	340	EQW00_00920_340	TAATCCAATCACATCAACGGAAGAGATTCCATTTGATAAGAAACGTGTATTTAATCCTGATTTAAAACCAGGTGAAGAGCGCGTTAAACAAAAAGGTGAACCAGGAACAAAAACAATTACAACACCAATATTAGTTAATCCTATTACAGGAGAAAAAGTTGGCGAAGGTAAATCAACAGAAAAAGTCACTAAACAACCTGTTGACGAAATTGTTGAGTATGGTCC	Tu3298.pseudomolecule.7	182620	182844	.	---
NZ_CP035288	184320	184545	0	0	0	0	69	43	0	0	1	69	0	EQW00_00935	341	EQW00_00935_341	TAAGAACGAGGGGATATCGGGTATGTATTTTCAAACCTTTTCAAACTGAAGAAATTGGTGGAGGTAGATACCCAGATTTAGAAATTTATAAAAACGAATGCGATTTAGACTATGACGTTACGTCTCTTTACACATTCAAAGATCCAGTTTCACCACATTTAGCATTCAAAATTGAAAGGCATCAGCAATTGAACCATCAAACAATGATAGACAAACTCGAATCACT	Tu3298.pseudomolecule.1	65128	65354	+	Tu3298_71
NZ_CP035288	184620	184839	0	0	0	0	85	22	0	0	1	85	0	EQW00_00935	342	EQW00_00935_342	ATTTTTATATGACAACAGATTTAATTAAAGACACATCGGATTTCATTGTGAGTGTCTTACCTTCAAAGTTAGGTGCGATTAATGATGCCATCGTTCACCAGAAATATATTGATCATCAAGAACTTCCCCCGAACGTGGTAATCATGAATAACTATACTGATAGTGCTATTGAACAGGATAATTTACATACCATTGAAAAATTAATACACAAGTCTGTTTA	Tu3298.pseudomolecule.1	65428	65648	+	Tu3298_71
NZ_CP035288	185221	185445	0	0	0	0	27	42	0	0	1	42	0	EQW00_00940	343	EQW00_00940_343	CAGATAGATTACAAAAAGTGTTTTACTCCGATACAGGGAGTGCGTCGGTAGAGATTGCTATTAAGATGGCTTATCAATATTGGAAGAATATCGATGCTGAACGATATGCGAAGAAGAATAAATTTCTTACATTACATCATGGATATCATGGAGATACAATAGGTTCTGTTAGCGTTGGTGGTATCGATAGTTTCCACAAAATTTTTAAAGACCTTATTTTTGAAA	Tu3298.pseudomolecule.1	66029	66254	+	Tu3298_72
NZ_CP035288	185521	185745	0	0	0	0	28	56	0	0	1	56	0	EQW00_00940	344	EQW00_00940_344	ATCAAATTGAAAATATATTATCTGAGAGAAATGATGAAATAGTAGGATTTATTCTAGAGCCACTTATACAAGGTGCAACAGGTTTATTCGTTCATCCGCATGGTTTTTTGAAAGCTGTAGAACAGTTATGTAGAAAATATGATGTATTACTAATTTGTGATGAAGTAGCTGTTGGTTTCGGACGTACGGGAGAAATGTTTGCTTGTAACCATGAAGATGTACAAC	Tu3298.pseudomolecule.1	66329	66554	+	Tu3298_72
NZ_CP035288	185820	186045	0	0	0	0	80	80	0	0	1	80	0	EQW00_00940	345	EQW00_00940_345	ATATATGATGCTTTTTTAAGTCAGAGTCACGGTAAGAATACGTTTTTCCACGGTCATACATATACAGGTAATCAGTTAGTTTGTTCCGTAGCACTTGAGAATATTAATCTTTTTAAAAAGAAGCATCTGATTGGGCACATTCAAAAGACATCTCAAACATTAAAGCAACGCTTAGAGGCACTTCAACCTCATAAAAATATTGGAGATATTAGAGGGCGGGGATTAA	Tu3298.pseudomolecule.1	66628	66854	+	Tu3298_72
NZ_CP035288	186420	186643	0	0	0	0	71	57	0	0	1	71	0	EQW00_00945	346	EQW00_00945_346	AGGACAACTTGAATATCAACCTCAAAATTTCTTAGATTTTATAAAGACATATAGTATCCATCTATCAAGTTCTAGATTAGTGAGTGGCAACTCAGTCGTTTATCAGCAATTAGAACAGGCAATTAGCGAGCATTTTAATTTTGAAGACGCCTTAATTTTTAATAGTGGTTACGATGCGAATTTGGCGGTATTTAATATTTTTAAAAATAATAATGTTGTTATTT	Tu3298.pseudomolecule.1	67228	67452	+	Tu3298_73
NZ_CP035288	186720	186943	0	0	0	0	68	70	0	0	1	70	0	EQW00_00945	347	EQW00_00945_347	TTTAAACTATGATGACCTGGAAAGTCATTTAGCACGGCACACCAATCCAGATGTTCAAAAAGTAATTGTCTCTGATAGTGTGTTTTCTACTAATGGCACTAAAGCAGATATTAATAGGCTAGTACATCTCAAGCAACGTTACAATGCGATTTTAATTATTGACGCATCTCATAGTTTAGGATTAAATCTCTTTGAGTATCATGCAGACATTGACATAGTTACTT	Tu3298.pseudomolecule.1	67528	67752	+	Tu3298_73
NZ_CP035288	187020	187244	0	0	0	0	76	73	0	0	1	76	0	EQW00_00945	348	EQW00_00945_348	TAAAGGTCGTTCGCTTATCTACTCGAGTAGTTTACCTAGCTATCATTTGTATTTTATTCAAGTGAGCTTACAACATGTGATTGAAGATACATACAGACGAGAGAAGTTGAATGTACTTAGTGAATATTTTAATCACCAATTCATGGAATTATTTCCCGATCAACCATTATCTAATACACCTATCAAAAATATCGTTTGTGATAGTTTGGCTTCAGCACAAGCACA	Tu3298.pseudomolecule.1	67828	68053	+	Tu3298_73
NZ_CP035288	187620	187840	0	0	0	0	72	73	0	0	1	73	0	EQW00_00950	349	EQW00_00950_349	ACGATACTTTAACACAATTAGCAAAACAAACAGGTGTTTCTGAATATGCGCTAAACAAAGGGTTAGAATTTATAAAAAATGATATTACTTATACTGGAGCCATTATTCTATCTGCACAAACCGGACAACGACTTGATAGCACTGAACAACGAGGTATCAGGGTAACACAATTAGCATTTAAAACATGCAAATGTAATGGAGAAATATCAGAAAGAGTAAAA	Tu3298.pseudomolecule.7	187620	187840	+	---
NZ_CP035288	188595	188816	0	0	0	0	74	86	0	0	1	86	0	EQW00_00960	350	EQW00_00960_350	ACTATGTGCATCTTGAGTCATGAGACCATTGTCCCATGGGTTCCAAATTAAAATGACTTTTTGTCCGTTGTTAACTTTAGCATTACCAGCCACAGCCATGGCATGTCCAGCGTGAATACCATCGCTTGATTCAACACGCTTACCTAATACAGCTATACCTTGATTATTAGTTGTTAATTGGTCTACTTCATTATATGAAGTCATTCTATTAAGATATTGAGT	Tu3298.pseudomolecule.7	188595	188816	-	---
NZ_CP035288	188896	189120	0	0	0	0	86	82	0	0	1	86	0	EQW00_00960	351	EQW00_00960_351	TTAGGATGTAAATATCTCATTACTGATTCTGCATTATATCGATTTGTATTATATGTGGCATTGAGTAGTGCTGACATGGTATAGCCGGCACACCAACTATTATACCCTTGTGTTTCTCGTATTCTGAAATTCTTTAATTGATTTACATATTCTGCGTACATTTCATTTCGTGTACTTTGATATTCTAAAGTTGGTTTTGTTACTGATGCAGTTTGTTTAAAATCA	Tu3298.pseudomolecule.1	69704	69929	+	Tu3298_76
NZ_CP035288	189201	189417	0	0	0	0	82	86	0	0	1	86	0	EQW00_00960	352	EQW00_00960_352	CACTTTACCATCTTCAGTAAGTGCAAAATATCCTTTTGTATTAGTCAAAATTGTTATCTTTTGATTTTTATATTGGTTTAATATTTTAGAAAGAAATGGAGAAACATTAATGGAATAATTGTTTTGCTGTTTTGAAGCTTTAGAATTTGAAGGATTAGGAGAAATTGTTACTACATAAACGACATCTCCTTTTTTATTGAGCACTGGATAATAATAA	Tu3298.pseudomolecule.1	70009	70226	+	Tu3298_76
NZ_CP035288	190275	190495	0	0	0	0	46	5	0	0	1	46	0	EQW00_00965	353	EQW00_00965_353	ATCATTACTGGGATTACAATATTTGTCAGTGGTCAGCATGCTCAAGCTGCTGAAATGACACAATCATCATCAGATTTTAACGAACAGTCACAACAAACAGAACAAGTTGAACACAAAGAAGATACAACTCATTTATCATACGAATTGAATCAAGAGGGTGACACAGCTAGCCAATCAAAGACTAATCAAGAGAACCAATCTGATGGCAATGTACAAAAAAA	Tu3298.pseudomolecule.1	71090	71311	+	Tu3298_77
NZ_CP035288	190573	190795	0	0	0	0	39	53	0	0	1	53	0	EQW00_00965	354	EQW00_00965_354	CAAAAGACAATCATGTTACCCCAAATTCACGTCAGGATACATATCCAAAAGGCCAAAATCAAGATGATAAAGGCAAACAACAGTTTAAAGATAATCAACACTCACAAACAGGACATCAACCTAATACTCAAAATCAAAATAATGATCAAGATTCATCAGATAAAAAGCAACACCCATCTGATCAAACTCAAGACTCATCTTCAAAAGGAACACAACCTAAACA	Tu3298.pseudomolecule.1	71388	71611	+	Tu3298_77
NZ_CP035288	190870	191095	0	0	0	0	85	4	0	0	1	85	0	EQW00_00965	355	EQW00_00965_355	AAACTGATAAAACAGTTAAAACAAATCAAAAAAAGCAAACATCATTAACTTCACCACGCGTTGTGAAATCAAAACAAACTAAACATATCAATCAACTTACTGCGCAAGCGCAATATAAAAATCAATATCCAGTCGTGTTTGTACATGGATTTGTAGGTTTAGTCGGTGAAGATGCATTCAGCATGTACCCAAATTATTGGGGTGGTATTAAATATAACGTGAAACA	Tu3298.pseudomolecule.1	71685	71911	+	Tu3298_77
NZ_CP035288	191170	191394	0	0	0	10	11	18	0	0	1	18	10	EQW00_00965	356	EQW00_00965_356	TTGAACTGTATTATTATATTAAAGGTGGACGAGTAGATTATGGTGCAGCACATGCTGCAAAATATGGTCACAAGCGTTATGGCAGAACATATGAAGGCATCATGCCTGATTGGGAACCAGGTAAAAAGATACATCTTGTTGGACATAGTATGGGTGGCCAAACGATACGCTTGATGGAACATTTTTTAAGAAATGGAAATCAAGAAGAAATAGACTACCAACGTC	Tu3298.pseudomolecule.1	71985	72210	+	Tu3298_77
NZ_CP035288	191470	191688	0	0	0	0	80	77	0	0	1	80	0	EQW00_00965	357	EQW00_00965_357	CACCTCATAATGGCACACCTGCTGCAGATAAACTAGGGTCGACTAAATTTATCAAAGATACAATTAATAGAATTGGAAAAATTGGTGGAACTAAAGCGCTCGATTTAGAACTAGGTTTTTCTCAATGGGGCTTCAAACAGCAACCTAATGAATCATATGCTGAATATGCAAAACGTATAGCGAATAGTAAAGTTTGGGAGACTGAAGATCAGGCTGTAA	Tu3298.pseudomolecule.1	72285	72504	+	Tu3298_77
NZ_CP035288	191771	191994	0	0	0	0	6	64	0	0	1	64	0	EQW00_00965	358	EQW00_00965_358	TGCTGCAACACATACTGGACCATTAGGCAATGAAGTACCGAATATTAGACAATTCCCGCTATTCGATTTAACAAGTCGTGTGATAGGTGGAGATGACAATAAAAATGTTAGAGTAAATGATGGCATAGTACCTGTGTCTTCTTCACTACATCCAAGTGATGAAGCATTTAAGAAGGTAGGTATGATGAACCTAGCAACTGACAAGGGTATTTGGCAAGTGAGAC	Tu3298.pseudomolecule.1	72586	72810	+	Tu3298_77
NZ_CP035288	192471	192694	0	0	0	0	10	11	0	0	1	11	0	EQW00_00970	359	EQW00_00970_359	GATGAAGAGTTTGAAAAGAGAGACAAAGGGACATGGATTATTAATTCAGTCATGAATATTCAGAAAAAAGGTCAAGCGATGGAATCTAGAGGCATGGTTTTATATATGAATAGAAATACTAGAAAGACGACAGGTCATTTTTATACTAGTATTACCACAGAAGATAAAAAAGGAAGAGTTCATAATAAAGAAAAAAATACCCTGTTCAACTAAAAAACAATAAA	Tu3298.pseudomolecule.7	192471	192694	.	---
NZ_CP035288	192770	192993	0	0	0	0	82	23	0	0	1	82	0	EQW00_00970	360	EQW00_00970_360	GGGAATTTTAAAAATTTAAAAGACTACAAGAATGGAAATGTGTCTTATAACCCAAACGTACCAAGTTATTCGGCAGAGTACCAATTAAGTAATGAAGATGACAATGTGAAACAGTTAAGAAAGAAATATGATATCCCTACAAAAAAGGCACCTAAACTAATATTAAAAGGGGATGGTGATCTTAAAGGTTCATCTATAGGTTATAAAGAAATCGAGTTTTCTTT	Tu3298.pseudomolecule.7	192770	192993	.	---
NZ_CP035288	193497	193715	0	0	0	0	3	75	0	0	1	75	0	EQW00_00975	361	EQW00_00975_361	ATATGTGTTGGTTCTAGCAGTGATTTTAAATTTAATTCTCCAAATTGACCAACTTGAATATTGGCATCGCTATTGAGACGCTCGAGTTGACGTAGCAAGCGGGCGGTTTCTTCCACCTCTATCTTATCTATTTTATTAACAAATAAAGTCGAACAATGACGAAGTTGTTCATAAAATAGAGCTGCAATGTCTTGTGGATAAGATTTAATTCGTGAATAC	Tu3298.pseudomolecule.7	193497	193715	-	---
NZ_CP035288	193802	194017	0	0	0	0	77	69	0	0	1	77	0	EQW00_00975	362	EQW00_00975_362	TGGTTCAGCTACACCACTGCATTCAATAAAGATGATATCTGGTTGATATTTTAAGTATAGTTCATGTAGTTGTTGTGATACGTCTGATTTCATCACACAACAAATGCATCCTTCAGTGATTTCACTCATAGGTACTTCAGGACGTTCTATAAGTTGGCCATCAACACTTCTTTTTCCAAATTCATTCATAATAACAGCAGGATTTAAGTTGTTTTC	Tu3298.pseudomolecule.1	74702	74918	+	Tu3298_79
NZ_CP035288	194295	194519	0	0	0	0	74	81	0	0	1	81	0	EQW00_00980	363	EQW00_00980_363	ATGCGGAAAGTCTTTGAATTAAAGTACCGCCATTCATATTAAACAACAACATCCCATCCTTACGTATCATTGAAAACAGAATACCTGGTGCAAGCTGTGTAGGTACATCTAGTAGCCATAATAAAGGTATGAATGCATTTGATATAAAAGTCAAAATAGGCGTAAGAGACAATAGACTTACAATAAGGCAAATTCCTATAAAAATAGGTAAGGCTTGTACAATAA	Tu3298.pseudomolecule.1	75195	75420	+	Tu3298_80
NZ_CP035288	194596	194819	0	0	0	0	16	77	0	0	1	77	0	EQW00_00980	364	EQW00_00980_364	TGATGGTGTTGTTATAGATGTTCGGTGACTATACCACAGCTTGTTATGTATGATTCCTCCTAAGAAAACCATGCCTATGTATGGCAAAAACAACCAAGAGCGGTGGCTTGCGTTGAATATCGATAATGTCGCACCAATTTGATAACTACATGCAGTTCCGAAACTTACCAAGCTCATACATTGTACTTTTGTACAACGATGACATTGATGTGTAGCTTGAGTAA	Tu3298.pseudomolecule.1	75496	75720	+	Tu3298_80
NZ_CP035288	194895	195118	0	0	0	0	75	78	0	0	1	78	0	EQW00_00980	365	EQW00_00980_365	TAGGTTCGATAGACCAAACGATATAATGCTTTAAATGAGTTATATCTATAAGAGCTGTAGATAAACTAATCATGAAAACAACTGGTAACGCCCAGACGAATGAATATGTACCTAAAGAAATGACACCATAATGACCGAATAAAATATGTTGTAGCTTATTTTCTTGAAATAATGATATTTGGGATAGTTTAGTTAACCAGTGTGACACGTAGTATTGTAATCCG	Tu3298.pseudomolecule.1	75795	76019	+	Tu3298_80
NZ_CP035288	195195	195420	0	0	0	0	72	10	0	0	1	72	0	EQW00_00980	366	EQW00_00980_366	GAAATTGAGGATGGTATGCTTTGCTCTCCTTAACAAAAGTCTCTAACTTTTTAATCATATTTAAACTATGGAGTGGAGATGAAAGAATAGCATGTTGTAATGAAATATCTAATTGATGTTTGATAATGTAACGTTTTAATAAAGTTTGCTGACTGGGAGTTAATTTGTCATAGTCTTCAATAATCAACTCATGTGCGTCATCTGGGATATCAGAAAACGTTCCATC	Tu3298.pseudomolecule.7	195195	195420	-	---
NZ_CP035288	195745	195968	0	0	0	0	37	11	0	0	1	37	0	EQW00_00985	367	EQW00_00985_367	CCAGTTGCGATAATCGGTTCAGTATGAGAGTGAACAATATGCCCATTATCAAAGTGTATCTTATAGGAATGATCTTGATATGTTATTTTGCGTGCCTGGTAGCCAACATGCATTTCGATTAATGCACCCTCTTGTATAGCGTTACGCAATCGCTGTTGAGTATACGGTGATAATCTTATACTTGGGTCTGCAACTTCCTTTTTAAGTCCAGTTTTAGATGTATA	Tu3298.pseudomolecule.7	195745	195968	-	---
NZ_CP035288	196045	196268	0	0	0	0	77	79	0	0	1	79	0	EQW00_00985	368	EQW00_00985_368	AAAGCATCACCTTTTAATTGAGTGAATGTTTGAATTTCACTGTAATGAAGTCTATATGAAAAAGGATGATATGGGAATGAATAGTCTCCAGTTGCTATAAATATATAATCTGCTGTATACACGCCATAGTCCGTTGATACATGATATATACCATCTATGTATGTTACACGTGAAACATTGGTATTTGTTTTGACATTTAGATTGTAATGCGTAGCTACTAGTGA	Tu3298.pseudomolecule.7	196045	196268	-	---
NZ_CP035288	196879	197095	0	0	0	0	28	87	0	0	1	87	0	EQW00_00990	369	EQW00_00990_369	CATAATCAGTCATCTGATCATAAAGGAAAATTAGATGTGAAGACAACAGTCTATCCACTTAAATCATTTGCACAGCAAATTGGTGGTAAATATGTAAATGTTGAATCGGTTTACCCTAAAGGCGTAGATCCACATACATATGATCCAAGTCAAAAACAAATGGTAGATATTGGGAAATCAGACTTATTCTTATATACTGGTGATAACTTAGATCCCG	Tu3298.pseudomolecule.7	196879	197095	+	---
NZ_CP035288	197170	197395	0	0	0	0	33	38	0	0	1	38	0	EQW00_00990	370	EQW00_00990_370	AAAGATTTATTAAAAGGCGAAGAACATGAACATGAGCACGGAGAAGGTCACGAACATGGTGAATCACATGAAGATGAACACGAACATGAACATCATCACCATGGAAAATACGACCCACACATTTGGTTGGATCCTGTAGTAAGTCAAAAATTTGCTAAAGCGATTAAAGATGAATTGATTGAGAAAGATAGCAAACATAAATCTTATTATGAAAAGAATTACAACC	Tu3298.pseudomolecule.1	78070	78296	+	Tu3298_82
NZ_CP035288	197470	197694	0	0	0	0	33	78	0	0	1	78	0	EQW00_00990	371	EQW00_00990_371	TATATTTCACACGACTCTATAGGTTATCTAGCTGAACGCTATCATTTTGAACAAGAAGGCATTGAAAATATGAATGCGGAAGAACCAAGCCAAAAAGATTTAACAAATATTGTTAAACAAATTAAAGAAGATAAAGTGAAAAATATTTTAATAGAAGAAAATGTATCTCATAAAGTAGCAGATACGGTAAGAAAAGAGACAAATGCTAAAACAATTAAATTTTAC	Tu3298.pseudomolecule.1	78370	78595	+	Tu3298_82
NZ_CP035288	198420	198645	0	0	0	0	42	29	0	0	1	42	0	EQW00_00995	372	EQW00_00995_372	GGTTATGAAACTACATTATCTTCTAATTTTAAGATGAACATTTTGATAGGGCCACTAGTCAAATTATGGAAAATTGGTTTTAAAGATGCATTGAAACCTAAAGAAGTGGATATACAACGTGCTTTATTGTGTATGAATCCTGAAAATCTTGTTCTAAATTCAAAAACACATGAAGTATTTCTTACACAATCAGGAATGGAGATTGATTTAGGAGCCATAGTTAAAG	Tu3298.pseudomolecule.1	79319	79545	+	Tu3298_83
NZ_CP035288	198720	198944	0	0	0	0	72	83	0	0	1	83	0	EQW00_00995	373	EQW00_00995_373	AATGTTTTAACAATTGGTAGACAACCCGAAACATTAGAAAAATGGCATGTAGGTGTACGTAATCCATTTCATAAGGATGCACTACCACTCGTTACATTAAGCGTAGCGCATCAATCAGTTGTCACATCAGGTATCTACGAACGCTACTTCATACAGGAAAATCAATTATTTCATCATATATTGGATTCAACAACAGGTTATCCTGTAGATAATGATATCGCTAGC	Tu3298.pseudomolecule.1	79619	79844	+	Tu3298_83
NZ_CP035288	199425	199639	0	0	0	0	73	83	0	2	1	83	2	EQW00_01000	374	EQW00_01000_374	TGATAATGATGACAAAATACCTGGACTCAAACGTTTAGCAGAAGCGATTCAAGCTAAGGGATCAAAAGCGATTTTGCAACTTTATCATGCCGGAAGAATGGCAAATCCTAAATTTAATGAAGGAGAGCAGCCGATATCTGCGAGCCCCATTGCAGCATTAAGACCTGATGCTGTACCACCTAGAGAAATGACACATGCTCAAATCAATCAGATGA	Tu3298.pseudomolecule.1	80324	80539	+	Tu3298_84
NZ_CP035288	199728	199945	0	0	0	0	78	40	0	0	1	78	0	EQW00_01000	375	EQW00_01000_375	ACAATTTTTCTCTCCACATTCTAATCGGAGACAAGATTCATGGGGAGGCAGTCGTGAAAAACGTACACGATTTCCAATCGAAGTTTTAACAAAGGTTCAACACGTCGTTGCTGAAAAAGAGGCTTCTCATTTTATTATAGGATATCGATTCTCACCTGAAGAAATTGAAGAACCAGGCATACGTTTTGAAGATACTATGTTTTTACTAAATACATTAG	Tu3298.pseudomolecule.1	80627	80845	+	Tu3298_84
NZ_CP035288	200020	200245	0	0	0	0	81	86	0	0	1	86	0	EQW00_01000	376	EQW00_01000_376	ACAGAACCTTTAATTAATAAGTACATCAAAATGCAAAGTGCACAGTTGGCAAAAATTCCATTAATTGGTGTAGGTAGTATTGCCCAACGACAAGATGCAGAACATGCCCTTGAACTAGGATATGATCTTTTAAGTGTTGGGAAAGCCTATTTAGTGGAACCACAATGGACAGATAAAATTTCACAAAACGAAGAAGTAGAACAATTTGTCGATATACATGATCAGA	Tu3298.pseudomolecule.1	80919	81145	+	Tu3298_84
NZ_CP035288	200322	200544	0	0	0	0	77	77	0	0	1	77	0	EQW00_01000	377	EQW00_01000_377	ATATGAAAAATTAAAAGCACTTCAAAATAAAAAAGTTAAATTTAACAAAGGTACGTATCATGTCTATGCAAAAGGTCATAATGGCAACTTACCTATGAAAGTCCAATTATCAGAAGATAAGATTGTAAGTATCGAGGTAGATGATAGCGGAGAGTCTGAAGGCATAGCGAACCCAGTGTTTGAACGTTTACCTCAAGATATTATCAATGGGCAAACACTGAAT	Tu3298.pseudomolecule.1	81221	81444	+	Tu3298_84
NZ_CP035288	200625	200843	0	0	0	0	19	84	0	0	1	84	0	EQW00_01000	378	EQW00_01000_378	AGACCCAGATATTTTACGGGCGCGTCCTAAACCAGTTGTTCAGTGGTCTGATGAGGTCGTTGAAGAGACGGCTGACGTCGTTGTAATCGGTACAGGAGGTGCCGGACTCAGTGCAGCTGCTACGGTATTAGATGAAGGAAAAGAAGTCATCATGCTTGAGAAATTTGCGGCTATAGGTGGCAATACTATCCGTACAGGTGGTCAAGTCAACGCTGCTGA	Tu3298.pseudomolecule.1	81524	81743	+	Tu3298_84
NZ_CP035288	200920	201144	0	0	0	0	86	28	0	0	1	86	0	EQW00_01000	379	EQW00_01000_379	AATGATATAGATGAAGCTTACATTGAAGATTTCAATACTTTAAAACGTCAAATTAAAGACTATCTTGAAAATAGCAGTAATGAAGATGAATATCTTTTTGATTCTGTCGAATTACATCGTATTCAAACATATTTAGGTGGTAAACGTAAAGATCGTAATAATGTCGAAATATCAGGTGATTATGATTTAGTTAAAACACTCACAGATAACGTTTTGGAATCTGTA	Tu3298.pseudomolecule.1	81819	82044	+	Tu3298_84
NZ_CP035288	201222	201444	0	0	0	0	86	72	0	0	1	86	0	EQW00_01000	380	EQW00_01000_380	TCATAAACCAATGAAAGCACAAGGTTTAGAGTACATTGAAAATTTAGGAGACTACGTTAAACATAATCATGGTCGTATTTTTACAGAAACTACTGCAGAAAAGTTAATCAAAGAAGGTAATCAAGTTGTTGGTATTGAAGCACGTAAAGCAAATGGTGCTAAAGTGAAGATTCATACACGTCATGGTGTAGTGTTGGCTACTGGTGGCTTTGGAGCGAATACA	Tu3298.pseudomolecule.1	82121	82344	+	Tu3298_84
NZ_CP035288	201523	201745	0	0	0	0	20	86	0	2	1	86	2	EQW00_01000	381	EQW00_01000_381	GGTGATGGTATCCGTTTAGGTGTGCAGGCAGGCGCTGACATCGTAGGTATGGGATTCTCTCAAATGATGCCGATTTCTGATCCGAAGACAGGTGCATTATTTACTGGATTAATCGTAACACCTTCAAACTTTGTCTTCGTTAATAAGGAAGGACAACGTTTTGTTAACGAATTTGAAAGTAGAGATGTATTATCTAAGGCAGCATTAGAACAAAAAGACGGTA	Tu3298.pseudomolecule.1	82422	82645	+	Tu3298_84
NZ_CP035288	201820	202043	0	0	0	0	87	87	0	2	0	87	2	EQW00_01000	382	EQW00_01000_382	TTAGAAGACGGCACTTTAGTAAAAGCAGATACCTTAGAAGCATTAGCCCAAAAATTAAACATTGATACAACTACTTTTGTGAACACGATTGAAAGATATAATACCTTCGTAGAACAAGGACAAGATGAGGATTTCAATAAAAATGCATTTGATTTAAAAATTGAAAAAGCACCATTCTATGCGACACCACGTAAACCTGCAATACATCATACTATGGGTGGTTT	Tu3298.pseudomolecule.1	82719	82943	+	Tu3298_84
NZ_CP035288	202420	202644	0	0	0	0	87	86	0	0	1	87	0	EQW00_01005	383	EQW00_01005_383	AGGTGTATTTATAGTCGTAGCAGGGGGATTATCTGATAAAATAGGTCGAGTTAAAATCACAAATGCAGGTCTAATATTAAGTATACTTGGCTCTATTGCATTGATTATCTCGCATGCACCAATTTTATTATTATTAGGGCGTGTTTTACAGGGCTTATCTGCTGCATGCTTACTTCCAGCAACTATCGCGTTAATTAATTCTTTCTTCCAAGGTGAAGAAAGACA	Tu3298.pseudomolecule.1	83319	83544	+	Tu3298_85
NZ_CP035288	202722	202945	0	0	0	0	86	86	0	0	1	86	0	EQW00_01005	384	EQW00_01005_384	CATTTATTGGATGGCGATGGATTTTCGTGTTGTCAATCATCTTTTCAATTATCGCCTTAATATTGCTTAGAGGTATACCAGAATCTAAAGATGAGTCTGCATATAATAAAAAATTTGATATCGTTGGAATCATTATTTTTGTTGTCATGATGTTAAGCATTAACGTAGTGATTACGCAAGGCGATAGAATTGGATGGTTAAATCCTCTTATATTGATATTAATT	Tu3298.pseudomolecule.1	83621	83845	+	Tu3298_85
NZ_CP035288	203020	203245	0	0	0	0	68	74	0	0	1	74	0	EQW00_01005	385	EQW00_01005_385	TTTATTTTCAAATAATGTTTATATTGGAACAACATTAGCCAACTTGATGGTGAACATGGATATTGGTTCATTAGCATTATTTAATATTTATGTTCAAGACGATAAGCATTTATCAGCTGCACAAGCCGGTTTAATTACAATTCCATATATGCTGTGTAGTTTGTTAATGATTCGTGTTGGTGAACGTTTTATGCAAAAAAGAGGACCGCAATTGCCATTGATGTTA	Tu3298.pseudomolecule.1	83919	84145	+	Tu3298_85
NZ_CP035288	203320	203543	0	0	0	0	83	71	0	0	1	83	0	EQW00_01005	386	EQW00_01005_386	GGCATGTATTGGCTTTATCTTTATAGGTCTAGGATTAGGATTTTTTGCTACTCCCGCGCTATCTACTGCTGTATCTAATGTTCCAGCTGAAAAAGCAGGTACTGCATCAGGAATTATCAAAATGACTTCTACACTAGGTGCAGCATTTGGAATCGCTGTTGTGACAACAATATATACGGCATTATCTGTAAATCACCCGGCATATTTAGCAGCTACTATCGCAT	Tu3298.pseudomolecule.7	203320	203543	+	---
NZ_CP035288	204024	204244	0	0	0	0	70	85	0	0	1	85	0	EQW00_01010	387	EQW00_01010_387	GTCAATTAGATGTCATGGTGAATAACGCAGGTGTTGATGCAGTGACGCCAATTTTAGAAATTGGGGAAGAGGAATTATCTAAGTTATTTAATATTAACGTATTTGGTACATTGTTTGGAATTCAAGCAGCTGCTAACCAATTTATTAAACAAAAAAGTAAAGGTAAAATTATCAATGCATGTAGTATTGCAGGACATGAATCTTATGAAGTACTCGGCACT	Tu3298.pseudomolecule.1	84923	85144	+	Tu3298_86
NZ_CP035288	204745	204969	0	0	0	0	74	85	0	0	1	85	0	EQW00_01015	388	EQW00_01015_388	CCTTTATTTTCTAAAATATCATGATAAAAAGGATTTTGACCTATAACTTTAATATCATCTGCTAGTGCTTCAACTTCGTCTAAATGATGTGTCGTCATGATGATTAAACATTGATCGGTCATTTGTTGTAATAAGTTGTGAATATCATATCTTGATTCTAAATCAATGTCTTCTGTTGGCTCATCTAGAATAAGTATTTTAGGCCGACTAAGTAGACCTATCATA	Tu3298.pseudomolecule.1	85644	85869	+	Tu3298_87
NZ_CP035288	205045	205270	0	0	0	0	84	85	0	0	1	85	0	EQW00_01015	389	EQW00_01015_389	AAATAAGAATGAAGTGTTTCATCTGAAATAGGATTTTCACAAAGTGACTTGAAAAACTCAATGTTCTCCATGACAGTCATATGCTCGAATAGTGCGATGTCTTGAGGGACATAGCCTACAATATGACGTATTCGACGTCTTGACAAATATTGATTGAAGTATTGAATACGTCCTTCGTCTGCATTCTCAATACCTGCAATTAAACGCAATAATGTAGATTTTCCAG	Tu3298.pseudomolecule.1	85944	86170	+	Tu3298_87
NZ_CP035288	206070	206295	0	0	0	0	76	85	0	0	1	85	0	EQW00_01030	390	EQW00_01030_390	TCTGGGAATATGACAATTCTTGTTCATTCAAAGCATCAACCGAGCGAATATGCTGCGATTGCACATCAGTTGATGGCGACAACACACATGTGTTGTGAACAAGTAGGGTTTATTGAATCAGTAAACTATGAAAATGGGGATAACTATCACTTGGTAATGAGTGGAAATGAATTTTGTGGTAATGCGACTATGTCTTACATTCACTATTTAAAAGAACGTTTATTGA	Tu3298.pseudomolecule.1	91162	91388	+	Tu3298_94
NZ_CP035288	206371	206595	0	0	0	0	83	69	0	0	1	83	0	EQW00_01030	391	EQW00_01030_391	ATGAAGTGACTATGCCAAAAGTACATCAAGTTAAGGAAAGATTTGTGAAATTAGGGGAACAGCAGTTTAAAGCATTTGAAATTAGCTATGATACATACATTCACTATGTGATGATGTGTGATGATGTAGATTTGGCAATAAAACAGTGCGTGGAAGATTTTGTCAGTGCGCAAACATGGCATCGACAATTTAAAACAATTGGTGTCATGCTTTTTCAACAAGATA	Tu3298.pseudomolecule.1	91463	91688	+	Tu3298_94
NZ_CP035288	206920	207135	0	0	0	0	83	61	0	0	1	83	0	EQW00_01035	392	EQW00_01035_392	TACGTACTTACATCAACTCGTTTTGGAAGATAGTCGGCATATTGTTGATTTAGAAAATTTGATTGATGAATACAGTCAATGGATACTTCAACCTTTGGCAGAGCATCATTATTTAACATGGAATGATTTAGAAACAAAAATAAGCTTTACCAAGAAGCTTCAAGAGGTATCAGCAAAGTGTGTGAAACAGGTAGAAGTCATTCGAGCACAACGTTT	Tu3298.pseudomolecule.1	92012	92228	+	Tu3298_95
NZ_CP035288	207221	207445	0	0	0	0	69	75	0	0	1	75	0	EQW00_01035	393	EQW00_01035_393	CAAAATGACAAGTTGTTACTGATTGGGTCGGGTGCATATCCTATGACATTAATTCAAGTTGCTAAAGAAACTGGCGCTGCGGTCATTGGTATAGATATAGATTCGGAAGCAGTTGATTTAGGGCAACGTGTCGTCAATGTACTAGCTCCAAATGAAGATATCGTTATTAGTAATCAAACAGTTGATCAATTAGAAGACATCCAATCTGTGACTCATATTATTTTC	Tu3298.pseudomolecule.1	92313	92538	+	Tu3298_95
NZ_CP035288	207771	207995	0	0	0	0	85	85	0	0	1	85	0	EQW00_01040	394	EQW00_01040_394	CGCGTTCATGCATCAACCAAATCTAAGAGAGTCTTTGATGCGTATCATCGTGACGGCTTTTTTTCAGTAATGACTCAAAATGATGCACATCAGTGTTTTTCAGGTAAGTTTACGGTTAGACATTTTTTTAAAGATGTTAAAGACATTACACAATATTATGACGTGGTGATTTTAGCATGTACTGCTGATGCGTATCGACCGATATTACAGCAATTATCTAAGTCC	Tu3298.pseudomolecule.1	92863	93088	+	Tu3298_96
NZ_CP035288	208070	208295	0	0	0	0	73	74	0	0	1	74	0	EQW00_01040	395	EQW00_01040_395	AACAGATGTTCATTGTGAAGGTGAAGTGATTTCGTTTTCCACTTATCTAGGCGATACCCGAATATTTGATAAAGCACAACCGCATTGTGTCCTAACTACACGAGTTAAATCAAAATTATTCGTAGGTTCGACTCATTCTCAGTCTATTACGTTGTATAAGCTTAAGTCTTTATTCGACTATTTGAATATAGAATTAACAACGATGGACACACCGCTACATGCGGAG	Tu3298.pseudomolecule.1	93162	93388	+	Tu3298_96
NZ_CP035288	208377	208595	0	0	0	0	73	70	0	0	1	73	0	EQW00_01040	396	EQW00_01040_396	GTGCCAGTATACGTATATAAGCTATTTCCAGAGGGTCCAATTACAATGACCTTAATACATGAAATGCGATTAATGTGGCAAGAAATGATGATGATATTAAAAAAATTAAAGGTACCCTCGGTCAATCTCCTGAAGTTTATGGTGAAAGAAAATTACCCTATACGTGATGAGACCATGCGCGAAGTTGATATTGAAAGCTTTGAAAATTTATCAGCTATT	Tu3298.pseudomolecule.1	93469	93688	+	Tu3298_96
NZ_CP035288	208671	208894	0	0	0	0	84	74	0	0	1	84	0	EQW00_01040	397	EQW00_01040_397	GCATATTTTGATTTTTCTGCCGTACCATACAAACATGTTGATACTGATGAACAAGGAGTTATACATATACCACGCATGCCGAGTGAAGATTATTATCGTACTTTGATGATTCAAGCAATTGGAAGAGCATTAAACGTTGCAACACCGATGATTGACACATTGTTATTACGTTATGAAACTACCGTTAAACAATACTGTGATACACATTTACATCAACAACTATC	Tu3298.pseudomolecule.1	93763	93987	+	Tu3298_96
NZ_CP035288	209320	209544	0	0	0	0	73	82	0	0	1	82	0	EQW00_01045	398	EQW00_01045_398	TCATGATGGTACGAAATTTGATGCAGACGCAGTGAAGAAAAACATCGATGCAGTACAACAAAATAAGAAACTACATTCATGGTTAAAACTTTCAACACTGATTGATGATGTCAAAGTTAAGGATAAGTATACGGTACAACTACATTTGAAGGAAGCTTATCAACCTGCGTTAGCAGAACTAGCTATGCCACGACCATACGTTTTTGTATCGCCTAAAGATTTTAA	Tu3298.pseudomolecule.1	94412	94637	+	Tu3298_97
NZ_CP035288	209623	209844	0	0	0	0	80	73	0	0	1	80	0	EQW00_01045	399	EQW00_01045_399	ATCTGCAGAATTTAATAAAAATAATCAATATTGGGGAGAAAAGGCAAAGTTAAATAAAGTAGAAGCAAAAGTTAAACCTGCTGGAGAAACAGCATTTTTATCAATGAAAAAAGGAGAAACCAACTTTGCTTATACAGATGATAGAGGTACAGACAGCTTAGATAAAGATAGTTTAAAACAATTAAAAGAAACCGGAAGCTATCAAGTAAAACGTAGCCAAGC	Tu3298.pseudomolecule.1	94715	94937	+	Tu3298_97
NZ_CP035288	209921	210144	0	0	0	0	85	85	0	0	1	85	0	EQW00_01045	400	EQW00_01045_400	TTAGGTCACATGGTAAATAGAGATAAAATAGCTCAAGATATTTTAAACAAGCAAGAAAAGCCAGCCACACAACTATTTGCTAAAAATGTGACAGATATAAACTTTAATTTACCAACAAGAACATATGATAAGAAAAAAGCACAAGCGTTATTAGATAAGGCCGGATGGGTGCTTTCAAAAGATCGACAAGTTCGTCAAAAAGAGGGCAAAGATTTGAATCTTAA	Tu3298.pseudomolecule.1	95013	95237	+	Tu3298_97
NZ_CP035288	210221	210442	0	0	0	0	80	75	0	0	1	80	0	EQW00_01045	401	EQW00_01045_401	GTACAACTAGATATAAACGGAGAAACGTCAGATAAAGTAGCTGAACGTCGTAGTTCTGGTGATTACGATCTAATGTTTAATCAAACATGGGGGCTATTATATGATCCTCAGAGTACATTAGCAGCATTTAAGACGAAAACGGGATATGAAAGTGCAACATTAGGTATTAAGAATAAGTCACAACTGTACAAAGATATTGATGAGGCGTTCAAAATTCAAGAT	Tu3298.pseudomolecule.1	95313	95535	+	Tu3298_97
NZ_CP035288	210820	211044	0	0	0	0	77	65	0	0	1	77	0	EQW00_01050	402	EQW00_01050_402	GATATTCACGCAATATAAAAATTGGCTTGTTGATGCCTTGCAGTTTAAATTTGGAACGAGTTATATCACAGGGGATCCAGTATCTGAGCGTATGGGGCCAGCGTTTATGAATACATTAAAACTCACTTTGATTTCCAGTGTTGTGGTAATGATAACGTCTGTTGTACTAGGCATAGTGAGTGCTTTGACTAGTGGTAGATTTACAGATCGTGCTATACGTTCAAT	Tu3298.pseudomolecule.1	95912	96137	+	Tu3298_98
NZ_CP035288	211120	211344	0	0	0	0	61	74	0	0	1	74	0	EQW00_01050	403	EQW00_01050_403	TTTATTACCAACCTCAGGACTCACTGGTCCAGAAAGTTATATTCTTCCAGTCTTTGTTATTACGATTACCTATACAGGAATTTATTTTAGAAATGTCCGACGATCTATGCTTGAACAATTAAATGAAGATTATGTTTTGTATTTAAAAGCTAGTGGTGTACCTCGTCTGACAATGTTGCTGCATGTATTACGTAATGCATTACAGGTAGCCATATCTATTTTTTG	Tu3298.pseudomolecule.1	96212	96437	+	Tu3298_98
NZ_CP035288	211723	211945	0	0	0	0	73	59	0	0	1	73	0	EQW00_01055	404	EQW00_01055_404	TGGTTGGGAACAGACCATTTAGGTCGAGATGTATTAACACGGATAATATACGCCATAAGACCTAGTTTGTTATATGTATTTGTCGCATTGATTATTTCCGTTGTGATAGGAGCGATACTTGGGTTTATTTCAGGTTATTTCCCAGGTTATATCGATGCAATAATTATGCGTATATGCGATGTGATGTTAGCTTTTCCAAGCTATGTGGTCACATTGGCATTGA	Tu3298.pseudomolecule.7	211723	211945	+	---
NZ_CP035288	212026	212243	0	0	0	0	85	85	0	0	1	85	0	EQW00_01055	405	EQW00_01055_405	CGAACCAGTGTAATGCAATATATTGAAGCTGATCATGTAAAATTTGCCAAAGTAATTGGTATGAATGATTTAACAATCATTCGCAAACATATTTTGCCACTAACCTTTACTGACATAGCGATTATTGCTAGTAGTTCGATGTGTTCAATGATATTACAAATGTCAGGATTCTCATTCCTTGGATTAGGTGTTAAGGCACCTACAGCCGAATGGGGGAT	Tu3298.pseudomolecule.1	97118	97336	+	Tu3298_99
NZ_CP035288	212570	212795	0	0	0	0	74	85	0	0	1	85	0	EQW00_01060	406	EQW00_01060_406	AAGGCATTAATAGGTTTAAACGCTCAACGTTTATCTGTAAGCGGAGATATCTTTTTTGAACATCAAAATTTAAATACAATAACTGAAAAGCAACTACGCAAAATTCGTGGTAAAGATATTGCGATGATTATGCAACAAGGAACACGGGCATTTGATCCTTCAACTAAAGTGGGAAAGCAAATGATTGAAACTTTGCGTGCACATACGACATTATCAAAGCAACAAA	Tu3298.pseudomolecule.1	97662	97888	+	Tu3298_100
NZ_CP035288	212870	213093	0	0	0	0	85	72	0	0	1	85	0	EQW00_01060	407	EQW00_01060_407	TACATGTTGTCAGGTGGGATGCTTCAACGTATGATGATTGCACTAGCATTAGCATTGAAACCTAAATTGATCATTGCTGATGAGCCGACCACAGCATTAGATACCATCACACAATATGAAGTTATCAATGCTTTTAAAGATATAAAACATCATTTTGATTGCGCCATGATTTTTATATCTCATGACCTCACAGTGATTAATAAAATTGCAGACCGTGTTGTAGT	Tu3298.pseudomolecule.1	97962	98186	+	Tu3298_100
NZ_CP035288	213420	213645	0	0	0	0	70	72	0	0	1	72	0	EQW00_01065	408	EQW00_01065_408	CAAGGACAAGTGACTTTGGACGGTCAGCCTGTTCATTTAAAAAAAGTGAGACGTCATCGAATTGCTGCGGTTTTTCAAGACTATACTTCTTCTTTGCATCCTTTTCATACTGTCAAAGATATTTTGTTTGAAGTAATGAATCAATGTCGATGTACATCGAAGGAGAATATGGAAGAGTATGTAACAGTGTTACTACGTGAAGTAGGGTTAAAATCTGATTGTTTGT	Tu3298.pseudomolecule.1	98512	98738	+	Tu3298_101
NZ_CP035288	213723	213945	0	0	0	0	85	82	0	0	1	85	0	EQW00_01065	409	EQW00_01065_409	TATATATTATTTGATGAGGCGATTAGTTCATTAGATATGTCTATGCAAACACAAATATTAGATTTATTGAAAAGGTTACGTCACTCACACCAGCTGAGTTATATCTTTATTACTCATGATATACAAGCTGCGACATATATATGTGATGACTTGCTTATTTTTAAAAATGGTTGTATCGAAGCTAGGACATCTATAAGTGAATTGCATAGGCAACAAAATGGTT	Tu3298.pseudomolecule.1	98815	99038	+	Tu3298_101
NZ_CP035288	214270	214495	0	0	0	0	74	71	0	0	1	74	0	EQW00_01070	410	EQW00_01070_410	AGGACTTGAAGGTTATTTGATTGCACGTATCATGCAAGGTGTGTGTACGGCATTCTTCTCAATGTCTTTACAATTGGGTATTATAGATGCTTTACCTGAGAAATATCGTTCAGAAGGTGTATCTCTCTATTCATTATTTTCAACGATTCCCAATTTATTAGGACCATTAATTGCAGTTGGGATTTGGCACGTGGAAAATATGTCCATATTTGCTATTGTTATGATT	Tu3298.pseudomolecule.1	99362	99588	+	Tu3298_102
NZ_CP035288	214570	214792	0	0	0	0	66	83	0	0	1	83	0	EQW00_01070	411	EQW00_01070_411	AGACGAAGTCTTGCCTTTTAATGCAATGACTGTATATGTCCAATTTTTTAAAAATAAAGCACTCTTCTGCAGTGGTATGATTATGATCTTGTCATCTATCGTGTTTGGTGCGATGAGTACTTTTATACCATTATATACGGTTAGGGAAGGTTTCGCGAATGCAGGTATTTTCCTCACAATTCAAGCCATTACAGTAGTGATAGCTAGATTTTATTTACGTAAG	Tu3298.pseudomolecule.1	99662	99885	+	Tu3298_102
NZ_CP035288	214871	215095	0	0	0	0	74	79	0	0	1	79	0	EQW00_01070	412	EQW00_01070_412	GTAGCTTTTGGACCACATATAGTGAGTATATTTGTATATATAAGTGCAATCTTTATCGGAATAACACAAGCGCTCGTTTATCCTACATTGACAACGTATTTAAGTTTTGTCTTACCAAAGATAGGACGTAATATGTTATTAGGATTGTTTATAGCATGTGCAGATTTAGGGATTTCACTAGGAGGTGTGCTAATGGGGCCAATATCAGATACGGTAGGATTTAAA	Tu3298.pseudomolecule.1	99963	100188	+	Tu3298_102
NZ_CP035288	216155	216375	0	0	0	0	81	76	0	0	1	81	0	EQW00_01075	413	EQW00_01075_413	TGGCATCGACAATCACTTCTCATGACGCTGGTTACTTAGACAAAGATTTAGAAAAAGTTGTTGGTGTTCAAACTGAAAAACCATTCAAACGTTCTATGCAACCATTCGGTGGTATTCGTATGGCAAAAGCAGCATGTGAAGCGTATGGTTACGAATTAGACCCAGAAACAGAAAAAATCTTCACTGAATATCGTAAAACACATAACCAAGGTGTATTCGAT	Tu3298.pseudomolecule.1	101260	101481	+	Tu3298_103
NZ_CP035288	216454	216675	0	0	0	0	83	84	0	0	1	84	0	EQW00_01075	414	EQW00_01075_414	ATTATCGGAGACTATCGTCGTGTTGCTTTATACGGTGTAGACTTCTTAATGGAACAAAAACTTAAAGACTTTAACACAATGTCCACTGAAATGTCTGAAGATGTGATTCGTTTACGTGAAGAATTATCAGAACAATATCGCTCACTTCAAGATTTAAAAGAATTAGGACAAAAATATGGATTTGATATTAGCCGTCCTGCTACTAACTTCAAAGAAGCTGTG	Tu3298.pseudomolecule.1	101559	101781	+	Tu3298_103
NZ_CP035288	216753	216975	0	0	0	0	84	69	0	0	1	84	0	EQW00_01075	415	EQW00_01075_415	ATTCTTAGATATTTATGCTGAACGTGATTTACAAAATGGTGACATCACTGAACAAGAAGTTCAAGAAATCATTGACCACTTCATTATGAAATTACGTATCGTTAAATTCGCACGTACGCCTGAATATAATGAATTATTCTCTGGAGATCCAACTTGGGTAACTGAATCTATCGGTGGTGTAGGTATTGACGGCCGTCCGATGGTAACTAAAAACTCATTCCGT	Tu3298.pseudomolecule.1	101858	102081	+	Tu3298_103
NZ_CP035288	217052	217275	0	41	0	0	85	72	0	0	1	85	41	EQW00_01075	416	EQW00_01075_416	AAAACTTCAAAATCTATTGTGCTAAAATGAGTATTAAAACGAGCTCAATCCAATATGAAAATGATGACTTAATGCGTGAAAGCTATGGCGATGATTATGGTATCGCTTGCTGTGTATCTGCCATGAAGATTGGTAAACAAATGCAATTCTTCGGTGCACGTGCTAACTTAGCTAAAGCATTACTTTACGCTATCAATGGTGGTAAAGATGAAAAATCTGGCAAA	Tu3298.pseudomolecule.1	102157	102381	+	Tu3298_103
NZ_CP035288	217350	217571	0	0	0	0	77	74	0	0	1	77	0	EQW00_01075	417	EQW00_01075_417	AATGATGGACTGGTTAGCTGGCGTATACATCAACTCATTAAATATCATTCACTATATGCATGATAAATACAGCTATGAACGTCTTGAAATGGCTTTACATGATACAGAAATTATTCGCACAATGGCAACTGGTATCGCTGGATTGTCTGTGGCAGCTGACTCTTTATCAGCGATTAAATATGCACAAGTTAAACCTATCCGTAACGAAGAAGGTCTTGTAAC	Tu3298.pseudomolecule.1	102455	102677	+	Tu3298_103
NZ_CP035288	217650	217875	0	0	0	0	85	76	0	0	1	85	0	EQW00_01075	418	EQW00_01075_418	TGAACGTTTCATGACTAAATTACGTAGCCATAAAACATACCGTAATTCTGAACACACAATGAGTGTATTAACAATTACTTCAAACGTTGTTTATGGTAAGAAAACTGGTAACACACCAGATGGACGTAAAGCTGGCGAACCATTTGCGCCTGGTGCAAACCCAATGCATGGTCGTGACCAAAAAGGTGCATTATCTTCACTAAGTTCTGTAGCTAAAATACCTTAT	Tu3298.pseudomolecule.1	102755	102981	+	Tu3298_103
NZ_CP035288	218252	218475	0	0	0	0	85	80	0	0	1	85	0	EQW00_01080	419	EQW00_01080_419	TTAGATATATATTATTTACTCAAGGTTGTTTGTTAAGATGTTTATATTGTCATAATCCAGACACTTGGAAGATTAACGAACCATCAAGAGAAGTGACGGTTGATGAAATGGTAAATGAAATCTTGCCGTACCAACCTTACTTTGAAGCTTCAGGCGGTGGGGTAACAGTCAGTGGTGGCGAACCATTACTACAAATGCCTTTCTTGGAGCAATTATTCAAAGAA	Tu3298.pseudomolecule.1	103357	103581	+	Tu3298_104
NZ_CP035288	218551	218775	0	0	0	0	63	85	0	0	1	85	0	EQW00_01080	420	EQW00_01080_420	CATTTTGATGAGTTGCAAAAGCATACAGATTTAATCTTATTAGATATTAAACATATTGATAATGATAAGCACATCAAATTAACAGGCAAACCTAACACACATATTTTAAAGTTTGCACGTAAATTATCTGATATGAAACAACCTGTTTGGATTAGACATGTTTTAGTACCTGGTATTTCGGATGATAAAGAAGATTTGATAAAACTAGGAGAATTTATTAATTCT	Tu3298.pseudomolecule.1	103656	103881	+	Tu3298_104
NZ_CP035288	219278	219498	0	0	0	0	85	82	0	0	1	85	0	EQW00_01085	421	EQW00_01085_421	ACAACAATGTCTTCATGTACATAATTCGGTGCAATACGTGTAATATTTTGAATAAGAGGATTATCACGATCACTTGCCACTGGATCATGACTGCTAGGTATATCTACAGTTAAATAATCTTCACCCACATGACGAATGACTTTTTCAAATAAATCCTTCACGAAAGTACTGTCATACTCTGGAACAGTTCTTACATTATATTTAGCTGTCGCTTTATGAGG	Tu3298.pseudomolecule.1	104383	104604	+	Tu3298_105
NZ_CP035288	219575	219800	0	0	0	0	54	75	0	0	1	75	0	EQW00_01085	422	EQW00_01085_422	TCACCAATTTTTCTATGGAGATGTTTCTCAATCATTGGAACAGCGTCTAGCTCATGTACTTTATCATGCTCTTTAATATTTTTATATTCTTGTTTCATTTCATTTACAAAATCAACTAAAATATCAACAGCATTTGTACCTAGGTGTGGCATAGAACTATGTGCAGCCTTACCTTTCGCTGTGACTACACAGCTCATAGAACCTTTATGAGCATAGTAAGCGATAT	Tu3298.pseudomolecule.7	219575	219800	-	---
NZ_CP035288	219879	220095	0	0	0	0	56	85	0	0	1	85	0	EQW00_01085	423	EQW00_01085_423	GTTCCGTTTCTTCTCCTGTAGTAGCTAATAAACGTATCGTACCTTGCTTTAATGCGTTTGATTGTTTCAATTCAATCATCGCGATGACCATCGCCATAAGACCACCTTTCATGTCAGTGGTACCTCTGCCGAATAACTTGCCATCCTTATCTGTGAGTTCAAATGGAGGAAAAGTCCAATCATCATGGTCACCAGCATCTACAACATCCATGTGTCC	Tu3298.pseudomolecule.1	104984	105201	+	Tu3298_105
NZ_CP035288	220801	221025	0	0	0	0	68	81	0	0	1	81	0	EQW00_01090	424	EQW00_01090_424	TTCTTATCACGGCTATCGGACTACCTTTCTTAGGAATTATAGCGATAGGTGTATCTAAAACAAACGGGGTCTTTGAAATTTCCTCAAGGATAAGTAAAATATATGGTTATTTGTTCACAATTGGCTTATATCTTGTTATAGGTCCGTTTTTTGCGTTGCCAAGACTTGCGACGACGTCATTTGAAATAGCATTTTCACCATTTATTTCATCTGGTACGGCCCAAG	Tu3298.pseudomolecule.7	220801	221025	+	---
NZ_CP035288	221100	221325	0	0	0	0	71	85	0	0	1	85	0	EQW00_01090	425	EQW00_01090_425	GACTATATTGGAAAATTCCTAAATCCGGTCTTTCTCATCTTGCTTGGAATTGTTGTTGTGCTTGCATTTATCCGTCCTATGGGTGGAATTAGTCATGCGCCAGTAAGTGCTGATTATAGCAATAGCGTGTTACTCAAAGGGTTTATCGATGGATATAATACATTAGACGCTTTGGCATCATTAGCATTTGGTATTATCATTGTTACTACAATTAAAAAGTTGGGGA	Tu3298.pseudomolecule.1	106202	106428	+	Tu3298_106
NZ_CP035288	221400	221624	0	0	0	0	84	85	0	0	1	85	0	EQW00_01090	426	EQW00_01090_426	TATACTTTATTAGCTTTAATGGGTACGATGAGTTTAGGTCGTTTTAAAGTAAGTGAAAATGGTGGTATTGCTCTTGCTCAGATTGCACAACATTATTTAGGGGATTATGGAATTATTATTTTGTCACTAATCATCATTGTGGCATGTCTGAAAACAGCAATAGGATTGATCACAGCCTTTTCGGAAACATTTACAGAGTTATTCCCTAAATCTAACTATCTTTGG	Tu3298.pseudomolecule.1	106502	106727	+	Tu3298_106
NZ_CP035288	221700	221925	0	0	0	0	75	73	0	0	1	75	0	EQW00_01090	427	EQW00_01090_427	CCAGTATTGATGTTCATTTATCCTTTAGCGATTACTTTAATTTTATTAGCATTACTTAGTCCACTATTTAAACATTCTAAGATTGTCTATCGATTTACAACATTATTTACAATGGTGGCGGCATTTGTAGATGGTGTGAAAGCAAGTCCAGAGTTCTTTGTTAATACAAAATTTGCACAAACAATCATTGGATTTGGAGAAAATTATCTCCCATTCTTTAACATTG	Tu3298.pseudomolecule.1	106802	107028	+	Tu3298_106
NZ_CP035288	222750	222975	0	0	0	0	83	84	0	0	1	84	0	EQW00_01095	428	EQW00_01095_428	ACAAGAGCACATCGTACGGATAATGCGCCTATTACTTCTGGAATGTTAGCGGCGCAAGGGACTAATAGAAGTTTATTATCACCATTAAAGACCTCATATCAAGAATGGCAATATCAAATTACCCACGACGGGTTAGATGAGGTAGATGCAACCATTATTCGTTTAGCTGTCGATGGTTTATGGTTGTCGGAAATATTCGGAATTAGTGCTATAGATGAAGAAATGA	Tu3298.pseudomolecule.1	107853	108079	+	Tu3298_107
NZ_CP035288	223453	223674	0	0	0	0	73	81	0	3	1	81	3	EQW00_01100	429	EQW00_01100_429	AGACAGGTGGAGAAGGAACTTGGATTCAAACACCAGAAGAACGTTTTAAACCTATTGGTGACTTATTACCAGAAATGTGTACATTAGATTGTGGCAGTGTCAACATGGGAGATGCAATATACTTAAGCCCTGCATCGTGGTTACGTAAACAAGCACAAATGGTTAAAGATGCAGGAGTCAAACCTGAGCTTGAATGTTTTGATACAGGTCATGTGAGTTTTG	Tu3298.pseudomolecule.1	108555	108777	+	Tu3298_108
NZ_CP035288	223758	223975	0	0	0	0	84	49	0	0	1	84	0	EQW00_01100	430	EQW00_01100_430	GATCCTGAAACAATAGAATATCTTAAATCACGTATACCAGAAAATGCACATTGGTCAGCATTTGGCATTGGTAAGATGCAACTGCCAACTGTAAGAGAAGTTGCGCAACGTGGAGGAAATGTTCGTGTTGGATTGGAAGATAATATTTATTTAAGAAAAGGTGTAAAAGCAACGAATGAAGCATTGGTAGAAGAGGCAAAAAGAATTTTAGCAGAACT	Tu3298.pseudomolecule.1	108860	109078	+	Tu3298_108
NZ_CP035288	224302	224525	0	0	0	0	79	76	0	0	1	79	0	EQW00_01105	431	EQW00_01105_431	TGTACCAGAAGTAGAAGAAATTAAAGATGCTGTATTAAAAGAGATTGATTTTTATGCGAAACCTGAAGCAACAATTGGTTCAAGTACATCAGGAATTATGCCTTCAGAATTACAAGCTAACTTATCACATCCTGAACGATTAGTTGTTGCCCATCCATTTCACCCGGTATATATTTTGCCATTAGTCGAAATTGTGCCAGGTAAGCAAACATCTGAAGAAACAA	Tu3298.pseudomolecule.1	109404	109628	+	Tu3298_109
NZ_CP035288	224601	224825	0	0	0	0	84	76	0	0	1	84	0	EQW00_01105	432	EQW00_01105_432	TTGCAGATCGTCTTATGGAAGCATTATGGCGTGAATCATTGCACATAGTTAATGATGGTATTGCAACAACAGAGGAAGTTGATAAGGCGTTTACCCATGCAGCAGGTTTACGTTATGCACAATATGGTCCATTTATGACGTTCCACTTGGCAGGTGGTGAAGGTGGTATGCGTCATATGTTAAAACAATTTGGGCCAGCTTTAAAAAAACCTTGGACAAAACTCA	Tu3298.pseudomolecule.7	224601	224825	+	---
NZ_CP035288	225153	225373	0	0	0	0	69	84	0	0	1	84	0	EQW00_01110	433	EQW00_01110_433	TATTAATGCCATTCAATCTTATCAATATACCGTATTCACCTTAGAAAATCATGTCATGTTTCTTAATGAAATGAAAGAAAATGAAGATGTCATTGTTAAAGTACATCTTCACAATTATGATAGCAAACGATTACATGTACTAATGGAAATGTTTAATGCAGATGATGATTTATGTGCAACATATGAAGTGATGCTGATGGGCATTGATACGACTTCAGGAA	Tu3298.pseudomolecule.1	110255	110476	+	Tu3298_110
NZ_CP035288	225850	226071	0	0	0	0	84	79	0	0	1	84	0	EQW00_01115	434	EQW00_01115_434	CGGTTGAGCTTCGTCGCAGTATCGGTTATGTCATACAACAAATCGGCTTAATGCCACATATGACAGTGAAAGAGAATATTGTTCTCGTACCAAAGTTATTAAAATGGTCACAAGAGAAAAAGGATGAGAAAGCGAAAGAACTTATACGCTTAGTAGATTTACCAGAAGAATATTTAGATCGATATCCTTCAGAATTATCAGGTGGTCAACAACAACGTATTG	Tu3298.pseudomolecule.7	225850	226071	+	---
NZ_CP035288	226153	226375	0	0	0	0	58	84	0	0	1	84	0	EQW00_01115	435	EQW00_01115_435	ATACGTTGCAAGACTTAGTCAAAAAATTACAACAACAATTAGGAAAGACATTCATTTTTGTTACACATGATATGGATGAAGCAATCAAACTTGCAGATAAAATATGTATTATGACAAATGGACAGGTGGTTCAATATGACACGCCAGATAATATTTTACGTAGTCCAGCGAATGATTTCGTTAAAGACTTTATTGGTCAGAATCGCTTAATTCAAGATAGACC	Tu3298.pseudomolecule.1	111255	111478	+	Tu3298_111
NZ_CP035288	226452	226675	0	0	0	0	84	80	0	0	1	84	0	EQW00_01115	436	EQW00_01115_436	AATATTATGAGAGAGAAAAGAGTCGATACGATATTTGTTGTCGGCAATGATGAGCATTTATTGGGTTATTTAGATATTGAAGATATTAACGAAGGATTAAGACATCATAAAGAACTTATAGATACAATGCAACGAGATATTTATAGAGTACGTATTGATAGTAAGTTACAAGATTCTGTTCGTACAATTCTTAAACGTAATGTACGTAATGTACCCGTTGTTGA	Tu3298.pseudomolecule.1	111554	111778	+	Tu3298_111
NZ_CP035288	227002	227225	0	0	0	0	84	50	0	0	1	84	0	EQW00_01120	437	EQW00_01120_437	GATACCTACATTAGCGGTATTAGCTTTAATGATTCCATTATTTGGCGTAGGAAAAACACCTGCAATTATAGCGTTATTTTTATATGTATTATTACCAATTTTAAATAATACGATTATAGGCATTCAAAATATAGATTCCAACCTTAGAGAAGCAGGACGTAGTATGGGAATGACTAACTTTCAATTGATGAAAGATGTTGAATTGCCACTCGCATTACCATTAA	Tu3298.pseudomolecule.7	227002	227225	+	---
NZ_CP035288	227600	227825	0	0	0	0	79	79	0	0	1	79	0	EQW00_01125	438	EQW00_01125_438	ACAAGTGAATCACAAATTATATCGCACATGCTGAGATTACTTATTGAACATGATACAAAAGGTGAAATTAAACCTACCTTAATTAATAATTTAGGTTCAAGTACGATTCAACATAATGCTGTCACAAGTGGCCAAGCTAATATGTCAGGTACGCGTTATACAGGCACTGACTTAACAGGGGCGTTGAAAGAAGATCCGATTAAAGATCCTAAAAAGGCCATGAAAG	Tu3298.pseudomolecule.7	227600	227825	+	---
NZ_CP035288	227900	228124	0	0	0	0	70	70	0	0	1	70	0	EQW00_01125	439	EQW00_01125_439	TTGATAGTGACAAAAGAAACAGCTAAAAAATATCATTTAGAAACTGTTTCAGACTTGGAAAAACATGCGAAAGATTTAAGAGTAGGTATGGATAGTTCATGGATGGACCGCAAAGGTGACGGTTATCCAGCATTTAAAAAAGAATATGGTTATAGCTTTGGTACTGTGAGACCCATGCAAATTGGCCTGGTTTACGATGCACTTAGTTCTGGCAAATTAGACGTA	Tu3298.pseudomolecule.1	113002	113227	+	Tu3298_113
NZ_CP035288	228501	228725	0	0	0	0	82	77	0	0	1	82	0	EQW00_01130	440	EQW00_01130_440	GGAATTGTTTGTTAATCATTTGTTAATGTCTGTTTACGGTGTTTTACTAGCATGTTTAGTGGGCATACCTCTTGGTATCATCATTGCAAGATTTGGTAAATTATCAGGTGTGATTATTACTATCGCGAATATTATTCAAACTGTTCCGGTTATTGCTATGTTAGCGATATTAATGCTTAGTATGGGACTCGGTATGAATACAGTCATTTTTACTGTGTTCTTATA	Tu3298.pseudomolecule.7	228501	228725	+	---
NZ_CP035288	228801	229025	0	0	0	0	69	70	0	0	1	70	0	EQW00_01130	441	EQW00_01130_441	AGGGATGGGTATGACGCGTAACCAAGTATTAACTATGATTGAGTTACCTCTGTCACTTTCAGTTATTATAGGTGGTATTCGGATTGCCCTTGTTGTAGCTATTGGTGTCGTAGCTGTAGGTTCATTTATTGGTGCGCCAACATTAGGTGATATTGTGATTAGAGGTACAAATGCAACTGATGGAACACTATTCATTCTAGCAGGTGCAATACCTATCGTTATCAT	Tu3298.pseudomolecule.7	228801	229025	+	---
NZ_CP035288	229450	229675	0	0	0	0	84	77	0	0	1	84	0	EQW00_01135	442	EQW00_01135_442	GTCTAAAAAGAGAGAAGATAATTTTATAGCAGGTCACTCTATGGGAGGTTATGGTGCAATCAAATTTGCATTAACGCAAAGTTATCGTTTCTCAAAAGCCGCCATGCTTTCAGCGCCATATGATGTTTCTATGTTTGGTCAATATCAATGGTATGATTTTACTCCAGAAGCGATTGTAGGTAATACGCAACATGTCGCGGGGACATCTTTTGATCCATACTATTTA	Tu3298.pseudomolecule.7	229450	229675	+	---
NZ_CP035288	230326	230550	0	0	2	2	87	87	0	0	0	87	4	EQW00_01140	443	EQW00_01140_443	CTGACCGAATTGATATGTTGTAACAATAACAAATCTTGGTATACCTACCGTATCAGCTAATGGCGCAAAGATAGGCATAGATAGTACTGCTAATCCTGATGATGATGGTACGATAAATCCTAAACAGAAAAAGATAAAGAGTAACACGATGATGAATAAAGGCCCACTCATATGTTGCACGATAGATGATGAAAAGTGCAAGATTGTGTCAGAAATCATTCCTTT	Tu3298.pseudomolecule.1	115454	115679	+	Tu3298_116
NZ_CP035288	230625	230850	0	0	0	1	56	53	0	0	1	56	1	EQW00_01140	444	EQW00_01140_444	CGAATGCATCTACAGTGCCTTTTTCGCCTAACCCATATTTTCCTGTTCCAGCAATGAACATGATGATAATGGTAAAGATTAAGAATGCAGATGCCATGACTGGGAACCACCATCCTTGTGTCATGACGCCCCAAACCATAATAGGGAATGGTAAGACGAAAAGCGTAAGAATAATCTTTTTACGTAATGTAAACTCAGAAGAACCGTCATCATGTAGCACAGACCA	Tu3298.pseudomolecule.7	230625	230850	-	---
NZ_CP035288	230925	231149	0	0	2	2	58	28	0	0	0	58	4	EQW00_01140	445	EQW00_01140_445	AGAACAAATAACTAATAACAAATATGGCACCGATGATACAAGCGCCTATTCTCCAATAAAGACCATCAGTAAAAGTTGTTCCTGCTGCATTAGAAGCAATGACGACTGAGAATGGGTTGATTGTTGAGAATGTACTGCCCACAGAGCTTGCTAAGAAAATTGCACCGACAGAGACAATAGAATCATATCCGAGCGCAATAAATATTGGAACGAGTACAGGATAGA	Tu3298.pseudomolecule.1	116053	116278	+	Tu3298_116
NZ_CP035288	231226	231450	0	0	1	2	21	85	0	0	0	85	3	EQW00_01140	446	EQW00_01140_446	AAATTCATGGCCTTTGGTTTTTTGAGTAAGTGCTAACAATCCTGATTCAAAGGACCCGCTCGCTTGAACAATACCAATCAGTCCACCTAGAACAAGTATAAAGACCATAATATCGACGGCTTCGATGGTTCCTTTAACCATGCTACTAGTAATTTGATCAAGACCAGCTGGATGTTGTTTTAGACGTTCGTAAGTATTAGGAATTGAAACGGGTTTATTAATTGC	Tu3298.pseudomolecule.1	116354	116579	+	Tu3298_116
NZ_CP035288	231926	232147	0	0	0	0	33	85	0	0	1	85	0	EQW00_01145	447	EQW00_01145_447	CTAGTGCTGCATCTAATTGATTTAATGATGTGATGAGCACGCTACCGTTAGGATTATTTTCAATAAAGGAGATGGCAGATTCGATTTTAGGTAGCATGCTGCCTTTGGCAAATTGTTCTTCTTCAATATATGTTTTAAGCGTATCTATATTTGTTGTTTTAAGTGCTTGTTGTTGGTCAGTATGATAGTTGATATAAACATAATCAATCGCTGTTAAAATAA	Tu3298.pseudomolecule.1	117054	117276	+	Tu3298_117
NZ_CP035288	232225	232450	0	0	0	0	35	76	0	0	1	76	0	EQW00_01145	448	EQW00_01145_448	AAGCTATCATGCTGTTCGCGAATGACTGGTATACCACCTCCACCTGCAGCGATGACGAGTGTGTCATTTTCTACTAGAGTTTTAATACTTTCCAGTTCGATAATAGATATTGGTTGTGGTGATGGTACAACGCGACGGTAACCTCGACCAGCATCTTCTACAAATTGATAACCTTTTTCCTGTTGAATACGATTTGCTTCTTCTTTAGTGTAGAACAGACCGATGG	Tu3298.pseudomolecule.1	117353	117579	+	Tu3298_117
NZ_CP035288	232525	232750	0	0	2	0	82	84	0	0	1	84	2	EQW00_01145	449	EQW00_01145_449	TCTATGCCCATTGAATGAAGTTCATTTTGTAAACTTTCTTGAAGTTGATAGCCGATGTAGGCTTGACTCATAGCGCCACATTCAGCAAATGGAAAAGCAGGACCTTGATCGTGTTCAGCTGCATAATTCAGACCAAGGTTAATACTTCCTACTTGTGGTCCATTACCGTGACTAATCACAATTTCGTGACCTTTAGTAATTAATCCTACTAGGGATTTAGCTGTAT	Tu3298.pseudomolecule.1	117653	117879	+	Tu3298_117
NZ_CP035288	233075	233300	0	0	0	0	77	75	0	0	1	77	0	EQW00_01150	450	EQW00_01150_450	AATGCTTGGTTAACTTGATATGGTTTTAAAAGTTTAAGGCGTTCTTGCCATACTTCATCAGGTTCGCCCATTGATACCCAAACATCTGTATAAATAACATCAGAATCTTTCACGCCTTTATCAATATCATCTGTTATTAAAATGTTACCGCCATTTTCCGTCGCAATACGTTCGCAACGATTTAATAATTCTTCTGTCGGATTGAGTTCTTTAGGACAAACAAGAT	Tu3298.pseudomolecule.1	118203	118429	+	Tu3298_118
NZ_CP035288	233380	233598	0	0	0	0	35	76	0	0	1	76	0	EQW00_01150	451	EQW00_01150_451	GTTGATATCAGCATACTCTTTTTTCAATACTTCTTTAGCAGTTAAAAAGTCAGCAAGCACTTGTGTAGGGTGATCTTCATCGGTTAATCCATTCCATACCGGAACACCTGAATATTGCGCTAATGTTTCTACAGTACGTTGAGAGAAACCTCGGTACTCAATACCATCATACATACCACCAAGTACACGTGCTGTATCTTTAGCAGTTTCTTTTTTACC	Tu3298.pseudomolecule.1	118508	118727	+	Tu3298_118
NZ_CP035288	234750	234975	0	0	0	0	7	73	0	0	1	73	0	EQW00_01160	452	EQW00_01160_452	GACTTATTAGTATCAGATAGAACGACAGCATATTTAACTATTGGTCATACTTGGATTGCACTGAATCAAGAAAAAAATATACCAAGGAATGAAATAAGTCATTCCTATACGCACGTTGCTTTCTCCATAGATGAAGAAGATTTTCAACAGTGGATTCAATGGCTTAAAGAGAATCAAGTAAATATTTTAAAAGGGCGACCAAGAGACATTAAAGACAAAAAATCGA	Tu3298.pseudomolecule.1	119978	120204	+	Tu3298_121
NZ_CP035288	235450	235675	0	0	0	0	57	7	0	0	1	57	0	EQW00_01165	453	EQW00_01165_453	TAAAAAGGATAAAGGTAAGAAAAAACTTGCTATAGCTTTAGACTTAGATGAAACAGTTCTTGATAATTCACCATATCAAGGATATGCTTCTATGCACGATACGTCTTTTCCAGAAGGATGGCATGAATGGGTTGCTGCAGCGAAGGCAAAACCTGTTTATGGCGCCAAATCATTCTTAAAATATGCTGACAAAAAAGGTATCGATATTTACTATATTTCGGACCGT	Tu3298.pseudomolecule.1	120678	120904	+	Tu3298_122
NZ_CP035288	235753	235975	0	0	0	0	54	76	0	0	1	76	0	EQW00_01165	454	EQW00_01165_454	TTTACTAAAAGGGAAAAACGATAAAAGTAAAGCATCGCGACGTCAACAAGTCGAAAAAAATCATAAGTTAGTGATGTTATTTGGTGACAATTTGTTAGATTTTACAGATCCTAAAAAATCTACTGCTAAAGAACGTGAGAAACTCGTACAGAAGCATGCAAAAGATTTTGGCAAAAAGTATATTATTTTCCCAAATCCAATGTATGGAAGTTGGGAATCGACA	Tu3298.pseudomolecule.1	120981	121204	+	Tu3298_122
NZ_CP035288	236600	236825	0	0	0	0	85	27	0	0	1	85	0	EQW00_01170	455	EQW00_01170_455	GCAACGTTATGCACTTGTTGAACAGGACCAAATTAAAGAAGGCGCTCAAGTGGCAACTGAAAATCAAATCGGTACATACTGTATTGTTATGAGTGGTAGAGGTCCTAGTAACAGAGAAGTCGATCATATTTGCGAAACAGTAGAAGATATTAAAAAGATACACCCACAACTAAAGATTTGTGCGTGCTTAGGATTAACGAAAGAAGAACAGGCTAAAAAATTAAAG	Tu3298.pseudomolecule.1	121799	122025	+	Tu3298_123
NZ_CP035288	236902	237125	0	0	0	0	82	85	0	0	1	85	0	EQW00_01170	456	EQW00_01170_456	CATATGAGGATAGAGTGAATACGGTTGAAATGATGAAAGATAATAATATTTCTCCTTGTTCAGGTGTGATATGTGGTATGGGAGAGTCGAATGAGGACATTATTGATATGGCATTTGCTTTAAGAGCCATCGATGCTGATAGCATTCCTATTAATTTTTTACATCCTATTAAAGGAACTAAATTTGGTGGATTAGATTTATTGTCACCAATGAAATGTTTAAGA	Tu3298.pseudomolecule.7	236902	237125	+	---
NZ_CP035288	237800	238025	0	0	0	0	81	85	0	0	1	85	0	EQW00_01175	457	EQW00_01175_457	ATAACAACGTTGATTTTGAATATGAAGTATTTAAAGGAGAATCTTCTGAAGAAGAAATTCAACGTATAGTTAAACAATATAAAGAAAAAAACATTGACGTTGTTATTGGTTTAGGCGGAGGTAAAGCGTTAGATACAGGTAAAGCTGTAGCATTTGAACTTAAAGCAAGCGTCATCGATTTTGCGTCTACAGCATCAATGGATGCACCAACAGCAGCAGTATCTGT	Tu3298.pseudomolecule.1	122999	123225	+	Tu3298_124
NZ_CP035288	238101	238322	0	0	0	0	85	79	0	0	1	85	0	EQW00_01175	458	EQW00_01175_458	TGAAATTGTTGCACAAGCACCTGTACGTTTATTTGCATCAGGTATGAGTGATGGTTTAGCAACATTAATCGAAGTTGAATCTACACTTCGTAGACAAGGGCAAAACATGTTCCATGGCAAACCTACATTAGCAAGTTTAGCAATCGCTCAAAAATGTGAAGAGGTTATTTTTGAATATGGTTACAGTGCTTATACTTCTGTAGAAAAACATATCGTGACACC	Tu3298.pseudomolecule.7	238101	238322	+	---
NZ_CP035288	238405	238623	0	0	0	0	8	84	0	0	1	84	0	EQW00_01175	459	EQW00_01175_459	ATTCATAATGGATTCACAGCTTTAGAAGGGGATATCCACCACTTAACTCATGGTGAAAAAGTGGCATACGGTATTTTAGTACAATTAGTACTTGAAAATGCGCCAACTGAAAAATTCATGAAATACAAAACATTCTTCGATAATATCAATATGCCAACAACATTAGAAGGTCTTCACATTGAAAACACAAGTTATGAAGAATTAGTTCAAGTAGGTGAA	Tu3298.pseudomolecule.7	238405	238623	+	---
NZ_CP035288	239003	239224	0	0	0	0	85	76	0	0	1	85	0	EQW00_01180	460	EQW00_01180_460	TATTAGATGCCATTAAAGCTGTGGACAATGGTGACGGCGTTCTACTTGTTATTAAAAACTATGCAGGAGACGTTATGAACTTTGAAATGGCTCAAGAAATGGCTCAAATGGAAGATATTAAAGTTGAAAGTGTTATTGTCAGAGATGATATTGCTATTTCTGACCCGGAAAAACGCCGTGGTGTAGCGGGTACAGTATTTGTGCATAAATATGCTGGATACC	Tu3298.pseudomolecule.1	124202	124424	+	Tu3298_125
NZ_CP035288	239300	239525	0	0	0	0	74	64	0	0	1	74	0	EQW00_01180	461	EQW00_01180_461	GTATGGCATTAACGCCTCCAATGGTGCCCACAACTGGTAAAAACGGTTTCGATATTGAAGACAATCAAATGGAAATTGGTATCGGTATTCACGGTGAAAAAGGTTTACATCGTGAAGACGTACAACCTATTAACGTGATTGTTGAACGTTTACTCGATCAATTATACAAAGAAATTGAGAAAAAACCTTTAATCGTAATGGTTAATGGTATGGGTGGTACGCCACT	Tu3298.pseudomolecule.1	124499	124725	+	Tu3298_125
NZ_CP035288	239901	240125	0	0	0	0	85	85	0	0	1	85	0	EQW00_01185	462	EQW00_01185_462	CGAACACTTAAAAGAAAAAATAGATGATCAAAGTATGCAAGCGCTATTTAAATCAACAGGTATGACATTAATGTCTAACGTAGGTGGTGCTTCTGGACCATTATACGGGTTTGGTTTTATCAAAATGGCGAGTGCAGTGAATGATGAAATTGATCATGATAATCTTAAAGAGGTACTTAAAGCGTTTGCTGATGGCATTCAACAACGTGGTAAAGTCGAATTAAA	Tu3298.pseudomolecule.1	125100	125325	+	Tu3298_126
NZ_CP035288	240875	241100	0	0	0	0	68	63	0	0	1	68	0	EQW00_01195	463	EQW00_01195_463	GACCATATTGAAAATAATCATTAATAAGAATATTTGATGATCAGCATCAATCGCAACATCTTGCAACTTTTTAAGGTAAATCATTTTATCAGTAATGTTTTCAGCATATATAGACTGTGTTCCTTTTTGGATATGATTCTTAATCGTATAAGCTATAATCGGTATCAACATAGCAGCAGAGAAATTTCTTATTGTATGCATGGTTTGAGAACGTTGTGCTGCTTCT	Tu3298.pseudomolecule.7	240875	241100	-	---
NZ_CP035288	241182	241394	0	0	0	0	68	68	0	0	1	68	0	EQW00_01195	464	EQW00_01195_464	ATATAAAGTAATGGAATGTTAATCGTATTTCCCAGAATAATCCAATGGATGCTTACATATAGTAAGGCTGACGATCCCAATGTACCTAAAAAACCTGCACCGACAGAGCTATAAAAGAACATTTTTAAGATACCCGTTATAATGACTCCAACAAAGAAAAAGAAATAGAAATGTAATGAAATATCAAAAGGCAACTTTAATATTCTTACGATA	Tu3298.pseudomolecule.7	241182	241394	-	---
NZ_CP035288	241480	241700	0	0	0	0	63	62	0	0	1	63	0	EQW00_01195	465	EQW00_01195_465	ATAGTGTATGAAAGTGAACAATGGGATGTGTAGCTTGCCGATTTGTAATGATAAAATTTACAATAAAAAATATTGCAATTAAGAGTATCGGCCACACCCATAATGAATGGTAGCCTTTTTGAGTAAGAAGTGACATAGGAATCATTAAAGAAATGGTACTTAATACTAAAGTAATCATCATTGATCGACTAATATGAATATCTGATGTTTGATGATATTCA	Tu3298.pseudomolecule.7	241480	241700	-	---
NZ_CP035288	241775	242000	0	0	0	0	68	63	0	0	1	68	0	EQW00_01195	466	EQW00_01195_466	CCAACGATCTAATTCTAATGATAAACTACCAGATAATCCTCCAAGCGCATTTGAACCAAATAAACCTACAATAACCATCAATAAAAATACATTTCTATATTGTTTTGGAAAGTTCAAGAAAAGTTTAGGTAACAAGGTAAAGAATAATACACCTGAACTGAAACTTTGAATCATTTTAGCAATAGACAGAATGATTAAGTTAAAAGATAGAAGTCCTAAGATTGAA	Tu3298.pseudomolecule.7	241775	242000	-	---
NZ_CP035288	243417	243641	0	0	0	0	78	72	0	0	1	78	0	EQW00_01205	467	EQW00_01205_467	CTAAACGTAATGCTATCGTTACGGTAATGCTCATTAGTGCTTTTGTGTCTATGCTCAATCAAACTATTTTAAACACTGCACTACCAGCAATCATCAAAGGACTGAACATCACAGAAACAACAGCACAATGGTTAATTACCGGATTTATGCTTGTTAACGGTATAATGATTCCACTCACTGCCTTTTTAATGGATAAATATTCGACACGCCATTTATATATTTTCT	Tu3298.pseudomolecule.7	243417	243641	+	---
NZ_CP035288	243716	243941	0	0	0	0	72	71	0	0	1	72	0	EQW00_01205	468	EQW00_01205_468	ATTATCCAAGCGATTGGTGCCGGCATCCTTTTACCATTGATGCAGTTTACAGTATTTACACTGTTTCCTGCTGAACAACGTGGGTTTGCGATGGGATTGGCAGGGGTGGTTGTACAAAGTGCGCCTGCAATTGGACCAACGTTAACTGGATTATTCGTAGATTTATTTAGTTGGAGAATGCCTTTTTATCTTGTTTCAGCAATTGCTGCGGTAGCTTTTATTTTAG	Tu3298.pseudomolecule.1	130532	130758	+	Tu3298_132
NZ_CP035288	244016	244240	0	0	0	0	66	68	0	0	1	68	0	EQW00_01205	469	EQW00_01205_469	TTCGGCTTTGGTTTAATATTATTCGCATTTAGTAGCGTGAGTACGTTTGGTATCACCTCTCTACCTGTCATTGTGACATTTGTACTCGGTATAGCCATTATCATAATTTTTACAACGCGTCAGCTTAAATTAAAACATCCATTGTTAAATATGCGTGTGTTTAAAAATAAAGTGTTCACACTTTCAGCTGTTTCTTCAATGCTTGTATATATTACGATGGTAAGT	Tu3298.pseudomolecule.7	244016	244240	+	---
NZ_CP035288	244318	244539	0	0	0	0	78	74	0	0	1	78	0	EQW00_01205	470	EQW00_01205_470	AGGCGCGGTCATTAATGGATTAACGATGGTTTATACAGGGAAAATTTTTGATAAGCATGGTATTAAAGTGCTTGTGATACCTGGTTTTATCTTACTCATTAGTATGACATTCTTATATTCATTCCTTACTACAGGAACGCCATATTGGTTTGTTATTCTTGTTTACACTATAAGAATGATTGCGTTAGGATTATTAGTTATGCCTCTTAATACAGTTGGACT	Tu3298.pseudomolecule.1	131134	131356	+	Tu3298_132
NZ_CP035288	245367	245590	0	0	0	0	78	76	0	0	1	78	0	EQW00_01215	471	EQW00_01215_471	AATATGCGATTTTTTTCAAAATATTATAGTCACGGCATTTTTACCATTTATTGCGTTGTATTTAACAGATATGGTCAATCAACATTTTTCAGGGCTTTTTTTATTTGGGCTTGTAATGATAAATTTTCCAATTTCTTTGATTTCAGGTCATATTATTGAACGTTTACCTAAAAAGACGTTAACACTTAGTTATCAATTTATATTAAGTTTAATGCTCGTAATTA	Tu3298.pseudomolecule.1	132171	132395	+	Tu3298_134
NZ_CP035288	245666	245891	0	0	0	0	83	76	0	0	1	83	0	EQW00_01215	472	EQW00_01215_472	TAGGCATGCAGCAACCTATAATGGACACGATTATTATGGATGCGATTACGCCTGAAGTTGAGCAATATATTTATAAGATAAGTTATTGGCTGACGAATATTGCTGTAGCCTTTGGTGCGCTCATAGGTGGATTGATGTATGGGGCACATAAATCTATGTTGTTTTTCATCGCTTTTGTCATTTACATTATGGTTTTTATAGCACTTATCGTATGGTTGCCTAAAGA	Tu3298.pseudomolecule.1	132470	132696	+	Tu3298_134
NZ_CP035288	245966	246191	0	0	0	0	84	76	0	0	1	84	0	EQW00_01215	473	EQW00_01215_473	GTTATAAACCAGCATTTAAAGATACAACATATCTACTTCTAATTATAGGATTTAGTATTTTAACAATGGGTGAGTTATCTGCATCATCGTACATTTCAGTGCGTTTAAAACAAGAGTTTGATCCGATGATATTGTTTTCGTTACATATCAATGGCGTTAAAATGTATTCACTTCTATTAATGACGAATACAATCATTGTTATAATTTTTACCTATTTTATTTCAAA	Tu3298.pseudomolecule.1	132770	132996	+	Tu3298_134
NZ_CP035288	246266	246491	0	0	0	0	85	72	0	0	1	85	0	EQW00_01215	474	EQW00_01215_474	TCACTTATCTTAATGATTTTACGTTACTTATCATATTTATGATTATAGCGACGATAGGTGAAATGGTATATTCTCCAATTCTTGAAGAAAATCGTTTTAAAATGGTTCCTTCTCATAAAAGAGGGACATATTCAGCAGTGCATGCTTTAGGATTTAACCTAGCTGAATTACTTGCAAGATTTGGAATTATATTAGGAGTGTTTTTAACTTCAATGGAGATGGGGAT	Tu3298.pseudomolecule.1	133070	133296	+	Tu3298_134
NZ_CP035288	246966	247190	0	0	0	0	80	66	0	0	1	80	0	EQW00_01220	475	EQW00_01220_475	CAACTCAAGATAAATTTAAGAGATTTTTTTCCATTTATTGAAATTAAAGAAGTTAATGAAATGTCGCAAAGCATAGATTTAGAAGCATTCTTTACACGTAATTTAAATTCCTACCATTTCAATCAATTACCTCTGTTTAATTTTAAGATATATCAATTTCTAGATGACGCCTACTTACTTTTAGATTTCCATGCTACTATTTTTAATGAAAGTCAATTAACTCCA	Tu3298.pseudomolecule.1	133770	133995	+	Tu3298_135
NZ_CP035288	247266	247490	0	0	0	0	74	62	0	0	1	74	0	EQW00_01220	476	EQW00_01220_476	ATTAAAGAAATGAATCAAAAGATGGATCAAAATCAAGTTGTGTGTCCATCAAAGCACTTCAACGTATTGAATGCAGACGGTGATAATTACGCTTACATACCTGTTAAGAATACATGTGAAAAGAAAAAAATGTGTTCTTTGCATGCAGAACTACCATCTTTAGACATTGATGTGTGGATTGTAAGTATTTACTTAGCGCATCATTTTATAAGTCAATCTTCTGAT	Tu3298.pseudomolecule.1	134070	134295	+	Tu3298_135
NZ_CP035288	247570	247790	0	0	0	0	68	85	0	0	1	85	0	EQW00_01220	477	EQW00_01220_477	TTAATTTAAGTATTAGTCAAAGTGACGTCGTAAAAGATATGGTAGATGAGTGTTCCGCGCTACTTGAAGAGCTTCAAATGTGTGGTGCGTCTTTTGTTGTTCAACCTAAAGCAGTACAAACAGATGTAGAAACGATGATTCATATTGAAAAAGTACAAGAACAATTTGAGCTTAATCATATATGTCATCATATACATCGTCTATACAATGAAGCATCATCA	Tu3298.pseudomolecule.1	134374	134595	+	Tu3298_135
NZ_CP035288	247867	248088	0	0	0	0	75	73	0	0	1	75	0	EQW00_01220	478	EQW00_01220_478	TAACTGTACATACGTTAGTCAAATTAATTAATGGGATTTATATGCAAATTACACAAAATCCATCATTATTAATTAAAGATATAAAACTCAGTGATCGCTCAGATTTAGCTAAATATAATGACATCAATAATCAAAACAATGACATTAATTATAGTGAGGTCACTTATAAAACCGTGGTTGAAAGATTCGAACGTCAAGTGCACCAACATCCCGATAGTATTG	Tu3298.pseudomolecule.1	134671	134893	+	Tu3298_135
NZ_CP035288	248166	248391	0	0	0	0	76	73	0	0	1	76	0	EQW00_01220	479	EQW00_01220_479	TTAAATCATCAGATTGAACCTAATGATATGGTGGCATTAATAGCAGAACGCAGCTTAGAAATGATTATTGGAATGTTAGGGATCTTGAAAGCTGGTGCAGGCTACATACCAATTGATCCGGATTATCCTGAAGAAAGAATGAATTATATTATTGAGGACGCAAAACCTAAAGCGGTTGTAACATATCGTACATCATTTCAATCAGGTTTACCTCAAATGGATATAG	Tu3298.pseudomolecule.1	134970	135196	+	Tu3298_135
NZ_CP035288	248467	248691	0	0	0	0	80	75	0	0	1	80	0	EQW00_01220	480	EQW00_01220_480	TCATCTATACATCAGGAACGACTGGTAAACCTAAAGGGACACTGGTGCCACATAGAGGAATTGATCGCTTAGTACACAATCCAAATTATGTCGAATTGAACGAAAATACAACCGTCTTATTATCAGGAACAGTAGCTTTTGATGCAGCAACCTTTGAAATATATGGTCCATTATTGAATGGTGGACGGTTAGTCATTACATCTAAAGATACGTTGTTAAATCCTC	Tu3298.pseudomolecule.1	135271	135496	+	Tu3298_135
NZ_CP035288	248766	248990	0	0	0	0	77	85	0	0	1	85	0	EQW00_01220	481	EQW00_01220_481	GCTAGCGAACGTATCGAAGCACTAGAATCTTTAACTTATTTGCTTATTGGTGGGGAAGTGTTAAATGCTAAATGGGTTCACTTATTAAATTCGCGTGAGTGTCATCCTCAAATAATCAATGGTTATGGACCGACAGAGAATACAACATTTACTACAACTTTTGCGATTCCACAAGAGATGCCTTCACGTATACCTATTGGTTTACCTATTAGTGGAACGACAGTT	Tu3298.pseudomolecule.1	135570	135795	+	Tu3298_135
NZ_CP035288	249073	249287	0	0	0	0	85	81	0	0	1	85	0	EQW00_01220	482	EQW00_01220_482	ATTTAAATCAACCTAAACTTACTGCTGAACGTTTTATTCAGTCACCTTTTAACAATGAAATGCTTTATCGAAGCGGTGATTTAGTTCGTCTTCAAGAAGATGGCTATATTGATTATATTAGTCGTATCGATAAGCAAGTTAAAATACGCGGTTTTAGAATAGAATTATCAGAAATTGAAAAAGCATTAGAAGCTATACGTGATATTAATAAAGCT	Tu3298.pseudomolecule.1	135877	136092	+	Tu3298_135
NZ_CP035288	249368	249591	0	0	0	0	77	72	0	0	1	77	0	EQW00_01220	483	EQW00_01220_483	ATTAAAAGATATTTTAAGTGAAACATTACCTGAATATATGGTACCTGTGCATTTTATGAAGGTGGATCGTATACCTATCACGATGAATGGGAAATTAGATGTGCGTTCATTACCTGAAATTAATCTAAAGAATAATAGAAATTATGTAGAACCACGTAATGATATTGAACGTACCGTTTGCCGTATTTTCGAAGAGATTTTACATGTTGATCAGGTAGGTGTTA	Tu3298.pseudomolecule.1	136172	136396	+	Tu3298_135
NZ_CP035288	249668	249890	0	0	0	0	74	80	0	0	1	80	0	EQW00_01220	484	EQW00_01220_484	AAAACGTCTTAAAGTAGGTGATTTAATGAAATCGCCTACTGTAGAGCAACTTGGACAACAAATTGAAGAACTGCAAAATGATGTCTATGAAGTGATTCCCAAAGCAAATGAATCGTATCAATATGATTTAAGTGCGTCTCAAAAAAGTATGTATCTTTTATGGAAGGTCAATCCTAAAGACACAGTGTATAACATTCCATTCTTATGGAGATTATCTTCTGAA	Tu3298.pseudomolecule.1	136472	136695	+	Tu3298_135
NZ_CP035288	249966	250191	0	0	0	0	77	79	0	0	1	79	0	EQW00_01220	485	EQW00_01220_485	ATTGATGACAATGAAGTTAAACAACGTATTGCGACACATGTTTCACCTGATTTTGAAGAGGTAACGACATCTCTAACGAATGAGCAAGATATTATTCAATCATTTATGGAACCGTTTGATTTAGAACAACCAAGTCAGATGCGAGTTAAATATATACATGGACCACAACAAGATTATTTATTTATGGATACTCATCATAGTATTAATGATGGTATGAGTAACACGA	Tu3298.pseudomolecule.1	136770	136996	+	Tu3298_135
NZ_CP035288	250266	250490	0	0	0	0	77	81	0	0	1	81	0	EQW00_01220	486	EQW00_01220_486	AGTGAGTGGATGGTGCACAGAGACTTATCTAAACAACGTCACTTTTGGTTACAACAATTTGAAAATCAGGTTCCAATATTAAATATGCCTACGGATTATCCTAGACCAAGTATTAAAACAACCAACGGTAATATGTTGACATTTCATTACAATCGTCAAATCAAACAGCAATTGAAATCTTATGTAGAACAACATCAAGTGACAGACTTTATGTTCTTTGCTAGT	Tu3298.pseudomolecule.1	137070	137295	+	Tu3298_135
NZ_CP035288	250574	250791	0	0	0	0	85	85	0	0	1	85	0	EQW00_01220	487	EQW00_01220_487	TACTGAAAATATGTTAGGTATGTTTGCTAATACACTTGTATATCGTGGTCGACCTCATGATCAAAAGACATGGGATCAATTGATGGCTGAGATGAAAGAAATGTGTCTAGGGGCATATGAACATCAAGAATATCCTTTTGAAAGCTTAGTCAATGATCTTGTTGATGAAAGAGATGCTTCACATAATCCGTTATTTGATGTGATGCTCGTACTTCAAA	Tu3298.pseudomolecule.1	137378	137596	+	Tu3298_135
NZ_CP035288	250868	251090	0	0	0	0	77	75	0	0	1	77	0	EQW00_01220	488	EQW00_01220_488	TGATTTGTCATTTATTATTGAAGAAGATCAAGATGACTATGTCATCAATATTGAATATAATACAGATTTATATAAACAAGAGACCATTCATCATATTGCTGAACAACTTCAAATGATTATTAAACATGTAATATCTACCGAAAACCTAAAAATTCAAGATATTGATGAAAATGATGACTTATTAATTTGGTTGGACAAGCATGTGAATGATTGTTCTTTAGAC	Tu3298.pseudomolecule.1	137672	137895	+	Tu3298_135
NZ_CP035288	251166	251385	0	0	0	0	84	67	0	0	1	84	0	EQW00_01220	489	EQW00_01220_489	ATGAATGGACAATCGATGACGTATCAAGAACTTGATGATTATTCTAATAGTATGGCTCAAACATTGATACAAAATGGAATTCAAAAAGGGGAACGTGTAGCCCTTTTAACTGAACGAAGTTTTGAAATGGTTGCTAGTATGATTGCTGTATTAAAAGTTGGAGGTTCTTATGTACCTATTGACGTCACTTATCCCAATAAACGCATTGAATTTATTATTG	Tu3298.pseudomolecule.1	137970	138190	+	Tu3298_135
NZ_CP035288	251466	251691	0	0	0	0	79	65	0	0	1	79	0	EQW00_01220	490	EQW00_01220_490	GATAACACTGAAAATAATAAAAGGTTAAATATAGAATATGCAGGGAATTTGGAAGATGATATGTATCATATTTATACATCTGGAACAACAGGAAAGCCTAAAGCAGTATCAGTGAAACAACGTAATATATTAAATTTAGTATGTGCTTGGACAAAAAGACTCAATTTATCCGATGATGAAGTTTATCTGCAGTACGCTAATTATGTGTTCGATGCTTCAGCAACTG	Tu3298.pseudomolecule.1	138270	138496	+	Tu3298_135
NZ_CP035288	251766	251987	0	0	0	0	83	74	0	0	1	83	0	EQW00_01220	491	EQW00_01220_491	TTAGAAAAGTTAATTTCACAAGAAAATATCACCATCGCATCTATTCCACTACAGGTATATAATGTGATGCATCATTTCTATATTCCTAAAGTGATTACAGGAGGTGCGACAAGTACTCCAGCATTTGTTCAACATATTTCTAAGCATTGTGATATGTACGTTAATGCCTATGGGCCTTCTGAAAATACAGTTATCACATCTTGTTGGATATACGAAAAAGGT	Tu3298.pseudomolecule.7	251766	251987	+	---
NZ_CP035288	252069	252291	0	0	0	0	85	85	0	0	1	85	0	EQW00_01220	492	EQW00_01220_492	GGCGTTGGTATTCCAGGTGAATTATGTATTGCAGGAGAAAGTTTAACTTCAGGATATTTAAACAGACCCGAACTTTCTGCTGAAAAATTTATAAATAATCCTTTTGGGCCAGGACAACTTTATCGAAGTGGTGATTTAGCACGATTGATGCCAGATGGGCAAATTGAATTTCTTGGTAGAATAGACAAGCAAGTTAAAGTACATGGCTATCGCATTGAACTAG	Tu3298.pseudomolecule.1	138873	139096	+	Tu3298_135
NZ_CP035288	252372	252586	0	0	0	0	75	76	0	0	1	76	0	EQW00_01220	493	EQW00_01220_493	GTGCTGCATGCTTATTATGTTGGAAGTCAAGAAGACGAAAATCATATTTCACAACATTTAAATCAATATTTGCCTAAATACATGATTCCTAAGACATTAACAGCTATTAGCGAAATTCCATTAACAGGAAATGATAAGGTGGATGAGTCAAGATTACCTGTACCTAATGTACACAAAAATAAATTTGTTGCACCACGTAATAATATCGAACGAGA	Tu3298.pseudomolecule.1	139176	139391	+	Tu3298_135
NZ_CP035288	252667	252888	0	0	0	0	76	76	0	0	1	76	0	EQW00_01220	494	EQW00_01220_494	CACTAGATGCTATGGTGGTAGTATCAAAACTAAAATCAAATGGCATACACATTACAATGCAAGATGTATATCAATTTAAAACTGTTCGTTATATAGCTAATCACACAGAAAAACGCCAAGCACTACCAGAAGTAGTATTACCAGATCATCTACCACAATTACAATCTTTGGTTGAAAGACGATACCAACTAAAATCACAACACCTAACGCAATCATCTCTAG	Tu3298.pseudomolecule.1	139471	139693	+	Tu3298_135
NZ_CP035288	252966	253191	0	0	0	0	82	77	0	0	1	82	0	EQW00_01220	495	EQW00_01220_495	ATTACATGTATTGTCAGAGGTCATGATATCAATCAAGCTAAAACTAACTTGGAAAATAATTTAAATTGTTATTTTGATACGGCTCATGTGGATAAATTAATGAAGCACATTGATATTATTTTAGCGGATTTATCAGAACTTGACCATCTCATTATCGATTCAGCCATTGATACAATTATTCATGCTGGAGCTCGTACAGATCACTTTGGCGATGATGAAACATTTT	Tu3298.pseudomolecule.1	139770	139996	+	Tu3298_135
NZ_CP035288	253266	253491	0	0	0	0	67	75	0	0	1	75	0	EQW00_01220	496	EQW00_01220_496	TCAACGATAAGTGTGGGTACGGTATTTGAAGTACATCAAGACGATATTACATTTTCTGAAAAAGATTTATATAAAGGCCAGTTATTTACATCACCATACACTAAAAGTAAGTTTTATAGCGAGATTAAAGTGTTAGAAGCGGTTAATGAAGGTTTAGCAGCTCAGATTATAAGATTAGGAAATCTGACAAGTGCTTCTACTGGACCATTAAATATGAAAAATTTAA	Tu3298.pseudomolecule.1	140070	140296	+	Tu3298_135
NZ_CP035288	253566	253791	0	0	0	0	74	85	0	0	1	85	0	EQW00_01220	497	EQW00_01220_497	AAAGTTGAATTTTCATTTATCGATGTCACAGCGCGCCATATTATTAAATTGGCAAGATCCAATGCAATACCTATTATTTATCATGTATACGCACCATGTTCGATAACTATGAAACAAGTAATTGACAATGCCAAAGGGTCAGAAATGACTGTAGTAAGTGATAGTGAGTTTGAACAGAAATTACATGAATTAGGTATGCATGAATTGATTGGTCTTAATAGTAATG	Tu3298.pseudomolecule.1	140370	140596	+	Tu3298_135
NZ_CP035288	254168	254391	0	0	0	0	72	84	0	0	1	84	0	EQW00_01225	498	EQW00_01225_498	AGAGATACGAAGTTCTTGTCATATATACGTGAGTATTTCGTATAGTTATCCTTATATCGTTTGTATAATAGATAATCAGCCTATTGGTATTGATATCGAAGAAATGAAAGACTTTGATTATAAATATTTGGCGAAAAATTTTACAACAAATGAATTTAACCAAGTGACTACACTTAAAGATTTTTATGAAATTTGGACTAAGAAAGAAAGTTATACAAAACTCA	Tu3298.pseudomolecule.1	140972	141196	+	Tu3298_136
NZ_CP035288	255068	255291	0	0	0	0	81	76	0	0	1	81	0	EQW00_01230	499	EQW00_01230_499	AAGAACAATCAGAAGTAAGTGCATCACATTCTATTGAGATGCAACACAAAAATCAAGAAACTCAACAAACTGAGAATAAAGATAATAAAACTAACCATTCAGAAACAATTGATAAGACTCCAACTATACATAACAATGGCTACTCATATCATGAGACACCTAGTACTGACGTTAAATCTAATGAAGACAAACAAATTGATAGTCAATCCAATCAACCTCAGACA	Tu3298.pseudomolecule.1	141871	142095	+	Tu3298_137
NZ_CP035288	255366	255591	0	0	0	0	76	75	0	0	1	76	0	EQW00_01230	500	EQW00_01230_500	AGAAGAAACTAGAAAGAATGAAAATGCAAAGAGCCTAGTACAACCCCAACAAGATGATAAAACAACATCTGAACAAACAAAAATGAAAGAATCACGTGAACAGGAGATTACAAACGAGCAAAAGCAGTTACAAAGTAAAGATGTAAAAAATGCTCAACAAGAAAATCAAAATATAGACCAAGAAAAATCTCAAGAAAAAATTAAAGTCCAACAATCGAACATCGAA	Tu3298.pseudomolecule.1	142169	142395	+	Tu3298_137
NZ_CP035288	255667	255890	0	0	0	0	63	74	0	0	1	74	0	EQW00_01230	501	EQW00_01230_501	GGGACTGCATCTGAGAACGTTTCAGAACAGCATATAACAGCAAAAGATGGAGGTGTTACACGAAATAATCGTGGAGATAAACATTTAAATCAAGAAAAGCCAACAACATCATCAGATAAAGAACTTAAAGTGGATGACATAGACAAAGATCTTTCCACAAAAGAATCTCCTGAAAATGAAAAAGATGATTCTAGAAAAGGGATTAAAGCACTCACTAAAAACTC	Tu3298.pseudomolecule.7	255667	255890	+	---
NZ_CP035288	255966	256191	0	0	0	0	71	85	0	0	1	85	0	EQW00_01230	502	EQW00_01230_502	ACAAAAAGAATATAAAAATCATGATCCTATTATTCTTGTACACGGCTTTAATGGTTATGCATCAGGAACTGGTCCCGTTACAGGAAAAGGTAACTATTGGGGTGGTAACCGTCTCAAAATTATTCAAGATTATAGAGCTAAAGGTTATAACGTGATGGAAGCAAGTGTAAGTGCATTTGGCAGTAATTATGATAGAGCTGTAGAATTGTACTATTACATTAAAGGT	Tu3298.pseudomolecule.1	142769	142995	+	Tu3298_137
NZ_CP035288	256274	256491	0	0	0	0	68	78	0	0	1	78	0	EQW00_01230	503	EQW00_01230_503	ATTGGAAGCCTGGTCAAAAAATTCATCTCATTGGGCATAGTATGGGTGGTCAAACAATTCGTTATCTTGAAGAGTTATTACGACATGGTAGTCCAGAAGAGGTAGAATACCAGAAACAACATGGTGGTGACATTTCTCCGTTATATAAAGGTGGACAAGATAATATGATATCGTCTATTACTACTATTGCCACACCACATAATGGCACCCATGCTGCA	Tu3298.pseudomolecule.1	143077	143295	+	Tu3298_137
NZ_CP035288	256566	256789	0	0	0	0	85	82	0	0	1	85	0	EQW00_01230	504	EQW00_01230_504	TCATGTTGATGTTGGTTTAAGTCAATGGGGACTTAAACAAAGAGAAGACGAAACATTAGCTCAATATATTCAACGTGTGAAACAAAGTAAATTATGGACAACAAAAGATAATGGATTTTATGATTTAACTACTGAGGGTACAGATATCTTAAATCAAAAAACATCCTTAAACCCCAATATTGTTTACAAAACATATCAGGGTGAATCTACAAGACCAGGTCCAA	Tu3298.pseudomolecule.1	143369	143593	+	Tu3298_137
NZ_CP035288	256866	257090	0	0	0	0	71	84	0	0	1	84	0	EQW00_01230	505	EQW00_01230_505	CAAAGCGTGGAGAGAAAACGATGGACTAGTGTCTGTCATCTCTGGGCAATATCCATTGAACCAAGCGCATACGTCTGCGACAGATCAAGTTCAAAAAGGAGTATGGCAAGTGACACCAGTTAAACATAATTGGGACCATGGTGACTTCGTTGGTACAGATACATCAGAAGTTCGTATCTCTAAAGAAGAATTAGAAGATTTCTGGGACAACATGTTTGAAGATAT	Tu3298.pseudomolecule.1	143669	143894	+	Tu3298_137
NZ_CP035288	257619	257841	0	0	0	0	79	85	0	0	1	85	0	EQW00_01240	506	EQW00_01240_506	CGTCTAGTAATGCTCATCGCTATTGTATTTATTATTGGGGCACTGATTCTTGCTGCATCAACCAATTTAGCATTATTAATTATTGGACGTTTAATTATTGGTTTAGCAGTGGGTGGTTCGATGTCTACGGTACCTGTTTATTTAAGTGAAATGGCACCGACAGAATATCGTGGCTCACTAGGTTCACTTAATCAACTAATGATTACAATTGGTATTTTAGCAG	Tu3298.pseudomolecule.1	144424	144647	+	Tu3298_138
NZ_CP035288	257916	258141	0	0	0	0	74	85	0	0	1	85	0	EQW00_01240	507	EQW00_01240_507	GTTATTTTACTTGTGGGTATTTATTTTATGCCTGAGAGTCCAAGATGGTTACTTGAAAATAGAAACGAAGAAGCCGCTCGTCAAGTGATGAAGATTACTTATGACGATAGCGAAATTGATAAAGAACTTAAAGAGATGAAAGAAATTAACGCTATCTCTGAATCTACATGGACAGTCATTAAATCACCATGGTTAGGTAGAATATTAATTGTAGGTTGTATATTTG	Tu3298.pseudomolecule.7	257916	258141	+	---
NZ_CP035288	258222	258441	0	0	0	0	85	76	0	0	1	85	0	EQW00_01240	508	EQW00_01240_508	GCGGCGTCTATATTAGGTTCAGTTGGTATAGGAACTATTAATGTTCTTGTAACAATAGTTGCCATTTTTGTAGTAGATAAGATTGATCGTAAAAAACTACTTGTTGGTGGTAATATTGGTATGATTGCCTCATTATTAATTATGGCAATCTTAATTTGGACAATTGGAATTGCTTCATCAGCGTGGATTATTATTGTTTGTTTATCATTATTTATTGTAT	Tu3298.pseudomolecule.1	145027	145247	+	Tu3298_138
NZ_CP035288	258923	259138	0	0	0	0	75	83	0	0	1	83	0	EQW00_01245	509	EQW00_01245_509	AGACTTTAACATCGTTAGACGGTCAAAAGTACGGTGCGTATAAGCAAATAAAAGACCTATACGAATTTAATTTATTTAAACTACGTATTGACCATATCCAAGCTGATCCATTTGCGCCACCATCTAAGATGAGTGTTGTTATAGATCGCCAACAAGCAAAATTTCCTGATTCTTTATTAAATTCTGAACTGAAACAACGGGCTGTGAGTGATTACT	Tu3298.pseudomolecule.1	145728	145944	+	Tu3298_139
NZ_CP035288	259216	259441	0	0	0	0	82	73	0	0	1	82	0	EQW00_01245	510	EQW00_01245_510	TGTGGCCAAGAAATCTTAGAGCGTACCGCAGTAGTAATTAAGAATCGTCAAATTGAGGCACGTATTGAAGTTGGATTACCAGCACGAGGACGTACCATATTAGGTAGAATAGCAAGACATACACTTATTAATGTATTACCTCAAATAGTAGAACATGCCTTATGTTATCGCAACATTAATGTTTCACAATTGGAACAACAAGTTGAATTAATGATAGATCAAGAGG	Tu3298.pseudomolecule.1	146021	146247	+	Tu3298_139
NZ_CP035288	259517	259741	0	0	0	0	78	82	0	0	1	82	0	EQW00_01245	511	EQW00_01245_511	GTGTTTCAGATCTCCCTATGAATAACGCTATTGAATTTAAAAGTCCTAAACAATATGAGATTGTAATGAAACTATCGAGTGGCAAAGTTATTAAGGGTATGGGTATTCCCAAAGGCATTACACTAATAGTTGGAGGCGGTTATCATGGTAAATCAACATTACTTGAAGCGTTAGAACGAGGTGTATATAATCATATTGCTGGTGATGGTAGAGAATATGTGATTA	Tu3298.pseudomolecule.1	146322	146547	+	Tu3298_139
NZ_CP035288	259816	260040	0	0	0	0	72	65	0	0	1	72	0	EQW00_01245	512	EQW00_01245_512	GATCATTTGCCAGGTGAAAAAGATACTACACATTTTTCAACTGAAAATGCGAGTGGTAGTACGTCTCAAGCTGCAAATGTCATGGAAGCTTTAGAATCACAAGCATCATTGTTACTCATTGATGAAGATACATCTGCAACGAATTTCATGATTCGTGATGGTCGTATGCAACGTTTAATTGCTCCCGAAAAAGAGCCGATTACACCCTTTTCTAATAAGGTAAAA	Tu3298.pseudomolecule.1	146621	146846	+	Tu3298_139
NZ_CP035288	260117	260337	0	0	0	0	79	85	0	0	1	85	0	EQW00_01245	513	EQW00_01245_513	AAGTATTGATGATGGATGAATATGTGTTGAAAGATGTTACGCAACATGCTAAAGACATTGCGCAGTCAGACGGTTATCAAAGAAGGCTTTCTTCTCACTATCAGTTCGGTCACATTCCATCAAGAATTCCGTTGAGAGCGAGTTTTAATCAAAAAGGGAAACGTGATCGCTTTAAAGCTAAAGGATTGAATGTAGTAACGTATGGTAAGGAAACTATTCAT	Tu3298.pseudomolecule.7	260117	260337	+	---
NZ_CP035288	260766	260991	0	0	0	0	77	74	0	0	1	77	0	EQW00_01250	514	EQW00_01250_514	GAGATGAACAGTGGAATCAATCTTATGAGGCATACAATTTTAATATTAATGGCTACGTATTTAAAAGTAGGTTAGCTAAGAAAACAACAAAGAAAAAAGGATATTTTTTATCGCTTTGGGAAAAAGATAAAACAAAGAAAAATCGAGCATTTGACTATGAGTCATTTCCTGGGAAATTAATTGTACACGTGATGGATGATTCTCAAGTAGGTCAGTTTATTTTTCC	Tu3298.pseudomolecule.1	147571	147797	+	Tu3298_140
NZ_CP035288	261466	261691	0	0	0	0	85	85	0	0	1	85	0	EQW00_01255	515	EQW00_01255_515	ATATTTATGATTTTTGTGCTCATTATAGGAAAAAATCAACGGAACGCTTTTTTTAGAGATGTTAATCAGTTGGTATCGCATCCCGTGCAACTTATTGCCATCATAGTTGCAGGGTATGTTATTACCGTGAATTGGGGGACATTTATTTGGGCAGTATCTAATGGTCACGTGCTACAATCTAGCTTAGGTTACTACATTAACCCACTAGTGAGTATCGTCTTGGCGC	Tu3298.pseudomolecule.1	148271	148497	+	Tu3298_141
NZ_CP035288	261769	261990	0	0	0	0	85	85	0	0	1	85	0	EQW00_01255	516	EQW00_01255_516	ACAATAAAAATCGGTGAATTTCCATTTATTTCACTTCTGTTAGCATTTTCTTTTGGTATTTATGGTTTACTAAAAAAGATTGTGCATATCGATGCGATAAGTAGCATCACTATTGAATGTATTGTTACTGCACCAGCCGGTTTAATCTATGTTATTTACCTATGGCAGCAACAACACATAACATTTGGATTAAATATATCATCATTTTGGCTACTATTTTCA	Tu3298.pseudomolecule.1	148574	148796	+	Tu3298_141
NZ_CP035288	262441	262663	0	0	0	0	85	32	0	0	1	85	0	EQW00_01260	517	EQW00_01260_517	TTGTAGTAGTCGGAACTCATAGACAAATCATTTGTAAAACATTTAGCTGTTGCTTCAATTGTATCTTTGTTTAATTGGTTAGAGATATCAGTTTGAGTATACGTTGAGTAAATTTCAATTGCACTTTCTAAATGATGATTGATGTAATGAATGGCCTTTTGAATGACTTTCAGAAACTTTTTAAGTTTGACCTCACTCGTATTTAATACTTCAGGTGTAGTAA	Tu3298.pseudomolecule.1	149246	149469	+	Tu3298_142
NZ_CP035288	262741	262966	0	0	0	0	77	73	0	0	1	77	0	EQW00_01260	518	EQW00_01260_518	GCTTCAAGAATTTCAAAATTTTCGAAAATGAGTGTAGCAGCATCAGCTTTATCAGTTAAAAGTGCATCAGTATGATAAAAGCTATGATTAACTGGTGTGATGTCACCCTCTTTATATGTGCCACCATCTGCTTCAATCATCGTTTTAGCCATGGCAATACCACCTGGACCGGGAGCGCCAGGATATTGAAGCCGTTTACCGATTAAATCTTTGGGGCGAGCGATAT	Tu3298.pseudomolecule.1	149546	149772	+	Tu3298_142
NZ_CP035288	263691	263915	0	0	0	0	85	82	0	0	1	85	0	EQW00_01265	519	EQW00_01265_519	AAGTACAATATTCATAGTCCACCAGCGCTTTTGTGTAACATAGCCAGCTGCGTATAATATGGGCGCTGGTCCACTACTATAGTGTGTTGTTGATGCCAGTAAGTTACCAAAGAACCCTAACATTAATGCACTGAATAATGGCGGTGCACCCGAAGCGACTGCAACACCGAGTAACGCGGCGTACATGGCGCTGACATGTGCTGTTGCACTTGCGAATAAATAATG	Tu3298.pseudomolecule.1	150437	150662	+	Tu3298_143
NZ_CP035288	263991	264213	0	0	0	0	77	77	0	0	1	77	0	EQW00_01265	520	EQW00_01265_520	TTTGCTTAACCATGGGATAAAGCCTAACTTGTTTAATTGTTCTGCCATTAATACAAGAACTGAGAACCAAACGAGTGTATTCCATGCTCCTGTTTCATTTAAAATATCTGACCACGCTAATACACCTGTTAATAATAACAATGCTAAAGCAATAAATGCAGTGAGCGTGGCATCAACATTAATGAAGCTTCCTAATACCCACAAAGCCAATGCTATGATAAAG	Tu3298.pseudomolecule.1	150737	150960	+	Tu3298_143
NZ_CP035288	264293	264513	0	0	0	0	41	84	0	0	1	84	0	EQW00_01265	521	EQW00_01265_521	GCGTTTCTTTAACAGTTGGTGGGTATAATTTATAAATAATGAAAGGGACAACGATGAGGGAAATCAATCCGGGTATAATAGCAGCAACAAACCAATTCATCCATGTAATTTGAACGTGTGCCGTTTTTTCAGCTAAACTTTGTGCTATAGGGTTACCGGCCATAGCTGTTAAAAACATAGCTGAAGTAATTAAATTACCTTGGAACTCAGTAAAGATTAAA	Tu3298.pseudomolecule.1	151039	151260	+	Tu3298_143
NZ_CP035288	264591	264815	0	0	0	0	76	85	0	0	1	85	0	EQW00_01265	522	EQW00_01265_522	CATAATACCACCAGCACGTGCTGTATTACTTGGCGTAGCAGGAGATAAGATAAGATCAACACCAACAAGTGAATAAGCCAAACCAAGCGTTTTCTTTCCAAATAATTTAACGAATTGCAGAGCAATACGTCGACCTAGCCCTGTTTTTACAAATCCTCTTGAAATGAAAAAGGCCATTGCAATAAGCCAAATACTACTATTACCGAAGCCTTGAACGGCAGTTTT	Tu3298.pseudomolecule.1	151337	151562	+	Tu3298_143
NZ_CP035288	265421	265632	0	0	0	0	81	74	0	0	1	81	0	EQW00_01270	523	EQW00_01270_523	TGCAATACGTGGTGCGCAACTTGGTAAAAATGTTGCAGTCATTGAAAAAAATAATGCTGGAGGCACGTGCTTAAATGTAGGTTGCATCCCCTCTAAAACGTTGTTAGAACACGGCGAGAAAGCACACAGCATACGAGTTGCAAACGATTGGGGAATCACAACGAAAGACTTAAAAATTGATTTTACTCAATTTGTCCAACGAAAAAAGAAAG	Tu3298.pseudomolecule.1	152166	152378	+	Tu3298_144
NZ_CP035288	265722	265941	0	0	0	0	18	31	0	0	1	31	0	EQW00_01270	524	EQW00_01270_524	TTAAAAGTGGACGTTAATAATGAAACGTATCAAGCGAAAGATATAATTTTAGCAACTGGCAGTCAGCCGTTCATTCCACCAATTGATGGGTTAGATCAAGTCAATTATGAAACAACCGATACATTTTTCGATTTAGAGAAGCTACCAAAACAGTTAGCGGTTATCGGTGGGGGTGTGATTGCAACAGAACTCGCATCCTCAATGGCTGATCTTGGAGTTA	Tu3298.pseudomolecule.1	152467	152687	+	Tu3298_144
NZ_CP035288	266016	266241	0	0	0	0	85	81	0	0	1	85	0	EQW00_01270	525	EQW00_01270_525	CATTTAGATAATCAAGGTATTAAGATACTGACGAAAGCAAAGATAAAACAAGTTAAGGAATCGAAAATAATATTAGATGGGCAAGATGATGTTAGCTTTGATACCCTTCTTGTTGCAACAGGTAGACAACCGAATACGCAAGTTGCAAAAGATTTAAATTTGGAAATGGATGGTAAATTCTTTAAAGTCAATGAACATTATGAAACGAGTCAAAAACATGTCTATG	Tu3298.pseudomolecule.1	152761	152987	+	Tu3298_144
NZ_CP035288	266318	266540	0	0	0	0	85	83	0	0	1	85	0	EQW00_01270	526	EQW00_01270_526	AATGAACAAACAGCCGTCACTTGTGCGTCAAGAAGATATTACGCGTTGTATATACACAAGACTGGAAGCAGCATCAGTTGGGTTATCAGAAGCGCAAGCTAAAGAGGCTGGTTATGATGTGAAAGTGACTCAATCAGCATTTCAAGGGAATGCAAAGGCGTTAATCAAAGGAGAAAATGAAGGATTTATTAAACTTGTCGTTGATAAAAAGTATGGAGAGGTT	Tu3298.pseudomolecule.1	153063	153286	+	Tu3298_144
NZ_CP035288	266916	267141	0	0	0	0	77	45	0	0	1	77	0	EQW00_01275	527	EQW00_01275_527	CTCAATTAAATGATGATGACTATATTACAAGTACACACCGTGGTCATGGGCATGCGATTGCAAAAGGATGCGATTTAAATGGTATGATGGCAGAAATTATGGGTAAACGTGACGGATTAGGTCACGGTAAAGGTGGCTCAATGCATGTTGCAGAAATTGACAAAGGAATGCTCGGTGCGAATGGTATTGTCAGTGGTGGTTTTGGGTTAGCAATTGGTGCAAGTAT	Tu3298.pseudomolecule.1	153661	153887	+	Tu3298_145
NZ_CP035288	267219	267439	0	0	0	0	82	81	0	0	1	82	0	EQW00_01275	528	EQW00_01275_528	ATGAAGGTCTTAATTTTGCTTCAATTTTAGATTTACCTGTTCTTTTTATATGTGAAAATAACCAATTTGCTGAAGGAACTACACATGACTACGCAAGTGCTTCTGAAACAATTGCAGAGCGTGCTGCGGCTTATAATATGCCGGGTGTACGTGTTGATGGCATGGATGTTGTGGAAGTATATAAAGCAACACAAGAGGCTGTAGAACGCGCTAAAAAAGGT	Tu3298.pseudomolecule.1	153964	154185	+	Tu3298_145
NZ_CP035288	267868	268091	0	0	0	0	75	64	0	0	1	75	0	EQW00_01280	529	EQW00_01280_529	TAATTGGTACTGATGTCTCAGGTGGTGCAAAAGTAGACCACATCAAAGATGACGATACATTCGGTGGTGTATTTGGTGTAACAAAAGGACTTGCAAAAAAATATAGTCGTAAACGTGTAATCGATACACCAATTGCTGAACACATTACATTGAGCACGGCAGTAGGAGCTGCTGCGACAGGGCTACGTCCAATTGCTGAACTCATGTTCAACGACTTTATTGGA	Tu3298.pseudomolecule.1	154613	154837	+	Tu3298_146
NZ_CP035288	268167	268391	0	0	0	0	74	80	0	0	1	80	0	EQW00_01280	530	EQW00_01280_530	GTTGTACGTACTGTTCATGGAGCAGGGGCAAGCGCTGCTGCACAGCACTCTCAGTCTTTATATAATATGTTTGCAGCAATTCCAGGAGTTAAAGTTGTTGTTCCATCTAATCCATATGATGCGAAGGGTCTACTGATGTCAGCTATTCAAGAGGACAATCTTGTTGTCTTTTCAGAAGATAAAACATTATTAGGACAAAAAGGTAATGTTCCTGAAGAACCTTAT	Tu3298.pseudomolecule.1	154912	155137	+	Tu3298_146
NZ_CP035288	268468	268684	0	0	0	0	49	79	0	0	1	79	0	EQW00_01280	531	EQW00_01280_531	CTGTAGCGGAAGAAACTGCTGAAAAACTTGCAGAAGACCAAGTATCAGTTGAGGTCATCGATTTACGCTCAGTGTCACCATGGGATCAAGAAACAGTTTTAGATTCTGTGAAGAAAACGGGTCGCCTAATTGTTATTGACGAATCTAATCCACAGTGTAACATTGCTGGAGACGTTGCTTCAGTGATTGGAGATGTAGGATTTGATTACTTAGATGG	Tu3298.pseudomolecule.1	155213	155430	+	Tu3298_146
NZ_CP035288	269016	269236	0	0	0	0	77	74	0	0	1	77	0	EQW00_01285	532	EQW00_01285_532	AGTGCAAGCCGGAGAAGATGCAGAGGTTAAAGCGGTATTAGGTATAATTGGAGAAGAAGGGGAAGCTATTGATAAAGATGAAGATGATTTAGCATCAGAAAAAGTAAAAGAAGACAACGAGCATGAGAAGGAAACGCAAGAAGTTAAAGATACATCACAACAGTCTTCCGATAATAAAGATAATTCGCCTAAAAGCGCAGCACGAGAAAGAATCTTTATCT	Tu3298.pseudomolecule.7	269016	269236	+	---
NZ_CP035288	269318	269541	0	0	0	0	74	85	0	0	1	85	0	EQW00_01285	533	EQW00_01285_533	CAAAACTAGATATTCAACGTGTTGAAGCAAATGGGTACGACTATGCTAGTGATACGACATCTAATGAAGATACAAGTCATGTTCCAACACAGACTGTGGATACAAGTGCGATTGGTGAAGGATTGAATCCTATGCGTCAACGTATTGCTCAAAACATGAGACAAAGTCTTAATAGTACTGCTCAATTAACATTACATCGTAAGGTTGATGCGGATCGCTTGCTA	Tu3298.pseudomolecule.1	156063	156287	+	Tu3298_147
NZ_CP035288	269616	269840	0	0	0	0	76	76	0	0	1	76	0	EQW00_01285	534	EQW00_01285_534	AGCTAAAGCAGTAGTGCTTGCACTTAAAGAATATGGGGCAATGAATGCTCGCTATGAACAAGGCGAGTTAACTGAGTATGAAGATGTTCATTTAGGAATCGCAACGTCTCTAGATGAAGGCCTTATGGTGCCAGTGATTAATCATGCAGATACAAAAAGTATCGGCACTTTAGCCCATGAAATTAAATCATCGGCTGAGGCTGTTCGGGAAGGAAACACAGGAGC	Tu3298.pseudomolecule.1	156361	156586	+	Tu3298_147
NZ_CP035288	270872	271096	0	0	0	0	85	81	0	0	1	85	0	EQW00_01290	535	EQW00_01290_535	GCATAATGGTGTATCTAATGAAGCAAAGGCACAAACAGCACACAGTTACTGGTATAAATATAATGGTTATACTGCATCGGGTGGCGACTTTGTACTTAGCAATTCATTTTATCAAGGTTTAAAAGCTGGAAACGTTACATTTAATGGTATTAAGGTAAATCAAAAATATGAATCTAAGACTGCTACTAAAAAAATATACGATCAGACATTTCAACAAATTAATGG	Tu3298.pseudomolecule.1	157135	157360	+	Tu3298_148
NZ_CP035288	271647	271872	0	0	0	0	85	85	0	0	1	85	0	EQW00_01295	536	EQW00_01295_536	ACTGATGCAGTTTGTAAACTTTTAAGACCACCTGCAATTGTCATAGCAACTGAAATCGCCCCAATAAGTAGACCCCATAGGACTTTATGTTTTAAAGTTGGATTGATAGAACCACCTGTAGCCATACCTGCAACAATATGCGTAGTTGAATCAGCACTTGTTACAATAAAGATGAAAATAAGTACAATAGCTAAGGAACTAGTGACTTCCGACAATGGAAAATGTG	Tu3298.pseudomolecule.1	157909	158135	+	Tu3298_149
NZ_CP035288	271947	272172	0	0	0	0	76	82	0	0	1	82	0	EQW00_01295	537	EQW00_01295_537	AGTTTAATAGCTGTACCTCCAAAACCTGCAATCCATGTAAACGAAATTAGAGGAGGAATAATGAGTACACCTACGACAAATTCTCTAATTGTACGTCCTCGAGATACTCTTGCTACAAAGCCCCCAATAAAAGGAGACCAAGAAATAACCCAAGCCCAATAGAAAACAGTCCACTGTTGAATCCAACTATCATCTCCTGAGTATGGATTTACGCGTAAACTATATT	Tu3298.pseudomolecule.1	158209	158435	+	Tu3298_149
NZ_CP035288	272247	272472	0	0	0	0	80	80	0	0	1	80	0	EQW00_01295	538	EQW00_01295_538	AAAATAAATATAAGTAAAATAGCACCTAATAAAATATTTAAATTACTTAACCATTTTACACCGTGATTTAAGCCAGTTAATGAAGATCCTAAAAATATGGCTACCATCAAAATAGTAATTAAGATTTTAGTGAAATTATTATTAGGAACATCAAAGAGATGGTTTAATCCACCACCGATTTGCATAATTCCCAAACCAATCGACGTAGCAATTCCCATGACGGTTG	Tu3298.pseudomolecule.1	158509	158735	+	Tu3298_149
NZ_CP035288	272548	272772	0	0	0	0	81	76	0	0	1	81	0	EQW00_01295	539	EQW00_01295_539	TTGAAATAAGCCCGTTACGTTGTTTTCTAAATTGAAAGTATGCAACGATTAATCCTGAAATTGCAAATATTGACCATTGTGAAATACCCCAATGGAAGAATGTATATCCCATCGCAACACGTGCTGATTCTTCAGAGTGATCTGCAATTTTTCCAGGGAAGGGTGAATGGAGATAATGCGTTAAAGGTTCTGCAACACCCCAAAAGACTATACCGACGCCAAGAC	Tu3298.pseudomolecule.1	158810	159035	+	Tu3298_149
NZ_CP035288	273272	273491	0	0	0	0	36	73	0	0	1	73	0	EQW00_01300	540	EQW00_01300_540	CGATTCTCAACGCAGACTTCAATTATAAAAAATGACGCTCAGCAACCTGTTGGTATGATATCGAAAGTGTATAAAAATTTTATTCAAAAATGTATTGGTTATTTGACCTTAGGTTTAAAATTAAATCAATATGAGATATGTGATGTGAATAATAATAGTGTAGCTTATATTAAGGTATCGCGATATATGGAGAAAAAACATTTTAAAGTTGAATATCATG	Tu3298.pseudomolecule.1	159534	159754	+	Tu3298_150
NZ_CP035288	273899	274122	0	0	0	0	84	71	0	0	1	84	0	EQW00_01305	541	EQW00_01305_541	TGCTTCAGTTAATCCTTTTACGATATCTTCAACGGACATTGAAGATTGTTGAGAATGATTGATTGTTTGTTCAGGAATCAAAGGCACGTGTATAAATCCCAATAATAAGTCAGGGTAAAAATGGTCTGCCATATATCCGAGTTGATATAAGATATGATTACATACAAATGTTCCAGCGGAATTAGATAGTCTGCTAGGAAGACCAGCCTTTTGAATTGCCATTG	Tu3298.pseudomolecule.7	273899	274122	-	---
NZ_CP035288	274197	274422	0	0	0	0	73	73	0	0	1	73	0	EQW00_01305	542	EQW00_01305_542	TGTCCTTGATTATCTTTAATGCGTGCGTCATCTATATTTATACCTACACGCTCAGGAGTGATTTCACTACGACCACCTGCTTGTCCGATAGCTAGAGCAACATCATAATTTTTAGATTTTAACACTTTAGCAATCATATCCGCAGAGTCATGAAATACTGTAGGAAGTATCAATCGATCAATTTTATGACAGCCAATTTTAGTTTCCAAATGGCTAACAGCCTCTA	Tu3298.pseudomolecule.1	160459	160685	+	Tu3298_151
NZ_CP035288	274947	275172	0	0	0	0	60	82	0	0	1	82	0	EQW00_01310	543	EQW00_01310_543	AATACGTTCGTCAAATACATACATCTTACCATCCCAATATTGCCCTTTAGTTTCAGGGTCTTTACCGTATGTAGCAATACCACCATGCAACTGACCTACGTTTTCAAATCCTTCTTTTACTAACCAACCAGAAAATTTTTCGCAACGAATGCCACCTGTACAATATGTGACAATATTTTTTCCGTCGAGTTGTTCTTTATTATTACGCACCCATTCAGGTAAGTCA	Tu3298.pseudomolecule.7	274947	275172	-	---
NZ_CP035288	275247	275472	0	0	0	0	58	68	0	0	1	68	0	EQW00_01310	544	EQW00_01310_544	TAATATAACAGTATTTTCATCTTCTAATGCGGCTTTAAATTCTTTAGGAGAATAGTATTTACCGGTAATTTCACGTGGATTAATATCTTCTTCTAAGTCGAGTGCAACAATTTCACGTCTTGGACGCACGTGCATCTTTTTAAACGCATGACTTTCAGCTTCATCAATTTTAAAAGTTAAATCAGCAAAACGATTATCTGCATGCATATGCTCTATATATTTATCA	Tu3298.pseudomolecule.1	161510	161736	+	Tu3298_152
NZ_CP035288	276122	276343	0	0	0	0	73	81	0	0	1	81	0	EQW00_01315	545	EQW00_01315_545	AGTTAATCCCGCAACAAAAGAGGTTACAACAAAATTTCAGTCTGTTAAAGATAATCCGGCAGCGATTAAAGTACATAAAGATGGTCGTTTATTTATCTGTTATCTAGGTGATTTTAAGACAACTGGAGGCATATTTGCGACAACAGAAAAAGGTGAACAAATAGAAGAAATTATTTCTGATTTAAATACAGAATATTGTATTGATGACATGGTTTTTGACAG	Tu3298.pseudomolecule.1	162391	162613	+	Tu3298_153
NZ_CP035288	276422	276647	0	0	0	0	74	70	0	0	1	74	0	EQW00_01315	546	EQW00_01315_546	CTTTAAGACGGTTACGCCAATTATTCAAAATATTTCTGTGGCGAATGGTATTGCTTTAAGTACGGATGAAAAAGTGCTATGGGTAACTGAAACTACAACTAATCGACTTCACCGAATCGCATTAGAGAATGATGGTGTGACTATTGCACCATTTGGAGCGACAATACCATATTATTTTACAGGTCATGAAGGACCGGATTCTTGTTGTATTGATAGTGATGATAAT	Tu3298.pseudomolecule.1	162691	162917	+	Tu3298_153
NZ_CP035288	277247	277470	0	0	0	0	82	73	0	0	1	82	0	EQW00_01320	547	EQW00_01320_547	ATACCATATTTTTCGCGGTTAATTGTTCCACTAACGATAAAACCAGTGACTTGCTGTCCATTCATTGGATTTTTACTTACACCATTAAATTCAACATCAAATGTCTCTTCATGAGTTTCACCTTTAATTGTCAAATCTCCAACTACTTGATTTTCGTTAATTTCTTTAGTTACAAATGTCATTTTATCGTTGTCTTCTGTACCAAAGAAATCGTTTGATCTTAA	Tu3298.pseudomolecule.1	163517	163741	+	Tu3298_154
NZ_CP035288	279013	279234	0	0	0	10	85	76	0	0	1	85	10	EQW00_01330	548	EQW00_01330_548	GTCCAATCTTTTTCATACTCAGCAAAGTTTTTCTCTAAAACTTCTAGGGCTACTGATACTGAAGTTGATGCTCCAGGTGATTCACCCAATAGTGCGATAACAGAGTGGTCTTTAGAGTTAACAACTTCTGTACCAAATTGAATGAATCCTTTACCGTGTTCTTTAGTATCTTTGATAACTTGAACACGTTTACCTGCAGTGTATAATTGCCAATCTTCGTCA	Tu3298.pseudomolecule.1	165291	165513	+	Tu3298_155
NZ_CP035288	279313	279538	0	0	0	0	72	85	0	0	1	85	0	EQW00_01330	549	EQW00_01330_549	ATTAAAGGTAAGTTTTTAACTGCAGATGCTAGTAATGTTGTGATGTTATAAGGTTTAACTGATTTGAATAAGTCTAAGTTAGAACCGTTTCTTAAGAATTTAGGGCCAATATTTGCAAATGGTCCAAATAATAATGTTCTTTCACCTTCGATATAACGTGTATCTAAGTGTGGTACAGTCATTGGAGGTGTGCCTGGTGGTTCTTTACCATATACTTTGACGTCAT	Tu3298.pseudomolecule.1	165591	165817	+	Tu3298_155
NZ_CP035288	279613	279838	0	0	10	0	84	77	0	0	1	84	10	EQW00_01330	550	EQW00_01330_550	TCTGGGATACCAGTTTTTTGTAATAGTGGAATAGCGCCACCGCCTGCACCGATAAATACATAATCAGCTAGAACAGTTTCAACGTCTCCAGAATTACGGTTTTTAACTTTAACTTCCCAAGTACCGTCTTTACGACGATTGAAATTAATTACTTCGTGGTTGTATTGAACATCAGCATTTGGATGTTTTTCAATACTTTTTGCCATTTTACGAGTTAATTCACCGT	Tu3298.pseudomolecule.1	165891	166117	+	Tu3298_155
NZ_CP035288	279913	280138	0	0	10	0	85	85	0	0	1	85	10	EQW00_01330	551	EQW00_01330_551	GGCATCCATTTTCTCATTTCTTCGATATCTTCTGTATATTCGATGTTATCGAACATAGGGAAGTTACGCATTGCTTCGTAACGGTTTTTTAAGAATTTAACGTTATTTTTACCTCTTACGAAACTAATGTGAGGAAGTGGATTAATGAAATCTCTAGGATTACTGATGTTACCACTTTTTACTAAGTGACCCCAGAATTGTTTTGAAATCTCGAATTGTTCGTTGA	Tu3298.pseudomolecule.1	166191	166417	+	Tu3298_155
NZ_CP035288	280838	281061	0	0	0	0	76	83	0	0	1	83	0	EQW00_01335	552	EQW00_01335_552	TAAAGGTATTCATCAGAATAAAGTAGCAACCCAAGATTTTATTAAAGGATGGATGAGGCATTGGGATGAATATCAATTTGGTTACTTCATTTTAATTATGAGAGATAATCACGAAGTAGTGGGAATAGCGGGATTTGAGTATCGTACAATTCATCAACAACAGTTTCTTAATGCGTATTATAGAATCTTTCCATCGTATACTGGTGTTGGTTTAGCTTTTGAGT	Tu3298.pseudomolecule.1	167116	167340	+	Tu3298_156
NZ_CP035288	282014	282238	0	0	0	0	81	23	0	0	1	81	0	EQW00_01345	553	EQW00_01345_553	ATATTGGATTTCGTTGATGAGTGTTTCGACTTCGCTCATCTTTTTAAAATGCGCTTTAAATATAAAGCAACTATCTCCAGAAATTCTATAGCAAAAATCAACATTGTTTTGAACTGAAATGAATGCTTTGAAATCTTTATATAGGTTATTTTTTATAGTTACTTCTATCAAAACATTAATATCGAAACCTAATGCATCGTAATTAATGTCGATTGTATATCGTTC	Tu3298.pseudomolecule.1	168294	168519	+	Tu3298_158
NZ_CP035288	283188	283413	0	0	0	0	25	23	0	0	1	25	0	EQW00_01355	554	EQW00_01355_554	TTTTCATCAACAAAAGTATAATGTTGTAGATTTTAACTTAATTGAAGAATTGGATTGGCGACGATTGACTCATGAGGATTTGCAACAAATGGATGAAAGAAGCTTTTGGCAACAAAATAAATCTATTTATGCATTAAGAAATGATTTTACCGATCAATTATTCAGATATTATTCGAACTATCCAACACATTTAAAAAAAGTAGCTTATGCAGGGGATATTATCAGA	Tu3298.pseudomolecule.1	169467	169693	+	Tu3298_160
NZ_CP035288	283488	283713	0	0	0	0	85	75	0	0	1	85	0	EQW00_01355	555	EQW00_01355_555	AGATTTCCAATATTTTATTCAAAACGTACTTCATGATGACATTCAATTTGTCATTTTAGGTCACTATCAATTGATTGATGCACTTTTAGAGAAAAATCATCAAACTAGAGAAGTTATGGAGATGATAGAAGAACGTAATTTATCAGGGCTTATTCAAAAACTAACTTTCAATCATCCCATCATTCAAATTCTTAAAGAGAACACATTAAATCAACTTAAAATACTC	Tu3298.pseudomolecule.1	169767	169993	+	Tu3298_160
NZ_CP035288	284089	284313	0	0	0	0	85	35	0	0	1	85	0	EQW00_01360	556	EQW00_01360_556	CTTACAGTCGACAACATTGAAATGATTTTAGTTAAAGGAAGCGATGTTCCTACTTATGTAGAACAAGGTATTGCTGATGTAGGAATTGTGGGGAGTGATATTCTGAATGGTCAAAAATATAATATTAATAAATTACTCGATTTGCCATTTGGTAAATGTCATTTTGCGTTGGCGGCAAAGCCAGAAACATCTTGCTATAAAAAAGTAGCAACGAGCTATGTACAT	Tu3298.pseudomolecule.1	170368	170593	+	Tu3298_161
NZ_CP035288	284688	284912	0	0	0	0	85	78	0	0	1	85	0	EQW00_01365	557	EQW00_01365_557	ATAAAGCTTTAAAAAATTATAATTTACAATTTGATCAAGTGGAAACTGAGAAGCTTGAATTAGAGCAAAGCCAACTAAAAAATGCATACGACATGCTAGATAATGAAACACGAGATGCATTAGAGCAAAGCTATCAGAGAATTAAAGTGTACCAAGAAAATATTAAGGTAAAACAGGAATCATCTCAACAAACTGAATGTTATGAACGATACCATCCTATCGAAC	Tu3298.pseudomolecule.1	170967	171192	+	Tu3298_162
NZ_CP035288	284990	285213	0	0	0	0	85	23	0	0	1	85	0	EQW00_01365	558	EQW00_01365_558	GCAGGTGTTAATGAGATTACTGTTGTTACCCCACCTCAAAATAACGGTATATGTCAAGAGGTGTTAGCCGCTTGTTACATTACAGGTGTTCATCATGTTTATCAAGTCGGCGGAGCACAAAGTATTGCAGCGCTAACTTATGGCACGGAAACTATAAAAAAAGTCGACAAAATCGTAGGTCCAGGGAATCAATATGTTGCTTATGCTAAAAAGTTTGTATTCGG	Tu3298.pseudomolecule.7	284990	285213	+	---
NZ_CP035288	285295	285513	0	0	0	0	72	80	0	0	1	80	0	EQW00_01365	559	EQW00_01365_559	TTATGACGTATTTGCACAAGCAGAACATGATGAAATGGCTTGTACTTATGTGATTAGTGAAAATGAAAAGGTACTTAATCAATTGAACACTATAATACAAGAGAAACTTCAGTATGTTGAACGGCAAGATATCATATCACAAAGTATTGCTAACCATCATTATCTAATATTAGCTCAAGATACTGAAGAAGCATGTTTAATTATGAACACGATTGCACC	Tu3298.pseudomolecule.1	171574	171793	+	Tu3298_162
NZ_CP035288	285988	286212	0	0	0	0	85	29	0	0	1	85	0	EQW00_01370	560	EQW00_01370_560	CACTGGCTAATAACGGAACACAATCTCATATTAATACTGGTGTAGGATTTTTAGATCATATGTTAACGCTATTTACTTTTCATAGTGGATTAACTTTATCTATTGAGGCCACTGGAGATACGTATGTTGATGATCATCATATAACTGAAGATATAGGTATAGTTATTGGACAATTACTTCTTGAATTAGTTAAGACTCAACAAAGTTTTACAAGATATGGTTGCT	Tu3298.pseudomolecule.7	285988	286212	+	---
NZ_CP035288	286538	286758	0	0	0	0	22	23	0	0	1	23	0	EQW00_01375	561	EQW00_01375_561	TTGGGAAACATAAGTAACGTTACTCGAGCGATTCAACATTTAGGATATGATGTGATTTTGACATGTAATGATAAAGACGTGCAAAAAGCTGAAGCTATCGTACTTCCAGGTGTTGGACATTTTCAGGATGCGATGCATTCTATAGAAGAAAAAAGCATCAAAGATATGCTTAAAAATATACATGATAAACCGGTAATTGGAATATGTTTAGGTATGCAATT	Tu3298.pseudomolecule.1	172817	173038	+	Tu3298_164
NZ_CP035288	286841	287063	0	0	0	0	68	83	0	0	1	83	0	EQW00_01375	562	EQW00_01375_562	CCTATTCCTCATTTGGGTTGGAATGAATTAAAGAGTACACATCCCTTACTGCAAAGTGATGTGTATTTTGTTCATTCATATCAAGCAGAAATGTCAGAATATGTCGTAGCTTATGCTGACTATGGTACAAAGATTCCGGGAGTCATTCAATACCGAAATTATATAGGTATCCAGTTTCATCCTGAAAAAAGTGGAACGTATGGATTAGAGATTCTAAATCAAG	Tu3298.pseudomolecule.1	173120	173343	+	Tu3298_164
NZ_CP035288	287388	287613	0	0	0	0	72	68	0	0	1	72	0	EQW00_01380	563	EQW00_01380_563	TGTATTGTAGGTACAAAAGGTATCCAAGATATAGAGTGGTTAACACATATGACACATCAATTTCCAAATAAACTCTACTTATCCGTAGATGCTTTTGGAGAGAAAATAAAGATTAATGGATGGAAAGAGGATGCTAAACTCAATTTATTTGATTATGTTGCCAAAATTGAGCATTTACCTTTGGGTGGTGTGATTTATACCGATATTTCGAAAGATGGGAAACTTT	Tu3298.pseudomolecule.1	173667	173893	+	Tu3298_165
NZ_CP035288	287938	288163	0	0	0	0	85	75	0	0	1	85	0	EQW00_01385	564	EQW00_01385_564	TATTTCGAAGACGGAAGCAGGACATGATCTTATGATAGAAGTGATAGAAGCAACGGCAAAACAATTATTTATCCCTTTAACAGTAGGAGGAGGGATTCAAAATTTAGATGATATTACGCAACTATTAAATCACGGAGCAGATAAAATATCACTCAATTCAAGCGCTTTAAAACATCCAGAATTAATTCGACAAGCAAGCGAGAAATTTGGTCGTCAATGTATTTGT	Tu3298.pseudomolecule.1	174217	174443	+	Tu3298_166
NZ_CP035288	288240	288463	0	0	0	0	21	22	0	0	1	22	0	EQW00_01385	565	EQW00_01385_565	ATGTCAGGGTATATGATTGGGTACAAGAAGTAGAGCTTTTAGGTGCTGGGGAATTGCTTATAACTAGCATGCATCATGATGGAATGAAACAAGGTTTTGATATTGAACATTTAGCAAAAATTAAACAATTAGTTAATATTCCGATTATTGCCTCTGGGGGTGGAGGAAATGCACAACATTTTGTTGAACTATTTCAACAAACAGATGTTTCGGCAGGTTTAGCG	Tu3298.pseudomolecule.1	174519	174743	+	Tu3298_166
NZ_CP035288	288789	289013	0	0	0	0	2	85	0	0	1	85	0	EQW00_01390	566	EQW00_01390_566	GATGCCACAAGGTCCTACAAGTCACACTGGAAGTCTGAGTTGTTTTAATAGTGAAATTGAATCGCGCTTTAAAATTCAAGCATTAGCACAAACGATTCATCAAAGTGCTAAAAGCAATCAATCTAACTCTTACACTCAATATTTATTAAAGGAAGGTATCGAGAAAATATCCAAGAAATTTGGTGAAGAGGCATTTGAAGTTGTGATAGGTGCGATAAAACATAA	Tu3298.pseudomolecule.1	175068	175293	+	Tu3298_167
NZ_CP035288	289463	289685	0	0	0	0	81	84	0	0	1	84	0	EQW00_01395	567	EQW00_01395_567	ACAAAAATAGAATGAGGATGATGCTCATTGTAGCTTATTTTATCTTCAAAGTCTTTAATGCTTTGAGATTTTAAATGCGCTTCATAGAGTGTCATCCATTTATTTTGTCTAAGCTTCTGTAAGGCATATTGATTGTCATTAATCCAAACAGCACGGTAAACTCCATTTTTATCATATGTTGGAATGAATTGTGTTTTAGAACCTATCTCGATAATACTTGTAG	Tu3298.pseudomolecule.1	175742	175965	+	Tu3298_168
NZ_CP035288	289765	289988	0	0	0	0	25	77	0	0	1	77	0	EQW00_01395	568	EQW00_01395_568	ACTACGTCCACCATTTGGTGTGTGAACTGTTGCCGCAGCACGAGTGACATGGAAGCCTTTATGTTCTAAATACGTAGCAAACAAATGATTTAATTCATAGCAAAAACCGCCACGACGTTGAATAACAATTTTATTGTATAAATCTTTGATATCGATTGAGATAGGAATCTTGTTTTGAACATTAATATTTTCAAATGGCACAGTTATCATAAAGCGTCTTACAT	Tu3298.pseudomolecule.1	176044	176268	+	Tu3298_168
NZ_CP035288	290738	290961	0	0	0	0	12	75	0	0	1	75	0	EQW00_01405	569	EQW00_01405_569	ACACCAAAAAACGAGGATTTGATTCAGCAACAAAAAGATTCTCAAAATGACAATAAATCTGAATCTGTAGTTGAACAAAATAAAGAAAATGAAGCATTTGTTCAAAATCATTCCGAAGAGAAACCACAACAAGAACAAGTTGAACTGGAAAAGCATGCTAGTGAAAACAATCAAACTTTACACTCAAAAGCAGCACAGTCCAATGAAGATGTGAAAACTAAACC	Tu3298.pseudomolecule.1	177021	177245	+	Tu3298_170
NZ_CP035288	291038	291261	0	0	0	0	10	84	0	0	1	84	0	EQW00_01405	570	EQW00_01405_570	TCTAAAACTACTGATTTACTACGAGTAACAGCTCAAAATCAATCAAAAGATAGCCAATCAACAGAAGAGATAAATAAAGAAGTAAATAACGACACTCAACAAGTGACTGCTAAGAACGATGACGCCAAAGTTGAATCATTTAATTTAAATAGTAAAGAGGAACCCCTTAAAGTTGACAAGCAAGCGAATCCAACTACAGATAAAGATAAATCTTCTAAAAATGA	Tu3298.pseudomolecule.1	177321	177545	+	Tu3298_170
NZ_CP035288	291338	291556	0	0	0	0	80	85	0	0	1	85	0	EQW00_01405	571	EQW00_01405_571	GTGAGTGAAAAAAATGAGGATCAAACAAATAAATCAGCAAAACAAAAACAATATAAAAATAATGATCCAATTATTTTAGTACATGGTTTCAATGGATTTACAGACGATATCAACCCATCAGTGCTAACGCATTATTGGGGTGGCGATAAAATGAATATTCGCCAAGATTTGGAAGAAAATGGATATGAGGCTTATGAAGCAAGTATAAGTGCATTTGGT	Tu3298.pseudomolecule.1	177621	177840	+	Tu3298_170
NZ_CP035288	291645	291860	0	0	0	0	32	27	0	0	1	32	0	EQW00_01405	572	EQW00_01405_572	ATGAGCGTTACGGTAAAACCTATGAAGGTGTTTATAAAGATTGGAAACCAGGTCAAAAAATACATTTAGTTGGTCATAGTATGGGTGGTCAAACAATTCGTCAATTAGAAGAGCTATTGAGACATGGTAATCCAGAAGAAGTTGAATATCAAAAACAACATGGTGGGGAAATTTCTCCATTATACCAAGGTGGCCACGACAATATGGTGTCATCTA	Tu3298.pseudomolecule.1	177928	178144	+	Tu3298_170
NZ_CP035288	291942	292163	0	0	0	0	36	84	0	0	1	84	0	EQW00_01405	573	EQW00_01405_573	ATGACGTAGGTAAAATGTATGGTAATAAAGATTCACGTGTAGACTTTGGGTTAGAACACTGGGGATTAAAACAAAAACCAAACGAATCATATATTCAATATGTTAAACGTGTTCAAAATTCAAAACTGTGGAAATCAAAAGATAGTGGTTTACACGATTTAACACGCGATGGCGCAACAGATTTAAACCGAAAAACATCATTAAATCCTAATATTGTATATA	Tu3298.pseudomolecule.1	178225	178447	+	Tu3298_170
NZ_CP035288	292238	292459	0	0	0	0	75	27	0	0	1	75	0	EQW00_01405	574	EQW00_01405_574	TTTACAATTACTGGTAATTTAATTGGAAAAGCTAAAGAGAAAGAATGGAGAGAAAATGATGGACTTGTTTCAGTCATTTCTTCACAACATCCATTTAATCAAAAATATGTTGAAGCTACAGATAAAAATCAAAAAGGTGTATGGCAAGTAACTCCAACAAAACATGACTGGGATCATGTAGACTTTGTAGGCCAAGACAGTACAGATACAAAACGTACTAGA	Tu3298.pseudomolecule.1	178521	178743	+	Tu3298_170
NZ_CP035288	293344	293563	0	0	1	1	240	833	0	0	0	833	2	EQW00_01410	575	EQW00_01410_575	AAACAAACAGACAACTTACCTATACATGAGTTAATATTCTTTGAATTAAGAGAACGCGTCCGTTTTCATCTAGAAATCGAGAATGAACAAAATCGACTTAAATTTCAGATCCTTGAATTATTCCATCAAACATTCCCTGGTTTAGAAAGATTATTCAGTAGTCGATATTCAATCATTGCACTCAACATCGCAGAAATCTTTACTCATCCAGACATGGTTC	Tu3298.pseudomolecule.7	293344	293563	+	---
NZ_CP035288	293639	293863	0	0	1	1	212	877	0	0	0	877	2	EQW00_01410	576	EQW00_01410_576	CAAAATATGCACTTCAATTAAGAGTGATTGCTCAAGAAAGCTATCCTAATGTCGATAGACATTCCTTTCTAGTCGAAAAATTACGCTTACTTATTCAACAATTAAAACAATCTATTCATCATCTCAAACAATTAGATGATGCCATGATTCAATTAGCACAACAACTCGATTATTTTGAAAATATTCATTCGATACCTGGTATTGGTAAGCTAAGCACAGCTATGA	Tu3298.pseudomolecule.7	293639	293863	+	---
NZ_CP035288	293938	294163	0	0	1	1	887	890	0	0	0	890	2	EQW00_01410	577	EQW00_01410_577	AAACGATATCAATCAGGTCATACACACTGTAGAGATACCATCAACAAGCGTGGTAATAAAAAAGCGAGAAAACTTTTATTTTGGGTGATTATGAATATAATAAGAGGGCAGCATCATTATGACAATCATGTCGTCGATTATTACTACAAACTAAGAAAGCAGCCTAATGAGAAACCTCATAAGACTGCCATCATTGCTTGTATAAATCGATTATTAAAAACAATTC	Tu3298.pseudomolecule.7	293938	294163	+	---
NZ_CP035288	295338	295563	0	0	0	0	85	25	0	0	1	85	0	EQW00_01425	578	EQW00_01425_578	TGTTATTATCAAGACTCATGTCTGCGGCAATGCATGCGCCATTCTTCGGTGTGTGTATGAGTGTTGCTGCGACAGTCGCACCTCCTGCTAAAAAAACACAGGCCATTGCACTTGTTCAGGCAGGTTTAACTATTGCTGTAATGTTAGGTGTACCATTCGGATCATTTTTAGGTGGCTTTGCAAATTGGAGAGTTGTTTTTGGATTCATGATTGTGTTGGCAATCAT	Tu3298.pseudomolecule.1	180053	180283	+	---
NZ_CP035288	295638	295863	0	0	0	0	85	36	0	0	1	85	0	EQW00_01425	579	EQW00_01425_579	CAGTGTTTAAGAATCCACACATTTTAATTGTGATTGCAATTATTGTGTTTGGTTACTCTGGTGTGTTTACTACTTATACATTTATGGAGCCAATGATACGAGATTTTTCTCCATTTAAAATTGTAGGTTTAACTGTTTGTTTATTTATGTTTGGTCTAGGCGGTGTGATAGGGAATTTAATTACTGGTAATGTACCGGAAGATAAATTAACAAAAAATTTATACCT	Tu3298.pseudomolecule.1	180357	180583	+	Tu3298_173
NZ_CP035288	295938	296163	0	0	0	0	82	14	0	0	1	82	0	EQW00_01425	580	EQW00_01425_580	TTTGCTTCTTATTCGGTTTTGGTACATTTGGTACAACACCGTTACTTAATAGCAAAATTATCTTAAGTGCAAAAGAAGCACCACTTCTTGCAAGTACGTTAGCTGCTTCTATTTTCAATGTTGCTAATTTTCTTGGTGCAATCATTGGATCTATATTATTATCAATAGGGTTACCTTACGTTCAAATTACTTTGATATCTGGTGGGATTATAGTGTTGGGTATGCT	Tu3298.pseudomolecule.1	180657	180883	+	Tu3298_173
NZ_CP035288	296613	296838	0	0	0	0	83	84	0	0	1	84	0	EQW00_01430	581	EQW00_01430_581	AAATGCTGAGGTTTAGGTTCTAGAAACTCTTTATTAACTGTGATTTTATGATTAACAATGTCAAAATAACTTGCGCTTCGTTCAATTGCAAGTTTAATATCTTTTCCACTAAGTTCAATCACTTTAAAAGTATTAGGAAAAGGATAATTATTGATGATATCACGCATGGTTATTTTCTCATCAAAGCCATTTGCGGAATCAAATAGTGCTGTACATGCAATATCTG	Tu3298.pseudomolecule.1	181332	181558	+	Tu3298_174
NZ_CP035288	296914	297136	0	0	0	0	84	84	0	0	1	84	0	EQW00_01430	582	EQW00_01430_582	TGTTTATTCTCATAGCGTAGGGGAGTTCTGCGATTTGAGTATCAAGCCAATCTTCCAATTGATTACGTAAAGCGATATCTTCGACATTCGGCTTAAAGGAGGTATTGTTATTAACATTCATTAAGTTACATTCTTTAATTAATACTTTTTTATCATGTGTATATTCAATAACTATTTTTCCAACTTTTGTACCTTTTGAACCTGGTTGAATGATGGCTGTTTG	Tu3298.pseudomolecule.1	181633	181856	+	Tu3298_174
NZ_CP035288	297213	297438	0	0	0	0	80	27	0	0	1	80	0	EQW00_01430	583	EQW00_01430_583	ATATCATACCCTTCGTTTTCCCCAGTAAGCGCCTCAGTCGGGAGGCCACTATCTAAATCACGTTCAAAACCACCATGATAACTTACTACTACAATATCACTCTTTTCCCTAAGTGTAGGTAACTCAGATTTTAATATGTGGACAGCACTGTTAAAAGTGAGTGTCTTAATGTAATCAGGTTGTTCCCAGTGAGGAATATACTGAGTGGTTAATCCAATAGTTCCTA	Tu3298.pseudomolecule.1	181932	182158	+	Tu3298_174
NZ_CP035288	297513	297738	0	0	0	0	36	23	0	0	1	36	0	EQW00_01430	584	EQW00_01430_584	CACAAAACTGGGTAATGAAGTTGATTGATGGCCTGTTTTAGATAAGGTAAATCATAATTAAATTCATGATTGCCAACAATTCCAAAATCAAACCCTAAACGATTATATATTGATGTTAATGGGAGACTACTCTTTAATTTAGATACTAAGTAGTTACATAATGGAGAACCTTGTAAGAAGTCCCCATTATCGATCTTTACACTGCCGTCATAGTGCACGCAGTCTT	Tu3298.pseudomolecule.1	182232	182458	+	Tu3298_174
NZ_CP035288	298216	298435	0	0	0	0	42	70	0	0	1	70	0	EQW00_01435	585	EQW00_01435_585	ATCCCGTGAGTTTGATTGTAAATTGAAATGGATGATGCGGTTGGATATTTTGAGGTAAAGTTAATTCAACTTTGGCATTTTGATTTTGATGAGAAGAGCTTTTGTCATCTACTCCATCGTCAGCACCCCGTTGATTACTTCCATAACTACCTGTTTTAAATGTTGAACGATCATACCATTTGTAACCTTCTATTGGGTTAGTCCACGGTTCTTTTTGAGG	Tu3298.pseudomolecule.1	182935	183149	+	Tu3298_175
NZ_CP035288	298513	298736	0	0	0	0	42	75	0	0	1	75	0	EQW00_01435	586	EQW00_01435_586	AAGATTGAGATTCTTTTTTGCCTAGCCATGTTGTTAAATTATTTAATAACTTTCCATTATCTTGTTCTTTAAAACCATCGTACGTTTTTTTAGGTTTCCCATTATCTTCACGAAGATATTTAGGTGAACGATCTTCTACGAGGGAGCTATCGCCAATAAATGCAGCTTTACCTTTGCCGATTTTTGAAATGGCTACATAAGGTCCTTCGTTGATGCCACCCCCA	Tu3298.pseudomolecule.1	183226	183450	+	Tu3298_175
NZ_CP035288	298813	299037	0	0	0	0	75	76	0	0	1	76	0	EQW00_01435	587	EQW00_01435_587	TAGCTTTATTAGGATCAGTTATTGCTAATGTTGAACCTGCGTGCATCGAAACTGATTGTACCCCTTTAGTAATACCAAAACTATCTTTGCTTGAAACGATATTTTGAGTATTGATATCTCCAAGTGCATTATATCTAAAGCGAACACCGAAGTTTTGTGAGAGCCAATCAGAACTCTTAACGTTATGCATAACGTTAGAATTCTTTTCTTCATTATTCATATCTT	Tu3298.pseudomolecule.1	183526	183751	+	Tu3298_175
NZ_CP035288	299113	299328	0	0	0	0	25	85	0	0	1	85	0	EQW00_01435	588	EQW00_01435_588	CGGCATTATAGTGGTCTGAGATGAAAATGACACTACCACCATTTTTAACAAAATTAATGATTGCTTTCTGCTCATTTTCTTTAAATGGATTGTTAGCTTCAGGAATAACTAATACACGCGCCTGCTGTAAAGATTGATCAGAAATGTTTGATTCTCCTTCTAGTTCTTTAACTTGGTAACCTTGCTTTCTCATTGAATCTGCATAATCTGAGAAAG	Tu3298.pseudomolecule.1	183826	184042	+	Tu3298_175
NZ_CP035288	299939	300163	0	0	0	0	80	31	0	0	1	80	0	EQW00_01440	589	EQW00_01440_589	AAACCGTTAGAAAAATTGTTGTCAGATAAATTAGGGATTCCGGTTAAAGTATCAGTTTCAACAAACTACAACACGATAGTTGAAGCGATGAAATCTAAGAAAGTGGATGTTGGTTTCTTGCCACCAACTGCATATACATTAGCACACGATCAAAAGGCAGCGGATTTATTATTAAAGGCAGAACGTTACGACGTTAATGAAGATGGGTCTCCAAGTAAAAAGTTA	Tu3298.pseudomolecule.1	184652	184877	+	Tu3298_176
NZ_CP035288	300238	300463	0	0	0	0	80	27	0	0	1	80	0	EQW00_01440	590	EQW00_01440_590	AAAAATAGCATTACAAGATGTAACTTCTACAGCAGGATATACATTCCCTCTAGTAACATTAAAAAAAGAAGCTGGTATTGATGCAACAAAAGATATGAAAATAGTCAATGTTAAAGGACACGACCAAGCAGTTATTTCATTGTTAAATGGAGATGTGGATGCAGCAGCTGTATTTAATGATGCACGTACAGTTGTGAAAAAAGATCAACCAAATGTATTTAAAGAT	Tu3298.pseudomolecule.1	184951	185177	+	Tu3298_176
NZ_CP035288	300888	301111	0	0	0	0	15	8	0	0	1	15	0	EQW00_01445	591	EQW00_01445_591	TATAGAAAAAGGTGATTTTGCAGTTATTGTTGGACTGTCTGGAGCAGGTAAATCAACATTACTACGATCGGTTAATCGGCTACATGATATTTCCAAAGGTGATATTACTATCGAAGGTCAGTCAATAACTAAAGCACGTGGTAAAAAATTATTAGAAATGCGTCGAAGTATAGGTATGATTTTTCAACATTTTAACTTAGTTAAGCGTTCAACAGTTCTTAGAA	Tu3298.pseudomolecule.1	185601	185825	+	Tu3298_177
NZ_CP035288	301188	301413	0	0	0	0	18	76	0	0	1	76	0	EQW00_01445	592	EQW00_01445_592	CAAGGCATTGGATGCTTTAGAACGTGTAAACATTTTAGATAAATATGACCAACGCTCTGACCAGTTGTCAGGTGGTCAACAACAACGTATATCAATAGCTAGAGCGTTATGTCAGGAACCAACCATTATATTAGCAGACGAACCAGTTGCTTCATTAGATCCATTAACTACAAAACAAGTGATGGATGACTTAAAGAAAATCAATGAAGAACTTGGTATTACTATT	Tu3298.pseudomolecule.1	185901	186127	+	Tu3298_177
NZ_CP035288	301790	302013	0	0	0	0	85	85	0	0	1	85	0	EQW00_01450	593	EQW00_01450_593	GATCATATTACACAACCAATGCTAGACACGATTCGTATGGCAATTGTCGGTACTTTTCTAGGAAGTATTGTCTCCATTCCTATAGCGTTACTGTGTGCGAGTAATATTGTTCAAACAAAGTGGATTGCGATTCCATCACGTTTTGTCCTTAATATTGTACGCACAATACCTGATTTATTATTAGCTGCCGTATTTGTAGCCATATTTGGTATTGGACAAATTCC	Tu3298.pseudomolecule.1	186503	186727	+	Tu3298_178
NZ_CP035288	302088	302312	0	0	0	0	82	12	0	0	1	82	0	EQW00_01450	594	EQW00_01450_594	ATCCAGGACCTATGGAAGCTATGACAGCTGTAGGGGCTAATAAAGTGAAATGGATTGCATTTGGCGTTGTTCCTCAAGCAATTTCATCATTTATGTCATATGTGTTATTTGCCTTTGAAATTAACATTCGGGCATCAGCAGTTTTAGGTCTTGTTGGCGCAGGTGGTATTGGGTTGTTCTACGATCAAACGTTAGGATTGTTTCAATATAAAAAGACAGCAATGA	Tu3298.pseudomolecule.1	186801	187026	+	Tu3298_178
NZ_CP035288	302688	302910	0	0	0	10	74	85	0	0	1	85	10	EQW00_01455	595	EQW00_01455_595	ATTTTTAGGAGCTAAAAATATGATGAAATTACGACCGGTTACGGGCATAAGTAAATTCATATTAAGCATTATACGTGTGTTTCCTGAAATTGTAATGGCGTTAATATTTATTAAAGCTGTTGGACCAGGTTCGTTTTCAGGTGTACTTGCACTGGGGATTCATTCAGTCGGCATGTTAGGGAAGCTTTTTGTTGAAGATATTGAAAGTTTAGATTTTAGCGCT	Tu3298.pseudomolecule.1	187401	187624	+	Tu3298_179
NZ_CP035288	303538	303762	0	0	0	0	76	75	0	0	1	76	0	EQW00_01460	596	EQW00_01460_596	TTATAGTTAGCATTCCTAATAAATGGACATTAATGATATCTATCGCTTTATCTTTATTACTTCTTAAAAGAGGGGCGCTAGGTGTCGTTCAATTAATCATACTTTATATGCTCAGATCGCAAATATACACTCCCTATGATACACAAGAGATGGCGCATTACATAGTAAGTATGAAATATATCTTGATTTATGTAATTGGAGTATTTTTTCTATTTAAATATGTAA	Tu3298.pseudomolecule.1	188250	188475	+	Tu3298_180
NZ_CP035288	303838	304060	0	0	0	0	74	32	0	0	1	74	0	EQW00_01460	597	EQW00_01460_597	TGAGTTTAGTCGTATCTAATGATCCGATAGAATCTATTCTTAAATTGCTTAACTTCTTTATACCGCTAATTTTGATTGTTATGTATGTTAGTTTAATAAAAAAGATAAAGAATCTCATTAACTGGATTAATCAATTTATCACGCTAGTGATTGCCTTTACTTTTTTATTTATAGTTATAGCGCCAAAATCATATTTAATTGATGAGGAATCACTTAGAAGTGT	Tu3298.pseudomolecule.7	303838	304060	+	---
NZ_CP035288	304138	304363	0	0	0	0	74	67	0	0	1	74	0	EQW00_01460	598	EQW00_01460_598	AAGATTATGATGTATTCAATTTATTATTATTAAATATTGGAATGATAGAGCTCTATTTATCAAACTCTCGTCATATTTTCATATCTGTTATTTTATGTCTAATGCTTCTATTACCGTTATCTCACATAAAAAAGAGAATTAAACATCCCATAATTGGTGCTATGATACTAATGGCAATTGCTATAATAAATCAACCATATATTTATCATCTTTTTATTAAACTAAT	Tu3298.pseudomolecule.1	188850	189076	+	Tu3298_180
NZ_CP035288	304441	304663	0	0	0	0	36	75	0	0	1	75	0	EQW00_01460	599	EQW00_01460_599	AGCATCCTTTTTTAGGAAGCGGTTTTGGTATACCAATGATAAAAGCGAGTTCAGAAATACAATACTTTAATGTAGCAACGAGTAATATCATCTTCGGTATGATTATCTTTACTGGAATAATAGGACTTACTTTATGTACGATATACATGCTTCATATGGTACTTTTAGTTACTTTTCCAATGAGTATTACTATTTTATTATTTTTAATCACTATCTTTGTTAA	Tu3298.pseudomolecule.1	189153	189376	+	Tu3298_180
NZ_CP035288	305441	305663	0	0	0	0	21	14	0	0	1	21	0	EQW00_01465	600	EQW00_01465_600	TAATATGTTGAATAATCATCAAGCATTTGCTGCCTCAGAAACACCAATCACCTCTGAAATTTCATCCAATAGTGAGACAGTAGCCAATCAAAATTCAACTACGATTAAGAACTCACAAAAAGAAACAGTCAATTCTACAAGTTTGGAATCTAACCATTCTAATAGTACAAATAAGCAAATGTCTTCAGAAGTTACAAATACAGCTCAATCCAGTGAAAAAGCT	Tu3298.pseudomolecule.7	305441	305663	+	---
NZ_CP035288	305740	305961	0	0	0	0	74	79	0	0	1	79	0	EQW00_01465	601	EQW00_01465_601	AGAGTACAACTACTAACAATGATAATACTGCACAACAAGATCAAAATAAGTCTTCGAATGTAACCTCTAAGTCAACACAATCAAACACGTCATCCTCAGAAAAGAACATTAGCTCCAATTTAACCCAGTCAATCGAAACAAAAGCAACCGATTCATTAGCGACTAGTGAAGCACGTACTAGTACAAATCAAATATCTAATCTGACATCAACATCTACTTCGA	Tu3298.pseudomolecule.1	190452	190674	+	Tu3298_181
NZ_CP035288	306045	306263	0	0	0	0	72	75	0	0	1	75	0	EQW00_01465	602	EQW00_01465_602	ACGTCCACGACAACAACTTCAAGTCTGACATCTAATTCTGTTGTGGTGAACAAAGATAACTTTAATGAACATATGAATCTGTCTGGATCTGCGACGTATGATCCTAAAACAGGTATTGCTACCTTAACGCCAGACGCATATAGTCAAAAGGGTGCCATATCTTTAAACACTCGATTAGATTCAAACCGTAGCTTCCGTTTTACAGGTAAAGTTAACCTT	Tu3298.pseudomolecule.1	190757	190976	+	Tu3298_181
NZ_CP035288	306338	306563	0	0	0	0	67	30	0	0	1	67	0	EQW00_01465	603	EQW00_01465_603	CCCTTTAGGACAGATAGGTAAAGAAGGGGCTGCCGTTGGAATAGGTGGTTTGAATAATGCCTTTGGTTTTAAATTGGATACGTATCATAACACATCAACTCCTAAATCTGATGCTAAAGCAAAAGCAGACCCACGTAATGTTGGTGGTGGTGGCGCTTTTGGTGCCTTCGTAAGTACAGATAGAAATGGTATGGCTACCACTGAGGCATCATCTGCGGCTAAATTA	Tu3298.pseudomolecule.1	191050	191276	+	Tu3298_181
NZ_CP035288	306639	306862	0	0	0	0	23	23	0	0	1	23	0	EQW00_01465	604	EQW00_01465_604	ACGTACGCTGGACAAACTTTTACGAGAAATCTTACAGATTGGATTAAAAACAGTGGTGGTACGACGTTTTCTCTATCTATGACTGCCTCAACTGGTGGCGCAAAAAACTTACAACAAGTTCAATTTGGAACATTCGAGTATACAGAATCAGCTGTTGCTAAAGTACGCTATGTAGATGCAAATACTGGTAAGGATATTATTCCACCTAAAACCATTGCAGGTGA	Tu3298.pseudomolecule.1	191351	191575	+	Tu3298_181
NZ_CP035288	306938	307162	0	0	0	0	23	79	0	0	1	79	0	EQW00_01465	605	EQW00_01465_605	CGCTTTACAAAACTCCAATTATTCAGAAACATCAGGTACACCTACACTTAAATTAACTAACTCAAGCCAAACGGTGATTTATAAATTCAAAGATGTTCAAGGTCCTCAAATTAGTGTTGATAGTCAAACTAGAGAAGTTGGAAAGACCATTAATCCAATTACAATTACTACAACTGACAATAGTAAAGACGTATTAACTACAACTGTGACAGGTCTACCTTCAGG	Tu3298.pseudomolecule.1	191650	191875	+	Tu3298_181
NZ_CP035288	307239	307461	0	0	0	0	79	75	0	0	1	79	0	EQW00_01465	606	EQW00_01465_606	ACTACTGATGCTACTGGGAACGTAACATCTAAGCAATTTACAATAACGATTCAAGATACAATCAGCCCTGTTGTAAATGTGACGCCAAGTCAAGCATCAGAAGTTTTCACGCCGATTAATCCAATTACGATAACTGCTACAGATAATAGTGGCAAAGTGGTAACGCATACAGTAACTGGATTGCCACAAGGACTTAAATTTGATGCATCTACGAATTCAATTG	Tu3298.pseudomolecule.1	191951	192174	+	Tu3298_181
NZ_CP035288	307540	307763	0	0	0	0	78	13	0	0	1	78	0	EQW00_01465	607	EQW00_01465_607	AAATTAATTATGAAGTAACGAGAAATAGCGCAAGTGACTCTACTTCCACTAGCATAGTAAATAGTGTTTCAACAAGTATAAGTAATAGTACATCGCTAAGTGATAGTGTAAAAGAGAGTCAATCATTATCAACAAAAGAATCAACAAGTAAGAGTCTCTCAGGGTCGTTAAGTGCGTCAACGTCGAATAGTACGTCAATCCAAGCGAGCGAATCCGTAAGTACA	Tu3298.pseudomolecule.7	307540	307763	+	---
NZ_CP035288	307843	308063	0	0	0	0	28	12	0	0	1	28	0	EQW00_01465	608	EQW00_01465_608	GTAAGAAGTTATCAGAATCAGCGAGTACGTCGACGTCTGATAGCGCATCAATAAAAGCAAGCGAATCAGCAAGTACAAGTAAGAAGTTATCAGAATCAGCGAGTACGTCGATGTCTGATAGCGCATCAATAAAAGCGAGCGAATCAGCGAGTACAAGTAAGAAGTTATCAGAATCAGCGAGTACGTCGACGTCTGATAGCGCATCAACCCAAGCAAGCGAA	Tu3298.pseudomolecule.7	307843	308063	+	---
NZ_CP035288	308143	308361	0	0	0	0	24	26	0	0	1	26	0	EQW00_01465	609	EQW00_01465_609	GTGACTCAACAAGTGAAAGTACATCGTTAAGTGACTCGACAAGTGCGAGTCTTTCAGAATCGACAAGTACATCAACATCCGACAGTGCGTCCACATCAACGAGTGAGAGTGACTCAAACAGTACAAGTACGTCATTGAGTGAGTCGACAAGCACAAGTCTTTCAGACTCAACGAGTACGTCAACATCAGATAGTGCGTCAACGTCAGCAAGTGTGAGTG	Tu3298.pseudomolecule.7	308143	308361	+	---
NZ_CP035288	308440	308660	0	0	0	0	22	12	0	0	1	22	0	EQW00_01465	610	EQW00_01465_610	ACAGTGCGTCAACATCAACGAGCGAGAGCGACTCCGATAGCGCAAGTACATCGTTGAGTGGCTCATCAAGTACAAGCGTTTCAGATTCAACAAGCGCGTCAACATCAGAAAGTGCATCAACGTCAACGAGCATAAGTGACTCAAACAGTACAAGTACGTCATTAAGTGAATCGACAAGTACGAGTCTTTCAGAATCAACGAGTACGTCGACATCCGACAGT	Tu3298.pseudomolecule.7	308440	308660	+	---
NZ_CP035288	308738	308959	0	0	0	0	39	17	0	0	1	39	0	EQW00_01465	611	EQW00_01465_611	AGATTCAACAAGTACATCGACATCAGAAAGTGCATCAACGTCAACGAGCGAGAGTGACTCCAATAGCGCAAGTACGTCATTAAGTGAGTCGACAAGCACAAGCGTTTCAGATTCAACAAGCACATCGACATCAGACAGTGCGTCAACATCAACAAGTGTGAGTGAGTCAAGCAGTACAAGCACATCCATAAGTGAATCATTAAGCACAAGTGATTCAGATTC	Tu3298.pseudomolecule.7	308738	308959	+	---
NZ_CP035288	309042	309262	0	0	0	0	12	94	0	0	1	94	0	EQW00_01465	612	EQW00_01465_612	TCGACAAGTACATCAACATCGGACAGTGCGTCAACATCAACGAGCGTAAGTGACTCCAATAGCGCAAGTACGTCATTAAGTGAATCGACAAGTACGAGTCTTTCAGACTCAACGAGTACATCGACATCAGATAGTACGTCTGCATCAACAAGTGAGAGTGACTCAAACAGTACAAGCACATCCATGAGTGAATCATTAAGCACAAGCGTTTCAGATTCAAC	Tu3298.pseudomolecule.7	309042	309262	+	---
NZ_CP035288	309339	309562	0	0	0	0	35	49	0	0	1	49	0	EQW00_01465	613	EQW00_01465_613	GATTCAACAAGTACAAGCATTTCAGACTCAACGAGTGCGTCGACATCAGATAGTGCATCAACATCAACGAGTGAGAGTGACTCAACAAGTGAAAGTACGTCATTAAGTGGATCATCAAGTACAAGCGTTTCAGATTCAACAAGCACGTCGACATCCGACAGTGCGTCAACATCAACGAGCGTAAGTGACTCCAATAGCGCAAGTACGTCATTAAGTGATTCAAC	Tu3298.pseudomolecule.1	2243220	2243375	-	Tu3298_2229
NZ_CP035288	309642	309863	0	0	0	0	9	11	0	0	1	11	0	EQW00_01465	614	EQW00_01465_614	AGTACAAGTAAGAAGTTATCAGAATCAGCGAGTACATCGACTTCAGAAAGTGCATCCACATCAACGAGTGAGAGTGAGTCAAACAGTGAAAGTACATCATTAAGTGACTCGACAAGTACGAGCGTTTCAGACTCAACAAGAACATCAACATCCGATAGTGCATCTACATCTATGAGTGTAAGCTACTCAAACAGTGCAAGTACGTCCTTAAGTGACTCGACA	Tu3298.pseudomolecule.7	309642	309863	+	---
NZ_CP035288	309944	310162	0	0	0	0	15	16	0	0	1	16	0	EQW00_01465	615	EQW00_01465_615	TGCAAGCACATCTTTAAGTGAGTCGACAAGCACAAGCGTTTCAGATTCAACAAGCACGTCGACATCAGAAAGTGCATCCACATCAACGAGTGAGAGTGAATCAGCGAGTACAAGTAAGAAGTTATCAGAATCAGCGAGTACGTCGATGTCTGATAGCGCATCTGCATCAACGAGTGAATCAAACAGTACAAGTACGTCATTAAGTGGCTCGACAAGTAC	Tu3298.pseudomolecule.7	309944	310162	+	---
NZ_CP035288	310241	310463	0	0	0	0	16	27	0	0	1	27	0	EQW00_01465	616	EQW00_01465_616	AAGTACATCGTTGAGTGGCTCATTAAGTACAAGCGTTTCAGATTCAACGAGTGCGTCCACATCAGACAGTACATCAACATCAACGAGTGAGAGTGAATCAAACAGTACAAGTACGTCATTGAGTGAGTCAACAAGCACAAGTCTTTCAGACTCAACGAGTACGTCAACATCAGACAGTGCATCAACGTCAACGAGTGTGAGCGACTCCAATAGCGCAAGTACG	Tu3298.pseudomolecule.7	310241	310463	+	---
NZ_CP035288	310590	310808	0	0	0	0	2	16	0	0	1	16	0	EQW00_01465	617	EQW00_01465_617	AGTACGAGTCTTTCAAACTCAACAAGCACATCGACATCAGACAGTGCTTCAACGTCAACAAGCGAGAGTGACTCGAACAGTGCAAGCACATCGCTAAGTGGATCATTAAGTACAAGCATTTCAGACTCAACGAGTACGTCGACATCAGACAGTGCGTCCACATCCACATCAGAAAGTGCATCCACATCAACGAGTGTGAGTGAGTCAGACAGTGAAAGT	Tu3298.pseudomolecule.7	310590	310808	+	---
NZ_CP035288	310890	311113	0	0	0	0	16	31	0	0	1	31	0	EQW00_01465	618	EQW00_01465_618	AGAACATCAACATCCGATAGTGCATCTACATCAAAGAGTGTAAGTGAGTCAAACAGCGCCAGTACATCGGTAAGTGGCTCAACAAGTACAAGCATTTCAGATTCATCAAGCACGTCCACATCAATGAGTACATCTGAAACTTTCACTTCTCAATCTCCTATAAATAGTGAAAGTCAATTTATTGGTGATAGCTTGTCTGAAGATACAATCGTGACTCAATCAAA	Tu3298.pseudomolecule.7	310890	311113	+	---
NZ_CP035288	311588	311811	0	0	0	0	80	80	0	0	1	80	0	EQW00_01470	619	EQW00_01470_619	GAATATTTTTTACATGCTTAATTTTAGTTATATATATTATAGGAAGTAATATTTCAATCGTAAGTAATGAAAATTTAAGAACTCATAAAGACTCCTTTTTTAAGTTAGCTATTACTAATGTAGGTGGGGATTTACATACATTAAATATATTTTCACTAGGACTTGGGCCGTGGTTAAGTTCGATGATTATTTTGACACTAATAAACCACAAAAGTAATGATAAG	Tu3298.pseudomolecule.1	2241306	2241530	-	---
NZ_CP035288	311893	312113	0	0	0	0	80	36	0	0	1	80	0	EQW00_01470	620	EQW00_01470_620	ATTATTCATTCATATATTAATAAACATGCGATTAAAGATAGTAATATGCTCATTTTATTATTAGTCTTAATTACAGGAACGTTGTTAATGGTGTGGTTAGCAGATCAAAATACAACGTATGGCATTTCGGGACCTATGCCAATTGTTTTAATGAGTCTTGTTAAATCTATATTTAATACACATTTTCCCAAATTAAATTCAAGCGCATCTTTAATTACTAT	Tu3298.pseudomolecule.1	2241004	2241225	-	Tu3298_2225
NZ_CP035288	312188	312413	0	0	0	0	80	76	0	0	1	80	0	EQW00_01470	621	EQW00_01470_621	ATGATATTATGAATATTTCTGCTAAAGATATACCATCATATTTATCATGGAAACTTAATCCTGCTGGTAGTATCTCTATCATGGTCAGTTTGTCATTATTTATGTTAACGAATAATATCGTTAATTTCATAGGACGCTTTATCGTGAATCATAATTTTGAAACACATGTCTTTAATTTTACAAATCCAGTTGGAATTACTATATATCTTCTGTTACAAATGATTTT	Tu3298.pseudomolecule.1	2240704	2240930	-	Tu3298_2225
NZ_CP035288	312488	312713	0	0	0	0	29	80	0	0	1	80	0	EQW00_01470	622	EQW00_01470_622	TCGAGGGTATACAACCTGGACAGCAGACAGAAAAATTTCTAGGGAGTAAAGCACGTCGTATTTGTTGGTTCGGTTCAATAGTAGTAGCGATTGTACTTGCTATACCAATGTATTCAGCGCTGCTTGTCCCCCACTTACTTAAAGAAGTTTACTTTACAACTCAAATGATTGTATTTGTCTATATTGGAATTAATATCGCTGAAACAATTAGAGCGTACTTATACTT	Tu3298.pseudomolecule.1	2240404	2240630	-	Tu3298_2225
NZ_CP035288	313088	313313	0	0	0	0	28	80	0	0	1	80	0	EQW00_01475	623	EQW00_01475_623	TCCCTTTCAAATTCAAGCGATTACAGGTGATAACACGTTTTCTAAAATTCACTTCAGCCAAGAGGGGTACCTGATGTGGGTAGAGGATTACAAGTATAGTACAATTCAAAGACGATTTGTATTCGATGACAGAGGATTTATATCGGCAGTGCGTACTTATACACCTGATGGTGATAACAATAAAAAACACTATTTTTCAAAAGATGGGGAAGAAATATTTGTTGAA	Tu3298.pseudomolecule.1	2239804	2240030	-	Tu3298_2224
NZ_CP035288	313389	313613	0	0	0	0	77	29	0	0	1	77	0	EQW00_01475	624	EQW00_01475_624	GCTGAGTTGATAGAAGAGAAATTCCAATCATATGTAGAAAGAGAATTGAATGAAGATGATTCTGTTATAGTGGCATCTGATGAACGTCATAATTCAATGATGGCACGCACTATTGATGCATCGTCTTTATGTTTTTCTATTTTTACTGAGCGAAATAAAGTGGTGACACAAGATTTATATGACTCTATTTCTAGAGCATATTATTGTCTCGTTGATACACAAGCT	Tu3298.pseudomolecule.1	2239504	2239729	-	Tu3298_2224
NZ_CP035288	313690	313913	0	0	0	0	79	78	0	0	1	79	0	EQW00_01475	625	EQW00_01475_625	CGAAGTCATTACCTAACCAAAGTAGTCAATTGTATGACACTTATATTGGATTATGGATAGATGGTTTGGACGAGATTGAAATACGAGAGATTGTAAACAGCTTATTTCAATATATTCAACATAAAGATGGCTATAAGTTGAAAATTTTAACTAAGAGTAGAGATAATCTTACGGAAAATCTTATAGATGAAGTTGCTCATCTCAATGATTTATATCACCAAGAG	Tu3298.pseudomolecule.1	2239204	2239428	-	Tu3298_2224
NZ_CP035288	313988	314213	0	0	0	0	75	72	0	0	1	75	0	EQW00_01475	626	EQW00_01475_626	ACCGTTTGAAGAAGATCTTGTAAGCGTTATTTCAAAATTAAGAGTTGTAGTAGATTTATCTTTAGAGCCGAAACTTTTTTTACAAATCTGTTGTATTGGCGCGGGTATACCACAAATTAATAAAAAGAGAACAGATTATGTTAAACATATGCATAATGGATATATTATTGATGACATATCGCAAACTGTAGAATCTTTAGATTATTTTTTGGCACATTTAAAAAAT	Tu3298.pseudomolecule.7	313988	314213	+	---
NZ_CP035288	314538	314763	0	0	0	0	73	84	0	0	1	84	0	EQW00_01480	627	EQW00_01480_627	CAGTACACCGTATAATACTGTGATTGACAATGAGTATTGGGATAATCAATACCAACAAGATAAGACAATACAACGTAATTTTATAAAACCACTCATTTATGAAAATGAAGAACAATTACAACAAAAACTAGAGGCAGTTACATTTCCTGGGCAATATGGAGATAAAGTTAAACCTATTCATTGTCGCGTTAGTATTCATTTTGATGGTTCTTATCAATTTAATGGA	Tu3298.pseudomolecule.1	2238354	2238580	-	Tu3298_2223
NZ_CP035288	314838	315063	0	0	0	0	85	85	0	0	1	85	0	EQW00_01480	628	EQW00_01480_628	TGCTGATGCCAATAAGGTGAATCAAATATGGCCAGAATTTAAAGTTGAAGGTGATGCTAAAATCCAATATACATTGAGATTGACGCCTGTTTATTCAACTGATCAACCAGTAGAAAAGCTAATATATGAACAAGACGATTTAGACACTCCCATAGAACTACCTGCTCGTCCTTATCAAACATATGTGAGTGTATCAATCAAAGCTAAAGGTAAAGGAACATTATTT	Tu3298.pseudomolecule.1	2238054	2238280	-	Tu3298_2223
NZ_CP035288	315138	315361	0	0	0	0	76	34	0	0	1	76	0	EQW00_01480	629	EQW00_01480_629	TGAAAATAAGCAAGAATTTATACATTACTTCCATCCTGGAGATTTAAAACCACCACTCAATGTATATTTTAGTGGGTATCGTACTGCTGAGGGCTTTGAAGGGTACTTTATGATGAAACGTATGAATGCTCCATTTATTTTAATAGCTGATCCTAGAATCGAAGGTGGTGCCTTTTACCTAGGGTCAGAGAATTATGAACAGGCAATCCGTAAGGTCATCCAAA	Tu3298.pseudomolecule.1	2237756	2237980	-	Tu3298_2223
NZ_CP035288	315443	315663	0	0	0	0	85	20	0	0	1	85	0	EQW00_01480	630	EQW00_01480_630	ACGCTACAAAATTAAATCCAGCGGCTGTTATTGTAGGAAAACCTTTGATAAATCTCGGTACTATTGCTAATAATATGAAACTCGTTCGTCCAAACGATTTTGGAACGTCACTTGATATTTTGCGATTGAATCAAAATGGCATAACTAACAAAGATGTTGTTCAGTTAGATAATCATTTTTGGAAGCAAATTCAGCATAGTGATTTGTCAATGACCACATTT	Tu3298.pseudomolecule.1	2237454	2237675	-	Tu3298_2223
NZ_CP035288	315994	316213	0	0	0	0	82	83	0	0	1	83	0	EQW00_01485	631	EQW00_01485_631	TCACAGTTGGTATATGTTAACTGATTTTGCAGAAGACCGTGTAAGCCCTAAGCTACCTATTTTAAAAAAAGGGCGCCAATATCAATTTCAATTTAATTTTGAAGTTGAACCTGAGGGTGCGGCTTATTTTAAAATGAAATTTTATCGTAAGAATAAAGAAATTCTTAGTCATCAAATTCTAAAAAATAAAAAAGAAAATATTGTCTATCCTAGAGAAGCA	Tu3298.pseudomolecule.1	2236904	2237124	-	Tu3298_2222
NZ_CP035288	316588	316812	0	0	0	0	79	71	0	0	1	79	0	EQW00_01490	632	EQW00_01490_632	CTTCACTCAATCACATTCTGCCACAAGCTTATGCAACAGTTAGAGAGGCTTCTAAGCGCGTTTTAGGTATGTATCCAAAAGATGTGCAGATTTTAGGAGCAATCGCTATGCATCAGGGGAATATTGCAGAAATGCAAACAGGAGAAGGTAAGACGCTTACAGCTACCATGCCTCTGTACTTAAATGCACTTACAGGTAAAGGTGCTTATCTAATCACAACAAATG	Tu3298.pseudomolecule.1	2236305	2236530	-	Tu3298_2221
NZ_CP035288	316890	317113	0	0	0	0	76	74	0	0	1	76	0	EQW00_01490	633	EQW00_01490_633	GTGGACATTCCAGAATATGAATACGCTGAAAATGAAAAATATGAACTGTACCACCATGACATTGTTTACACGACTAATGGGCGACTAGGGTTTGATTATTTAATTGATAATTTAGCTGATGATATTCGTGCCAAATTTTTACCGAAATTAAACTTTGCTATTATTGATGAAGTCGATTCTATTATATTAGACGCTGCCCAAACGCCTTTAGTTATTTCTGGTGC	Tu3298.pseudomolecule.1	2236004	2236228	-	Tu3298_2221
NZ_CP035288	317188	317413	0	0	0	0	78	75	0	0	1	78	0	EQW00_01490	634	EQW00_01490_634	TAGTTAATTTTAATAAAAAAGAAGTGTGGCTCACTGATGAGGGCTCGGAAAAAGCAAGCCATTATTTCAAAGTGAATAGTATATACCAACAGCAATATTTTGATTTAGTTAGGATGATTCATTTATCGCTTAGAGCTAAGTATTTATTCAAATATAATTTAGACTATTTTATTTTTGATGGTGAGATTGTGCTTATAGATAGAATAACTGGTCGTATGCTACCTGG	Tu3298.pseudomolecule.1	2235704	2235930	-	Tu3298_2221
NZ_CP035288	317488	317712	0	0	0	0	76	69	0	0	1	76	0	EQW00_01490	635	EQW00_01490_635	TGATGGCAACCATAACATTCCAAAACTTATTTAAGCAATTTGATGAATTTTCAGGTATGACTGGAACAGGTAAATTAGGGGAAAAAGAATTCTTTGATTTATATTCAAAAGTTGTTATAGAGATTCCGACTCACAGTCCGATTGAACGAGATGATAGACCTGATAGAGTATTTGCTAATGGTGACAAAAAGAACGATGCAATTTTAAAGACAGTGATTGGTATAC	Tu3298.pseudomolecule.1	2235405	2235630	-	Tu3298_2221
NZ_CP035288	317788	318006	0	0	0	0	76	17	0	0	1	76	0	EQW00_01490	636	EQW00_01490_636	AACGTGATATACCCAACAATTTATTAATCGCTCAAAATGTAGCTAAAGAGGCACAAATGATTGCTGAGGCGGGACAATTATCTGCAGTTACTGTTGCTACAAGTATGGCAGGGCGTGGAACTGATATAAAGTTATCAAAAGAGGTTCATGATATCGGTGGCTTAGCAGTGATTATTAATGAACATATGGATAATAGCCGTGTTGATCGTCAATTAAGAG	Tu3298.pseudomolecule.1	2235111	2235330	-	Tu3298_2221
NZ_CP035288	318088	318313	0	0	0	0	74	83	0	0	1	83	0	EQW00_01490	637	EQW00_01490_637	ACTCTAACTTGGCAGAAAATAAAAACCTCCAAACGATGGATGCATCTAAACTAGAAAGTAGTGCACTCTTTAAAAAACGTGTAAAGTCAATTGTTAATAAAGCGCAACGTGTATCTGAAGAGACTGCTATGAAAAATAGAGAAATGGCAAATGAATTCGAAAAAAGTATTAGTGTTCAACGAGATAAAATTTATGCTGAACGTAATCACATACTTGAAGCAAGCGA	Tu3298.pseudomolecule.1	2234804	2235030	-	Tu3298_2221
NZ_CP035288	318388	318613	0	0	0	0	80	80	0	0	1	80	0	EQW00_01490	638	EQW00_01490_638	GTGAACGTGCACTTGTGAATTATATATACGAAAACTTAAGTTTTGTCTTCGATGAAGATGTATCAAATATTAATATGCAAAATGATGAAGAAATCATACAATTCTTAATACAACAATTTACTCAACAATTTAACAATCGTTTAGAAGTTGCTGCTGATTCATATTTAAAACTTCGTTTCATTCAAAAATCAATTTTGAAAGCGATAGATAGCGAATGGATTGAACA	Tu3298.pseudomolecule.1	2234504	2234730	-	Tu3298_2221
NZ_CP035288	318988	319213	0	0	0	0	84	85	0	0	1	85	0	EQW00_01495	639	EQW00_01495_639	AAGCAACATAGGGTTTAAAGATGATGAAGTTATTTGGCTATATCAATACTTCACAGACGTAAAAATCGCTCCTACAACGTACACAGTTGATGATTTAATTTCAGAGTTAGGTAATGAGGTTACTCGAAAAGAACAAAACGGTAAAGTATTACGACTCTATTTAAATAATCAGCAAACATTCGTAACCTGCTATTTAAAAAATGCTAACGAACATTACGTTGATCGT	Tu3298.pseudomolecule.1	2233904	2234130	-	Tu3298_2220
NZ_CP035288	319288	319513	0	0	0	0	10	83	0	0	1	83	0	EQW00_01495	640	EQW00_01495_640	TGCTCCTTTTAACAATAAAGCTAAAATATATATGCGTCAATTTTATAATGAAAATGGATCAATTGCATATCGCGAATATATAGATGAAGATGAACATGTTTTTGTGTTTGATGATGCACGTTTATACAGTAAACAAGCACTCGTCGCATACTTTATACGTCAATTGCTATTGAATTCAGAGGATATCATTATTATTGATCGAGCAACTGATGTGGGACAAGCCATA	Tu3298.pseudomolecule.1	2233604	2233830	-	Tu3298_2220
NZ_CP035288	319589	319813	0	0	0	0	85	76	0	0	1	85	0	EQW00_01495	641	EQW00_01495_641	ACTCACATTTTATGGAATAATTATTATGAGTATCAATTCGAAAATGCACAGCATATTGATTTCTTTATCACAGCGACAGATTTGCAAAGGCAGACACTAAGTGAACAATTTAAACAATATAAGAATGATTGTCCACGTATACGTACAATTCCAGTAGGTAGTATAGAATCGTTACAATATCCTGAAAAAGAAAGAAAACCATATTCCATCATGACCGCATCACGT	Tu3298.pseudomolecule.1	2233304	2233529	-	Tu3298_2220
NZ_CP035288	319891	320112	0	0	0	0	81	75	0	0	1	81	0	EQW00_01495	642	EQW00_01495_642	TGATATCTACGGACAAGGAGAAGAACAAGAAAAAATTAAAAATATTATTACCAAACATCGTGCTGAGGATTACATACAAATTAAAGGACATAGAAATCTTCGTACAATATATCAGCAATATGAATTATTCATAGCGGCCTCACAAAGTGAAGGGTTCGGACTGACATTAATGGAAGCGGTTGGCTCTGGTTTAGGTATGATTGGATTTGATGTGAATTATGG	Tu3298.pseudomolecule.1	2233005	2233227	-	Tu3298_2220
NZ_CP035288	320439	320658	0	0	0	0	85	77	0	0	1	85	0	EQW00_01500	643	EQW00_01500_643	TTTTTACCTGATGATGTGACATCGCCGTATCGTTTTTTCACAGCATATCAAATTTATGAAGATGATACCCCTGCTTTTTTTAATGATATTGATACGCCGCCTTTTTGGGAAATTAAAGGAGATGCGACAATGGCTACCATTACAGATATGGGTGAGCTTAGAGGTAAAATCTTTTATAAGGAACATTATAAGACACGTGTAGTTAGCCATGTAGAGTGGC	Tu3298.pseudomolecule.1	2232459	2232679	-	Tu3298_2219
NZ_CP035288	320739	320963	0	0	0	0	85	77	0	0	1	85	0	EQW00_01500	644	EQW00_01500_644	TTAGGTAATGCAATATTAAAAAAGTATATGACACGTGAAGGTAAAGAAGTGATTTATGAGAATTATGTAACTAACGATGTAGTTGTAGAATATGAAGGGAAATCTTATTTTTTTGAGTCATATACAGAGTGGATTAAATTTTACTTGAGTGAAATGGGCATTGAGATAAAAGAAGTTATATTTAATACTTTATCAACACCATTTTTAGCAATTTATCATTTGCCG	Tu3298.pseudomolecule.1	2232154	2232379	-	Tu3298_2219
NZ_CP035288	321039	321262	0	0	0	0	77	21	0	0	1	77	0	EQW00_01500	645	EQW00_01500_645	TCACCAAACCTTCAAAGTCGCTTTGCCGTTATTGTCCCTAATCAGAATGAATACAAATTGATCAAGGAACAACTATCTAGGGAGGAACAACAGGCAGTATATGCATCTGGTTACTTATATGACACGTATAAACGGAATCATTATTCTAAGAATGTATTAACATTAACAAATTCAGATCAAATACCACATGTTGAAACGTTGGTACGTTTGCATAAAGATTATCA	Tu3298.pseudomolecule.1	2231855	2232079	-	Tu3298_2219
NZ_CP035288	321338	321563	0	0	0	0	76	78	0	0	1	78	0	EQW00_01500	646	EQW00_01500_646	TCCAATAATTAAAGAACAAACAGTTCAAACCTTATATCAACAATGTGACATCTATTTAGATATTAATGAGGGGAACGAAATAGGGAATGCTGTAAGAAGCGCATATAATCATCAATTGTTAATTATGGGATATAAAGAGGTTGTTCATAATCAAGATTTCGTTGCAATAGAAAATCAGTTTCTTGTAAATGATATAAGTCAGTTGAGTAACGCTTTGAAAGAGATA	Tu3298.pseudomolecule.1	2231554	2231780	-	Tu3298_2219
NZ_CP035288	322489	322713	0	0	0	0	82	77	0	0	1	82	0	EQW00_01510	647	EQW00_01510_647	ATGGATTATTTGTTTGAAATGATAAATCCTTATAGTTTAAATCAACAAGGTCAAGACAAGGGTCAAAAATATCGAACAGGTGTGTATAGTGAAAGTTCGAAGCATTTAAATGAAGTAAAAGACTACATTAAGCGCAGGGAAGACGCGAAACAAGTAATGGTCGAAGTACAACCTCTAAGTAATTATGTGAAGAGTGCAGAAGAACATCAGAATCATCTTGAGAAA	Tu3298.pseudomolecule.1	2230404	2230629	-	Tu3298_2217
NZ_CP035288	323839	324063	0	0	0	0	85	75	0	0	1	85	0	EQW00_01520	648	EQW00_01520_648	AATTAAAACTATTTTAGTAGGTATGAGTGCATTAGTTATCATCTGTCTTATGATAGGTATTGTTCATTCATTTACAGTGTTATTAATATTAAGAGCACTACAAGGCGTATTTGCTGCATCATTTTCTCCTGTAGTCATGACTTATACAACTGAAACTTATCCACGTGTGAAACGTGTAACAGCAATTAGTTTCATCAGTACAAGTTTTATGTTATCAGGTGTGTT	Tu3298.pseudomolecule.1	2229053	2229278	-	Tu3298_2215
NZ_CP035288	324138	324362	0	0	0	0	84	81	0	0	1	84	0	EQW00_01520	649	EQW00_01520_649	ATTTAATTCTCGTATTAGTTATTTATAAAAATGTACCTGAGAGTCCACATAAAAATCCTGATATTCAACTCATTAAGTTTTTCAATAACTTTAAAGATTTCAAAGACAATCTTAAAGTTTTCTATTGTTTATTTATTTCACTAACATTACTGATTATGTTTATAAGTATGTATGATATTTTAAATGAATATGTCACATCACACCAAGTTGGGGGAGACATGTCTG	Tu3298.pseudomolecule.1	2228754	2228979	-	Tu3298_2215
NZ_CP035288	324441	324663	0	0	0	0	15	85	0	0	1	85	0	EQW00_01520	650	EQW00_01520_650	GTATAAAGCGCTTGCTAACTATCGCATTAACAACATGTATTGTGTCGATCATACTCATGGGTGTAACTACGAATATTATACTTATTACAACATTTAGTGTGTTGTTTGTTGCAGGTATCGCATTTGCGATTCCTACTGTTATTTCAAAAATAGGTGTAGTTGTTAAAAACAATCAAGGTTTCTTTTTATCTGTTAATACATTTGTATTATTCTTAGGAACAGC	Tu3298.pseudomolecule.1	2228453	2228676	-	Tu3298_2215
NZ_CP035288	325345	325557	0	0	0	0	75	82	0	0	1	82	0	EQW00_01525	651	EQW00_01525_651	AGGAATCACCTGTTCATTTTGAATGTGAATATGTTCAAACAGTAAGAATTCCCACTGGAGACCCTGTTTCAACTGTGGATATAGTCATCGGTCGTGTAGCACAAGTGCATATTGACGATAAAGTAATTATGGACAACGGAAAATTAGACATTAAGTCAATCAGACCTATAGCACGTCTCGGTTATTATGATTACACGGTTGTCGATGAAATAT	Tu3298.pseudomolecule.7	325345	325557	.	---
NZ_CP035288	327641	327866	0	0	0	0	81	85	0	0	1	85	0	EQW00_01545	652	EQW00_01545_652	GGCTTCACAAAAGATGCTTTTGCAGATTCAGAAAGTACATCATCAAATGTTGAAAATACTTCTAATAGTAACTCCATCGCTGACAAAATCCAACAAGCTAAAGATGATATTAAAGATTTGAAAGAACTTTCTGACGCAGATATCAAAAGTTTTGAAGAACGTTTAGATAAAGTCGATAATCAATCAAGTATTGACCGTATTATAAATGATGCAAAAGATAAAAATA	Tu3298.pseudomolecule.1	2225249	2225475	-	Tu3298_2210
NZ_CP035288	327941	328166	0	0	0	0	76	77	0	0	1	77	0	EQW00_01545	653	EQW00_01545_653	GATGATATGACTAAAGACTTAGATAAAATACTGTCGGATTTAGATTCAATTGCTAAAAATGTTGATAACCGTCAACAAGGTGAAAATAGTGCTTCTAAACCTAGTGACTCAACAACCGATGAAAAAGATGATTCAAATAATAAAGTACACGATACAAATGCTAGTACACGCAATGCAACTACTGATGATTCTGAAGAGTCGGTTATTGATAAATTAGATAAAATCC	Tu3298.pseudomolecule.1	2224949	2225175	-	Tu3298_2210
NZ_CP035288	328242	328465	0	0	0	0	74	74	0	0	1	74	0	EQW00_01545	654	EQW00_01545_654	ACGAAAATAACAAAGAAGAATCTAGTACGACAACAAATCAATCCGATAGTGATAGTAAAGACGATAAAAGTAATGATGGTCGTCGCTCAACATTAGAACGTATAGCATCAGATACTGATCAAATTAGGGATTCAAAAGATCAACATGTCACAGATGAAAAACAAGATATACAAGCAATTACACGTTCACTACAAGGTAGTGATAAGATTGAAAAAGCACTTGCT	Tu3298.pseudomolecule.1	2224650	2224874	-	Tu3298_2210
NZ_CP035288	328541	328766	0	0	0	0	84	79	0	0	1	84	0	EQW00_01545	655	EQW00_01545_655	ACAAAAGTAGAGGATAATAACACTTTATCTGATGATAAGAAACAAGCGCTTAAACAAGAAATTGATAAGACTAAGCAAAGTATTGACCGACAAAGAAATATTATTATAGATCAACTCAATGGTGCTAGTAATAAAAAACAAGCAACCGAAGATATCTTAAATAGTGTTTTCAGCAAAAATGAAGTAGAAGACATAATGAAACGTATTAAAACAAATGGCCGAAGTA	Tu3298.pseudomolecule.1	2224349	2224575	-	Tu3298_2210
NZ_CP035288	328841	329066	0	0	0	0	84	82	0	0	1	84	0	EQW00_01545	656	EQW00_01545_656	TCAATGTTAGATCAATCTAAAGATAAAGAAAGTTTAATTAAACAATTGTTGACGACACGACTTGGTAATGATGAAGCAGATCGTATTGCTAAAAAATTGTTAAGCCAAAACTTGTCGAATTCTCAAATCGTAGAACAATTAAAACGTCATTTCAATAGTCAAGGAACAGCTACAGCTGATGATATATTGAATGGTGTGATTAATGATGCTAAAGACAAAAGACAAG	Tu3298.pseudomolecule.1	2224049	2224275	-	Tu3298_2210
NZ_CP035288	329145	329366	0	0	0	0	85	82	0	0	1	85	0	EQW00_01545	657	EQW00_01545_657	AGGACAAATCAGATATCATGGATCTCATTCACTCTGCGATTGAAGGCAAGGCAAATGATTTATTAGATATAGAAAAACGAGCAAAACAAGCTAAGAAAGATTTAGAATATATTTTAGATCCTATAAAGAATAGACCATCCTTGTTAGATCGTATTAACAAAGGTGTCGGTGATTCTAATTCAATATTTGATAGACCAAGTTTACTTGATAAACTTCACTCAA	Tu3298.pseudomolecule.1	2223749	2223971	-	Tu3298_2210
NZ_CP035288	330116	330339	0	0	0	0	81	82	0	0	1	82	0	EQW00_01550	658	EQW00_01550_658	CACCTAATTGTCCAGCTTCAAACACAACTGCAGTATGATTTTTAGGTGTGTGCGTTACCGTATAGCCTTCACTTTCAGCACGATTATTCCAATTATGAGCATCACCTAAGTCACCAGAAATGGATGCATCAAATTGATTCATACGGTGGTACACATACCAAGTACATTGGCCATGTGGGTAAGGTGATGTACCGGAAGTTTCAGTAAATGGTTTGAAGTCATTA	Tu3298.pseudomolecule.1	2222763	2222987	-	Tu3298_2209
NZ_CP035288	330416	330640	0	0	0	0	84	71	0	0	1	84	0	EQW00_01550	659	EQW00_01550_659	GATAATGTTTAATAATACTATTTAATTTTTTAGAATAATTAGGATCTGTGGCGTATGAGCGTGACAGATGTGAAGTAGCATCTTTATATGATAGAGCTTCACTCTTCCAAGTTGGTTTATAAATTGACGGATTACCATCGATACCATGTTTGATTAAATCTGCATAATCTTCAAGAGATTGTTTAGTACTTGGGTATTTACGGAAACCTGCTTGGATACTGAACA	Tu3298.pseudomolecule.1	2222462	2222687	-	Tu3298_2209
NZ_CP035288	330716	330937	0	0	0	0	85	85	0	0	1	85	0	EQW00_01550	660	EQW00_01550_660	AGTTATGATTTGGTGATTGTGCAAGTGAACTTTTTCCAGAGTCAGATTCTAAAATAGCTTGAGCAATCATAACTGATGCATATATATCTTGGTCTTTTCCAATCTGATGCGCATCTTTAGCAATTGATTGAATGAAATCACGTGTGTCTTGACTGTCAACAACATTAAATGAATCAGAAGATAAGTCACCATTGTCTAATTCAGGTAGTTGTTGGAAAAGAC	Tu3298.pseudomolecule.1	2222165	2222387	-	Tu3298_2209
NZ_CP035288	331016	331238	0	0	0	0	22	77	0	0	1	77	0	EQW00_01550	661	EQW00_01550_661	CTGTTGGTAATTGTGGATTCTTGTCGGCATTATCACTTTGAGATGTTTTAGTGTGACTTGTATTCTTGCTCTTATTGTAATCTTTTTCTGTTTTCTTAGCGTCCTGACTATATTCATCTAATATAGAGTCTAATGCTGAATCTGTAATACTAGAATATTTCTTGTTACGTTCTGAGCTATCATCATTCGCTTGAGTTTGTTGTTGCTCAGAAGAAGATTGATT	Tu3298.pseudomolecule.1	2221864	2222087	-	Tu3298_2209
NZ_CP035288	331321	331541	0	0	0	0	74	22	0	0	1	74	0	EQW00_01550	662	EQW00_01550_662	TGGTTAGTTGTCTTTTCTTTTTCATCGTTTGATGATTCTTGATCTTGTTTAGCAGACGACTGTGATTGTTCTTGATGTTGTGATGGTTGTTTTGCCTGATCTGCTTGGTCTACTTGATCTTTTTCGTCATTAGAAGAATGGCTTGTCTTTTGTGGCTGTTCGTAATCTGTTATATCAGAATCAAAATCAAATAAATTTTGTATGAGTGACGTTAAACTAAA	Tu3298.pseudomolecule.7	331321	331541	-	---
NZ_CP035288	331616	331836	0	0	0	0	74	75	0	0	1	75	0	EQW00_01550	663	EQW00_01550_663	GATCAACTAAATTATCATCTTTCATTTTATAGTTACGATGTGTTGAGTCAGCTGATAATGGTTTATTAGAGTCTTTGTCCTTGCTGTCAGAAGTGCTTTTTTTATCATCAGAATCGTGTTTAGAATCATCGTTGTTAAATTCATCTTTTTCAGATTGTTTTGATGTTTCTTTTTGTGATTGATGTTGTTCCATTTTATCTGAATTTGTATTTTTATTAGAT	Tu3298.pseudomolecule.1	2221359	2221580	-	Tu3298_2209
NZ_CP035288	332441	332666	0	0	0	0	83	24	0	0	1	83	0	EQW00_01555	664	EQW00_01555_664	ATGGTCAAAACTTTAAAAAAGAATGATAGTTTTGACTGGCAATTTGTGAGTAGAGAAAAAGCCGACCATGAAATTAAGATGGGAAAATATTATGCAGGTATTTATATACCGAAGAAATTCACACATGAAATCACTGGTACTTTAAGAAAACATCCTCAAAAGGCGGATATAGATTTTAAAGTAAATCAGAAGATTAATGCTGTAGCAGCTAAGTTAACCGATACGG	Tu3298.pseudomolecule.7	332441	332666	+	---
NZ_CP035288	332741	332966	0	0	0	0	85	77	0	0	1	85	0	EQW00_01555	665	EQW00_01555_665	AATAAAGTCGGACTATCAATTGAAGATAATGTACCTACAATCAATAAAATTAAGAGTGCTGTATATCAAGCTAATAATTCATTGCCTAAAATTAATCAATTTGCAGACAAGATTATTGAACTAAATAAACATCAAGACGATTTGGATGCTTATGCTAATCAATTTAGAAGTTTAGGAAAGTATAAAGGGAATGTATTAGACGCTCAAGAAAAACTTAATGCTGTTA	Tu3298.pseudomolecule.1	2220228	2220454	-	Tu3298_2208
NZ_CP035288	333041	333265	0	0	0	0	37	77	0	0	1	77	0	EQW00_01555	666	EQW00_01555_666	AGAATTTTAAATGTTGCTGCTAATGATGTTCCAGCACAATTTCCTAGAATTAATAGGGGTGTCGATATTGCAAGTGAAGGTATTGATGCAGCGAGTGGTCAGTTAAATGATGCAAAAGGTTATTTGACTCAAGCTAAAGCGAGAGTGGGAGACTATCAAGAAGCAGCTGGCCGCGCTCAAGATGTGAACAACCAAGCAAATCAAAATCTAAGAAATCAAACATCA	Tu3298.pseudomolecule.1	2219929	2220154	-	Tu3298_2208
NZ_CP035288	333342	333563	0	0	0	0	76	85	0	0	1	85	0	EQW00_01555	667	EQW00_01555_667	GTCAATCAGGTGAGAATCAACCCGTTTATGGTGATAACATTTTATCTAACAGTGATGTAAAATCAATGAATACAGCTTTAACAGAAGCTTTATTATCATTATCTAATCAAACAGATCAACAAGCACAAGCTACCCAACAAGACATTAAGTCATTAAAAAATATAGCATATGGTGTTATCGCTTCAGATAAACCATCAGAGTTTAAAGAACCATTAAAAAATA	Tu3298.pseudomolecule.1	2219631	2219853	-	Tu3298_2208
NZ_CP035288	333643	333866	0	0	0	0	75	82	0	0	1	82	0	EQW00_01555	668	EQW00_01555_668	TGTTGATCTATCTAATGAAATTAAGCAAGTGAAAGAAGCAAACAATAGCATTAATGATAATTTAAAAAGTACTAATCAATTAATAGATGCATTGTCAAATGGTAGCTCCGGACAATTAGAAGCAGTCAATGTATTACGTGACTTACCTAACTTAAATAAAAGGTTAGATACATTACGAAATTACATTAAAAAAGAACTTAATCGTAATTTACTAGCTGTTTCTA	Tu3298.pseudomolecule.1	2219328	2219552	-	Tu3298_2208
NZ_CP035288	333941	334166	0	0	0	0	77	76	0	0	1	77	0	EQW00_01555	669	EQW00_01555_669	CGAGTGATTAACGCTGGTCAAGATATTTTAAATAGCGGTAAAAAGAGAATTGATACGATTCAAACTGCATTGCCAGCAATCGAAAACGCATATATAAATGCAATGCGAACTGCACAAGCTTACTTCCCAACAGCTAAAAAAGATGTCGCGAAAGCTGCAGACTTTGTACGTAATGACTTGCCTGGATTAGAGAGAGAATTAGCTAATGTAACACAGTCTGTAAACC	Tu3298.pseudomolecule.1	2219028	2219254	-	Tu3298_2208
NZ_CP035288	334242	334462	0	0	0	0	85	74	0	0	1	85	0	EQW00_01555	670	EQW00_01555_670	AAGCACTTGCTTCGCTTGCCGATTTCTCAGAAAATAAATTGCCAGATGTTGAGAAAGACTTGAAAAAAGCAAATAAAATCTTCAAAAAGTTAGATAAAGATGATGCTGTAGATAAGCTAATAGATACATTGAAAAATGATTTGAAGAAACAGGCAGATATTGTTGCTAACCCTATTAATAAAAAAACGACAGATGTGTTCCCAGTAAAAGACTATGGTTCT	Tu3298.pseudomolecule.1	2218732	2218953	-	Tu3298_2208
NZ_CP035288	334541	334764	0	0	0	0	75	65	0	0	1	75	0	EQW00_01555	671	EQW00_01555_671	AAACATGAACACTTACAACCTATTATGACGAAGAGACAAGTGTATCTTGGTAAATCTGGTTTCTTTTTCTTATTAGGTATCATACAGGCATTAATAGTATCTATCGGTGTTTTAGTTATCCTTAAAGCATCGATAGAATCACCGATATTATTTGTCTCTATTGCCGTGTTTAGTTCTCTCGTATTTAATTCGATTATTTACACATCTGTATCATTGTTAGGTAA	Tu3298.pseudomolecule.1	2218430	2218654	-	Tu3298_2208
NZ_CP035288	335416	335641	0	0	0	0	76	75	0	0	1	76	0	EQW00_01560	672	EQW00_01560_672	AAATCCATATTACCAACAAATTTAATATATTGATCTTCAGAAGTTAAAATAAAATGATCGCCCTTATCGATTTTATATACTTTGTTATTGATTGAAACTTGCCCGTGGCCGTTAATCATTGACACTAGGCAATAAGTGTGTGGTTTTTGAAAATCTAATATGTCTTTGATAGACCATTCTTCAACCGTAAAGAAATGATTGGCAACAAATTGAGTGTGACAATTGC	Tu3298.pseudomolecule.1	2217553	2217779	-	Tu3298_2207
NZ_CP035288	335716	335941	0	0	0	0	85	83	0	0	1	85	0	EQW00_01560	673	EQW00_01560_673	AAATGTAATTCACGCGTATGACCATTTTTATCTTTTCTGTCATAATCGTATATACGATATGTTGTATCTGAAGATTGTTGAGTTTCCAAAATGAGGATTCCGGAACCAATAGCATGAACTGTACCGGCTGGTACATAAAAGAAATCACCCGGTTTAACAGGTACATGTTTAAATAAATAGTCGAATTGATGATGATCAATCATATGTTCAAGTTCATTTTTACTTG	Tu3298.pseudomolecule.1	2217253	2217479	-	Tu3298_2207
NZ_CP035288	336017	336241	0	0	0	0	77	76	0	0	1	77	0	EQW00_01560	674	EQW00_01560_674	CGCCTTCATGTTTAAGCGCATATTCATCATCAGGATGTACTTGTACTGACAAACAATCATGTGCATCTAAAATTTTAGTGAGAAGTGGAAAATCTTTACGTGAGTCATTTCCGAAAAGTGCTTTATCTTCGTCCCAAACTTGTTTTAAAGATTTCCCCTTATGTTTTCCGTTGAGAATTGTGTTAGGACCGTTTTTATGTGCGGAAATTGCCCAGCATTCGCCGG	Tu3298.pseudomolecule.1	2216953	2217178	-	Tu3298_2207
NZ_CP035288	336619	336839	0	0	0	0	79	69	0	0	1	79	0	EQW00_01565	675	EQW00_01565_675	CCGATAGCAGTTGTTGACTCAGCCTCTCGTTTAAGGATTGCGGTTCTTACCTCTTCTATATTCGTAATGTAATGACGATGGCATAACTTAGTAAGTAATCTATCAATAGCTTGATCTCTTGTCATTGGTTCCTTGGTAATTTCAATGAGTGATTTATCGAACACCATATGATGTGAGAGTTGTTTGCTGTGATTAATAGATTGGTCATCAGAAAATACATT	Tu3298.pseudomolecule.7	336619	336839	-	---
NZ_CP035288	336916	337140	0	0	0	0	77	77	0	0	1	77	0	EQW00_01565	676	EQW00_01565_676	GTGAACATGGTTACTAAGCTTCCAACGACAACAGCTATAAAGAACCATAAAATATTACTTATTCCACCTAGTACAGCGACAATAGGACCTCCATGAGCAACTTTATCACCGACACCTCCAACCGCCGCTATTACTGAAGCAATCATCGCGCCAATCATATTGGCTGGAATGATTCTTAGAGGATCTTGTGCAGCAAAAGGGATTGCCCCTTCAGTAATACCAAAT	Tu3298.pseudomolecule.1	2216054	2216279	-	Tu3298_2206
NZ_CP035288	337217	337441	0	0	0	0	76	74	0	0	1	76	0	EQW00_01565	677	EQW00_01565_677	AACCTAAACCAATCGGTGGTGTACATACTGCTACAGCAACCATTCCCATCACAGTGTAGTTGCCTTCAGCAATTAATGCAGAACCGAATAAGAATGCTACTTTGTTTACTGGACCTCCCATATCAAAAGCAATCATCGCGCCAATAATAAGAGCAAGAATAATGATGTTAGCACCTTGCATTCCTTTTAACCATGATGTTAATGCACCAAATATATTTGAAATTG	Tu3298.pseudomolecule.1	2215753	2215978	-	Tu3298_2206
NZ_CP035288	337516	337741	0	0	0	0	74	77	0	0	1	77	0	EQW00_01565	678	EQW00_01565_678	ATAGGAGCCATAGCTTTAGGAACTTTAATCTGTTTAATCCATTTTGCAATATAGCCCGCTAAGAAACCTGCGACGATACCACCAAGGAAACCGGCTCCTGCTTCACTTCCATATAAACTACCATCAGCAGCAATGGCACCACCAATCATACCTGGAACAAGACCAGGCTTATCAGCAATACTCACCGCGATATAACCAGCAAGGATGGGAACCATGAATTTAAACG	Tu3298.pseudomolecule.1	2215453	2215679	-	Tu3298_2206
NZ_CP035288	337817	338039	0	0	0	0	80	77	0	0	1	80	0	EQW00_01565	679	EQW00_01565_679	CTCCAAGAGTTAAGGCAATAGCTATGAGTAAACCGCCAACGACGATAAATGGAACCATGAAGGAAACACCATTCATTAAATGCTGATATACCATTTGAATATTACTTTTATGAGATTCTTCCTGGTCTCTAGACATATTTGAAGAAATATTTTGATCATGGTAAATTTGTGCATCTTGGTCAATCACACGTTGTATTAATTCCTTGGGTCTATGAATACCTTC	Tu3298.pseudomolecule.1	2215155	2215378	-	Tu3298_2206
NZ_CP035288	338466	338691	0	0	0	0	85	81	0	0	1	85	0	EQW00_01570	680	EQW00_01570_680	TGATTGTATAATTTTACGGTTAATATTTAAATCTTTTTTACTCATTGCTAAAAAGAAAACAAGTTTAACTTCATGTTGTTTCCATGTTATAGGTTGAGAAGGTTTAAATATAATCATGTGTGATTTCAGTACTTTTTCAGGGTTGCCGTGTGGGAGTGCTATCCCTTTACCTATATATGTTGAAGATTGTTTTTCGCGATCTATGGCACTTTCTATATAGCCATCT	Tu3298.pseudomolecule.1	2214503	2214729	-	Tu3298_2205
NZ_CP035288	338766	338990	0	0	0	0	85	26	0	0	1	85	0	EQW00_01570	681	EQW00_01570_681	TTTGAAATTGGACTCAACACTCAACTGAATTTTTGATAATATATCATCTTTTGATAATGGGTTTTGCATGGCTTTTACAAAGAATTCGATTTTTTTAGCATCTTCATCTGAAAATAAAGGTGATACTTGTATGACTTTAGGTATTTGTAAAAGTTGACTTGTATCAAAGTCGTGAGTAGTAATTAATAAGTCAATCCCTTCAAAATGATAGTTATTAATATCTTC	Tu3298.pseudomolecule.1	2214204	2214429	-	Tu3298_2205
NZ_CP035288	339066	339288	0	0	0	0	79	72	0	0	1	79	0	EQW00_01570	682	EQW00_01570_682	TAAGCCATAATAACAAGCAATTACAACATGAATATGTGATGACTTATGGCGTTCGATAGAAGACTGAAAATGTATAGTTAAAAAGGCAATCTCATCTTCGCTTAATTGGATATTGGTATCTTGTGATAATTGTCGAATACTATCATATAGTGTATTAAAGACAAAGGGATATAGTCGTTTGATTTGACTTGTTAATGGATTATTTAGATAAACATGACTCATT	Tu3298.pseudomolecule.1	2213906	2214129	-	Tu3298_2205
NZ_CP035288	339366	339591	0	0	0	0	80	79	0	0	1	80	0	EQW00_01570	683	EQW00_01570_683	ATGTTGCTCCATTAATTCAATGAGTCGATCGATATAACTTTGAATAAATAGTTGTTGGATCCCTAAATCAAACTTATTGAAATGGTAGCTAATAAAAAAGGAAAAGCATTCACTTGTTTTATTGTTAAGTTGATATCCAAGGGTTTCATTGATATCTTTTATACACTTTTTCGCAATAGTTAAAGATTCTGTATCAGTGCTCCAATCTTCTTCCTCTGGTTGAGAA	Tu3298.pseudomolecule.1	2213603	2213829	-	Tu3298_2205
NZ_CP035288	339666	339891	0	0	0	0	81	78	0	0	1	81	0	EQW00_01570	684	EQW00_01570_684	TATATGCTTTGAGATAATTTGTTTTATTTTTCTAGTATGGGCTTGAGGTAACTCTTGTAAAATAAGGTTTTCAACTTTAAAGTCATCGTCTGTAAGTTGATTGATATGAAGTACAGCATTACTGATACTCGTTGTACTCGCATCGATCATGATACCTTGCTTCTTTTTAATTGATAAATAAATATCAAATTTTATAGCCCACGTTTGTATACGTGTTACATAATCA	Tu3298.pseudomolecule.1	2213303	2213529	-	Tu3298_2205
NZ_CP035288	339966	340191	0	0	0	0	77	27	0	0	1	77	0	EQW00_01570	685	EQW00_01570_685	CCTATAAGCAATTGTGATAAGCAATTTATTCTCTTTTACAATAACTGACTCTAAAGCAGATTGTATCTCATCAGGTGTATAAAGACATGTATTTAGCATATAACCTTTAGATTGTACACTTAAAATTAATTCATTTAAAAATGTAGTATGTATAGTTTTAATATCATTACGTATAGTTCTATTAGATACATTTAACTGTTTGGCAATATCATAGCCACTTATATAC	Tu3298.pseudomolecule.1	2213003	2213229	-	Tu3298_2205
NZ_CP035288	341293	341516	0	0	0	0	83	84	0	0	1	84	0	EQW00_01580	686	EQW00_01580_686	CAGTAACACCTGAACAATTTAATCAAGTTGTAGGTGTTAACGTAGGTGGTGTATTCTGGGGTATCCAAGCTGCAATTGAACAATTTGATAAATTAGGACATGGCGGTAAAATTATCAATGCCACATCTCAAGCAGGTGTTGAAGGTAATGCTGGCTTATCTCTATATAGCAGTACTAAGTTTGCTGTTAGAGGATTGACTCAAGTAGCAGCACGTGATTTAGCT	Tu3298.pseudomolecule.1	2211676	2211900	-	Tu3298_2203
NZ_CP035288	342467	342691	0	0	0	0	72	54	0	0	1	72	0	EQW00_01590	687	EQW00_01590_687	TAATTTGTTATTGCTAAATAATAAGTGGAATGTGAAATTATGTGGAATAGATGGCTCTTTTCTCATTTCTTTAGCCATGGATAAAGTATTTTTTCTAATGATTTTTTCGTCATATTCGTCCAGAGTACTGAAAAGTGTAGTCGTTATTTCTGTATTAATATACGTATCTTTTTTAGACTTTAATTGTTTCATATGCTTTTTAAAATCATCGTCACTTTCTTTAAT	Tu3298.pseudomolecule.7	342467	342691	-	---
NZ_CP035288	342766	342988	0	0	0	0	67	59	0	0	1	67	0	EQW00_01590	688	EQW00_01590_688	AACCTATATTTTGAGTTTTAGTTATTGCTTCATCGGTGAATCCAGTATAGTGATATTTATCTTCTTTATCTTTGAGGTATTTTTCTAAGTTATCCATTTTTTCCTTATTTGCTCTATACTCAAAACCGCTTAACACAGTTCCTACCATCATACTCATAGTATCTCCGTTATCATTGCTTCGCATGGAGCCTTCTTCATGGATTGATTCCATATCAAAAGGGAT	Tu3298.pseudomolecule.7	342766	342988	-	---
NZ_CP035288	343466	343691	0	0	0	0	66	59	0	0	1	66	0	EQW00_01595	689	EQW00_01595_689	TTGGCTCACTTAATTGTAAAGTTATGTTTGTGTTTTCAGGTTTTTCTTTGTAATGATATAAATCATCACTTAAGAATAATAAATCTTTCTTAGAGTTATTTTTAGTGAAATCAGATTTAGTACTGAATAATGTTGAAACAACTTCAATTTTGGCTTTGAAATTTGTTGCTTCATTTGCTTTTTTCATGCCTTCTTTGAAATTCTTAGAATCTTTTTTTATTAAAGG	Tu3298.pseudomolecule.1	2209532	2209758	-	Tu3298_2200
NZ_CP035288	343766	343989	0	0	0	0	71	72	0	0	1	72	0	EQW00_01595	690	EQW00_01595_690	CATTCTGTGTCTTATGTATTGCTTCTTTAGTAAAACCGGTATATTGATATTTTTCTTCATTGTCTTTAAAGAACTTTGTTAAGTTATCATATTTTTCTTTTTGTGCTTTATATTCAAAACCACTTAACACCGTTCCAACCATATTACTCATGGTATCTCCGTTATCATTGCTTCGCATGGAGCCTTCTTCATGTATTGCTTCCTTATCAAAAGGGATGCTTGCA	Tu3298.pseudomolecule.1	2209234	2209458	-	Tu3298_2200
NZ_CP035288	344566	344791	0	0	0	0	85	67	0	0	1	85	0	EQW00_01600	691	EQW00_01600_691	TTATTATTTGAGTTGCCATTTTGTTGTGAATCAGATTGATTATTATGTTGTGACGACTGTTGTGGTGTTGATTGTGCTGGTTGATGATATGATTGATTAGTTTTGTTCTGATTCGGTTTCTGTTTGTTATTTTCTGAAGAGTTATTTTTATTTGAACCAGACTGTTGATTATTATTTGGGTATTGATGGTAGTTAGGTTGTTGTGCTGGTTGTTCAGTACCTGATT	Tu3298.pseudomolecule.1	2208317	2208546	-	Tu3298_2198
NZ_CP035288	345491	345714	0	0	0	0	65	85	0	0	1	85	0	EQW00_01605	692	EQW00_01605_692	GATACAGTTACAGATGGTCGAGCAAATTTAATAGCAACTGTTGGTTCAAGTCAACCAGTTATAGGAATATCTGGTCATATGGATGTAGTATCTGAGGGGAATCATGATGATTGGACGTATGATCCTTTTACACTCACAGAGAATCAAGGATATTTATATGGTAGAGGTGCTGCGGATATGAAATCTGGATTAGCAGCTTTAGCCATTGCTCTTATTGAAATTAA	Tu3298.pseudomolecule.7	345491	345714	+	---
NZ_CP035288	345791	346016	0	0	0	0	85	69	0	0	1	85	0	EQW00_01605	693	EQW00_01605_693	CAACAGTTGTTTGAAAAAGGATATGCTGATGATTTAGATGCCTTACTCATAGCAGAACCATCATTCCCTAGTTTGGTGTATGCACATAAAGGCTCAATGGATTTTAGAATTAAATCTAAGGGACGTGCATCACACAGTTCAATACCATTTTTAGGACAAAATGCTATTAAACCATTACTAGAGTTTATTCAAAATATAAATCAAGAATATGAAAAAATAATGCAAA	Tu3298.pseudomolecule.1	2207095	2207321	-	Tu3298_2197
NZ_CP035288	346091	346316	0	0	0	0	62	82	0	0	1	82	0	EQW00_01605	694	EQW00_01605_694	AAAGAAAAAGCACAAGAGCTTATACAGGGACTTGTTATGACCAATAGTATCGTTCAAGGTGGCACACAAGTAAATTCAGTACCAGATTTTGCTACAGCTGAATTTAATGTACGCACAATACCAGAATATAATAATAACAAAGTAAAAGCGCTATTTAATAAATATGTAGAGCAAGCAAATCACAATGGTGCTAGTTTGACTCAAGAACTTTATCTTGATTTAGAAC	Tu3298.pseudomolecule.1	2206795	2207021	-	Tu3298_2197
NZ_CP035288	347095	347316	0	0	0	0	85	83	0	0	1	85	0	EQW00_01610	695	EQW00_01610_695	CAATACGGAGGTTGACGCTAAGGATAAAGTATCAGCAACTCAAAACATCGATGCGAAAGTAACCCAAGAATCTCAAGCAACTAACGCATTGAAAGAGTTACCAAAATCTGAAAATATAAAAAAGCATTACAAAGATTATAAGGTCACTGATACTGAAAAAGATAACAAAGGATTTACGCATTACACATTGCAACCGAAAGTGGGCAACACGTATGCACCAGA	Tu3298.pseudomolecule.1	2205747	2205969	-	Tu3298_2196
NZ_CP035288	347392	347616	0	0	0	0	62	76	0	0	1	76	0	EQW00_01610	696	EQW00_01610_696	TCAACCTACGAATAAGGTAGCGATAAGTAAAGAAAGTGCCACAGATAAAGCTTTCGAAGCAATAAAAATTGACCGTCAAAAAGCTAAAAACTTAAAAAGTGATGTCATCAAAACCAATAAAGTTGAGATTGATGGAGAAAAAAATAAATATGTTTATAACATAGAAATTATTACAACTTCACCAAAAATCTCTCATTGGAATGTGAAAATTGACGCTGAAACTGG	Tu3298.pseudomolecule.1	2205447	2205672	-	Tu3298_2196
NZ_CP035288	347691	347916	0	0	0	0	63	83	0	0	1	83	0	EQW00_01610	697	EQW00_01610_697	CGAAACAAATTAATATTAATAGTGTCAGCGGTGGTTATGCACTACAAGATTTAACTCAACAAGGTACACTTTCAGCTTACAATTACGATGCGAATACTGGTCAAGCTTACTTAATGCAAGATAAAGATAAAAATTTTGTTGATGATGAACAACGTGCAGGTGTAGATGCAAATTATTATGCTAAAGAAACGTATGACTATTATAAAAATACTTTCGGCCGAGAATC	Tu3298.pseudomolecule.7	347691	347916	+	---
NZ_CP035288	347991	348212	0	0	0	0	66	67	0	0	1	67	0	EQW00_01610	698	EQW00_01610_698	ATGCAGCTTGGATTGGTGATAAAATGATTTACGGTGACGGTGATGGACGTACATTTACAGCGTTGTCTGGTGCAAATGATGTTGTTGCACATGAAATTACACATGGTGTAACACAGCAAACTGCTAATCTTGTTTACCGTTCTCAATCAGGTGCATTAAATGAAAGTTTTTCAGATGTATTTGGTTACTTCATTGATGATGAAGATTTCTTAATGGGTGAAG	Tu3298.pseudomolecule.1	2204851	2205073	-	Tu3298_2196
NZ_CP035288	348292	348515	0	0	0	0	69	76	0	0	1	76	0	EQW00_01610	699	EQW00_01610_699	GAATGATTTTGTTTATACAAATTCTGACAACGGAGGCGTACATACGAATTCAGGTATTCCGAACAAAGCAGCTTACAACACAATTCGTAGTATTGGTAAACAACGTTCTGAACAAATTTATTATAGAGCGTTAACTGTTTATTTAACTTCAAATTCTGATTTCCAAGATGCCAAAGCATCATTACAACAAGCAGCATTTGATTTATATGGCGACGGTATTGCTC	Tu3298.pseudomolecule.1	2204548	2204772	-	Tu3298_2196
NZ_CP035288	349941	350166	0	0	0	0	84	85	0	0	1	85	0	EQW00_01620	700	EQW00_01620_700	GGAATTAGAAAACTTAGTGCCTGATTACTTAGATGGATTATTGTTTGATGATATTCCATTTTTAAAGGTAGCTCAACAAGAGCATGATCATTTTGCTCAAGTTCTTCAAGATGAAGGAATAGAAGTGCTTTATTTAGAAAAATTAGCAGCACAAAGTATAGAAGATTCAAATGTCAGAGAGCAATTTATAGATGACGTTTTAGCAGAATCTAGAAAAACTATCCTA	Tu3298.pseudomolecule.1	2202895	2203121	-	Tu3298_2194
NZ_CP035288	350241	350465	0	0	0	0	76	85	0	0	1	85	0	EQW00_01620	701	EQW00_01620_701	CGTACGCAAAGAAGAAATACAACTTGAATCGACACATCTTGTAGAGTACATGGATGATAAATATCCGTTTTATCTTGACCCAATGCCTAATCTATATTTCACACGTGATCCTCAAGCTTCAATTGGTAGAGGTATGACAGTAAATCGTATGTTTTGGAGAGCGAGACGCAGAGAATCGATTTTCATTTCATATATTTTAAAACATCATCCTAGATTTAAAGATGA	Tu3298.pseudomolecule.1	2202596	2202821	-	Tu3298_2194
NZ_CP035288	350541	350766	0	0	0	0	84	76	0	0	1	84	0	EQW00_01620	702	EQW00_01620_702	TGTACTTGCAATAGGGATATCTGAACGTACTTCTGCACAAGCAATTGAACGTTTAGCACGACGTATTTTTAAAGATCCGTTATCTACTTTTAAAAAGGTGGTGGCGATTGAGATTCCAACTAGTCGAACATTTATGCACTTAGATACTGTTTGTACAATGATTGATTACGACAAATTCACTACACATTCAGCAATTCTTAAATCAGAAGGAAACATGAATATCTTT	Tu3298.pseudomolecule.1	2202295	2202521	-	Tu3298_2194
NZ_CP035288	350841	351066	0	0	0	0	64	85	0	0	1	85	0	EQW00_01620	703	EQW00_01620_703	AGTGCTCGATGTTGATGAAATCACATTAATACCAACTGGAAATGGTGATATCATCGACGGTGCTCGTGAACAATGGAATGATGGTTCGAATACTTTATGCATACGTCCCGGTGTGGTTGTAACTTATGATCGTAATTATGTTTCTAATCAATTGTTACGTGAGCATGGTATCAAAGTTATTGAAATTCCTGGAAGTGAACTTGTACGTGGTCGAGGAGGCCCTCGA	Tu3298.pseudomolecule.1	2201995	2202221	-	Tu3298_2194
NZ_CP035288	351491	351716	0	0	0	0	76	82	0	0	1	82	0	EQW00_01625	704	EQW00_01625_704	TGTTGAGGATACTGCTAAAGTTTTAGGCAGAATGTTTGATGGAATTGAATTTAGAGGTTTTTCCCAAAAAACTGTTGAACAATTGGCCGAATTCTCTGGAGTACCAGTATGGAATGGGTTAACTGATGATTGGCATCCTACACAAATGTTAGCTGATTATATGACAATTAAAGAAAATTTTGGATATTTAAAAGGCATCAACCTAACTTATGTAGGAAACGGACGT	Tu3298.pseudomolecule.1	2201345	2201571	-	Tu3298_2193
NZ_CP035288	351791	352016	0	0	0	0	77	75	0	0	1	77	0	EQW00_01625	705	EQW00_01625_705	ATTAACACCGAGAGATGTATATTTTAATATTGCTAAAGATCAAGCGTCTAATTATGGAGGTTCAGTTAAGATAACTGATAACATTCATACTGCCGTCAAAGATGCAGATGTTATTTATACTGATGTTTGGGTATCAATGGGTGAAGAAAGTGAATTCGAAACACGTATTCATTTATTGAAAGACTATCAAGTTAATAGAAAAATGCTTAATTTAACCGGTAAAGTA	Tu3298.pseudomolecule.1	2201045	2201271	-	Tu3298_2193
NZ_CP035288	352641	352866	0	0	0	0	76	80	0	0	1	80	0	EQW00_01630	706	EQW00_01630_706	TTTCATTAGCACTTGTCTTTCAAAACCTAACTAATGAACGATCTGATTTAGATGGTGGTATTTATAGTTATGCTCAAGCAGGTTTTGGTGATTTTATAGGGTTTGCAAGTGCTTGGGGATATTGGTTCTCAGCTTTTTTAGGTAATGTCGCATATGCAACGTTATTAATGTCTTCTATAGGGAACTTCTTTCCAATATTTAAAGGGGGCAACACATTTCCTAGTAT	Tu3298.pseudomolecule.1	2200194	2200420	-	Tu3298_2191
NZ_CP035288	352944	353166	0	0	0	0	76	79	0	0	1	79	0	EQW00_01630	707	EQW00_01630_707	GTATTGTCACTATTACAAAATTAATTCCTATCTTATTAGTGATTATATGTATGATTGTAGCCTTTAATTTTAATACATTCAAGATAGGTTTCTTTGGAATGGATGGATATGGATCATTATCATTTCATTTCGCTAATACGATGTCACAAGTTAAAAGTACGATGTTAGTGACAGTTTGGGTATTTATTGGTATTGAAGGTGCTGTTGTATTCTCCGGAAGAGC	Tu3298.pseudomolecule.1	2199894	2200117	-	Tu3298_2191
NZ_CP035288	353241	353465	0	0	0	0	65	83	0	0	1	83	0	EQW00_01630	708	EQW00_01630_708	CTGTATTAGCACAAGGTATTGTAATTCAAAATCATATTTCTAAACTTGAGGCACCATCAATGGCACAAATTTTAGCTTATATTGTTGGTGATTGGGGAGCAACATTTGTCAATATTGGTCTTATTATTTCAGTATTAGGTGCATGGCTAGGTTGGACATTACTTGCCGGAGAGTTGCCTTTTATTGTAGCTAAAGATGGTTTGTTTCCTAAGTGGTTTGCAAAAG	Tu3298.pseudomolecule.1	2199595	2199820	-	Tu3298_2191
NZ_CP035288	353541	353764	0	0	0	0	80	61	0	0	1	80	0	EQW00_01630	709	EQW00_01630_709	TGTTTACCAAAAGTGCTTATCATTTTGCATTTTCTCTCGCGGCAAGTGCTATACTTTATCCATACATGTTCAGTGCGTTTTATCAGGTGAAATATACAATAGAACACAAGTTAACTGCAACGCCTAAACAATGGATTATAGGAATTCTAGCATCTATTTATGCAATTTGGCTGGTATACGCGTCAGGTATAGATTACTTGTTACTTACCATGTTGCTCTATATT	Tu3298.pseudomolecule.1	2199296	2199520	-	Tu3298_2191
NZ_CP035288	354341	354561	0	0	0	0	83	76	0	0	1	83	0	EQW00_01635	710	EQW00_01635_710	ATCTGAATAGAGAAAAAGTGCTCTTTCCTTTAAATAACTTATTTCAAGATAAAGTTCCTAATGAAATGTGTACAGCCCTAACAGATTGCGAAATGATTGGAATACCAAGAGATTTAATAGAATATTTATGCAAAAATCATGAAGAGATTTTTGTGAAATTATTCTCCTTATTAAGCGAAACACAGTGTCAACATATTGAATACAATATGGCTTTAACGAGT	Tu3298.pseudomolecule.1	2198472	2198693	-	Tu3298_2190
NZ_CP035288	355245	355464	0	0	0	0	84	81	0	0	1	84	0	EQW00_01640	711	EQW00_01640_711	TAAGATATACAAGTATCGAGCGTTATGCAAATGAACATCAACTTGCGATTATAATGCCTAACGTCGATCATAGTGGCTATGCAAATATGGTATATGGACATAGTTACTATGATTACATATTAGAAATTTACGAATATGTACATCAAATTTTACCACTATCTAGAAAAAGAGAAGATAATTTTATTGCAGGACATTCAATGGGCGGTTATGGAACGATTAA	Tu3298.pseudomolecule.1	2197571	2197791	-	Tu3298_2189
NZ_CP035288	355543	355764	0	0	0	0	76	81	0	0	1	81	0	EQW00_01640	712	EQW00_01640_712	CTTGGATTGGACTGATTTTTCCCCTCAATCTATCACAGGCAACAATACTCAAATTAAAGGTACAGAACTCGATACGTACTACTTACTTGATCAAGCCATCGATGCTAATGTAGATATTCCTGAATTGTTTATCATGTGTGGTAAAGAAGACTTTTTATATCATGATAACCTTCAATTTATTGAGACATTAAATAAAAAAGGGGTTTCTTATAAGTTTGAAGA	Tu3298.pseudomolecule.1	2197271	2197493	-	Tu3298_2189
NZ_CP035288	356394	356616	0	0	0	0	81	84	0	0	1	84	0	EQW00_01645	713	EQW00_01645_713	TTTAAAAACTTTAATACACCGAGTAGTATTGCTCAGGATTTAGTAGATACTGGCTTTAATTTTGTAAACGGTGCAAACAATCATGCCTTAGATCAAGGAGAGCAAGGTGTAAGAAATCATATTCATACTTGGAACAAATTTAAAGATCAAGTTTTGTTCACGGGTGTATATGAATCAGAACAAGCACACCGTCAAATTCCTATTAAAACAATTAAAGGTGTGA	Tu3298.pseudomolecule.1	2196419	2196642	-	Tu3298_2188
NZ_CP035288	356691	356916	0	0	0	0	82	79	0	0	1	82	0	EQW00_01645	714	EQW00_01645_714	GATGAAAATAAAATTAAGCAAGATGTTAAGAAAGCCAAACAACAAAGTGATGTAGTACTTGTTTCAGCACATTGGGGTAATGAAGGTAAGCATCAGCCTAACGCCACTCAAAAAAAATATGCACAAATTTTCGCTGATGCAGGTGTTGATGTAGTTTTAGGTACACATCCTCATGTGATTCAACCAGTAAAATGGGTTGACGGTAGAGAAGGGAATCGTACACTTG	Tu3298.pseudomolecule.7	356691	356916	+	---
NZ_CP035288	356991	357216	0	0	0	0	84	72	0	0	1	84	0	EQW00_01645	715	EQW00_01645_715	GATTTTAAAATTAGTAAGAAAGATAAACAGTTTCAAGTTCAAGATGTGAAGTGGAGAAGTATGGTGAATTATTACGAATTAACTCAACACCAAAACCAGTTCCTTAAGTCGAACTTTAAAGTGATGATGCTAGATGACTATAATGACAAAGATGCCACTCATCATGGTCGCAATCAAATGGATAGTTCTTCGATGAGCCCTGCACACTTACGAGATATCACACGTT	Tu3298.pseudomolecule.1	2195819	2196045	-	Tu3298_2188
NZ_CP035288	357916	358141	0	0	0	0	85	82	0	0	1	85	0	EQW00_01655	716	EQW00_01655_716	ACGAATCATTGTAGATAATGATTGAACAGTTAATTGTAGTGATCCATCACCAATTAATAGAATGTTTCGACGATATGGATTTGCAATTTGTGTTCCTAGCGTTGCTGGTAGTGTATAGCCGATAGATCCCCATAATGGTTGCCCGATAAAAGTATTATCTTTGTACAAGGCTAAGTCATAAGCACCAAAGAATGATGTACCTTGTTCAGCGATTAAAATATCATCT	Tu3298.pseudomolecule.1	2194894	2195120	-	Tu3298_2186
NZ_CP035288	358216	358441	0	0	0	0	75	81	0	0	1	81	0	EQW00_01655	717	EQW00_01655_717	TGATTGTGGTCTCTCATATTGTGGGAAATCATTAGTGTTTTTGTAGTGAATATACTTATTTAAACCATTTAATATATTTGGTAATGAAAATGCTTCGATGCATGTATCATTAATTTTAAATTCATTATGATTTAGCATAATCACTTCATTAATATCAAATTGATATGAGAACCCAGCTGTTGCAGAATCTGTTAATTTAGCACCAATATTCAAAATAGCATCACTT	Tu3298.pseudomolecule.1	2194594	2194820	-	Tu3298_2186
NZ_CP035288	358516	358737	0	0	0	0	85	72	0	0	1	85	0	EQW00_01655	718	EQW00_01655_718	ATTAAATGCACCTTTACCTAAAGATAACTGAACAACTGGAATTTGAGTTTGATTAACGAATTGTTCGAGTTCTTTATGCAGATGGAAACTATTTATTTCATGTCCTGTAATAATGACAGGTTGTGATGCCGATTCAAGTTTGTCTTGAACCATATTGATATAACTTTGAACGTTTTTTTGTGGTTCGACTTCTGGTTTGAATGGGTTTGAAATTTCAATCTC	Tu3298.pseudomolecule.1	2194298	2194520	-	Tu3298_2186
NZ_CP035288	358816	359040	0	0	0	0	83	84	0	0	1	84	0	EQW00_01655	719	EQW00_01655_719	TTCTGTGGTAGCATTATCAGGTGTAATATAAGCTTGCGCTGTTGTAATAGGCTCAAACATTTTTCTATAATCATCAAAAGTTCCTTCGCCAAGGGAATGGTGAACGTATTTGCCTTCTTGTTCTACAGCTCGAGTAGGTGCCCCAGTGATGGCAATAACTGGCACACGCTCAGCATAAGATCCAGCGATTCCGTTGACAGCACTTAATTCACCCACTCCAAATGT	Tu3298.pseudomolecule.1	2193995	2194220	-	Tu3298_2186
NZ_CP035288	359591	359816	0	0	0	0	81	82	0	0	1	82	0	EQW00_01660	720	EQW00_01660_720	TGATTACGCTTGAAATATCTAAACAAGGATCGCATGCAACGTTACGTAAATTAAAAGAAGAAGGTTTAATCGTCGAACAAACATCTAAGCAGGATAGACGAGTAAAAAAACTTTTTACCACTGAAGCGGGTGATGATTTAATAGGTAAGTTAAACCAAGCACAAGATGAATTAATTCAACAGACACTACAAAAAGTAGGCCATGATTGGTACGCGATGATGGAAGA	Tu3298.pseudomolecule.1	2193220	2193446	-	Tu3298_2185
NZ_CP035288	360793	361015	0	0	0	0	81	74	0	0	1	81	0	EQW00_01670	721	EQW00_01670_721	ATTGAAGGCCAACATCGAATATACAACACCGCATGGACACGTGTATCGAACGGATCACAAAGGCCGTATTAAAGAAGTATATGCGGATGACCTATCACTTCTAGATGGCGGACGTAATTCATATGCGCAACGAACAGTAGGAAGAGAAGACCGATTACCAGATGATGACGGCGGTCATTTAATTGCGCGCGGATTCGGAGGTTCTAAAGATATAGATAATCTC	Tu3298.pseudomolecule.1	2192022	2192245	-	Tu3298_2183
NZ_CP035288	363592	363816	0	0	0	0	76	26	0	0	1	76	0	EQW00_01695	722	EQW00_01695_722	TATTTATTGGAGTAGGGACAATAGGTTCATACAATCAGTTTGCTGATGCAAGTACGAAAACGCAACAAACACATGTAACTAAGACATCTCCAACTCAAAAGACGACGTCCAATTTTAAACGTTCAGTTAAAGATACGTCTGTTAAATCTAGAGCTACATCAACAAAAAGAGCTACATCAACCAAACGAGCTATATCACCCAAAACATCATCAACTAAAAAAACTA	Tu3298.pseudomolecule.1	2184630	2184855	-	Tu3298_2170
NZ_CP035288	363896	364112	0	0	0	0	22	75	0	0	1	75	0	EQW00_01695	723	EQW00_01695_723	AACTTCAACACGTTCAAAAACAATACCTACTTCTGTGAAACGCACAACTTCTCATAAAGCAACTACTGTGTCGCCAACTTCTAAAGCTAAAATATCAACAAAGACACAACAATCAACTAAAAGTCATACAACTTCAGTTAAGAAAAACACTACACAACTAAGTAAAACAAAATCTCCGTCAACGTCAACAAAATCTAAAACAGTTCAATCCTCTACG	Tu3298.pseudomolecule.1	2184334	2184551	-	Tu3298_2170
NZ_CP035288	364194	364416	0	0	0	0	18	71	0	0	1	71	0	EQW00_01695	724	EQW00_01695_724	ACTGATAGCAGTAAAGCTTTAGTAAGTTTAGCATCTACAGAACGTAAAATAGATAAATACCAATCGATGACTCAGTTAGAAAAAGAAACAACTGAAGGTGTAGATTGGAGAAAAGATACAAAAAACACAGGGAATCAAGTACTCATTGTGGCTCCACATGGCGGAAGTATTGAACAAGGTACAACAGAATTAACTAAAGCATTAGCAGATAAAGGTAATTATG	Tu3298.pseudomolecule.1	2184030	2184253	-	Tu3298_2170
NZ_CP035288	364492	364716	0	0	0	0	85	70	0	0	1	85	0	EQW00_01695	725	EQW00_01695_725	CGACATTAAATCAAATGATTAAAAACCGTACTGCAACTATTTCGATTCATGGCGCATCAGGTACTGAGGAGATTATCTATCTTGGTGGGCCCCGTTCAGATTTAAGAAATGCTATAGAGAAGCAACTTGTAGGACGTGGATTTACAGTTAAAGTTCCACCAGAGTATCTAGGTGGTCAAAATAATAAAAACTTCATTAATAAAGAAGACAATAACACTGGCGTTC	Tu3298.pseudomolecule.1	2183730	2183955	-	Tu3298_2170
NZ_CP035288	365792	366016	0	0	0	0	80	84	0	0	1	84	0	EQW00_01705	726	EQW00_01705_726	ATGGAGACCTACTTATAATTACTAGAGAAACCTTTTTTAATCATGCATATCTAGTTAAAAAATTAAATAGCAAGATTAAGATTGTTGGTGAAATACATGGTCCATTGGAATATATTAATGAGAATATAGATTTAGCATTAGACTGTATTGATTGTGTTCGAGTGAGTACAGCTAGAATTAAAAATGAATTTATAGCTAAATATGACTATCATCGGGTTTTTAATC	Tu3298.pseudomolecule.1	2182432	2182657	-	Tu3298_2168
NZ_CP035288	366091	366316	0	0	0	0	77	77	0	0	1	77	0	EQW00_01705	727	EQW00_01705_727	CGTTTTGAGGATGAAGTTAAAGATATTTCATATATTATTAAATTGTTTAATTACATCATTAAAAACCAAATTGTTGATGATGCTCAACTTTATTTAATAGGATATGGTCCTTCAGAAATGCTTTACAAAAATTTGATAAATTACTATCATCTTAATGATTATATTCATATTAATGAAAAAGAACCACAGAGTTATATTTATGTATCTAGTTCGCCATATGAAACGC	Tu3298.pseudomolecule.1	2182132	2182358	-	Tu3298_2168
NZ_CP035288	366391	366613	0	0	0	0	76	77	0	0	1	77	0	EQW00_01705	728	EQW00_01705_728	AAGGATATCTATGCACCATATGAAGCGATACGTTTTTTAACCAAAGATATGATTAAAGATAGTAAAATAATTAAAGACTTTCTAAACTATAAATATAGTCACTGTGATCGACAAAAAGATTATCGACAGTTGAAAAGTACGTTTAAATGCATTAATTATGGACAGGAATTTTTAAATAATGTTGAAACTTTCTCTTCATCTCAACATGTAAAAGTGAAGAAAA	Tu3298.pseudomolecule.1	2181835	2182058	-	Tu3298_2168
NZ_CP035288	366691	366915	0	0	0	0	85	80	0	0	1	85	0	EQW00_01705	729	EQW00_01705_729	AGAAAAAATAAATATTTATTTAATAAATGTAAAACGTACTATGAAAAAAGAACGCATATGAGCTATATCAAAAATTTAAATCAAATACCTGTAGACGACGATTCAATATTTATAGAGTCTTTCCATGGCAAGAATTTTAGTGGAGATCCTAAATATATTGCTCTTGCTATTAAGAGACAGTATGATCATAAAAAAATATATGTGAGTTCAACCAATTCACTTGTT	Tu3298.pseudomolecule.1	2181533	2181758	-	Tu3298_2168
NZ_CP035288	366991	367216	0	0	0	0	77	73	0	0	1	77	0	EQW00_01705	730	EQW00_01705_730	TGTAAGTATGTTTTTATCAATGGTAACTCGTGGGATAAAGTGTACAAGTCTTCAGATCAGATATTTATTCAAACATGGCACGGTTTTCCATTAAAGAAAATGGTTAATGATTTAAATGAACAACATGAAAGACAACAACAACTAGAGGCATTCATACCACGCATGAAAAAATGGGATTACATTTTGACATCATCAGATATTAATACGACGTTGTTGGAATCTGCTT	Tu3298.pseudomolecule.1	2181232	2181458	-	Tu3298_2168
NZ_CP035288	367291	367516	0	0	0	0	82	78	0	0	1	82	0	EQW00_01705	731	EQW00_01705_731	AATAATTTACAAGAGCGCCAGCAGTTACAGCTTAAATATATGTATAAGATAGATGATGATAAAAAATATATATTATATTGTCCCACTTGGAGGGAAAATCAAAGAAAAGAAGTCACTCAGATTAATTTAAAAGATTTACTTAAATATTTACCAGAGAATTATGAGATTATTGTGAAACTTCATCCTAATGAAAGTCATTTAAGAACCAGATATAATCAAATAGATA	Tu3298.pseudomolecule.1	2180932	2181158	-	Tu3298_2168
NZ_CP035288	367591	367816	0	0	0	0	84	79	0	0	1	84	0	EQW00_01705	732	EQW00_01705_732	GATTACTCGTCGACCATTTTTGACTATATACATTTAAACAAGCCAGTCTTTATTCTTCAAGAAGACGAGCAACAATATAAACAAAGTGTTGGTTTTTATTTTGATTTGTTTGAAGTGGGTGATTTTCTTAAAGCCTCTTTAAATGAACGCATGTTAGCTAAACAAATTTGTAGCACTGATTATATAAATTATTCAAAAGTGGTTCATCGTTTGATGAAACAAGATA	Tu3298.pseudomolecule.1	2180632	2180858	-	Tu3298_2168
NZ_CP035288	368344	368566	0	0	0	0	74	34	0	0	1	74	0	EQW00_01710	733	EQW00_01710_733	CTTTGAAGATATGGATGCATTGTTAGCAGATAATTTTGCGCGTGCGGCGCAAAAGCAGGGTGTTAAGCATATTGTCTACATGAGTGGTTTAATACCAGAAAATGATGAGCTATCTGCACATTTAAGAAGTCGACTTGAATGTGAAAAAATTCTTGGTGATTACGGTATACCAGTTAGCACATTACGTGCAGGTTTAATTATTGGTGCAAAAGGAAGTTCTTAT	Tu3298.pseudomolecule.1	2179882	2180105	-	Tu3298_2167
NZ_CP035288	368641	368866	0	0	0	0	84	35	0	0	1	84	0	EQW00_01710	734	EQW00_01710_734	TGTTGCCATTGACGATGTGATAGATGGTTTAGCAGCATTGGTGAATCGAACACCCAAAGATAACGAAGCAATTGATATCACAGGTCCTGAAGTGATGAATTATAAAACGCTGATACAGCGCACAGCTAACGTACTTGATAAGCGACTGCCTATGCTTGATTTACCTATTATACCCATTATCGTAAGTCGGTATTGGGTACAACTGATTTCAAATGTACCGAAAGAA	Tu3298.pseudomolecule.1	2179582	2179808	-	Tu3298_2167
NZ_CP035288	368943	369166	0	0	0	0	80	83	0	0	1	83	0	EQW00_01710	735	EQW00_01710_735	TAGGAAATATCACCTTTGAAGATAGTGTGAAAAGAGCACTAAGAGAAGAACAAAAGACTTCTAAGAAAAAGTCGGATTCGAAAAATTCTCAATCATTTGGGCGTATGCATCAAGAAATTAAAGATGTACGAGCCATTACACGGTTTAAAATTCCGGAAGGTTATTCGATTAAAGATGTGACTAAAGAATATGCAAAATTCATCAATAATATCACACTACATCTC	Tu3298.pseudomolecule.1	2179282	2179506	-	Tu3298_2167
NZ_CP035288	369241	369461	0	0	0	0	80	83	0	0	1	83	0	EQW00_01710	736	EQW00_01710_736	ACGTGATGAAGCTGACTCTACAGAAGATATGGTGGTATATAATATTGTGGGTGGCGATTTAGCACATTCAAATGATGGTGGAAATGCACGCTTTGAATTCCGAAGAATAAGAAACACCAATGAGGGTATTATTGCTTTACAAGAATATGAACCTACATTACCTTGGGTAGTATATAAACTAACTCAAGCTAAAGCACACAAGACTGTTATGAATATTTTTA	Tu3298.pseudomolecule.1	2178987	2179208	-	Tu3298_2167
NZ_CP035288	369966	370188	0	0	0	0	81	83	0	0	1	83	0	EQW00_01715	737	EQW00_01715_737	TTGTTTGTTCTACAACTTTTTCGTCTTTGTCATCTTTACCTTCTTTTTGTAATTTGTGAAGCTCGTCTGCTGCTTTTTTGACTTTATCGAGTTGTTTATTTGGGAAATCAATACCGTATCCATCTTTAATTACTTTTTCAGGATCTTTTCCATCAGCGATTTGTTTTGTCATATACATTCCAGAATGTTTCATCTTGTGAATAGCCTCTGGATTCCATTTATA	Tu3298.pseudomolecule.1	2178260	2178483	-	Tu3298_2166
NZ_CP035288	370266	370489	0	0	0	0	22	79	0	0	1	79	0	EQW00_01715	738	EQW00_01715_738	TTGCATAATTAATAGCATTATCAAAAGCAGTTTCGAAACCAGACATTTCAGACATCACACCAGTGATATCATTAGGGTGGGCAGCTTTATCAATTGAAGCACCCTCAACCATTAAAAAGAATCCTTTATTATTTTTACTTAATTTATTTAGTGCACTGTTTTGCATGTCTACTAGCAACGGATTAGATTGAGGTGCATCTATTTGTAATGGCATATCTTTTTCT	Tu3298.pseudomolecule.1	2177959	2178183	-	Tu3298_2166
NZ_CP035288	370567	370790	0	0	0	0	84	85	0	0	1	85	0	EQW00_01715	739	EQW00_01715_739	TTTGAATTTTTTCGCTAAATTTTTATTTTCTTTACCGAAGTATTTTGCACCGCCACCTAACATCACATCGACTTTATGTTTACCATTTATTTTATCATTATAAAATTGCTGTGCAATTTCATCTTTTTTGTCGCGTGAATCTACATGAGCAGCATATACAGCAGGTGTTGCATCAGTAAGTTCAGCAGTAGTTACTAAACCAGTTGATTTTCCTTGTTCTTTAG	Tu3298.pseudomolecule.1	2177658	2177882	-	Tu3298_2166
NZ_CP035288	370867	371091	0	0	0	0	86	86	0	0	1	86	0	EQW00_01715	740	EQW00_01715_740	ACTAAAAGCTGTTCCTCCAGCAGCAGAGTCTGTAACATTTTCTTTAGGATCATTAGAATAAGTACGATTTGTTCCTTTTAGATATTTATCGAATGCAGTTGGAGTCATTTTCTTAGCACCAGGCTTATTTTTATAATAACGATATGCAGTGTTAAAAGAAGGTCCCATACCATCGCCAACCATGAAGATGACATTTTTTGGATTTTTTGTGTTGCCGAAAGCAAT	Tu3298.pseudomolecule.1	2177357	2177582	-	Tu3298_2166
NZ_CP035288	371942	372166	0	0	0	0	78	76	0	0	1	78	0	EQW00_01725	741	EQW00_01725_741	AGTATCTCATGTGCCTATTATGTTTATTAGTTCAAGAACAGATAATATGGATCAAATTCTGGCTATCCAAATGGGTGGCGATGATTTTATCGAGAAACCATTTAACTTGTCTTTAACAGTAGCTAAAATTCAGGCACTATTGCGTCGCACTTATGATTTATCAATAGCTCGTGATGAAATAGCTGTTAAAGGTTGTAAACTAATTGTTGATGAGGCCAAGCTTAG	Tu3298.pseudomolecule.1	2176281	2176506	-	Tu3298_2164
NZ_CP035288	372491	372714	0	0	0	0	29	86	0	0	1	86	0	EQW00_01730	742	EQW00_01730_742	TATGTGTTTTCTTTACCTTTTGATGCATACGTACTAGCAATCAGTATAATATTACTATTGATGTGTGTACGTTGGTGGATAAAGTATTTAAGTTTTAAAAAGAATGAACATCTTAAAGATAAAGTAGCATATTTAGAACATGAGTTAGCACATGTTAAGAATCAGCAAATTGAATATCGTAACGATGTTGAAAGTTATTTTTTAACATGGGTACATCAAATTAA	Tu3298.pseudomolecule.1	2175733	2175957	-	Tu3298_2163
NZ_CP035288	372792	373016	0	0	0	0	76	29	0	0	1	76	0	EQW00_01730	743	EQW00_01730_743	TGCACATTGATAATTATACAAGTCTCGCATTAAGTTATTTAAAATTATTAAATGAAGAGTCAGATATGACAATTACCAAAGTGACAGTTGATGATTTGATTCGCCCGTTGATTTTAAAATATAGAATTCAGTTTATTGAACAAAAGACGCAAATCCATTATGAAAAAAGTGAGGACATTATTTTAACCGATGCACAATGGGCTTCTATAATGATAGAGCAACTTT	Tu3298.pseudomolecule.1	2175431	2175656	-	Tu3298_2163
NZ_CP035288	373441	373666	0	0	0	0	79	25	0	0	1	79	0	EQW00_01735	744	EQW00_01735_744	AAAAAAGTCTATGGCAGAGGTATGAACACGACAATGGCTTTAAATCAAATGAACCTTGAAATTGATGAAAATGAATTTGTAGCAATCATGGGCGAGTCAGGTTCAGGTAAATCTACATTACTCAATTTAATTGCTACTTTTGATCGTACAACTGAAGGATTAATAAAGTTAGACGAGTTGCCGCTTAATCAATTGAAGAATAAAGACATTGCACGCTTTCGCAGAG	Tu3298.pseudomolecule.1	2174781	2175007	-	Tu3298_2162
NZ_CP035288	373741	373966	0	0	0	0	31	86	0	0	1	86	0	EQW00_01735	745	EQW00_01735_745	CTTGTACTTGCAAATGAACGTCCGAAAATAATGCAAAAACGCTTAATGGAAATAAGTGAACAATTAGGAATTGAAGACTTGCTTGAAAAATATCCGTCTGAAATATCTGGGGGACAAAAACAACGGATAGCTATAGCCCGTGCGTTGATAGCACGACCTAAATTATTATTAGCTGATGAACCCACTGGTGCACTTGATTCAAAAACCTCTAAAAACCTTATGTGTT	Tu3298.pseudomolecule.1	2174481	2174707	-	Tu3298_2162
NZ_CP035288	374291	374514	0	0	0	0	77	29	0	0	1	77	0	EQW00_01740	746	EQW00_01740_746	ACAACCAACATTTACTTTAATGAGCATCATCCTGAATTAAAAATATCTGCGATTATTGGAATAGTGTTTATGACGATGTTATTATTCATATTTTTAATTTATGCAAATCACTTTGTTATGAATCATAGGAAAAAGGAATTTGCCTTAAATATGGCTCTTGGTATGGAGAAAAAACATCTAAGACTCATCATCTTGATTGAACTTTTCATTCAATTTATTATATC	Tu3298.pseudomolecule.1	2173933	2174157	-	Tu3298_2161
NZ_CP035288	374591	374816	0	0	0	0	38	78	0	0	1	78	0	EQW00_01740	747	EQW00_01740_747	CATCAACCTCAGTTGTCAGATTATCCATTTGATGTTTTGTCAATGAAAATCACATTAACCATGCTACTCAGTTTGATGATCATATTGTTTGTTATTAACAATTTTAAAATATCATTTAAAAACTCCTTACAGTTATTGATTAAAAATAAAAGTAAGACGCATGAAAAGTCACGTGTACGGTTAATAATATTTTTAATTTTAGGATTAATTTTTATAGGGATTGGCT	Tu3298.pseudomolecule.1	2173631	2173857	-	Tu3298_2161
NZ_CP035288	374891	375116	0	0	0	0	76	76	0	0	1	76	0	EQW00_01740	748	EQW00_01740_748	ATCGGTACCTATTTGCTCTTTGTTAGCTTAGGATCAATAGTTTTAGAAATGTTACAAAAATTAGATCATTATTATTATAAACCCAATCATTTTTTCTTTATTGCAGGACTCAAATCACGCGTAAAATCTAGTGCGATTGGTTTAGCTACGATTTCATTTATGTGTACATTTCTGATTGTTACGTTAAGTATGACAGTCTCAACTTATAGAAATATGGATCATAGGT	Tu3298.pseudomolecule.1	2173331	2173557	-	Tu3298_2161
NZ_CP035288	375191	375416	0	0	0	0	86	78	0	0	1	86	0	EQW00_01740	749	EQW00_01740_749	AAGATAGAAAATTTAAAAAAAGATATTCGCCAAGAAGTTCCAACTGGTCAATTTAAAATCTATGCACGAGGTATGGTTGGAGCGGAATTGCAGGGAGGCTTAAAACATAAAAAGCTAAAAAGACAAACTGTATCGAGTGGTTTATTTAATTTTGGAAATAAGCAAAAATTCAACTCTTTTATTTCTATATATAATAAAAGTGATTATAATAAAAACAATAAAAAAA	Tu3298.pseudomolecule.1	2173097	2173257	-	Tu3298_2161
NZ_CP035288	375491	375716	0	0	0	0	20	76	0	0	1	76	0	EQW00_01740	750	EQW00_01740_750	TTCGGGAAAACATACAGAGTTAAATATATTGAGTCGACAAATATAGATAACTTACTCTATGCAGATGGTATAACTTTAATTGTGAATCAACAACAACTGATGGATCGTATTGTTAATGAATATCGTAATCACAATGATGAAAATTTAATCATCACTCCTAATCAAGTCCAAACTGCGGTTGAATTTAATGTATTAAAAGAAAAGGATAAGTTGAATCATCGTATTA	Tu3298.pseudomolecule.7	375491	375716	+	---
NZ_CP035288	375791	376016	0	0	0	0	20	20	0	0	1	20	0	EQW00_01740	751	EQW00_01740_751	TCAAGTTTAATTTTTGTAGGAAGTGTTGTATCTCTAGTTTTATTAATAGGTATATTTCTTATGATGTATTATAAACAAGTTTCAGAAGGACATGAAGATAGAGATGCATATATAACGATGAAACAACTAGGATTAGATGAAATTTTAATCAAAAAAACAATTAATAAACAAGTAATATGGGTATTTCTTATTCCTGTAATTGTTGCAATTATACATACGCTAGCTG	Tu3298.pseudomolecule.1	2172321	2172547	-	Tu3298_2160
NZ_CP035288	376492	376712	0	0	0	0	82	77	0	0	1	82	0	EQW00_01745	752	EQW00_01745_752	TCATTATTATACTTCTCATTTTATTAATTGTATCAATAGTTGCCGCTATTTTAATTGGCAAAAATGCCAAAGTATCAGGAATATTACTTGTTATTACAGGAATCATTGGTCTCTTTTTAAGTTTTATTGCTGGTGCCTTATGGTTAATAGCAGGTATCATGCTTTTAGTACGTAAACCACAAACACAAAATGACCAAATCAATTCTCAATATAGTAATGAC	Tu3298.pseudomolecule.1	2171625	2171846	-	Tu3298_2159
NZ_CP035288	377576	377794	0	0	0	0	80	73	0	0	1	80	0	EQW00_01750	753	EQW00_01750_753	AATTGTTGGGCAAAATGGTCAAAGCTATGCACAAGGAATGGAAGTAATGGCTTGGGAGGTTACGGCTGCCGTAGCAGTTGTATTCTTGGCCTGGGTCTTTCTTCCTAAATATCTAAAATACGGTGTTAATACAATTTCTGAGTTTTTGGAATTACGTTATGATACATTTACTAAACGTTTTGTCTCCATTTTATTTATCTTTACCTATGTCGTATCTTT	Tu3298.pseudomolecule.1	2170544	2170763	-	Tu3298_2158
NZ_CP035288	377871	378092	0	0	0	0	18	15	0	0	1	18	0	EQW00_01750	754	EQW00_01750_754	AGTTCAACTGCTGTCATTATTATTTCATCTATTATTGGTATAATTGGCATTATTTACTTATTTATAGGTGGTTTATCGTTAAGTGCTTTTAGTGATTCGATTTATGGCATGGCTTTAATTATAGCTGGACTTGCGATTACAATATTAGGTCTAGGTCAATTAGGAGATGGCAACTTCCTACATGGTTTCGACAAAATCGTGCAAGACACGCCTGAGAAATTG	Tu3298.pseudomolecule.1	2170246	2170468	-	Tu3298_2158
NZ_CP035288	378171	378394	0	0	0	0	83	75	0	0	1	83	0	EQW00_01750	755	EQW00_01750_755	TTCTGGTGCGCAAACCAGATGATAGTTCAAAAAGCACTCGCAGCTAAAAATTTAAAAGAATCTCAAAAAGGTGCAATATATTTAAGCTTATTTAAAGTGTTCGGACCTTTATTTACAGTCTTACCAGGCGTAGTAGCATTTAACTATTTTAATGGTAGTCTTGATAAATCAGATAACGCTTACCCTGCACTTGTAACTTCAGTATTACCAGAATGGGCATTCGG	Tu3298.pseudomolecule.1	2169944	2170168	-	Tu3298_2158
NZ_CP035288	378471	378693	0	0	0	0	77	17	0	0	1	77	0	EQW00_01750	756	EQW00_01750_756	ACACTCGATTTCTATAAACCTATTTTTGGAAAAAATAAATCAGATAAACATATTGCTCGAGTAGGCCATATTGCTACTGTAGTCATTGGAGTTATTGTTGTAGCACTTGCACCAGTCATCTCATTATTCCCTAGTGGTCTTTATGCAGTAGTTCAACAGTTTAATGGTGTGTATAGTATGCCAGTGCTAGCTTTAATTTTAATCGCTTTCTTTTCTAAACGCA	Tu3298.pseudomolecule.7	378471	378693	+	---
NZ_CP035288	379175	379396	0	0	0	0	16	77	0	0	1	77	0	EQW00_01755	757	EQW00_01755_757	TAATTCCAAATGTTAAACAGTTATTGTCAAAGCGTACTAAACATAGTCAATGGAATTTCGACATCAAAGTCGATCTCATGATAGGATCTGCAGAGGATGTACATGAAAGTGTTGAAAAAGCAGCACAAATTAAAGAGGAACATCAGTGGGATTACGTTGTTTGTCTGACAGATTTGCCTAGTATTTCAGATAATAAAGTGGTTGTCAGCGACTTTAATAGTG	Tu3298.pseudomolecule.1	2168940	2169162	-	Tu3298_2157
NZ_CP035288	379471	379696	0	0	0	0	85	82	0	0	1	85	0	EQW00_01755	758	EQW00_01755_758	ACTTCATTGATTGAACAATTATATTATAATCAACCGAAAGACAAAAATGCGCCACATCCTTTTGTACGCGTGAAGGCTGTAGAACCTGACGAAGACGCCACATCAAAACAACGATATATTAATATTTTATTTATCATAAGTTGGATTCAGTTAATTGGTGGACTGACACGAGCAAATCAGCCTTGGAAAAACATCTTTAATTTTAAGAAAATCATTTCAGTTGCCT	Tu3298.pseudomolecule.1	2168640	2168866	-	Tu3298_2157
NZ_CP035288	379773	379988	0	0	0	0	20	76	0	0	1	76	0	EQW00_01755	759	EQW00_01755_759	CATATTGATGGTGATTGCTATACTTGGGATGGCTGGATGGCTATTCTATGCGCATCAATTGATTGAAAAGAAAACTGCTAAATCTCAGCGTGTATATCGATATATTTATAATTCAACCACACTTGTTACACTAAGTTTGATTACACTCATAAATTATGTCATTTTATATTTATTGTTAATCATCAGTATTACACTCTTTGTCCCTGTGGAATTATT	Tu3298.pseudomolecule.1	2168348	2168564	-	Tu3298_2157
NZ_CP035288	380372	380594	0	0	0	0	22	23	0	0	1	23	0	EQW00_01760	760	EQW00_01760_760	AGAAATGCCTAAAATGTTATCTACGCATTATGATCATCAGCAAGAATGGATTTTTGATTTAGTTACTGATCCGCTTACTGGTTTTGCTGAATCTGTAGATGAAATTTTTGAGAAAGTAGCCGATTATCACGATAAGAGACAATGGGATTATGTGATAGCAATTACAGATTTACCGATGTTTGCTGACAAACAAGTGATGGCATTAGATATTAATATGGAAAAT	Tu3298.pseudomolecule.1	2167742	2167965	-	Tu3298_2156
NZ_CP035288	380671	380896	0	0	0	0	86	22	0	0	1	86	0	EQW00_01760	761	EQW00_01760_761	TTATTCAAGAATTAAATGAAGCTGAACAAGAAAGTCGTAATTATGATAATAATAATCAAATAGAAAATTCAGTAAAAAAACAATTTCCGCTCTCTAAAATAGACAAAGAAACAATATATATGAAAGAAACAGACTCTTATCACTTAAGATATTTATCAAGTTCACGTTCTAGAGGCATGTTTCGCCTTGTTAGTGGAATGACATTTGCGAATAATCCATTAAATAT	Tu3298.pseudomolecule.1	2167440	2167666	-	Tu3298_2156
NZ_CP035288	380971	381196	0	0	0	0	23	76	0	0	1	76	0	EQW00_01760	762	EQW00_01760_762	GGCAAATGGCTTATAACTTTTCAATGTGGCGTTTATTTGGAATTTCAATTATTGCGATTATTGGAATGCTAATATGGATAATGATGTCACATGATTTATGGGAACCAGTTAATAAAAGCAACCATAAGCGTATTACTTGGTTATACAATCTTACAACAATAATGACATTGATTTTTGCCATTATAATTTATTATATTATTCTTTATTTACTATTCTTAATTGCTGA	Tu3298.pseudomolecule.1	2167140	2167366	-	Tu3298_2156
NZ_CP035288	381722	381945	0	0	0	0	78	56	0	0	1	78	0	EQW00_01765	763	EQW00_01765_763	TATCAATTGTGGTCATTCTCTTCAGCAAACATTATCAAATTCAAATGACAACATAGCATCACATACATATTCAAATACAAAACCTGAAATTGAAAATGAAACTGCAGATCATATTCGATTGACAGAAGAAGCCAAGCATCTATTTAATAACACAACGAAATCAATAGGTAGGCTAGCAGGGAATGATGAAAGTTTAAAATTAAATTTGCGTGACATGTTTTCTG	Tu3298.pseudomolecule.1	2166391	2166615	-	Tu3298_2155
NZ_CP035288	382026	382245	0	0	0	0	61	69	0	0	1	69	0	EQW00_01765	764	EQW00_01765_764	GAAGTTTCCGAGGAGTGGGGAAGACCTTGGGTGTTCTCACGTGTATTTTTAGCTTTAGGTATCACTTTCCTAGCGTTATGGATATTAACAAATATATTTGGTAATGCCAATGCCATACCAGGTATGATATTTATTGGCGCACTATTAGTTCCTATTTCAGGATTAATCTTCTTCTTCGAATCTAATGCATTTAAAAACATTAGTATCTTTGATGTAATGA	Tu3298.pseudomolecule.1	2166091	2166311	-	Tu3298_2155
NZ_CP035288	382321	382546	0	0	0	0	60	61	0	0	1	61	0	EQW00_01765	765	EQW00_01765_765	AATCGCAATATTATGGAATTATGACTATAACAGATGCGTTCATAGTAGGATTTGTTGAAGAGCTTGGAAAAGCAACTGTTGTTATTTTATTTATTAATTATTTAAAAACAAATAAAATACTCAATGGATTACTTATCGGTGCTGCTGTTGGTGCAGGGTTCGCGGTGTTTGAATCAGCTGGTTATATCTTTAGGTTTGGATTTAATTTATTTGATGGAGTTAATAA	Tu3298.pseudomolecule.1	2165790	2166016	-	Tu3298_2155
NZ_CP035288	382623	382846	0	0	0	0	78	86	0	0	1	86	0	EQW00_01765	766	EQW00_01765_766	GCGGCAGTAATAGTGAAAGAAACAAAGCATTTCGAATGGGCGAATATCATCGATAAACGTTTTATATTTTTCTTTTTTGTGGCAGTGACATTACACGGAATATGGGATACGGAAATAACACTTTTAAGTAGTGGTTATTTAAAATATATCTTATTAATTATGATTGCATGGCTATTTATATTTATACTTATGAAAGCAGGGCTAACTCAGGTGAATCAGTTGCG	Tu3298.pseudomolecule.1	2165490	2165714	-	Tu3298_2155
NZ_CP035288	383171	383396	0	0	0	0	58	83	0	0	1	83	0	EQW00_01770	767	EQW00_01770_767	GATGAGCAAAGTCATCAAACAACACAGTCTCAGCAATCAAATGAAAGTGGTCAAAATAAGGATCAATCCACTGGTCCAAGCATTGATGTTTTTAGTGATGACTTTGATCAAGGTTATATGAAGTCAGCTTCAACAAGTGGATATAGAGGTGTTTATAATGGAATGACACGTGAAGAAGTTGAAGATAAATTTGGAACATCCAATGGTTCTGTAGAAAGTTTGAAGT	Tu3298.pseudomolecule.1	2164940	2165166	-	Tu3298_2154
NZ_CP035288	383971	384196	0	0	0	0	86	78	0	0	1	86	0	EQW00_01775	768	EQW00_01775_768	GTATTTAGTATTACTGACGTTATGGGAAGAGAATCCTCAAACATTAAATTCAATTGGTAGACATTTGGATTTATCTAGTAATACTTTAACCCCCTTACTAAAAAGACTTGAGCAATCTGGCTGGGTTAAAAGAGAACGTCAACAATCTGATAAACGACAGTTGATAATTACGTTAACTGACAATGGGCAACAACAACAAGAAGCTGTTTTTGAAGCAATTTCAAGT	Tu3298.pseudomolecule.1	2164141	2164367	-	Tu3298_2153
NZ_CP035288	384571	384796	0	0	0	0	46	86	0	0	1	86	0	EQW00_01780	769	EQW00_01780_769	TCATTAATCCTATGTCTGAAACCCTCACATCGATGTTTGAACAACAGGGAATTGATGTAATCATGGGGAAAGGTAAACTTGTAGATGCTCATACAATAGAGGTAAATAATACAACTTTACAATCAGATTATATTGTTATAGCAACTGGACAACATAGTCATCAATTAGATATTGAGGGTAAAGAATATACGCATGATAGTCGGGAATTTTTATCAATGCAATCTTT	Tu3298.pseudomolecule.1	2163541	2163767	-	Tu3298_2152
NZ_CP035288	384873	385096	0	0	0	0	51	73	0	0	1	73	0	EQW00_01780	770	EQW00_01780_770	GAGGTTAATGTGGTTCATCATACAAATCATGCACTTGAAGGGTTTAACGAATCACACGTCAATAAATTAATTCAAAAGTTAAAAGATGAAGGTGTTAAATTTTACTTTAGTGAGAATACCAAGTCAGTTAAACCGAATGCACAACGTTTTATAGTAGAAACTGAGTCTGGAAAGATGATTGAAACAGATTATGTACTGGATGCAACCGGTAGAAAGCCTAATGT	Tu3298.pseudomolecule.7	384873	385096	+	---
NZ_CP035288	385172	385396	0	0	0	0	77	75	0	0	1	77	0	EQW00_01780	771	EQW00_01780_771	AAATGTGAAAAATATATACGCAAGTGGGGACGTTATCAATAAAATGATTCCTAAACTTACTCCTACAGCTACATTTGAGTCTAATTATATCGCTGCCCATATCCTTGGATTGAATACAGATGCCATTCAGTATCCACCAATACCTTCAGTGCTTTATTCATTGCCTCGTTTATCTCAAATAGGTGTCACAGTTAGCGAGGCTAAGAAAGATGATACGTATATGAT	Tu3298.pseudomolecule.1	2162941	2163166	-	Tu3298_2152
NZ_CP035288	385771	385996	0	0	0	0	86	77	0	0	1	86	0	EQW00_01785	772	EQW00_01785_772	CTCTGAATGATCAATTTAATAAATTAGAAATGCTTTATAAAAAATATCATAAGTATGGTCTTGAAATTTTGAGCTTCCCTTGCAATGATTTTAATAATCAGGAGCCAGAATTAATCAAAGATATTTATCGAGTATATAAATATAAGTTTGGTATTACTTTCCCCATCCATGCTAAGATTAATGTTAATGGAGAGCATGAACACCCTTTGTACACATTATTAAAATG	Tu3298.pseudomolecule.1	2162341	2162567	-	Tu3298_2151
NZ_CP035288	386671	386894	0	0	0	0	86	86	0	0	1	86	0	EQW00_01795	773	EQW00_01795_773	TTAGACACTGATTTACATTTTCAAGAAACATATGACTTAATAGATAGGGTGAAAGATAAATATCCGCAATTACGCATTAAAATGAAAAAACCGGAACTTACGTTAGAGGAACAAGGTGAGAAATATAATCCTGCTTTATGGAAGAATGATCCTAACCAATGTTGCTACATACGCAAGATTAAACCACTAGAAGACGTATTATCTGGTGCTGTAGCTTGGATATC	Tu3298.pseudomolecule.1	2161444	2161668	-	Tu3298_2150
NZ_CP035288	387521	387744	0	0	0	0	85	67	0	0	1	85	0	EQW00_01800	774	EQW00_01800_774	GGCAAGCTAAACAAATCAATGAATTGCTTCACACTTTATCATCTAACCAACAAGTATGGTTAAGTGGCTATCTGATGGCAAATCAACAATCAAATACATCTACAGATTCTGTAGAACAACATAACTCAGATGACAATACAGAAGCGATGCTACATGAAAAGGAACCTTCAGTTGAGCCGGAAGCTAGATCGATAACAATTTTATATGGATCTGAGTCTGGTAAT	Tu3298.pseudomolecule.1	2160594	2160818	-	Tu3298_2149
NZ_CP035288	387821	388045	0	0	0	0	27	79	0	0	1	79	0	EQW00_01800	775	EQW00_01800_775	ACTTTAAACCTAAGAATTTGAAGAAAGTAGAAGATTTATTTATTATCACATCTACACATGGCGAAGGAGATCCACCAGATAACGCTGTTGAATTACATGAATACATCCACGGACGTAAAGCGCCAAAATTGGATGGGGTGAGATTTTCAGTATTAGCATTAGGAGATCAAACCTATGAATTCTTCTGTCAAACTGGTAAAGATTTTGATAACCGTTTGGCTGAAT	Tu3298.pseudomolecule.1	2160293	2160518	-	Tu3298_2149
NZ_CP035288	388121	388345	0	0	0	0	14	25	0	0	1	25	0	EQW00_01800	776	EQW00_01800_776	ATGTTATTAATACGATTGATTCAACACCGGCTGGTACTGAAAGTGAACAAGTTGTTAGCGAATCTATAAAATCAGCAAAAGAAAAGAAATATAGTAAGTCTAATCCTTACGATGCTGAAGTATTGACCAATATTAATTTGAATGGTAGAGGTTCAGACAAAGAGACGAGACATATTGAGTTATTACTTGATAATTTTGGTGAGGAATATGAACCGGGAGATTGTG	Tu3298.pseudomolecule.7	388121	388345	+	---
NZ_CP035288	388423	388646	0	0	0	0	85	77	0	0	1	85	0	EQW00_01800	777	EQW00_01800_777	GTTTTAATTAACGAGGATGGAGATACTTTAAATCTTGAAGAGGCATTAACATCGCATTTTGAAATTACTAAATTAACAAAACCGTTAATAGAAAATGCTGCGATATTTTTTGATAATGAAGAGCTTTCTGAAAAAATTCAAGATAAAGAATGGATTCAAAACTACGTTGAGGGAAGGGATTTGATTGACTTATTAAATGACTTCGCAACGACAGAACTACAACC	Tu3298.pseudomolecule.1	2159692	2159916	-	Tu3298_2149
NZ_CP035288	388722	388943	0	0	0	0	77	85	0	0	1	85	0	EQW00_01800	778	EQW00_01800_778	AGATGAAGTTCACATTACTGTTGGAGCAGTTAGATATCAAGCACACGGTCGGGAACGTTCAGGTGTTTGTTCAGTACAATTTGCAGAGAGAATACAAGAGGGCGATACAATTCCTATCTATTTAAAACGAAATCCGAATTTTAAGTTTCCGCAAGATGAATCAACACCTGTGATTATGATAGGTCCTGGGACAGGTGTTGCACCGTTTAGATCCTATATGCA	Tu3298.pseudomolecule.1	2159395	2159617	-	Tu3298_2149
NZ_CP035288	389021	389246	0	0	0	0	86	80	0	0	1	86	0	EQW00_01800	779	EQW00_01800_779	ATCAAACGGAATGGCAAGAATGGCTTGAAGATGGAACTTTATCAAAATTAGATGTTGCTTTTTCTAGAGATACTGATAAAAAAGTGTATGTGCAACATAAAATTGCAGAAAATAGTGAACAATTTAATCGATGGATTGAAAATGGCGCTACTATTTATGTATGTGGTGATGAAAGTAAAATGGCAAAGGATGTTCATCAAGCGATTAAAAATGTGTTAATCAAAGA	Tu3298.pseudomolecule.1	2159092	2159318	-	Tu3298_2149
NZ_CP035288	389628	389846	0	0	0	0	59	78	0	0	1	78	0	EQW00_01805	780	EQW00_01805_780	CTGAACAGTGGATTGCTATGGATGATATCTCTAATCAATATGCAAATCATACGATTAAATTAACAACACGCCAAGCATTTCAATTTCATGGAATTCTTAAACGTAATTTGAAACAATCAATGAAAAATATTAATCATGCAGTACTTGATTCTATTGCTGCATGTGGAGATGTTAATCGTAATACGATGTGCAATCCTAATCCTTATCAATCTCAAGTAC	Tu3298.pseudomolecule.1	2158492	2158711	-	Tu3298_2148
NZ_CP035288	389921	390144	0	0	0	0	71	73	0	0	1	73	0	EQW00_01805	781	EQW00_01805_781	TGGCTTGATGGTGAAAAGGTTTTAGATTCGAGTGAGGAAAAGGAACCTATTTATGGGAATACGTATTTACCACGTAAATTCAAAATAGGTATTGCAGTACCACCATCTAATGATATTGACGTCTATTCTCAAGATATTGGTTTAATCGCTATCGTTGAACAAGATGAGTTAATTGGATTTAATGTGACTATCGGTGGCGGTATGGGTATGACTCATGGTAATAC	Tu3298.pseudomolecule.1	2158194	2158418	-	Tu3298_2148
NZ_CP035288	390221	390446	0	0	0	0	82	76	0	0	1	82	0	EQW00_01805	782	EQW00_01805_782	CTTACAATACAACGTGATTATGGTAATCGTGAAAATCGAAAAAATGCACGTTTTAAATATACAGTGGACCGTCTAGGAGAAACTTGGGTGACTGAAGAATTAAACCGACGATTAGGTTGGGAAATTAAAGCGCCACGTGATTTCGAATTTGAACATAATGGTGATCGATTAGGTTGGATTGAAGGTATTAATAATTGGAATTTCACTTTATTTATACAAAATGGGC	Tu3298.pseudomolecule.1	2157892	2158118	-	Tu3298_2148
NZ_CP035288	390523	390746	0	0	0	0	86	77	0	0	1	86	0	EQW00_01805	783	EQW00_01805_783	ATTATCACCTAATCAGAACTTAGTTATTGCAAATGTTTCTCCTGAGAAAAAGGAAGAAATACAAGCTATTATTGATAAATATAAATTAACAGATGGCAAAAATTATACAGGACTTAGAAGAAATTCTATGGCTTGTGTTGCTTTCCCAACGTGTGGTTTAGCTATGGCAGAATCTGAAAGATATCTTCCTTCACTAATTACAAAAATTGAAGATTTATTAGATG	Tu3298.pseudomolecule.1	2157592	2157816	-	Tu3298_2148
NZ_CP035288	391122	391342	0	0	0	0	77	72	0	0	1	77	0	EQW00_01810	784	EQW00_01810_784	GTGATCCAGAATTAATAACGTTAAAAGGTTTAAAAGCCATTAAAGAAGCCGATGTCATCCTTTATGACCGACTTGTAAATAAAGAAATACTTAATTATGCTTCTCCTTCTACTAAGTTCTTCTATTGCGGTAAGGATCCTCACAGGCACTCCTTACCGCAGGAAGAAACAAATAAAATGATGGTAACCTTAGCCAAAAAAGGGCACATAGTTACACGTTTA	Tu3298.pseudomolecule.1	2156996	2157217	-	Tu3298_2147
NZ_CP035288	391421	391646	0	0	0	0	85	85	0	0	1	85	0	EQW00_01810	785	EQW00_01810_785	ATTATACCTGGAATTACATCGGGAATTGCAGCACCAGCATATGCTGGAATTCCAGTAACACATCGTGATTATAGTTCTTCTGTAGCATTTGTAACTGCAGTGAATAAACCTGGTATGGATAAAGGCAAATACTGGCAACATTTGGCCAATGGTCCTGAAACTTTATGTATTTATATGGGGGTTAAGAGACTCAGTGAAATTTGTGAGTTGTTAATACAATATGGTC	Tu3298.pseudomolecule.1	2156692	2156918	-	Tu3298_2147
NZ_CP035288	392071	392296	0	0	0	0	69	23	0	0	1	69	0	EQW00_01815	786	EQW00_01815_786	ATTACCGATACATTACAAAAATATCTAGAAACGAAGCAAATCACTTATGAAAAGAAACACTTCGAACCACAAGATGTTGAGAATGCTGATGTGGTCATCGCGGCTACTAATCAATCTGATGTTAACAACGATGTGGGGGCAGCTTTGTCTAAGAACGTATTATTTAATCATGCAGGACAAGCAGACCTAGGTAATGTAACGTTCCCTAATTTCTTAAAAAGAGATA	Tu3298.pseudomolecule.1	2156029	2156255	-	Tu3298_2146
NZ_CP035288	392673	392896	0	0	0	0	76	76	0	0	1	76	0	EQW00_01820	787	EQW00_01820_787	TTAACTTACGGTATAGCACCGGCAGTAGTGTCAGCAACCGTTCATTTTTCTGAAATTGCAACAACAGCTGCATCTGGGACATCACATTGGAGATTTGATAATGTTCATAAACCAACAATGTTGAAGTTAGCTATACCTGGGTCAATAAGCGCCTTTATCGGTGCAGGTGTTTTGACATTTATTCATGGTGATTATATTAAACCATTCATTGCTTTATTCTTGTT	Tu3298.pseudomolecule.1	2155429	2155653	-	Tu3298_2145
NZ_CP035288	392973	393193	0	0	0	0	75	76	0	0	1	76	0	EQW00_01820	788	EQW00_01820_788	AGTAGTTTTAAAGTAATTCCACAAGGTTTTGTGGCAGGATTTTTAGACGCAATCGGTGGTGGTGGTTGGGGACCGGTTAATACGCCGCTCCTGCTTTCAAGTAAAAAAATTCAACCACGATATGCGATTGGAACAGTCTCAGCAAGTGAATTTTTTGTTACGTCATCTGCCGCTTTAAGTTTCATTATCTTTTTAGGAGTCACTCAAATTAATTGGTTTGC	Tu3298.pseudomolecule.1	2155132	2155353	-	Tu3298_2145
NZ_CP035288	393521	393746	0	0	0	0	75	76	0	0	1	76	0	EQW00_01825	789	EQW00_01825_789	AATTATACAATTAAACCTCATGGAGGAGAACTCATCAATCGTGTTGTTGAAGGAAACGAACGTGAACGTTTGATTGAGGAAGCATTAAATTTTAAACCGATTACTTTAAATCCTTGGGGAATATCGGATCTAGAGCTCATAGGTATTGGCGGATTTAGTCCCCTTACAGGATTTATGAACAAGGAAGACTACACTAAGGTTATAGAGGAAACACATTTAAGCAATG	Tu3298.pseudomolecule.1	2154579	2154805	-	Tu3298_2144
NZ_CP035288	393821	394046	0	0	0	0	76	65	0	0	1	76	0	EQW00_01825	790	EQW00_01825_790	ATTGCTTTATATGGTGAAGATGGTCAGTTATATGGAACGCTTAAATTAGAAGAAAAGTACACATATGATAAAGAAAAAGAAGCGCGTTTGGTGTACGGAACTACTGAAGAAGCTCATCCTGGAGTTAAAAAGGTTTATGAAAAAGGTAATATATATTTAGGTGGTCCTATTAAACTATTAAATCGTCCAAAACATGACGCGTTTTCAAATTATCATCTGGATCCTT	Tu3298.pseudomolecule.1	2154279	2154505	-	Tu3298_2144
NZ_CP035288	394126	394346	0	0	0	0	85	85	0	0	1	85	0	EQW00_01825	791	EQW00_01825_791	ACATGAATATATTCAAAAATCAGCACTAGAAATTGTTGATGGTCTACTTTTAAATCCACTAGTTGGTGAAACAAAGTCAGACGATATTCCAGCGGATGTACGTATGGAAAGTTATGAAGTGATATTAAAAAACTATTATCCTGAAGATAGAGCACGTCTAGTCATTTATCCTGCTGCAATGCGCTATGCCGGACCACGTGAAGCGATACTTCATGCAACTG	Tu3298.pseudomolecule.1	2153979	2154200	-	Tu3298_2144
NZ_CP035288	394423	394646	0	0	0	0	76	84	0	0	1	84	0	EQW00_01825	792	EQW00_01825_792	TGAAGCACAAGAGCTGATTACTCAATTTGAAGATGAGTTAGGTATTCAAATTTTAAAATTTGAACATGCCTTTTATTGCGAAGCTTGTGGTAATATGGCAACTGCTAAAACATGTCCGCATGACGCTTCTCAACATTTACATTTAAGTGGTACTAAAGTAAGAGAAAAACTGCGTAATGGCGAATCATTGCCAACTAAATTTTCAAGACCAGAAGTTGCCGAAG	Tu3298.pseudomolecule.1	2153679	2153903	-	Tu3298_2144
NZ_CP035288	394972	395196	0	0	0	0	76	83	0	0	1	83	0	EQW00_01830	793	EQW00_01830_793	AATGGTAGACGCTGGAGCCTTAACAGTTACTGCTTTTATCTCCCCATATAAAGAAGACAGAGAAGGTGTTAGAGCATTACTAGAGGATAATGAGTTTATAGAAGTATATACAAAATGTAGTGTTGAGGAATGTGAAAAGAGAGATCCTAAAGGATTGTATAAAAAAGCACGATCTGGGGAAATACCTGAATTTACAGGTATAAGTGCACCTTATCAAGCACCTGA	Tu3298.pseudomolecule.1	2153129	2153354	-	Tu3298_2143
NZ_CP035288	396473	396696	0	0	0	0	81	29	0	0	1	81	0	EQW00_01840	794	EQW00_01840_794	ATTGTTGTCTCATAGATGCAAAAGATATGTTAGAGAATGGCTTTGAGATAGGCAATGCTAATGTTACAACACCTCAATCAATACAAACCGCTTCAGCACAACTTGTACAAATCATTGCAAACGTTTCAAGCAGTCAATATGGAGGTTGTACTGTCGATCGTGTTGACGAATTACTAAGTAAATATGCACAAATGAATGCACAACATCACAGGGAAGTAGCGAAT	Tu3298.pseudomolecule.1	2151610	2151834	-	Tu3298_2141
NZ_CP035288	396772	396996	0	0	0	0	73	32	0	0	1	73	0	EQW00_01840	795	EQW00_01840_795	AGTTTAGAGTATGAGATTAACACACTCTATACTTCCAATGGACAAACGCCATTCGTTACTTTGGGATTTGGTTTAGGAACAGATCAATTAAGTCGAAAAATTCAACAAGCAATTTTACATACCCGTATTAAAGGTCTCGGTAAAGATAGGGTTACTGCAATTTTCCCTAAACTTGTATTTTCGATAAAAAAGGGGGTTAACTTTAGTCCAGAAGATCCTAACTAT	Tu3298.pseudomolecule.1	2151310	2151535	-	Tu3298_2141
NZ_CP035288	397071	397295	0	0	0	0	85	38	0	0	1	85	0	EQW00_01840	796	EQW00_01840_796	GGAACTGCTTGGTGATTTTAAAGCACCGATGGGATGTCGTTCATTTTTACCAAGTTGGAAGAATGATGAAGGTCAATTGGAAAATAATGGACGATGTAACTTAGGTGTAGTGACGTTGAACGTACCGAGAATTGCAATCGAAGCAGATGGTGACATGCAGCAGTTTTGGGATATCTTTGAAAAACGCATGCAATTATTACATGATGCACTTGTGTATCGAATTCA	Tu3298.pseudomolecule.1	2151011	2151236	-	Tu3298_2141
NZ_CP035288	397371	397596	0	0	0	0	71	76	0	0	1	76	0	EQW00_01840	797	EQW00_01840_797	AGAAGATACTGTCGATTCATTATTTACAAAACAACGCGCAACGATTTCAATGGGGTATATCGGTTTATACGAAGCGGCAACATTATTTTATGGACCGAATTGGGAACACAATCCTGAAGCTAAAACATTCACACTAGACATATTAAGAGAAATGAAACGTTATCAAGTAGAGTGGACGAAACAATATGATATTTGGTTCAGTATATACAGTACACCTAGTGAATCA	Tu3298.pseudomolecule.1	2150710	2150936	-	Tu3298_2141
NZ_CP035288	397671	397896	0	0	0	0	76	81	0	0	1	81	0	EQW00_01840	798	EQW00_01840_798	CCAAAATTCATTCCACTATGATGTGCGTAAAGATGTAACGCCGTTTGAAAAATTAGATTTTGAAAAAGACTATCCTTACTATGCAAGTGGTGGATTCATTCATTATTGTGAATATCCAAAGTTAAATCATAATCTGAAAGCTTTAGAAGCAGTATGGGATTATGCTTATGATAAGGTAGGTTATTTAGGTACGAATATTCCTATTGATCACTGTTATCGTTGTGGC	Tu3298.pseudomolecule.1	2150410	2150636	-	Tu3298_2141
NZ_CP035288	398221	398436	0	0	0	0	83	78	0	0	1	83	0	EQW00_01845	799	EQW00_01845_799	TTAAAGCCCAAAATTTTAAATACGGAGAACCTTTCGAACTTGAAATGCTTGAAGAGATTTTAGATTATTGTGCGCCTTCTTATATCGAAGGCTTAAGCATACTTGGTGGAGAACCATTTTGTAATTTGTTTATCACACTCCAACTTGTTGAAGCTTTTAGACAACGATTCGGTCATACAAAAACAATTTGGGTATGGACTGGCTTTTTATTTGAAT	Tu3298.pseudomolecule.1	2149870	2150086	-	Tu3298_2140
NZ_CP035288	399121	399340	0	0	0	0	77	86	0	0	1	86	0	EQW00_01850	800	EQW00_01850_800	CAGGTTCAGCACCAGTGACGGCAGTGTTAATCATATTATCTATTGGTATAGCAGGTGGTACGTTACAAGCCACTGGTGGTATTGACTATTTAGTATACATTGCATCACGTGTGATTGAACGCTTTCCAAAATCAATTATATTTATAGCGCCAATGATTGTCTTTGTCTTTGTTTTTGGAATTGGTACTGCAAATATAGCTCTTTCACTTGAACCTATCAT	Tu3298.pseudomolecule.1	2148966	2149186	-	Tu3298_2139
NZ_CP035288	399423	399646	0	0	0	0	76	86	0	0	1	86	0	EQW00_01850	801	EQW00_01850_801	TGTAGCCCGGCAGCTTCTGCTACAGCTTATATTATTTCTGTATTAGCAGGGTATGAAATATCGATGGGCAAGTATTTAAGTATTGTTTTACCTACAGCTTTAATTAGTATGTTAATGCTTAGTACATTTTGTACATTTGTAGGACGAAAAGAACACGTGCGTGATGAGTCAGAACGTTTAGTTCAGATGCCAGAAGTCGAAATCAAAAATGACTTTTCATTAAA	Tu3298.pseudomolecule.1	2148660	2148884	-	Tu3298_2139
NZ_CP035288	399722	399946	0	0	0	0	86	84	0	0	1	86	0	EQW00_01850	802	EQW00_01850_802	GCCGCAATTCAATGTGAATGGAGATGTAGTTAAAGTTGAGATGACTGAAATTGTTCAGTTCTTTATGTATCTCAGCGCTACAATCAATTTATTATTAATAAAAATCAATACTTCTGATATTCTGTCATCGAATATTACACAATCTGCAATGGGAGCACTTTTTGCAGTTCTTGGCCCAGGTTGGTTAGGTGCAACAATATTTAATGCTCCACATAACTTAAAAAT	Tu3298.pseudomolecule.1	2148360	2148585	-	Tu3298_2139
NZ_CP035288	400022	400246	0	0	0	0	86	86	0	0	1	86	0	EQW00_01850	803	EQW00_01850_803	GATTGTCATTTCTCAAACAGCTACAGCATCAATTATGGTGCCGATAGTTATGAGTTTAGGTATACCTCCCATCTATTTTGTTGCGATGGTACAAACATTAAATGTGAATTTCGTTATTCCAGCTCAACCGACACTATTATTTGCTGTAGAACTAGATGAAACAGGTAGAACAAGACCTACGAGCTTTATGATACCAGGATTTTTTGTTATAACAGTATCCGTCAT	Tu3298.pseudomolecule.1	2148060	2148285	-	Tu3298_2139
NZ_CP035288	401021	401246	0	0	0	0	84	86	0	0	1	86	0	EQW00_01860	804	EQW00_01860_804	GGGTGTTATTGAGTGGGCATTTTATTATCAAGTACCTCCTAACGGTGCAAAATCAATGTCCGATCAAGCACTTCAATATGCAACTCAATATGGTATGTTTCACTGGGGACCTATAGCCTGGGCAATATATGTGCTACCAGCTTTGCCAATCGGTTATTTAGTTTTCGTTAAGAAGAAACCCGTCTATAAAATTAGTCAAGCTTGTCGACCAATTTTAAAAGGACAT	Tu3298.pseudomolecule.1	2147059	2147285	-	Tu3298_2138
NZ_CP035288	401325	401544	0	0	0	0	68	77	0	0	1	77	0	EQW00_01860	805	EQW00_01860_805	CTAGGCGTGCCGATGATCTCAGCTGGTATTGAACGATTGACTGGTTTAGATGGATCTAATATGATTTTACGTTCAATCATCTTACTAACTATTACAGTTATTTTCGCAATCAGTTCTTACACAGGTTTGAAAAAAGGTATTCAAAAATTAAGTGATGTTAACGTTTGGTTATCATTTTTATTATTAGCATTTGTATTCATCGTAGGTCCAACTGTGTTTA	Tu3298.pseudomolecule.1	2146761	2146981	-	Tu3298_2138
NZ_CP035288	401626	401846	0	0	0	0	78	85	0	0	1	85	0	EQW00_01860	806	EQW00_01860_806	GCATAAAAGGTCGTAAAGAAACGAATTTCCCTCAAGATTGGACAATATTCTACTGGTCATGGTGGCTCGTTTATGCACCGTTTATTGGATTGTTTATCGCGCGTATCTCAAAAGGACGTACACTTAAAGAAGTTGTATTAGGAACAATATGCTATGGAACATTAGGTTGTGTGTTATTTTTCGGTATTTTTGGTAACTATGCTGTATATCTACAAATTACT	Tu3298.pseudomolecule.1	2146459	2146680	-	Tu3298_2138
NZ_CP035288	401921	402146	0	0	0	0	82	85	0	0	1	85	0	EQW00_01860	807	EQW00_01860_807	ACCATTCTCGACAATTACTATTATCTTATTCTTAATATCAGCTTTCTTATTCTTAGCAACAACATTCGATTCTGGTTCATATATTTTAGCAGCAGCGTCACAGAAAAAAGTGATAGGAGAACCGTTACGTGCTAATCGTTTGTTCTGGGCGTTTGCGTTATGTTTACTACCGTTCTCTTTAATGCTAGTTGGAGGAGAACGTGCATTAGAAGTATTGAAAACAGCA	Tu3298.pseudomolecule.1	2146159	2146385	-	Tu3298_2138
NZ_CP035288	402503	402721	0	0	0	0	71	84	0	0	1	84	0	EQW00_01865	808	EQW00_01865_808	ATTTATTGCTTGTTTTTTAACTTCCTCATCTATATCATTCTTTTCAAGAAGTGGGTGAATGATATTTTCTGCATCTTCAATTGCTTCCATATTAGTGTCAATTTCACGTTCCCATTTTTTAGTAAAAAAGTTGCGGAAGAAAGTGAAGAAATCTTTCTCTGCAATAAAATGTTGCTTTCGGCTACCACGCGTGAATTGTTGTTTGACGATATCGTATTC	Tu3298.pseudomolecule.7	402503	402721	-	---
NZ_CP035288	403571	403796	0	0	0	0	86	74	0	0	1	86	0	EQW00_01870	809	EQW00_01870_809	CTAGAAGATCTTTCGAAGACGGTGAATGGTCACTTGAAACAAGTGAAGTCAGAGGTAAAAAAGTGAGAGCCGTTGCTGATAAAATTAAAGAAAATAGAGAAGAGTTAGCTAAATTAGAAACATTAGACACTGGTAAAACTTTAGAAGAATCCTATGCTGATATGGATGATATTCATAATGTGTTTATGTATTTTGCTGGTTTAGCTGATAAAGATGGCGGTGAAAT	Tu3298.pseudomolecule.1	2144351	2144577	-	Tu3298_2136
NZ_CP035288	403872	404096	0	0	0	0	86	82	0	0	1	86	0	EQW00_01870	810	EQW00_01870_810	TTGGAACTATCCATTACTTCAAGCATCTTGGAAAATTGCGCCAGCTTTAGCAACAGGTTGCTCATTAGTTATGAAACCAAGTGAAATTACTCCGTTAACAACAATTCGTGTATTTGAATTGATGGAGGAAGTTGGTTTCCCTAAAGGAACAATTAATTTAGTACTTGGTGCTGGATCAGAAGTGGGCGACGTGATGTCAGGTCATGAAGAAGTCGATTTAGTTTC	Tu3298.pseudomolecule.1	2144051	2144276	-	Tu3298_2136
NZ_CP035288	404174	404392	0	0	0	0	85	86	0	0	1	86	0	EQW00_01870	811	EQW00_01870_811	TAGGCGGCAAAAATCCTAATATTATTTTTGATGACGCTGATTTTGAATTAGCTGTAGACCAAGCACTTAATGGTGGATATTTCCACGCTGGTCAAGTGTGCTCTGCTGGTTCAAGAATCTTAGTTCACAATGATATTAAAGATAAATTCGAAAAAGCTCTTATCGATCGTGTAAGCAAAATCAAATTAGGTAACGGTTTTGATCAAGATACTGAAATGG	Tu3298.pseudomolecule.1	2143755	2143974	-	Tu3298_2136
NZ_CP035288	404471	404695	0	0	0	0	73	73	0	0	1	73	0	EQW00_01870	812	EQW00_01870_812	CAATTGGTGGTAAACGCCCTGAACGTGAAGACTTACAAGCCGGATTATTCTTTGAACCTACTGTAATTACAGATTGTGATACATCAATGCGTATTGTTCAAGAGGAAGTCTTTGGACCAGTTGTGACTGTAGAAGGATTTGCTGACGAAGAAGAAGCTATTCGCTTAGCAAATGATTCAATTTACGGTTTAGCAGGTGCTATATTTACTAAAGATATTGGTAAAG	Tu3298.pseudomolecule.1	2143452	2143677	-	Tu3298_2136
NZ_CP035288	405226	405446	0	0	0	0	86	75	0	0	1	86	0	EQW00_01875	813	EQW00_01875_813	ATGTTCCCATCAGGTAATCGTTTTTATGACTGGGAATATCAAACTGACGAAGAACCACATATGGGACGTAGAGTAGATCATGCGAGAGGTAAAGTATTAGGTGGCTCAAGTTCTATTAACGGTATGATTTATCAACGAGGTAACCCAATGGACTATGAAGGATGGGCAGAACCTGAAGGAATGGACACATGGGACTTTGCACATTGTCTACCATACTTCAA	Tu3298.pseudomolecule.1	2142701	2142922	-	Tu3298_2135
NZ_CP035288	405523	405746	0	0	0	0	81	77	0	0	1	81	0	EQW00_01875	814	EQW00_01875_814	GGACCAGCTACTAATCCATTATTTAAATCATTCTTTAATGCAGGTGTTGAAGCGGGCTATCATAAAACTGCAGACGTTAATGGATACAGACAAGAAGGTTTTGGACCATTTGATAGCCAAGTACATCATGGACGTCGTATGTCTGCTTCAAGAGCGTATCTACGCCCAGCATTAAGACGTAGAAACTTAGATGTTGAAACACGTGCATTCGTTACAAAATTAAT	Tu3298.pseudomolecule.1	2142401	2142625	-	Tu3298_2135
NZ_CP035288	405821	406046	0	0	0	0	75	77	0	0	1	77	0	EQW00_01875	815	EQW00_01875_815	CAAACGAAGTTATTTTATCTGGCGGTGCTTTCAATACACCACAACTATTACAATTATCAGGTATTGGTGACTCAGAATTCTTAAAATCAAAAGGTATAGAGCCACGTATGCATTTACCAGGTGTTGGTGAGAACTTCGAAGATCACTTAGAAGTATATATTCAACATAAATGTAAACAACCGGTTTCACTACAACCTAGCCTTGATGTCAAACGTATGCCGTTCAT	Tu3298.pseudomolecule.1	2142101	2142327	-	Tu3298_2135
NZ_CP035288	406122	406346	0	0	0	0	77	84	0	0	1	84	0	EQW00_01875	816	EQW00_01875_816	AAATGATGATGTTGATTATCCAAACCTCATGTTCCATTTCTTACCAATTGCTGTAAGATATGATGGTCAAAAAGCACCAGTAGCACATGGTTACCAAGTACATGTTGGACCAATGTACTCCAACTCAAGAGGTAGTTTGAAAATCAAATCTAAGGATCCATTTGAAAAACCAAGTATCGTGTTTAATTACTTATCTACGAAAGAAGACGAAAGAGAATGGGTTGA	Tu3298.pseudomolecule.1	2141801	2142026	-	Tu3298_2135
NZ_CP035288	406423	406642	0	0	0	0	77	78	0	0	1	78	0	EQW00_01875	817	EQW00_01875_817	CCACAAGTTCAAACGGATGAAGAAATTCTAGATTGGGTACGTAAAGATGGAGAAACTGCATTACATCCATCTTGTAGCGCGAAAATGGGACCTGCATCTGACCCAATGGCAGTAGTCGATCCATTAACTATGAAAGTACATGGTATGGAAAATTTACGTGTCGTTGATGCTTCAGCAATGCCTAGAACAACAAATGGTAATATTCATGCACCTGTATTGA	Tu3298.pseudomolecule.1	2141505	2141725	-	Tu3298_2135
NZ_CP035288	407324	407540	0	0	0	0	77	77	0	0	1	77	0	EQW00_01880	818	EQW00_01880_818	GTGCTGACTTTGATGCGCTACCGATAAAAGAAGAAACAGAATTACCTTATGCTTCTAAAAATGAGGGAGTCATGCATGCTTGTGGTCATGATGCACATACTGCGTACATGCTAATACTTGGAGAAACATTAATTGAAATGAAAGATCAATTGAGAGGTAATGTCGTGATTATACATCAACCTGCAGAAGAAATGCCACCGGGCGGTGCGAAAGGTAT	Tu3298.pseudomolecule.1	2140609	2140826	-	Tu3298_2134
NZ_CP035288	407621	407846	0	0	0	0	73	74	0	0	1	74	0	EQW00_01880	819	EQW00_01880_819	ACTATCGTGAAGGTTTTGTTCAAACGGGACGCGCTTATTTTAGACTTGTTGTGAAAGGTCAGGGTGGTCACGGCTCATCCCCACATACATCGAATGACGCTATTGTAGCAGGTGCGCATTTTGTAACGACCGCACAGACCATTGTTTCAAGACGCTTAAATCCGTTTGAAACGGGTGTAGTCACAATAGGTTCCTTCGACGGGAAAGGACAATTCAATGTGATTAA	Tu3298.pseudomolecule.1	2140303	2140529	-	Tu3298_2134
NZ_CP035288	407921	408140	0	0	0	0	73	76	0	0	1	76	0	EQW00_01880	820	EQW00_01880_820	CACGACTAGTCAGAGGATTAGAAGAGATGTTCGGAGTGATTTGTGATTTTGAATTTAAAAAGGATTATCCAGCTCTTTACAATGATCCTGAATTTACTTCTTATGTAGCAACAACTTTAAAAAATGCTAAGCTGGATGACATAAAAGCAATAGATATTTGTGAGCCGCAGCCACCCTCAGAAGATTTCGCGTTTTATGCGTTAGAAAGACCTTCAACATT	Tu3298.pseudomolecule.1	2140009	2140229	-	Tu3298_2134
NZ_CP035288	409821	410046	0	0	0	0	80	72	0	0	1	80	0	EQW00_01895	821	EQW00_01895_821	GATCATAAAAAAGCCATTATTTACAAGGATAACGAGCATGAAAATATTTCTGTAAGTTATAAAGAACTTATCAGTAATGCTAATAAAGTAGGGAATGTATTCCTCAATCATGGGCTAAAAAAGGGAGATAAAGTTCTCATCATGATGCCACGTGCAATCGTTACATATGAATTATATATTGCAGCATTGAAACTAGGGATAGCGATTGTTCCAAGTTCGGAAATGT	Tu3298.pseudomolecule.1	2138100	2138326	-	Tu3298_2131
NZ_CP035288	410121	410342	0	0	0	0	77	86	0	0	1	86	0	EQW00_01895	822	EQW00_01895_822	AAAGAATTTGAAAACGTTAAAGAATATGACCAATTAAAAAAATTTATAGTAGCTGGTCACAAAGAAGATTGGGTTTCAATAGAAGATGAAAAAGAAAAAGTAAGTGATGACCTTAAAGGCGCAGATACAACACGAGATGATTTGGCGATTCTTTCTTATACATCAGGTACAACAGGCAATCCAAAAGCAGTAACGCATTCACATGGATGGGGGTATGCCCAT	Tu3298.pseudomolecule.1	2137804	2138026	-	Tu3298_2131
NZ_CP035288	410421	410646	0	0	0	0	71	76	0	0	1	76	0	EQW00_01895	823	EQW00_01895_823	AAGTGGGTGTGGAGTCCATTTTTATCTGTATTAGGGATGGGAGCAACAGCATTTGTCTATAACGGTCGTTTCCACCCTGAAACATATCTCGAGTTACTTCAAAATTATCAAATTAATGTTCTATGTTGTACACCAACAGAATATCGTATGATGGCTAAACTTAGTCATTTAGAACAGTACAATTTAGAGTATTTACACAGTGCGGTGTCTGCGGGTGAACCTTTAA	Tu3298.pseudomolecule.1	2137500	2137726	-	Tu3298_2131
NZ_CP035288	410721	410946	0	0	0	0	75	85	0	0	1	85	0	EQW00_01895	824	EQW00_01895_824	ACATTGTTGATCGGATTTCTAAAAGATACTGAACCACGTATGGGTTCTATGGGCAAAGGTATACCTGGTAGTTTTGTTACTGTCATTGACGATGATGGTAAAGAGGTTGGTCCAAATGTTAAAGGTAATATCGCCGTGCCTTTAGACTTACCGGCTTTATTTAAAGGTTACTTTAAAGATGAAGCACGCACAAAAGCAGCTTCAACAGGTGATTATTATGTTACTG	Tu3298.pseudomolecule.1	2137200	2137426	-	Tu3298_2131
NZ_CP035288	411021	411246	0	0	0	0	77	86	0	0	1	86	0	EQW00_01895	825	EQW00_01895_825	GGATATACCATTGGACCTTTCGAGGTAGAAGATGCACTAACAAATCACGCAGCTGTTAAAGAATGTGCAGTTGTTGCAAGTCCTCATGACATTCGTGGAAATATTGTTAAAGCATTTATCATCTTGCAAGATGATTATGAAGCAAGTGATGAGTTAATCCAAGAATTACAAGTATTTTGTAAAAATGAAGTAGCACCGTATAAATATCCAAGAGCAATTGAATTTG	Tu3298.pseudomolecule.1	2136900	2137126	-	Tu3298_2131
NZ_CP035288	411921	412146	0	0	0	0	70	81	0	0	1	81	0	EQW00_01900	826	EQW00_01900_826	GAAAAGCCTTTTCCTCTGATGATAACTTGTTATTAGTATCAGTACGTAGTGGTGCAAAAATTTCCATGCCAGGAATGATGGATACAATTCTTAATTTAGGACTTAATGATGATAATGTAAAAAAGCTTGTTGACAAAACAAATGATGCACGATTTGCATATGATTGTTACCGTCGTTTACTACAAATGTTTGGAGAGGTTGTTTATGGTATTCCAATGACAGCTTT	Tu3298.pseudomolecule.1	2136001	2136227	-	Tu3298_2130
NZ_CP035288	412223	412446	0	0	0	0	71	77	0	0	1	77	0	EQW00_01900	827	EQW00_01900_827	ACTATATGTGAAAAATATAAAGAAATCTATGTAGAAGAGGCATATAAACCTTTTCCCCAAGAACCGTTAAAGCAATTAGAAGAAGCAATTGAAGCAGTATTTAAATCTTGGGATAATGATCGTGCACGTGTATATAGAGATTTAAATGATATTCCACATGATATTGGTACAGCCGTAAATATTCAGGAAATGGTATTTGGTAATAGTGGTGAAAATAGTGGTAC	Tu3298.pseudomolecule.1	2135701	2135925	-	Tu3298_2130
NZ_CP035288	412521	412746	0	0	0	0	77	77	0	0	1	77	0	EQW00_01900	828	EQW00_01900_828	GTGAAGATGTTGTTGCAGGCATTCGTACCCCTAAGGATATTGACACTTTAAAACAACAAATGCCAGATGTACATCAAGAGTTTGTTGATGTAACCAAACAACTTGAAAAACATTACAAAGATATGCAAGACATAGAATTTACAATTGAAAATGGTAAACTTTATTTATTACAAACACGTAACGGAAAACGTACTGCTAAAGCTGCAATAAAAATTGCTGTGGATTT	Tu3298.pseudomolecule.1	2135401	2135627	-	Tu3298_2130
NZ_CP035288	412821	413043	0	0	0	0	73	85	0	0	1	85	0	EQW00_01900	829	EQW00_01900_829	ATCCTAATTTTAATGAAGAATCATTAAAGCAAGCGACAGTGGTTTCTAAAATGGGCTTACCAGCTAGTCCCGGTGCAGCAACAGGAAAAGTAGTCTTCTCTGCTGAAGAAGCAAAACTTCAAGCTGAAAATGGTAATAAAGTAGTGTTAATGCGACCGGAAACATCACCTGAAGATATTGAGGGGATGGTAGCAAGTGAAGCAATCGTAACAACTCATGGTGG	Tu3298.pseudomolecule.1	2135104	2135327	-	Tu3298_2130
NZ_CP035288	413122	413346	0	0	0	0	86	80	0	0	1	86	0	EQW00_01900	830	EQW00_01900_830	TACAGTGAACAAAACAGTATATTATCCTGAAGGTGAATTACATGAAGGGGATATCGTTTCTGTAGATGGTTCAGCTGGTGATTTATATTTAGGAGCAATTGAAACAGTCAATGCTGAACATAGTGAAGAGTTCGATCAATTTATGACTTGGTCTGAAGAGATTGCAAGACTGCAAGTTAGAATGAATGCTGAAACACCACAAGATATAAAAGCTGGATATAATTT	Tu3298.pseudomolecule.1	2134801	2135026	-	Tu3298_2130
NZ_CP035288	413425	413646	0	0	0	0	79	82	0	0	1	82	0	EQW00_01900	831	EQW00_01900_831	TATCTTAGCTTCAAATCATGACGAACGTGTACAAGCTTTAGAAAAAATTAAAACATACCAAGTAGAAGATTTTGAAACAATTTTCAGATTATCTCAAGATAGACCTACGATTGTTCGTTTACTTGATCCACCGTTACATGAGTTCTTACCATCATCTGAAGAAGATATAAACAATGTTTCTCAACAGCTGAATGTATCTTCAGAGTTCTTACGCAAGCGAAT	Tu3298.pseudomolecule.1	2134501	2134723	-	Tu3298_2130
NZ_CP035288	413722	413943	0	0	0	0	82	81	0	0	1	82	0	EQW00_01900	832	EQW00_01900_832	TGAGATGCAAGTTGAAGCTATCATTGAAAGTGTTATTAAGCTTCAAAAAGAGGGCATAACGTGCCTACCAGAAATTATGATTCCTCTCGTGTCAACAGTAGAAGAATTTACAACTTTAAAAGAACGATTAGTTAATACAATTACACATTTAGAAAAAGAATCACAACAAGATATACAATATATGATAGGTACTATGATTGAAACGCCTAGAGCATGCTTGAT	Tu3298.pseudomolecule.1	2134204	2134426	-	Tu3298_2130
NZ_CP035288	414021	414245	0	0	0	0	86	71	0	0	1	86	0	EQW00_01900	833	EQW00_01900_833	CTAGAGATGATGCAGGAAAATTCATAAATGTGTATACTGAAAATAACATTTTACAGCTTGACCCATTCCAAACTTTAGATAGAGAAGGTGTAGGACGACTAATTCAATTAGCTGTTGAACAAGCTAAAAATACAAATCCAGAGATAAAAATTGGTGTATGTGGTGAGCTTGGTGGCGATGCAAAATCAATTCGTAAATTTAACCAATGGGAAATTGATTATGTTT	Tu3298.pseudomolecule.1	2133902	2134127	-	Tu3298_2130
NZ_CP035288	414573	414795	0	0	0	0	86	86	0	0	1	86	0	EQW00_01905	834	EQW00_01905_834	GAACATCAAATTCCCTATGTAGATTACATGTCTGAGTTAATTAGCATAATTAAACAACATACACACGCTAAACCATTAATGGAAAGTGGTGCGTTGCGTAAGCTTAATGATGAGTATTTTAAGCGTATAGAAGCAATTGAGTATTCAGTGAAATATGATGATGGTAAGCATTTTACAGATATTGGAGAAGCGGATGCTTTAATAGTAGGTGTATCACGTACCT	Tu3298.pseudomolecule.1	2133352	2133575	-	Tu3298_2129
NZ_CP035288	414873	415096	0	0	0	0	86	86	0	0	1	86	0	EQW00_01905	835	EQW00_01905_835	ATTCCAGATAATGTATTTCAACAAAAGAATTTAAAGGTATTTGGATTAACAGCAAGTCCCAATTATATCGCAAATATACGACGTAATCGTGCAGAAACATTAGGGCTATCTTCAGAATCTAATTACAATAGTTTAGAGCGTATCAAAAAAGAATTATCTTATGCTGAAGAAGTTTTTAGAAAATTAAATGCAACGGTAATTAATACAGAATATAAATCGATAGA	Tu3298.pseudomolecule.1	2133051	2133275	-	Tu3298_2129
NZ_CP035288	415621	415839	0	0	0	0	75	86	0	0	1	86	0	EQW00_01910	836	EQW00_01910_836	CAATTCTGGGGTCATTTAGTTAAATCAGGAGAAATTCAAAATCCTAAAGAATTTATTAATCCATTACCTCATATTAGTTTTGTTCGTGGTAAAAATAACGTTAAATTCTTAAAAGATCGTTATGAAGCGATGAAGCAATTCCCTATGTTCGATAATATCGAATATACTGAAGATATTGAAGAAATGAGAAAATGGATTCCATTAATGATGAAAGGCCGT	Tu3298.pseudomolecule.1	2132308	2132527	-	Tu3298_2128
NZ_CP035288	415923	416144	0	0	0	10	82	86	0	0	1	86	10	EQW00_01910	837	EQW00_01910_837	AAATCTTAAAAACTCACCAAACGTTGAAGTGCAATACAAACATGAAGTTGTTGATTTTGAACGTTTGTCTAATGGTAAATGGTCAGTTAAAATTAAAAATCTAAATAATGGACAAGTATTCGAACATCAAACTGATTATGTGTTTATCGGTGCTGGTGGTGGCGCAATTCCATTATTACAAAAAACTGGCATTCCAGAAAGTAAACATTTAGGTGGATTCCC	Tu3298.pseudomolecule.1	2132003	2132225	-	Tu3298_2128
NZ_CP035288	416221	416445	0	0	0	0	83	86	0	0	1	86	0	EQW00_01910	838	EQW00_01910_838	CCACCTGGTACACCACCAATGACGGTACCTCACTTAGATACACGTTACATTGATGGTGAAAGAACATTATTATTTGGACCATTTGCAAACGTGGGACCTAAATTCCTAAAACATGGTTCTAACTTGGATTTATTCAAATCAATTAAACCATATAACATTACGACTTTACTTGCTTCTGCAGTTAAAAACTTACCATTAATTAAGTATTCATTTGACCAAGTCATC	Tu3298.pseudomolecule.1	2131702	2131927	-	Tu3298_2128
NZ_CP035288	416522	416746	0	0	0	0	86	83	0	0	1	86	0	EQW00_01910	839	EQW00_01910_839	CAGCTGGTAAACGTGTACAAGTTATTAAAGATACTGAAGAGAATGGTAAAGGATTTATCCAATTTGGTACTGAAGTGGTTAATTCTGAAGACCACTCAGTTATTGCATTACTAGGCGAATCACCAGGAGCATCAACTTCAGTATCAGTAGCACTAGAAGTTTTAGAGAAAAACTTCCCTGAATACGCGAAAGACTGGGAACCTAAAATCAAGAAAATGATTCCTT	Tu3298.pseudomolecule.1	2131401	2131626	-	Tu3298_2128
NZ_CP035288	417471	417696	0	0	0	0	74	82	0	0	1	82	0	EQW00_01915	840	EQW00_01915_840	TTACAGAAAAAGGTTTTACAAACAAAACGGGATTGCAAGGCTGGGAAGACTATAAAAAATTAGTGGATAAGGTAACACTTGCAGATTATAAATACACAAAAGAATCTAAAGGGTCATCTATAGAAGAAGTTAATAAGTTCTTTAAAGATAAAAAAGGTGTAGAGATTAAACGAATGAAAAGTAAGGAAAAAAATATTAAGCATATCAATTATATGTATGTAGATCC	Tu3298.pseudomolecule.1	2130452	2130678	-	Tu3298_2127
NZ_CP035288	417771	417996	0	0	0	0	86	79	0	0	1	86	0	EQW00_01915	841	EQW00_01915_841	AATTAGTAGCTACAAATATTCAACCTGGATTTTTTGCTTTAGACAAAAAGAAAATGGTTAAAGCTAAAGACTTAGAAAAAGTTAAGACATTGGAAGATTTAACGCGTTTGAAAGATCCTAAAGCGACATCATATGGTATTTTACAGACGAAATATAAAGGGAAACCATACACTCAAGTTTCAATATTAGGCAGTGATTCTGATGAAGAGAATGATATTTCCTCAGC	Tu3298.pseudomolecule.7	417771	417996	+	---
NZ_CP035288	418496	418721	0	0	0	0	74	86	0	0	1	86	0	EQW00_01920	842	EQW00_01920_842	AACATTAGGGTGGTCAGCTAAATCTTTATATAAGTTAGCTTCAGTAGGAATAGTTAATTTTAACATAACTAATTGATCATCGTTTAATGAATCTAAACCTTTTTTGATTTCAGCTTTTAAAACTTTCTCAATTTCAGATTTATCTTTAGCATTAATATTAACTTCTGGTTCGATAATAGGTACTAAACCTTTAGCGATGATTTTTTTAGCGAATTCAAATTGTTGT	Tu3298.pseudomolecule.1	2129428	2129654	-	Tu3298_2126
NZ_CP035288	418796	419014	0	0	0	0	81	86	0	0	1	86	0	EQW00_01920	843	EQW00_01920_843	TTCATTTGCACGATCTAAAGTTTCATCTAAATCATCAATAGGTTTCATTAATTGTACGCCATTTTTCTCTTCAGCAAGACCTTTGTCGACTTTTAAGAAAGGAACAACGCCTTTGTCCGCTAAATAGTCTCCAGTGTATTTACCTTCAACTTCGCGATCCATAGTTTGTTCGAATAAAATCGCACCTAAAATTTTATCAGGTGAAAATGAAGGTGAAGT	Tu3298.pseudomolecule.7	418796	419014	-	---
NZ_CP035288	419696	419921	0	0	0	0	74	78	0	0	1	78	0	EQW00_01930	844	EQW00_01930_844	CAAGTATACGGTGAGTGTCTTTATCATAAATAATTTTCATATGAATTTTCGTATCATCTTGCATAAACTGAGGACGAATCAATTCTTCTACGTATGTTTGACCTAAATTGCCATCATAATTATCGATTTCTGTACCGTGAATGCCAGTTTGTCCAAATTTATAATCAAATAATTGTAAACCTGAAGTACCAGAAACGCGTGGCATTGTCATTTCTTTACCCAACAT	Tu3298.pseudomolecule.1	2128228	2128454	-	Tu3298_2125
NZ_CP035288	419999	420216	0	0	0	0	74	78	0	0	1	78	0	EQW00_01930	845	EQW00_01930_845	AAGGAACTAATGTCGCATCGCCACCCGCATAGACATCTTTAGCAGATGTTTGTTGTTGGTGGTTAATGTTTATAATTCCTTTCTTACCTAAATCAATTTTATCTTTTAGCCACTCGGTAGCTGGTTCGACACCTACAGCAAATAAGACAGTATCTGCGTCATATTCATTTTTGTCGGTAACTACAGTAGTTACTTCGCCATTTTGATTTCCTGAAATT	Tu3298.pseudomolecule.1	2127933	2128151	-	Tu3298_2125
NZ_CP035288	420296	420518	0	0	0	0	85	74	0	0	1	85	0	EQW00_01930	846	EQW00_01930_846	CTAAGTAAGTGTTTAATATACGATCAGCGACATCTACGATTGTAGTATCTATGTCTGCTTTAGCAAAAGCTTCAGCAGCTTCAATACCGATATAGCCACCTCCGACTACAACAGCCTTTTTGGCATCTTTCATGCGTTCTTTAATTTGATTTGCCCAATCACGTCCACGCATAAATAATACATGTTTATATTTTTCAATTCCATCGACTGGAGGGGTAACAGG	Tu3298.pseudomolecule.1	2127631	2127854	-	Tu3298_2125
NZ_CP035288	420597	420819	0	0	0	0	40	74	0	0	1	74	0	EQW00_01930	847	EQW00_01930_847	ATTGTCAGTATCTAAATCTGTGACTGTGCTATTCGTATGAATATTTACACCTTGTGCCTTATAAGAGTCAACTGATGCGTAATGTAAATCATCTAATGATGATGAGATGTCTTCAAGATAACTTTGAATACCACAAGATAAAAAGGACGGTTGATCTGCACTTTCAAAAACTTGAATATCAGCATTTTCATCTTCTTTAAGCAATGTTTGGATCACTTCATAT	Tu3298.pseudomolecule.1	2127330	2127553	-	Tu3298_2125
NZ_CP035288	421963	422188	0	0	0	0	72	86	0	0	1	86	0	EQW00_01940	848	EQW00_01940_848	TTATATAGCACCACTCCATTTTTGTATACTTTATAAGTACCGACACCTGCACCAGATTTATTATTTATATCAATTGTGAAATAATCCCCTTTATCCTTAACTTTTTTGAAATTTTGTAAGTCCGGATTGCCACCACTATTTTTCATAGCTTGAATTGCTACAGCTTGTGCATCATGAGATGTTACTTCGGCTGCATGTGTCGTTGTGTCATTGACACTTGGAAATA	Tu3298.pseudomolecule.1	2125947	2126173	-	Tu3298_2124
NZ_CP035288	422788	423005	0	0	0	0	68	63	0	0	1	68	0	EQW00_01945	849	EQW00_01945_849	ACTGCTTTAGATAGTTATAGAGGTGAAAGTGACCTTCCTTTTGACGATTTAGAAATTGTACATCAAAATATTTCTAATAAAGTTTTAGATCCCTATCACCCAGACGAATCAGCCAAACTACCTGAAGGAACAGAATTGTTAACAGCAAGTGTTACTGCAGCAGGTTCAGTTTATTATAAAAGTAATGGAGATGGCACAATTACAATATATAGTGTACC	Tu3298.pseudomolecule.1	2125130	2125348	-	Tu3298_2122
NZ_CP035288	423089	423311	0	0	0	0	74	85	0	0	1	85	0	EQW00_01945	850	EQW00_01945_850	AGTTATACAACGCTAGTGAAAGTGAAATCAATAAGATAAGTCAGATGATGAGGACTGAATTTTCAGTTGGTGATAATTTAACAGATGAAGATGATACTTCTGAATCTGAAGATCAATCAAGTAGTTCTGATGAAGCAACGGTGACACGAAGTAATGTTATCGATATAGTTGAAGACTACGAAGGGCATCAATTAGATACAGACACATATATTTACAAAGAACC	Tu3298.pseudomolecule.1	2124824	2125047	-	Tu3298_2122
NZ_CP035288	424291	424513	0	0	0	0	82	85	0	0	1	85	0	EQW00_01960	851	EQW00_01960_851	CTGGACGGATTAAATATTATCCTCTAGTTATTGATCATGGTTATGGAGCCACGTTAATCGATATAGACGGTAAGTCTTATATTGATTTATTAGCAAGTGCAAGTTCGCAAAATGTGGGTCACGCTCCGAAGCCAGTAGTCGAAGCAATTAAGAACCAAACTGAGAAATTTATTCATTATACACCAGCATATATGTATCATGAACCGTTAGTGCGATTATCAAA	Tu3298.pseudomolecule.1	2123622	2123845	-	Tu3298_2120
NZ_CP035288	424594	424813	0	0	0	0	74	66	0	0	1	74	0	EQW00_01960	852	EQW00_01960_852	TTATAAAGTTTGCACGAGCGTATACAGGACGTCCATACATCATAAGTTTTACTAATGCATACCATGGTTCAACATTTGGTTCATTATCGATGTCTTCAATTAGTTTGAATATGCGTAAGCGTTACGGGCCATTACTTAATGGATTTTACCATATACCTTTTCCCGATAAGTATAGGGGGATGTTTGAGCAAGCTAAACCTAACACAGTTGAGGAATATTT	Tu3298.pseudomolecule.7	424594	424813	+	---
NZ_CP035288	424890	425111	0	0	0	0	75	77	0	0	1	77	0	EQW00_01960	853	EQW00_01960_853	GGTGACGGTGGCTTACTTGAACCCGTACCAGGTTATTTTGAAGCATTACAAGAGCTTTGCCACGCTCACAATATTCTTATTGCAGTCGATGATATCCAACAAGGATTAGGTCGTACAGGAAAGTGGAGTTCCGTAGATCATTATCATTTTACTCCAGATTTAATGACATTTGGAAAGTCATTAGCTGGAGGTTTACCAATGTCTGCGATTGTAGGTCGTAAA	Tu3298.pseudomolecule.1	2123024	2123246	-	Tu3298_2120
NZ_CP035288	425195	425412	0	0	0	0	80	84	0	0	1	84	0	EQW00_01960	854	EQW00_01960_854	GATAAAGATGATTGAAGATGAAGATTTACTAAACGCTTCATGGAAAAAGGGGAGTTACGTTAGAAAAAGAATAGACCCATGGATAGAACGTTACCAATATGTAGGTGATGTTCGAGGTATTGGATTATCAATTGGAATAGACATAGTATCAAATAAAATTGAGAAAACTAGAGATTCTGAAGCAGCATTAAAGATATGTAATTACTGCTTTGAAAATG	Tu3298.pseudomolecule.1	2122723	2122941	-	Tu3298_2120
NZ_CP035288	425913	426137	0	0	0	0	73	86	0	0	1	86	0	EQW00_01965	855	EQW00_01965_855	AATCTTTCCCTTCACGTTTTCTTAATCGATACATTGCTAGTGACACAAACATGAATGCAACAAGGGTACCTGCGGAAATCAATTGTGCTAAGAAAGCAAACGGGAACATTGATCCGATAACTACGCCAATGATTGTAAGTATGACAAGTGCTCGATTAGGTAAATGTTTGTGATTCAATTGACTTAACCAAGAAGGGAGTAAACCATCTCGTCCAAATGAATATA	Tu3298.pseudomolecule.1	2121998	2122223	-	Tu3298_2119
NZ_CP035288	426214	426438	0	0	0	0	3	86	0	0	1	86	0	EQW00_01965	856	EQW00_01965_856	AGCAATAATACCATGACTACTTTCTCGTAATGCCCAACCTACTGGCTCTGCATTATCAGCGTATTGAGAGTAATGGAACATGCCAACAAGAACAAGTGCTACGGCCACAAACAATACAATTGCTACTATGAGTGACCCTAAGATTCCTCTAGGCATTGTCTTCTGTGGATTAATCGCTTCAGCTGAATTAGCAGCAATAGAGTCAAAACCAATATAAGCTAAAAA	Tu3298.pseudomolecule.1	2121697	2121922	-	Tu3298_2119
NZ_CP035288	426513	426736	0	0	0	0	69	86	0	0	1	86	0	EQW00_01965	857	EQW00_01965_857	TAAAAGGTATATAGTTACTGAAATTAATCGCAGTTAGCCCAACAATCACAAATAAAATGATGGCCAACACCTTTAATATAACCAATACATTTTCCATACGAGCGGCTTCGTTCATTCCGCGTGATAATAGTAATGCAGTTAAAATAATCACTACAGCAGCAATGATATCAATGACACCACCGTTACTTCCAAATGGATTAGATAATGATTTAGGTAAAGAAATG	Tu3298.pseudomolecule.1	2121399	2121623	-	Tu3298_2119
NZ_CP035288	426815	427036	0	0	0	0	86	81	0	0	1	86	0	EQW00_01965	858	EQW00_01965_858	AAAAGCGCCCAACCGGCAACCCATCCGAATAATTCACCAAAAAGAACATTAATCCATGAATAAGCTGAACCAGCAAAAGGCATTGTAGATGCCATTTCTGCATAAGTAAAGGCTACAAGACCTGCCACAATAGCAGCTAATAAGAATGACAATGAAACAGCAGGTCCGGCATGCTCAGCCGCGACAACACCTGGTAAAGTGAAGATAGATGTAGAAACAATT	Tu3298.pseudomolecule.1	2121099	2121321	-	Tu3298_2119
NZ_CP035288	427923	428148	0	0	0	0	86	75	0	0	1	86	0	EQW00_01970	859	EQW00_01970_859	CGAGAAATTATCTTTAGAAATGAATGACATTGTGAACGTTCAAAAAGGTCATATTAAAATAGGCTTATCACCAATGATGAATGTTCAAATGTTTACAAATGCATTGAATCAGTTTCACAGACTCTATCCTAATGTGACATATGAAGTGATTGAGGGTGGTGGTAAAATTGTTGAGAACTTAACATCTAATGATGATGTGGATATTGGTATTACTACATTACCTGTA	Tu3298.pseudomolecule.1	2119984	2120210	-	Tu3298_2118
NZ_CP035288	428223	428447	0	0	0	0	85	85	0	0	1	85	0	EQW00_01970	860	EQW00_01970_860	AGCACATTTAAATAAAGTAGACATGGCAGATTTGAAAGATGAAGAGTTTGTTTTATTTCATGATGATTATTATTTAAAAGATCAAATTATAGAGAACTGTAAAAGGCTAGGCTATTACCCTAAAACTGTTGCTAATATTTCTCAAATTAGTTTTATCGCTAATATGATTCAACAAGGAATAGGAATTAGTATCGTTCCAGAAAGTTTAGTTAATTTAATGGGGAA	Tu3298.pseudomolecule.1	2119685	2119910	-	Tu3298_2118
NZ_CP035288	429591	429812	0	0	0	0	86	74	0	0	1	86	0	EQW00_01975	861	EQW00_01975_861	CCAGTGACTGTAAAAGCTGGAGAATATGAAGATTGTAAAGATGCAGATTTAGTTGTTATTACAGCAGGTGCACCTCAAAAACCGGGTGAAACTCGTTTACAACTTGTTGAGAAAAATACTAAAATCATGAAAAGTATCGTAACTAGTGTCATGGATAGTGGCTTTGATGGTTTCTTCCTAATTGCTGCAAACCCAGTTGATATCTTAACACGTTATGTTAAA	Tu3298.pseudomolecule.1	2118321	2118543	-	Tu3298_2117
NZ_CP035288	429888	430113	0	0	0	0	74	80	0	0	1	80	0	EQW00_01975	862	EQW00_01975_862	ATAAGTAAAGAATTAGGTGTTACATCAAGTAGTGTTCACGCTAGCATTATAGGTGAACATGGTGACTCTGAACTTGCAGTTTGGTCTCAAGCAAACGTTGGAGGTATTTCAGTGTATGATACATTGAAAGAAGAAACTGGTAGCGATGCTAAAGCGAATGAAATTTATATTAATACAAGAGATGCTGCTTACGATATCATTCAAGCTAAAGGATCTACGTATTATG	Tu3298.pseudomolecule.1	2118020	2118246	-	Tu3298_2117
NZ_CP035288	430538	430763	0	0	0	0	72	86	0	0	1	86	0	EQW00_01980	863	EQW00_01980_863	GCACTAGAGGATGACGATATTGAATTAGTCGTTACGCGTCATGAACAAAACGCAGCGATGATTGCACAAGGTATTGGTCGTTTAACAGGAAAACCAGGTGTGGCTATTACTACAAGTGGCCCAGGGGTAAGTAACTTAACTACTGGTTTATTAACTGCAACTTCTGAAGGTGACCCTGTATTAGCTATCGGTGGTCAAGTTAAAAGAAATGACTTATTACGTTTAA	Tu3298.pseudomolecule.1	2117370	2117596	-	Tu3298_2116
NZ_CP035288	430840	431059	0	0	0	0	82	85	0	0	1	85	0	EQW00_01980	864	EQW00_01980_864	ACTATCAGAGGTTATTACGAATGCAATGCGTACAGCCACTTCAGGTAAAAATGGAGCGAGCTTTATCAGTATTCCACAAGATGTTATTTCATCACCTGTCAAAGCTGATGCAATTTCATTATGTCAAAAACCACATCTTGGTGTACCTTCAGAACAAGAAATTAATGAAGTGATTGAGGCTATTAAAAATTCTAAATTCCCAGTATTATTAGCTGGAATG	Tu3298.pseudomolecule.1	2117074	2117294	-	Tu3298_2116
NZ_CP035288	431141	431363	0	0	0	0	79	75	0	0	1	79	0	EQW00_01980	865	EQW00_01980_865	GGTGCCGGCGTAATTAGTCGCGAATTAGAAAATCACTTCTTCGGTCGTGTTGGTTTATTTAGAAACCAAGTGGGTGACGAATTACTTAGAAAAAGTGATTTAGTTATCACAATCGGTTATGACCCTATTGAATATGAAGCAAGTAACTGGAATAAAGAATTAGATACTAAAATCATCAATGTCGATGAAGAACATGCTGAAATCACTAATTACATGCAACCAG	Tu3298.pseudomolecule.1	2116770	2116993	-	Tu3298_2116
NZ_CP035288	431438	431662	0	0	0	0	84	71	0	0	1	84	0	EQW00_01980	866	EQW00_01980_866	CAAGATCATTTAGATGAACTTGAAAAATTAAGAGGCGAAATCACAGAAGCAACTGGAATTAAAGCAACTCACAAAGAAGGTGTGATGCACCCAGTTGAAATCATTGAAACAATGCAAAAAGTTTTAACTGATGATACTACTGTAACTGTAGATGTGGGAAGCCATTACATTTGGATGGCTCGTAAATACAGAAGTTACAATCCTAGACATTTACTATTTAGTAAC	Tu3298.pseudomolecule.1	2116471	2116696	-	Tu3298_2116
NZ_CP035288	431741	431960	0	0	0	0	86	77	0	0	1	86	0	EQW00_01980	867	EQW00_01980_867	GTAGCTGGAGACGGTGGTTTCCTATTCTCAGGACAAGAATTAGAAACTGCAGTACGTAAAAACTTAAATATCATTCAATTAATTTGGAATGATGGTCGTTATAACATGGTTGAATTCCAAGAAGAAATGAAATATAAACGCTCTTCAGGTGTAGAATTTGGACCAGTTGATTATGTAAAATATGCAGAATCATTTGGCGCTAAAGGATTACGTGTGACTA	Tu3298.pseudomolecule.1	2116173	2116393	-	Tu3298_2116
NZ_CP035288	432388	432613	0	0	0	0	86	86	0	0	1	86	0	EQW00_01985	868	EQW00_01985_868	TATAGAATTGACAGGCGACGAAATGACACCATATGCAACTGTTACAAAATTCAAAGCAGACTCAAGTTTTAAAACATCTAATAAAAATCAAGAAGAAGTATTCGATGAAGTTAAAAAACAAATGAAAAGTGAAAATATGTTCTCGGCAGTTAAAATTTCAGGAACGTTTAAAAAAATGCATGTACGTATGATGCCTGGTCAAGAACCTCCATACACACGTTTAATT	Tu3298.pseudomolecule.1	2115520	2115746	-	Tu3298_2115
NZ_CP035288	433363	433588	0	0	0	0	74	85	0	0	1	85	0	EQW00_01990	869	EQW00_01990_869	TAGATAGGGTGTCTCTAAATGATGTTTTTTTGCACATTTATATATATAACCCTGTATGGCCTCGACTTCAAGAGGATGCTTGTTAATGACATCGTAATACATACTTGTTCCCATTTCGTCTGGATAACCTTTATAAATATTTAAAATATCATCAACGATATGATCTTCAAAGTCAATTTGTTCAGCTCTAGCAACTTTAAGACCATCAACTAATATACGACGACAC	Tu3298.pseudomolecule.7	433363	433588	-	---
NZ_CP035288	433663	433888	0	0	0	0	86	86	0	0	1	86	0	EQW00_01990	870	EQW00_01990_870	ATTCACTAATAATTTATACCAAATGCTTTTTTCAATATTTTCTTGTAAAACCACCTCTATTTTGGAAGGATGAACCATTTGCTTGAATTGACGAGTTAGTGTGCTATCTTGAATATATAGTTGGTAATCTCTGAAATGTTGAACATTGTTGTTAACTTTTTGTCCGCTAATATAGACGACTGCTTGAAAGACATGTTGATATGGAAGTTTATTAAGCTGTCCATAG	Tu3298.pseudomolecule.1	2114246	2114472	-	Tu3298_2114
NZ_CP035288	434288	434512	0	0	0	0	86	84	0	0	1	86	0	EQW00_01995	871	EQW00_01995_871	CACAGCAAAAGATTTCTATGGTTACAGCTTATGATTATCCTAGTGCTAAGCAAGCACAACAAGCTGAAATTGACATGATTTTGGTAGGAGATTCTTTAGGAATGACAGTGTTAGGATATGATAGTACTGTTCAAGTTACATTGAACGATATGATTCATCATGGTAAGGCTGTTAAAAGAGGTGCTTCAGATACATTTATAGTTGTTGATATGCCTATAGGGACTG	Tu3298.pseudomolecule.1	2113622	2113847	-	Tu3298_2113
NZ_CP035288	434595	434813	0	0	0	0	80	86	0	0	1	86	0	EQW00_01995	872	EQW00_01995_872	GGCTCATCTTACATCATTTATTCAAAAAGCAACTAAAATGGGTATACCTGTTGTTTCTCACTTAGGTCTTACACCTCAAAGTGTAGGTGTAATGGGGTATAAACTTCAAGGGGATACAAAGACAGCCGCTATGCAACTTATCAAAGATGCTAAAGCTATGGAAACTGCTGGTGCAGTAGTACTGGTTTTAGAAGCCATACCTAGTGATTTAGCTCGAGA	Tu3298.pseudomolecule.1	2113321	2113540	-	Tu3298_2113
NZ_CP035288	435139	435363	0	0	0	0	77	71	0	0	1	77	0	EQW00_02000	873	EQW00_02000_873	ATTCGTTCCGACTATGGGAGCTTTACATGATGGTCATTTAACCATGATGAAGCAATCTGTAAGCGAAAATGATCTCACGGTTATTAGTATATTTGTGAATCCCTTGCAGTTTGGACCTAATGAGGATTTTGATGCTTATCCACGTCAACTCGATGATGATGTGGCTGCAGTAAAAAAGTTACAAGTGGATTATGTTTTCCATCCGAGTGTAGATGAAATGTATCC	Tu3298.pseudomolecule.1	2112771	2112996	-	Tu3298_2112
NZ_CP035288	435439	435662	0	0	0	0	74	21	0	0	1	74	0	EQW00_02000	874	EQW00_02000_874	CGAAGGTGTTGTGACCGTGGTCAACAAACTATTTAATATTGTGCAACCAGATTATGCCTATTTTGGGAAAAAGGATGCACAACAATTAGCTATTGTTGAAAAGATGGTTAAAGACTTTAATCTTCCTGTACATGTTATCGGTATTGATATCGTAAGAGAAAAAGATGGTTTAGCCAAAAGCTCTAGAAATATTTACTTGACCTCTGAAGAACGAAAAGAGGCAA	Tu3298.pseudomolecule.1	2112472	2112696	-	Tu3298_2112
NZ_CP035288	435988	436210	0	0	0	0	86	85	0	0	1	86	0	EQW00_02005	875	EQW00_02005_875	GCATAACAATAGATGCCAATATATTAGATGCGGTTGATATTTTACCCAATGAAAAGGTTGCTATTGTTAATAATAATAATGGTGCTCGATTTGAAACATATGTCATTGCTGGAGAACGTGGTAGTGGAAAGATGTGTTTAAATGGCGCGGCTTCAAGACTAGTTGAAGTTGGAGACGTCATTATTATTATGACATATGCACAATTAAATGAAGATGAAATGGT	Tu3298.pseudomolecule.1	2111924	2112147	-	Tu3298_2111
NZ_CP035288	436990	437213	0	0	0	0	74	83	0	0	1	83	0	EQW00_02010	876	EQW00_02010_876	ATAATGATACCCAACAATCAAATCTCTCTACATACCATCAAAGACCTCAACATCGAGAAATTCCTCAAAATCAACACAATCACGATCAACAGCAAAGTCAAATAGGTCAACAAGCTAAACAAGTAACAAATGAAAGTAAAGGTTTCTTTAAAAGTGCATTTACTGCACCTGATAAAATCATTCAAACTAATCATGTTTTCAGTTTTAAATTATTATTATCATTA	Tu3298.pseudomolecule.1	2110870	2111094	-	Tu3298_2110
NZ_CP035288	437291	437513	0	0	0	0	71	86	0	0	1	86	0	EQW00_02010	877	EQW00_02010_877	AAGAGGAAGTTTGGTAACGAGTATCATTTTTGGTATTATTCTATTTTTGGTTGTCATAGTAGGTGCAATATTTGGGCTTACACGTTTAGTAGTTAGACAACCTATTGCATTTAAAAAAGTATTATCAGACTATGTGTTAATTAATAGTGTTTCGTTAGCAATTTTAATTATTTCTGTAATTTTAATATTAGCAGAATCATACAGCTTTGGCGGAAGTATAGCA	Tu3298.pseudomolecule.7	437291	437513	+	---
NZ_CP035288	437888	438111	0	0	0	0	71	83	0	0	1	83	0	EQW00_02015	878	EQW00_02015_878	AACTTGGTTGATTGTTACTATAGTGTTAGCCATTATCATTGCTTTGGTAGTAATCTTTACTATAGCTAAAAATCAAATGTCTCCAGAAAAACAAGCGACTCACATTGCACATGCTATCAAAAAAGACGATGCTAAATCATTATCTAAGCAATTAACATCAAACGATCATCGTTTAAATGAAGAAGAAGCACGTGCGTACTTAAAGTATATTAAAGCAGAAAGTG	Tu3298.pseudomolecule.7	437888	438111	+	---
NZ_CP035288	438188	438413	0	0	0	0	70	84	0	0	1	84	0	EQW00_02015	879	EQW00_02015_879	AGATGCAAATGATAATAATATTTTAAATATATCTAAAGACGGGAAAAAATATGTTTTTTTTGATAACTATCAATTTAATGTTCCTCAAAAAACAATTACGATCGTTTCAAGTGATAGTGGTGAAATTACTTATGAATTTAACGGGGATAAACATCATATTTCTGTAGAAGAAGATGACGATAAAGAATTAGGAACATTTCCTATCGGTGATTATAATTTAAAAGCA	Tu3298.pseudomolecule.1	2109670	2109896	-	Tu3298_2109
NZ_CP035288	438488	438707	0	0	0	0	80	76	0	0	1	80	0	EQW00_02015	880	EQW00_02015_880	TGAATCGTTTAAACAAAAACGTTTTAATGTTGATACTGAAGGCGGATATATATTAGATAATGTAAAAATATATGCTAATGGTAAAGAAATAGGCGATGGTTTTTCATCAGAAACATATGGTCCTTATGATCCAGATGAAGAAGTTATCGTTCACGCTGAAGGTTCATACGAAGGAAAAACTTTTAAATCAAATTCGGTCAATGTAGCAAGTGCAAGCGAA	Tu3298.pseudomolecule.7	438488	438707	+	---
NZ_CP035288	438788	439013	0	0	0	0	72	76	0	0	1	76	0	EQW00_02015	881	EQW00_02015_881	AAAATACGATGATTCAGATGACGAGTCAGATAACGATTCAAGTAGTGGCGAAGTAACGCGTGAAAATGTAATTGATAAAGTAGAGTCATATGAAGGACATACACTAGATACTGATACGTATACGTATAAAGAACCTGAAAAAACCGGTGATGGTAAATGGGGTTTTTCATTCTTAGATAAAGATGGAGATTTAGCTGGATCGTACACGGTAGACATTGACGACGGT	Tu3298.pseudomolecule.1	2109067	2109296	-	Tu3298_2109
NZ_CP035288	439640	439863	0	0	0	0	86	74	0	0	1	86	0	EQW00_02020	882	EQW00_02020_882	TATTGAAGCCGAATATGAACCGCATAAATTTATGAAAATGGCAAAAGATAAAGGTTTAACTGAAGAGCCGGAAGGTGGACTAAGATGTACGGCTTGTTTCGAGATGCGATTAGAAATTGTTGCAAAAGCTGCTTTAGAACATGGTTACGATTATTTTGGTAGTGCAATCACACTCTCTCCAAAGAAAAATGCGCAATTAATCAATGAACTAGGTATGGATGTAC	Tu3298.pseudomolecule.1	2108216	2108440	-	Tu3298_2108
NZ_CP035288	441101	441325	0	0	0	0	76	72	0	0	1	76	0	EQW00_02030	883	EQW00_02030_883	GAAGAGTATATTTGTAGTAATGATGCACCGTTTCTTAACATTTTGATAGCATCTTCAGAACTGAATATACCACCAGTTCCAATAATTAAGAAGTTACCTCGTGTTTGTTGATAGGCATATTTAACCAGTTGTAAGTTTCTTTGGAATAATGGTCTGCCACTCAAGCCACCTTTTTGTATTTTATTTTTTGAATTTAATCCATCGCGTTGTCGTGTCGTATTTGCC	Tu3298.pseudomolecule.1	2106941	2107166	-	Tu3298_2106
NZ_CP035288	441400	441623	0	0	0	0	85	77	0	0	1	85	0	EQW00_02030	884	EQW00_02030_884	TAACTTTAAAAAGATAGGTACATTAATATTGTTCTTAGCTTTAAATGAATTTAAAGCATCACATAACATCGAAAATTCATCTTCGTCGTGAAAGTTTTGGAGATTTTCTGTATTTGGGGAGCTAATATTCACTGTAAAGAATGAGACGTCATTTTTAAATGTGTCAATCACTTTAATGTAATCTTGATAGCGATTTTCATAGGAAGTTGTTTTATTCACACCAA	Tu3298.pseudomolecule.1	2106643	2106867	-	Tu3298_2106
NZ_CP035288	441700	441925	0	0	0	0	86	78	0	0	1	86	0	EQW00_02030	885	EQW00_02030_885	TCCCATACGATTGATGAGTGCATCATCTTCTAGTAAACGATACATGCGTGGTTTTGGATTACCTGGTTGAGGCTTAGGTGTTATACCGCCGAGTTCAATTGCACCGAAGCCAATGTTTTCAAGTGCTTTTGGAACTTCACAAGATTTATCAAAACCTGCAGCTAACCCGATAGGATTATCAAAAGAAATACCGTGAATGTGTTGCGTTAATATTGGATTGTTATAA	Tu3298.pseudomolecule.1	2106341	2106567	-	Tu3298_2106
NZ_CP035288	442475	442700	0	0	0	0	81	86	0	0	1	86	0	EQW00_02035	886	EQW00_02035_886	ATAACAGCTCCAAGAGTAATTGCAAGTGGAGAGATAAATGGAGATGCATATTTATTATTAAGTTTTCTTGAAGAAGGTAGTCAAGGGAGTCAAAGAGAGCTTGCTCGATTAGTTGCTAGAATGCATAGCCAATACCAACAAGATAATAAATTTGGATTCCGTTTACCACATGAAGGTGCAGATATTTCCTTTGATAATTCATGGACTGAGACATGGAAAGAGATTT	Tu3298.pseudomolecule.1	2105567	2105793	-	Tu3298_2105
NZ_CP035288	442775	442996	0	0	0	0	74	76	0	0	1	76	0	EQW00_02035	887	EQW00_02035_887	ATGTATGAACGTGTAAGAAAAGTTATTGTTGATGAACTTTCAAATCATACTAGTAAGCCCTCTCTGTTACATGGTGATTTATGGGGAGGTAACTACATGTTCTTAACAAATGGCCAACCTGCTTTATTTGATCCTGCACCACTATATGGAGATAGAGAATTTGACATAGGAATCACTACAGTATTTGGTGGATTTACACAAGAGTTCTATGATGAATATAAT	Tu3298.pseudomolecule.1	2105271	2105493	-	Tu3298_2105
NZ_CP035288	443529	443750	0	0	0	0	72	27	0	0	1	72	0	EQW00_02040	888	EQW00_02040_888	ACTGTTATCCAATTTAGGATTTAAATCGTTTGGTGACATTGCTCATCATCATATTGGTTCTATGGCAGGTTTTATGGTGGGGTGGACATATTGGTTAACATGGATTATTTCAGGAATGGCAGAAGTGACTGCTGTTGCCAAGTATGTTTCCTTCTGGTATCCAACAATTCCAAACTGGTTAACAGCTGCAGCGACTATTTTAGTTTTAGTTGCTTTAAATCT	Tu3298.pseudomolecule.1	2104517	2104739	-	Tu3298_2104
NZ_CP035288	443825	444050	0	0	0	0	76	82	0	0	1	82	0	EQW00_02040	889	EQW00_02040_889	TAGCCGTTGGTGTTGTTATGATTGTATTTGGAATGAAGACAAGCTATGGCCCTGCAACGGTAACGAATATATGGAAAGACGGAGGCTTTTTCCCTAATGGTGCACAAGGTTTCTTCATGTCATTCCAAATGGCAATTTTCTCATTTATTGGTATTGAGTTGATTGGAATAACTGCAGGGGAGACTAAAGATCCTCACAAAACAATTCCTCAAGCAATTAATAATGT	Tu3298.pseudomolecule.1	2104217	2104443	-	Tu3298_2104
NZ_CP035288	444127	444350	0	0	0	0	85	76	0	0	1	85	0	EQW00_02040	890	EQW00_02040_890	CCTGCTGACAGTCCATACGTTAAAATGTTTGGATTAGTTGGAATCCCTTTTGCAGCAGGTATTATTAACTTTGTTGTACTTACAGCTGCAGCCTCTTCTTGTAATAGTGGTATATTTGCTAATAGCCGTACGATGTTTGGATTAGCTGGAAGAAAGCAAGGTCCAGCATTCTTACATAGAACCAATAAGCACGGCGTACCACATTATGCTATTTTAGTGACATG	Tu3298.pseudomolecule.1	2103917	2104141	-	Tu3298_2104
NZ_CP035288	444425	444650	0	0	0	0	86	86	0	0	1	86	0	EQW00_02040	891	EQW00_02040_891	CATTTTCAACTGTTTTAAATATTATGATTTGGACAATTATTATGATCGCGTATCTAGGTTATTTAAGACATGAACCGAAACAGCATAAAGAAAGTAACTATAAAATGTGGGGCGGAAAATACATGGCTTACAGTATTTTAGGGTTCTTTGCATTTATTTTTATTATACTATTGATTAATAGTGCAACGCGTTATGCCGTACTTTCTGCACCCGTATGGTTTGTTAT	Tu3298.pseudomolecule.1	2103617	2103843	-	Tu3298_2104
NZ_CP035288	445325	445550	0	0	0	0	74	78	0	0	1	78	0	EQW00_02045	892	EQW00_02045_892	ACATGGGTAATTGCGGGAATTGGGGATTTAATTAATACGATGTTAACTGCATCCATCGCCGTGTTACTTATTTTATTAATAGAAGAACGTGTTGGTAGTATGGCTTTAATTGTTTTTCCGACAGTTGTTGGTGGTTTAGCAGCTACAATCGGCGTATTTACTTTACCATATGTAAGGTTAATTACAACGGGAATTGGTAACATGGTTAATAGCTTTACTGAATTAC	Tu3298.pseudomolecule.1	2102717	2102943	-	Tu3298_2103
NZ_CP035288	445630	445850	0	0	0	0	71	82	0	0	1	82	0	EQW00_02045	893	EQW00_02045_893	TATTGCTATTGGATTATCAGGTATTGCTGCGGGATCTGCTTCAATAGGTATAGCAGCGACAGAAGCTGTATTATTGATTGGTACCAGCAAAGTTAATCATGTAGGTATTCCTTTATCAATATTTTTCGGTGGGGTGAAAATGATGATGCCAAATATGGTTAAATACCCTGTCATTATGATTCCGATTTTCTTGACAGCGGCAATATCTGGTATTGCTTCAG	Tu3298.pseudomolecule.1	2102417	2102638	-	Tu3298_2103
NZ_CP035288	446275	446500	0	0	0	0	71	84	0	0	1	84	0	EQW00_02050	894	EQW00_02050_894	GGATTCCTGCTTCGGGGAAGACACGTTTATCAAATGAATTACTATTGCACCTAGATGCCAAATATTCGCGATTTATAGCTACTAAATCGCCAGAGTCAAACGATTTACGTTACCAATTTTTACAAAAATATTGGAATACTTTACCACAAAAGGGCAATATAAATATTTATTTTAGAAGTTGGTATTCACACTTTTTAGATTATAAAGAAAATAAAATTAAGCATGA	Tu3298.pseudomolecule.1	2101768	2101994	-	Tu3298_2102
NZ_CP035288	446575	446799	0	0	0	0	80	79	0	0	1	80	0	EQW00_02050	895	EQW00_02050_895	AAATTATAAAATTTTTCATAGAAATAAATGAAGAAAAACGCAATGAACATATTCAACAGACAAAAGATAATCCATTAACTAGATGGAAAGTTCAAGAATATGAAAATGTTATACCTCAAGAAAGTTATCTAAATCAAATGCATCAATTCATCAACAAAGATAAAGATTGGAAAGTGATCGATTACACAGAGCGCGAGCATGCTTTTGAAAAAATGTACTTACATT	Tu3298.pseudomolecule.1	2101469	2101694	-	Tu3298_2102
NZ_CP035288	446875	447100	0	0	0	0	71	77	0	0	1	77	0	EQW00_02050	896	EQW00_02050_896	GCTTTACGACTTCTTTATTTAATAATAATCTTGAGAAAGTAGACAAAAAAACGTATAAAAATCTCATTGTTGAATTGCAACAGAGAATGAGAGAAATCCAATTTGCTTTATATGAAAGAAAGATTCCCCTTGTTTTGGTTTTCGAAGGTATGGATGCTGCTGGTAAAGGTGGCAATATTAAACGTATTAGAGAAAAATTAGATCCAACAGGATATGAAGTGAATGG	Tu3298.pseudomolecule.1	2101168	2101394	-	Tu3298_2102
NZ_CP035288	447176	447399	0	0	0	0	74	84	0	0	1	84	0	EQW00_02050	897	EQW00_02050_897	TCATATAGAAATATTTGATCGGAGTTGGTATGGTCGTGTACTAGTTGAACGTGTAGAAGGTTTTGCAAGCCAGAATGAATGGCAACGAGCATCTGATGAAATCAATCAATTTGAAAAGATGTGGACAGATGAAGGTACAATCATATTAAAATTCTTCTTATGTTTAGATAAAGATGAGCAGCTTAAGCGTTTTAAAGACCGTGAAAATAATCCTGATAAACAAT	Tu3298.pseudomolecule.1	2100869	2101093	-	Tu3298_2102
NZ_CP035288	448385	448609	0	0	0	0	83	81	0	0	1	83	0	EQW00_02060	898	EQW00_02060_898	TAGCACAACATAATCCTGAAGAATTAAATGCTAAACCAGTTCAAGCTGGTGCTTACGATATTCATTTCGTAGACAATGGATACCAATACAACTTCACTTCAAATGGTTCTGAATGGTCATGGAGCTACGCTGTAGCTGGTTCAGATGCTGATTACACAGAATCATCATCAAACCAAGAAGTAAGTGCAAATACACAATCTAGTAACACAAATGTACAAGCTGTTT	Tu3298.pseudomolecule.1	2099659	2099884	-	Tu3298_2101
NZ_CP035288	448686	448910	0	0	0	0	86	82	0	0	1	86	0	EQW00_02060	899	EQW00_02060_899	CTCTCACAGTAGTTCAGTAAGATTATCAAATGGTAATACTGCTGGTTCTGTAGGTTCATATGCTGCTGCTCAAATGGCTGCACGTACTGGTGTATCTGCTTCAACATGGGAACACATCATTGCTAGAGAATCAAATGGTCAATTACATGCACGTAATGCTTCAGGTGCTGCTGGATTATTCCAAACTATGCCAGGTTGGGGTTCAACTGGTTCAGTAAATGATCA	Tu3298.pseudomolecule.1	2099358	2099583	-	Tu3298_2101
NZ_CP035288	449747	449972	0	0	0	0	86	86	0	0	1	86	0	EQW00_02065	900	EQW00_02065_900	TGTTTGTTGTCACGGTTGTTTTAATATATACATTACTATTTAAACCCGAATTAATTATTAGTATAAAACATGATGCTATAGCAGCACTTTTCTATGTTTCTAACTGGTGGTATATCATACAAGACGTAGACTATTTTAATCAATTTGCTGTAGCGCCATTAAAGCATTTGTGGTCATTAGCTATTGAAGAACAATTCTATCTATTCTTTCCATTTATACTTTTAGG	Tu3298.pseudomolecule.1	2098297	2098523	-	Tu3298_2100
NZ_CP035288	450047	450272	0	0	0	0	83	86	0	0	1	86	0	EQW00_02065	901	EQW00_02065_901	TGATAACGATACATATGTATACAGGTAACAATTCTAGAGTTTATTTCGGGACTGACACACGTTTACAAACGTTATTATTAGGATGCTTACTAGCATTTATTTGGCCACCGTTCTCTTTCAGAAAGGATATATCTAAAGGTGCTAAAGCAAGTATAAGTGCAATAGGCATAGTCGGAATGGCAGTGCTCATTTATTTGTTTGTAGTGGTTAGTGATCAAGATAAATG	Tu3298.pseudomolecule.1	2097997	2098223	-	Tu3298_2100
NZ_CP035288	450348	450570	0	0	0	0	75	75	0	0	1	75	0	EQW00_02065	902	EQW00_02065_902	TGTTTTAAAGAAAATACTAAGTTTCAAGTTATTTATTTATATAGGTAAGAGATCGTATAGTTTATATTTATGGCACTATCCTATCATTATTTTTATGAATAGTTATTTCGTACAAGGTCAGATTCCTTGGTTTGTATATATTTGTGAAGTGATACTTATGTTTGTCATGGCTGAAGTATCTTATAAATTTATCGAAACACCTATTAGAAAAAATGGATTTAAA	Tu3298.pseudomolecule.1	2097699	2097922	-	Tu3298_2100
NZ_CP035288	450647	450872	0	0	0	0	83	77	0	0	1	83	0	EQW00_02065	903	EQW00_02065_903	CATTCATAGTATTTGGTGCCTATGATAGTTTGGGTAAAGAGCATGATAAACAACAAGCTGCGAAACAAAAATCTTTTAAAACGAACCAGAAAGCAAAACCTAAAAAGCCAGATGAAAATAATCAAGATAAGTCTTCACAACAACATTTTAATCCTAAAGAAGCGTCTCCATTATTGCTGGGAGATTCAGTAATGGTAGATATCGGTCAAGTCTTTAGTGAAAAAGT	Tu3298.pseudomolecule.1	2097397	2097623	-	Tu3298_2100
NZ_CP035288	450947	451172	0	0	0	0	84	71	0	0	1	84	0	EQW00_02065	904	EQW00_02065_904	AAGATTATACTAAAAAAGGTCAGAGTGTTGTGATAGAACTTGGTACAAACGGTGAGTTTACGAAAAATCAAATGAATGAATTAATTGATTCTTTAGGTGAAGCAGATATTTACTTAATTAAGGTAAGAGTACCGAGAGACTACGAGTCTACTAATAATAAAATTATGGAACAAGTAGCTAAGAAACATAAAAATGTTCATATTGTTGATTGGTATAAAACATCTGA	Tu3298.pseudomolecule.1	2097097	2097323	-	Tu3298_2100
NZ_CP035288	452104	452329	0	0	0	0	148	168	0	0	0	168	0	EQW00_02070	905	EQW00_02070_905	TTATAATAACTACAACTACTATGGTTACAATAACTATAGCAACTACAATAACTACAGTAATTACAACAATTACAACAACTATCAATCAAACAACACGCAATCACAAAGAACAACTCAACCGACTGGTGGTTTAGGCGCAAGCTATTCAACATCAAGTAGTAATGTTCACGTTACAACAACTTCTGCGCCATCATCAAACGGTGTATCTTTATCAAACGCTCGCTCA	Tu3298.pseudomolecule.1	1836650	1836885	+	Tu3298_1853
NZ_CP035288	453004	453229	0	0	0	0	72	75	0	0	1	75	0	EQW00_02080	906	EQW00_02080_906	TCAATTCCTGATAGCTACTTTGGCAAAACAATGGGCCGTATAGTTGAACATGGTCCTTTACCACTTATAAATATGGCAGTTGGAATTCCAGATGGAGAAACGCCAAAGGGTATTATCAATCATTTTTCAGAGGCGCTATGTATTCCAGAAAATCAAAAGTATGGTCCATTTCACGGCAAAGATGCCTTTAAACAAGCTATTGTTAACTTCTACCAAAGACATTACG	Tu3298.pseudomolecule.1	2095649	2095875	-	Tu3298_2098
NZ_CP035288	453305	453526	0	0	0	0	73	73	0	0	1	73	0	EQW00_02080	907	EQW00_02080_907	GTGTTGTTAATCCTGGTGAAATTGTACTTTTACCTGATCCGGGATATACAGATTATTTAGCGGGGGTCATGTTAGCTGATGCTAAACCACTCCCTTTAAAATTGTCGCCACCAAATTATTTGCCGAATTGGAATACTATAAGTGCTAAAGTTCTTGAGAAGACTAAGCTAATTTATTTAACATATCCCAATAATCCTACCGGTTCGACAGCGACACAAGATG	Tu3298.pseudomolecule.1	2095352	2095574	-	Tu3298_2098
NZ_CP035288	453606	453829	0	0	0	0	77	73	0	0	1	77	0	EQW00_02080	908	EQW00_02080_908	TGACGCCAAAAATCCAAGCATATTAGCTTCTAAAAATGCAAAAGATGTTGCTATCGAGATATTCTCTTTATCTAAAGGTTATAATATGTCAGGCTTTCGTGTTGGGTTTGCTGTTGGTAATAAAAAAATGATTCAAGCGTTAAAGAAGTATCAAACTCATACAAATGCAGGTATGTTTGGAGCACTTCAAGATGCTGCTACGTATGCACTCAATCATTATGATG	Tu3298.pseudomolecule.7	453606	453829	+	---
NZ_CP035288	454204	454428	0	0	0	0	74	32	0	0	1	74	0	EQW00_02085	909	EQW00_02085_909	GAAATGTGGTCACAACAACATGAAGTGGAAGTGGATATGTCGAAAGAACAGTTAACTGAAGACAATGTCCAATCTATTGAAGGATTTGATGGACTATCATTGTCTCAAACATTACCATTATCAGAAACAATTTATAATAAATTAAATCAACTTGGAATTCGGCAGATCGCTCAACGAAGTGCTGGATTTGATGGTTATAATTTAGAGTTAGCATCTAAATATGGT	Tu3298.pseudomolecule.1	2094450	2094675	-	Tu3298_2097
NZ_CP035288	454506	454729	0	0	0	0	80	80	0	0	1	80	0	EQW00_02085	910	EQW00_02085_910	ACGTCACTTTAATCATATTCAAAGAAAAATGAGATTGCACGATTTTAGGTGGGAAGCATCAATTTTATCTCAATCAATCAAAGATTTAAAGGTAGCGGTTATTGGCACGGGACATATTGGTGGCATTGTTGCACAAATATTCTCAGAAGGATATCTATGTGACGTTGTAGCGTATGATCCTTTTCCAAGTGAACATGTGAAACCTTACGTTACCTATAAACAAA	Tu3298.pseudomolecule.1	2094149	2094373	-	Tu3298_2097
NZ_CP035288	454804	455029	0	0	0	0	23	83	0	0	1	83	0	EQW00_02085	911	EQW00_02085_911	TTTAATGAAAACATGTTTCAAATGTTTAAAAAGGGTGCTGTGTTTGTAAATTGTGCTAGAGGATCCTTAGTAGATACCAAGGCTTTGTTATCTGCAATAGAGCAAGGTCAAATTAAAGGTGCAGCACTTGATACTTATGAATATGAAATTGGAGTATATACGACAGATAGAAGTGAAGAAGGTTTGAATGACCCACTTTTAGAGGAATTAATTACTAGAGAAGATA	Tu3298.pseudomolecule.1	2093849	2094075	-	Tu3298_2097
NZ_CP035288	455779	455998	0	0	0	0	77	75	0	0	1	77	0	EQW00_02095	912	EQW00_02095_912	CAGCTTCAATCGCTACCTCAGCTCCAGTGCCTATAGCCATTCCAATATCGGCTTTTACAAGTGCAGGCGCATCATTAATTCCATCACCGACCATGGCAACCTGTTTACCTTTGTCTTGTAATAAAGAGATTTGATGTGCCTTTTCTTCGGGCAACACTTCTGCAATTACATGTTCAATGCCAACTTGTTTGGCGATGGTTTGAGCTGTTCGATTGTTATC	Tu3298.pseudomolecule.1	2092880	2093100	-	Tu3298_2095
NZ_CP035288	456080	456304	0	0	0	0	83	72	0	0	1	83	0	EQW00_02095	913	EQW00_02095_913	AACAGCAATGATTCCATTAATTTGATTATCCACGGCAATCATCATTGCCGTTTGACCTAAATGTTCATAGTGATTTAATTGGTCATTTAATTTATTACTAATAGATATATTGTAATCGTTCATTAATTTTCGATTGCCCACAAGGATTTGTTGTTGATGAATCGTAGCTTTAATACCATGTCCCGGAATTGATTTAAAAGTGTCATTATCAAGTAAATTAAGACC	Tu3298.pseudomolecule.1	2092574	2092799	-	Tu3298_2095
NZ_CP035288	456379	456604	0	0	0	0	80	41	0	0	1	80	0	EQW00_02095	914	EQW00_02095_914	GTAATGTATCATTGTCACCAACATAATCAGTTACTACAGGTTGACCATTAGTAATTGTGCCTGTTTTATCTAGCACGATTGTATCAACATAATGTGCACGTTCTACAAATTGGCCTCCTTTGAATAATATGCCATTTTCTGCAGCACGTCCTGTACCTACCATAATAGATGTAGGCGTTGCTAAACCAAGTGCACAGGGACAAGCAATAACTAAAACAGATATTGC	Tu3298.pseudomolecule.1	2092274	2092500	-	Tu3298_2095
NZ_CP035288	456679	456902	0	0	0	0	74	86	0	0	1	86	0	EQW00_02095	915	EQW00_02095_915	TAACTACAATCGGAACAAAATATCCAGAAATAATATCAGCTAAGCGTTGAATCGGTGCTTTAGAACTTTGAGCATCCTCAACCACTTTAATTATATGTGATAATGCAGTATCACCACCTACTTGAGTTGCTTCAATCATGATTGAACCATTTTTATTCATGGTAGAACCAATCACTGAATCGCCACTACTTTTTTCAACAGGTATAGACTCACCAGTTAGCATG	Tu3298.pseudomolecule.1	2091976	2092200	-	Tu3298_2095
NZ_CP035288	456980	457204	0	0	0	0	82	29	0	0	1	82	0	EQW00_02095	916	EQW00_02095_916	ATCTCCGACTTTAACTTTATCAAGTGGAAGCATAATTTCTTTATTTTCTTTAATTACTCGTGCTTCTTTCGCTTGTAAATTTAACAATTCGCTTAATGCATTGGTAGTCTGTGATTTGGCACGTGCTTCTAAATATTTACCAAGAAGAATTAACGTAATTAAAATAGCACTTGTTTCAAAATATAAATGCGGGTGATGTGTTTGATGTGTGAGCCACATCATCAT	Tu3298.pseudomolecule.1	2091674	2091899	-	Tu3298_2095
NZ_CP035288	457280	457503	0	0	0	0	29	83	0	0	1	83	0	EQW00_02095	917	EQW00_02095_917	CAAATTTTTATACGCGCCAACGTAAAATTGCCACCCAATAATAAATTGGACAGGTGTTGAAAGAATTAATTGTACCCAAGGATTGACCAAAATGGATGGAATGGAAATTGGTGAGATATGCACCACCATTACTAATAATAGTGGCAACGATAAAATAGCTGAAATGATTAATTTATTGCGTTTATGTTTTAACTCTTGTTTTTTACGATTTGATTGCGCTTTTG	Tu3298.pseudomolecule.7	457280	457503	-	---
NZ_CP035288	457584	457803	0	0	0	0	75	84	0	0	1	84	0	EQW00_02095	918	EQW00_02095_918	TATTTGATGAGTGCTTGTTCGGTAGTTAAGTTTACTGTTGCCTGTTGTACACCTTGCGTTTGATTTAGAACCTTTTCTATACGATTAGAACATGCTGCACATGTCATACCATTTATATTTAATTCTACTTGCTCAACTGCAACATCATAGCCGAGACTTTGAATTTGCTCTACAAAATCTTCGAGATGATAATCGTCAGACTCATAGTCGATAGTTGCTT	Tu3298.pseudomolecule.1	2091075	2091295	-	Tu3298_2095
NZ_CP035288	458806	459029	0	0	0	0	81	75	0	0	1	81	0	EQW00_02105	919	EQW00_02105_919	ACATCAAGATGCCGAAGACACAGTTAATCGACTTCAAGAAATGGGTGTAAAAGCTAAAGCTTATGCTCATGACTTAAAAGATGAAAAGCAATCTCAAAAGTTAATCAAAGATGTCATAAATGACTTCGGTAGTTTAAATATATTAGTAAATAATGGGGGCGTGCAATTTCCACGCGATCATTTTGAAGATATCACTCCACAACAAGTGAAAGAAACTTTTATGA	Tu3298.pseudomolecule.1	2089849	2090073	-	Tu3298_2093
NZ_CP035288	459104	459329	0	0	0	0	74	72	0	0	1	74	0	EQW00_02105	920	EQW00_02105_920	ACTACAAGTGTCACAGCATATAGAGGATCGGGGCATCTCATTGATTATTCAGCTACAAAAGGTGCCATAGTATCGTTTACCCGTTCTCTTGCTACTACTTTAATGGAAAAGGGAATTCGCGTTAACGCCGTTGCGCCCGGCCCAATCTATTCACCTTTAATTCCTGCGACATTTGATGAAGAAAAAGTAGAACATCAAGGTGACGAAACGCCGATGGGTCGTCGTG	Tu3298.pseudomolecule.1	2089549	2089775	-	Tu3298_2093
NZ_CP035288	460171	460389	0	0	0	0	72	72	0	0	1	72	0	EQW00_02110	921	EQW00_02110_921	AAAAAGCTTTCGAATCAGCAAATCATGCGTATCAATCATGGAAGAAGTGGTCGCATAAGGACCGTGCAGAATTACTGTTACGTGTAGCCGCAATTATCCGTCGTCGAAAAGAGGAAATTTCCGCTATTATGGTTTATGAAGCCGGCAAGCCTTGGGATGAAGCAGTTGGAGATGCAGCTGAGGGTATTGATTTTATAGAATATTATGCAAGATCAATGA	Tu3298.pseudomolecule.1	2088488	2088707	-	Tu3298_2092
NZ_CP035288	460469	460693	0	0	0	0	86	86	0	0	1	86	0	EQW00_02110	922	EQW00_02110_922	CGTGACAATTCCACCATGGAATTTTCCATTTGCAATTATGGCTGGTACAACCTTAGCCCCTGTTGTTGCAGGTAACACTGTATTATTAAAGCCTGCTGAGGATACAGTTTTGACTGCTTATAAATTAATGGAAATATTAGAAGAAGCAGGTTTACCACAAGGTGTTGTAAATTTTGTTCCTGGTGATCCAAAAGAAATTGGAGATTATTTAGTCGACCATAAAGA	Tu3298.pseudomolecule.1	2088184	2088409	-	Tu3298_2092
NZ_CP035288	460771	460994	0	0	0	0	86	86	0	0	1	86	0	EQW00_02110	923	EQW00_02110_923	GACAACAGTTTTTAAAACGTGTTATTGCAGAGATGGGTGGCAAAGATGCGATAGTTGTAGATAATAATGTAGATACAGATTTAGCGGCTGAAGCAATTGTTACATCTGCTTTTGGTTTCTCTGGTCAAAAATGCTCTGCGTGTTCTCGTGCCATAGTCCATCAAGACGTACATGATGAAATATTGGAAAAAGCAATTCAATTAACTCAAAAATTAACTTTAGGT	Tu3298.pseudomolecule.1	2087883	2088107	-	Tu3298_2092
NZ_CP035288	461069	461292	0	0	0	0	72	76	0	0	1	76	0	EQW00_02110	924	EQW00_02110_924	AATTGGTAAAAAAGAAGGCAAACTAGAGACTGGTGGTGGAACAGATGATTCTACCGGTTATTTCATTGAACCAACGATTTTCTCCGGACTACAATCTGCGGATCGTATCATGCAAGAAGAAATTTTTGGACCAGTCGTAGGCTTTATTAAGGTCAAGGATTTTGATGAGGCTATTGAAGTAGCTAATGATACTGACTATGGTTTGACAGGCGCTGTAATTACTA	Tu3298.pseudomolecule.7	461069	461292	+	---
NZ_CP035288	462169	462394	0	0	0	0	72	78	0	0	1	78	0	EQW00_02120	925	EQW00_02120_925	AGTTGATTTACCGGGCATTTATGATTTATCACCTATTTCTAAAGATGAGACGGTTGTCACAGATTATTTAATGTCAACGTCATTCACAGGAATGATTAACATTATTGACGCATGTCAGCTTAAAAGAAATCTTAATCTTACAATACAGTTGATGGAACTCAACAAACCTATGATTATTGGTTTAAATATGATAGATGTTGCAACACAAAGAGGTATTAAAATTAAC	Tu3298.pseudomolecule.1	2086483	2086709	-	Tu3298_2090
NZ_CP035288	462472	462690	0	0	0	0	86	75	0	0	1	86	0	EQW00_02120	926	EQW00_02120_926	TTTAGGAGAGCTTAATTATTTAGAACCACATCAACGTCGTGCATTTAAGATTAATTATGGAACTGAAATTGAAACTGCAATTCAACAAATTTGTTCAATTATCAAACAGGATAATATGTATCCAACAGAACGTTTACGTTTTATAGCCATACAGTATTTAATAGACAATGTTCAAATTTATCAAGAACTCGATGCCATGATTTTAGAACAGTTAGAACC	Tu3298.pseudomolecule.1	2086187	2086406	-	Tu3298_2090
NZ_CP035288	462770	462994	0	0	0	0	86	84	0	0	1	86	0	EQW00_02120	927	EQW00_02120_927	CAGCTATTGGAAGATATCGTAGAATATCCCGAAGAGGATAAACAATTCTTTACTTCAAAAGTGGATCGATTATTATTAAATAGATATCTAGGTATACCTATATTTTTAGGTATTATGTGGCTTATTTTTCAAACAACCTTTACATGGATAGGAACACCATTATCTGATCAATTAGACGCTTTTATAAGTGGTCCTTTATCAGAATGGATTAAATCTGTTATGAAT	Tu3298.pseudomolecule.7	462770	462994	+	---
NZ_CP035288	463072	463289	0	0	0	0	72	85	0	0	1	85	0	EQW00_02120	928	EQW00_02120_928	TGTACCACAAATTGTTGTGTTATTCTTTTTTATTTCTTTATTAGAAGATTCAGGTTATATGGCAAGAATAGCTGTATTAATGGATAAAACAATGGAATCTATAGGTTTAAGTGGAAAATCATTTATTCCTATGATTATTGGATTTGGATGCAATGTACCAAGTATTATGGCAGCAAGAAGTATAGAGAATGAGAAAGAACGTTTGATTACAATATTGG	Tu3298.pseudomolecule.1	2085588	2085806	-	Tu3298_2090
NZ_CP035288	463371	463594	0	0	0	0	86	83	0	0	1	86	0	EQW00_02120	929	EQW00_02120_929	TAGTTGTATTAAGCTTATATATTTTAGGTATAGTTGTCGCTTTACTAGTAAGTACGTTATTGAATAAATTGATATTAAAAGATAATCAGTCTGTTTTTATTGTGGAGTTACCGACATACCGTGTTCCATCATTTAAAACACTTTGGCGCAGTACTTGGGAAAAAGCAAAAGGTTTTGTCAAAAAAGCAGGTACCTTTATTTTTGGTGGTTCAGTCGTTATTTGG	Tu3298.pseudomolecule.1	2085283	2085507	-	Tu3298_2090
NZ_CP035288	463670	463894	0	0	0	0	81	75	0	0	1	81	0	EQW00_02120	930	EQW00_02120_930	TTCGCGAATTTAATTGCACCTTTAGGATTTGGCTCTTGGCAGGCAGGAGCAACTTTAATACCTGGCTTTCTTGCTAAAGAAGTGATTATCAGTTCTATGGCTATTTTATACTCTTCTAGCGAAAGTGGTTTAACACAAGTCATTCAACAGCAATTCACTCCACTTTCAGCTTATGCATTCATGATTTTTATTTTACTTTACGTTCCTTGTATTTCAACAGTCGCT	Tu3298.pseudomolecule.1	2084983	2085208	-	Tu3298_2090
NZ_CP035288	465222	465442	0	0	0	0	72	86	0	0	1	86	0	EQW00_02135	931	EQW00_02135_931	CTCGTTGTCACATGTCTTATACCCTAATCAACATTTGAAAGGAATTAAAACAAAGGATACGTTAGATGTTTTTAAAGATACTAAAGCGTGGTTAAGAGAGTATTTTAAAGGGAATTATCCTGAGATAAAAGTACCGTTAGCACCAAAAGGCACTGATTTTCAACAGAAGGTATGGAATGAACTTCAGACAATTCGTTATAGAGAACTTAAAACATATGGAG	Tu3298.pseudomolecule.1	2083435	2083656	-	Tu3298_2087
NZ_CP035288	466046	466269	0	0	0	0	86	2	0	0	1	86	0	EQW00_02140	932	EQW00_02140_932	TGAAGAAATGTTCATATTCATCAACAGAAACCTCTATTCTATTATTTAATAAAGATTTGTGGCGCTCAACATCTAATTGCTCCTTGAATCCATCTACTAATGTTCCACTAAAGAACTCGCCTACAGAACCAGAACCATAACTAAAGAGACCAATCGTTTGTCCGCCTTTTAAATCACGTGTTTCTAATAAAGAGATGAGACTTAAATATAAGGCCCCTGTGTAA	Tu3298.pseudomolecule.7	466046	466269	-	---
NZ_CP035288	466348	466567	0	0	0	0	82	82	0	0	1	82	0	EQW00_02140	933	EQW00_02140_933	TGATTAATAATAGAATCTAAAGCTTTTTGTCCCATTTTGGTGAATGGTACATGGAAACATAGTGAAGCGAAATCAGCGAGTGTTTTATTATGGCGACGTGCATATTCATTCCAACTTTCTTGGAATGACTTGATATAGGCATCTTTCGACAATGCACCAGCAACTAAGGGATATTGATGACCCGTTGGACGCCAGAAATCATAAACGTCTTCAGTATATG	Tu3298.pseudomolecule.1	2082310	2082530	-	Tu3298_2086
NZ_CP035288	466652	466869	0	0	0	0	73	70	0	0	1	73	0	EQW00_02140	934	EQW00_02140_934	CACCAGAATGAATACCATAACGAGCTGTGTCACTAGCAATGACAAGAACCTTTTCGTTAGGGCGTTGAGCAAGATAATCTTTGGCAAGTTGAATTGCAGGTGTTGCTGCATAACAAGCCTCTTTCATTTCAAAGCATCTTGCAAAGGGTTGAATACCTAAAAGATGGTGAATTTGAACGGCTGCTGCTTTGGCATTATCAATCGCAGACTCAGTTGCT	Tu3298.pseudomolecule.1	2082008	2082226	-	Tu3298_2086
NZ_CP035288	467419	467644	0	0	0	0	68	70	0	0	1	70	0	EQW00_02145	935	EQW00_02145_935	GATGATGAAAACTATGAAATATTACTTAATCATCCGTTAATTAATGAGGAAGTCGCAAACAGTTTAATTGAAAATGTCATTGGTCAAGGTGCACTACCAGTAGGGTTATTACCTCGAATTATAGTTGATGATAAAGAATATGTAGTACCTATGATGGTAGAGGAACCTTCTGTCGTAGCAGCAGCAAGTTATGGCGCAAAACTCGTTAATCAAAGTGGTGGATTTA	Tu3298.pseudomolecule.1	2081233	2081459	-	Tu3298_2085
NZ_CP035288	467724	467944	0	0	0	0	51	70	0	0	1	70	0	EQW00_02145	936	EQW00_02145_936	AATATATCAAATAGAATCACAAATTCATCAAATCGCTGATGAAGCTTACCCTTCTATTAAAGCAAGAGGTGGAGGATATCAACGTATTGAAATAGATACATTCCCTAATCATCGATTATTATCTTTGAAGGTTTTTGTTGATACTAAAGATGCTATGGGTGCTAATATGTTAAATACAATATTAGAAGCAATCACTGCACATCTAAAAGTTAAATTTTCAA	Tu3298.pseudomolecule.1	2080933	2081154	-	Tu3298_2085
NZ_CP035288	468019	468240	0	0	0	0	82	86	0	0	1	86	0	EQW00_02145	937	EQW00_02145_937	ATTGAAGATTTACATAGAGGAGAGAGAAGTGGCGAAGAGGTAGCACAACGTATGGAACGAGCGTCAGTTCTTGCACAAGTAGATATACATCGTGCTGCAACACATAACAAAGGTGTGATGAATGGTATACACGCTGTAGTATTGGCTACAGGCAATGATACAAGAGGAGTTGAAGCAAGTGCTCATGCATATGCAAGCAAAGATGGTCATTATAGAGGGATA	Tu3298.pseudomolecule.1	2080637	2080859	-	Tu3298_2085
NZ_CP035288	468319	468541	0	0	0	0	70	72	0	0	1	72	0	EQW00_02145	938	EQW00_02145_938	GGAGGTACGAAAGTTTTACCTATTGCTAAAGCCTCATTAAATTTGCTTAATGTTGAAAATGCACAGGAACTAGGGCAAGTTGTTGCTGCTGTTGGATTAGCACAAAATTTCTCTGCATGTAGAGCGCTAGTGTCTGAGGGGATACAACAAGGACATATGAGTTTACAATATAAATCATTAGCGATTGTTGTAGGTGCAAAAGGCGAAGAAATTGCGCAAGTAG	Tu3298.pseudomolecule.1	2080336	2080559	-	Tu3298_2085
NZ_CP035288	469926	470144	0	0	0	0	82	80	0	0	1	82	0	EQW00_02160	939	EQW00_02160_939	TATTTGACCGGAGTAAAAGAAGTTTAGTACTTACTGATGCAGGTAAAATTTTTTTCAAGAAATGTCAAGAAATCATCGCACTATATGATAATTTGCCCACTGAAATTAATAGTTTGTATGGTTTAGAAACAGGTCATATCACTATTAGTATGTCTGCAGTGATGAGCATGCGTAAATTTATTGGCGTATTAGGAGACTTTCATCAACTTTATCCGAATA	Tu3298.pseudomolecule.1	2078731	2078950	-	Tu3298_2082
NZ_CP035288	470220	470444	0	0	0	0	77	71	0	0	1	77	0	EQW00_02160	940	EQW00_02160_940	TGACAACATTGCCAGTAGATCATCAAAAATTTGAATGTATATCTTTAAACAAAGAAGAACTGACTGTAGTTTTAAATAAAGAACATCCTTTAGCACAAAAATCTTCTATTAAAATGGAAGAATTAGCTGATGAGAACTTCATTTTATTTAATGAAGATTTCTATCTCAACGATAAAATTATTGAAAATGCGAAGAATGCTGGATTCGTGCCGAACATGGCCTCAC	Tu3298.pseudomolecule.7	470220	470444	+	---
NZ_CP035288	471069	471293	0	0	0	0	71	84	0	0	1	84	0	EQW00_02165	941	EQW00_02165_941	ATTACTTCATATACCTCTAGCAGGTAGTATCGTAGGGCTTATGCTTTTTTTCCTATTGTTACAATTTAAAATTGTACCTGAATCATGGATTAATGTAGGAGCAGACTTTTTACTTAAAACAATGGTTTTCTTCTTTATCCCATCAGTGGTAGGAATTATGGATGTTGCATCTAATATCACGATGAATTATATATTATTCTTTATTGTTATTATAATTGGTACATG	Tu3298.pseudomolecule.1	2077579	2077804	-	Tu3298_2081
NZ_CP035288	471619	471844	0	0	0	0	86	84	0	0	1	86	0	EQW00_02170	942	EQW00_02170_942	AAAAGAAAATAAAAAAATATTTAACAATTATTTTCACAAGCGTGTTGACTGGTGTAGTTCTCAATTTTGTGTTAGTATTTACAACGTTGAAAATCTTTGGTTATTCTAAAGACACAATTGTTACCCTGTTACCTAGATCAATTACAGCAGCAGTAGGTATAGAGGTTTCTCAAGAATTGGGAGGAACAGATACAATTACTGTGCTCTTTATCATAACTACAGGTTT	Tu3298.pseudomolecule.1	2077028	2077254	-	Tu3298_2080
NZ_CP035288	472271	472493	0	0	0	0	86	86	0	0	1	86	0	EQW00_02175	943	EQW00_02175_943	TAGCGAGTTTAGCTGCTGCAAGTTACACAAAAATGACAGGGAAAATTGGTGTAGCTTTAAGTATCGGAGGACCTGGTATTGTACACTTATTAAATGGTATGTACGATGCTAAAATGGATAATGTACCTCAACTTATTATTGCTGGACAAACAAATAGTACATTATTAGGTACAAAATTCTTCCAAGAGACAAACATTTCTAAAATGGTTGATGATGTTGCTGT	Tu3298.pseudomolecule.1	2076379	2076602	-	Tu3298_2079
NZ_CP035288	472575	472794	0	0	0	2	75	81	0	0	1	81	2	EQW00_02175	944	EQW00_02175_944	TGTCTCTGTTATCATTTGTCCAAATGACTTATTAACTCAAAAAATTAAAGACACTACAAATCGTGCAGTTGATACAACTAAACCAAAACCAGCTTCACCAAAATTCAAAAGTATTAAAAAAGCAGCTAAATTAATTGATAAAGCTAAAAAACCAGTAATGCTTATTGGTTTAGGTACACAACACGCTAAAGATGAATTACGTGAATTTATTGAAGCTGCA	Tu3298.pseudomolecule.1	2076078	2076298	-	Tu3298_2079
NZ_CP035288	472869	473093	0	0	7	0	86	86	0	0	1	86	7	EQW00_02175	945	EQW00_02175_945	AGGTAAAATTGGTACTAAAACATCTTATCAAACAATTCAAGATGCAGACTTATTAATTATGGCTGGTACGAACTATCCGTATGTTAACTATTTACCTAAGAAAAACATTAAAGCTATTCAAATCGATACGAACGAAGAAAATATTGGTGCACGCTTTAAAATTAATGTAGGTATTTTAGGTGATAGTAAAGTTGCTTTCCATCAACTAACTGAAAACATTAAGCA	Tu3298.pseudomolecule.1	2075779	2076004	-	Tu3298_2079
NZ_CP035288	473169	473391	0	0	0	0	83	75	0	0	1	83	0	EQW00_02175	946	EQW00_02175_946	GAATAATGACAATTCACCATTACGTCCAGAACGTTTAATGAAAGCAATCAATGCTAACTTAAAAGATGATGCAATTATCTCAGCAGATGTTGGTACTTCTACAGTATGGTCTACGCGTTACTTAAACTTATCTGTAAATAATAAATTCATTATTTCTAGTTGGTTAGGTACTATGGGCTGTGGTTTACCAGGTGCGATGGCAGCTAAAATTGCTTATCCAAAC	Tu3298.pseudomolecule.1	2075481	2075704	-	Tu3298_2079
NZ_CP035288	473471	473692	0	0	0	0	68	86	0	0	1	86	0	EQW00_02175	947	EQW00_02175_947	TACCAATGACAATCTTCGTATTAAATAACAAACAATTGTCATTCATTAAATATGAACAACAAGCTGCTGGTGAATTAGAGTATGCCATTGATTTCTCTGATATGGATCATGCTAAATTTGCTGAAGCTGCTGGTGGTAAAGGCTATGTTGTGAGAGATGTAAGTCGTCTTGACGACATCGTTGAAGAGGCAATGGCTCAAGATGTTCCAACAATCGTTGATG	Tu3298.pseudomolecule.1	2075180	2075402	-	Tu3298_2079
NZ_CP035288	474269	474491	0	0	0	0	74	71	0	0	1	74	0	EQW00_02180	948	EQW00_02180_948	TGCTTACAGGTGCTGGTGGTATTATATTTGATAATCTACCTATTATCTTTGCTTTAGGTGTAGCAATTGGTCTTGCAGGTGGAGATGGTGTAGCTGCTATTGCTGCATTTGTTGGTTTTATCATTTTAAATAAAACAATGGGGGCTTTCTTGCATGTAACTCCAGATAAATTATCTGATCCAACTAATGGATATGCAAATGTATTAGGGATTCCTACACTTCA	Tu3298.pseudomolecule.1	2074381	2074604	-	Tu3298_2078
NZ_CP035288	474569	474791	0	0	0	0	86	72	0	0	1	86	0	EQW00_02180	949	EQW00_02180_949	CATCATATTTAGGATTCTTTGCAGGTAAACGTTTTGTACCAATTATGATGGCAACAACATCTTTCATTTTAGCCTTTCCGATGGCAATTATTTGGCCAACGATTCAAAACGGTTTAAATGCATTTAGTGAGGGGTTATTAGATTCAAATACAGGTTTAGCTGTATTTTTATTTGGATTTATTAAGCGATTATTAATACCATTTGGTTTACATCACATTTTCCA	Tu3298.pseudomolecule.1	2074081	2074304	-	Tu3298_2078
NZ_CP035288	474870	475093	0	30	0	0	75	86	0	0	1	86	30	EQW00_02180	950	EQW00_02180_950	TGAACAAATCCGTGAAGGTGCTCATTTAACTTCTGGTAAATTCATGCAAGGGGAATTCCCAGTCATGATGTTTGGATTACCAGCTGCAGCATTGGCTATTTATCAAACAGCAAAACCTGAGAATAAGAAAGTAGTTGCAGGTTTAATGATTTCTGCTGCATTAACATCATTTTTAACTGGTATTACTGAACCATTAGAATTCTCATTCTTATTTGTAGCACCAT	Tu3298.pseudomolecule.1	2073779	2074003	-	Tu3298_2078
NZ_CP035288	475169	475394	0	0	0	0	31	72	0	0	1	72	0	EQW00_02180	951	EQW00_02180_951	ATACTTTCTCTGGAGGATTTATAGATTATGTTTTATTAGGTATTCTACCTAATAAAACAGCATGGTGGCTTGTCATCCCAGTAGGTATTATTTATGCAGTGATTTACTACTTTGTATTTAGATTCCTTATTGTTAAATTTAACTATAAAACACCAGGTCGTGAAGATAAAAAATCATCTGTAACAACTACATCGGCTAGTCAACTGCCATTCGATGTTTTGAAAGC	Tu3298.pseudomolecule.1	2073478	2073704	-	Tu3298_2078
NZ_CP035288	475469	475691	0	0	0	0	76	84	0	0	1	84	0	EQW00_02180	952	EQW00_02180_952	CAAAAGTTGATGTTGCCGGCCTTAAATCATTAGGTGCTTCAGGAGTACTTGAAGTCGGTAACAATATGCAAGCTATTTTCGGTCCTAAATCTGATCAAATCAAACATGATATGGCTAAGATAATAAGTGGAGAAATTACAAAACCAAGTGAAACAACAATTGATGAAGAAGTGTCAGATGATCCTGTACATGTGGAAGATATTGTAGAAACAGAAATTTACGC	Tu3298.pseudomolecule.1	2073181	2073404	-	Tu3298_2078
NZ_CP035288	475772	475993	0	0	0	0	85	85	0	0	1	85	0	EQW00_02180	953	EQW00_02180_953	GATTTGTACCAGATTCAGGAGAAATTGTAGCACCATTTGATGGTACAGTTAAAACAATTTTCCCTACAAAACATGCGATAGGATTGGAGTCTGATAGTGGTGTTGAAGTGTTAATTCACATTGGTATCGATACAGTTAAATTAAATGGTGAAGGTTTTGAAAGTTTGGTAAATACTGATGAACCAGTAACACAAGGTCAACCATTAATGAAGATTGATTTAG	Tu3298.pseudomolecule.1	2072879	2073101	-	Tu3298_2078
NZ_CP035288	476619	476844	0	0	0	0	75	79	0	0	1	79	0	EQW00_02190	954	EQW00_02190_954	TCTAACGAAAAACCTAAAGGTAATAAAATAATTAATATTTTGATATTCATCGGAATGATTTTATTAATTCAAATACCTATTGGCGTGTCACTAATAGCTTTACCTTTTTCAGTGAAATTCAGTAAGTTAACATCCATCGCATTAAGTATGCTAATAACTGGTACAGCACTATTAATCATATGGTTAGTTAGGAATTATTATTTGAGTCATACATATGAAAGACAAT	Tu3298.pseudomolecule.1	2072204	2072430	-	Tu3298_2077
NZ_CP035288	476919	477144	0	0	0	0	76	85	0	0	1	85	0	EQW00_02190	955	EQW00_02190_955	AGTAGTGTATTAATGGTCATATTTACTGGCAACGATACTACAGCGAATGAGAAAGAAATCAATGAAAGTTTAGATTTACTTTTACAAAAAGACCATTTACCACATATTTCAATTGTTGCAACTGTTGTTTTAATGATATGTATTATAGGTCCGTATTTAGAGGAATTACTCTTCCGAGGAATTTTTAAAGAAACATTATTTATGAAATATCGATTTTGGCTACCAT	Tu3298.pseudomolecule.1	2071904	2072130	-	Tu3298_2077
NZ_CP035288	477545	477769	0	0	0	0	86	85	0	0	1	86	0	EQW00_02195	956	EQW00_02195_956	ATTTTGCTTTTTAACGCTTCAAGTAATTCTTCAGTTGTATTTCCTGAAACTAAACCAGTAGTTACGTTAATATTTTTAATCCATAATTTATCTATATCAAGTTGTACAGGTAACCCATGCACACCAACATTAGCAATCGTACCATCGACACCAATTAAATTTTGACATAAATCAAAGGTTTGTGGAATTCCGACAGCTTCAATAGCAACATCAACACCACGTGGA	Tu3298.pseudomolecule.1	2069845	2070070	-	Tu3298_2073
NZ_CP035288	477845	478068	0	0	0	0	86	30	0	0	1	86	0	EQW00_02195	957	EQW00_02195_957	GCGGTTTCTAATCTATTATCATCTAAATCAATCATAATAATTTTTGAAGGTGAATAGAATTGTGCTGTAAGTAATGCTGCTAAACCTACAGGACCAGCACCTACAATGGCTACTGTACAGCCAGGTTTAACTTTACCTTTTAAAACACCAATTTCATAACCTGTTGGAAGTATATCTGATAACATTACAAGGGCGTCTTCTTTTAAATTTGAAGGGGCGTGATA	Tu3298.pseudomolecule.1	2069546	2069770	-	Tu3298_2073
NZ_CP035288	478144	478365	0	0	0	0	86	76	0	0	1	86	0	EQW00_02195	958	EQW00_02195_958	TCCTCCGTTTTCACAATGTGCATAGATACCTTTTTTGCAATAGTAGCATTTGCCACATGATGAAATGCAAGAGATAATCACTTTATCTCCAACTTTGAAGTTGTTAACGTTGTCACCAATTTCTTCAATGATTCCAATACCTTCGTGACCTAGTGTCGTATGTGATTTAACTTCAGGTGTATCTCCTTTTATGATATGAAGATCTGTACCACATATTGTCGT	Tu3298.pseudomolecule.1	2069249	2069471	-	Tu3298_2073
NZ_CP035288	479374	479592	0	0	0	0	75	73	0	0	1	75	0	EQW00_02205	959	EQW00_02205_959	GTTCCTTCATCATTAACGCAATATTAATTATTGTAGGTTGGAAATTTCTCAGTAGAACGACAGCGATTTACACTGCTATAACAATCACCGCAAGTTCAATTTTTCTTGATTTAACTCACACATTCGGATTAGGTATTCATGATAATTTTATTAATTCAATTTTTGCAGGTTTAATGTTGGGAATCGGTTCTGGGTTAGTAATTACTGCTCATAGTACAT	Tu3298.pseudomolecule.1	2068021	2068240	-	Tu3298_2071
NZ_CP035288	479670	479894	0	0	0	0	75	86	0	0	1	86	0	EQW00_02205	960	EQW00_02205_960	GATGCAATCATCGTGTTATCATTTATCGTTGTTTTACCTATAACGAATGTATTATATACTATTGTGATGCTATTTATTGTTGAAAAATCAATGTCTTTTGTTGTTGAAGGATTTAATCCTAAAAAAGCTGTGACAGTTATTTCAAAATATAATAAAGAAATCAGTGCTGATATATATGAAATGACTGGAAGAGGGGCAACCTTATTAAGTGGTAAAGGTGCTTAC	Tu3298.pseudomolecule.1	2067719	2067944	-	Tu3298_2071
NZ_CP035288	480319	480544	0	0	0	0	75	76	0	0	1	76	0	EQW00_02210	961	EQW00_02210_961	GCAGGTAAATATAATGGAACAACATATGAATTTAAGCATAAAGTTCAAATAAGAGATTATTATGGTTCTTTAGTCTATGTTGTTAATGATCATGGTCTTCCAGATCAACGCACGGTCTTATATGTACATGGAGGCGCATGGTTCCAAGATCCTTTGGAAAATCATTTTGAATATTTAGACTTACTCGTTGATGCGCTCGATGCTAGGGTGATTATGCCCGTATATC	Tu3298.pseudomolecule.7	480319	480544	+	---
NZ_CP035288	480619	480839	0	0	0	0	72	68	0	0	1	72	0	EQW00_02210	962	EQW00_02210_962	ATTGATGAACCTGAAAACTTGGTCATCATTGGAGATTCAGCCGGGGGACAAATTGCATTAGCTTTTGCACAAATGTTAAAAAAAGAGCAACTGAGTCAACCTGGCCATATTGTTCTTATTTCACCGGTGCTTGATGCGACATTTAAGAATCCAGAAGCAAGAAAATATGAAAAAGAAGATCCAATGCTTGGAATTGATGGCAGTAAATATCTTGTAGAGTT	Tu3298.pseudomolecule.7	480619	480839	+	---
NZ_CP035288	481972	482194	0	0	0	0	36	16	0	0	1	36	0	EQW00_02220	963	EQW00_02220_963	CGCTTATTCTCTGGCTAGGAATTAAAGAGAAGAAGCGTCATGCAAATCGACTTGAAAAAATTCCATTACGTATTAACATAAATGGAATTCGTGGGAAATCTACGATTACTCGGATGGCTTACAGTGTTCTACGTGAGGATAAGTATAGAGTTATTGGTAAGACAACAGGAACAGATGCACGAATGCTTTATTGGTTTACTGAAAAGGAATATCCAGTAATCAG	Tu3298.pseudomolecule.1	2065416	2065639	-	Tu3298_2068
NZ_CP035288	482269	482493	0	0	0	0	86	69	0	0	1	86	0	EQW00_02220	964	EQW00_02220_964	TAGTTAATGAGTGTATGGCTGTAAATCCAGATTATCAAATTACCTTTCAAAATGATTTAGTAAAAGCAAATATCGGTGTAATTGTTAATGTGATGGAAGACCATATGGATGTCTTAGGACCGACACTTAAAGATGTAGCGCAAGCTTTTACTGCAACAATTCCATATAACGGGAAATTAGTTGTAATGAAAGATAACTATACTAGTTTCTTTGCAAAGGAAGCTA	Tu3298.pseudomolecule.1	2065117	2065342	-	Tu3298_2068
NZ_CP035288	482569	482794	0	0	0	0	86	22	0	0	1	86	0	EQW00_02220	965	EQW00_02220_965	TAGTATTTCCTGATAATGTAGCTATTGTGTTAGGAATAGCGCAAGCAGTTGGTGTAGATGAAGAAACTGCATTACAAGGTATGTTAAATGCACCAGCCGATCCAGGTGCTGTTAGAATTAAATATTTCCATGCAAATCGCACAAAAAATGTATTTGTTAATGCATTCGCTGCTAATGAACCGCAGTCTACAAAAGCGATTTTGAATAAAGTGGAATCATATAATTA	Tu3298.pseudomolecule.1	2064816	2065042	-	Tu3298_2068
NZ_CP035288	483170	483390	0	0	0	0	79	19	0	0	1	79	0	EQW00_02225	966	EQW00_02225_966	AGAAATTTGGGATTAATCCAGCAGGGTTAGTCGTTCCAGGTTATTTAGCTTTGATTTTTGATCAACCGATCATGTTGTTATCAGTATTAATCATTAGTTGCTTAACTTATTTTATCGTAAGCAACGGTATTAGTAAGTGGGTTATTTTATATGGTAGAAGAAAATTCGCTGCCATGATACTGACAGGAATGGTGATTAAATTTATATTTGATCTCTTGTAC	Tu3298.pseudomolecule.1	2064220	2064441	-	Tu3298_2067
NZ_CP035288	483771	483993	0	0	0	0	82	70	0	0	1	82	0	EQW00_02230	967	EQW00_02230_967	ACCTATTTAGGTAACGTCACTTTAAATAAACATATTCGACAAACTAACTTGAATGATGTTTTTAAAGGTATTCAAGATACTTTAGATCATAGTGATTTTTCAACAGGTTCATTAATAGTAAATGATTTTTCACGAAATCAAAAAGATAACATAAATAAAAATATTGAAAATATCATGTTTCTACGCAAGCATAATGTTAAAAGTGTTAACTTAATCAACGAAT	Tu3298.pseudomolecule.1	2063617	2063840	-	Tu3298_2066
NZ_CP035288	484069	484294	0	0	0	0	86	86	0	0	1	86	0	EQW00_02230	968	EQW00_02230_968	ATGGTTCAAATCCAATTAATAGTAAAACTGTACAACAAGACATTAAAGGTAAAAAAATAGCTAATGTTTCATTTACCGATATCGAATCTAACTATACTAACTCTTTAAAAAACACGACGTCAATTAGTTTAGATCCAGATATATTTTATCCTTTAATAAAAAAATTAAAGGAAAATAATGATTACGTCGTAGTCAATGTAGATTGGGGGATACCTAATGAACGAAA	Tu3298.pseudomolecule.1	2063316	2063542	-	Tu3298_2066
NZ_CP035288	484369	484594	0	0	0	0	80	68	0	0	1	80	0	EQW00_02230	969	EQW00_02230_969	CAGTTATTCAAAAAGTTGAAAATTATAAGCGAACGCCTATTTTTTATAGTTTAGGTAACACAACGTCTGATAACTTCTTATCAAAAAATCAGAAAGGAATGATTGTACAACAAGACTGGAAAGGTTCGCATAATCAGTTCCATATCACACCAATTCAATCAAAAGATGGAAAAATCTCTAAAGATAATATGAATAAAATGGATCATATTCGATTCAAAAATAACAT	Tu3298.pseudomolecule.1	2063016	2063242	-	Tu3298_2066
NZ_CP035288	485125	485344	0	0	0	0	70	75	0	0	1	75	0	EQW00_02240	970	EQW00_02240_970	CATATAATGGTAAAGAGAATGAAACGCCTAAAGCTTATGAATATAAAACAATGTCCTCATATGAATATAAAGAAGGCGACAAAATTGGAGTTCCTGGCTTCGTGAGAGGATTACATGATATGCACGCGAAAGAAGGAAAAATGGATGAGAAAAAGATTTTAGATTACGTTATTCCGCTTGCTAAAGATGGTTTTGAGGTAGATTCAGAACTAGAAAGAAG	Tu3298.pseudomolecule.1	2062266	2062486	-	Tu3298_2064
NZ_CP035288	485423	485644	0	0	0	0	86	70	0	0	1	86	0	EQW00_02240	971	EQW00_02240_971	TGTAAAACAAGATAAACTCGCTAATACATTAACTAAAATCAAAGATAAAGGTCCTGATTACTTCTATGAAGATATTGGTAAAAGTGTTTCAAAACAATTAGATAATAAATTAACTGAAAGAGATTTCAAAGAATTTAAAACAGAAGAAAAAGAAGCGGTAAGTACTGATTATAAGAATAATCAAGTGTATTCAGCACCTAATCCTTTAGGAGGCACATTAAT	Tu3298.pseudomolecule.1	2061966	2062188	-	Tu3298_2064
NZ_CP035288	485719	485942	0	0	0	0	68	79	0	0	1	79	0	EQW00_02240	972	EQW00_02240_972	TTAAATCACGTGATGTTATGTATAAGAATAGAGACATTGTTAATGGTAATGAGCCTAGTAATGAACAACATCTGACTGATGATTATTTACTTGGTGAACTTAACAAAGTTAATATTGGTGAAAACACAGATAATGGCAGTGATTTTGATCAAATTAGAACGGATAATACAAGTACAACCCATTTTGTAGTTATTGATAAGAATGGTAAGTTAGCAAGTACGACT	Tu3298.pseudomolecule.1	2061668	2061892	-	Tu3298_2064
NZ_CP035288	486021	486244	0	0	0	0	70	84	0	0	1	84	0	EQW00_02240	973	EQW00_02240_973	AGTAAGGATAAATCAAGTCCTAATCATGGTGAACCTCACAAGGCGCCTAGATCATTTATTTCTCCGTCAGTAATTGTTGGCCCTAATTTCTATATGGGTATTGGTACACCAGGTGGGAACAAGATTCCAACAATTCTTAATGAAGTGATTGTCGATTATTTAAACAGTGATGGTTCATTACAAGAATCTATTAATAAACCAAGATTTTATAATGACGGCGGCAC	Tu3298.pseudomolecule.7	486021	486244	+	---
NZ_CP035288	486870	487094	0	0	0	0	86	27	0	0	1	86	0	EQW00_02245	974	EQW00_02245_974	TCAGGTGCAGGATGGGCATTTGGTCAAATTATTACTTTTAAAGCGTTCGAATTAGTAGGTTCATCAAGAGCGATGCCAATTACTACTGCATTTCAATTACTTGGTGCATCTTTATGGGGCGTTTTTGCGCTTGGCAACTGGCCCGGTATAACAAACAAAATCATTGGATTTCTAGCTTTACTCGTAATTCTTATAGGTGCACGTATGACTGTATGGACTGAAACA	Tu3298.pseudomolecule.1	2060516	2060741	-	Tu3298_2063
NZ_CP035288	487171	487394	0	0	0	0	11	84	0	0	1	84	0	EQW00_02245	975	EQW00_02245_975	ATTCTGCTGCACCTCAAGCAACAGATATTGGTGGATTTAAAGCTTTTTTACCTCAAGCTATAGGGATGGTCATTGTGGCTGTCATCTATGCGTTGATGAATATGTCTAAAGGTAATGCTTTTAAAGAGAAAGTAAGTTGGCAACAAATAATATCCGGATTTTTCTTTGCGTTTGCTGCTTTAACTTATTTAATTTCAGCACAACCTAATATGAATGGTTTAGCA	Tu3298.pseudomolecule.1	2060216	2060440	-	Tu3298_2063
NZ_CP035288	488069	488293	0	0	0	0	86	85	0	0	1	86	0	EQW00_02255	976	EQW00_02255_976	GTAGATAAATTTCTTAATGTTAAAAGGTTTCCAAAACCCGGTGAGACATTACATATTAATCAAGCTCAAAAGGAGTTTGGTGGGGGCAAGGGAGCCAATCAAGCCATAGCAGCTAGTAGATTAGCAGCAGATACAACATTTATCAGTAAAGTTGGTAAAGATGGCAATGCCAACTTTATATTGGAAGATTTCAAAAAAGCAGGTATTCATACACAATATATTTTA	Tu3298.pseudomolecule.1	2059317	2059542	-	Tu3298_2061
NZ_CP035288	488370	488594	0	0	0	0	84	82	0	0	1	84	0	EQW00_02255	977	EQW00_02255_977	GTGGTGCGAATATGACATTAAGTGCAACTGATGTTGAGATGAGTGCGGATGCGTTTATTGGTGCAGACTTTGTTGTAGCGCAGCTTGAAGTTCCATTTGAGGCGATAGAACAAGCATTTAAAATTGCTCGTAAACAAAATATCACTACTGTATTAAATCCTGCACCGGCAATTGAATTGCCTAAGTCACTTTTAGAGTTAACTGATATAATTATTCCAAACGAAA	Tu3298.pseudomolecule.1	2059016	2059241	-	Tu3298_2061
NZ_CP035288	488671	488894	0	0	0	0	83	71	0	0	1	83	0	EQW00_02255	978	EQW00_02255_978	TTTAGGTATATCTGCAGTATTAATTACTTTAGGGGAGCAAGGCACGTATTGTGCATATCAAGAACAATACAAAATGATTCCTGCGTGTAATGTAAAAGCAATAGATACGACAGCAGCAGGAGATACATTTATAGGTGCTTTTTTAAGTGAGTTAAATAAAGATTTGAGTAATATAGAATCGGCTATTCGACTTGCAAATCAAGCGTCGTCTCTAACGGTACAAC	Tu3298.pseudomolecule.1	2058716	2058940	-	Tu3298_2061
NZ_CP035288	489520	489744	0	0	0	0	86	70	0	0	1	86	0	EQW00_02260	979	EQW00_02260_979	GGCATTCCTTTGAGAAAAGCGATTTTATGGAATGATACTAGAAATTCAATACAATGTAGACAAATTGAAGATATATATGGTGAAAGATTGAATTACAATCCGATATTAGAAGGATTTACACTTCCTAAAATGTTATGGGTACAACAACATGAACCTGAAATTTGGAATCGAGTTGATGTTTTTATGTTGCCTAAAGATTATTTACGTTATTGCTTAACGCAGACA	Tu3298.pseudomolecule.1	2057866	2058091	-	Tu3298_2060
NZ_CP035288	489819	490040	0	0	0	0	68	86	0	0	1	86	0	EQW00_02260	980	EQW00_02260_980	TGGAGATACATTTAACATTGGTGATATCTATCCACCCTTAGTAAAATCACATTCGTATGTTGGAAATGTAACTTCATCACTGGCTAAAGAATTAGGATTATCTAGTGATGTTGCTGTATATGCTGGGGGTGGTGATAATGCATGTGGTGCAATTGGTGCTGGTGTCATCCATGATAAAAGTGCATTATGTAGCATAGGTACTTCAGGTGTTGTATTAAATGT	Tu3298.pseudomolecule.1	2057570	2057792	-	Tu3298_2060
NZ_CP035288	490119	490339	0	0	0	0	86	84	0	0	1	86	0	EQW00_02260	981	EQW00_02260_981	GGGAGTAACGTTGGCAGCAGGCTATAGTTTAAACTGGTTAAAACAAACTTTTTTTGAAAATGAATCTTTTGAAGAGATTTTAAATTTAGCTGCATCTTCAAAGATAGGTGCCAATGGACTACTATTTACACCTTACTTAGCTGGAGAACGTACGCCACATGGTGATGCTCAAATACGTGGAAGTTTTATAGGTATCAGTGGGCAACATACTAAAGCTGACT	Tu3298.pseudomolecule.1	2057271	2057492	-	Tu3298_2060
NZ_CP035288	490424	490644	0	0	0	0	82	82	0	0	1	82	0	EQW00_02260	982	EQW00_02260_982	CTATCACTTCAATCGGTGGTGGTGCTAAGAGTAGATTTTGGTTACAACTTCAAGCTGATATTTTTAATGTGCAAATAAAAAGATTGAAGCATGAAGAAGGCCCAAGCATGGGAGCGGCAATTTTAGCGGCATACGGTCTAGGATGGTTTAAAACAATTGAGTCTTGTGTAGAGGCATTTATTAAAGTAGACGAGGTGTTTGAGCCGAATAATGAAAATCAT	Tu3298.pseudomolecule.1	2056966	2057187	-	Tu3298_2060
NZ_CP035288	491271	491494	0	0	0	0	80	28	0	0	1	80	0	EQW00_02270	983	EQW00_02270_983	TTTTTATCCACGTCAGCAAATACATTTAATTTTGAGTGCTTATTCTAGAATGAAAAGTCTAAAGTTACAATCTCAAAAACATTGTTTAAAGCTCAAATTCCCCTTAGATCAGCATTCTATTCGTAAAGAAATTACACCACCTCAAAGCTCTGATAAAGACAATGATATTTTAATTTGTCTATTACAAAAATTAATCAACGAAATTACCAAATGTCAAGTTCCTG	Tu3298.pseudomolecule.1	2056115	2056339	-	Tu3298_2059
NZ_CP035288	492470	492694	0	0	0	0	76	86	0	0	1	86	0	EQW00_02275	984	EQW00_02275_984	ACTTTAGTACTCGTTCTTATTATCATGACGCTTTTCTTAAATTTTGCGCCATATGGTAAACAAGGTTTACAAGCTTTATCAGGGGCTGCTTGTGCCACGTTTTTACCACAGGCGTTCTTAAGTTACGCAATTGGTGGCGTATTCCATGTTAAATTTTTCCAAGAAATTGGTGATCTAGCAGGGAGTTTAAGTGGTATAGCTGTTGGTATATTAACTTGTCTAAAG	Tu3298.pseudomolecule.1	2054915	2055140	-	Tu3298_2058
NZ_CP035288	492771	492994	0	0	0	0	86	86	0	0	1	86	0	EQW00_02275	985	EQW00_02275_985	CAGCGTATGTTGTTGCATTTGGAATCAAGTTTGTTGAGAAAAAAGTTCCAGAGGGACTAGATTTAATTGTTGTTATTTTATTGGCTCCAGCAGTTACATTTGGTCTTGCAAACTTAATTTCTCCAGGGGTTATTGCAGTACTTAAACAAATTGGTAGTGCAATCACTTCAGTAGGTGATAACAACCCATATGCATTAGCAGTCATTTTAGGACTTGTTATTCCT	Tu3298.pseudomolecule.1	2054615	2054839	-	Tu3298_2058
NZ_CP035288	493073	493293	0	0	0	0	85	79	0	0	1	85	0	EQW00_02275	986	EQW00_02275_986	GCATTAACATGTACAGGAGCATCTTTTGTTAATGGAATCTTATTTAGCAAATTAAAAATTGGTAATAAAGGTAATGCCTTCGCGGTATTTGTAGAACCGTTAACTCAAATTGACTTAATTGCCAAATATCCACTACAACTGTTTGGTGCGAATGCCATTATTGGTGTTGTAAATGCTTGTATTGTCACATACAGTGGACTAATTATTGATATTAAAGGTAT	Tu3298.pseudomolecule.1	2054316	2054537	-	Tu3298_2058
NZ_CP035288	493621	493843	0	0	0	0	86	86	0	0	1	86	0	EQW00_02280	987	EQW00_02280_987	CCTAAGCATATAGAAATTCGTTATTATGAATCTTTTGCTAAAACGCATCAAGGGCATGGTACAGACGTTGCTATTGTCGGTGGTGCTATGGGCTACAGCACTTTCGATAGTAGAATTAAATCATCCTTAGACATAGCAAAAGATGAAAATATTACAATTGATATTATTGAAGATGAAGGAGAAAGTATTGGTCAACATCCTAACTGTGCTTATATCAAAGCAA	Tu3298.pseudomolecule.1	2053766	2053989	-	Tu3298_2057
NZ_CP035288	493921	494145	0	0	0	0	6	86	0	0	1	86	0	EQW00_02280	988	EQW00_02280_988	GTAAATGGTTTAAATGTGGAACTAAATCATGGGCTTCCAATGTTAGTTATAGATGGAAATATGAATAAAGCTAAAATAAATCATCTTATTAATGATTTATCAGATATGGACTTAGACTTAGGTGAAGAATTAATAGAAACAAATGATAATGAAGGTTTAGTTGTATTTCCTTTAAATAAAGCAATCTCAGAATCAGCATTAAATATTATTAAAGATAAACATAGT	Tu3298.pseudomolecule.1	2053464	2053689	-	Tu3298_2057
NZ_CP035288	494472	494688	0	0	0	0	70	75	0	0	1	75	0	EQW00_02285	989	EQW00_02285_989	AGGTGCAGTTGCAACGAACGAAGTCAATGCAGCAATGGGTATTATTTGTGCTACTCCGACAGCTGGTTCCTCGGGAACGATTCCCGGCGTAATATTTAAATTAGAAAAAACTCATAATATTACTGAAGATCAAATGATAGATTTTCTATTCACATCAGCTTTATTCGGGCGAGTAGTTGCAAACAACGCGAGCGTTGCCGGTGCAACTGGTGGTTGT	Tu3298.pseudomolecule.1	2052921	2053138	-	Tu3298_2056
NZ_CP035288	494771	494990	0	0	0	0	83	83	0	0	1	83	0	EQW00_02285	990	EQW00_02285_990	ATGCCATGGCATTGGCAATTAGTAACTTATTAGGCTTAGTTTGCGATCCAGTTGCTGGTTTAGTTGAAATTCCATGTGTAATGCGTAATGCTATTGGTTCAGGAAATGCATTAATATCTGCAGACCTTGCACTAGCTGGAGTTGAAAGTCAAATTCCAGTTGATGAAGTCATAGGTGCTATGGATAGAGTAGGTCGTAATTTACCTGCATCATTAAGAGA	Tu3298.pseudomolecule.1	2052619	2052839	-	Tu3298_2056
NZ_CP035288	496772	496997	0	0	0	0	75	74	0	0	1	75	0	EQW00_02300	991	EQW00_02300_991	ATTTATTCTCAAAGCCATATATCGATAATTATCTACATGAAAAAGATAACGATTATAAAATTGAAAATTATGATAAAAAGGAAAAAGAACAGACAAAGACATCTAAATCGACGCCAAAGATACCTTCCGATAAATCTAAAATGGCTGGTTATATAGAAGTTCCAGATGCACAAATAAAAGAACCAGTATACCCTGGTCCAGCAACACCAGAACAACTCAATAGAGG	Tu3298.pseudomolecule.1	2051121	2051347	-	Tu3298_2053
NZ_CP035288	497722	497947	0	0	0	0	73	81	0	0	1	81	0	EQW00_02305	992	EQW00_02305_992	TTGATCGAAATCGTTTTGAAACTATTTTTAAAGAATTAATAGATAAAAATATTAAGTTTATAGCTGCGAGTGGGAATCAATTTGCAAAGCTAAAATCAATTTTTGGAGATAGGGAAATGTTCTTTATATCTGAAAATGGAGCAGTCATCTATAAAGGTAATCAACTTTACAATTATCGAAGTTTTGATCAGTATATTTTTCAAAAAGTTGTAAATTATTTAAATTT	Tu3298.pseudomolecule.1	2050171	2050397	-	Tu3298_2052
NZ_CP035288	498024	498247	0	0	0	0	73	86	0	0	1	86	0	EQW00_02305	993	EQW00_02305_993	AAGCAAGATGCACGTACATATTATCACCAACTAATAGAGGTTGACTCCTTACAAACATTACCTGATGATGATTATGTGAAAATTGCTTTCAATATAAATCGTCAGACTCATCCAGACTTAGATGAGAAATTAGCTCTTAAGTTTAAAGACGATATTAAACTAGTATCAAGTGGGAGAGATAGTATAGATGTTATTATGCCAAATATGACTAAGGGTCAAGCTTT	Tu3298.pseudomolecule.1	2049871	2050095	-	Tu3298_2052
NZ_CP035288	498747	498972	0	0	0	0	75	31	0	0	1	75	0	EQW00_02310	994	EQW00_02310_994	ATCGGAGAAAAAGGCAATATGAGGTGTAACTAAAATATTTTCATTTCTAATTAGGTCTAATAATATTGGGTCGTCAATCGTTTGATTTGAACAATCAAATGTGAAATAATTAGCTTCATTTTCATATGTGTCAATGGCAGCACCTGATAATGTACCATTATTTACTGCTTCAATTAAATCAGGCGTGTTTATCACAGCTCCTCTTGCGGCATTGACTAAAACGGCA	Tu3298.pseudomolecule.1	2049146	2049372	-	Tu3298_2051
NZ_CP035288	499047	499270	0	0	0	0	75	74	0	0	1	75	0	EQW00_02310	995	EQW00_02310_995	GATAATATCAGCATCTTTAATTGCATCCTCTACTGTTTCTTTATATTCTAAGAAAGATAAAGAATGATTAGGATATGCATCATAACCAACTACTCTCGCACCAAAACCAGCATAGATTTTACCAGTTGCAGCACCAATACGCCCTGTACCGATGATTGCTACAGTCATATTTTTTACTGGACGAGACATAATAGGGGACGCCCATGTGAAATTATGTGCTTGCA	Tu3298.pseudomolecule.1	2048848	2049072	-	Tu3298_2051
NZ_CP035288	499347	499572	0	0	0	0	32	36	0	0	1	36	0	EQW00_02310	996	EQW00_02310_996	TGAATAACTAGGTATATTCGAGATAATAATTTCATGTTTTTTTGCAAGTTCTAAGTCATACATATCAAATCCAGCCGTACGTTGTGCAATTTGTTTAATACCATAGGACTCTAATTTAGGGTAAACTTCAGGTTCTAATTTACCGAACTGCATTGTTGTAACACCGTCATAATCTTTTAATTGATCGACAGTATCTACACTTAAAAGTTCTGTTGATGTAGTGACA	Tu3298.pseudomolecule.7	499347	499572	-	---
NZ_CP035288	500123	500342	0	0	0	0	74	14	0	0	1	74	0	EQW00_02315	997	EQW00_02315_997	ACTTGATACAGCAAGTCACTTTGTATTAATTTTTGCTCGTAAGAATGTGACGGCTCATACAGATTACGTGCAACATTTACTTCGTGGCGTCAAAAAATATGAAGAAAGTACAATTCCAGCAGTTGAAAATAAATTTGATGATTTCCAAGAAAGTTTCCATATTGCCGATAATGAACGAACATTATATGATTGGGCGAGTAAACAAACATATATTGCATTA	Tu3298.pseudomolecule.1	2047777	2047997	-	Tu3298_2050
NZ_CP035288	501072	501297	0	0	0	0	73	86	0	0	1	86	0	EQW00_02325	998	EQW00_02325_998	GGTGCTGAACGTATCGTTCCTACAACATTAGAACTAGGTGGTAAAAGTGCTAATATTATCTTTGATGATGCTAATTTAGAGCAAGTGATTGAAGGTGTTCAACTTGGTATATTATTTAACCAAGGTGAAGTATGTAGTGCAGGTTCAAGATTATTAGTACAATCATCTATTTACGATGAATTGTTGCCAAAATTGAAAGAAGCATTTGAAAATATTAAAGT	Tu3298.pseudomolecule.1	2046221	2046442	-	Tu3298_2049
NZ_CP035288	501373	501596	0	0	0	0	70	80	0	0	1	80	0	EQW00_02325	999	EQW00_02325_999	ATATAAAAATTGCTGAAGAAGATGACAAAGCGAACATCTTAACTGGTGGTCATCGAATCACAGATAACGGCTTAGACAAAGGTTACTTCTTTGAGCCTACAATTATTGAGATTAACGATAACAAACATCAACTTGCTCAAGAAGAAATCTTCGGTCCAGTTGTAGTAGTTGAAAAATTCGATGATGAGCAAGAAGCTATCGAAATTGCAAATGATTCTGAGTATGG	Tu3298.pseudomolecule.1	2045921	2046147	-	Tu3298_2049
NZ_CP035288	501677	501897	0	0	0	0	24	85	0	0	1	85	0	EQW00_02325	1000	EQW00_02325_1000	TTGCACGCGCTGGTAAAAAAGATGTAGATAAAGCTGTTCAAGCAGCTCATGATGCATTTGATAGTTGGAGTAAGATTTCTAAAGAAGAACGTGCAGATTATTTATTAGAAATTAGTCGACGTATTCATGAGAAAACTGAACATTTAGCGACGGTTGAATCACTGCAAAATGGTAAACCCTATCGTGAAACATCAACAATTGATGTACCACAAGCAGCCAATCAATT	Tu3298.pseudomolecule.1	2046821	2047047	-	Tu3298_2049
NZ_CP035288	501972	502197	0	0	0	0	80	84	0	0	1	84	0	EQW00_02325	1001	EQW00_02325_1001	TGTTAATGAACCTGTTGGAGTTGTTGGTGCAGTAGTAGCATGGAACTTCCCAATTTTATTAGCATCATGGAAATTAGGACCAGCTTTAGCAGCAGGTAATACAGTAGTAATTCAACCATCATCTTCAACGCCTTTATCATTAATTGAACTTGCTAAAATTTTCCAAGAAGTTCTTCCTAAAGGAGTAGTTAATGTCTTAACTGGTAAAGGGTCTGAATCAGGAG	Tu3298.pseudomolecule.1	2046522	2046746	-	Tu3298_2049
NZ_CP035288	503447	503665	0	0	0	0	85	75	0	0	1	85	0	EQW00_02335	1002	EQW00_02335_1002	TAGGTTGATATATGTCAAAGTGACATAAACCATAAGTTTGTTCATTTTGAGTTCTAATCTTATTTGACTGCCAAGTATTTGTAGCTATATGATGATGATACTTTTGAGTGGACATAAATAGTGCTTGTGGGAAATTAGATATATGTTCGAACCCTAACTTTTCAACATAAAATTCATAAGCAGATTCTAAATTGTGTGTTTTGAGATGTAAATGCCCGA	Tu3298.pseudomolecule.1	2044453	2044672	-	Tu3298_2047
NZ_CP035288	503747	503969	0	0	0	0	11	74	0	0	1	74	0	EQW00_02335	1003	EQW00_02335_1003	CCATTTTGACAAAACCGTCTCGCCACAACCAGTCTTCTGAAGGGCGATCATAATAGACTTCAATACCATTGCCTTCAGGATCAGTGAAATATAGCGCTTCACTGACAAGGTGATCTCCACCACCCATTGCGATGTTGAGATTGTTAGCATGATAAAGGAAGTCTGCTAAATCGCTACGAGTCGGTAAAAGATAAGCAACATGGAATAACCCTGCTTCTCTAAA	Tu3298.pseudomolecule.1	2044149	2044372	-	Tu3298_2047
NZ_CP035288	505023	505247	0	0	0	0	11	83	0	0	1	83	0	EQW00_02345	1004	EQW00_02345_1004	ACAACAGATTGGTGGAAAATATGTTGACACGCAATCAATCTATCCTGCTGGTGCTGATTTACACTCATATGAACCAACACAAAAAGATATGATTGATATTGCCAAAAGTGATCTGTTTGTCTATTCAAGTCATCAATTAGATCCTGTCGCTGCAAAGATTACGAATTCGATGACCAATAATAGCATGAAATTAGCGCTTGCCGAAGGACTCAAACAAAGTGATTT	Tu3298.pseudomolecule.7	505023	505247	.	---
NZ_CP035288	505322	505547	0	0	0	0	85	70	0	0	1	85	0	EQW00_02345	1005	EQW00_02345_1005	TTTGGTTAGATCCTGTTCTAAATCAAAAATTCGCTTTCATGATTAAAGAGAAATTAATAGAGAAAGACCCTAAACATCAAGCTTATTACAATAAAAATTATAAAATAGTAAATAAAGATATTGTGCATATTGATTAACAACTACAATCAATAACGAAGCATTCTAAAAGAGATAAAGTTGTGATATCACACGATTCGCTTGGATATTTAGCGCATCGTTATGGTTT	Tu3298.pseudomolecule.1	2042571	2042797	-	Tu3298_2045
NZ_CP035288	505947	506171	0	0	0	0	82	74	0	0	1	82	0	EQW00_02350	1006	EQW00_02350_1006	CCGTGAATACCGTCAGCGCCACCTAAGCCTGATTCACGCCAACCTGCGTGATAGCCATTAACGACTTCTTCAGCCTCACAATTTGCATATACTTCACCAAATTTTAGACGTTCGGTTGCTGTCATTACTTCTGTTAAATTTTCAGAGAAGATATAAGAAGATAAGCCAGCGTTTGTATCATTAGCGTCTTCAATCACTTGTTCAAAATCGCGGTATGTTGTTATC	Tu3298.pseudomolecule.1	2041948	2042173	-	Tu3298_2044
NZ_CP035288	506251	506464	0	0	0	0	84	74	0	0	1	84	0	EQW00_02350	1007	EQW00_02350_1007	AGAAACCATGGCGTTTTAATTGATGTCCACCAGTCATCAATGTTGCACCATTTTTAATAGCATCTTGAACCTTTTCATGAATACTATCAAGTTGTTTTTGGTTAATAATTGCGCCGTAATCGGTGTTTTCATCAAATGGATCTCCAACAGTTAAGCTTTTCATTTTGGAAGTTACTTTATTTAAAAAGTCATCGTGAACATCTTCATGTACAAA	Tu3298.pseudomolecule.1	2041655	2041869	-	Tu3298_2044
NZ_CP035288	506548	506770	0	0	0	0	78	65	0	0	1	78	0	EQW00_02350	1008	EQW00_02350_1008	CATTTGATGTGACAATGACTGGTGCGTTTCCACCTAATTCTAAATTTACTTTCTTTACAGTTTGAGCAGCATTTTCGTAAACAGATTTACCAGCTCTCATACTTCCAGTTAAAGAAATAAGTTGAATGTCTTTATGCGAAGCTAATTGTGTACCTACTGTTTCTCCAGTGCCAGGAACAATTTGAATCAATCCTGCTGGTATAGTTGATGCTCTGAATAATTC	Tu3298.pseudomolecule.1	2041349	2041572	-	Tu3298_2044
NZ_CP035288	506848	507067	0	0	0	0	84	26	0	0	1	84	0	EQW00_02350	1009	EQW00_02350_1009	TGACTTTTCGCATAAGGACAAGTATCGGTGCGTTCCATGGCACAATACCAGCAGTAACTCCGATAGGTTTATTGATAATTTGAATCGTTTCATTTGCAATACTATTTTGTAGAATACGTCCTTTATCTGACATACTCAGACTTGTCATATAATCGATAAATGAGATTGATTTGTCAATTTCTCCATAAGCTTGCGTTAAAGTTTTACCTTGTTCTTTTAC	Tu3298.pseudomolecule.1	2041052	2041272	-	Tu3298_2044
NZ_CP035288	507697	507922	0	0	0	0	23	83	0	0	1	83	0	EQW00_02355	1010	EQW00_02355_1010	TATCGCCATCATAACTATAAGAATATAATAACGTTTCGTAAACGGTCGACTAAAGCGTGATGCAAAGGCGTACATTAAACCTACTACTGTATTGTATATGACTAAAACCATAATGACAGACATGATAATACCAATGGATGGAGAAATCTGCTTAGCAAGTAGCAATGATGGTAATGCTGCCTCTTTAATTTGATTAAATTCTGTAACAAGACCAAAATTAATCAAA	Tu3298.pseudomolecule.1	2040200	2040426	-	Tu3298_2043
NZ_CP035288	507997	508222	0	0	0	0	83	35	0	0	1	83	0	EQW00_02355	1011	EQW00_02355_1011	GCCCATTACAGTTAAAAAGCTAAATGCAGCAGCAATTTGTAAGCTAGCATAATTAATTGCGTCAAACCACCAACCAGGTGAAATCGACTTATTTTGATTTGAATATTGACTGACATCACTAAAGTTTAAATCACCGGTAATAAAGTAATACACTGCAATCATTACTACGACTGCCACAAGAAATGGTGTTACCCCTCCTAAAACAGCGATAAGACGATCGAACTTT	Tu3298.pseudomolecule.1	2039900	2040126	-	Tu3298_2043
NZ_CP035288	508297	508522	0	0	0	0	77	81	0	0	1	81	0	EQW00_02355	1012	EQW00_02355_1012	TATAGTCGATGCTCCGCCGGCTGTCATAATAATTGCTAGAGAAAATAAAAATACTGTAAGTATAATATCAAATAATTTAGCTATTGTTGGATGTAAATAATAACGAATAGATTCGGAGTGATTTTGAGATTTAAGACGAAAGCCAGTATTTAATACGAATATTCCTCCAAGAGTTAAGATAAGTCCAGTAATAAAAATACCGCCAATACTGTAAATACCATGACTA	Tu3298.pseudomolecule.1	2039600	2039826	-	Tu3298_2043
NZ_CP035288	509222	509446	0	0	0	0	75	86	0	0	1	86	0	EQW00_02365	1013	EQW00_02365_1013	ATTAAAAGGCATTTCTAAAGCTGTTATAAGAATTATTACAATAGGAGCGGGAATTGCATGGATTTTAGGAGCAATCGCTTTACATGTCACTATGAATTTCCCTCTGTCTATTTCATTTGTTATCGGAGGACTATTCCTAATCACTGGTCCAACCGTGATTCAACCCTTGCTGAAGCAAGCGAAAGTAAAAAGAAATGTCGATTCAGTATTAAGATGGGAAAGTAT	Tu3298.pseudomolecule.1	2038676	2038901	-	Tu3298_2042
NZ_CP035288	509522	509745	0	0	0	0	69	36	0	0	1	69	0	EQW00_02365	1014	EQW00_02365_1014	CTTTGTCGTTATTATTCTCTTTATCTTGAAACTCTTAGCTGCAATTTTAATAGGTTTTGGTGCAGCCTTTCTATTTAATTGGCTTATAGGTCAAGATAAAATTCCTCAAAGTTTAATGCCACCCATTCAGCTTGTATTTATTCTTTTAACATTTAGTATCTGCGATGAGATATTATCAGAATCAGGTTTACTAGCTGTAACAATTTTTGGCTTAATGATGGCGC	Tu3298.pseudomolecule.1	2038377	2038601	-	Tu3298_2042
NZ_CP035288	509822	510047	0	0	0	0	72	47	0	0	1	72	0	EQW00_02365	1015	EQW00_02365_1015	TGTATTTATTTTAATTACGTCTTCTCTCACTAAAGATGTGTTGCTCAATGTGTTATCTTGGCAGCTCATACTCTTTAGTTTGGTTATGATTGTATTAGTAAGACCAATTTCAGTGCTTCTTTCAACATTAGGTACTGAAATAACTAAAAAGGAACGTGTAGTAGTAGCACTAATGGCGCCTAGAGGTATTGTGGTTTTAACAGTGGCACAATTCTTCTCAAGTTTA	Tu3298.pseudomolecule.7	509822	510047	+	---
NZ_CP035288	510122	510347	0	0	0	0	47	76	0	0	1	76	0	EQW00_02365	1016	EQW00_02365_1016	CATTTATGGATTTGGTTTTACACCTTTAAGTAAACTGTTCGGTGTAGCAAGTACGGAGCCACCAGGCGTGATCATTGTCGGAGAAAGTGAATTTTCGTTCCATCTTGGTATTAATCTAAGGGATCATGGTATACCCGTCATGATGTTCAACTTATTTGAAAACACATCAGAAAAAGCCCACGAAGCTGGGTTCGAAGTATTTAAAGGTAATCTTTTATCTAGCAAT	Tu3298.pseudomolecule.1	2037775	2038001	-	Tu3298_2042
NZ_CP035288	510422	510647	0	0	0	0	69	75	0	0	1	75	0	EQW00_02365	1017	EQW00_02365_1017	AGCATTTAATGAATTGGTGCCTGAATTTGGCTTGAATAATGTAGATATGATGCCAGTATCTTTTAATGATGAGCAAGCACGAAACAATTTAAATGGTCCAATCAGAAATCATATATTATTTGATGAAAATCATACCCCACGTTGGTTTAATCAATTTATTACACAACATAATATTGTTGAAGTACCGGCAGAAGATTATGAAAAAATTACAGAAAATGATATGTTA	Tu3298.pseudomolecule.1	2037475	2037701	-	Tu3298_2042
NZ_CP035288	511247	511472	0	0	0	0	73	86	0	0	1	86	0	EQW00_02370	1018	EQW00_02370_1018	CATCTATGACTAACATTTTACCATTAGCTTTAATTGGATCTTCACCATCAATTTCTTTAACAGGCGTATGACCATTTATGATACGTCCTTCATCTGGATTAAGACCAAAATCCTTTAACATTTTACGTATCATATCAACATCTTCACGTAAGTAATAATAAGGATTTTTCTCCTCTTTATGAGATGCTTTATCTTCTATAAAATAACGTTCAAACGTTGTCATGGC	Tu3298.pseudomolecule.1	2036650	2036876	-	Tu3298_2041
NZ_CP035288	511548	511772	0	0	0	0	33	85	0	0	1	85	0	EQW00_02370	1019	EQW00_02370_1019	TTCTTTATGGTCAAAAGCTCTTCTTACATGATATTCAAAAACATCGAGTAGTTCACGACCACTTAAACGTTCACCTTCAATTTCAAATGATTCCATTTCTCCATTTTCATCGACGGGAATACAACCGTGAATTAAAAGGTTGCCATTATATGGAAGATATAATTTTCCTTTTCGCATAAGGAAAGACATATGACGTCTTAATTTTTCAGATTGTTGGAATGAAAG	Tu3298.pseudomolecule.1	2036350	2036575	-	Tu3298_2041
NZ_CP035288	511847	512072	0	0	0	0	73	85	0	0	1	85	0	EQW00_02370	1020	EQW00_02370_1020	AAGTATCTTTAAGCGGATATGTTTTATTATATATAGTGATTTCATTATTATCATAATCTATTTTTTCTAAAACTAAACGTTCTTCCATCTCAAAAGAAGGACGGCGCTTAATAATAGGCATTTCAAGTTTAAATTGAATCATCGCAATTGCTTGATGAATTTTTGTGATTTGACTTTCTTCGCGTTTTGTAAGACTGACGTCTTTATCTGGTCGTTTCTTAGGTTT	Tu3298.pseudomolecule.1	2036050	2036276	-	Tu3298_2041
NZ_CP035288	512149	512368	0	0	0	0	86	72	0	0	1	86	0	EQW00_02370	1021	EQW00_02370_1021	TCGATAATATCTAAATTATCATAACGTGCACAGATTCGTAGTAGGTTAGCAAGACATACTTTTGAACCAGCATAGGCGCCAATCCATAATACATCATGATTTCCCCATTGGATATCTACAGAATGATAATTTATTAATGTATCCATAATTTTATCAGGTTTAGGACCACGGTCATAGATATCGCCCACGACATGAAGATGGTCTACGACTAGACGTTGTA	Tu3298.pseudomolecule.1	2035754	2035974	-	Tu3298_2041
NZ_CP035288	512447	512666	0	0	0	0	72	85	0	0	1	85	0	EQW00_02370	1022	EQW00_02370_1022	GCTTTTTATTATGAAATTCATTGCTCTTGTAAAGTAGCTCTTCAATAATATAAACGTATTGTTCAGGTAATGCTTTGCGTAATTTTGAACGTGTATATTTTGATGAGCAATATGTAATTAAATCAATTAATCGTTGAATGGTTGTAATATACCAAATATTTAATGTTCCGATTGAATCGAAATTATTTTTAACTAATTTTAGTTTTTCTTCCGGATAGTA	Tu3298.pseudomolecule.1	2035456	2035676	-	Tu3298_2041
NZ_CP035288	513147	513370	0	0	0	0	73	86	0	0	1	86	0	EQW00_02375	1023	EQW00_02375_1023	AAATAACGTATAACAAAATATATGACTGCAATAATAATAATGACATACATGATACGTGAATATGTATGAATACCATTCATCAAAGCGTCAAAACTGTCACTGAGCAAACGACCGAGCAGTATTAAAGCAAAATTCCAAATTGTAGTACCTATTAAAGATAAAGTTGTAAACTGTATAACGTTCATTCGATTAATGCCAGCAGGTATTGTAATTAATACTCGAAG	Tu3298.pseudomolecule.1	2034752	2034976	-	Tu3298_2040
NZ_CP035288	513449	513672	0	0	0	0	86	86	0	0	1	86	0	EQW00_02375	1024	EQW00_02375_1024	ACTTTTTAACTTCATCCACTTACCATGTCGATCAACGAAACGATATAATTTCTCTTCTGAGATAAGTCTACAAATATAATACAAAATGAGTAAACCAATGAATGAAGCAATTGTTGCTATGATTAATAATGTCCAAATAGATAAGTGTGATTTCACAGATAATAAGCCTGCAAAAGTTAAAATAATCTCAGATGGAACGACAGGTAATACGTTCTCTAATAAGA	Tu3298.pseudomolecule.1	2034450	2034674	-	Tu3298_2040
NZ_CP035288	514148	514368	0	0	0	0	77	78	0	0	1	78	0	EQW00_02380	1025	EQW00_02380_1025	TCTACATTCATTGACTTATAATTGATATTAAATGCATCAATAGTGATTAATTGCTTTGAAAATCCTTTTCCTGAAAGATAACGTACGGCCTCTGCTACTTCATAGCTTGCAATCATTGATATAACAGGGGGAATTACGCCATTAATAGCGCAACTTTCCCCTGTGTCAGGAATTGTTTGCAATAAACATTTTAGACATGGTCCTTGGTGATCTATTCCATA	Tu3298.pseudomolecule.7	514148	514368	-	---
NZ_CP035288	514447	514672	0	0	0	0	84	86	0	0	1	86	0	EQW00_02380	1026	EQW00_02380_1026	TCGTATTTTGAAGTTATCCATGCCATCAATGATGATGTCTGGTTCGACATTTTTTATCAAATTTTCGATATTTGATGAAGTAACTTCTAAATCATAAGTTGTTAGATTGACATTTATATTAATTTGATTAACCTTATGCTTGATTGCTTCAACTTTGGATATTAAAGTATGTGCGTCTTCTTCATCGAAGAGTGTTTGTCGATGTAAATTTGAAATTTCAACAATA	Tu3298.pseudomolecule.1	2033450	2033676	-	Tu3298_2039
NZ_CP035288	515050	515271	0	0	0	0	72	69	0	0	1	72	0	EQW00_02385	1027	EQW00_02385_1027	AACCAATACCAGCATCTACGATTACAGGTACACTAGCATTTTCGATAATATAACTTAAATTTAATGGGTTATTAATACCTCTTCCTGTACCAATAGGGGATGCAAGTGGCATAACTGCGTGTACACCCAATTCTTCTAAACGTTGAGCTAAAACTAAATCGTTAGAGATGTAAGGACAAACAGTGTAACCTTTTTCTAACAATACTTTGCATGCCTCGTATG	Tu3298.pseudomolecule.7	515050	515271	-	---
NZ_CP035288	515352	515572	0	0	0	0	84	81	0	0	1	84	0	EQW00_02385	1028	EQW00_02385_1028	GCAATTTCAGCAATTCTGATAGCTTCTTGAGCTGTTTTGGCACCTGCAGTATTTGGAAAAGTGATAAAATCTTTTAAATTAACGTTTGCAAGTGGGTTAGGTAGGTTACGATCATATAAATTCATACGTCTTACTGCAAATGTAAGTACATTTGTTTCAGATGCCTCAATTGCTTTTGACTGAACCTCTTCATTTTCAAATTTTCCAGTACCTAAAAGTAA	Tu3298.pseudomolecule.1	2032550	2032771	-	Tu3298_2038
NZ_CP035288	516097	516319	0	0	0	0	85	72	0	0	1	85	0	EQW00_02395	1029	EQW00_02395_1029	GACAGAATAATTATTAAATTCACTCGTCGCACCAATTAAAAAACGATTGGGTTGTTTTGGAACGATGTAACAACCATTAGTCATAAATAATGTCTCAGTAAGTGAAAGATCGTTATTTTCTAATAAGATAACTTCACCTTTAACGCCAATCACTTGTCGTTGTAGATGATATTGTGTTAATAATTGCGAAGACCATGCGCCACCTGCAACGATAATTTTGTGC	Tu3298.pseudomolecule.1	2031803	2032026	-	Tu3298_2036
NZ_CP035288	516398	516622	0	0	0	0	13	72	0	0	1	72	0	EQW00_02395	1030	EQW00_02395_1030	TCATAACGCTTAATCTCTCTTAACTTCATTGATTCTACTAATGCCAGTGTGTAATGATGTGCATTAATTTGACCATCGTGTGGTATGTGAATGGCCGCGTATGAAGGTTTAACTTCACCATGTGTAAGTTGTAGCAAATCATCATCTGATAATTGTTTGACACTACGGTCTTGACTATTCAGAAATTGATATTGTCGTTTTATAGATGAGATATCATCGTGTTCA	Tu3298.pseudomolecule.7	516398	516622	-	---
NZ_CP035288	516947	517172	0	0	0	0	85	73	0	0	1	85	0	EQW00_02400	1031	EQW00_02400_1031	TTCTAGTGAAGCATTGTTAAAATATGATATGGCACATATACCTTTAAATCCAGGTGGCATCTTTTGAAGTGAATGTTCATTAATACCACCAATAGCATAAATAGGGATAGGAACATTTAATGCCTGTTGGATAGCTTCTTTAGAACGCGGTGGTACATTTGGATGTGAAGAGGTAGGAAAAATATGTCCAAAAAAGACAGAATCCAAACCATTTTCGTAACATCGT	Tu3298.pseudomolecule.1	2030950	2031166	-	Tu3298_2035
NZ_CP035288	518302	518523	0	0	0	0	84	86	0	0	1	86	0	EQW00_02405	1032	EQW00_02405_1032	TTAACTAAGACACAATTTGGTTTATTAGCATCATTTTTCTCCCTAGGATATGCATTAATGCAAGTACCTTCGGGGATGTTAGCAGAGAAGTTTGGACCACGTAAAATGATTACTGTCGCTTTAGTTTGGTGGAGTGCATTTACCATCTTAACAGGGATGATTAAACATCATGGTTTACTTTACTTTATTAGATTCTTATTTGGTGTTGGTGAAGCGCCAATG	Tu3298.pseudomolecule.1	2029600	2029822	-	Tu3298_2034
NZ_CP035288	518604	518817	0	0	0	0	81	77	0	0	1	81	0	EQW00_02405	1033	EQW00_02405_1033	ATCTTATTTTGGTCCAGTTTTAGCACCTATCATCACGATAGCCATTGTCAATGCTTTTAACTGGCAAGCCGTTTTCTATATTTTCGGGGTTGTAGGAATTTTAATGGCAGTTCTTTGGGCAATTATTGCTAAAGACTTACCAGAACAACATAAAATGGTAAACGATGCCGAGAAAAGATTTATTACTCAAAATCGTGATATTGTCGCAACTGAG	Tu3298.pseudomolecule.1	2029306	2029520	-	Tu3298_2034
NZ_CP035288	518900	519125	0	0	0	0	85	84	0	0	1	85	0	EQW00_02405	1034	EQW00_02405_1034	TTATCGCGTTGTTCCTAATATGGTTACCAACATATTTAACTGAACAATATCATGTGAATTTCAAAGAAATGACTATCAGTGCATTACCTTGGTTATTTATGTTCTTCTTAATTTTATTTGCTGGAGCTATTTCAGACAAGATTTTGAATACAGGTCAATCACGTTTTGTTGCACGTGGCGTAATTGCGATTGCGGGATTTGTGGTATTCTCAATTTCAATTTTCTT	Tu3298.pseudomolecule.1	2028998	2029224	-	Tu3298_2034
NZ_CP035288	519200	519425	0	0	0	0	86	11	0	0	1	86	0	EQW00_02405	1035	EQW00_02405_1035	TGGGAATGAGTTGGGCTGCAGCCACTGACTTAGGTCGTAATTTCTCTGGAACTGTGTCAGGTTGGATGAACTTATGGGGAAATGTTGGCGCACTTATTAGTCCTTTACTTGCAGGAATTGTTGTAGATCATTTAGGATGGTCAATGACATTACAACTCTTAATCGTTCCGGCTATTATAGCAGCAATTCTATGGTTCTTCGTTAAACCAGATAAACCTCTTATTGT	Tu3298.pseudomolecule.1	2028698	2028924	-	Tu3298_2034
NZ_CP035288	520450	520675	0	0	0	0	72	72	0	0	1	72	0	EQW00_02415	1036	EQW00_02415_1036	GATAGCCCCAGAAGAAGCGCTTTTACGTGGATCTGCAATTCTCATTGGTGGTATATTGGCTACCATAACAGTAATTTTAACAATCATATTTGCTAAAGAGAAAGCAGAAGACAGAGCAATTCATGCGGATTTTAAAACATTACATAACTTGCTACATCATTTTGATGAGCCAGAGGATTTCAAAGCATATGCTCGAAACGCTGTTACAGAATTTAGAAATTCTGAA	Tu3298.pseudomolecule.1	2027449	2027675	-	Tu3298_2031
NZ_CP035288	520750	520975	0	0	0	0	86	86	0	0	1	86	0	EQW00_02415	1037	EQW00_02415_1037	CACATCAGCACAAGGGATATATTCAGAATTACTAGAACTCAATGAAAATCATATTCGTCCATTACCAAGTGACTTAGTTGAAATGATGGATCATATCATTAATAGTGTTCAACAACCTAAACAACAATATCGACCGTGGTCAAAAGTTGTTGATGTGGCACCAGAATTTCAAAATTTAATGGATCATATTTTGAAAATAGATGAAATGATTCACGCAAACGATAAT	Tu3298.pseudomolecule.1	2027152	2027375	-	Tu3298_2031
NZ_CP035288	521050	521275	0	0	0	0	84	85	0	0	1	85	0	EQW00_02415	1038	EQW00_02415_1038	AATTGTATTTAGAAATGCTTTGCAATATACAGTTATTATGGCAGTAGCTATATTTATTGCTCTAGCGTTTAACATTCAAAAAGCGTATTGGGTGCCATTGTCAGCGCATACCATCATGTTAGGTAATGTGACAACGATTCGTACGTTAGACAGGTCACTTGCTAGAGGTATTGGAACGATAATCGGGACTATTGTTTTGTCGGGAATCTTGGCATTTCATATCGAT	Tu3298.pseudomolecule.1	2026852	2027078	-	Tu3298_2031
NZ_CP035288	521352	521575	0	0	0	0	73	86	0	0	1	86	0	EQW00_02415	1039	EQW00_02415_1039	CAGTCATTTTTATTACGACACAAGTCATTATGCTCAATGGTCTAGCCTCTCAAAATTTAAATATTGAGATAGCGTACACCCGAATTATTGACGTTCTGATAGGTATAGCTATTGCAGTTATTGGTATATTCATACTCGCGCGTAAAACTGCATCCTCAATGTTATCTGATGCTATTGCCGAATTGGTACGTAAAGAAGGTATTTTATTTCATTATTTATTTTCA	Tu3298.pseudomolecule.1	2026552	2026776	-	Tu3298_2031
NZ_CP035288	521652	521875	0	0	0	0	84	62	0	0	1	84	0	EQW00_02415	1040	EQW00_02415_1040	AGATTTACAATTCAGCGAATGGTGAATTGTTTAGTAATAAAGAAGCGGTAAGGTATTACTATCCAAGCATATTTGCTCTAGAGGAAATAAGTTTTATGCTAGAGCGTGCCATGAATAATAAACATCGACAAACAATAAATGATGATTTAATGGGTGAATATTTAGTCGTATTTGAAAATATAGCTAAGCATTTCCAATTTCAAGCAGATTTAAATCTCAGAGAC	Tu3298.pseudomolecule.1	2026252	2026476	-	Tu3298_2031
NZ_CP035288	522800	523025	0	0	0	0	86	65	0	0	1	86	0	EQW00_02425	1041	EQW00_02425_1041	TAAAGATGATGATGAAGCATTTAATACATTAGTTGGATTTGTGGAACTGGACCACCTATATTCTTCAGCACTTAAAGAAATAAGTACAAAATTAAGTATTTTAGATGATAACTTTAACTATCAATATAAACACAATCCAATTCATCATATGGAACGACGAGTAAAAGAGATGCACAGTTTAGTTAAAAAGTTGAATCGTAAAGGATTTGAAGTAAGTGCACAAAGT	Tu3298.pseudomolecule.1	2025110	2025336	-	Tu3298_2029
NZ_CP035288	523100	523325	0	0	0	0	86	71	0	0	1	86	0	EQW00_02425	1042	EQW00_02425_1042	AAAAATGTTATTAAGACAAGAAGATGTTAAATTATTAAAACGTAAAGATTATATCACACATCCTAAAGAAAACGGCTATCGAAGTTTACATATCGTCGTATCTATTCCAGTGTTTTTAGCAGATTCGGTAGAAGTAACACCAGTAGAAATACAAATTCGTACAATCGGCATGGATATGTGGGCAAGTTTAGAACACAAAATTCGTTATAAAAATGATACAGACACT	Tu3298.pseudomolecule.1	2024810	2025036	-	Tu3298_2029
NZ_CP035288	523775	524000	0	0	0	0	74	67	0	0	1	74	0	EQW00_02430	1043	EQW00_02430_1043	AAATGCACCATTTCCAGTGTGTCCTGAAGGGAAGGAACTATGTCCAGTGTTTCCATTTATTGTAAGCCAGTGAGTGAAATGTCCAGCTTTGTCAGTGATTTCATATGGTCTAAAACGTCCCCATAAATGTTTCAAGCTATCAACGAGTTCTAATCCAATAAATAAAATCATAAAGCTAATAAGTGAAACTTTGAATAAATGATCAAGTTCTTGGTTATTTGTATGT	Tu3298.pseudomolecule.1	2024135	2024361	-	Tu3298_2028
NZ_CP035288	524075	524296	0	0	0	0	77	51	0	0	1	77	0	EQW00_02430	1044	EQW00_02430_1044	AGATAAAGCATTTCCAGCGTTTCCTTCATTATTTGCCATACCCATTGGCTTATGATTTTTGATGTTTTCTGATGTAGATAACATATATTGAGCGGTTTCTGACACGAATTCATTGGTTTTTATCAACGTAAAGATAAAAGATAAAATCAAAGTTAACGTTTTTGCTAATTTATTTTGAAATGTAGTTAAAATATAATAATTTAAAATTACAGTTGAAATAAT	Tu3298.pseudomolecule.1	2023839	2024061	-	Tu3298_2028
NZ_CP035288	524950	525173	0	0	0	0	52	73	0	0	1	73	0	EQW00_02435	1045	EQW00_02435_1045	ATATTTATTAATTGTCCAAGTCGTGGTAGAAGTTCAGATTTAGATCGTGACACACATACATTAGATGATTACGCTGCACGTATATATGATGTATTAACGCAAATTGTTAAGGAGCAACAAATAAAAGAACTGAGTATTGTCGGTTATTCAATGGGAGGAATGATTGCGACACGGTTACTTAAGTATAATACATTACCAGTCTCTCATCTTATTTATTTACATAG	Tu3298.pseudomolecule.1	2022961	2023185	-	Tu3298_2027
NZ_CP035288	525250	525472	0	0	0	0	61	11	0	0	1	61	0	EQW00_02435	1046	EQW00_02435_1046	GATGAAATTAAGGCAGTGAAAAATCTTCCTCAATATATACTAGATAAAACGATTTATGCACAAAAGGAAAACGCACTTGATTTGGTGCAATTTATTGCACCTATTAAAACTATAATTACGGATATGATTTACACGATTAATACAGATTATTTACCAGATATCGATGAGATTAAACAATTTCCGAAAATCTTATTTATGTCTGGAAAAGAAGATCAAATTATTC	Tu3298.pseudomolecule.1	2022662	2022885	-	Tu3298_2027
NZ_CP035288	525950	526175	0	0	0	0	4	73	0	0	1	73	0	EQW00_02445	1047	EQW00_02445_1047	TCATCAATGAAATCTCTTTACACTCTTCTTCAAATCAAAAAGCATGAGATACAACAGTCAATAACAGATAAAGAAAACAAGGTACGAAAAATAGAGCAAATTCAACGCTATGTTCATCAAAATTCAATTTCTCCAATTCATTATTTACAAGATATAGCTATTTATATGGAAGAATCTCATAGACTCAAAGGTGTCAGAAAGAAATTATGGTTAAGTATAGCTCTGA	Tu3298.pseudomolecule.1	2021959	2022185	-	Tu3298_2026
NZ_CP035288	526725	526948	0	0	0	0	13	86	0	0	1	86	0	EQW00_02450	1048	EQW00_02450_1048	CCCCAATACAATATTAGCCATAACTGCACCGAATAAGTATCCAAATAGACCAGTTAGACCAGCCGCAGTGCCAGCTGCTTTTTTAGGAACATAATCTAACGCTTGTAAACCAATTAACATGACTGGACCATAAATTAAGAAACCAATACCAATTAATGAAAGATTATCTAACCATGCGTGACCTGGTGGATTTAACCAATATATAAGGATAAAGATTGTTACGC	Tu3298.pseudomolecule.1	2021186	2021410	-	Tu3298_2025
NZ_CP035288	527028	527250	0	0	0	0	76	25	0	0	1	76	0	EQW00_02450	1049	EQW00_02450_1049	CGGAATTCCTGCCCATTCGTATAAGAAGTAAGCCCAACCTGAAGCGCTTAAATCAAAATGCTTTTCCTCACTTAAGTATGTCGGAGCCCAGTCCAAAACACCATAACGCACAAAATAAACGAAAATGTTTGTAAAAGCAATCGCCCATACCCATTTGTTATTAAGTACATATTTAAATAATATTTCTTTAGTAGTTAGTTCTGTTTCAATTGTTTGTTTAGTT	Tu3298.pseudomolecule.1	2020884	2021107	-	Tu3298_2025
NZ_CP035288	527325	527550	0	0	0	0	62	81	0	0	1	81	0	EQW00_02450	1050	EQW00_02450_1050	GTAAGACAAGATGGCAATAATGATAGCCAATAGTGCAGGGTATATAAAGACGCCTTCAAACCCTTTTAAATAACCGAAGTTGTATAATGCAGTCATGGAAATACCCCACGTAGCAATAGGTGCCATTAAACCTCCGCCTACATTATGTGCTACATTCCATATTGACGTTTTGCTTCCGCGTTCGCTGACACTAAACCAATGAACTAACACACGTCCAGATGGTGGC	Tu3298.pseudomolecule.1	2020584	2020810	-	Tu3298_2025
NZ_CP035288	527625	527850	0	0	0	0	85	86	0	0	1	86	0	EQW00_02450	1051	EQW00_02450_1051	AATAAATCCTAATAATAAGTTAATAATTGCTGTCAATACTAAACCTAAAGTTAAGAACATCCGAGCATTACTTCGATCGCTGACAGTTCCCATTACAAATTTACTAAAGCCATATGCGATAGATACTGCAGATAATGCAATACCTAATTCACCTTTACTAAAGCCTTGCTCAATTAATGAGGGCATTGCTAAAGAGAAGTTCTTTCTTAATAAATAGTAACCAGCA	Tu3298.pseudomolecule.1	2020284	2020510	-	Tu3298_2025
NZ_CP035288	528550	528775	0	0	0	0	73	71	0	0	1	73	0	EQW00_02455	1052	EQW00_02455_1052	GCTCAGGTACTTCCTTTTGGTGATCAAGAGAAAAAGGAAATGTATGATTTGCGTTTGATGCTCGAATCATTCGCCTTTTCAAAATTAAGTGGAACAGATACACAACATATTGGTAAGGAAATGAAAAAGCAATTAGAAATGATGAAGGTTGCAGTCCAATTTGAGGATGCTGAAGCATTTACACAACATGATTTTGAGTTTCATGAGGTGATGATTCAAGCAACAA	Tu3298.pseudomolecule.1	2019359	2019585	-	Tu3298_2024
NZ_CP035288	529151	529373	0	0	0	0	55	70	0	0	1	70	0	EQW00_02460	1053	EQW00_02460_1053	CGTAGATGTGTCTGAAGAAAATCCTGATGAAATATTTGATGCTGTGCTTATGACGGTTAAATATATTGTAAGAGAATCTGGCATCGCAAAAGAAGATATTAAGTTTATTTCCTTGAGTGCACAAATGCATAGTTTGATTGCTATGAACGAGAATAATCAACGTTTAACTGAAAATATCACTTGGGCTGACAATCGTGCGAATGATTATGCTGATTTAATAGAA	Tu3298.pseudomolecule.1	2018761	2018984	-	Tu3298_2023
NZ_CP035288	529450	529675	0	0	0	0	69	72	0	0	1	72	0	EQW00_02460	1054	EQW00_02460_1054	TTTGGATGAGACATGAGGAACCGAAAATATTTAAACAAACAGCTATGTTTGCAGATTTAAAAACATACGTACTGTTTCAATTATATGAAAGATTCGTCATTGATTATTCTTTAGGATCAGCTACAGGTATGATGAACTTAGAACAATTAGATTGGGATAATAAAGCTTTAGAATTGTTAGGTATTGAAAGAAATCAGTTACCACAACTTGTTCCAACTACACATGT	Tu3298.pseudomolecule.1	2018459	2018685	-	Tu3298_2023
NZ_CP035288	529752	529974	0	0	0	0	56	61	0	0	1	61	0	EQW00_02460	1055	EQW00_02460_1055	GATGGCGTATTATCTAACTTAGGTGTAAATAGTTATCAAAAAGGTGAAGTTGCTGTAACTATTGGCACATCGGGCGCAATTCGTACGGTAATTAATCAGCCAAAAACAGACGAGAAGGGGCGTATTTTCTGTTATATTCTCGATAAAGATCAATATGTGATTGGCGGTCCCGTCAATAATGGTGGTGTCGTCTTGAGATGGTTACGAGATGAAATTTTAGCGA	Tu3298.pseudomolecule.1	2018160	2018383	-	Tu3298_2023
NZ_CP035288	530054	530273	0	0	0	0	62	60	0	0	1	62	0	EQW00_02460	1056	EQW00_02460_1056	TGCAGAAGGATTAATTTTTCATCCCTATTTAGCTGGAGAGCGCGCACCATTGTGGAACGCTGACGCTAGGGGTTCATTCTTCGGATTGACATTATCTCACAAGAAAGAGCATATGATTCGTGCAGCATTGGAAGGTGTATTGTATAACTTATATACAGTTTATCTTGCATTAATTGAAGTGATGAATGAAACACCGACAACAATTAAAGCAACGGGTGGT	Tu3298.pseudomolecule.7	530054	530273	+	---
NZ_CP035288	530656	530873	0	0	0	0	86	3	0	0	1	86	0	EQW00_02465	1057	EQW00_02465_1057	GTTGTATTAGGAATTATTATCTTATTAACATTAATTATTGGATTGAAGCTTAATACGTTTATTTCATTAATCATTACCTCAATGATAACGGCGTTATTATTAGGTATGCCACTTAACAAAGTTATGGAAACCATTGAAAATGGTATGGGTAGTACGTTAGGTCATATTGCTTTAATCTTTGGCTTAGGTGCGATATTAGGTGAATTATTAGCCGACGG	Tu3298.pseudomolecule.7	530656	530873	+	---
NZ_CP035288	530952	531175	0	0	0	0	77	71	0	0	1	77	0	EQW00_02465	1058	EQW00_02465_1058	AGCATTTATCGTTGGTATTGCGCTATTTTTTGAAGTAGGTCTTGTACTATTAATACCACTCGTATTTACAGTAGCTAAACGCGCAAATGTATCAATATTAAAATTGGGACTACCAATGGTTACAGCGTTATCTGTTACACACGGATTCTTACCACCACATCCTGGACCCGTTGTCATCGCTAAGGAGCTTAAAGCAAATATAGGTGAAGTTTTGTTATATGGTA	Tu3298.pseudomolecule.1	2016959	2017183	-	Tu3298_2022
NZ_CP035288	531250	531475	0	0	0	0	78	69	0	0	1	78	0	EQW00_02465	1059	EQW00_02465_1059	GCCTATACGAGAGAAGGGGATATTTCTTCTTTAGGTACTCAAAAGGAATTTAAAGAAGAAGAGATGCCTGGTTTCGGAATAAGTTTATTGACTGCTATTTTACCTGTTATTCTTATGTTGATTTCTACAATTGTGCAACTGATTACAGGACACGAAGAAGCAACAAATGTATTCGAACAAATTGTTTACTTCATAGGAACTGCTGGTACTGCAATGCTTATCGCAG	Tu3298.pseudomolecule.1	2016659	2016885	-	Tu3298_2022
NZ_CP035288	531550	531775	0	0	0	0	85	64	0	0	1	85	0	EQW00_02465	1060	EQW00_02465_1060	GCTATTTATCCAATCGGCATGATGTTACTCATCATCGGTGGTGGTGGTACATTTAAACAAGTGCTCATCGATGGTGGCGTAGGTGATACAATCGCTAAGATGTTTGAAGGAACAAGCATGTCGCCCATTTTATTAGCATGGATTGTAGCTGCAGTCTTAAGGATTTCATTAGGATCAGCTACAGTTGCTGCCGTATCAACAACAGGCATTGTGTTACCACTTTTAG	Tu3298.pseudomolecule.1	2016359	2016585	-	Tu3298_2022
NZ_CP035288	532400	532625	0	0	0	0	82	44	0	0	1	82	0	EQW00_02470	1061	EQW00_02470_1061	GACTGGCAAGCATAAACGTGCAATTGAAGATCACTTTGATAATCAAAGAGAATTAGAAATGGTTCTTGAAAATAAAGGAAAAGCAGACCTGCTTGAAAAAGTACAATATTCAACAGATTTAGCTAATATTTTTTACGTACGACAAAAAGAACAAAAAGGGCTAGGACATGCAATACATACTGCAAAACAGTTTATCGGTAACGAACCATTTGCAGTGTTATTAGGA	Tu3298.pseudomolecule.1	2015509	2015735	-	Tu3298_2021
NZ_CP035288	532703	532924	0	0	0	0	19	73	0	0	1	73	0	EQW00_02470	1062	EQW00_02470_1062	AGGTGTTCAAGAAGTGCCAGAATCTGATACACATCGTTATGGTGTGATTGATCCTTCTGCTAAAGAGGGAAGTCGATATGAAGTACGTCAATTTGTAGAAAAGCCGAAACAAGGTACTGCCCCTTCTAATTTAGCAATCATGGGTCGTTATGTATTAACACCAGAAATTTTTGATTATCTTGAAACACAACAAGAAGGTGCTGGAAATGAAATTCAATTAAC	Tu3298.pseudomolecule.1	2015210	2015432	-	Tu3298_2021
NZ_CP035288	533525	533750	0	0	0	0	74	67	0	0	1	74	0	EQW00_02475	1063	EQW00_02475_1063	TCAAAATCTTCGATTGCAATGACTTTAAGACCACACATTTCCGAAGGTGTTTCACTTCTAAATTGAGTCATAATATTTTCGATTTTTGCCTTGCCTTGAGTACCTTCAAATGTATGTGAGAAAAGCTTGTCATTAAAGTTACCGACATTTCGAGTAATGTCTTCTAATTCATCTTTAAGCATGCGTCCTTTGTTTTTTAATTCAGCTGCATACTTAATCATTAATG	Tu3298.pseudomolecule.1	2014391	2014617	-	Tu3298_2020
NZ_CP035288	533826	534047	0	0	0	0	86	52	0	0	1	86	0	EQW00_02475	1064	EQW00_02475_1064	TAAAGTTTTGTTCAGGAGACAGATGTCTTATTTCAGCTGCGATATATTTAAAACCTGTCAAAACTTCTTTGAAATTGACATTATGATATTGAGCAAGAGATTTAGCTAAGCCACCACTGACAATTGATTGGAACATAATTCTGTTAGGTAATTCTTCTGTTTGTTTGATACGATAATTTAACAAAAGTGCACCAATCTGATTTCCATTGTAATAGTGGATGT	Tu3298.pseudomolecule.1	2014094	2014316	-	Tu3298_2020
NZ_CP035288	534125	534349	0	0	0	0	8	4	0	0	1	8	0	EQW00_02475	1065	EQW00_02475_1065	TTATTAGCGAGCTCTATCGATTGATCAAAGGCTTTATGATCCTCTGGATTTGCACTGGCTACAGAGCTGAAATCTGAATCAGGTTCACATTGTGATGCAACTAACTCAAATTGATTAAAGTTAAGGGAAGATAAGATGTCAGGTACAACTGGCACACTCGTACCATGCAAGCTTGTAAAGACAACTTTTAAATTAGACTGTGGAATCGTTCCAACTAAGTCTTGT	Tu3298.pseudomolecule.1	2013792	2014017	-	Tu3298_2020
NZ_CP035288	534425	534650	0	0	0	0	67	86	0	0	1	86	0	EQW00_02475	1066	EQW00_02475_1066	GGTAAATTAATATGAAGCGGATGACCTAACTTATCGATATATGTGCTTAGTCGTGCGGAATCGTCGGTTGATAATTGAGCACCATCTTTTCCATAAACTTTAATTCCATTGTAATCTTTAGGGTTATGGCTAGCTGTAATCATAACACCCGCATCAGCCTGTAAGTATCTGACTGCAAATGATAAATCAGGTGTTGTTCTGTATGTATCAGCAAGATAAACTTTAA	Tu3298.pseudomolecule.1	2013491	2013717	-	Tu3298_2020
NZ_CP035288	535200	535425	0	0	0	0	67	68	0	0	1	68	0	EQW00_02480	1067	EQW00_02480_1067	TACCCTTAGTGCACGGAGGAAGAACTAAATCATTATTAACAAGAATTCGATTTCTTGATAAAGAAATGGGCATTCACAATAAAATATTAACAACGAATTATAACGCTAATTATAATGAAGTTTATCAAAAGTTCGAAGAGAATCAACTCATAACGAAAAATACGCAAATCGAAAACATATATGATTGGTTATCTGATTTCAAATTACTTTCAATACCTAAAACAAG	Tu3298.pseudomolecule.1	2012720	2012942	-	Tu3298_2019
NZ_CP035288	535502	535725	0	0	0	0	4	20	0	0	1	20	0	EQW00_02480	1068	EQW00_02480_1068	AATGTGATGAGATATTATGATCAAAAAACTTATGTTTTATATCGGAAATTTTATGAAGATACAAATATCATAGAATTTGAAGACGTGATGTCACCAATTTCTAAGAAAAAAATTGAACGTAGAGAATATAATCACTTCGGTCAATTACATAGAAAGATTTACTTCTCAAGCCGCACATATCACAAAATTTTGGAAGAATATTTTGACACAGAGGGAAGTATTTA	Tu3298.pseudomolecule.1	2012416	2012640	-	Tu3298_2019
NZ_CP035288	535800	536024	0	0	0	0	81	70	0	0	1	81	0	EQW00_02480	1069	EQW00_02480_1069	TGAAGGCTTTTAAAAACGAAAAAGATCTCTTTAAATATTATTTCGAACATCGCTTTAAACAAAATGATATTGTGTTTAATGATGCTAGACTTCTAGATAAACCACTTTTAAATAATTGTATGAACACAAAAAATGTGCTTGTATTTCATAATAGCCACATCGATGGCGATAATATTAAATCTTCATACAAAATTGCACTGGAAAATTCTGATAAAGTAGCTCAAT	Tu3298.pseudomolecule.1	2012117	2012342	-	Tu3298_2019
NZ_CP035288	536100	536325	0	0	0	0	5	84	0	0	1	84	0	EQW00_02480	1070	EQW00_02480_1070	TACCTCACTTTATTAAAAGCTATGGACAAAAATATACTCATGATAAAGAGGATAGATTCGTATTTATTGGTAGACTAGGCAAACAGAAACAAGTGGACCATTTAATCAAATCTTATAATCAATTCTTAAAATATGGACATCAAACGAAATTAGCTATTTATGGTGCAGATGAACAAAATCAAAAACAAGTCATACTAGATTTAGTTAAAGAATATCAAATTGAAGA	Tu3298.pseudomolecule.1	2011816	2012042	-	Tu3298_2019
NZ_CP035288	536401	536625	0	0	0	0	85	15	0	0	1	85	0	EQW00_02480	1071	EQW00_02480_1071	TGAATACGAAGGTTTTGGTTTAACCGTTATGGAAAGTATTGAAGTAGGTTGCCCAGTCATTGCTTATGACGTAAGATACGGTCCTGGTGAAATCATAGAGCCCGGTGAAAATGGCTATCTTGTTGAGCCGGATAACATTGAAGCATTCGCTGCCTATATGGATAAAATAATTAAAAATCCACTAACAAAAGTTGAAACAAAAAATGCACTCAAGTATGAACAAGC	Tu3298.pseudomolecule.7	536401	536625	+	---
NZ_CP035288	537300	537525	0	0	0	0	3	5	0	0	1	5	0	EQW00_02485	1072	EQW00_02485_1072	GTAGTACATGAAAAATTCGAGACTAGTTCATTTTTAAATAAAAATAATACTATAGAGCTAGCGTTTTATGAGTATAAAAAAGATGTATCTAGAGATGACTGGATTATACATGAGGCTGTTTTATATGAAATGAAAAAAAATCCAATTGATTATGAAGTAATAAAAAATGATTGGGAATTAATACATAATTATATTAATGATGGTAAAGCACATGAATTAAGTGAGA	Tu3298.pseudomolecule.7	537300	537525	+	---
NZ_CP035288	537600	537821	0	0	0	0	5	5	0	0	1	5	0	EQW00_02485	1073	EQW00_02485_1073	ATAAAAGCTAAACAGAGAGCATTTTCTTTGAAGTCTGGATACATGACATCGATATTGAGAAAGTATATTTTAGGCAATGAAGAGATTGATTCTATTGTTAAATCACCGTTTGAGCTAAAAAATAAATCTATTGAAGATATAGTGCTTGAAAAATTCAAACCATATTATAATCAAACTATAGATTCCATAGGAGAAAAATTTAATGTAGATAGAGGTGGGAAA	Tu3298.pseudomolecule.7	537600	537821	+	---
NZ_CP035288	537901	538123	0	0	0	0	5	5	0	0	1	5	0	EQW00_02485	1074	EQW00_02485_1074	ACGAATTTGAAAAAGCATCTATAGTTGTTAAAACAGTAAAATTTAATAAAAATAATATTAATAAAGAAAGTATGTCATTCCCTGCTTTCAGATTTAAAGATTTAATTAAAGAAAAATGGGAAGATGAAGATGGTAATCCACTAGCTCAATGGCATAATTTTCTTCTGGAAACGAGATTTCTCTTTTTTATCGTCAAAGAAGAAGAAGGTACTGAGGTGTTTAA	Tu3298.pseudomolecule.7	537901	538123	+	---
NZ_CP035288	538200	538425	0	0	0	0	5	5	0	0	1	5	0	EQW00_02485	1075	EQW00_02485_1075	AAGTTATTAAAAGGGGTGTGTCTCAAAGCAACTTATAAAAAGGATGGTAACGTATATAGAATTGAAAATAATTTTATTAATAAATCAGATGAAATGATATGTCATATACGACCCCATGAAAGCTACTCTGACTATAGGGTGAACGGTAAATATGCAGATGAATTGCCATCTCGTGCAAATTGGATTAATCGACCTAATGATACATTAAAATATTCAGATAAATGGA	Tu3298.pseudomolecule.7	538200	538425	+	---
NZ_CP035288	538900	539125	0	0	0	0	5	5	0	0	1	5	0	EQW00_02490	1076	EQW00_02490_1076	AGGCGTGTTATTTTGGGAAATTATAAGATTTATTCAAAATACTTATCCAAAATATTTATTATTAGAAAATGTAGATAGGTTATTAAAATCACCTTCAAGACAAAGAGGAAGAGATTTTGCAGTAATGTTATCAACTCTGAATGAATTGGGATATTCAGTTGAATGGAGAGTGATTAATGCTGCTGACTATGGAAATGCGCAAAGACGAAGACGAGTATTTATTTTT	Tu3298.pseudomolecule.7	538900	539125	+	---
NZ_CP035288	539200	539425	0	0	0	0	5	3	0	0	1	5	0	EQW00_02490	1077	EQW00_02490_1077	ATTGTTCGCTTCAGGGTTTCCAGTAGAAAAAGTACCTAATAAAGAAAGAATAAATAATATAAAAATTGATAATGATATAGTAGAAATTTCTAATAATTTTAGTTTCGGTTTTTTTAATAGTGGAGTAATGAGAAATGGAGAAATACTTACCATTGATACTATACCTAAATATGAAAAACCCACTCCACTAAAAGATGTTATTCAAGGTGAAGTAACTGATAATTAT	Tu3298.pseudomolecule.7	539200	539425	+	---
NZ_CP035288	539500	539721	0	0	0	0	5	3	0	0	1	5	0	EQW00_02490	1078	EQW00_02490_1078	TGGTCATGAATATTACTTTTCAGAAGGAGGAATGTCTGAAACTGATTCTTTAGACTTGCCTGCAAGAACCATGTTAACTAGTGAAGCTTCTGTAAATAGAAGTAGCCATCTATTAAAGGTTAATGATACCTATAGAACACTGACTCCGATAGAAGCAGAAAGACTGAATGGATTCCCGGATAATTGGACTGATACAATGCCGGATAGAATGAGATTCTTTTG	Tu3298.pseudomolecule.7	539500	539721	+	---
NZ_CP035288	541281	541503	0	0	0	0	81	62	0	0	1	81	0	EQW00_02500	1079	EQW00_02500_1079	AGACCATTTTGGTCATATCGATATTGTTGTGAATAGCGCAGGTCAAAGTTTATCATCTAAAATTACAGACTATAATGTTGAGCAGTGGGATACTATGATAGATGTAAATATTAAAGGTACACTCCATGTTTTACAAGCAACATTGCCTTATTTGTTAAAACAATCTAGTGGGCATATCATCAATCTTGCATCAGTATCAGGATTTGAACCAACAAAGACGAAC	Tu3298.pseudomolecule.1	2006393	2006616	-	Tu3298_2011
NZ_CP035288	541931	542153	0	0	0	0	76	82	0	0	1	82	0	EQW00_02505	1080	EQW00_02505_1080	TTGCAAGATGAAATCGAAACGTTACTTAAACAACTGGATTTTTCAATACAGAGAGAACAGTTATACGACAATGATAGTGTGATAGTAGCTACCTTAAAAGGGCACAATCCTAAAGCGCCAAAACTGATATTGAATGGACATGTTGATGTAGCTTCTGTAGATGACGATCAATATTGGCAGTATCCACCTTTTAAACTTACCAACAAAGATGAATGGTTATACG	Tu3298.pseudomolecule.1	2005743	2005966	-	Tu3298_2010
NZ_CP035288	542237	542456	0	0	0	0	74	79	0	0	1	79	0	EQW00_02505	1081	EQW00_02505_1081	GAAGGTGATATTATTGTTCAATCAGTAGTCGGTGAAGAAGTAGGTGAAGCAGGAACTAAACGTGCATGTGAAATAGGACCTAAAGGTGACTTAGCCCTTGTCTTAGATACGAGTGAGAATCAAGCACTTGGGCAAGGTGGTGTGATTACCGGATGGATTACAGTTAAAAGTAAAAATACAATACATGATGGTGCGCGTAGTCAAACGATACATGCTGGTG	Tu3298.pseudomolecule.1	2005440	2005660	-	Tu3298_2010
NZ_CP035288	542533	542756	0	0	0	0	5	86	0	0	1	86	0	EQW00_02505	1082	EQW00_02505_1082	GGCTGTCATGAAGAAGAGCCCTGGAATGCCTCCAGGTGCGAATACAATTAACCCAGCTGTCATAGAAGGTGGACGTCACCCTGCATTTATTGCAGATGAATGTCGATTATGGATTACTGTTCATTACTTACCGAACGAAAGTTATGAATCTGTAGTTAATGAAATAGAGCAATATTTAAATAAGGTTGCAGAAGCAGATGTATGGCTCAGAGAGAATCCACTTG	Tu3298.pseudomolecule.1	2005140	2005364	-	Tu3298_2010
NZ_CP035288	542836	543055	0	0	0	0	3	71	0	0	1	71	0	EQW00_02505	1083	EQW00_02505_1083	AGGTTTTAAGCAATTAGAAGAAGCACATGAACATGTTCATAATAAAAAGCTTGAACATGGTATGAGTACAACTGTAACTGATGGAGGTTGGACAGCACATTTTGGCATTCCCACGATATTATATGGCCCAGGTAGTTTAGAAGAGGCACATAGCGTAGATGAGAAAATAAAAGCAAAGGAATTAGCTCAATATAGTGATGTTTTATATACATTTTTAAAA	Tu3298.pseudomolecule.1	2004841	2005061	-	Tu3298_2010
NZ_CP035288	543557	543780	0	0	0	0	77	72	0	0	1	77	0	EQW00_02510	1084	EQW00_02510_1084	TAATCATATTACGTGTCATAACGTCAGCTGAAGATAAATAAATATGCGCCTCACCATTATTATGGAAGTAGTAAATACGTGAATGTTCAAGTAAACGACCCACAATACTAACAACCTCTATATTTTCGCTAATACCTGGAATGCCTGGTTTAAGACAACATATACCACGAATAATGAGTTGGATTTTAACGCCTGCTTGGGATGCTTCGAAGAGCTTTTCGATA	Tu3298.pseudomolecule.1	2004116	2004340	-	Tu3298_2009
NZ_CP035288	543856	544079	0	0	0	0	76	71	0	0	1	76	0	EQW00_02510	1085	EQW00_02510_1085	TTATCGATACGATCAATGAAGACGTCTCGAATATCGTATGGTGCTACAATCAATTTATTGTATTCTGGTTTTGTTGAGTAACCACTCAAGTAATTAAAGAAGTTAATTGCATCCTCAGCGATATCTTTATTTGTCGTGATGATACCCATATCTGTGTATAATTTAGCAGTTTTATCGTTATAGTTACCTGTGCCTAAATGAACAAATGACGTAAGTTCATTGTT	Tu3298.pseudomolecule.1	2003817	2004041	-	Tu3298_2009
NZ_CP035288	544162	544381	0	0	0	0	86	71	0	0	1	86	0	EQW00_02510	1086	EQW00_02510_1086	AACATACGTGCCCAATGTACGTTATTTTCTTCATCAAAGCGTGCTTTTAATTCTACGAGCACCGTTACTTGCTTGCCGTTTTCAGCGGCTTCTTTTAAGCTGTTAATAATCGGCGAATCCTTACTCACTCGATACAAGGTTTGTTTGATAGCGATTGTATTTGGGTCATCTGCTGCTTGTCGAATAAAGTCAACTATTGGTTCAAATGATTCATACGGAT	Tu3298.pseudomolecule.1	2003515	2003735	-	Tu3298_2009
NZ_CP035288	544459	544676	0	0	0	0	78	70	0	0	1	78	0	EQW00_02510	1087	EQW00_02510_1087	TATTTCTCATACGTTAAATATTTGAGCTTATGAGATAGATGATCAACCAATCCAAATAAGAATGTTAAATCAAGTGGACCATCTAAATAATAAATATCATTATCTTCAATTTCTAATTGATCGATTAACCATTCTACGTTCTCTTTTTCAGAAGTGCGACAATCTAATTCTAAACGTACAGCCGAACCACTCTTACGTTCTTTTAAGAAACGTTCAAT	Tu3298.pseudomolecule.1	2003220	2003438	-	Tu3298_2009
NZ_CP035288	544756	544980	0	0	0	0	69	9	0	0	1	69	0	EQW00_02510	1088	EQW00_02510_1088	AGTACTTCGTATCCTGTAAATAAATAATTGATGAAATACGTAATCACATCTTCTACCATGACAACGTATTGTTTTGTACCCTCATTTAAAGTTAAAAAGCGTGGAATTAATGAAGGAATTTGAACGATAGCTGAATTAATGGCATCTTCCGTATCGATATCAACAAAAATATTTAAACTTTTATTATTTAACTTTGGAAATGGATGATACGCATCAATGCCTAAC	Tu3298.pseudomolecule.1	2002916	2003141	-	Tu3298_2009
NZ_CP035288	545056	545281	0	0	0	0	82	81	0	0	1	82	0	EQW00_02510	1089	EQW00_02510_1089	GGTTTTACCATCTCAATATCGTAATTGGCTAATTCTTTAATTAATTCGTTATAACGTTGATATTGAGTGTTCACATAGTCTGTATTTTTAATTTTAATAGCATCAAGTTGTTCTTGAGGCGTCATTTGTGCTTTATTTTCAGGTTTGTCATATCCCATTTTGACTTGGTCTTTTAACCCAGCCACTCGAACCATAAAGAATTCATCTAAATTTGAACTGAAGATAG	Tu3298.pseudomolecule.1	2002615	2002841	-	Tu3298_2009
NZ_CP035288	545706	545931	0	0	0	0	84	20	0	0	1	84	0	EQW00_02515	1090	EQW00_02515_1090	GCTTGTATTGTATCTATTTCTTTATTACTAAACCACTGTGTTTCTTTGCAATAGAATTTAAGTAAAGATTTGTTTTTAAAACTAGCTAACAAAGCTAATTTCACACGATCTTTATGCGAAAAGCCGTTAATCATTGAATTTGCGATTAAGTAATACGTATGTGGTGAACTTGAGTCTGAATCAATGAAACTACCTAGGTAATAAATGTAGGCACCTTCAATAAATA	Tu3298.pseudomolecule.1	2001965	2002191	-	Tu3298_2008
NZ_CP035288	546006	546224	0	0	0	0	81	61	0	0	1	81	0	EQW00_02515	1091	EQW00_02515_1091	ACACGACGATTAGCACTCGTTTCTTCAATATGATATTCATTCGCTAAATGACGTAATGCATCTTTACGTACGTTACTTTTATTAAACTCATCAGGATATCGTTTGCTGATGTGGTTCATAATAAATCCTTCACGAATTCCTTTTCTTGAGAAGGTGAATTGTGTGGCGTCAATTTTTTTGAAAAGTGTTTTAAAGACGGAGATAGCTGGCAGAATAATA	Tu3298.pseudomolecule.1	2001672	2001891	-	Tu3298_2008
NZ_CP035288	546306	546528	0	0	0	0	59	69	0	0	1	69	0	EQW00_02515	1092	EQW00_02515_1092	ATATCTTTCGAAGTCATCTTATAGTTATGAACGCCACCGATAGGGTATGCATGTGCTGATTGATGAATGCGTGCAACATTACGTGCAGAACCACCTACTCCTACAAGCGCAATATGTTGGTTGGATAGCCAGTCTAACTGACTAAATTGCTCACGTAAAAACTGTTCCATATTTTTAATGGCTGTTTTGTCATTGTGTGCTTTATCACCAAAAAACTGACGCT	Tu3298.pseudomolecule.1	2001368	2001591	-	Tu3298_2008
NZ_CP035288	546608	546831	0	0	0	0	21	79	0	0	1	79	0	EQW00_02515	1093	EQW00_02515_1093	GCCACCGATATCGACAGAAATTCCATTTTCAATATCAGTAGTATGTGTAATCGCATAGTAACCGTAAAATGCTTCATCTTCTTCAGGTACAATTTGAATTTCTATATGAATATCTTGTTTAATTTCTTTAATGATAGCTTCACGATTTTTTGATTGACGGATAGCAGCTGTTGCGATGGGATATAATGCATCAACGTTAAATTTATCCGCAACTTTTCTAAAAC	Tu3298.pseudomolecule.1	2001065	2001289	-	Tu3298_2008
NZ_CP035288	547482	547706	0	0	0	0	84	85	0	0	1	85	0	EQW00_02520	1094	EQW00_02520_1094	AATGATAATGGTGGGAAAGCAACTGCATATCGCGTAGACATTTCAGATGATAAACAAGTCAAACAATTCTCAGAAAAAATAGCACAAGAATTTGGACATGTAGATGTTATTTTTAATAATGCGGGTGTAGATAATGGCGCCGGACGTATTCATGAGTATCCAGTTGAAGTGTTTGATAAAATTATGGCTGTTGATATGAGAGGAACGTTTTTAGTAACTAAATTT	Tu3298.pseudomolecule.1	2000187	2000412	-	Tu3298_2007
NZ_CP035288	547781	548003	0	0	0	0	79	86	0	0	1	86	0	EQW00_02520	1095	EQW00_02520_1095	ATACCGTTCAGGGTATAATGCTGCAAAGGGCGGTGTCATTAATTTCACAAAATCTATCGCTATAGAATACGGACGTGAAAATATTCGTGCTAATGCCATAGCACCTGGAACAATCGAAACACCACTTGTTGATAATTTAGCAGGTACATCAGATGAAGAAGCCGGACAAACATTCCGAGAAAATCAAAAATGGGTAACACCATTAGGTCGACTAGGAACACCG	Tu3298.pseudomolecule.1	1999890	2000113	-	Tu3298_2007
NZ_CP035288	548710	548930	0	0	0	0	68	10	0	0	1	68	0	EQW00_02530	1096	EQW00_02530_1096	CCACCAGGTGTTGTTGCCCACTGTACTGGAATATTATGATGCTCAGCAACGTCTTTAATATGTTTGCGCAAACCATCGTGAGCGATACTAGTAGCATCCATTAATATTGCTAATGGACCATCGCCCAACTTACCTTCATTTTTTTCACTCGTCATACCTGGAACATCGTATGCAACCCCGACGTCCACCGCGATTGCTAAATCAGGTTTAATCAAATTTGC	Tu3298.pseudomolecule.1	1998962	1999183	-	Tu3298_2005
NZ_CP035288	549006	549227	0	0	0	0	72	71	0	0	1	72	0	EQW00_02530	1097	EQW00_02530_1097	ATCTTTTAGTTGTTGAAGTACTTCAACAGCGAGTGCACATCCATAGCGATTATCAAAAGCTTTAGCAGTTAAGTATTTATCATTCGCTAAAGATTCAAATTCACTATAAGGTGTAATCATATTACCTAATTCGATTCCCGCTTCTTTCGCTTCTTCTTTATTACGCACACCAATATCGATGTACATATTTTTAATATCAACTGGTTTTTTGCGTTCTTCCGG	Tu3298.pseudomolecule.1	1998665	1998887	-	Tu3298_2005
NZ_CP035288	549306	549531	0	0	0	0	70	72	0	0	1	72	0	EQW00_02530	1098	EQW00_02530_1098	AGATAACATGACTTGATTCCACCATCCACCAATTGGCGTGAAATAAATGTATCCTTGTTCATCAATTTGTGTAACGATAAAGCCAATTTCATCTAAATGGCCAGAAATCATTAAAGATTTAGTTCCATGAGTAGCATTCTTTTTACCAAAAATACCACCTAATTGGTCTTCAACGATATCATCGCTCACAGGTGTTAAATAATCTTTCATTAAAGATTTAACTTGC	Tu3298.pseudomolecule.1	1998361	1998587	-	Tu3298_2005
NZ_CP035288	550407	550631	0	0	0	0	72	71	0	0	1	72	0	EQW00_02540	1099	EQW00_02540_1099	CAGCTGCAGCGATGTTAAATAAACCTTCATGCAAACTTGTAACATAATTTGTAACACGGTATTGTTTTTCATCAACAATAAGTCCCTTTTCCTTTTTAGGATCGGTTGTTGCTACTCCAACTGGACATGTATTTAAATGACATTGTTGGCTCATGATGCAACCTACACTTATCATCATACCTCTAGCAATATTGACGAGATCCGCACCTAATCCTAATGCAATAG	Tu3298.pseudomolecule.1	1997261	1997486	-	Tu3298_2003
NZ_CP035288	550706	550931	0	0	0	0	71	72	0	0	1	72	0	EQW00_02540	1100	EQW00_02540_1100	ATACTTGAAACGATAGGAAGTGCTGTAAATAACGGTAAACCAACACCATCTTCAAGCTCTTGGAAGGTAGCGCCTGTACCACCTTCACCACCATCAACAGTAATAAAGCTTGGATAGGTGTCTATCTCTACCATTGTTTTAACTAACGCCTCTATTTCTTCAACTTTACTGACAACAATTTTGAAGCCGACAGGTTTTTGACCTATCGATTGTAAATGATTAACGA	Tu3298.pseudomolecule.1	1996961	1997187	-	Tu3298_2003
NZ_CP035288	551006	551228	0	0	0	0	51	73	0	0	1	73	0	EQW00_02540	1101	EQW00_02540_1101	TTTCTAATGCGTGCAATCTCTTCTGTGACTTTGTTTCCCTCCATATGCCCACCACGTGTTTTAGCACCTTGAGCTAACTTAATTTCAAATGCGCGTACATTATTGTGTTCGGCAAGATTGATAAACATGTCTCTATTAAAATTGCCATCATGATCTCTTACTCCAAAGAGTCCTGGACCAATTTGATAGATGATGTCACCATTACCTTTCAAATGATATTCAG	Tu3298.pseudomolecule.1	1996664	1996887	-	Tu3298_2003
NZ_CP035288	551307	551528	0	0	0	0	75	76	0	0	1	76	0	EQW00_02540	1102	EQW00_02540_1102	CTAAAGCGCCATAACTCATCCCAGATTGACCAACTAAGCGTTTGATTTTAAAGGGATGCTTAAGGTTAGAGCCCAATACTACTGCATGTTCATCAGTTAAGAAAAACGGATCAACCTGAGCGCTTTTTCTGTATTCTTCTCTACTAAATAGGCGCTCATTCTCAATATGATATAAGAATGTAGAAATGAATTCAGTATGATCGATATGTAATTCAGTTGCTT	Tu3298.pseudomolecule.1	1996364	1996586	-	Tu3298_2003
NZ_CP035288	551606	551831	0	0	0	0	34	76	0	0	1	76	0	EQW00_02540	1103	EQW00_02540_1103	TTATATTTTCCAGCTAAAACGATGTTTTTATAATCACTTCGTGAAAAAGGTTTTCCTTCATTATCGTTAGCGAAGAAATATTGTCTTAATTCGGGACCGATTTTTTCAGAAATATAACGGATTCGACCCAAAACAGGAAAATTTCTTAGTACACTGTGTTGATTTTGACCTTTATCTTTAAATAACCAAATAACCCCAAGAATCATAATCGTTAATAACACAATCA	Tu3298.pseudomolecule.1	1996061	1996287	-	Tu3298_2003
NZ_CP035288	552281	552506	0	0	0	0	82	70	0	0	1	82	0	EQW00_02545	1104	EQW00_02545_1104	TGCATCAATCTGTAATAAATGATGTGATGAAGCAACAATGGATAATTGCAAAGAATAAAATAATTAAAATTGTAATAGTTGCGATTGTCGTATATTTATTATTACTTATAATTCGGGTGATTGGAACATCATTACCTAATCATTTAAGTTATCATCTCACGCAATACGAACAACGTACGCTAGGGCTATTTAAATCACCATATGTGTTGTTAGTTACTTTTATATC	Tu3298.pseudomolecule.1	1995386	1995612	-	Tu3298_2002
[truncated: 3,759 more rows]

## Sheet: TableS2(B)-MIP-SA
Supplemental Table S2 (B) Molecular Inversion Probe sequences used for S. aureus.
[truncated: 4,961 more rows]

## Sheet: TableS2(C)-SPE-SE&SA
Supplemental Table S2 (C) Single Primer Extension probe sequences used for S. epidermidis and S. aureus.
[truncated: 12,001 more rows]

[truncated: 5 more sheets: TableS3-isolate-mapping-rates, TableS4-RHE-lib-sizes, TableS5(A)-sample-metadata, TableS5(B)-expdb, TableS5(C)-refdb]
