# Supplementary material for: TEAL-Seq: targeted expression analysis sequencing
Source: mSphere. 2025 Apr 22;10(5):e00984-24. doi: 10.1128/msphere.00984-24 (PMC12108068; doi:10.1128/msphere.00984-24)
Supplement: Tables S6 and S7 — Bulk RNA-seq read counts and CPM/TPM values. [file msphere.00984-24-s0005.xlsx]

## Sheet: Legends
Supplemental Table S6. Count table for bulk RNA-seq data in which reads are mapped to reference genomes from which MIP and SPE probes were designed (S.a. M2872, S.e. ATCC 14990). (A) Raw counts of bulk RNA-seq reads mapped to reference genomes. (B) Counts per million (CPM) of bulk RNA-seq reads mapped to reference genomes. (C) Transcripts per million (TPM) of bulk RNA-seq reads mapped to referenc…
Supplemental Table S7. Count table for bulk RNA-seq in which reads are mapped to the genomes of the strains with which experiments were conducted (S.a. USA300, S.e. Tü3298). (A) Raw counts of bulk RNA-seq reads mapped to experimental genomes. (B) Counts per million (CPM) of bulk RNA-seq reads mapped to experimental genomes. (C) Transcripts per million (TPM) of bulk RNA-seq reads mapped to experim…

## Sheet: TableS6(A)-refdb-raw_counts
Supplemental Table S6 (A) Raw counts of bulk RNA-seq reads mapped to reference genomes.
chromosome	start	end	strand	species	cds_location	CDSid	S1:SE(100ng)	S2:SA(100ng)	S3:SE+SA 50:50mix(100ng)	S4:SE+SA 50:50co(100ng)	S5:Ecoli(100ng)	S6:SE(10ng)	S7:SA(10ng)	S8:SE+SA 50:50mix(10ng)	S9:SE+SA 50:50mix(1ng)	S10:SE+SA 50:50co(10ng)	S11:Ecoli(10ng)
NC_003923.1_cds_WP_000387809.1_2020	0	1293	+	SA	NC_003923.1_cds_WP_000387809.1_2020:0:1293	agr_NC_003923.1_cds_WP_000387809.1_2020	0	0	0	0	0	0	0	1	0	0	0
NC_003923.1_cds_WP_000688492.1_2021	0	717	+	SA	NC_003923.1_cds_WP_000688492.1_2021:0:717	agr_NC_003923.1_cds_WP_000688492.1_2021	0	0	0	0	0	0	0	0	0	0	0
NC_003923.1_cds_WP_000735197.1_2019	0	141	+	SA	NC_003923.1_cds_WP_000735197.1_2019:0:141	agr_NC_003923.1_cds_WP_000735197.1_2019	0	0	0	0	0	0	0	0	0	0	0
NC_003923.1_cds_WP_001105705.1_2018	0	564	+	SA	NC_003923.1_cds_WP_001105705.1_2018:0:564	agr_NC_003923.1_cds_WP_001105705.1_2018	0	0	0	0	0	0	0	0	0	0	0
NC_009641.1_cds_WP_000688492.1_2138	0	717	+	SA	NC_009641.1_cds_WP_000688492.1_2138:0:717	agr_NC_009641.1_cds_WP_000688492.1_2138	0	0	0	0	0	0	0	0	0	0	0
NC_009641.1_cds_WP_001093929.1_2136	0	141	+	SA	NC_009641.1_cds_WP_001093929.1_2136:0:141	agr_NC_009641.1_cds_WP_001093929.1_2136	0	0	0	0	0	0	0	0	0	0	0
NC_009641.1_cds_WP_001105707.1_2135	0	570	+	SA	NC_009641.1_cds_WP_001105707.1_2135:0:570	agr_NC_009641.1_cds_WP_001105707.1_2135	0	0	0	0	0	0	0	0	0	0	0
NC_009641.1_cds_WP_001554031.1_2137	0	1293	+	SA	NC_009641.1_cds_WP_001554031.1_2137:0:1293	agr_NC_009641.1_cds_WP_001554031.1_2137	0	0	0	0	0	0	0	0	0	0	0
NZ_AKGI01000026.1_cds_WP_001829999.1_1790	0	717	+	SE	NZ_AKGI01000026.1_cds_WP_001829999.1_1790:0:717	agr_NZ_AKGI01000026.1_cds_WP_001829999.1_1790	0	0	0	0	0	0	0	0	0	0	0
NZ_AKGI01000026.1_cds_WP_001830005.1_1793	0	585	+	SE	NZ_AKGI01000026.1_cds_WP_001830005.1_1793:0:585	agr_NZ_AKGI01000026.1_cds_WP_001830005.1_1793	5293	0	2307	50	5	10532	15	4784	3779	176	4
NZ_AKGI01000026.1_cds_WP_001830021.1_1792	0	141	+	SE	NZ_AKGI01000026.1_cds_WP_001830021.1_1792:0:141	agr_NZ_AKGI01000026.1_cds_WP_001830021.1_1792	13	0	3	0	0	140	0	69	56	2	0
NZ_AKGI01000026.1_cds_WP_002494081.1_1791	0	1290	+	SE	NZ_AKGI01000026.1_cds_WP_002494081.1_1791:0:1290	agr_NZ_AKGI01000026.1_cds_WP_002494081.1_1791	2308	0	893	19	1	5286	7	2340	1869	70	1
NZ_AKGN01000018.1_cds_WP_002447513.1_116	0	141	+	SE	NZ_AKGN01000018.1_cds_WP_002447513.1_116:0:141	agr_NZ_AKGN01000018.1_cds_WP_002447513.1_116	0	0	0	0	0	0	0	0	0	0	0
NZ_AKGN01000018.1_cds_WP_002447514.1_117	0	1290	+	SE	NZ_AKGN01000018.1_cds_WP_002447514.1_117:0:1290	agr_NZ_AKGN01000018.1_cds_WP_002447514.1_117	0	0	0	0	0	0	0	0	0	0	0
NZ_AKGN01000018.1_cds_WP_002447515.1_118	0	717	+	SE	NZ_AKGN01000018.1_cds_WP_002447515.1_118:0:717	agr_NZ_AKGN01000018.1_cds_WP_002447515.1_118	0	0	0	0	0	0	0	0	0	0	0
NZ_AKGN01000018.1_cds_WP_002495668.1_115	0	564	+	SE	NZ_AKGN01000018.1_cds_WP_002495668.1_115:0:564	agr_NZ_AKGN01000018.1_cds_WP_002495668.1_115	0	0	0	0	0	1	0	6	0	0	0
NZ_AKGT01000048.1_cds_WP_001829999.1_1591	0	717	+	SE	NZ_AKGT01000048.1_cds_WP_001829999.1_1591:0:717	agr_NZ_AKGT01000048.1_cds_WP_001829999.1_1591	0	0	0	0	0	0	0	0	0	0	0
NZ_AKGT01000048.1_cds_WP_002468352.1_1593	0	141	+	SE	NZ_AKGT01000048.1_cds_WP_002468352.1_1593:0:141	agr_NZ_AKGT01000048.1_cds_WP_002468352.1_1593	0	0	0	0	0	0	0	0	0	0	0
NZ_AKGT01000048.1_cds_WP_002491536.1_1594	0	564	+	SE	NZ_AKGT01000048.1_cds_WP_002491536.1_1594:0:564	agr_NZ_AKGT01000048.1_cds_WP_002491536.1_1594	0	0	0	0	0	0	0	0	0	0	0
NZ_AKGT01000048.1_cds_WP_002499510.1_1592	0	1290	+	SE	NZ_AKGT01000048.1_cds_WP_002499510.1_1592:0:1290	agr_NZ_AKGT01000048.1_cds_WP_002499510.1_1592	0	0	0	0	0	0	0	0	0	0	0
NZ_CP007454.1_cds_WP_000447888.1_1775	0	1284	+	SA	NZ_CP007454.1_cds_WP_000447888.1_1775:0:1284	agr_NZ_CP007454.1_cds_WP_000447888.1_1775	0	0	0	0	0	0	0	0	0	0	0
NZ_CP007454.1_cds_WP_000688492.1_1774	0	717	+	SA	NZ_CP007454.1_cds_WP_000688492.1_1774:0:717	agr_NZ_CP007454.1_cds_WP_000688492.1_1774	0	0	0	0	0	0	0	0	0	0	0
NZ_CP007454.1_cds_WP_001094921.1_1776	0	144	+	SA	NZ_CP007454.1_cds_WP_001094921.1_1776:0:144	agr_NZ_CP007454.1_cds_WP_001094921.1_1776	0	0	0	0	0	0	0	0	0	0	0
NZ_CP007454.1_cds_WP_001105696.1_1777	0	564	+	SA	NZ_CP007454.1_cds_WP_001105696.1_1777:0:564	agr_NZ_CP007454.1_cds_WP_001105696.1_1777	0	0	0	0	0	0	0	0	0	0	0
NZ_CP013137.1_cds_WP_001094303.1_1571	0	141	+	SA	NZ_CP013137.1_cds_WP_001094303.1_1571:0:141	agr_NZ_CP013137.1_cds_WP_001094303.1_1571	0	0	0	0	0	0	0	0	0	0	0
NZ_CP013137.1_cds_WP_001105716.1_1570	0	564	+	SA	NZ_CP013137.1_cds_WP_001105716.1_1570:0:564	agr_NZ_CP013137.1_cds_WP_001105716.1_1570	0	0	0	0	0	0	1	0	0	0	0
NZ_CP013137.1_cds_WP_001807128.1_1572	0	1293	+	SA	NZ_CP013137.1_cds_WP_001807128.1_1572:0:1293	agr_NZ_CP013137.1_cds_WP_001807128.1_1572	0	0	0	0	0	0	0	0	0	0	0
NZ_CP013137.1_cds_WP_058008169.1_1573	0	717	+	SA	NZ_CP013137.1_cds_WP_058008169.1_1573:0:717	agr_NZ_CP013137.1_cds_WP_058008169.1_1573	0	0	0	0	0	0	0	0	0	0	0
NZ_CP035288.1	0	1355	+	SE	NZ_CP035288.1:0:1355	EQW00_00005	13352	3	8655	802	10	43984	54	20529	16713	2575	124
NZ_CP035288.1	1000001	1000465	-	SE	NZ_CP035288.1:1000001:1000465	EQW00_04890	18893	6	14006	1004	19	54898	52	28266	20337	2732	11
NZ_CP035288.1	1000606	1000821	+	SE	NZ_CP035288.1:1000606:1000821	EQW00_04895	1052	0	496	43	0	4348	5	2169	1617	325	0
NZ_CP035288.1	1000823	1002064	+	SE	NZ_CP035288.1:1000823:1002064	EQW00_04900	18258	9	8642	1077	3	31349	19	15019	11792	2293	6
NZ_CP035288.1	1002144	1002674	+	SE	NZ_CP035288.1:1002144:1002674	EQW00_04905	12095	1	6566	615	8	42904	41	19560	15512	2629	2
NZ_CP035288.1	1002811	1003950	-	SE	NZ_CP035288.1:1002811:1003950	EQW00_04910	9643	0	4546	307	2	12115	8	5312	4819	458	4
NZ_CP035288.1	1004112	1004273	+	SE	NZ_CP035288.1:1004112:1004273	EQW00_04915	578	0	322	19	0	677	1	379	292	25	0
NZ_CP035288.1	1004631	1005149	+	SE	NZ_CP035288.1:1004631:1005149	EQW00_04925	140541	18	68801	5518	17	73262	77	36648	24346	3204	85
NZ_CP035288.1	100490	102184	-	SE	NZ_CP035288.1:100490:102184	EQW00_00480	0	0	0	0	0	0	0	0	0	0	0
NZ_CP035288.1	1005470	1006279	+	SE	NZ_CP035288.1:1005470:1006279	EQW00_04930	2133	0	1751	85	3	3187	5	1836	914	112	0
NZ_CP035288.1	1006557	1007360	+	SE	NZ_CP035288.1:1006557:1007360	EQW00_04935	1714	0	832	42	2	10337	19	5168	3229	497	2
NZ_CP035288.1	1007353	1007667	+	SE	NZ_CP035288.1:1007353:1007667	EQW00_04940	2245	0	992	102	1	3530	6	1914	956	175	0
NZ_CP035288.1	1007683	1009200	+	SE	NZ_CP035288.1:1007683:1009200	EQW00_04945	6502	2	3546	346	9	26660	26	11282	8454	1459	2
NZ_CP035288.1	1009209	1010039	+	SE	NZ_CP035288.1:1009209:1010039	EQW00_04950	1890	0	934	113	5	6517	2	2769	2574	333	14
NZ_CP035288.1	1010225	1011199	-	SE	NZ_CP035288.1:1010225:1011199	EQW00_04955	4111	0	2343	235	2	7972	11	3418	3192	486	0
NZ_CP035288.1	1011380	1012423	+	SE	NZ_CP035288.1:1011380:1012423	EQW00_04960	1676	1	1112	90	1	2197	2	975	993	92	1
NZ_CP035288.1	1012530	1013072	+	SE	NZ_CP035288.1:1012530:1013072	EQW00_04965	2751	2	1804	101	0	1818	0	899	905	106	0
NZ_CP035288.1	1013314	1015050	+	SE	NZ_CP035288.1:1013314:1015050	EQW00_04970	6876	3	3545	253	1	12616	10	5600	4649	598	236
NZ_CP035288.1	1015210	1016304	-	SE	NZ_CP035288.1:1015210:1016304	EQW00_04975	5047	5	2789	311	4	27156	21	11747	11500	1842	7
NZ_CP035288.1	1016611	1017900	-	SE	NZ_CP035288.1:1016611:1017900	EQW00_04980	14201	2	7509	825	2	13562	11	6371	5501	899	2
NZ_CP035288.1	1017981	1018439	+	SE	NZ_CP035288.1:1017981:1018439	EQW00_04985	1902	3	874	110	0	5122	4	2275	1918	323	0
NZ_CP035288.1	1018442	1019392	+	SE	NZ_CP035288.1:1018442:1019392	EQW00_04990	7064	4	3223	400	3	9318	8	4092	3101	549	0
NZ_CP035288.1	1019488	1019940	+	SE	NZ_CP035288.1:1019488:1019940	EQW00_04995	11985	2	7256	493	6	35652	32	16248	14331	1340	1
NZ_CP035288.1	102605	104026	+	SE	NZ_CP035288.1:102605:104026	EQW00_00485	0	0	0	0	0	0	0	0	0	0	0
NZ_CP035288.1	1028446	1029294	+	SE	NZ_CP035288.1:1028446:1029294	EQW00_05145	5767	0	2571	50	0	7186	4	3542	2917	79	0
NZ_CP035288.1	1029520	1030578	+	SE	NZ_CP035288.1:1029520:1030578	EQW00_05150	13197	6	5921	568	2	8983	3	4113	3041	495	1
NZ_CP035288.1	1030817	1032274	+	SE	NZ_CP035288.1:1030817:1032274	EQW00_05155	857	0	350	40	0	500	0	272	70	28	0
NZ_CP035288.1	1032267	1032989	+	SE	NZ_CP035288.1:1032267:1032989	EQW00_05160	903	0	461	49	0	1481	1	801	682	142	0
NZ_CP035288.1	1033504	1033641	+	SE	NZ_CP035288.1:1033504:1033641	EQW00_RS12360	3	0	3	1	0	8	0	1	1	0	0
NZ_CP035288.1	1033851	1034981	+	SE	NZ_CP035288.1:1033851:1034981	EQW00_05165	8255	4	3909	278	2	10404	6	4569	4476	395	0
NZ_CP035288.1	1034978	1035448	+	SE	NZ_CP035288.1:1034978:1035448	EQW00_05170	3428	0	2152	188	2	8060	7	3449	2554	304	0
NZ_CP035288.1	1035606	1036205	+	SE	NZ_CP035288.1:1035606:1036205	EQW00_05175	64688	8	34826	2678	17	79433	86	39983	27917	3874	14
NZ_CP035288.1	1036229	1036408	+	SE	NZ_CP035288.1:1036229:1036408	EQW00_05180	22434	0	15120	1029	5	16620	11	8547	5764	749	7
NZ_CP035288.1	1036564	1036968	+	SE	NZ_CP035288.1:1036564:1036968	EQW00_05185	2890	0	1061	93	0	2221	0	940	896	88	0
NZ_CP035288.1	1037153	1038538	+	SE	NZ_CP035288.1:1037153:1038538	EQW00_05190	7413	0	4006	422	5	13601	14	6885	5918	1394	1
NZ_CP035288.1	1038899	1039723	-	SE	NZ_CP035288.1:1038899:1039723	EQW00_05195	5066	1	3494	241	12	50008	35	21122	17361	2587	27
NZ_CP035288.1	1039882	1041015	+	SE	NZ_CP035288.1:1039882:1041015	EQW00_05200	956	0	554	34	1	4599	5	1939	1762	120	1
NZ_CP035288.1	1041008	1041631	+	SE	NZ_CP035288.1:1041008:1041631	EQW00_05205	931	0	533	39	2	3727	8	1677	1400	126	1
NZ_CP035288.1	1041902	1042366	+	SE	NZ_CP035288.1:1041902:1042366	EQW00_05210	4245	1	2166	83	2	6358	3	2815	2005	95	1
NZ_CP035288.1	104254	104916	+	SE	NZ_CP035288.1:104254:104916	EQW00_00490	0	0	0	0	0	0	0	0	0	0	0
NZ_CP035288.1	1042548	1043678	+	SE	NZ_CP035288.1:1042548:1043678	EQW00_05215	1428	0	782	25	0	4101	3	1945	1147	97	0
NZ_CP035288.1	1043751	1044095	+	SE	NZ_CP035288.1:1043751:1044095	EQW00_05220	6470	0	3960	377	1	6939	5	3282	2792	461	1
NZ_CP035288.1	1044366	1045562	+	SE	NZ_CP035288.1:1044366:1045562	EQW00_05225	10026	2	6161	467	10	16911	8	8262	6393	917	0
NZ_CP035288.1	1045552	1048491	+	SE	NZ_CP035288.1:1045552:1048491	EQW00_05230	27803	8	15152	1501	22	87664	64	41273	32492	5312	13
NZ_CP035288.1	1048488	1049429	+	SE	NZ_CP035288.1:1048488:1049429	EQW00_05235	23202	1	10851	1071	7	26164	27	12028	10380	1564	4
NZ_CP035288.1	1049601	1049705	+	SE	NZ_CP035288.1:1049601:1049705	EQW00_05240	3472	0	1246	85	0	33	0	15	2	0	0
NZ_CP035288.1	1049855	1050832	-	SE	NZ_CP035288.1:1049855:1050832	EQW00_05245	13859	2	7759	892	7	34942	50	17815	13753	2803	5
NZ_CP035288.1	1051035	1051595	-	SE	NZ_CP035288.1:1051035:1051595	EQW00_05250	2377	0	1044	80	1	5042	3	2268	2216	160	0
NZ_CP035288.1	1051761	1052132	-	SE	NZ_CP035288.1:1051761:1052132	EQW00_05255	12988	1	6914	873	5	26450	23	12869	10763	1767	20
NZ_CP035288.1	1052209	1052634	-	SE	NZ_CP035288.1:1052209:1052634	EQW00_05260	4490	0	2195	241	5	11236	14	5935	4316	869	2
NZ_CP035288.1	1052764	1053504	+	SE	NZ_CP035288.1:1052764:1053504	EQW00_05265	4863	1	2619	239	5	8234	11	3879	3653	618	0
NZ_CP035288.1	1053497	1054720	+	SE	NZ_CP035288.1:1053497:1054720	EQW00_05270	7309	1	3830	356	9	20525	21	9009	7303	1180	9
NZ_CP035288.1	105424	106098	-	SE	NZ_CP035288.1:105424:106098	EQW00_00495	0	0	0	0	0	0	0	0	0	0	0
NZ_CP035288.1	1054779	1055396	+	SE	NZ_CP035288.1:1054779:1055396	EQW00_05275	4254	0	2206	242	2	3702	5	1821	1326	201	1
NZ_CP035288.1	1055958	1056461	-	SE	NZ_CP035288.1:1055958:1056461	EQW00_05280	8944	3	4844	551	14	43517	23	19130	16445	2773	73
NZ_CP035288.1	1056754	1057815	+	SE	NZ_CP035288.1:1056754:1057815	EQW00_05285	4910	0	3282	320	1	13207	23	5539	4562	664	0
NZ_CP035288.1	1057892	1058815	+	SE	NZ_CP035288.1:1057892:1058815	EQW00_05290	8008	1	3914	362	3	20267	14	9406	7117	1006	15
NZ_CP035288.1	1058959	1060356	+	SE	NZ_CP035288.1:1058959:1060356	EQW00_05295	3709	0	2142	217	1	6806	6	3087	2083	477	1
NZ_CP035288.1	1060492	1061046	+	SE	NZ_CP035288.1:1060492:1061046	EQW00_05300	2033	0	1128	89	1	1253	1	699	333	113	0
NZ_CP035288.1	1062311	1062805	-	SE	NZ_CP035288.1:1062311:1062805	EQW00_05350	0	0	0	0	0	0	0	0	0	0	0
NZ_CP035288.1	1062964	1063176	+	SE	NZ_CP035288.1:1062964:1063176	EQW00_05355	0	0	0	0	0	0	0	0	0	0	0
NZ_CP035288.1	1063556	1064290	-	SE	NZ_CP035288.1:1063556:1064290	EQW00_05360	0	0	0	1	0	0	0	0	0	0	0
NZ_CP035288.1	106381	107727	+	SE	NZ_CP035288.1:106381:107727	EQW00_00500	0	0	0	0	0	0	0	0	0	0	0
NZ_CP035288.1	1064817	1065104	-	SE	NZ_CP035288.1:1064817:1065104	EQW00_05375	63	0	35	0	0	314	0	187	167	6	0
NZ_CP035288.1	1065266	1065931	-	SE	NZ_CP035288.1:1065266:1065931	EQW00_05380	190	0	129	10	0	514	0	255	239	16	0
NZ_CP035288.1	1067182	1068606	+	SE	NZ_CP035288.1:1067182:1068606	EQW00_05395	1954	2	1198	112	2	7069	4	3178	2686	272	0
NZ_CP035288.1	1068596	1069597	+	SE	NZ_CP035288.1:1068596:1069597	EQW00_05400	2580	0	1301	121	1	3447	6	1617	1031	180	0
NZ_CP035288.1	1069594	1069842	-	SE	NZ_CP035288.1:1069594:1069842	EQW00_05405	2185	0	1229	147	1	1949	0	1236	556	86	0
NZ_CP035288.1	1069913	1070380	+	SE	NZ_CP035288.1:1069913:1070380	EQW00_05410	1119	0	844	62	0	940	2	531	477	34	0
NZ_CP035288.1	1070367	1071152	+	SE	NZ_CP035288.1:1070367:1071152	EQW00_05415	1360	0	789	54	0	1574	1	622	595	98	0
NZ_CP035288.1	1071383	1072975	-	SE	NZ_CP035288.1:1071383:1072975	EQW00_05420	3913	0	1746	203	3	4020	6	1817	1703	227	10
NZ_CP035288.1	1073345	1074544	+	SE	NZ_CP035288.1:1073345:1074544	EQW00_05425	25349	8	14725	1053	17	82085	88	39587	27931	4176	32
NZ_CP035288.1	1074647	1075555	+	SE	NZ_CP035288.1:1074647:1075555	EQW00_05430	18046	12	9902	768	16	75444	62	33048	27715	3063	6
NZ_CP035288.1	1075736	1076572	+	SE	NZ_CP035288.1:1075736:1076572	EQW00_05435	14796	7	8415	673	1	33306	22	15309	13273	1643	2
NZ_CP035288.1	1076875	1077012	+	SE	NZ_CP035288.1:1076875:1077012	EQW00_RS12365	0	0	0	0	0	0	0	0	0	0	0
NZ_CP035288.1	1077242	1078441	-	SE	NZ_CP035288.1:1077242:1078441	EQW00_05440	0	0	0	0	0	0	0	0	0	0	0
NZ_CP035288.1	1078899	1079252	-	SE	NZ_CP035288.1:1078899:1079252	EQW00_05445	9192	1	3649	394	0	10202	8	4485	3481	422	1
NZ_CP035288.1	1079249	1079614	-	SE	NZ_CP035288.1:1079249:1079614	EQW00_05450	2001	1	1006	86	0	3126	2	1346	1168	116	0
NZ_CP035288.1	1079653	1079961	-	SE	NZ_CP035288.1:1079653:1079961	EQW00_05455	710	0	352	33	0	1707	1	625	590	48	1
NZ_CP035288.1	1080238	1080951	+	SE	NZ_CP035288.1:1080238:1080951	EQW00_05460	17161	3	9814	1145	2	17124	20	7963	6119	1258	16
NZ_CP035288.1	108027	108434	+	SE	NZ_CP035288.1:108027:108434	EQW00_00505	0	0	0	0	0	0	0	0	0	0	0
NZ_CP035288.1	1081091	1081534	+	SE	NZ_CP035288.1:1081091:1081534	EQW00_05465	185	0	102	15	0	282	0	148	107	11	0
NZ_CP035288.1	1081521	1081964	-	SE	NZ_CP035288.1:1081521:1081964	EQW00_05470	71	0	36	5	0	342	1	170	63	19	0
NZ_CP035288.1	1081970	1082449	-	SE	NZ_CP035288.1:1081970:1082449	EQW00_05475	124	0	72	2	1	597	1	260	149	32	0
NZ_CP035288.1	1082657	1082872	+	SE	NZ_CP035288.1:1082657:1082872	EQW00_05485	454	0	244	15	0	1902	5	959	706	69	0
NZ_CP035288.1	1083250	1084101	+	SE	NZ_CP035288.1:1083250:1084101	EQW00_05490	16013	3	9043	801	6	13926	23	6876	4956	623	6
NZ_CP035288.1	1084449	1085933	+	SE	NZ_CP035288.1:1084449:1085933	EQW00_05495	12631	2	6314	453	6	28500	34	12602	11905	1477	18
NZ_CP035288.1	108451	108804	+	SE	NZ_CP035288.1:108451:108804	EQW00_00510	0	0	0	0	0	0	0	0	0	0	0
NZ_CP035288.1	1086370	1087413	+	SE	NZ_CP035288.1:1086370:1087413	EQW00_05500	12303	4	6444	592	4	24734	22	10345	9139	1301	3
NZ_CP035288.1	1087420	1088052	+	SE	NZ_CP035288.1:1087420:1088052	EQW00_05505	4837	2	2702	218	2	10217	8	4264	3745	466	4
NZ_CP035288.1	108801	109481	+	SE	NZ_CP035288.1:108801:109481	EQW00_00515	0	0	0	0	0	0	0	0	0	0	0
NZ_CP035288.1	1088065	1089246	+	SE	NZ_CP035288.1:1088065:1089246	EQW00_05510	19979	2	9151	803	2	9751	11	4775	3257	484	0
NZ_CP035288.1	1089259	1089720	+	SE	NZ_CP035288.1:1089259:1089720	EQW00_05515	5357	0	2819	254	3	1170	0	575	497	44	0
NZ_CP035288.1	1089977	1090978	-	SE	NZ_CP035288.1:1089977:1090978	EQW00_05520	413	0	247	21	0	1340	0	622	671	67	0
NZ_CP035288.1	1091221	1092048	+	SE	NZ_CP035288.1:1091221:1092048	EQW00_05525	1470	0	1099	99	0	1066	0	589	237	41	3
NZ_CP035288.1	1092538	1092939	+	SE	NZ_CP035288.1:1092538:1092939	EQW00_05530	3395	1	1227	125	0	3461	3	1376	1470	189	0
NZ_CP035288.1	1093176	1093739	-	SE	NZ_CP035288.1:1093176:1093739	EQW00_05535	6381	1	2580	253	1	10730	11	4565	4149	615	0
NZ_CP035288.1	1093736	1094689	-	SE	NZ_CP035288.1:1093736:1094689	EQW00_05540	12302	2	6972	561	1	6424	6	2904	2277	350	2
NZ_CP035288.1	1094796	1096010	+	SE	NZ_CP035288.1:1094796:1096010	EQW00_05545	14552	2	7045	459	3	4909	5	2256	1910	146	0
NZ_CP035288.1	1096299	1098716	+	SE	NZ_CP035288.1:1096299:1098716	EQW00_05550	43428	7	26359	2124	3	34208	31	15911	11499	1777	0
NZ_CP035288.1	1098742	1099053	+	SE	NZ_CP035288.1:1098742:1099053	EQW00_05555	2049	0	1320	115	0	1902	0	1004	660	65	0
NZ_CP035288.1	1099458	1110536	+	SE	NZ_CP035288.1:1099458:1110536	EQW00_05560	26143	2	15269	892	17	75265	86	36973	27830	3237	18
NZ_CP035288.1	110012	111655	+	SE	NZ_CP035288.1:110012:111655	EQW00_00525	0	0	0	0	0	0	0	0	0	0	0
NZ_CP035288.1	1110908	1112170	-	SE	NZ_CP035288.1:1110908:1112170	EQW00_05565	3997	1	1745	169	4	5091	6	2598	1932	132	1
NZ_CP035288.1	1112443	1114104	+	SE	NZ_CP035288.1:1112443:1114104	EQW00_05570	15158	6	6497	620	1	12769	9	5969	4608	584	0
NZ_CP035288.1	1114101	1114793	+	SE	NZ_CP035288.1:1114101:1114793	EQW00_05575	12604	2	5841	537	2	8044	3	4267	3181	366	0
NZ_CP035288.1	1114811	1115239	+	SE	NZ_CP035288.1:1114811:1115239	EQW00_05580	7615	4	7041	318	6	19533	20	10661	8676	1026	17
NZ_CP035288.1	1115547	1116956	+	SE	NZ_CP035288.1:1115547:1116956	EQW00_05585	21443	4	12375	1401	13	25669	29	12424	9986	1828	32
NZ_CP035288.1	1116960	1117808	+	SE	NZ_CP035288.1:1116960:1117808	EQW00_05590	12322	1	6737	898	0	7711	5	3613	2484	597	0
NZ_CP035288.1	111737	112387	+	SE	NZ_CP035288.1:111737:112387	EQW00_00530	0	0	0	0	0	0	0	0	0	0	0
NZ_CP035288.1	1118195	1118986	+	SE	NZ_CP035288.1:1118195:1118986	EQW00_05595	16136	4	9422	800	9	37720	36	18882	15469	1910	7
NZ_CP035288.1	1119000	1119647	+	SE	NZ_CP035288.1:1119000:1119647	EQW00_05600	13678	4	6653	593	2	14818	5	6807	5654	792	3
NZ_CP035288.1	1119809	1120123	-	SE	NZ_CP035288.1:1119809:1120123	EQW00_05605	555	0	280	25	1	809	3	294	512	29	0
NZ_CP035288.1	1120208	1121293	+	SE	NZ_CP035288.1:1120208:1121293	EQW00_05610	12266	0	6295	704	0	6831	13	3281	2573	365	0
NZ_CP035288.1	1121299	1121610	+	SE	NZ_CP035288.1:1121299:1121610	EQW00_05615	1578	0	975	101	1	5331	10	2502	2071	388	0
NZ_CP035288.1	1121748	1122602	+	SE	NZ_CP035288.1:1121748:1122602	EQW00_05620	8554	0	4980	315	6	11306	4	5719	4247	461	0
NZ_CP035288.1	1122625	1123221	+	SE	NZ_CP035288.1:1122625:1123221	EQW00_05625	12754	3	5256	396	0	12629	8	6360	5154	447	1
NZ_CP035288.1	1123242	1126751	+	SE	NZ_CP035288.1:1123242:1126751	EQW00_05630	31970	12	19156	1240	37	134038	131	62965	51562	5602	12
NZ_CP035288.1	112582	113097	-	SE	NZ_CP035288.1:112582:113097	EQW00_00540	0	0	0	0	0	0	0	0	0	0	0
NZ_CP035288.1	1126772	1128085	+	SE	NZ_CP035288.1:1126772:1128085	EQW00_05635	17474	6	11552	781	8	38080	38	17459	12572	1861	5
NZ_CP035288.1	1128160	1128651	+	SE	NZ_CP035288.1:1128160:1128651	EQW00_05640	102061	17	54868	4571	27	86359	68	40511	32170	4203	13
NZ_CP035288.1	1128729	1129952	+	SE	NZ_CP035288.1:1128729:1129952	EQW00_05645	80866	9	47586	3156	18	93055	104	47382	38585	4258	109
NZ_CP035288.1	11291	12577	+	SE	NZ_CP035288.1:11291:12577	EQW00_00040	22760	4	12811	1716	23	100296	91	48126	40107	9261	132
NZ_CP035288.1	1130387	1131478	+	SE	NZ_CP035288.1:1130387:1131478	EQW00_05650	6626	0	3729	273	0	3001	3	1564	1114	302	1
NZ_CP035288.1	1131734	1132723	+	SE	NZ_CP035288.1:1131734:1132723	EQW00_05655	4849	2	2726	494	1	8152	8	4002	4078	892	0
NZ_CP035288.1	113285	113542	+	SE	NZ_CP035288.1:113285:113542	EQW00_00545	0	0	0	0	0	0	0	0	0	0	0
NZ_CP035288.1	1133143	1134810	+	SE	NZ_CP035288.1:1133143:1134810	EQW00_05660	28062	8	14621	1639	13	53146	45	24912	18658	3044	10
NZ_CP035288.1	1134900	1135805	-	SE	NZ_CP035288.1:1134900:1135805	EQW00_05665	6202	0	3302	384	1	14641	9	6340	5328	774	22
NZ_CP035288.1	1136209	1137474	+	SE	NZ_CP035288.1:1136209:1137474	EQW00_05670	8770	0	4980	491	2	18452	16	7631	6114	1039	8
NZ_CP035288.1	113654	113848	+	SE	NZ_CP035288.1:113654:113848	EQW00_00550	0	0	0	0	0	0	0	0	0	0	0
NZ_CP035288.1	1137665	1138903	-	SE	NZ_CP035288.1:1137665:1138903	EQW00_05675	15298	0	9726	644	7	29295	51	13808	10213	1352	7
NZ_CP035288.1	113914	114588	-	SE	NZ_CP035288.1:113914:114588	EQW00_00555	0	0	0	0	0	0	0	0	0	0	0
NZ_CP035288.1	1139183	1139806	+	SE	NZ_CP035288.1:1139183:1139806	EQW00_05680	6276	0	4077	391	2	7359	5	3605	3465	348	0
NZ_CP035288.1	1140016	1141488	+	SE	NZ_CP035288.1:1140016:1141488	EQW00_05685	2338	0	1203	111	0	1119	0	725	311	70	1
NZ_CP035288.1	1141584	1142708	+	SE	NZ_CP035288.1:1141584:1142708	EQW00_05690	2044	0	1490	166	0	11167	10	4593	4122	762	11
NZ_CP035288.1	1142788	1144383	-	SE	NZ_CP035288.1:1142788:1144383	EQW00_05695	5875	0	2696	327	1	11764	8	5508	4056	646	1
NZ_CP035288.1	1144373	1145536	-	SE	NZ_CP035288.1:1144373:1145536	EQW00_05700	1140	0	554	96	2	3646	8	1715	1862	267	0
NZ_CP035288.1	1145663	1146103	-	SE	NZ_CP035288.1:1145663:1146103	EQW00_05705	324	0	225	30	0	452	0	242	280	50	0
NZ_CP035288.1	1146181	1146927	+	SE	NZ_CP035288.1:1146181:1146927	EQW00_05710	1709	0	1013	62	1	2377	1	1122	1199	160	0
NZ_CP035288.1	1147197	1147799	-	SE	NZ_CP035288.1:1147197:1147799	EQW00_05715	47472	7	31431	1633	10	62210	57	26128	23364	1875	62
NZ_CP035288.1	114788	115417	+	SE	NZ_CP035288.1:114788:115417	EQW00_00560	0	0	0	0	0	0	0	0	0	0	0
NZ_CP035288.1	1148020	1148490	-	SE	NZ_CP035288.1:1148020:1148490	EQW00_05725	5240	0	2052	341	2	9047	5	3919	3591	825	1
NZ_CP035288.1	1148625	1150319	+	SE	NZ_CP035288.1:1148625:1150319	EQW00_05730	18277	5	10944	905	10	60508	59	28160	22499	3226	169
NZ_CP035288.1	1150649	1151788	+	SE	NZ_CP035288.1:1150649:1151788	EQW00_05735	3662	0	1853	151	3	5822	6	2840	2195	203	0
NZ_CP035288.1	1151788	1153011	+	SE	NZ_CP035288.1:1151788:1153011	EQW00_05740	4933	1	2683	189	2	5496	4	2446	2027	195	0
NZ_CP035288.1	1153051	1153815	+	SE	NZ_CP035288.1:1153051:1153815	EQW00_05745	4632	0	2181	176	0	2032	0	888	1147	50	0
NZ_CP035288.1	1154058	1154552	+	SE	NZ_CP035288.1:1154058:1154552	EQW00_05750	7399	1	4415	506	1	10850	12	5175	4268	854	35
NZ_CP035288.1	115432	115674	+	SE	NZ_CP035288.1:115432:115674	EQW00_00565	0	0	0	0	0	0	0	0	0	0	0
NZ_CP035288.1	1154681	1155628	+	SE	NZ_CP035288.1:1154681:1155628	EQW00_05755	7331	5	4753	540	0	2850	5	1520	1270	159	1
NZ_CP035288.1	1155717	1156970	+	SE	NZ_CP035288.1:1155717:1156970	EQW00_05760	11879	0	7228	1770	6	23937	26	11081	8775	3650	7
NZ_CP035288.1	1157166	1157303	-	SE	NZ_CP035288.1:1157166:1157303	EQW00_RS12370	0	0	0	0	0	0	0	0	0	0	0
NZ_CP035288.1	1157616	1158116	-	SE	NZ_CP035288.1:1157616:1158116	EQW00_05765	7591	0	4192	955	3	11010	5	4927	4807	1661	5
NZ_CP035288.1	1158264	1159379	+	SE	NZ_CP035288.1:1158264:1159379	EQW00_05770	43714	12	21838	3336	7	20754	22	10413	9120	1923	6
NZ_CP035288.1	1159443	1160498	-	SE	NZ_CP035288.1:1159443:1160498	EQW00_05775	6449	3	3961	349	2	15650	17	7929	6892	1145	3
NZ_CP035288.1	1160670	1161359	+	SE	NZ_CP035288.1:1160670:1161359	EQW00_05780	23509	1	17437	1309	0	7394	12	4173	2057	496	0
NZ_CP035288.1	116073	116924	+	SE	NZ_CP035288.1:116073:116924	EQW00_00570	0	0	0	0	0	0	0	0	0	0	0
NZ_CP035288.1	1161660	1162073	-	SE	NZ_CP035288.1:1161660:1162073	EQW00_05785	6525	0	4760	556	2	3816	2	2052	1731	263	0
NZ_CP035288.1	1162271	1163569	+	SE	NZ_CP035288.1:1162271:1163569	EQW00_05790	5423	0	3132	269	1	13916	10	6570	5751	835	2
NZ_CP035288.1	1163603	1164541	+	SE	NZ_CP035288.1:1163603:1164541	EQW00_05795	4693	1	2610	266	4	15525	9	7037	5794	936	1
NZ_CP035288.1	1164565	1167762	+	SE	NZ_CP035288.1:1164565:1167762	EQW00_05800	22027	2	11552	1295	7	51144	49	23361	19743	3015	18
NZ_CP035288.1	1168066	1169295	+	SE	NZ_CP035288.1:1168066:1169295	EQW00_05805	16414	1	8077	630	7	15749	14	7444	6561	617	4
NZ_CP035288.1	1169394	1170251	+	SE	NZ_CP035288.1:1169394:1170251	EQW00_05810	13076	3	5737	416	3	13099	5	5821	5300	491	0
NZ_CP035288.1	117024	117953	-	SE	NZ_CP035288.1:117024:117953	EQW00_00575	0	0	0	0	0	0	0	0	0	0	0
NZ_CP035288.1	1170251	1171195	+	SE	NZ_CP035288.1:1170251:1171195	EQW00_05815	13139	4	6817	473	3	11855	13	5626	4272	531	1
NZ_CP035288.1	1171373	1172341	+	SE	NZ_CP035288.1:1171373:1172341	EQW00_05820	46417	6	22954	3222	8	28257	28	14779	8622	1942	290
NZ_CP035288.1	1172365	1174122	+	SE	NZ_CP035288.1:1172365:1174122	EQW00_05825	98240	14	45238	7375	37	122538	87	56681	46289	10837	181
NZ_CP035288.1	1174503	1175861	-	SE	NZ_CP035288.1:1174503:1175861	EQW00_05830	59578	10	30746	3391	30	92970	88	43203	34651	5907	11
NZ_CP035288.1	1176209	1177330	+	SE	NZ_CP035288.1:1176209:1177330	EQW00_05835	25603	3	12411	822	5	27194	27	13023	9352	1041	0
NZ_CP035288.1	1177373	1178641	+	SE	NZ_CP035288.1:1177373:1178641	EQW00_05840	37656	2	21007	1568	8	39490	33	20526	16317	1895	16
NZ_CP035288.1	1178957	1179667	+	SE	NZ_CP035288.1:1178957:1179667	EQW00_05845	3553	0	1917	252	0	3544	2	1626	966	231	0
NZ_CP035288.1	1179667	1181364	+	SE	NZ_CP035288.1:1179667:1181364	EQW00_05850	4074	3	2100	267	6	13991	6	6098	5526	922	0
NZ_CP035288.1	117973	118971	-	SE	NZ_CP035288.1:117973:118971	EQW00_00580	0	0	0	0	0	0	0	0	0	0	0
NZ_CP035288.1	1181659	1184289	+	SE	NZ_CP035288.1:1181659:1184289	EQW00_05855	13114	4	7402	765	10	43951	36	21335	16597	3187	1
NZ_CP035288.1	1184305	1185177	+	SE	NZ_CP035288.1:1184305:1185177	EQW00_05860	7392	0	3930	394	1	8103	7	3673	3433	533	6
NZ_CP035288.1	1185193	1185804	+	SE	NZ_CP035288.1:1185193:1185804	EQW00_05865	6921	4	5582	343	2	5603	6	3050	2635	360	0
NZ_CP035288.1	1186648	1187673	+	SE	NZ_CP035288.1:1186648:1187673	EQW00_05875	583	0	319	34	1	655	1	353	175	60	0
NZ_CP035288.1	1188193	1188663	+	SE	NZ_CP035288.1:1188193:1188663	EQW00_05885	2295	0	1261	111	3	3972	2	2005	1260	282	0
NZ_CP035288.1	1188664	1190034	+	SE	NZ_CP035288.1:1188664:1190034	EQW00_05890	4354	0	2456	226	7	24583	12	11554	9354	1560	1
NZ_CP035288.1	1190034	1190954	+	SE	NZ_CP035288.1:1190034:1190954	EQW00_05895	5781	2	2890	278	7	5804	5	3295	2312	411	0
NZ_CP035288.1	119009	119698	-	SE	NZ_CP035288.1:119009:119698	EQW00_00585	0	0	0	0	0	0	0	0	0	0	0
NZ_CP035288.1	1191307	1193244	+	SE	NZ_CP035288.1:1191307:1193244	EQW00_05900	37148	1	21612	1920	19	86196	84	41706	32656	5423	10
NZ_CP035288.1	1193673	1195175	+	SE	NZ_CP035288.1:1193673:1195175	EQW00_05905	22212	5	10725	1294	1	18192	12	7589	6509	936	8
NZ_CP035288.1	1195383	1195910	+	SE	NZ_CP035288.1:1195383:1195910	EQW00_05910	79180	20	45978	2237	49	221611	210	108854	82779	6726	188
NZ_CP035288.1	1195938	1196138	+	SE	NZ_CP035288.1:1195938:1196138	EQW00_05915	16722	4	15449	613	10	24774	28	14589	11103	791	41
NZ_CP035288.1	1196190	1196546	+	SE	NZ_CP035288.1:1196190:1196546	EQW00_05920	22395	5	17051	728	5	10997	6	5358	4400	391	0
NZ_CP035288.1	1196964	1197575	+	SE	NZ_CP035288.1:1196964:1197575	EQW00_05925	4412	0	2452	238	0	2059	4	1072	636	145	0
NZ_CP035288.1	119740	121161	-	SE	NZ_CP035288.1:119740:121161	EQW00_00590	0	0	0	0	0	0	0	2	0	0	0
NZ_CP035288.1	1197592	1198515	+	SE	NZ_CP035288.1:1197592:1198515	EQW00_05930	6784	1	3212	281	2	12126	14	5559	4247	657	2
NZ_CP035288.1	1198676	1199977	+	SE	NZ_CP035288.1:1198676:1199977	EQW00_05935	131084	18	64923	4536	39	138334	134	69037	52286	5661	201
NZ_CP035288.1	1200264	1201526	+	SE	NZ_CP035288.1:1200264:1201526	EQW00_05940	47225	5	25401	1699	19	75316	76	35864	28386	3298	148
NZ_CP035288.1	1201638	1202225	+	SE	NZ_CP035288.1:1201638:1202225	EQW00_05945	1674	1	1092	90	1	2959	3	1344	1098	164	0
NZ_CP035288.1	1202395	1203741	+	SE	NZ_CP035288.1:1202395:1203741	EQW00_05950	13225	1	7719	742	3	16446	15	7743	5387	855	1
NZ_CP035288.1	1203763	1204575	+	SE	NZ_CP035288.1:1203763:1204575	EQW00_05955	1550	4	882	97	1	7493	7	3108	3290	385	3
NZ_CP035288.1	1204629	1205555	+	SE	NZ_CP035288.1:1204629:1205555	EQW00_05960	5855	1	2845	318	4	11889	3	5151	3778	484	0
NZ_CP035288.1	1205589	1206269	+	SE	NZ_CP035288.1:1205589:1206269	EQW00_05965	4742	0	2732	227	0	1423	3	704	691	31	0
NZ_CP035288.1	1206259	1207233	+	SE	NZ_CP035288.1:1206259:1207233	EQW00_05970	12726	3	6318	550	3	12865	12	6130	4203	580	43
NZ_CP035288.1	1207257	1208540	+	SE	NZ_CP035288.1:1207257:1208540	EQW00_05975	13320	3	7713	591	2	7053	12	3838	2544	461	0
NZ_CP035288.1	1208889	1209956	+	SE	NZ_CP035288.1:1208889:1209956	EQW00_05980	1138	0	587	46	1	2417	2	1019	1186	99	0
NZ_CP035288.1	1210123	1210683	-	SE	NZ_CP035288.1:1210123:1210683	EQW00_05985	1478	0	771	52	0	1895	0	861	722	92	0
NZ_CP035288.1	1211026	1213656	+	SE	NZ_CP035288.1:1211026:1213656	EQW00_05990	44493	5	23780	2153	22	92363	103	42027	34444	4933	169
NZ_CP035288.1	121247	122482	-	SE	NZ_CP035288.1:121247:122482	EQW00_00595	0	0	0	0	0	0	0	0	0	0	0
NZ_CP035288.1	1213667	1214932	+	SE	NZ_CP035288.1:1213667:1214932	EQW00_05995	17900	4	10346	877	3	10531	20	5083	3144	702	2
NZ_CP035288.1	1215116	1215826	+	SE	NZ_CP035288.1:1215116:1215826	EQW00_06000	835	0	291	21	0	888	2	430	277	56	1
NZ_CP035288.1	1215823	1216503	+	SE	NZ_CP035288.1:1215823:1216503	EQW00_06005	664	0	319	22	1	1825	0	734	489	28	0
NZ_CP035288.1	1216567	1216746	-	SE	NZ_CP035288.1:1216567:1216746	EQW00_06010	645	0	190	13	0	444	0	222	75	3	0
NZ_CP035288.1	1216911	1217396	+	SE	NZ_CP035288.1:1216911:1217396	EQW00_06015	1308	0	770	21	2	9296	8	4504	3244	285	0
NZ_CP035288.1	1217480	1217620	+	SE	NZ_CP035288.1:1217480:1217620	EQW00_06020	497	0	475	14	0	262	0	104	129	19	0
NZ_CP035288.1	1218027	1218866	+	SE	NZ_CP035288.1:1218027:1218866	EQW00_06025	11794	6	5019	485	7	16438	9	6803	7069	783	2
NZ_CP035288.1	1218866	1219387	+	SE	NZ_CP035288.1:1218866:1219387	EQW00_06030	4160	1	1862	186	0	3098	4	1400	930	96	1
NZ_CP035288.1	1219509	1219817	+	SE	NZ_CP035288.1:1219509:1219817	EQW00_06035	23764	3	20104	872	21	79013	69	39449	29554	3095	68
NZ_CP035288.1	1219822	1220142	+	SE	NZ_CP035288.1:1219822:1220142	EQW00_06040	34455	5	24657	1220	19	138329	121	69605	49739	5155	76
NZ_CP035288.1	1220154	1220438	+	SE	NZ_CP035288.1:1220154:1220438	EQW00_06045	45503	6	24792	1567	7	19741	20	10464	6968	633	19
NZ_CP035288.1	1220584	1221876	+	SE	NZ_CP035288.1:1220584:1221876	EQW00_06050	29810	3	14871	1188	6	24562	16	10872	8751	901	14
NZ_CP035288.1	1221888	1222343	+	SE	NZ_CP035288.1:1221888:1222343	EQW00_06055	8827	1	3579	321	3	11123	7	5007	4074	489	0
NZ_CP035288.1	1222356	1222958	+	SE	NZ_CP035288.1:1222356:1222958	EQW00_06060	8136	0	4325	305	11	35056	31	16881	15449	1626	17
NZ_CP035288.1	1222972	1223976	+	SE	NZ_CP035288.1:1222972:1223976	EQW00_06065	27784	1	13484	1086	4	24427	16	13094	9494	961	2
NZ_CP035288.1	1223978	1225003	+	SE	NZ_CP035288.1:1223978:1225003	EQW00_06070	25843	2	12359	946	12	28560	21	14060	11385	1481	7
NZ_CP035288.1	1225024	1226163	+	SE	NZ_CP035288.1:1225024:1226163	EQW00_06075	29130	7	16998	1175	10	25989	11	14071	8623	1083	1
NZ_CP035288.1	1226179	1226439	+	SE	NZ_CP035288.1:1226179:1226439	EQW00_06080	3157	0	2158	136	4	7475	8	3657	2786	330	0
NZ_CP035288.1	1226778	1229069	+	SE	NZ_CP035288.1:1226778:1229069	EQW00_06085	18185	6	10282	796	12	46682	49	20908	17196	2453	3
NZ_CP035288.1	122751	123197	-	SE	NZ_CP035288.1:122751:123197	EQW00_00600	0	0	0	0	0	0	0	0	0	0	0
NZ_CP035288.1	1229813	1232086	+	SE	NZ_CP035288.1:1229813:1232086	EQW00_06090	10405	0	5075	277	5	26750	20	12297	10661	970	0
NZ_CP035288.1	1232105	1232623	+	SE	NZ_CP035288.1:1232105:1232623	EQW00_06095	5011	3	2394	163	1	5773	6	2684	2017	229	0
NZ_CP035288.1	1233144	1235333	+	SE	NZ_CP035288.1:1233144:1235333	EQW00_06105	17335	4	10101	844	8	26215	18	12699	9479	1292	60
NZ_CP035288.1	1235347	1235799	+	SE	NZ_CP035288.1:1235347:1235799	EQW00_06110	4538	4	2501	212	4	11244	10	5183	3453	491	10
NZ_CP035288.1	1235796	1236671	+	SE	NZ_CP035288.1:1235796:1236671	EQW00_06115	13458	2	7687	722	9	18600	17	8708	6876	1060	4
NZ_CP035288.1	1237043	1238317	+	SE	NZ_CP035288.1:1237043:1238317	EQW00_06120	10265	0	6293	467	4	12738	6	6122	4383	517	1
NZ_CP035288.1	1238320	1240086	+	SE	NZ_CP035288.1:1238320:1240086	EQW00_06125	30799	14	15181	1360	24	97910	79	42677	33247	4824	90
NZ_CP035288.1	1240642	1241418	+	SE	NZ_CP035288.1:1240642:1241418	EQW00_06135	10669	2	6253	380	4	7799	3	3547	3368	265	9
NZ_CP035288.1	1241612	1242883	-	SE	NZ_CP035288.1:1241612:1242883	EQW00_06140	18269	0	9335	864	4	25247	22	12291	8939	1212	30
NZ_CP035288.1	1242969	1243391	+	SE	NZ_CP035288.1:1242969:1243391	EQW00_06145	17816	2	9520	996	1	12926	11	6688	4082	617	10
NZ_CP035288.1	1243577	1243720	+	SE	NZ_CP035288.1:1243577:1243720	EQW00_06150	2554	0	1382	89	2	3392	3	1647	1394	193	1
NZ_CP035288.1	1243920	1244915	-	SE	NZ_CP035288.1:1243920:1244915	EQW00_06155	2894	0	1684	129	1	3826	4	1691	1388	162	0
NZ_CP035288.1	1245158	1246300	+	SE	NZ_CP035288.1:1245158:1246300	EQW00_06160	6679	0	3924	269	4	12591	9	5415	3995	459	0
NZ_CP035288.1	1246300	1247418	+	SE	NZ_CP035288.1:1246300:1247418	EQW00_06165	11139	4	5980	478	12	39448	22	18808	13314	1624	2
NZ_CP035288.1	124722	125153	-	SE	NZ_CP035288.1:124722:125153	EQW00_00620	0	0	0	0	0	0	0	2	0	0	0
NZ_CP035288.1	1247581	1248249	+	SE	NZ_CP035288.1:1247581:1248249	EQW00_06170	3965	0	1766	156	1	6085	6	2890	2157	378	0
NZ_CP035288.1	1248251	1250683	+	SE	NZ_CP035288.1:1248251:1250683	EQW00_06175	10436	0	5536	461	10	31495	34	14285	11641	1704	1
NZ_CP035288.1	1251012	1253642	+	SE	NZ_CP035288.1:1251012:1253642	EQW00_06180	26409	2	15592	1480	8	21684	26	10983	8085	1251	76
NZ_CP035288.1	1253706	1253966	+	SE	NZ_CP035288.1:1253706:1253966	EQW00_06185	6086	1	3150	299	6	9732	6	4534	3290	654	0
NZ_CP035288.1	1253968	1254396	+	SE	NZ_CP035288.1:1253968:1254396	EQW00_06190	14121	5	8613	820	10	20413	17	9746	8138	1378	4
NZ_CP035288.1	1254411	1254719	+	SE	NZ_CP035288.1:1254411:1254719	EQW00_06195	5511	2	3830	354	1	2932	1	1367	1394	203	1
NZ_CP035288.1	1255148	1255783	+	SE	NZ_CP035288.1:1255148:1255783	EQW00_06200	1998	0	1186	87	2	10001	12	4723	3220	309	1
NZ_CP035288.1	1255786	1256709	+	SE	NZ_CP035288.1:1255786:1256709	EQW00_06205	8624	3	4430	346	9	22092	25	10922	8222	829	2
NZ_CP035288.1	1256727	1257995	+	SE	NZ_CP035288.1:1256727:1257995	EQW00_06210	14921	5	8367	633	3	16305	13	8451	7022	784	1
NZ_CP035288.1	1257995	1258618	+	SE	NZ_CP035288.1:1257995:1258618	EQW00_06215	19487	2	7991	694	7	48897	35	24155	16976	2010	68
NZ_CP035288.1	1258649	1259125	+	SE	NZ_CP035288.1:1258649:1259125	EQW00_06220	8134	0	5565	282	0	14724	19	7306	5877	506	0
NZ_CP035288.1	1259423	1259905	+	SE	NZ_CP035288.1:1259423:1259905	EQW00_06225	0	0	0	0	0	0	0	1	0	0	0
NZ_CP035288.1	126035	126361	-	SE	NZ_CP035288.1:126035:126361	EQW00_00625	0	0	0	0	0	0	0	0	0	0	0
NZ_CP035288.1	1260425	1261156	+	SE	NZ_CP035288.1:1260425:1261156	EQW00_06230	4295	1	2010	146	3	10191	12	4507	4025	381	26
NZ_CP035288.1	1261146	1262150	+	SE	NZ_CP035288.1:1261146:1262150	EQW00_06235	4461	0	2843	182	3	14415	12	6149	4911	738	1
NZ_CP035288.1	1262151	1262591	+	SE	NZ_CP035288.1:1262151:1262591	EQW00_06240	3142	0	1655	121	3	7418	10	3638	2857	392	14
NZ_CP035288.1	1262605	1263963	+	SE	NZ_CP035288.1:1262605:1263963	EQW00_06245	17294	4	9860	847	9	21328	25	10900	8083	1319	17
NZ_CP035288.1	126377	127051	+	SE	NZ_CP035288.1:126377:127051	EQW00_00630	0	0	0	0	0	0	0	0	0	0	0
NZ_CP035288.1	1263966	1264718	+	SE	NZ_CP035288.1:1263966:1264718	EQW00_06250	10559	2	6018	505	0	5325	4	2235	1790	308	0
NZ_CP035288.1	1264730	1265974	+	SE	NZ_CP035288.1:1264730:1265974	EQW00_06255	18772	4	9178	945	12	34649	36	16853	13523	2196	2
NZ_CP035288.1	1266173	1266859	+	SE	NZ_CP035288.1:1266173:1266859	EQW00_06260	4071	0	2380	149	1	7175	9	2980	2455	343	26
NZ_CP035288.1	1266879	1267406	+	SE	NZ_CP035288.1:1266879:1267406	EQW00_06265	2025	0	1282	80	0	2471	6	1223	1100	141	0
NZ_CP035288.1	1267407	1268507	+	SE	NZ_CP035288.1:1267407:1268507	EQW00_06270	6812	1	4089	293	5	9978	10	4888	3350	537	0
NZ_CP035288.1	1268523	1269332	+	SE	NZ_CP035288.1:1268523:1269332	EQW00_06275	8494	1	4667	388	5	27861	19	14029	10221	1801	6
NZ_CP035288.1	1269332	1269625	+	SE	NZ_CP035288.1:1269332:1269625	EQW00_06280	2358	1	1226	111	3	11378	14	5515	4230	582	2
NZ_CP035288.1	1269622	1270197	+	SE	NZ_CP035288.1:1269622:1270197	EQW00_06285	3641	0	2642	176	3	8163	13	4325	3393	339	3
NZ_CP035288.1	1270184	1270768	+	SE	NZ_CP035288.1:1270184:1270768	EQW00_06290	10401	0	5741	513	0	11357	10	5791	4841	677	2
NZ_CP035288.1	1270769	1271122	+	SE	NZ_CP035288.1:1270769:1271122	EQW00_06295	3764	0	2876	242	1	5728	3	2645	2346	245	96
NZ_CP035288.1	1271125	1271844	+	SE	NZ_CP035288.1:1271125:1271844	EQW00_06300	8234	0	4481	389	0	6729	5	2969	2276	299	0
NZ_CP035288.1	1271903	1272577	+	SE	NZ_CP035288.1:1271903:1272577	EQW00_06305	195	0	123	12	1	450	0	231	229	15	1
NZ_CP035288.1	1272657	1273118	+	SE	NZ_CP035288.1:1272657:1273118	EQW00_06310	2055	2	1593	126	0	3601	5	1694	1135	133	0
NZ_CP035288.1	1273122	1275338	+	SE	NZ_CP035288.1:1273122:1275338	EQW00_06315	551	0	366	24	0	3608	4	1640	1421	159	1
NZ_CP035288.1	127471	128244	+	SE	NZ_CP035288.1:127471:128244	EQW00_00635	302	0	206	12	1	506	2	299	255	18	0
NZ_CP035288.1	1275383	1276357	+	SE	NZ_CP035288.1:1275383:1276357	EQW00_06320	1970	0	1109	71	2	15545	21	6553	6376	663	5
NZ_CP035288.1	1276475	1276726	-	SE	NZ_CP035288.1:1276475:1276726	EQW00_06325	3906	1	3210	219	0	2593	5	1234	907	127	0
NZ_CP035288.1	1277019	1278842	+	SE	NZ_CP035288.1:1277019:1278842	EQW00_06330	25994	0	13486	934	15	44938	32	21477	16769	1742	1
NZ_CP035288.1	1278961	1280085	+	SE	NZ_CP035288.1:1278961:1280085	EQW00_06335	1509	0	978	52	0	4435	0	2012	1435	200	1
NZ_CP035288.1	1280185	1281162	+	SE	NZ_CP035288.1:1280185:1281162	EQW00_06340	23124	4	15766	1379	34	96500	87	45265	38277	6526	57
NZ_CP035288.1	1281191	1281823	+	SE	NZ_CP035288.1:1281191:1281823	EQW00_06345	10707	2	8631	699	3	13713	10	6029	4945	762	0
NZ_CP035288.1	1281879	1283708	+	SE	NZ_CP035288.1:1281879:1283708	EQW00_06350	97352	17	57155	6410	49	163706	144	81879	60047	11401	124
NZ_CP035288.1	1283853	1284974	+	SE	NZ_CP035288.1:1283853:1284974	EQW00_06355	16840	3	9730	980	3	21379	24	10474	8417	1299	38
NZ_CP035288.1	1284978	1285916	+	SE	NZ_CP035288.1:1284978:1285916	EQW00_06360	14061	5	7306	848	8	16581	15	6932	5909	1032	3
NZ_CP035288.1	128505	128900	-	SE	NZ_CP035288.1:128505:128900	EQW00_00645	32	0	13	1	0	128	0	119	122	8	0
NZ_CP035288.1	1285918	1286670	+	SE	NZ_CP035288.1:1285918:1286670	EQW00_06365	1555	0	850	66	0	2517	1	1127	841	123	0
NZ_CP035288.1	1286676	1288022	+	SE	NZ_CP035288.1:1286676:1288022	EQW00_06370	10698	3	6922	424	3	16482	14	7419	5342	477	4
NZ_CP035288.1	1288148	1288324	+	SE	NZ_CP035288.1:1288148:1288324	EQW00_06375	29564	4	11834	1634	1	1180	2	381	264	28	0
NZ_CP035288.1	128913	129050	-	SE	NZ_CP035288.1:128913:129050	EQW00_00650	13	0	1	1	0	23	0	13	10	0	0
NZ_CP035288.1	1289170	1289880	+	SE	NZ_CP035288.1:1289170:1289880	EQW00_06380	14675	7	7058	690	3	23880	24	11103	8707	1118	3
NZ_CP035288.1	1289895	1290884	+	SE	NZ_CP035288.1:1289895:1290884	EQW00_06385	39229	10	22125	1950	20	82455	54	40864	27285	4644	13
NZ_CP035288.1	1290900	1291583	+	SE	NZ_CP035288.1:1290900:1291583	EQW00_06390	19733	9	11794	1044	19	60795	79	30324	24147	3759	3
NZ_CP035288.1	1291869	1292816	+	SE	NZ_CP035288.1:1291869:1292816	EQW00_06395	15717	10	7658	789	15	36325	30	16415	12020	1791	37
NZ_CP035288.1	129211	130116	+	SE	NZ_CP035288.1:129211:130116	EQW00_00655	148	0	52	5	0	463	1	179	176	35	0
NZ_CP035288.1	1292817	1293284	+	SE	NZ_CP035288.1:1292817:1293284	EQW00_06400	6579	0	3430	317	1	7120	6	3557	2593	345	2
NZ_CP035288.1	1293286	1293642	+	SE	NZ_CP035288.1:1293286:1293642	EQW00_06405	5343	2	2526	224	0	4129	6	2192	1532	237	0
NZ_CP035288.1	1293642	1294046	+	SE	NZ_CP035288.1:1293642:1294046	EQW00_06410	12215	4	6875	701	2	11096	12	6477	3606	808	6
NZ_CP035288.1	1294046	1294945	+	SE	NZ_CP035288.1:1294046:1294945	EQW00_06415	20330	2	10640	1124	3	14605	15	7548	4656	715	2
NZ_CP035288.1	1294971	1295732	+	SE	NZ_CP035288.1:1294971:1295732	EQW00_06420	11019	1	6888	580	2	13702	16	6087	4952	716	1
NZ_CP035288.1	1295862	1297253	-	SE	NZ_CP035288.1:1295862:1297253	EQW00_06425	66739	8	35054	2740	8	38780	32	16995	14780	1583	4
NZ_CP035288.1	1297589	1298212	+	SE	NZ_CP035288.1:1297589:1298212	EQW00_06430	3680	2	2069	181	2	8721	9	4078	2935	308	0
NZ_CP035288.1	1298224	1299042	+	SE	NZ_CP035288.1:1298224:1299042	EQW00_06435	5999	3	3117	281	0	15287	20	6414	5643	664	0
NZ_CP035288.1	1299216	1301012	+	SE	NZ_CP035288.1:1299216:1301012	EQW00_06440	10049	8	4658	496	15	45261	36	18994	17052	1982	2
NZ_CP035288.1	130091	131212	+	SE	NZ_CP035288.1:130091:131212	EQW00_00660	241	0	79	9	0	1097	0	394	433	54	0
NZ_CP035288.1	1301283	1302389	+	SE	NZ_CP035288.1:1301283:1302389	EQW00_06445	34792	3	21641	1507	18	75972	84	36525	29198	3289	343
NZ_CP035288.1	1302544	1303233	+	SE	NZ_CP035288.1:1302544:1303233	EQW00_06450	3754	0	2534	159	3	11842	9	5910	4789	526	6
NZ_CP035288.1	1303223	1304323	+	SE	NZ_CP035288.1:1303223:1304323	EQW00_06455	11056	0	5057	471	18	46096	45	21327	15046	1697	206
NZ_CP035288.1	1304358	1305704	+	SE	NZ_CP035288.1:1304358:1305704	EQW00_06460	10160	4	6225	412	7	32933	37	15777	11929	1493	6
NZ_CP035288.1	1305714	1306604	+	SE	NZ_CP035288.1:1305714:1306604	EQW00_06465	18214	5	9449	810	5	23456	23	10552	8472	1090	16
NZ_CP035288.1	1306822	1307604	+	SE	NZ_CP035288.1:1306822:1307604	EQW00_06470	4034	1	2225	156	1	4092	7	1823	1591	143	0
NZ_CP035288.1	1307638	1308486	+	SE	NZ_CP035288.1:1307638:1308486	EQW00_06475	4588	1	2002	151	6	10829	9	4388	4309	292	0
NZ_CP035288.1	1308489	1308908	+	SE	NZ_CP035288.1:1308489:1308908	EQW00_06480	2494	0	1121	83	3	7868	5	3419	3564	315	0
NZ_CP035288.1	1309321	1309920	+	SE	NZ_CP035288.1:1309321:1309920	EQW00_06485	66152	9	44785	3105	17	56958	64	30078	21565	2888	37
NZ_CP035288.1	1310321	1312411	+	SE	NZ_CP035288.1:1310321:1312411	EQW00_06495	18710	2	10294	812	16	49371	57	24811	19104	2431	115
NZ_CP035288.1	13108	14091	-	SE	NZ_CP035288.1:13108:14091	EQW00_00045	493	0	282	28	0	1213	1	528	388	94	0
NZ_CP035288.1	131178	131789	+	SE	NZ_CP035288.1:131178:131789	EQW00_00665	134	0	54	1	0	1170	0	482	454	25	0
NZ_CP035288.1	1312516	1312665	+	SE	NZ_CP035288.1:1312516:1312665	EQW00_06500	6806	3	3814	293	0	1137	3	577	435	32	0
NZ_CP035288.1	1312848	1313399	+	SE	NZ_CP035288.1:1312848:1313399	EQW00_06505	8066	1	4385	327	0	3529	3	1690	1119	232	0
NZ_CP035288.1	1313400	1314860	+	SE	NZ_CP035288.1:1313400:1314860	EQW00_06510	17705	0	7398	773	8	24666	16	10054	8317	1094	115
NZ_CP035288.1	1314844	1315044	+	SE	NZ_CP035288.1:1314844:1315044	EQW00_06515	1880	0	904	93	0	2358	2	1058	794	104	0
NZ_CP035288.1	1315044	1316030	+	SE	NZ_CP035288.1:1315044:1316030	EQW00_06520	22773	4	10628	1054	5	23362	29	11523	7301	1041	253
NZ_CP035288.1	1316030	1316356	+	SE	NZ_CP035288.1:1316030:1316356	EQW00_06525	9662	1	4718	516	7	31123	29	14561	11293	1635	110
NZ_CP035288.1	1316356	1316979	+	SE	NZ_CP035288.1:1316356:1316979	EQW00_06530	5793	6	4087	360	4	31380	31	14527	11925	1457	3
NZ_CP035288.1	1317036	1318010	+	SE	NZ_CP035288.1:1317036:1318010	EQW00_06535	547	0	340	29	1	1794	1	593	434	85	0
NZ_CP035288.1	1317982	1319049	+	SE	NZ_CP035288.1:1317982:1319049	EQW00_06540	466	0	178	21	0	720	2	365	240	92	0
NZ_CP035288.1	131870	132535	+	SE	NZ_CP035288.1:131870:132535	EQW00_00670	223	0	103	4	2	1836	1	802	590	109	0
NZ_CP035288.1	1319067	1319384	+	SE	NZ_CP035288.1:1319067:1319384	EQW00_06545	46	0	15	1	0	118	0	45	133	0	0
NZ_CP035288.1	1319374	1319811	+	SE	NZ_CP035288.1:1319374:1319811	EQW00_06550	50	0	19	1	0	168	0	46	69	8	0
NZ_CP035288.1	1319798	1320091	+	SE	NZ_CP035288.1:1319798:1320091	EQW00_06555	73	0	21	3	0	153	0	81	72	10	0
NZ_CP035288.1	1320015	1320506	+	SE	NZ_CP035288.1:1320015:1320506	EQW00_06560	63	0	30	4	0	328	0	177	97	21	0
NZ_CP035288.1	1320671	1321183	+	SE	NZ_CP035288.1:1320671:1321183	EQW00_06570	11755	2	4916	445	0	4417	1	2002	1786	291	0
NZ_CP035288.1	1321401	1322492	+	SE	NZ_CP035288.1:1321401:1322492	EQW00_06575	21749	10	10923	1071	4	27322	34	14764	11524	1503	6
NZ_CP035288.1	1322512	1323858	+	SE	NZ_CP035288.1:1322512:1323858	EQW00_06580	16491	1	9592	825	10	26742	22	12012	11019	1538	12
NZ_CP035288.1	1323851	1325359	+	SE	NZ_CP035288.1:1323851:1325359	EQW00_06585	36998	4	18882	1879	16	58623	57	27301	22583	3457	182
NZ_CP035288.1	132523	133614	+	SE	NZ_CP035288.1:132523:133614	EQW00_00675	811	0	325	34	0	1440	2	606	600	75	0
NZ_CP035288.1	1326208	1326594	-	SE	NZ_CP035288.1:1326208:1326594	EQW00_06595	6746	1	3484	428	0	2772	2	1261	715	204	0
NZ_CP035288.1	1326754	1327584	+	SE	NZ_CP035288.1:1326754:1327584	EQW00_06600	6316	3	2792	235	2	6416	2	2804	2232	324	0
NZ_CP035288.1	1327625	1327843	-	SE	NZ_CP035288.1:1327625:1327843	EQW00_06605	1564	0	493	39	0	366	0	206	109	21	0
NZ_CP035288.1	1327857	1328435	-	SE	NZ_CP035288.1:1327857:1328435	EQW00_06610	9125	0	3265	388	1	14066	11	5963	5535	573	3
NZ_CP035288.1	1328538	1329599	+	SE	NZ_CP035288.1:1328538:1329599	EQW00_06615	13864	1	6676	622	3	15973	11	7540	5169	810	3
NZ_CP035288.1	1329626	1330183	+	SE	NZ_CP035288.1:1329626:1330183	EQW00_06620	11932	2	7655	606	14	40174	37	19072	15401	2151	31
NZ_CP035288.1	1330333	1331358	+	SE	NZ_CP035288.1:1330333:1331358	EQW00_06625	357	0	291	28	1	1024	0	516	427	70	0
NZ_CP035288.1	1331376	1332569	+	SE	NZ_CP035288.1:1331376:1332569	EQW00_06630	1019	0	514	63	0	903	2	417	338	66	0
NZ_CP035288.1	1332579	1333316	+	SE	NZ_CP035288.1:1332579:1333316	EQW00_06635	930	0	453	47	0	1224	2	540	332	47	0
NZ_CP035288.1	1333316	1334446	+	SE	NZ_CP035288.1:1333316:1334446	EQW00_06640	2104	0	1148	98	1	4054	4	1836	1302	205	0
NZ_CP035288.1	1334704	1335171	+	SE	NZ_CP035288.1:1334704:1335171	EQW00_06645	5871	3	3093	200	1	5991	8	3217	2298	372	13
NZ_CP035288.1	1335171	1336529	+	SE	NZ_CP035288.1:1335171:1336529	EQW00_06650	23514	4	13207	1068	11	34466	34	16703	12669	1779	13
NZ_CP035288.1	1336541	1336903	+	SE	NZ_CP035288.1:1336541:1336903	EQW00_06655	9202	1	4791	415	4	19645	11	9373	8275	1064	3
NZ_CP035288.1	1336979	1337368	+	SE	NZ_CP035288.1:1336979:1337368	EQW00_06660	3798	0	2045	180	1	11127	6	4834	4124	614	2
NZ_CP035288.1	1337383	1338720	+	SE	NZ_CP035288.1:1337383:1338720	EQW00_06665	12699	8	7706	600	16	90748	66	42266	34607	4796	6
NZ_CP035288.1	1338713	1338943	+	SE	NZ_CP035288.1:1338713:1338943	EQW00_06670	4919	0	3310	235	11	13247	7	6817	5725	764	3
NZ_CP035288.1	1338921	1339802	+	SE	NZ_CP035288.1:1338921:1339802	EQW00_06675	13778	2	6024	564	2	15767	13	7650	6080	763	3
NZ_CP035288.1	1340117	1340569	+	SE	NZ_CP035288.1:1340117:1340569	EQW00_06680	4717	0	1907	201	1	5412	2	2504	1765	260	50
NZ_CP035288.1	1340585	1342261	+	SE	NZ_CP035288.1:1340585:1342261	EQW00_06685	12481	1	7343	736	12	34470	34	15949	13289	2231	162
NZ_CP035288.1	1342521	1343942	+	SE	NZ_CP035288.1:1342521:1343942	EQW00_06690	15829	3	8153	755	12	49268	50	22940	18781	2539	4
NZ_CP035288.1	1343957	1344955	+	SE	NZ_CP035288.1:1343957:1344955	EQW00_06695	16740	2	9808	905	4	7329	8	3945	2402	400	23
NZ_CP035288.1	1344948	1345931	+	SE	NZ_CP035288.1:1344948:1345931	EQW00_06700	21401	3	10617	1223	2	11055	13	5232	3642	569	5
NZ_CP035288.1	134538	135899	+	SE	NZ_CP035288.1:134538:135899	EQW00_00685	0	0	0	0	0	0	0	3	0	0	0
NZ_CP035288.1	1345944	1347263	+	SE	NZ_CP035288.1:1345944:1347263	EQW00_06705	28366	12	14205	1490	17	58204	54	27815	20801	3622	5
NZ_CP035288.1	1347468	1347905	+	SE	NZ_CP035288.1:1347468:1347905	EQW00_06710	4801	2	2503	192	0	5318	8	2405	2134	326	1
NZ_CP035288.1	1347918	1348895	+	SE	NZ_CP035288.1:1347918:1348895	EQW00_06715	5139	1	2504	234	4	12644	11	6168	5675	645	0
NZ_CP035288.1	1348947	1349042	-	SE	NZ_CP035288.1:1348947:1349042	EQW00_RS12375	100	0	63	1	0	131	0	79	30	0	0
NZ_CP035288.1	1349273	1350397	+	SE	NZ_CP035288.1:1349273:1350397	EQW00_06720	4682	0	2722	243	0	4649	2	2471	1892	295	0
NZ_CP035288.1	1350477	1351883	+	SE	NZ_CP035288.1:1350477:1351883	EQW00_06725	45954	5	25456	2511	25	62455	54	29097	25846	3600	4
NZ_CP035288.1	1352053	1353708	+	SE	NZ_CP035288.1:1352053:1353708	EQW00_06730	7422	0	4071	368	0	6047	4	2934	2784	270	1
NZ_CP035288.1	1353971	1354852	-	SE	NZ_CP035288.1:1353971:1354852	EQW00_06735	12869	2	6756	407	3	20997	26	9030	7619	763	3
NZ_CP035288.1	1355053	1356537	-	SE	NZ_CP035288.1:1355053:1356537	EQW00_06745	14620	4	8121	814	7	70923	62	32391	27052	3840	42
NZ_CP035288.1	1356961	1357881	+	SE	NZ_CP035288.1:1356961:1357881	EQW00_06750	2293	1	1603	131	1	5091	4	2206	1548	259	0
NZ_CP035288.1	1357931	1358746	-	SE	NZ_CP035288.1:1357931:1358746	EQW00_06755	4241	0	1947	174	4	11412	13	5357	5037	571	1
NZ_CP035288.1	1358907	1359665	+	SE	NZ_CP035288.1:1358907:1359665	EQW00_06760	1704	3	849	62	5	6558	10	3552	2763	253	1
NZ_CP035288.1	1359888	1360796	-	SE	NZ_CP035288.1:1359888:1360796	EQW00_06765	15360	0	8258	563	3	22573	30	10751	7972	1099	1
NZ_CP035288.1	1360879	1361421	+	SE	NZ_CP035288.1:1360879:1361421	EQW00_06770	982	0	518	43	0	937	2	506	293	55	0
NZ_CP035288.1	1361526	1361975	+	SE	NZ_CP035288.1:1361526:1361975	EQW00_06775	2508	1	1538	120	0	7823	12	3874	2277	268	1
NZ_CP035288.1	1362018	1362905	+	SE	NZ_CP035288.1:1362018:1362905	EQW00_06780	6936	2	4050	391	0	11242	7	5276	4421	572	0
NZ_CP035288.1	1362958	1363482	-	SE	NZ_CP035288.1:1362958:1363482	EQW00_06785	477	0	252	9	2	4654	2	2108	1531	171	0
NZ_CP035288.1	1363580	1364311	+	SE	NZ_CP035288.1:1363580:1364311	EQW00_06790	5149	0	2296	194	10	39041	35	19417	17643	2144	34
NZ_CP035288.1	1364304	1364846	+	SE	NZ_CP035288.1:1364304:1364846	EQW00_06795	4508	0	3330	243	4	6908	9	3586	3285	475	0
NZ_CP035288.1	136445	136930	+	SE	NZ_CP035288.1:136445:136930	EQW00_00695	0	0	0	0	0	0	0	1	0	0	0
NZ_CP035288.1	1364839	1365576	+	SE	NZ_CP035288.1:1364839:1365576	EQW00_06800	10124	0	5555	468	3	13764	12	7195	5018	818	28
NZ_CP035288.1	1365710	1366435	+	SE	NZ_CP035288.1:1365710:1366435	EQW00_06805	33879	9	16660	2033	28	76566	72	36871	29462	5491	23
NZ_CP035288.1	1366419	1368185	+	SE	NZ_CP035288.1:1366419:1368185	EQW00_06810	7604	2	4489	438	4	23172	13	10165	9509	1247	40
NZ_CP035288.1	1368777	1369316	+	SE	NZ_CP035288.1:1368777:1369316	EQW00_06815	11358	0	6109	550	2	13267	11	5530	4982	434	2
NZ_CP035288.1	1369721	1369969	-	SE	NZ_CP035288.1:1369721:1369969	EQW00_06825	3164	0	1465	121	2	4785	3	2305	1836	262	1
NZ_CP035288.1	1370078	1371040	+	SE	NZ_CP035288.1:1370078:1371040	EQW00_06830	2124	1	1018	59	4	12511	28	6024	5543	443	2
NZ_CP035288.1	1371027	1372406	+	SE	NZ_CP035288.1:1371027:1372406	EQW00_06835	4511	1	2023	185	2	8797	13	4142	3367	308	2
NZ_CP035288.1	1372563	1373945	+	SE	NZ_CP035288.1:1372563:1373945	EQW00_06840	63106	10	44540	3362	33	127938	134	69533	54413	7737	39
NZ_CP035288.1	137353	139416	+	SE	NZ_CP035288.1:137353:139416	EQW00_00700	68	0	45	4	0	1446	2	553	520	45	0
NZ_CP035288.1	1374078	1375064	+	SE	NZ_CP035288.1:1374078:1375064	EQW00_06845	11326	1	6083	479	5	22482	29	10461	7009	964	1
NZ_CP035288.1	1375276	1376244	-	SE	NZ_CP035288.1:1375276:1376244	EQW00_06850	2765	0	1488	141	1	2792	2	1065	847	124	0
NZ_CP035288.1	1376323	1376970	+	SE	NZ_CP035288.1:1376323:1376970	EQW00_06855	7594	1	4090	448	7	10445	14	5553	4640	619	1
NZ_CP035288.1	1377454	1378632	+	SE	NZ_CP035288.1:1377454:1378632	EQW00_06860	41104	7	25984	2744	17	41073	26	18575	16105	2636	4
NZ_CP035288.1	1378848	1380158	+	SE	NZ_CP035288.1:1378848:1380158	EQW00_06865	13158	4	8285	715	4	10876	11	5432	4234	624	2
NZ_CP035288.1	1380179	1381177	+	SE	NZ_CP035288.1:1380179:1381177	EQW00_06870	25886	4	10883	1241	4	17214	10	8459	7284	1171	4
NZ_CP035288.1	1381348	1381620	+	SE	NZ_CP035288.1:1381348:1381620	EQW00_06875	38301	3	38352	2703	3	16238	6	7685	8161	977	37
NZ_CP035288.1	1382090	1382668	+	SE	NZ_CP035288.1:1382090:1382668	EQW00_06880	6904	1	3561	343	1	12917	20	5761	4821	510	0
NZ_CP035288.1	1382661	1383386	+	SE	NZ_CP035288.1:1382661:1383386	EQW00_06885	21145	8	9637	954	10	32511	45	14558	11095	1788	97
NZ_CP035288.1	1383388	1384347	+	SE	NZ_CP035288.1:1383388:1384347	EQW00_06890	24604	3	12633	1170	11	58208	54	26612	21536	2958	10
NZ_CP035288.1	1384487	1384936	+	SE	NZ_CP035288.1:1384487:1384936	EQW00_06895	6597	2	4856	592	0	2695	2	1397	1108	263	1
NZ_CP035288.1	1385417	1386583	+	SE	NZ_CP035288.1:1385417:1386583	EQW00_06900	10399	0	5631	623	2	11792	5	5549	4048	717	67
NZ_CP035288.1	1386611	1387675	+	SE	NZ_CP035288.1:1386611:1387675	EQW00_06905	8056	2	3748	358	4	15043	11	6780	6234	882	0
NZ_CP035288.1	1387685	1388986	+	SE	NZ_CP035288.1:1387685:1388986	EQW00_06910	13554	8	7512	624	6	26600	22	13672	10712	1851	72
NZ_CP035288.1	1388990	1390234	+	SE	NZ_CP035288.1:1388990:1390234	EQW00_06915	12902	7	6360	501	7	19892	19	9305	7478	1131	60
NZ_CP035288.1	1390248	1390811	+	SE	NZ_CP035288.1:1390248:1390811	EQW00_06920	2815	2	1654	153	4	14298	12	6203	5192	556	3
NZ_CP035288.1	1390823	1391416	+	SE	NZ_CP035288.1:1390823:1391416	EQW00_06925	4591	0	1994	191	0	4096	2	2294	1708	211	0
NZ_CP035288.1	1391461	1392156	+	SE	NZ_CP035288.1:1391461:1392156	EQW00_06930	56324	10	28511	3147	31	112926	94	52801	41854	6603	58
NZ_CP035288.1	1392337	1392654	+	SE	NZ_CP035288.1:1392337:1392654	EQW00_06935	2714	2	1533	98	3	7559	12	3860	3364	487	13
NZ_CP035288.1	1392676	1393818	+	SE	NZ_CP035288.1:1392676:1393818	EQW00_06940	12189	9	6718	491	4	25991	27	12370	9288	1446	10
NZ_CP035288.1	1393808	1395010	+	SE	NZ_CP035288.1:1393808:1395010	EQW00_06945	9104	0	5269	436	7	32523	33	16416	11790	1843	4
NZ_CP035288.1	139431	140864	+	SE	NZ_CP035288.1:139431:140864	EQW00_00705	0	0	0	0	0	0	0	3	0	0	0
NZ_CP035288.1	1394997	1395968	+	SE	NZ_CP035288.1:1394997:1395968	EQW00_06950	5163	0	3206	202	4	6477	6	3682	2654	334	0
NZ_CP035288.1	1395993	1398701	+	SE	NZ_CP035288.1:1395993:1398701	EQW00_06955	8421	3	4276	409	13	48422	37	22588	20166	2802	22
NZ_CP035288.1	1398822	1400114	+	SE	NZ_CP035288.1:1398822:1400114	EQW00_06960	19081	6	10973	1015	5	40478	25	19748	14908	2396	3
NZ_CP035288.1	1400207	1400893	+	SE	NZ_CP035288.1:1400207:1400893	EQW00_06965	1944	0	1314	103	0	8228	3	3295	3097	338	13
NZ_CP035288.1	1400883	1401542	+	SE	NZ_CP035288.1:1400883:1401542	EQW00_06970	2994	0	1854	121	2	3004	2	1562	1176	170	0
NZ_CP035288.1	1401547	1401879	+	SE	NZ_CP035288.1:1401547:1401879	EQW00_06975	1089	0	785	36	0	1750	3	987	651	67	0
NZ_CP035288.1	1402069	1404300	-	SE	NZ_CP035288.1:1402069:1404300	EQW00_06980	167537	45	87955	6449	95	342854	292	156479	130637	14897	126
NZ_CP035288.1	1404297	1404923	-	SE	NZ_CP035288.1:1404297:1404923	EQW00_06985	10616	5	8079	427	1	13657	15	6257	5033	497	3
NZ_CP035288.1	1405267	1405599	+	SE	NZ_CP035288.1:1405267:1405599	EQW00_06990	574	0	482	34	1	5610	9	2633	2105	168	0
NZ_CP035288.1	1405611	1406177	+	SE	NZ_CP035288.1:1405611:1406177	EQW00_06995	8649	4	5028	310	4	25982	29	13077	8463	806	4
NZ_CP035288.1	1406191	1406529	+	SE	NZ_CP035288.1:1406191:1406529	EQW00_07000	18022	7	11228	687	13	69278	64	35593	29960	2834	7
NZ_CP035288.1	1407172	1408308	+	SE	NZ_CP035288.1:1407172:1408308	EQW00_07010	4210	0	2675	154	2	6691	1	3038	1819	183	0
NZ_CP035288.1	1408476	1409114	+	SE	NZ_CP035288.1:1408476:1409114	EQW00_07015	7421	1	4575	263	5	15811	16	7740	5052	630	20
NZ_CP035288.1	140884	141366	+	SE	NZ_CP035288.1:140884:141366	EQW00_00710	28	0	28	1	0	107	1	55	19	1	0
NZ_CP035288.1	1409491	1412928	+	SE	NZ_CP035288.1:1409491:1412928	EQW00_07020	3812	1	2486	145	6	22598	34	10813	8835	919	10
NZ_CP035288.1	1412947	1413825	+	SE	NZ_CP035288.1:1412947:1413825	EQW00_07025	3529	0	1662	135	1	3384	8	1730	1687	232	0
NZ_CP035288.1	1414169	1444618	+	SE	NZ_CP035288.1:1414169:1444618	EQW00_07030	7103	2	3891	265	6	21929	62	10471	7553	1015	0
NZ_CP035288.1	141838	143166	-	SE	NZ_CP035288.1:141838:143166	EQW00_00715	0	0	0	0	0	0	0	0	0	0	0
NZ_CP035288.1	143185	144255	-	SE	NZ_CP035288.1:143185:144255	EQW00_00720	0	0	0	0	0	0	0	0	0	0	0
NZ_CP035288.1	144394	144654	+	SE	NZ_CP035288.1:144394:144654	EQW00_00725	0	0	0	0	0	0	0	0	0	0	0
NZ_CP035288.1	1444790	1445185	-	SE	NZ_CP035288.1:1444790:1445185	EQW00_07035	925	0	573	31	0	1523	0	769	606	64	0
NZ_CP035288.1	1445510	1446214	-	SE	NZ_CP035288.1:1445510:1446214	EQW00_07040	2498	3	1090	70	1	1206	0	598	524	43	0
NZ_CP035288.1	1446465	1446659	+	SE	NZ_CP035288.1:1446465:1446659	EQW00_07045	4450	1	2133	177	2	14793	16	7887	6705	845	1
NZ_CP035288.1	1446671	1446931	+	SE	NZ_CP035288.1:1446671:1446931	EQW00_07050	5635	1	3300	275	5	16097	11	8118	6349	729	1
NZ_CP035288.1	144669	145409	+	SE	NZ_CP035288.1:144669:145409	EQW00_00730	0	0	0	0	0	0	0	0	0	0	0
NZ_CP035288.1	1446983	1447420	+	SE	NZ_CP035288.1:1446983:1447420	EQW00_07055	6942	1	4426	361	9	30500	20	15309	11509	1654	33
NZ_CP035288.1	1447632	1448681	+	SE	NZ_CP035288.1:1447632:1448681	EQW00_07060	4254	2	1976	138	1	11813	16	4880	4618	668	1
NZ_CP035288.1	1448697	1449359	+	SE	NZ_CP035288.1:1448697:1449359	EQW00_07065	3069	0	1653	124	1	5659	7	2763	2016	243	2
NZ_CP035288.1	1449673	1450629	+	SE	NZ_CP035288.1:1449673:1450629	EQW00_07070	10526	2	5263	654	2	20031	18	9836	8052	1388	11
NZ_CP035288.1	1450671	1451156	+	SE	NZ_CP035288.1:1450671:1451156	EQW00_07075	9029	1	6478	547	4	15927	19	7910	6680	1033	43
NZ_CP035288.1	1451166	1452014	+	SE	NZ_CP035288.1:1451166:1452014	EQW00_07080	15682	3	8587	851	2	26555	30	12338	11113	1841	75
NZ_CP035288.1	1452117	1452641	+	SE	NZ_CP035288.1:1452117:1452641	EQW00_07085	18295	8	14030	1390	3	7626	9	5333	2590	672	0
NZ_CP035288.1	1452638	1453066	+	SE	NZ_CP035288.1:1452638:1453066	EQW00_07090	9656	0	6408	648	5	20956	26	10091	8028	1460	0
NZ_CP035288.1	1453079	1453579	+	SE	NZ_CP035288.1:1453079:1453579	EQW00_07095	20463	2	11680	1305	2	4928	8	3003	2309	364	2
NZ_CP035288.1	1453579	1453803	+	SE	NZ_CP035288.1:1453579:1453803	EQW00_07100	12851	5	6336	764	1	3878	4	1741	1207	169	0
NZ_CP035288.1	1454148	1455623	+	SE	NZ_CP035288.1:1454148:1455623	EQW00_07105	13983	3	6913	562	10	46414	37	21053	16080	1824	655
NZ_CP035288.1	145470	145865	-	SE	NZ_CP035288.1:145470:145865	EQW00_00735	0	0	0	0	0	0	0	0	0	0	0
NZ_CP035288.1	1455959	1456462	+	SE	NZ_CP035288.1:1455959:1456462	EQW00_07115	8088	0	4707	425	4	8424	8	3486	2938	522	1
NZ_CP035288.1	1456480	1457553	+	SE	NZ_CP035288.1:1456480:1457553	EQW00_07120	16394	8	9621	814	8	32973	32	15093	12454	1699	1
NZ_CP035288.1	1457566	1458180	+	SE	NZ_CP035288.1:1457566:1458180	EQW00_07125	17607	0	6978	784	1	3665	5	1621	1208	167	0
NZ_CP035288.1	1458531	1459622	+	SE	NZ_CP035288.1:1458531:1459622	EQW00_07130	237	0	158	11	0	350	0	163	200	27	0
NZ_CP035288.1	145884	147173	-	SE	NZ_CP035288.1:145884:147173	EQW00_00740	0	0	0	0	0	0	0	0	0	0	0
NZ_CP035288.1	1459619	1460575	+	SE	NZ_CP035288.1:1459619:1460575	EQW00_07135	292	0	158	24	1	621	2	266	128	24	0
NZ_CP035288.1	1460587	1462275	+	SE	NZ_CP035288.1:1460587:1462275	EQW00_07140	912	0	482	39	0	935	1	383	274	28	0
NZ_CP035288.1	1462291	1463187	+	SE	NZ_CP035288.1:1462291:1463187	EQW00_07145	413	0	178	10	0	645	0	268	251	12	0
NZ_CP035288.1	1463201	1464055	+	SE	NZ_CP035288.1:1463201:1464055	EQW00_07150	603	0	237	21	0	901	2	474	264	35	0
NZ_CP035288.1	1464042	1465367	+	SE	NZ_CP035288.1:1464042:1465367	EQW00_07155	880	0	437	45	0	617	1	380	287	21	0
NZ_CP035288.1	1465374	1466141	+	SE	NZ_CP035288.1:1465374:1466141	EQW00_07160	1049	0	423	41	0	594	0	306	262	4	0
NZ_CP035288.1	1466700	1467359	+	SE	NZ_CP035288.1:1466700:1467359	EQW00_07170	550	0	612	25	0	1119	4	448	282	83	1
NZ_CP035288.1	1467356	1468726	+	SE	NZ_CP035288.1:1467356:1468726	EQW00_07175	4106	0	2052	210	1	14577	10	6400	6385	1012	10
NZ_CP035288.1	1469141	1471945	+	SE	NZ_CP035288.1:1469141:1471945	EQW00_07185	15902	1	8659	855	6	16015	7	7530	5955	1280	36
NZ_CP035288.1	147176	147490	-	SE	NZ_CP035288.1:147176:147490	EQW00_00745	0	0	0	0	0	0	0	0	0	0	0
NZ_CP035288.1	1471964	1473226	+	SE	NZ_CP035288.1:1471964:1473226	EQW00_07190	12229	0	6793	605	2	9407	14	4964	3745	701	3
NZ_CP035288.1	1473383	1473556	-	SE	NZ_CP035288.1:1473383:1473556	EQW00_07195	92	0	44	1	0	321	1	143	79	17	0
NZ_CP035288.1	1473757	1474566	+	SE	NZ_CP035288.1:1473757:1474566	EQW00_07200	11939	4	6582	656	6	36727	36	16878	14989	2216	102
NZ_CP035288.1	1474591	1474794	+	SE	NZ_CP035288.1:1474591:1474794	EQW00_07205	1807	1	1335	114	1	1971	4	1146	886	120	5
NZ_CP035288.1	1474972	1475763	+	SE	NZ_CP035288.1:1474972:1475763	EQW00_07210	3403	0	1748	229	1	7879	8	3736	2987	566	0
NZ_CP035288.1	1475776	1477665	+	SE	NZ_CP035288.1:1475776:1477665	EQW00_07215	5819	0	3407	288	6	22599	21	10548	9115	1191	4
NZ_CP035288.1	147640	149364	-	SE	NZ_CP035288.1:147640:149364	EQW00_00750	0	0	0	0	0	0	0	0	0	0	0
NZ_CP035288.1	1477852	1479195	+	SE	NZ_CP035288.1:1477852:1479195	EQW00_07220	13960	0	6634	422	7	14689	12	6735	6137	556	0
NZ_CP035288.1	1479271	1480401	-	SE	NZ_CP035288.1:1479271:1480401	EQW00_07225	7820	2	5529	580	6	28950	22	13786	11208	1885	27
NZ_CP035288.1	1480424	1481050	-	SE	NZ_CP035288.1:1480424:1481050	EQW00_07230	11473	1	4700	675	3	18317	17	7726	6864	1176	26
NZ_CP035288.1	1481090	1481359	-	SE	NZ_CP035288.1:1481090:1481359	EQW00_07235	1257	0	993	95	1	3493	4	1163	1201	165	0
NZ_CP035288.1	1481518	1481826	+	SE	NZ_CP035288.1:1481518:1481826	EQW00_07240	417	0	275	20	0	268	0	105	56	19	0
NZ_CP035288.1	1482007	1482207	+	SE	NZ_CP035288.1:1482007:1482207	EQW00_07245	39361	2	22356	2297	1	2620	2	1124	988	145	1
NZ_CP035288.1	1483152	1483562	+	SE	NZ_CP035288.1:1483152:1483562	EQW00_07255	59	0	22	2	0	229	0	98	57	16	0
NZ_CP035288.1	1483549	1484412	+	SE	NZ_CP035288.1:1483549:1484412	EQW00_07260	368	0	162	15	0	602	0	244	283	41	0
NZ_CP035288.1	1484421	1485170	+	SE	NZ_CP035288.1:1484421:1485170	EQW00_07265	446	0	198	15	0	2805	2	1187	1176	171	0
NZ_CP035288.1	1485302	1486567	-	SE	NZ_CP035288.1:1485302:1486567	EQW00_07270	20060	2	10055	929	3	14523	16	6854	4366	746	3
NZ_CP035288.1	1486568	1487641	-	SE	NZ_CP035288.1:1486568:1487641	EQW00_07275	4916	0	2440	213	0	6759	12	2933	2788	335	6
NZ_CP035288.1	1487647	1488798	-	SE	NZ_CP035288.1:1487647:1488798	EQW00_07280	5893	2	3311	273	3	6036	8	2741	2409	374	1
NZ_CP035288.1	1488956	1489678	-	SE	NZ_CP035288.1:1488956:1489678	EQW00_07285	15032	2	7919	693	2	6668	9	3580	3024	388	2
NZ_CP035288.1	1489700	1490422	-	SE	NZ_CP035288.1:1489700:1490422	EQW00_07290	13887	0	6956	614	16	34358	26	16533	14670	2048	55
NZ_CP035288.1	1490422	1491306	-	SE	NZ_CP035288.1:1490422:1491306	EQW00_07295	14632	2	7948	677	9	20720	16	10188	7558	1059	35
NZ_CP035288.1	1491308	1492297	-	SE	NZ_CP035288.1:1491308:1492297	EQW00_07300	5406	0	3752	296	4	8626	8	4082	2979	481	1
NZ_CP035288.1	1492368	1493600	-	SE	NZ_CP035288.1:1492368:1493600	EQW00_07305	14454	4	7292	759	3	14725	7	6939	4131	853	5
NZ_CP035288.1	149351	149698	-	SE	NZ_CP035288.1:149351:149698	EQW00_00755	0	0	0	0	0	0	0	0	0	0	0
NZ_CP035288.1	1494177	1495784	-	SE	NZ_CP035288.1:1494177:1495784	EQW00_07310	25906	6	11783	1142	7	21665	26	9448	8592	916	43
NZ_CP035288.1	1495999	1496895	+	SE	NZ_CP035288.1:1495999:1496895	EQW00_07315	12484	1	5856	469	5	11394	12	5415	4680	612	14
NZ_CP035288.1	1497499	1498476	+	SE	NZ_CP035288.1:1497499:1498476	EQW00_07320	359	0	185	70	0	501	1	241	313	53	0
NZ_CP035288.1	1498684	1499610	+	SE	NZ_CP035288.1:1498684:1499610	EQW00_07325	212	0	82	24	0	379	0	87	159	7	0
NZ_CP035288.1	1499612	1500517	+	SE	NZ_CP035288.1:1499612:1500517	EQW00_07330	233	0	130	12	0	550	0	287	361	34	0
NZ_CP035288.1	1500610	1501485	+	SE	NZ_CP035288.1:1500610:1501485	EQW00_07335	286	0	135	28	0	539	1	246	151	65	0
NZ_CP035288.1	1501492	1502139	+	SE	NZ_CP035288.1:1501492:1502139	EQW00_07340	420	0	220	23	0	1231	3	636	451	67	0
NZ_CP035288.1	150219	150539	+	SE	NZ_CP035288.1:150219:150539	EQW00_00760	0	0	0	0	0	0	0	0	0	0	0
NZ_CP035288.1	1502233	1504044	-	SE	NZ_CP035288.1:1502233:1504044	EQW00_07345	10042	3	5021	577	9	30370	25	14066	11639	1954	71
NZ_CP035288.1	1504292	1504627	+	SE	NZ_CP035288.1:1504292:1504627	EQW00_07350	598	0	456	26	0	549	0	188	315	21	0
NZ_CP035288.1	1504806	1505807	+	SE	NZ_CP035288.1:1504806:1505807	EQW00_07355	1431	1	701	51	1	5455	9	2428	2203	302	2
NZ_CP035288.1	1505797	1506651	+	SE	NZ_CP035288.1:1505797:1506651	EQW00_07360	1514	0	800	77	0	2519	4	1195	812	110	0
NZ_CP035288.1	150627	151511	+	SE	NZ_CP035288.1:150627:151511	EQW00_00765	0	0	0	0	0	0	0	0	0	0	0
NZ_CP035288.1	1506614	1507390	+	SE	NZ_CP035288.1:1506614:1507390	EQW00_07365	866	0	563	60	0	3800	3	1818	1460	183	34
NZ_CP035288.1	1507393	1508091	+	SE	NZ_CP035288.1:1507393:1508091	EQW00_07370	1143	0	641	44	1	1520	3	725	480	79	6
NZ_CP035288.1	1508322	1509086	-	SE	NZ_CP035288.1:1508322:1509086	EQW00_07375	3530	1	1307	136	3	4404	7	1723	1377	163	3
NZ_CP035288.1	1510107	1511360	-	SE	NZ_CP035288.1:1510107:1511360	EQW00_07380	36871	9	18551	1651	3	15412	9	7283	6027	650	1
NZ_CP035288.1	1511386	1512639	-	SE	NZ_CP035288.1:1511386:1512639	EQW00_07385	36255	7	17367	1664	18	68429	62	30352	24945	3408	44
NZ_CP035288.1	1512912	1513571	-	SE	NZ_CP035288.1:1512912:1513571	EQW00_07395	27022	7	10859	972	16	46865	53	23061	20533	2491	38
NZ_CP035288.1	1513762	1514493	-	SE	NZ_CP035288.1:1513762:1514493	EQW00_07400	740	0	332	35	2	1211	1	477	360	28	0
NZ_CP035288.1	1514486	1515694	-	SE	NZ_CP035288.1:1514486:1515694	EQW00_07405	654	0	345	31	0	251	0	128	127	3	0
NZ_CP035288.1	151525	151653	+	SE	NZ_CP035288.1:151525:151653	EQW00_00770	0	0	0	0	0	0	0	0	0	0	0
NZ_CP035288.1	1515698	1516321	-	SE	NZ_CP035288.1:1515698:1516321	EQW00_07410	155	0	76	10	0	302	0	176	80	8	0
NZ_CP035288.1	1516311	1517099	-	SE	NZ_CP035288.1:1516311:1517099	EQW00_07415	137	0	91	4	0	341	0	173	105	4	0
NZ_CP035288.1	15165	15494	+	SE	NZ_CP035288.1:15165:15494	EQW00_00055	322	0	205	11	1	1079	0	569	549	23	1
NZ_CP035288.1	1517103	1518098	-	SE	NZ_CP035288.1:1517103:1518098	EQW00_07420	263	0	129	1	0	222	0	170	1	1	0
NZ_CP035288.1	1518101	1518667	-	SE	NZ_CP035288.1:1518101:1518667	EQW00_07425	48	0	32	1	0	191	0	124	185	8	0
NZ_CP035288.1	1518664	1520070	-	SE	NZ_CP035288.1:1518664:1520070	EQW00_07430	121	0	67	9	0	366	0	148	86	14	0
NZ_CP035288.1	152006	152791	+	SE	NZ_CP035288.1:152006:152791	EQW00_00775	252	0	149	10	1	696	0	272	138	34	0
NZ_CP035288.1	1520729	1521817	+	SE	NZ_CP035288.1:1520729:1521817	EQW00_07435	939	0	577	96	0	1778	2	847	846	82	1
NZ_CP035288.1	1521889	1523151	-	SE	NZ_CP035288.1:1521889:1523151	EQW00_07440	1291	0	638	92	1	2310	0	982	798	173	1
NZ_CP035288.1	1523295	1523480	+	SE	NZ_CP035288.1:1523295:1523480	EQW00_07445	3354	2	1534	169	0	244	0	102	116	14	0
NZ_CP035288.1	1524021	1525010	-	SE	NZ_CP035288.1:1524021:1525010	EQW00_07455	26004	4	12667	1047	4	12647	9	6430	4983	707	3
NZ_CP035288.1	1525146	1525661	+	SE	NZ_CP035288.1:1525146:1525661	EQW00_07460	1883	1	1249	98	2	3324	4	1311	1138	142	0
NZ_CP035288.1	1525855	1528377	-	SE	NZ_CP035288.1:1525855:1528377	EQW00_07465	22170	7	9416	810	1	27655	26	11951	9270	1142	10
NZ_CP035288.1	1528631	1529848	-	SE	NZ_CP035288.1:1528631:1529848	EQW00_07470	10899	3	5194	314	7	32918	48	14613	11286	1117	17
NZ_CP035288.1	1529994	1530842	-	SE	NZ_CP035288.1:1529994:1530842	EQW00_07475	2849	1	1336	144	1	3722	2	1580	1515	143	0
NZ_CP035288.1	1531037	1532494	-	SE	NZ_CP035288.1:1531037:1532494	EQW00_07480	36439	3	17640	1587	4	32231	25	15865	11647	1412	11
NZ_CP035288.1	153109	153864	+	SE	NZ_CP035288.1:153109:153864	EQW00_00780	68	0	41	1	0	209	0	94	38	15	0
NZ_CP035288.1	1532706	1535108	-	SE	NZ_CP035288.1:1532706:1535108	EQW00_07485	21736	7	11153	995	8	35566	41	17110	12606	1723	100
NZ_CP035288.1	1535105	1537099	-	SE	NZ_CP035288.1:1535105:1537099	EQW00_07490	11891	3	6223	517	3	11774	10	5811	3481	543	5
NZ_CP035288.1	1537309	1537917	+	SE	NZ_CP035288.1:1537309:1537917	EQW00_07495	12712	3	5146	533	5	13845	11	5767	4670	701	2
NZ_CP035288.1	1538161	1538457	+	SE	NZ_CP035288.1:1538161:1538457	EQW00_07500	1415	0	645	52	0	2527	2	1114	785	86	0
NZ_CP035288.1	1538508	1538975	-	SE	NZ_CP035288.1:1538508:1538975	EQW00_07505	2795	0	1622	177	0	3057	1	1371	1114	142	0
NZ_CP035288.1	1539098	1541803	-	SE	NZ_CP035288.1:1539098:1541803	EQW00_07510	65487	9	33851	3696	20	76825	74	35283	29246	4878	14
NZ_CP035288.1	154208	154969	+	SE	NZ_CP035288.1:154208:154969	EQW00_00785	218	0	86	7	0	969	1	406	361	65	0
NZ_CP035288.1	1542224	1543864	-	SE	NZ_CP035288.1:1542224:1543864	EQW00_07515	71081	15	31416	2636	9	46553	40	20249	16738	1913	3
NZ_CP035288.1	1544076	1544426	+	SE	NZ_CP035288.1:1544076:1544426	EQW00_07520	998	0	846	52	0	299	1	124	146	11	0
NZ_CP035288.1	1544544	1547573	-	SE	NZ_CP035288.1:1544544:1547573	EQW00_07525	5417	4	2826	246	5	17358	12	7591	6386	725	2
NZ_CP035288.1	1547577	1548701	-	SE	NZ_CP035288.1:1547577:1548701	EQW00_07530	3841	0	1839	147	3	6611	2	2993	2097	404	3
NZ_CP035288.1	1548809	1549276	-	SE	NZ_CP035288.1:1548809:1549276	EQW00_07535	1623	0	842	58	0	543	0	170	205	14	0
NZ_CP035288.1	1549508	1549735	-	SE	NZ_CP035288.1:1549508:1549735	EQW00_07540	1757	0	993	62	0	1784	2	1040	924	132	0
NZ_CP035288.1	1549942	1551930	-	SE	NZ_CP035288.1:1549942:1551930	EQW00_07545	48646	6	27448	3162	21	74932	65	36328	28212	5761	73
NZ_CP035288.1	1552162	1552398	-	SE	NZ_CP035288.1:1552162:1552398	EQW00_07550	180	0	269	21	0	64	0	61	102	8	9
NZ_CP035288.1	1552559	1552792	-	SE	NZ_CP035288.1:1552559:1552792	EQW00_07555	273	0	126	12	0	171	0	100	50	14	1
NZ_CP035288.1	1552936	1553556	+	SE	NZ_CP035288.1:1552936:1553556	EQW00_07560	5035	1	3177	270	5	13200	15	6339	5445	870	12
NZ_CP035288.1	155326	156213	+	SE	NZ_CP035288.1:155326:156213	EQW00_00790	2491	1	1034	103	1	6852	5	3235	2691	255	0
NZ_CP035288.1	1553910	1554935	-	SE	NZ_CP035288.1:1553910:1554935	EQW00_07570	5896	0	3400	205	4	7261	2	3334	2886	184	5
NZ_CP035288.1	1554949	1555926	-	SE	NZ_CP035288.1:1554949:1555926	EQW00_07575	10202	0	6451	307	3	11718	8	5289	4903	459	3
NZ_CP035288.1	1556080	1556349	-	SE	NZ_CP035288.1:1556080:1556349	EQW00_07580	111	0	41	8	0	56	1	31	6	6	0
NZ_CP035288.1	1556515	1556664	-	SE	NZ_CP035288.1:1556515:1556664	EQW00_07585	3719	1	3110	220	0	2022	3	1124	842	130	0
NZ_CP035288.1	1556754	1558268	-	SE	NZ_CP035288.1:1556754:1558268	EQW00_07590	79300	15	44561	3959	24	90489	95	47258	34667	5257	56
NZ_CP035288.1	1558499	1559947	+	SE	NZ_CP035288.1:1558499:1559947	EQW00_07595	10852	5	5509	727	13	34870	38	14650	13042	2523	0
NZ_CP035288.1	1560253	1560567	+	SE	NZ_CP035288.1:1560253:1560567	EQW00_07600	1012	0	729	72	0	3317	1	1921	1308	262	0
NZ_CP035288.1	1560899	1561705	-	SE	NZ_CP035288.1:1560899:1561705	EQW00_07605	3008	1	1669	189	1	3812	0	1799	1330	218	10
NZ_CP035288.1	1561768	1562688	-	SE	NZ_CP035288.1:1561768:1562688	EQW00_07610	965	0	583	70	1	3299	6	1638	1408	304	0
NZ_CP035288.1	1562690	1563754	-	SE	NZ_CP035288.1:1562690:1563754	EQW00_07615	1109	0	600	87	0	2663	2	1072	1167	265	0
NZ_CP035288.1	1563760	1565040	-	SE	NZ_CP035288.1:1563760:1565040	EQW00_07620	496	0	228	37	0	964	0	398	281	84	0
NZ_CP035288.1	1565229	1566605	+	SE	NZ_CP035288.1:1565229:1566605	EQW00_07625	840	0	373	41	1	774	2	507	319	34	0
NZ_CP035288.1	156578	157390	+	SE	NZ_CP035288.1:156578:157390	EQW00_00795	1805	0	839	57	0	4910	2	2178	2015	157	1
NZ_CP035288.1	1566683	1567282	-	SE	NZ_CP035288.1:1566683:1567282	EQW00_07630	183	0	83	14	0	795	0	345	277	89	0
NZ_CP035288.1	1567609	1568481	+	SE	NZ_CP035288.1:1567609:1568481	EQW00_07635	1876	0	1224	155	1	1217	2	631	489	87	0
NZ_CP035288.1	1568572	1568736	-	SE	NZ_CP035288.1:1568572:1568736	EQW00_RS12435	123	0	49	1	0	706	0	266	164	30	0
NZ_CP035288.1	1569217	1569753	-	SE	NZ_CP035288.1:1569217:1569753	EQW00_07640	492	0	269	19	0	1318	0	787	685	80	75
NZ_CP035288.1	1569918	1570106	+	SE	NZ_CP035288.1:1569918:1570106	EQW00_07645	566	0	297	26	1	2627	1	1194	868	110	1
NZ_CP035288.1	1570275	1570877	-	SE	NZ_CP035288.1:1570275:1570877	EQW00_07650	696	0	440	27	0	1208	1	668	728	23	0
NZ_CP035288.1	1570874	1571968	-	SE	NZ_CP035288.1:1570874:1571968	EQW00_07655	494	0	266	27	0	1990	3	797	815	121	0
NZ_CP035288.1	1571968	1572699	-	SE	NZ_CP035288.1:1571968:1572699	EQW00_07660	224	0	126	8	0	536	0	268	297	15	0
NZ_CP035288.1	1572696	1573571	-	SE	NZ_CP035288.1:1572696:1573571	EQW00_07665	71	0	30	1	0	141	0	89	19	9	0
NZ_CP035288.1	1573749	1575221	-	SE	NZ_CP035288.1:1573749:1575221	EQW00_07670	38144	6	18209	2026	7	41334	45	18590	15040	2662	102
NZ_CP035288.1	1575279	1575476	-	SE	NZ_CP035288.1:1575279:1575476	EQW00_07675	6195	3	3560	329	0	505	6	366	213	37	0
NZ_CP035288.1	1575790	1576815	+	SE	NZ_CP035288.1:1575790:1576815	EQW00_07680	9192	3	4892	513	12	20681	22	9021	7805	1677	3
NZ_CP035288.1	157654	158238	-	SE	NZ_CP035288.1:157654:158238	EQW00_00800	92	0	48	5	0	25	0	9	64	1	0
NZ_CP035288.1	1576885	1577568	+	SE	NZ_CP035288.1:1576885:1577568	EQW00_07685	5478	2	2758	340	2	10287	12	4701	3544	514	3
NZ_CP035288.1	1577819	1578202	-	SE	NZ_CP035288.1:1577819:1578202	EQW00_07690	19	0	7	3	0	52	0	23	9	1	0
NZ_CP035288.1	1578199	1578366	-	SE	NZ_CP035288.1:1578199:1578366	EQW00_RS12525	5	0	8	2	0	6	0	2	5	0	0
NZ_CP035288.1	15784	16752	+	SE	NZ_CP035288.1:15784:16752	EQW00_00060	896	2	447	41	2	937	3	530	486	46	0
NZ_CP035288.1	1578527	1578721	-	SE	NZ_CP035288.1:1578527:1578721	EQW00_07695	0	0	0	0	0	0	0	0	0	0	0
NZ_CP035288.1	1578723	1579076	-	SE	NZ_CP035288.1:1578723:1579076	EQW00_RS12440	0	0	0	0	0	0	0	0	0	0	0
NZ_CP035288.1	1579119	1579766	-	SE	NZ_CP035288.1:1579119:1579766	EQW00_RS12445	67	0	40	2	0	321	0	138	94	29	0
NZ_CP035288.1	1580030	1581370	-	SE	NZ_CP035288.1:1580030:1581370	EQW00_07705	62127	11	34173	3827	25	97366	76	47525	36982	6645	336
NZ_CP035288.1	1581389	1581754	-	SE	NZ_CP035288.1:1581389:1581754	EQW00_07710	41924	6	17629	2254	0	15957	19	7575	5488	1136	79
NZ_CP035288.1	1582235	1583473	-	SE	NZ_CP035288.1:1582235:1583473	EQW00_07715	3584	5	1916	144	2	3599	4	2020	1716	186	0
NZ_CP035288.1	1583489	1584739	-	SE	NZ_CP035288.1:1583489:1584739	EQW00_07720	2055	3	1201	80	1	1935	1	786	672	69	0
NZ_CP035288.1	1584840	1585316	+	SE	NZ_CP035288.1:1584840:1585316	EQW00_07725	2363	1	1790	146	1	1454	2	808	686	62	1
NZ_CP035288.1	1585538	1585777	-	SE	NZ_CP035288.1:1585538:1585777	EQW00_07730	4684	1	2355	215	1	5515	5	2856	1733	246	4
NZ_CP035288.1	1585731	1586729	-	SE	NZ_CP035288.1:1585731:1586729	EQW00_07735	5281	1	2934	255	3	10454	11	4872	3515	577	7
NZ_CP035288.1	158624	159526	+	SE	NZ_CP035288.1:158624:159526	EQW00_00805	1012	0	612	37	3	2132	2	1150	978	75	0
NZ_CP035288.1	1586741	1587667	-	SE	NZ_CP035288.1:1586741:1587667	EQW00_07740	3506	0	2004	131	1	5868	4	2827	2180	370	0
NZ_CP035288.1	1587891	1589564	-	SE	NZ_CP035288.1:1587891:1589564	EQW00_07745	38056	2	18251	1668	15	36889	43	18031	15183	2026	45
NZ_CP035288.1	1589741	1591240	-	SE	NZ_CP035288.1:1589741:1591240	EQW00_07750	5796	0	3071	306	0	7596	7	4017	3652	565	18
NZ_CP035288.1	1591394	1592218	-	SE	NZ_CP035288.1:1591394:1592218	EQW00_07755	251	0	142	13	1	881	2	384	233	24	0
NZ_CP035288.1	1592593	1593126	-	SE	NZ_CP035288.1:1592593:1593126	EQW00_07760	2428	3	1229	103	4	14250	12	7052	5710	825	2
NZ_CP035288.1	1593140	1595077	-	SE	NZ_CP035288.1:1593140:1595077	EQW00_07765	10836	2	6395	472	6	17010	13	8150	6535	855	5
NZ_CP035288.1	1595092	1597713	-	SE	NZ_CP035288.1:1595092:1597713	EQW00_07770	10611	7	5846	428	6	21426	11	10611	9106	1250	54
NZ_CP035288.1	1597911	1598405	-	SE	NZ_CP035288.1:1597911:1598405	EQW00_07775	5960	2	2394	180	1	4315	0	2089	1411	132	0
NZ_CP035288.1	159838	160023	+	SE	NZ_CP035288.1:159838:160023	EQW00_00815	111	0	73	8	0	125	0	96	13	8	0
NZ_CP035288.1	1598429	1598794	-	SE	NZ_CP035288.1:1598429:1598794	EQW00_07780	4035	1	2215	158	7	14673	7	6822	5575	614	23
NZ_CP035288.1	1598796	1600340	-	SE	NZ_CP035288.1:1598796:1600340	EQW00_07785	14689	1	8448	569	7	16503	12	8250	5323	600	40
NZ_CP035288.1	1600683	1600973	-	SE	NZ_CP035288.1:1600683:1600973	EQW00_07790	1937	0	924	91	0	525	2	349	362	28	0
NZ_CP035288.1	1601030	1601647	-	SE	NZ_CP035288.1:1601030:1601647	EQW00_07795	3436	1	1521	154	3	4573	4	2541	1774	209	1
NZ_CP035288.1	1602233	1603099	-	SE	NZ_CP035288.1:1602233:1603099	EQW00_07800	5730	0	3261	197	3	18141	19	8408	7077	765	1
NZ_CP035288.1	160268	160678	-	SE	NZ_CP035288.1:160268:160678	EQW00_00820	307	0	185	12	1	791	3	400	155	45	0
NZ_CP035288.1	1603100	1604860	-	SE	NZ_CP035288.1:1603100:1604860	EQW00_07805	15088	1	7768	559	2	12051	7	5702	4245	466	10
NZ_CP035288.1	1604973	1605767	-	SE	NZ_CP035288.1:1604973:1605767	EQW00_07810	4512	2	2640	228	0	2895	0	1350	1335	137	0
NZ_CP035288.1	1605931	1606146	+	SE	NZ_CP035288.1:1605931:1606146	EQW00_07815	213	0	239	5	0	201	0	96	97	19	0
NZ_CP035288.1	1606235	1607794	-	SE	NZ_CP035288.1:1606235:1607794	EQW00_07820	123902	17	65455	4318	17	115181	119	62562	46640	5010	70
NZ_CP035288.1	1608020	1609069	-	SE	NZ_CP035288.1:1608020:1609069	EQW00_07825	34126	4	19612	2174	5	36699	39	17912	13219	2083	4
NZ_CP035288.1	1609240	1610385	-	SE	NZ_CP035288.1:1609240:1610385	EQW00_07830	5476	0	2869	313	3	15282	13	6941	5555	838	126
NZ_CP035288.1	1610833	1611414	-	SE	NZ_CP035288.1:1610833:1611414	EQW00_07835	12130	1	5021	561	3	5277	6	2249	2171	289	0
NZ_CP035288.1	1611443	1611835	-	SE	NZ_CP035288.1:1611443:1611835	EQW00_07840	10647	1	6007	622	1	6303	5	3262	2275	262	0
NZ_CP035288.1	1611854	1612681	-	SE	NZ_CP035288.1:1611854:1612681	EQW00_07845	20807	2	10129	1159	10	23944	15	12778	7620	1373	43
NZ_CP035288.1	161218	161577	-	SE	NZ_CP035288.1:161218:161577	EQW00_00830	51	0	25	5	2	109	0	53	51	11	0
NZ_CP035288.1	1612834	1613538	-	SE	NZ_CP035288.1:1612834:1613538	EQW00_07850	14462	2	6323	633	2	10582	14	5020	3151	401	18
NZ_CP035288.1	1613535	1614824	-	SE	NZ_CP035288.1:1613535:1614824	EQW00_07855	11282	3	6224	574	2	12647	12	5930	4006	610	1
NZ_CP035288.1	1614824	1616095	-	SE	NZ_CP035288.1:1614824:1616095	EQW00_07860	5166	1	3224	247	7	24077	29	10429	9454	1079	21
NZ_CP035288.1	1616126	1616839	-	SE	NZ_CP035288.1:1616126:1616839	EQW00_07865	8376	1	4478	348	5	10246	9	5673	4895	625	0
NZ_CP035288.1	1616842	1619235	-	SE	NZ_CP035288.1:1616842:1619235	EQW00_07870	24031	0	12877	1091	12	46974	32	21076	17441	2434	79
NZ_CP035288.1	161895	162875	-	SE	NZ_CP035288.1:161895:162875	EQW00_00835	7292	2	4529	354	3	4550	2	1996	1186	179	0
NZ_CP035288.1	1619501	1621174	-	SE	NZ_CP035288.1:1619501:1621174	EQW00_07875	64389	16	32309	3204	17	95204	77	42627	32703	4871	46
NZ_CP035288.1	1621542	1623647	-	SE	NZ_CP035288.1:1621542:1623647	EQW00_07880	110199	20	51528	4818	33	90983	75	42626	33442	4601	119
NZ_CP035288.1	1623779	1624048	-	SE	NZ_CP035288.1:1623779:1624048	EQW00_07885	19863	1	16383	666	6	4763	3	2010	1498	123	2
NZ_CP035288.1	1624168	1625139	-	SE	NZ_CP035288.1:1624168:1625139	EQW00_07890	7180	1	3510	304	1	7882	5	3732	2512	302	0
NZ_CP035288.1	1625155	1626072	-	SE	NZ_CP035288.1:1625155:1626072	EQW00_07895	4648	0	2247	169	0	10123	8	4404	3745	392	0
NZ_CP035288.1	1626210	1626560	-	SE	NZ_CP035288.1:1626210:1626560	EQW00_07900	5668	1	3090	285	2	9323	17	4890	3449	308	1
NZ_CP035288.1	1626863	1629025	-	SE	NZ_CP035288.1:1626863:1629025	EQW00_07905	41579	11	25618	1367	17	51049	60	26419	19884	1950	50
NZ_CP035288.1	1629030	1629347	-	SE	NZ_CP035288.1:1629030:1629347	EQW00_07910	5666	0	3514	183	1	11895	22	5567	4398	309	9
NZ_CP035288.1	1629347	1629631	-	SE	NZ_CP035288.1:1629347:1629631	EQW00_07915	8797	2	5366	293	0	2740	1	1355	1144	75	1
NZ_CP035288.1	1629649	1630872	-	SE	NZ_CP035288.1:1629649:1630872	EQW00_07920	26224	8	15342	727	7	28628	32	15182	9325	1155	6
NZ_CP035288.1	163074	164558	+	SE	NZ_CP035288.1:163074:164558	EQW00_00840	140583	32	75204	6531	32	125474	109	66344	47895	6479	82
NZ_CP035288.1	1630893	1631360	-	SE	NZ_CP035288.1:1630893:1631360	EQW00_07925	6149	1	2941	150	0	1815	1	1427	636	37	1
NZ_CP035288.1	1631539	1635849	-	SE	NZ_CP035288.1:1631539:1635849	EQW00_07930	26777	3	13591	1256	9	32696	36	15110	12967	1776	13
NZ_CP035288.1	1636099	1637802	-	SE	NZ_CP035288.1:1636099:1637802	EQW00_07935	23611	2	15474	1309	5	15919	19	7329	5013	859	1
NZ_CP035288.1	1637821	1639107	-	SE	NZ_CP035288.1:1637821:1639107	EQW00_07940	15411	0	7473	563	2	29382	37	13897	11347	1173	0
NZ_CP035288.1	1639341	1640123	-	SE	NZ_CP035288.1:1639341:1640123	EQW00_07945	11648	2	5533	415	6	18750	19	9038	6472	530	2
NZ_CP035288.1	1640127	1640897	-	SE	NZ_CP035288.1:1640127:1640897	EQW00_07950	13390	1	6893	391	4	16719	20	7482	5201	579	0
NZ_CP035288.1	1641118	1641672	-	SE	NZ_CP035288.1:1641118:1641672	EQW00_07955	31421	1	15512	1291	6	22613	26	12385	9371	1147	2
NZ_CP035288.1	1641689	1642411	-	SE	NZ_CP035288.1:1641689:1642411	EQW00_07960	32689	2	19870	1442	2	9709	4	5139	3978	425	0
NZ_CP035288.1	1642552	1643430	-	SE	NZ_CP035288.1:1642552:1643430	EQW00_07965	83765	13	47671	3021	7	24542	19	12860	8253	1085	2
NZ_CP035288.1	1643582	1644370	-	SE	NZ_CP035288.1:1643582:1644370	EQW00_07970	114819	23	74423	3712	30	132548	128	61193	46202	3658	123
NZ_CP035288.1	1644733	1645503	-	SE	NZ_CP035288.1:1644733:1645503	EQW00_07975	13628	2	6529	556	8	34339	32	15374	10924	1413	20
NZ_CP035288.1	1645527	1646930	-	SE	NZ_CP035288.1:1645527:1646930	EQW00_07980	12641	3	7686	657	16	41615	29	19200	14486	2127	242
NZ_CP035288.1	1646999	1647541	-	SE	NZ_CP035288.1:1646999:1647541	EQW00_07985	8129	4	4025	368	4	15166	13	7577	5752	796	2
NZ_CP035288.1	1647545	1648435	-	SE	NZ_CP035288.1:1647545:1648435	EQW00_07990	2248	0	1818	107	4	12299	9	5328	4253	536	14
NZ_CP035288.1	1648660	1649967	-	SE	NZ_CP035288.1:1648660:1649967	EQW00_07995	26488	6	14513	1118	13	27736	17	12915	9659	1162	1
NZ_CP035288.1	1649992	1652061	-	SE	NZ_CP035288.1:1649992:1652061	EQW00_08000	34494	7	19145	1394	16	63049	61	28396	23499	2723	4
NZ_CP035288.1	1652244	1653116	-	SE	NZ_CP035288.1:1652244:1653116	EQW00_08005	670	0	421	28	0	2241	0	951	706	166	0
NZ_CP035288.1	165331	166098	+	SE	NZ_CP035288.1:165331:166098	EQW00_00855	0	0	0	0	0	0	0	0	0	0	0
NZ_CP035288.1	1653922	1654830	-	SE	NZ_CP035288.1:1653922:1654830	EQW00_08010	26745	2	15880	1552	2	10820	12	5456	3926	702	2
NZ_CP035288.1	1654852	1656018	-	SE	NZ_CP035288.1:1654852:1656018	EQW00_08015	24145	0	15179	1306	1	9238	9	5029	3081	589	1
NZ_CP035288.1	1656126	1656896	-	SE	NZ_CP035288.1:1656126:1656896	EQW00_08020	3529	0	2030	201	0	5749	9	2751	2354	261	129
NZ_CP035288.1	1656901	1657764	-	SE	NZ_CP035288.1:1656901:1657764	EQW00_08025	4806	0	2376	227	1	8004	12	3973	2221	332	55
NZ_CP035288.1	1657785	1657934	-	SE	NZ_CP035288.1:1657785:1657934	EQW00_08030	213	0	77	8	0	342	1	153	116	13	0
NZ_CP035288.1	1658093	1660693	+	SE	NZ_CP035288.1:1658093:1660693	EQW00_08035	2442	0	1206	133	3	10380	12	4165	3650	477	2
NZ_CP035288.1	1660686	1663289	+	SE	NZ_CP035288.1:1660686:1663289	EQW00_08040	3014	1	1758	126	7	15370	12	7049	6130	771	5
NZ_CP035288.1	1663819	1664169	-	SE	NZ_CP035288.1:1663819:1664169	EQW00_08045	53228	14	32310	1717	10	25017	25	12401	10091	945	28
NZ_CP035288.1	1664	2797	+	SE	NZ_CP035288.1:1664:2797	EQW00_00010	13470	4	9293	703	4	16411	19	8250	6837	1056	6
NZ_CP035288.1	1664275	1665012	-	SE	NZ_CP035288.1:1664275:1665012	EQW00_08050	6006	1	2937	199	1	6716	7	3443	3139	292	0
NZ_CP035288.1	1665012	1665515	-	SE	NZ_CP035288.1:1665012:1665515	EQW00_08055	805	0	529	23	2	1230	3	663	601	37	0
NZ_CP035288.1	1665642	1665917	-	SE	NZ_CP035288.1:1665642:1665917	EQW00_08060	5430	0	4501	246	3	3374	4	1685	1338	201	0
NZ_CP035288.1	1666163	1667530	-	SE	NZ_CP035288.1:1666163:1667530	EQW00_08065	21921	4	15267	1114	8	18375	20	9768	7031	825	7
NZ_CP035288.1	166681	167822	-	SE	NZ_CP035288.1:166681:167822	EQW00_00860	0	0	0	0	0	0	0	2	0	0	0
NZ_CP035288.1	1667561	1667893	-	SE	NZ_CP035288.1:1667561:1667893	EQW00_08070	2095	0	1488	107	1	3207	3	1687	1410	175	0
NZ_CP035288.1	1667895	1669121	-	SE	NZ_CP035288.1:1667895:1669121	EQW00_08075	15861	1	8141	711	1	16023	27	7038	5264	743	3
NZ_CP035288.1	1669118	1672687	-	SE	NZ_CP035288.1:1669118:1672687	EQW00_08080	17086	10	10065	784	11	40388	31	19647	16179	1868	13
NZ_CP035288.1	1672814	1673551	-	SE	NZ_CP035288.1:1672814:1673551	EQW00_08085	1384	0	944	70	0	1170	0	630	501	44	0
NZ_CP035288.1	1673666	1673899	-	SE	NZ_CP035288.1:1673666:1673899	EQW00_08090	39007	6	18507	2684	1	1423	0	830	705	155	2
NZ_CP035288.1	1674126	1674860	-	SE	NZ_CP035288.1:1674126:1674860	EQW00_08095	27639	3	18319	1128	1	9269	6	4836	3977	434	0
NZ_CP035288.1	1674853	1675779	-	SE	NZ_CP035288.1:1674853:1675779	EQW00_08100	20802	1	11674	735	6	17801	14	8158	7361	648	5
NZ_CP035288.1	1675781	1676758	-	SE	NZ_CP035288.1:1675781:1676758	EQW00_08105	19953	1	10541	520	0	6189	6	3366	1868	141	247
NZ_CP035288.1	1676760	1677320	-	SE	NZ_CP035288.1:1676760:1677320	EQW00_08110	5887	0	4105	200	1	15306	6	6875	6024	456	0
NZ_CP035288.1	1677479	1679527	-	SE	NZ_CP035288.1:1677479:1679527	EQW00_08115	6354	1	2797	268	3	11329	15	5315	4596	653	3
NZ_CP035288.1	167939	168433	-	SE	NZ_CP035288.1:167939:168433	EQW00_00865	1162	0	667	40	1	2795	1	1474	1409	96	2
NZ_CP035288.1	1679731	1681389	-	SE	NZ_CP035288.1:1679731:1681389	EQW00_08120	38253	6	24912	1384	4	35323	33	18381	12761	1296	6
NZ_CP035288.1	1681404	1681778	-	SE	NZ_CP035288.1:1681404:1681778	EQW00_08125	7896	1	4781	282	1	1676	1	1071	369	123	0
NZ_CP035288.1	1682136	1682324	+	SE	NZ_CP035288.1:1682136:1682324	EQW00_08130	54759	6	23462	1941	1	1411	0	731	575	68	2
NZ_CP035288.1	1682407	1683042	-	SE	NZ_CP035288.1:1682407:1683042	EQW00_08135	4584	0	2330	213	0	9755	14	4336	3751	266	41
NZ_CP035288.1	1683047	1683691	-	SE	NZ_CP035288.1:1683047:1683691	EQW00_08140	2540	0	1885	126	3	4272	5	1865	1757	154	0
NZ_CP035288.1	1683692	1684567	-	SE	NZ_CP035288.1:1683692:1684567	EQW00_08145	5311	0	3379	264	1	5221	4	2301	1794	269	9
NZ_CP035288.1	1684876	1686879	-	SE	NZ_CP035288.1:1684876:1686879	EQW00_08150	19084	1	9744	816	7	35059	28	15508	12829	1444	7
NZ_CP035288.1	168671	170050	+	SE	NZ_CP035288.1:168671:170050	EQW00_00870	0	0	0	0	0	0	0	0	0	0	0
NZ_CP035288.1	1686876	1687619	-	SE	NZ_CP035288.1:1686876:1687619	EQW00_08155	10352	2	6395	478	2	2937	1	1379	1018	149	4
NZ_CP035288.1	1687626	1688720	-	SE	NZ_CP035288.1:1687626:1688720	EQW00_08160	9367	0	5504	428	0	8953	5	4134	3199	346	17
NZ_CP035288.1	1688723	1690030	-	SE	NZ_CP035288.1:1688723:1690030	EQW00_08165	7882	1	4041	276	7	31870	32	14610	13113	1261	43
NZ_CP035288.1	1690027	1690959	-	SE	NZ_CP035288.1:1690027:1690959	EQW00_08170	6591	1	3476	252	7	19355	20	9132	7786	787	109
NZ_CP035288.1	1690952	1691440	-	SE	NZ_CP035288.1:1690952:1691440	EQW00_08175	1897	0	1217	70	7	11344	13	4811	3100	418	1
NZ_CP035288.1	1691662	1691865	+	SE	NZ_CP035288.1:1691662:1691865	EQW00_08180	4155	2	1569	120	0	1572	1	710	730	60	0
NZ_CP035288.1	1691973	1694381	-	SE	NZ_CP035288.1:1691973:1694381	EQW00_08185	8054	3	4313	349	3	20441	19	9099	7507	1046	2
NZ_CP035288.1	1694381	1695580	-	SE	NZ_CP035288.1:1694381:1695580	EQW00_08190	3794	0	2161	163	1	4147	2	1888	1223	162	0
NZ_CP035288.1	1696118	1696330	-	SE	NZ_CP035288.1:1696118:1696330	EQW00_08195	4015	0	3594	254	0	288	0	208	142	18	0
NZ_CP035288.1	1696330	1696953	-	SE	NZ_CP035288.1:1696330:1696953	EQW00_08200	12235	0	9806	700	1	1514	1	900	530	52	2
NZ_CP035288.1	1697223	1698920	+	SE	NZ_CP035288.1:1697223:1698920	EQW00_08205	6312	3	3967	258	6	20643	13	9796	8191	962	0
NZ_CP035288.1	1698982	1699389	-	SE	NZ_CP035288.1:1698982:1699389	EQW00_08210	4879	0	2241	264	0	1980	5	1096	650	127	0
NZ_CP035288.1	1699927	1700133	-	SE	NZ_CP035288.1:1699927:1700133	EQW00_08215	494	0	285	16	0	128	0	52	60	1	0
NZ_CP035288.1	17000	17926	+	SE	NZ_CP035288.1:17000:17926	EQW00_00065	17258	6	8899	958	10	23054	28	10826	9919	1174	45
NZ_CP035288.1	1700159	1700770	-	SE	NZ_CP035288.1:1700159:1700770	EQW00_08220	8057	1	5799	418	0	6238	10	3105	2429	335	0
NZ_CP035288.1	1700771	1701463	-	SE	NZ_CP035288.1:1700771:1701463	EQW00_08225	13781	4	8423	563	0	18583	17	9596	7238	1080	2
NZ_CP035288.1	170129	170884	-	SE	NZ_CP035288.1:170129:170884	EQW00_00875	0	0	0	0	0	0	0	0	0	0	0
NZ_CP035288.1	1701498	1704671	-	SE	NZ_CP035288.1:1701498:1704671	EQW00_08230	59953	10	31765	2794	37	111208	123	50749	38048	5178	130
NZ_CP035288.1	1704664	1705764	-	SE	NZ_CP035288.1:1704664:1705764	EQW00_08235	30457	5	16265	1421	8	41611	31	20029	15549	2251	32
NZ_CP035288.1	1705765	1707042	-	SE	NZ_CP035288.1:1705765:1707042	EQW00_08240	30547	2	15336	1333	23	89985	64	40038	32891	4256	12
NZ_CP035288.1	1707060	1707941	-	SE	NZ_CP035288.1:1707060:1707941	EQW00_08245	7959	1	3800	299	4	3863	2	1722	1202	119	0
NZ_CP035288.1	1707967	1709274	-	SE	NZ_CP035288.1:1707967:1709274	EQW00_08250	1663	0	890	53	0	2684	0	1415	1193	39	1
NZ_CP035288.1	170896	172434	-	SE	NZ_CP035288.1:170896:172434	EQW00_00880	0	0	0	0	0	0	1	0	0	0	0
NZ_CP035288.1	1709507	1710034	-	SE	NZ_CP035288.1:1709507:1710034	EQW00_08255	2018	0	1878	83	0	960	0	475	261	14	0
NZ_CP035288.1	1710337	1711254	-	SE	NZ_CP035288.1:1710337:1711254	EQW00_08260	7728	0	4350	283	4	16077	6	8036	5053	576	1
NZ_CP035288.1	1711257	1711742	-	SE	NZ_CP035288.1:1711257:1711742	EQW00_08265	2866	0	1303	89	0	1914	4	922	659	62	0
NZ_CP035288.1	1712306	1713103	-	SE	NZ_CP035288.1:1712306:1713103	EQW00_08275	307	0	218	22	0	784	1	273	233	17	0
NZ_CP035288.1	1713892	1716642	-	SE	NZ_CP035288.1:1713892:1716642	EQW00_08280	64400	6	34402	3820	30	91544	69	43710	36991	6291	100
NZ_CP035288.1	1716957	1717613	-	SE	NZ_CP035288.1:1716957:1717613	EQW00_08285	14293	3	8932	667	15	48474	42	23554	19480	2524	4
NZ_CP035288.1	1717636	1718412	-	SE	NZ_CP035288.1:1717636:1718412	EQW00_08290	8530	0	5208	341	10	48464	43	23038	19427	2433	7
NZ_CP035288.1	1718553	1718843	-	SE	NZ_CP035288.1:1718553:1718843	EQW00_08295	15027	2	7412	613	2	4529	1	1991	1763	286	1
NZ_CP035288.1	1718855	1719448	-	SE	NZ_CP035288.1:1718855:1719448	EQW00_08300	61904	15	29198	2391	14	76691	70	39081	24298	3349	12
NZ_CP035288.1	1719462	1720130	-	SE	NZ_CP035288.1:1719462:1720130	EQW00_08305	27397	6	14504	1072	6	36767	44	20577	13950	2051	44
NZ_CP035288.1	1720156	1720947	-	SE	NZ_CP035288.1:1720156:1720947	EQW00_08310	3664	0	2062	172	1	3555	2	1554	1274	166	31
NZ_CP035288.1	1721364	1722548	-	SE	NZ_CP035288.1:1721364:1722548	EQW00_08315	189278	26	99250	9033	21	65842	51	32672	25143	3765	33
NZ_CP035288.1	1722581	1723975	-	SE	NZ_CP035288.1:1722581:1723975	EQW00_08320	78982	26	44325	3953	49	198799	169	95060	77556	11295	76
NZ_CP035288.1	1724081	1725472	-	SE	NZ_CP035288.1:1724081:1725472	EQW00_08325	15010	1	9702	769	22	86377	90	41678	33354	5044	22
NZ_CP035288.1	172431	173405	-	SE	NZ_CP035288.1:172431:173405	EQW00_00885	0	0	0	0	0	0	0	0	0	0	0
NZ_CP035288.1	1725488	1726837	-	SE	NZ_CP035288.1:1725488:1726837	EQW00_08330	26356	13	12442	1133	20	60299	47	29677	21848	3116	2
NZ_CP035288.1	1726839	1727804	-	SE	NZ_CP035288.1:1726839:1727804	EQW00_08335	11654	1	5127	372	0	3880	1	1881	1770	153	1
NZ_CP035288.1	1727993	1730323	-	SE	NZ_CP035288.1:1727993:1730323	EQW00_08340	53170	13	32913	2502	8	36736	26	18835	14824	1803	22
NZ_CP035288.1	1730304	1730705	-	SE	NZ_CP035288.1:1730304:1730705	EQW00_08345	23127	2	18932	1462	3	5391	12	3893	1865	301	1
NZ_CP035288.1	1730718	1731653	-	SE	NZ_CP035288.1:1730718:1731653	EQW00_08350	87063	28	46996	4673	36	140359	154	73298	51282	8596	203
NZ_CP035288.1	1731668	1732099	-	SE	NZ_CP035288.1:1731668:1732099	EQW00_08355	33244	0	18796	1478	3	35695	28	16671	12619	1958	95
NZ_CP035288.1	1732242	1733855	-	SE	NZ_CP035288.1:1732242:1733855	EQW00_08360	5569	0	2848	237	5	14110	15	6287	5168	960	1
NZ_CP035288.1	1734039	1734479	+	SE	NZ_CP035288.1:1734039:1734479	EQW00_08365	1183	2	693	91	0	1443	1	643	246	94	0
NZ_CP035288.1	1734588	1735274	-	SE	NZ_CP035288.1:1734588:1735274	EQW00_08370	438	0	259	23	0	1847	0	710	631	103	0
NZ_CP035288.1	1735382	1735516	-	SE	NZ_CP035288.1:1735382:1735516	EQW00_08375	2286	0	1455	2	0	26	0	28	8	0	0
NZ_CP035288.1	1735572	1735706	-	SE	NZ_CP035288.1:1735572:1735706	EQW00_08380	3095	1	2710	1	0	476	4	266	163	0	8
NZ_CP035288.1	1735758	1735892	-	SE	NZ_CP035288.1:1735758:1735892	EQW00_08385	11300	4	8833	7	0	6921	14	3736	2554	4	24
NZ_CP035288.1	1735948	1736079	-	SE	NZ_CP035288.1:1735948:1736079	EQW00_08390	4042	3	4523	9	2	4166	16	2200	1516	4	0
NZ_CP035288.1	173598	173939	-	SE	NZ_CP035288.1:173598:173939	EQW00_00890	0	0	0	0	0	0	0	0	0	0	0
NZ_CP035288.1	1736743	1737252	-	SE	NZ_CP035288.1:1736743:1737252	EQW00_08400	6885	0	3452	294	3	14122	12	6913	5399	601	0
NZ_CP035288.1	1737245	1737832	-	SE	NZ_CP035288.1:1737245:1737832	EQW00_08405	7910	2	3804	307	1	7385	7	3753	2681	349	1
NZ_CP035288.1	1737847	1738650	-	SE	NZ_CP035288.1:1737847:1738650	EQW00_08410	4132	0	2564	203	1	7404	24	3504	2541	308	1
NZ_CP035288.1	1738813	1739655	-	SE	NZ_CP035288.1:1738813:1739655	EQW00_08415	20623	6	11974	1240	8	26809	26	13331	10447	1926	28
NZ_CP035288.1	1739655	1741421	-	SE	NZ_CP035288.1:1739655:1741421	EQW00_08420	75432	11	33011	3990	39	101035	105	47871	36042	6953	333
NZ_CP035288.1	1741574	1742188	-	SE	NZ_CP035288.1:1741574:1742188	EQW00_08425	6863	0	3745	373	0	5221	4	2319	1758	240	0
NZ_CP035288.1	1742329	1742523	-	SE	NZ_CP035288.1:1742329:1742523	EQW00_08430	2115	0	743	72	0	735	0	357	245	37	1
NZ_CP035288.1	1742555	1744339	-	SE	NZ_CP035288.1:1742555:1744339	EQW00_08435	10097	3	5786	418	6	18662	15	9255	7193	1008	32
NZ_CP035288.1	1744437	1744751	-	SE	NZ_CP035288.1:1744437:1744751	EQW00_08440	25402	7	14475	1409	7	13534	10	6403	4871	728	5
NZ_CP035288.1	1745010	1747358	-	SE	NZ_CP035288.1:1745010:1747358	EQW00_08445	12802	0	6725	467	2	18853	12	9188	6773	900	3
NZ_CP035288.1	174503	175354	+	SE	NZ_CP035288.1:174503:175354	EQW00_00895	61	0	32	2	0	36	0	27	14	0	0
NZ_CP035288.1	1747368	1749077	-	SE	NZ_CP035288.1:1747368:1749077	EQW00_08450	6861	1	3421	226	1	8045	4	3843	2839	278	0
NZ_CP035288.1	1749152	1749673	-	SE	NZ_CP035288.1:1749152:1749673	EQW00_08455	2178	0	887	70	0	3544	1	1414	1180	116	0
NZ_CP035288.1	1749674	1749940	-	SE	NZ_CP035288.1:1749674:1749940	EQW00_08460	955	0	464	44	1	633	0	327	402	24	0
NZ_CP035288.1	1750201	1751127	+	SE	NZ_CP035288.1:1750201:1751127	EQW00_08465	1939	0	1384	109	0	5232	5	2347	2115	212	0
NZ_CP035288.1	1751179	1753581	-	SE	NZ_CP035288.1:1751179:1753581	EQW00_08470	27405	1	13485	1545	16	72551	46	32259	24627	4381	7
NZ_CP035288.1	1753581	1754639	-	SE	NZ_CP035288.1:1753581:1754639	EQW00_08475	12055	0	6282	668	2	7961	7	3583	2500	394	0
NZ_CP035288.1	1755007	1755747	-	SE	NZ_CP035288.1:1755007:1755747	EQW00_08480	2994	0	1620	125	2	4902	3	2463	2317	247	0
NZ_CP035288.1	175560	175712	+	SE	NZ_CP035288.1:175560:175712	EQW00_00900	13	0	16	2	0	33	0	39	57	0	0
NZ_CP035288.1	1756086	1758569	+	SE	NZ_CP035288.1:1756086:1758569	EQW00_08490	2022	2	907	105	1	1414	1	654	392	115	0
NZ_CP035288.1	1759049	1759222	-	SE	NZ_CP035288.1:1759049:1759222	EQW00_08495	7492	5	7371	203	2	5347	4	2724	1658	96	0
NZ_CP035288.1	1759300	1759854	-	SE	NZ_CP035288.1:1759300:1759854	EQW00_08505	30777	7	17088	673	30	94892	86	45591	33666	2023	99
NZ_CP035288.1	1759981	1761114	+	SE	NZ_CP035288.1:1759981:1761114	EQW00_08510	2932	0	1386	97	2	9645	8	4280	4089	423	0
NZ_CP035288.1	1761518	1762003	-	SE	NZ_CP035288.1:1761518:1762003	EQW00_08515	4739	0	2560	204	1	3596	3	1595	1148	258	0
NZ_CP035288.1	1762005	1762547	-	SE	NZ_CP035288.1:1762005:1762547	EQW00_08520	6356	0	2773	259	1	7252	10	2795	2265	260	10
NZ_CP035288.1	1762614	1763003	+	SE	NZ_CP035288.1:1762614:1763003	EQW00_08525	2656	0	1679	134	0	3404	0	1785	1700	193	0
NZ_CP035288.1	1763013	1763264	-	SE	NZ_CP035288.1:1763013:1763264	EQW00_08530	1836	0	1110	89	0	3285	1	1448	985	142	1
NZ_CP035288.1	1763485	1764411	+	SE	NZ_CP035288.1:1763485:1764411	EQW00_08540	6479	0	3688	347	1	10108	11	4872	4040	713	2
NZ_CP035288.1	1764926	1765360	-	SE	NZ_CP035288.1:1764926:1765360	EQW00_08545	2519	1	1219	85	0	4845	2	2436	1547	304	0
NZ_CP035288.1	1765381	1766433	-	SE	NZ_CP035288.1:1765381:1766433	EQW00_08550	5502	2	2508	219	0	9055	8	4695	3699	371	2
NZ_CP035288.1	1766875	1767336	-	SE	NZ_CP035288.1:1766875:1767336	EQW00_08555	11416	0	4975	695	0	3090	1	1293	1029	192	64
NZ_CP035288.1	1767362	1768273	-	SE	NZ_CP035288.1:1767362:1768273	EQW00_08560	12468	2	6741	890	1	7771	10	4162	3551	835	30
NZ_CP035288.1	1768574	1769482	+	SE	NZ_CP035288.1:1768574:1769482	EQW00_08565	2499	1	1535	330	2	6220	5	2587	2444	872	0
NZ_CP035288.1	1769625	1773074	-	SE	NZ_CP035288.1:1769625:1773074	EQW00_08570	60448	9	30946	5184	24	75146	89	36161	28169	6888	9
NZ_CP035288.1	1773476	1774699	-	SE	NZ_CP035288.1:1773476:1774699	EQW00_08575	15960	2	8128	649	10	9035	9	4506	3553	425	1
NZ_CP035288.1	1775101	1775376	-	SE	NZ_CP035288.1:1775101:1775376	EQW00_08580	5681	3	3908	299	2	7715	10	3519	3383	592	2
NZ_CP035288.1	1775521	1776003	+	SE	NZ_CP035288.1:1775521:1776003	EQW00_08585	1785	0	1178	93	3	11129	5	3998	3113	418	1
NZ_CP035288.1	1776005	1776160	+	SE	NZ_CP035288.1:1776005:1776160	EQW00_08590	863	0	476	48	2	4890	4	1881	1233	173	1
NZ_CP035288.1	1777229	1778428	-	SE	NZ_CP035288.1:1777229:1778428	EQW00_08600	0	0	0	0	0	0	0	0	0	0	0
NZ_CP035288.1	1778696	1780543	-	SE	NZ_CP035288.1:1778696:1780543	EQW00_08605	79657	22	41366	2206	32	134839	134	65719	51834	3716	18
NZ_CP035288.1	1780642	1780833	+	SE	NZ_CP035288.1:1780642:1780833	EQW00_08610	1156	0	740	32	0	880	0	446	420	33	0
NZ_CP035288.1	1781387	1782208	-	SE	NZ_CP035288.1:1781387:1782208	EQW00_08615	17326	3	8404	945	0	5348	7	2710	2251	225	1
NZ_CP035288.1	1782385	1782996	+	SE	NZ_CP035288.1:1782385:1782996	EQW00_08620	7543	5	3915	552	2	7008	1	3441	2698	660	0
NZ_CP035288.1	1783126	1784472	+	SE	NZ_CP035288.1:1783126:1784472	EQW00_08625	8480	2	4563	1050	4	8838	8	4532	3032	1062	2
NZ_CP035288.1	1784685	1785221	-	SE	NZ_CP035288.1:1784685:1785221	EQW00_08630	9439	4	4471	428	1	8267	4	4203	3592	535	14
NZ_CP035288.1	1785526	1786677	-	SE	NZ_CP035288.1:1785526:1786677	EQW00_08635	28921	8	13291	1055	9	48602	43	23332	19408	2293	8
NZ_CP035288.1	1786746	1787819	-	SE	NZ_CP035288.1:1786746:1787819	EQW00_08640	8814	2	4731	266	9	6819	5	3168	2526	263	1
NZ_CP035288.1	1787816	1788628	-	SE	NZ_CP035288.1:1787816:1788628	EQW00_08645	2680	2	1353	75	2	3443	4	1671	1403	158	0
NZ_CP035288.1	1788634	1789437	-	SE	NZ_CP035288.1:1788634:1789437	EQW00_08650	1837	0	951	54	0	2194	2	1153	914	21	0
NZ_CP035288.1	1789430	1790524	-	SE	NZ_CP035288.1:1789430:1790524	EQW00_08655	1735	0	724	57	1	3410	4	1888	1788	170	1
NZ_CP035288.1	1790536	1791075	-	SE	NZ_CP035288.1:1790536:1791075	EQW00_08660	344	0	181	10	0	444	0	229	131	16	0
NZ_CP035288.1	1791214	1791492	-	SE	NZ_CP035288.1:1791214:1791492	EQW00_08665	86	0	104	3	0	35	0	27	3	1	0
NZ_CP035288.1	1791794	1793200	-	SE	NZ_CP035288.1:1791794:1793200	EQW00_08670	142833	34	80653	10374	107	437260	371	206492	165663	34240	295
NZ_CP035288.1	1793205	1794506	-	SE	NZ_CP035288.1:1793205:1794506	EQW00_08675	117986	16	71817	10438	21	107332	84	53870	44808	10719	88
NZ_CP035288.1	1794637	1795614	-	SE	NZ_CP035288.1:1794637:1795614	EQW00_08680	69906	14	38633	6554	17	71559	68	33821	25906	7098	10
NZ_CP035288.1	17955	19922	+	SE	NZ_CP035288.1:17955:19922	EQW00_00070	55453	5	33719	2550	19	122621	111	60890	44221	5813	48
NZ_CP035288.1	1795618	1796730	-	SE	NZ_CP035288.1:1795618:1796730	EQW00_08685	62818	15	42013	6298	32	96338	67	43756	35463	9350	30
NZ_CP035288.1	1796901	1797527	-	SE	NZ_CP035288.1:1796901:1797527	EQW00_08690	2398	0	1981	103	0	5531	5	3062	2107	428	0
NZ_CP035288.1	1797710	1798261	+	SE	NZ_CP035288.1:1797710:1798261	EQW00_08695	13175	8	8848	916	3	15450	13	7600	5967	1146	3
NZ_CP035288.1	1798693	1798911	+	SE	NZ_CP035288.1:1798693:1798911	EQW00_08700	2886	0	1605	91	4	11314	15	5084	4485	683	2
NZ_CP035288.1	1798911	1800593	+	SE	NZ_CP035288.1:1798911:1800593	EQW00_08705	98938	19	46981	4279	59	233886	224	108003	90954	13148	146
NZ_CP035288.1	1801575	1802234	-	SE	NZ_CP035288.1:1801575:1802234	EQW00_08710	7877	1	4348	310	3	25777	31	14019	8006	1416	2
NZ_CP035288.1	1802290	1803306	-	SE	NZ_CP035288.1:1802290:1803306	EQW00_08715	759	0	342	93	0	480	1	202	131	99	0
NZ_CP035288.1	1803303	1804658	-	SE	NZ_CP035288.1:1803303:1804658	EQW00_08720	1034	0	535	245	0	1463	6	624	297	355	2
NZ_CP035288.1	1804858	1805094	+	SE	NZ_CP035288.1:1804858:1805094	EQW00_08725	146	0	67	6	0	245	0	78	95	12	0
NZ_CP035288.1	1805369	1807087	-	SE	NZ_CP035288.1:1805369:1807087	EQW00_08730	223130	41	121213	13555	47	225514	189	109539	83798	14010	128
NZ_CP035288.1	1807090	1807356	-	SE	NZ_CP035288.1:1807090:1807356	EQW00_08735	47698	12	21734	2433	10	27698	18	13077	11439	1404	1
NZ_CP035288.1	1807512	1808051	-	SE	NZ_CP035288.1:1807512:1808051	EQW00_08740	17150	2	10127	774	1	22749	12	11361	7721	1106	0
NZ_CP035288.1	1808111	1809283	-	SE	NZ_CP035288.1:1808111:1809283	EQW00_08745	3516	0	1832	119	6	9828	7	4227	2817	460	5
NZ_CP035288.1	1809589	1810881	-	SE	NZ_CP035288.1:1809589:1810881	EQW00_08750	40476	19	16669	1357	10	36231	41	19183	12895	1329	9
NZ_CP035288.1	1811033	1811167	+	SE	NZ_CP035288.1:1811033:1811167	EQW00_08755	75	0	130	6	0	40	0	11	7	0	0
NZ_CP035288.1	1811579	1813354	-	SE	NZ_CP035288.1:1811579:1813354	EQW00_08760	9136	4	5165	474	2	9749	9	4545	3361	616	12
NZ_CP035288.1	1813877	1814452	+	SE	NZ_CP035288.1:1813877:1814452	EQW00_08765	1321	0	699	76	0	2170	4	1021	770	174	5
NZ_CP035288.1	1814466	1815869	+	SE	NZ_CP035288.1:1814466:1815869	EQW00_08770	3917	0	2245	185	4	9744	6	4398	3248	651	1
NZ_CP035288.1	1815862	1816668	+	SE	NZ_CP035288.1:1815862:1816668	EQW00_08775	1430	0	860	56	3	3591	6	1959	1735	225	0
NZ_CP035288.1	1816801	1818042	-	SE	NZ_CP035288.1:1816801:1818042	EQW00_08780	74036	5	36418	3605	4	37569	42	19509	14115	2730	18
NZ_CP035288.1	1818068	1819546	-	SE	NZ_CP035288.1:1818068:1819546	EQW00_08785	56471	10	30274	3220	10	50038	44	23215	17832	3187	29
NZ_CP035288.1	1819563	1820129	-	SE	NZ_CP035288.1:1819563:1820129	EQW00_08790	12268	4	8235	689	2	6742	10	3584	2393	353	68
NZ_CP035288.1	1820129	1821160	-	SE	NZ_CP035288.1:1820129:1821160	EQW00_08795	38378	3	20841	2111	6	32201	41	14083	10551	1728	70
NZ_CP035288.1	1821153	1822637	-	SE	NZ_CP035288.1:1821153:1822637	EQW00_08800	49316	7	26699	2871	10	41446	33	19815	14831	2443	6
NZ_CP035288.1	1822616	1824805	-	SE	NZ_CP035288.1:1822616:1824805	EQW00_08805	46434	3	28028	2094	17	34857	28	18326	12863	1872	81
NZ_CP035288.1	1824798	1825469	-	SE	NZ_CP035288.1:1824798:1825469	EQW00_08810	11533	0	6282	347	0	6411	9	3551	1667	230	41
NZ_CP035288.1	1825471	1825731	-	SE	NZ_CP035288.1:1825471:1825731	EQW00_08815	5707	0	2886	152	1	3740	3	1869	1385	141	0
NZ_CP035288.1	1825731	1826435	-	SE	NZ_CP035288.1:1825731:1826435	EQW00_08820	14178	6	7357	370	2	13003	19	7162	4526	386	1
NZ_CP035288.1	1826436	1827563	-	SE	NZ_CP035288.1:1826436:1827563	EQW00_08825	24916	2	12422	696	8	34615	50	16928	12451	961	73
NZ_CP035288.1	1827550	1828032	-	SE	NZ_CP035288.1:1827550:1828032	EQW00_08830	9912	1	5668	335	0	1043	1	613	454	36	0
NZ_CP035288.1	1828237	1829097	+	SE	NZ_CP035288.1:1828237:1829097	EQW00_08835	22940	5	11898	972	19	52282	42	22638	18319	2541	2
NZ_CP035288.1	1829470	1829787	+	SE	NZ_CP035288.1:1829470:1829787	EQW00_08840	15739	6	9740	901	3	17037	16	10044	7008	1022	0
NZ_CP035288.1	1830326	1831450	+	SE	NZ_CP035288.1:1830326:1831450	EQW00_08845	86788	21	54378	7427	60	212959	206	101720	82464	20256	533
NZ_CP035288.1	1831450	1833438	+	SE	NZ_CP035288.1:1831450:1833438	EQW00_08850	212181	39	123808	17300	63	235203	213	103848	85090	20026	374
NZ_CP035288.1	1833428	1834033	+	SE	NZ_CP035288.1:1833428:1834033	EQW00_08855	52778	9	31631	4059	19	69596	57	29432	24821	5138	192
NZ_CP035288.1	1834030	1834320	+	SE	NZ_CP035288.1:1834030:1834320	EQW00_08860	23079	4	15460	1970	1	4947	4	2288	1626	312	0
NZ_CP035288.1	1834507	1835415	+	SE	NZ_CP035288.1:1834507:1835415	EQW00_08865	2857	2	1468	117	0	5769	5	3073	2217	308	0
NZ_CP035288.1	1835572	1836774	-	SE	NZ_CP035288.1:1835572:1836774	EQW00_08870	5097	1	2378	184	9	19971	14	9101	5952	877	0
NZ_CP035288.1	183755	183907	+	SE	NZ_CP035288.1:183755:183907	EQW00_00925	212	0	205	3	0	152	0	62	52	0	0
NZ_CP035288.1	1837581	1838819	+	SE	NZ_CP035288.1:1837581:1838819	EQW00_08875	20613	7	11353	810	16	70326	59	33851	27536	3254	177
NZ_CP035288.1	1838867	1839337	+	SE	NZ_CP035288.1:1838867:1839337	EQW00_08880	4161	0	3107	156	1	2685	0	1071	1183	81	0
NZ_CP035288.1	1839911	1840333	+	SE	NZ_CP035288.1:1839911:1840333	EQW00_08885	2950	0	1529	93	5	14187	6	6227	5616	350	0
NZ_CP035288.1	1840574	1844581	+	SE	NZ_CP035288.1:1840574:1844581	EQW00_08890	140679	26	85847	7354	137	518397	491	248452	203501	30211	547
NZ_CP035288.1	184246	184917	+	SE	NZ_CP035288.1:184246:184917	EQW00_00935	257	0	144	18	0	340	0	152	103	2	0
NZ_CP035288.1	1844821	1845240	-	SE	NZ_CP035288.1:1844821:1845240	EQW00_08895	313	3	252	22	0	743	0	359	179	27	0
NZ_CP035288.1	1845394	1846401	+	SE	NZ_CP035288.1:1845394:1846401	EQW00_08900	6211	1	2684	196	1	10310	12	4416	3719	401	4
NZ_CP035288.1	1846544	1847728	+	SE	NZ_CP035288.1:1846544:1847728	EQW00_08905	4259	2	2618	250	7	21166	20	10695	7531	1290	1
NZ_CP035288.1	1848073	1848891	-	SE	NZ_CP035288.1:1848073:1848891	EQW00_08910	62031	5	31397	3329	2	13183	7	6617	5165	796	4
NZ_CP035288.1	1848884	1849687	-	SE	NZ_CP035288.1:1848884:1849687	EQW00_08915	5438	1	3003	184	2	6832	6	3179	2800	189	4
NZ_CP035288.1	184910	186265	+	SE	NZ_CP035288.1:184910:186265	EQW00_00940	696	0	399	28	0	1031	2	553	317	109	0
NZ_CP035288.1	1849674	1851347	-	SE	NZ_CP035288.1:1849674:1851347	EQW00_08920	13562	4	7711	532	3	15260	10	7140	6108	627	60
NZ_CP035288.1	1851334	1852695	-	SE	NZ_CP035288.1:1851334:1852695	EQW00_08925	12506	4	5892	395	2	14386	11	6631	5394	468	26
NZ_CP035288.1	1852874	1853812	+	SE	NZ_CP035288.1:1852874:1853812	EQW00_08935	14069	4	8361	636	1	27180	20	13101	12221	1391	3
NZ_CP035288.1	1854105	1854662	-	SE	NZ_CP035288.1:1854105:1854662	EQW00_08945	4818	0	2084	185	5	6809	8	3894	2359	316	12
NZ_CP035288.1	1854893	1855108	+	SE	NZ_CP035288.1:1854893:1855108	EQW00_08955	579	0	308	23	0	703	0	335	370	71	0
NZ_CP035288.1	1855759	1855917	+	SE	NZ_CP035288.1:1855759:1855917	EQW00_08965	0	0	0	0	0	0	0	0	0	0	0
NZ_CP035288.1	1855987	1856433	-	SE	NZ_CP035288.1:1855987:1856433	EQW00_08970	0	0	0	0	0	0	0	1	0	0	0
NZ_CP035288.1	1856607	1856948	-	SE	NZ_CP035288.1:1856607:1856948	EQW00_08975	0	0	0	0	0	0	0	0	0	0	0
NZ_CP035288.1	1857161	1857397	-	SE	NZ_CP035288.1:1857161:1857397	EQW00_08980	0	0	0	0	0	0	0	0	0	0	0
NZ_CP035288.1	1859197	1859772	-	SE	NZ_CP035288.1:1859197:1859772	EQW00_09010	294	0	180	6	0	1062	3	496	593	67	0
NZ_CP035288.1	1859987	1860205	+	SE	NZ_CP035288.1:1859987:1860205	EQW00_09020	331	0	168	21	0	411	0	161	116	17	0
NZ_CP035288.1	1860283	1861269	-	SE	NZ_CP035288.1:1860283:1861269	EQW00_09025	3355	0	2070	248	4	2176	2	1224	845	147	0
NZ_CP035288.1	1861474	1861659	+	SE	NZ_CP035288.1:1861474:1861659	EQW00_09030	7518	1	5564	381	2	1622	4	1064	551	66	4
NZ_CP035288.1	1861665	1862267	+	SE	NZ_CP035288.1:1861665:1862267	EQW00_09035	10175	1	7500	500	3	6581	7	3714	2848	237	8
NZ_CP035288.1	1862370	1863875	-	SE	NZ_CP035288.1:1862370:1863875	EQW00_09040	7769	0	4464	354	1	9363	10	4630	3404	455	1
NZ_CP035288.1	186276	187409	+	SE	NZ_CP035288.1:186276:187409	EQW00_00945	625	1	310	25	0	2282	3	1000	780	60	3
NZ_CP035288.1	1864014	1865372	-	SE	NZ_CP035288.1:1864014:1865372	EQW00_09045	4415	0	2787	208	0	3294	5	1746	1520	163	0
NZ_CP035288.1	1865390	1867147	-	SE	NZ_CP035288.1:1865390:1867147	EQW00_09050	3897	0	2438	207	1	4617	4	2065	1721	264	0
NZ_CP035288.1	1867358	1868164	-	SE	NZ_CP035288.1:1867358:1868164	EQW00_09055	24183	2	10084	813	6	14440	13	7380	5892	475	11
NZ_CP035288.1	1868473	1870035	-	SE	NZ_CP035288.1:1868473:1870035	EQW00_09060	36027	1	16629	1605	8	31428	31	15253	11548	1782	5
NZ_CP035288.1	1870039	1870284	-	SE	NZ_CP035288.1:1870039:1870284	EQW00_09065	4649	0	2152	232	2	4927	10	2579	2012	278	0
NZ_CP035288.1	1870274	1871758	-	SE	NZ_CP035288.1:1870274:1871758	EQW00_09070	11850	0	7296	653	3	11335	12	5348	3998	555	0
NZ_CP035288.1	1872279	1873454	+	SE	NZ_CP035288.1:1872279:1873454	EQW00_09075	8610	1	4921	426	2	14938	7	6605	6579	989	1
NZ_CP035288.1	1873432	1874625	+	SE	NZ_CP035288.1:1873432:1874625	EQW00_09080	19720	4	8648	879	9	38380	37	17670	13981	2268	2
NZ_CP035288.1	187402	188088	+	SE	NZ_CP035288.1:187402:188088	EQW00_00950	515	0	363	26	0	1199	2	510	394	69	0
NZ_CP035288.1	1874889	1875398	-	SE	NZ_CP035288.1:1874889:1875398	EQW00_09085	2245	0	1696	125	3	3765	3	1893	1648	283	1
NZ_CP035288.1	1875551	1876306	-	SE	NZ_CP035288.1:1875551:1876306	EQW00_09090	1632	0	857	63	3	3581	8	1656	913	157	0
NZ_CP035288.1	1876531	1877616	+	SE	NZ_CP035288.1:1876531:1877616	EQW00_09095	10955	2	6202	383	0	13893	11	6919	4688	724	0
NZ_CP035288.1	1878013	1878783	-	SE	NZ_CP035288.1:1878013:1878783	EQW00_09100	16452	3	12049	695	4	8728	8	4010	2935	361	0
NZ_CP035288.1	1879005	1879220	-	SE	NZ_CP035288.1:1879005:1879220	EQW00_09105	934	0	360	18	0	1391	2	696	600	69	0
NZ_CP035288.1	1880995	1883253	-	SE	NZ_CP035288.1:1880995:1883253	EQW00_09125	0	0	0	0	0	0	0	0	0	0	0
NZ_CP035288.1	188196	188513	-	SE	NZ_CP035288.1:188196:188513	EQW00_00955	357	0	167	13	0	815	1	364	133	19	0
NZ_CP035288.1	1883372	1883749	-	SE	NZ_CP035288.1:1883372:1883749	EQW00_09130	0	0	0	0	0	0	0	0	0	0	0
NZ_CP035288.1	1884235	1884429	-	SE	NZ_CP035288.1:1884235:1884429	EQW00_09145	0	0	0	0	0	0	0	0	0	0	0
NZ_CP035288.1	1884832	1885035	+	SE	NZ_CP035288.1:1884832:1885035	EQW00_09155	0	0	0	0	0	0	0	0	0	0	0
NZ_CP035288.1	1885102	1885197	-	SE	NZ_CP035288.1:1885102:1885197	EQW00_09160	0	0	0	0	0	0	0	0	0	0	0
NZ_CP035288.1	1885308	1885604	-	SE	NZ_CP035288.1:1885308:1885604	EQW00_09165	0	0	0	0	0	46	0	17	11	0	0
NZ_CP035288.1	188531	189718	-	SE	NZ_CP035288.1:188531:189718	EQW00_00960	906	1	485	22	1	3599	2	1405	1177	88	0
NZ_CP035288.1	1885632	1886255	-	SE	NZ_CP035288.1:1885632:1886255	EQW00_09170	1101	0	356	27	0	211	0	141	22	2	0
NZ_CP035288.1	1886965	1888809	-	SE	NZ_CP035288.1:1886965:1888809	EQW00_09180	18429	1	8249	778	8	16550	10	8285	7913	600	1
NZ_CP035288.1	1888819	1890204	-	SE	NZ_CP035288.1:1888819:1890204	EQW00_09185	9967	3	4812	427	10	11201	13	5044	4120	552	93
NZ_CP035288.1	1890229	1891083	-	SE	NZ_CP035288.1:1890229:1891083	EQW00_09190	4186	0	2655	207	1	7202	9	3186	2573	362	1
NZ_CP035288.1	1891080	1891889	-	SE	NZ_CP035288.1:1891080:1891889	EQW00_09195	7424	0	4807	468	6	17254	20	8300	6297	1009	3
NZ_CP035288.1	1891903	1892538	-	SE	NZ_CP035288.1:1891903:1892538	EQW00_09200	3953	0	2608	215	5	12755	8	6327	4850	1068	13
NZ_CP035288.1	1892555	1892902	-	SE	NZ_CP035288.1:1892555:1892902	EQW00_09205	695	1	514	42	0	699	0	361	384	42	6
NZ_CP035288.1	1893186	1893776	+	SE	NZ_CP035288.1:1893186:1893776	EQW00_09210	681	0	289	27	1	2389	1	1053	901	112	0
NZ_CP035288.1	1893858	1894223	+	SE	NZ_CP035288.1:1893858:1894223	EQW00_09215	3945	0	3424	269	2	6957	6	3092	2528	351	0
NZ_CP035288.1	1894246	1895043	+	SE	NZ_CP035288.1:1894246:1895043	EQW00_09220	10538	0	5736	502	6	25483	28	11324	9311	1405	68
NZ_CP035288.1	1895507	1897315	-	SE	NZ_CP035288.1:1895507:1897315	EQW00_09225	18070	6	9086	1418	21	75652	68	35197	27789	6458	127
NZ_CP035288.1	1897366	1898346	-	SE	NZ_CP035288.1:1897366:1898346	EQW00_09230	285	0	153	21	0	832	2	316	210	47	0
NZ_CP035288.1	1898442	1899164	-	SE	NZ_CP035288.1:1898442:1899164	EQW00_09235	55515	12	24950	2450	55	247375	269	122674	90430	12683	123
NZ_CP035288.1	1899519	1899914	-	SE	NZ_CP035288.1:1899519:1899914	EQW00_09240	32213	7	21588	1335	9	21109	20	10632	10959	883	1
NZ_CP035288.1	1900205	1901194	+	SE	NZ_CP035288.1:1900205:1901194	EQW00_09245	6910	7	4101	503	3	8751	9	3982	2676	604	2
NZ_CP035288.1	1901252	1902895	-	SE	NZ_CP035288.1:1901252:1902895	EQW00_09250	3114	1	1747	238	0	4240	2	1978	1961	270	0
NZ_CP035288.1	190211	192142	+	SE	NZ_CP035288.1:190211:192142	EQW00_00965	1304	0	616	42	0	612	0	313	149	6	1
NZ_CP035288.1	1902922	1903860	-	SE	NZ_CP035288.1:1902922:1903860	EQW00_09255	1346	0	797	88	0	471	1	275	95	22	0
NZ_CP035288.1	1903853	1904932	-	SE	NZ_CP035288.1:1903853:1904932	EQW00_09260	1791	0	1043	155	1	843	4	445	240	77	0
NZ_CP035288.1	1904947	1906017	-	SE	NZ_CP035288.1:1904947:1906017	EQW00_09265	1022	0	700	81	0	348	0	184	166	20	1
NZ_CP035288.1	1906017	1906943	-	SE	NZ_CP035288.1:1906017:1906943	EQW00_09270	855	0	463	79	0	928	1	464	324	96	0
NZ_CP035288.1	1907185	1907556	+	SE	NZ_CP035288.1:1907185:1907556	EQW00_09275	260	0	90	12	0	484	2	143	118	9	0
NZ_CP035288.1	1907627	1908871	-	SE	NZ_CP035288.1:1907627:1908871	EQW00_09280	102753	13	46099	4547	8	45887	44	22975	14701	2124	18
NZ_CP035288.1	1908883	1909824	-	SE	NZ_CP035288.1:1908883:1909824	EQW00_09285	26799	9	15742	1102	5	13425	15	6967	4468	570	3
NZ_CP035288.1	1910106	1910300	+	SE	NZ_CP035288.1:1910106:1910300	EQW00_09290	4422	0	2443	214	0	217	0	124	134	12	0
NZ_CP035288.1	1910479	1913088	-	SE	NZ_CP035288.1:1910479:1913088	EQW00_09295	20034	1	11559	1095	10	31713	38	15123	10926	1993	1
NZ_CP035288.1	1913297	1915120	-	SE	NZ_CP035288.1:1913297:1915120	EQW00_09300	6179	0	2849	306	4	9140	8	3965	3629	450	0
NZ_CP035288.1	1915515	1915823	-	SE	NZ_CP035288.1:1915515:1915823	EQW00_09305	5458	0	3514	340	0	426	0	213	105	29	0
NZ_CP035288.1	1915936	1916757	+	SE	NZ_CP035288.1:1915936:1916757	EQW00_09310	4881	0	3083	292	4	9629	9	4845	3426	588	9
NZ_CP035288.1	1916835	1918151	+	SE	NZ_CP035288.1:1916835:1918151	EQW00_09315	15239	3	7865	871	10	32411	28	15094	12470	1895	4
NZ_CP035288.1	1918347	1918748	-	SE	NZ_CP035288.1:1918347:1918748	EQW00_09320	23032	2	9846	1220	0	1398	1	730	649	97	0
NZ_CP035288.1	1919104	1920009	-	SE	NZ_CP035288.1:1919104:1920009	EQW00_09325	24213	1	14910	1739	16	40687	34	20097	15609	2795	8
NZ_CP035288.1	1920208	1923864	-	SE	NZ_CP035288.1:1920208:1923864	EQW00_09330	30095	5	16000	1087	16	54328	59	24350	19507	2487	7
NZ_CP035288.1	1923851	1927330	-	SE	NZ_CP035288.1:1923851:1927330	EQW00_09335	16359	6	8770	611	17	66484	54	30608	23730	2455	5
NZ_CP035288.1	1927450	1928025	-	SE	NZ_CP035288.1:1927450:1928025	EQW00_09340	18340	3	9235	662	20	47624	41	23936	17881	2036	56
NZ_CP035288.1	1928044	1928565	-	SE	NZ_CP035288.1:1928044:1928565	EQW00_09345	6810	1	5079	289	1	7390	4	3742	2454	297	1
NZ_CP035288.1	1928569	1929144	-	SE	NZ_CP035288.1:1928569:1929144	EQW00_09350	2877	1	1538	129	2	6493	3	3237	2864	274	2
NZ_CP035288.1	1929476	1930807	-	SE	NZ_CP035288.1:1929476:1930807	EQW00_09355	32202	3	19727	2700	8	24496	25	11623	8912	2106	5
NZ_CP035288.1	1931153	1932358	+	SE	NZ_CP035288.1:1931153:1932358	EQW00_09360	736	2	430	39	0	995	4	655	442	113	0
NZ_CP035288.1	193213	194094	-	SE	NZ_CP035288.1:193213:194094	EQW00_00975	189	0	67	8	0	454	2	156	144	1	5
NZ_CP035288.1	1932348	1933739	+	SE	NZ_CP035288.1:1932348:1933739	EQW00_09365	1306	0	800	82	2	3552	2	1636	941	124	1
NZ_CP035288.1	1933889	1934938	+	SE	NZ_CP035288.1:1933889:1934938	EQW00_09370	162	0	100	11	0	556	1	256	202	56	0
NZ_CP035288.1	1935130	1936374	-	SE	NZ_CP035288.1:1935130:1936374	EQW00_09375	25160	2	12563	1535	11	15889	32	8563	5285	1224	5
NZ_CP035288.1	1936483	1937673	-	SE	NZ_CP035288.1:1936483:1937673	EQW00_09380	9087	1	4543	557	2	3456	1	2075	1302	284	3
NZ_CP035288.1	1938881	1940008	-	SE	NZ_CP035288.1:1938881:1940008	EQW00_09390	35271	3	17938	1993	7	35712	32	16644	13025	2362	2
NZ_CP035288.1	1940329	1940709	-	SE	NZ_CP035288.1:1940329:1940709	EQW00_09395	10203	1	5875	470	6	25031	22	11237	9380	1042	0
NZ_CP035288.1	194064	195446	-	SE	NZ_CP035288.1:194064:195446	EQW00_00980	396	0	231	23	0	542	2	239	235	16	0
NZ_CP035288.1	1941006	1941599	-	SE	NZ_CP035288.1:1941006:1941599	EQW00_09400	12137	0	6383	733	1	11686	12	5756	5112	952	2
NZ_CP035288.1	1941665	1942045	+	SE	NZ_CP035288.1:1941665:1942045	EQW00_09405	1930	0	1010	108	3	3866	0	1734	1523	282	0
NZ_CP035288.1	1942239	1944644	+	SE	NZ_CP035288.1:1942239:1944644	EQW00_09410	25256	4	12105	1197	10	31309	22	13309	13197	1477	24
NZ_CP035288.1	1944637	1945065	+	SE	NZ_CP035288.1:1944637:1945065	EQW00_09415	7382	1	3242	360	3	6946	4	3034	1830	446	0
NZ_CP035288.1	1945065	1945412	+	SE	NZ_CP035288.1:1945065:1945412	EQW00_09420	7004	3	3502	322	3	13444	9	5967	4219	745	1
NZ_CP035288.1	1945399	1946895	+	SE	NZ_CP035288.1:1945399:1946895	EQW00_09425	17172	9	8679	896	7	28413	20	12480	10335	1365	0
NZ_CP035288.1	1946897	1947376	+	SE	NZ_CP035288.1:1946897:1947376	EQW00_09430	9516	2	4302	423	1	9644	14	3752	4073	485	0
NZ_CP035288.1	1947376	1947669	+	SE	NZ_CP035288.1:1947376:1947669	EQW00_09435	9101	0	3799	393	3	10902	4	4710	3929	670	1
NZ_CP035288.1	1947647	1948003	+	SE	NZ_CP035288.1:1947647:1948003	EQW00_09440	17478	1	7393	766	7	14802	16	6403	5124	773	6
NZ_CP035288.1	1948308	1949462	+	SE	NZ_CP035288.1:1948308:1949462	EQW00_09445	648	0	393	43	0	1456	1	836	705	131	0
NZ_CP035288.1	1949521	1949895	-	SE	NZ_CP035288.1:1949521:1949895	EQW00_09450	2531	0	1571	141	0	2737	2	1533	1316	167	0
NZ_CP035288.1	1949918	1951234	-	SE	NZ_CP035288.1:1949918:1951234	EQW00_09455	5955	2	2949	281	0	16350	7	6540	5841	687	0
NZ_CP035288.1	1951420	1952901	-	SE	NZ_CP035288.1:1951420:1952901	EQW00_09460	6480	2	3257	339	4	6388	7	2788	1981	364	0
NZ_CP035288.1	1953329	1955002	+	SE	NZ_CP035288.1:1953329:1955002	EQW00_09465	10	0	8	0	0	8	0	11	2	0	0
NZ_CP035288.1	195440	196546	-	SE	NZ_CP035288.1:195440:196546	EQW00_00985	181	0	79	5	0	130	0	53	18	4	0
NZ_CP035288.1	1955130	1956338	-	SE	NZ_CP035288.1:1955130:1956338	EQW00_09470	51956	3	33345	2495	9	40160	31	19041	13443	1980	45
NZ_CP035288.1	1956608	1956967	-	SE	NZ_CP035288.1:1956608:1956967	EQW00_09475	2028	0	1167	133	0	2326	3	1222	1247	174	0
NZ_CP035288.1	1956997	1957242	-	SE	NZ_CP035288.1:1956997:1957242	EQW00_09480	310	0	175	24	0	587	0	376	244	19	0
NZ_CP035288.1	1957524	1958588	+	SE	NZ_CP035288.1:1957524:1958588	EQW00_09485	5983	0	3167	287	2	10619	2	5172	4949	503	0
NZ_CP035288.1	1958780	1959100	-	SE	NZ_CP035288.1:1958780:1959100	EQW00_09490	907	0	574	42	0	2234	0	1041	740	71	2
NZ_CP035288.1	1959200	1959442	+	SE	NZ_CP035288.1:1959200:1959442	EQW00_09495	7122	0	4009	328	0	1745	3	760	757	52	0
NZ_CP035288.1	1959740	1960978	-	SE	NZ_CP035288.1:1959740:1960978	EQW00_09500	69874	15	37603	2988	33	117239	107	51210	44399	4592	175
NZ_CP035288.1	1960975	1961211	-	SE	NZ_CP035288.1:1960975:1961211	EQW00_09505	13771	3	6851	514	12	40399	27	17326	14182	1426	22
NZ_CP035288.1	1961229	1962443	-	SE	NZ_CP035288.1:1961229:1962443	EQW00_09510	61453	10	28931	2156	30	91166	94	42617	35931	4015	14
NZ_CP035288.1	1962440	1963897	-	SE	NZ_CP035288.1:1962440:1963897	EQW00_09515	67573	19	38941	2295	36	130197	128	66505	47171	4620	26
NZ_CP035288.1	1963913	1964059	-	SE	NZ_CP035288.1:1963913:1964059	EQW00_09520	4090	3	2332	98	1	10877	14	5737	3548	296	1
NZ_CP035288.1	1964464	1965435	-	SE	NZ_CP035288.1:1964464:1965435	EQW00_09525	13486	3	6628	777	1	15860	9	7263	7645	761	0
NZ_CP035288.1	1965477	1966256	-	SE	NZ_CP035288.1:1965477:1966256	EQW00_09530	9434	3	4622	440	1	9910	7	4779	4055	757	4
NZ_CP035288.1	1966256	1966690	-	SE	NZ_CP035288.1:1966256:1966690	EQW00_09535	2165	0	1398	118	2	8610	3	3961	3396	542	2
NZ_CP035288.1	1966809	1967075	+	SE	NZ_CP035288.1:1966809:1967075	EQW00_09540	698	1	503	44	0	912	1	432	195	30	0
NZ_CP035288.1	1967135	1967524	-	SE	NZ_CP035288.1:1967135:1967524	EQW00_09545	4893	0	2254	262	8	28463	18	12879	10617	1435	1
NZ_CP035288.1	1967711	1968625	-	SE	NZ_CP035288.1:1967711:1968625	EQW00_09550	33596	3	18584	1969	6	25421	54	11646	10227	1462	3
NZ_CP035288.1	196803	197798	+	SE	NZ_CP035288.1:196803:197798	EQW00_00990	854	0	535	55	1	1923	3	1003	750	49	0
NZ_CP035288.1	1968714	1970033	-	SE	NZ_CP035288.1:1968714:1970033	EQW00_09555	9794	3	4607	464	0	5478	3	2633	2735	339	2
NZ_CP035288.1	1970119	1970946	-	SE	NZ_CP035288.1:1970119:1970946	EQW00_09560	2883	3	1475	96	0	2786	3	1377	1071	96	2
NZ_CP035288.1	1970959	1971807	-	SE	NZ_CP035288.1:1970959:1971807	EQW00_09565	2607	0	1366	86	0	2557	2	1346	808	115	2
NZ_CP035288.1	1972174	1973199	-	SE	NZ_CP035288.1:1972174:1973199	EQW00_09570	10949	7	5831	471	5	25968	26	11916	9103	821	67
NZ_CP035288.1	1973702	1974055	-	SE	NZ_CP035288.1:1973702:1974055	EQW00_09575	43	0	35	0	0	202	0	133	54	14	0
NZ_CP035288.1	1974046	1974192	-	SE	NZ_CP035288.1:1974046:1974192	EQW00_RS12385	63	0	32	0	0	182	0	113	24	14	0
NZ_CP035288.1	1974522	1975919	-	SE	NZ_CP035288.1:1974522:1975919	EQW00_09585	29200	3	16712	1340	0	16426	15	7813	5797	624	2
NZ_CP035288.1	1976125	1976589	-	SE	NZ_CP035288.1:1976125:1976589	EQW00_09590	18473	3	9454	759	6	24248	22	12542	9116	1167	150
NZ_CP035288.1	1976579	1977820	-	SE	NZ_CP035288.1:1976579:1977820	EQW00_09595	25932	4	14186	1058	14	46476	38	21998	18299	2173	40
NZ_CP035288.1	1977888	1979195	-	SE	NZ_CP035288.1:1977888:1979195	EQW00_09600	31895	9	16726	1141	16	60005	63	29000	22606	2519	37
NZ_CP035288.1	1979290	1980051	-	SE	NZ_CP035288.1:1979290:1980051	EQW00_09605	8544	2	5794	300	4	12711	18	6671	5219	399	26
NZ_CP035288.1	1980373	1981233	+	SE	NZ_CP035288.1:1980373:1981233	EQW00_09610	9225	0	4291	445	5	17051	24	7524	6689	643	3
NZ_CP035288.1	1981299	1981490	-	SE	NZ_CP035288.1:1981299:1981490	EQW00_09615	1749	0	3529	107	1	637	2	325	260	45	6
NZ_CP035288.1	1981665	1981823	+	SE	NZ_CP035288.1:1981665:1981823	EQW00_09620	166	0	63	13	0	777	0	378	285	73	0
NZ_CP035288.1	1982093	1982905	-	SE	NZ_CP035288.1:1982093:1982905	EQW00_09625	13033	1	7526	1001	10	26028	17	10860	10371	1980	9
NZ_CP035288.1	198212	199117	+	SE	NZ_CP035288.1:198212:199117	EQW00_00995	156	0	116	20	0	255	0	236	179	8	0
NZ_CP035288.1	1982926	1983621	-	SE	NZ_CP035288.1:1982926:1983621	EQW00_09630	17047	2	8268	1188	4	8850	9	3855	3342	634	8
NZ_CP035288.1	1983614	1984639	-	SE	NZ_CP035288.1:1983614:1984639	EQW00_09635	17112	1	9173	1070	1	7466	5	3986	2920	540	14
NZ_CP035288.1	1984892	1985188	-	SE	NZ_CP035288.1:1984892:1985188	EQW00_09640	1131	0	812	82	0	209	0	86	135	20	1
NZ_CP035288.1	1985181	1985567	-	SE	NZ_CP035288.1:1985181:1985567	EQW00_09645	5248	3	3478	319	0	735	0	472	264	72	1
NZ_CP035288.1	1985827	1986207	-	SE	NZ_CP035288.1:1985827:1986207	EQW00_09655	16271	4	14918	1417	1	680	0	435	341	72	0
NZ_CP035288.1	1986381	1986734	-	SE	NZ_CP035288.1:1986381:1986734	EQW00_09660	1702	0	1063	85	3	10146	13	4746	4742	842	41
NZ_CP035288.1	1986877	1987200	+	SE	NZ_CP035288.1:1986877:1987200	EQW00_09665	2197	0	1431	127	0	2329	1	1361	833	178	0
NZ_CP035288.1	1987383	1987925	-	SE	NZ_CP035288.1:1987383:1987925	EQW00_09670	5754	0	2939	241	0	1616	2	747	639	72	1
NZ_CP035288.1	1988006	1988722	-	SE	NZ_CP035288.1:1988006:1988722	EQW00_09675	2459	1	1251	112	0	2523	3	1205	887	88	0
NZ_CP035288.1	1988883	1989305	+	SE	NZ_CP035288.1:1988883:1989305	EQW00_09680	51297	4	33497	2781	4	8318	11	4495	2619	615	3
NZ_CP035288.1	1989489	1989626	-	SE	NZ_CP035288.1:1989489:1989626	EQW00_RS12390	0	0	0	0	0	0	0	0	0	0	0
NZ_CP035288.1	1990230	1990730	+	SE	NZ_CP035288.1:1990230:1990730	EQW00_09695	1241	0	616	42	0	3583	4	1659	1547	221	16
NZ_CP035288.1	1991001	1991588	-	SE	NZ_CP035288.1:1991001:1991588	EQW00_09700	5693	0	2615	286	1	1903	2	1339	1097	89	0
NZ_CP035288.1	1991800	1992036	+	SE	NZ_CP035288.1:1991800:1992036	EQW00_09705	12954	8	5492	473	8	48785	52	23169	18944	2713	64
NZ_CP035288.1	19919	20365	+	SE	NZ_CP035288.1:19919:20365	EQW00_00075	12900	2	9687	605	0	4093	9	2128	1352	285	1
NZ_CP035288.1	199200	202217	+	SE	NZ_CP035288.1:199200:202217	EQW00_01000	590	0	417	64	0	731	2	352	248	198	1
NZ_CP035288.1	1992028	1992231	-	SE	NZ_CP035288.1:1992028:1992231	EQW00_09710	10614	4	5399	421	12	45094	27	21567	18819	2548	47
NZ_CP035288.1	1992640	1992897	+	SE	NZ_CP035288.1:1992640:1992897	EQW00_09715	1060	1	565	32	2	3936	6	1710	1199	128	2
NZ_CP035288.1	1992922	1993110	+	SE	NZ_CP035288.1:1992922:1993110	EQW00_09720	6778	1	2749	254	0	868	2	359	184	35	0
NZ_CP035288.1	1993913	1994146	-	SE	NZ_CP035288.1:1993913:1994146	EQW00_09730	445	0	263	16	0	3567	4	1438	982	43	0
NZ_CP035288.1	1994430	1995176	+	SE	NZ_CP035288.1:1994430:1995176	EQW00_09735	3168	0	1496	79	0	7206	8	3371	2563	271	0
NZ_CP035288.1	1995275	1995559	+	SE	NZ_CP035288.1:1995275:1995559	EQW00_09740	883	0	415	26	0	578	0	294	249	40	0
NZ_CP035288.1	1995583	1995807	+	SE	NZ_CP035288.1:1995583:1995807	EQW00_09745	821	0	432	35	0	993	0	493	476	84	0
NZ_CP035288.1	1996428	1996628	-	SE	NZ_CP035288.1:1996428:1996628	EQW00_09750	163435	13	66635	7284	2	3639	6	1829	881	125	0
NZ_CP035288.1	1997994	1998935	-	SE	NZ_CP035288.1:1997994:1998935	EQW00_09760	46921	6	22175	2202	28	62668	63	28620	23783	3825	75
NZ_CP035288.1	1999222	1999725	+	SE	NZ_CP035288.1:1999222:1999725	EQW00_09765	1552	0	692	118	2	1774	2	858	688	253	0
NZ_CP035288.1	2001218	2001634	+	SE	NZ_CP035288.1:2001218:2001634	EQW00_09775	268	1	143	7	0	1889	2	855	939	88	0
NZ_CP035288.1	2001854	2002198	-	SE	NZ_CP035288.1:2001854:2002198	EQW00_09780	211	0	108	9	0	274	2	124	153	13	0
NZ_CP035288.1	2002425	2003732	+	SE	NZ_CP035288.1:2002425:2003732	EQW00_09790	3450	0	1704	96	1	7772	5	3759	2772	309	3
NZ_CP035288.1	2004345	2004578	+	SE	NZ_CP035288.1:2004345:2004578	EQW00_09795	466	0	199	23	0	1459	0	617	728	88	7
NZ_CP035288.1	2004836	2005006	-	SE	NZ_CP035288.1:2004836:2005006	EQW00_RS09790	126	0	63	3	0	501	0	154	162	13	0
NZ_CP035288.1	2005741	2006283	+	SE	NZ_CP035288.1:2005741:2006283	EQW00_09800	0	0	0	0	0	0	0	0	0	0	0
NZ_CP035288.1	2006427	2006606	-	SE	NZ_CP035288.1:2006427:2006606	EQW00_09805	0	0	0	0	0	0	0	0	0	0	0
NZ_CP035288.1	2006757	2007203	+	SE	NZ_CP035288.1:2006757:2007203	EQW00_09810	28	0	22	2	0	491	0	220	147	35	0
NZ_CP035288.1	2007216	2007890	+	SE	NZ_CP035288.1:2007216:2007890	EQW00_09815	0	0	0	0	0	0	0	0	0	0	0
NZ_CP035288.1	2008442	2008912	-	SE	NZ_CP035288.1:2008442:2008912	EQW00_09825	18488	0	10907	668	2	10846	11	5604	4093	346	3
NZ_CP035288.1	2008937	2011315	-	SE	NZ_CP035288.1:2008937:2011315	EQW00_09830	55013	15	32188	2225	17	59272	60	30979	22493	2428	122
NZ_CP035288.1	2011350	2012090	-	SE	NZ_CP035288.1:2011350:2012090	EQW00_09835	11778	1	6879	404	3	6263	7	3058	2224	322	105
NZ_CP035288.1	2012391	2012624	-	SE	NZ_CP035288.1:2012391:2012624	EQW00_09840	1548	0	929	69	0	586	2	238	240	48	0
NZ_CP035288.1	2012693	2013151	-	SE	NZ_CP035288.1:2012693:2013151	EQW00_09845	2466	0	1250	112	1	3488	6	1396	1358	157	1
NZ_CP035288.1	2013317	2014621	-	SE	NZ_CP035288.1:2013317:2014621	EQW00_09850	140164	34	90387	11487	58	182549	190	91396	63213	15123	102
NZ_CP035288.1	2014760	2016277	-	SE	NZ_CP035288.1:2014760:2016277	EQW00_09855	135157	23	74081	9930	30	115410	122	56144	40494	9246	275
NZ_CP035288.1	2016280	2017041	-	SE	NZ_CP035288.1:2016280:2017041	EQW00_09860	53834	7	33202	4477	21	46134	42	26401	19269	4379	77
NZ_CP035288.1	2017172	2018362	-	SE	NZ_CP035288.1:2017172:2018362	EQW00_09865	47581	11	24842	4723	13	70299	77	33162	24909	8833	34
NZ_CP035288.1	2018556	2019566	-	SE	NZ_CP035288.1:2018556:2019566	EQW00_09870	195851	38	101143	21411	50	223971	180	103192	92009	27587	541
NZ_CP035288.1	2019618	2020631	-	SE	NZ_CP035288.1:2019618:2020631	EQW00_09875	38615	10	21899	5410	20	56715	52	25764	20538	8167	18
NZ_CP035288.1	2020987	2021223	+	SE	NZ_CP035288.1:2020987:2021223	EQW00_09880	376	0	172	12	0	135	0	51	156	4	0
NZ_CP035288.1	2021396	2022016	-	SE	NZ_CP035288.1:2021396:2022016	EQW00_09885	8873	1	7208	490	0	6851	3	3416	2513	393	1
NZ_CP035288.1	202246	203622	+	SE	NZ_CP035288.1:202246:203622	EQW00_01005	831	0	431	51	1	704	0	241	166	56	0
NZ_CP035288.1	2022881	2023780	+	SE	NZ_CP035288.1:2022881:2023780	EQW00_09890	27002	5	15029	1264	6	26357	36	12746	11987	1375	5
NZ_CP035288.1	2023811	2024002	+	SE	NZ_CP035288.1:2023811:2024002	EQW00_09895	1054	0	513	48	2	3191	0	1442	1337	88	2
NZ_CP035288.1	2024264	2024848	-	SE	NZ_CP035288.1:2024264:2024848	EQW00_09900	15945	0	11085	1214	2	4743	3	2567	1688	412	0
NZ_CP035288.1	2025176	2026120	-	SE	NZ_CP035288.1:2025176:2026120	EQW00_09910	6725	3	4042	305	2	11979	11	5492	4211	633	1
NZ_CP035288.1	2026249	2027244	-	SE	NZ_CP035288.1:2026249:2027244	EQW00_09915	10690	5	5227	525	7	16826	19	7977	6721	901	4
NZ_CP035288.1	2027244	2028152	-	SE	NZ_CP035288.1:2027244:2028152	EQW00_09920	5074	1	2769	211	2	5403	0	2580	1961	322	2
NZ_CP035288.1	2028328	2029260	-	SE	NZ_CP035288.1:2028328:2029260	EQW00_09925	8728	2	6923	723	3	3955	4	2309	1339	246	0
NZ_CP035288.1	2029325	2030764	-	SE	NZ_CP035288.1:2029325:2030764	EQW00_09930	12712	0	6632	674	8	18104	18	8302	7028	1016	85
NZ_CP035288.1	2030731	2031267	-	SE	NZ_CP035288.1:2030731:2031267	EQW00_09935	8995	1	4468	572	4	8046	14	3898	2802	599	60
NZ_CP035288.1	2031264	2032103	-	SE	NZ_CP035288.1:2031264:2032103	EQW00_09940	10368	1	5466	631	0	8036	11	3968	2809	610	0
NZ_CP035288.1	2032109	2033041	-	SE	NZ_CP035288.1:2032109:2033041	EQW00_09945	10888	2	5742	735	1	8691	7	4381	3533	523	1
NZ_CP035288.1	2033396	2036230	-	SE	NZ_CP035288.1:2033396:2036230	EQW00_09950	27781	1	15343	1505	7	21013	30	10916	8420	1274	16
NZ_CP035288.1	2036238	2038223	-	SE	NZ_CP035288.1:2036238:2038223	EQW00_09955	13705	3	7837	684	5	13234	27	6427	5393	730	7
NZ_CP035288.1	203791	204564	+	SE	NZ_CP035288.1:203791:204564	EQW00_01010	7618	4	3372	1911	1	6448	4	3015	2602	1562	0
NZ_CP035288.1	2038780	2039013	-	SE	NZ_CP035288.1:2038780:2039013	EQW00_09965	1163	2	600	64	0	673	1	391	465	62	0
NZ_CP035288.1	2039019	2039660	-	SE	NZ_CP035288.1:2039019:2039660	EQW00_09970	2715	0	1553	199	1	7199	7	3385	2836	647	95
NZ_CP035288.1	2039969	2040769	-	SE	NZ_CP035288.1:2039969:2040769	EQW00_09975	1794	0	905	101	0	2501	1	1168	1117	97	0
NZ_CP035288.1	2041109	2042225	-	SE	NZ_CP035288.1:2041109:2042225	EQW00_09980	12037	1	7181	664	2	6797	10	3518	2649	381	1
NZ_CP035288.1	2042421	2044955	-	SE	NZ_CP035288.1:2042421:2044955	EQW00_09985	37267	2	21280	1632	7	35008	31	16568	12505	1712	1
NZ_CP035288.1	2045621	2046190	-	SE	NZ_CP035288.1:2045621:2046190	EQW00_09990	671	0	606	65	2	1132	11	681	420	118	0
NZ_CP035288.1	2046252	2046926	-	SE	NZ_CP035288.1:2046252:2046926	EQW00_09995	382	0	283	23	1	950	1	540	300	23	0
NZ_CP035288.1	2046919	2048049	-	SE	NZ_CP035288.1:2046919:2048049	EQW00_10000	1315	3	651	94	1	2409	5	1256	902	251	2
NZ_CP035288.1	204692	205381	-	SE	NZ_CP035288.1:204692:205381	EQW00_01015	466	0	244	32	0	1046	2	489	332	68	0
NZ_CP035288.1	2048325	2049191	-	SE	NZ_CP035288.1:2048325:2049191	EQW00_10005	12965	1	6678	548	3	17884	15	7830	6050	967	2
NZ_CP035288.1	2049336	2049977	+	SE	NZ_CP035288.1:2049336:2049977	EQW00_10010	4215	0	2636	259	1	10016	3	5317	3664	429	6
NZ_CP035288.1	2050038	2051117	-	SE	NZ_CP035288.1:2050038:2051117	EQW00_10015	21716	10	10913	961	3	25339	22	11459	9789	1178	18
NZ_CP035288.1	2051463	2052533	+	SE	NZ_CP035288.1:2051463:2052533	EQW00_10020	3638	0	1787	63	4	5817	10	2778	2446	198	0
NZ_CP035288.1	2052728	2053489	+	SE	NZ_CP035288.1:2052728:2053489	EQW00_10025	6953	2	3143	286	1	4888	3	2084	1912	144	2
NZ_CP035288.1	2053505	2053999	+	SE	NZ_CP035288.1:2053505:2053999	EQW00_10030	9326	0	3601	295	1	8062	9	3400	3255	319	1
NZ_CP035288.1	20536	21936	+	SE	NZ_CP035288.1:20536:21936	EQW00_00080	23621	3	13945	1037	1	19711	19	8753	7438	1049	5
NZ_CP035288.1	205396	205842	-	SE	NZ_CP035288.1:205396:205842	EQW00_01020	141	0	79	13	1	1054	0	467	220	47	1
NZ_CP035288.1	2054020	2055258	+	SE	NZ_CP035288.1:2054020:2055258	EQW00_10035	16536	1	9136	735	3	24028	18	10520	8407	1276	8
NZ_CP035288.1	2055349	2056479	-	SE	NZ_CP035288.1:2055349:2056479	EQW00_10040	17485	2	9328	974	9	17782	11	9408	6511	1082	3
NZ_CP035288.1	2056750	2057070	-	SE	NZ_CP035288.1:2056750:2057070	EQW00_10045	1557	0	1066	48	2	5977	5	2819	2817	319	0
NZ_CP035288.1	2057219	2058109	-	SE	NZ_CP035288.1:2057219:2058109	EQW00_10050	839	1	429	27	0	7271	6	3224	2647	237	0
NZ_CP035288.1	2058226	2058753	+	SE	NZ_CP035288.1:2058226:2058753	EQW00_10055	1451	0	612	39	2	4821	2	2139	1776	176	0
NZ_CP035288.1	2058870	2059802	+	SE	NZ_CP035288.1:2058870:2059802	EQW00_10060	24222	6	11822	1124	8	24179	12	10537	8982	1468	16
NZ_CP035288.1	2059824	2060138	+	SE	NZ_CP035288.1:2059824:2060138	EQW00_10065	3915	2	2400	216	4	1556	0	603	595	118	0
NZ_CP035288.1	2060289	2061332	-	SE	NZ_CP035288.1:2060289:2061332	EQW00_10070	7254	0	3969	253	2	10159	8	5052	2925	402	0
NZ_CP035288.1	206030	206869	+	SE	NZ_CP035288.1:206030:206869	EQW00_01030	126	0	76	6	0	177	0	50	9	13	0
NZ_CP035288.1	2061411	2062190	-	SE	NZ_CP035288.1:2061411:2062190	EQW00_10075	9978	2	4809	322	4	7160	9	3451	2540	318	1
NZ_CP035288.1	2062187	2063146	-	SE	NZ_CP035288.1:2062187:2063146	EQW00_10080	10262	4	4013	293	0	10287	6	4609	3275	431	0
NZ_CP035288.1	2063130	2064104	-	SE	NZ_CP035288.1:2063130:2064104	EQW00_10085	8203	2	4016	319	6	23958	25	10798	8939	776	1
NZ_CP035288.1	2064120	2064383	-	SE	NZ_CP035288.1:2064120:2064383	EQW00_10090	356	0	282	24	0	90	0	21	18	7	0
NZ_CP035288.1	2064358	2065326	-	SE	NZ_CP035288.1:2064358:2065326	EQW00_10095	18389	3	9831	1325	2	8231	14	4011	3408	640	2
NZ_CP035288.1	2065445	2067550	-	SE	NZ_CP035288.1:2065445:2067550	EQW00_10100	41631	10	24691	2715	16	69543	52	29772	25704	4495	80
NZ_CP035288.1	2067513	2067911	-	SE	NZ_CP035288.1:2067513:2067911	EQW00_10105	9173	1	5684	602	0	3332	2	1807	1094	281	0
NZ_CP035288.1	206866	207681	+	SE	NZ_CP035288.1:206866:207681	EQW00_01035	542	0	424	33	1	817	0	393	160	20	0
NZ_CP035288.1	2068666	2069541	+	SE	NZ_CP035288.1:2068666:2069541	EQW00_10110	8251	2	4007	350	3	26011	24	10781	8631	969	2
NZ_CP035288.1	2069555	2070055	+	SE	NZ_CP035288.1:2069555:2070055	EQW00_10115	4341	0	2051	149	0	2672	0	1247	815	160	0
NZ_CP035288.1	2070339	2071844	+	SE	NZ_CP035288.1:2070339:2071844	EQW00_10120	30193	2	16392	2478	16	45027	42	20650	14948	4324	19
NZ_CP035288.1	2072146	2072289	+	SE	NZ_CP035288.1:2072146:2072289	EQW00_RS12395	0	0	0	0	0	1	0	0	1	0	0
NZ_CP035288.1	2072499	2073422	+	SE	NZ_CP035288.1:2072499:2073422	EQW00_10125	2745	0	1369	147	1	11247	2	4894	4188	542	1
NZ_CP035288.1	2073821	2076430	+	SE	NZ_CP035288.1:2073821:2076430	EQW00_10130	1443	0	878	128	1	3219	3	1393	968	426	0
NZ_CP035288.1	2076497	2077036	-	SE	NZ_CP035288.1:2076497:2077036	EQW00_10135	2873	0	1544	162	0	2266	2	1086	514	101	0
NZ_CP035288.1	207674	208966	+	SE	NZ_CP035288.1:207674:208966	EQW00_01040	746	0	473	50	0	1499	1	756	648	147	0
NZ_CP035288.1	2077159	2078214	-	SE	NZ_CP035288.1:2077159:2078214	EQW00_10140	6090	2	3083	326	0	12191	4	5107	4289	574	9
NZ_CP035288.1	2078417	2079931	-	SE	NZ_CP035288.1:2078417:2079931	EQW00_10145	16974	3	10425	836	4	30722	34	15528	10254	1581	26
NZ_CP035288.1	2079924	2080898	-	SE	NZ_CP035288.1:2079924:2080898	EQW00_10150	12712	2	7954	590	0	4905	6	2831	1810	264	27
NZ_CP035288.1	2081098	2082879	-	SE	NZ_CP035288.1:2081098:2082879	EQW00_10155	20324	1	9744	815	10	28779	36	13945	11533	1311	28
NZ_CP035288.1	2082890	2084779	-	SE	NZ_CP035288.1:2082890:2084779	EQW00_10160	12713	4	7741	579	10	25722	32	13379	9267	1673	34
NZ_CP035288.1	2084901	2085716	+	SE	NZ_CP035288.1:2084901:2085716	EQW00_10165	5340	5	2499	220	6	8228	10	3901	3270	303	0
NZ_CP035288.1	2086609	2088549	-	SE	NZ_CP035288.1:2086609:2088549	EQW00_10175	56986	14	31532	2159	36	127417	133	59998	49567	5391	14
NZ_CP035288.1	2089101	2090105	-	SE	NZ_CP035288.1:2089101:2090105	EQW00_10180	7023	4	3874	359	2	7948	13	3833	4211	440	2
NZ_CP035288.1	2090093	2090824	-	SE	NZ_CP035288.1:2090093:2090824	EQW00_10185	2614	0	1399	91	2	4205	5	1956	1721	265	4
NZ_CP035288.1	209017	210615	+	SE	NZ_CP035288.1:209017:210615	EQW00_01045	666	1	318	24	1	833	0	342	174	83	0
NZ_CP035288.1	2090843	2091049	-	SE	NZ_CP035288.1:2090843:2091049	EQW00_10190	655	0	332	29	0	1945	1	748	758	73	0
NZ_CP035288.1	2091098	2091706	-	SE	NZ_CP035288.1:2091098:2091706	EQW00_10195	1249	0	573	75	3	6411	7	2515	2512	268	1
NZ_CP035288.1	2091708	2092859	-	SE	NZ_CP035288.1:2091708:2092859	EQW00_10200	2226	0	1338	138	1	2019	0	886	698	94	0
NZ_CP035288.1	2092849	2093436	-	SE	NZ_CP035288.1:2092849:2093436	EQW00_10205	672	0	472	32	0	962	1	577	476	53	0
NZ_CP035288.1	2093733	2094404	+	SE	NZ_CP035288.1:2093733:2094404	EQW00_10210	536	0	317	24	1	2308	2	1062	573	56	0
NZ_CP035288.1	2094409	2094828	+	SE	NZ_CP035288.1:2094409:2094828	EQW00_10215	874	0	504	34	0	2415	2	1184	802	59	0
NZ_CP035288.1	2094829	2095542	+	SE	NZ_CP035288.1:2094829:2095542	EQW00_10220	2058	1	874	61	0	2087	2	898	564	48	0
NZ_CP035288.1	2095644	2096243	+	SE	NZ_CP035288.1:2095644:2096243	EQW00_10225	4219	3	2137	157	7	19097	11	8204	6734	594	3
NZ_CP035288.1	2096611	2096748	+	SE	NZ_CP035288.1:2096611:2096748	EQW00_RS12400	0	0	0	0	0	0	0	0	0	0	0
NZ_CP035288.1	2097344	2097781	+	SE	NZ_CP035288.1:2097344:2097781	EQW00_10235	16924	4	9375	1830	5	28341	27	13383	10818	3387	6
NZ_CP035288.1	2097832	2098305	+	SE	NZ_CP035288.1:2097832:2098305	EQW00_10240	18238	2	8563	1814	1	22789	26	10232	7016	2145	2
NZ_CP035288.1	2098280	2098969	+	SE	NZ_CP035288.1:2098280:2098969	EQW00_10245	22620	4	11887	2199	8	57824	47	25841	19931	5548	24
NZ_CP035288.1	2098972	2100024	+	SE	NZ_CP035288.1:2098972:2100024	EQW00_10250	24907	5	14723	2672	39	124026	105	56375	49247	13816	9
NZ_CP035288.1	2100094	2101200	-	SE	NZ_CP035288.1:2100094:2101200	EQW00_10255	30649	5	13552	1399	9	39316	34	17287	13038	1731	6
NZ_CP035288.1	2101403	2102242	-	SE	NZ_CP035288.1:2101403:2102242	EQW00_10265	10174	1	5955	551	16	84666	83	40888	33431	4262	57
NZ_CP035288.1	2102456	2103805	-	SE	NZ_CP035288.1:2102456:2103805	EQW00_10270	53034	9	27373	2400	13	33298	32	15717	13512	1884	197
NZ_CP035288.1	2104042	2105214	-	SE	NZ_CP035288.1:2104042:2105214	EQW00_10275	2560	0	1512	109	0	1317	1	648	618	62	0
NZ_CP035288.1	2105589	2107541	-	SE	NZ_CP035288.1:2105589:2107541	EQW00_10280	22538	1	12281	2189	5	26149	31	12995	11047	2193	25
NZ_CP035288.1	210628	211563	+	SE	NZ_CP035288.1:210628:211563	EQW00_01050	733	1	373	43	1	1042	1	462	275	120	0
NZ_CP035288.1	2107547	2108467	-	SE	NZ_CP035288.1:2107547:2108467	EQW00_10285	8351	2	4395	870	1	12770	14	6339	5225	1245	3
NZ_CP035288.1	2108464	2109222	-	SE	NZ_CP035288.1:2108464:2109222	EQW00_10290	7982	3	3481	645	4	18279	21	8874	6576	1791	0
NZ_CP035288.1	2109453	2109935	-	SE	NZ_CP035288.1:2109453:2109935	EQW00_10300	1924	0	1578	96	0	593	0	445	445	51	0
NZ_CP035288.1	2110049	2110519	-	SE	NZ_CP035288.1:2110049:2110519	EQW00_10305	4547	4	2122	325	3	5748	4	2710	2092	503	0
NZ_CP035288.1	2110841	2112004	-	SE	NZ_CP035288.1:2110841:2112004	EQW00_10310	16420	4	7358	774	6	24334	28	10361	7243	1064	3
NZ_CP035288.1	2112414	2113031	+	SE	NZ_CP035288.1:2112414:2113031	EQW00_10315	2012	1	797	53	1	8736	10	4151	3962	303	1
NZ_CP035288.1	2113028	2113297	+	SE	NZ_CP035288.1:2113028:2113297	EQW00_10320	587	1	286	13	0	950	2	415	391	37	0
NZ_CP035288.1	2113347	2114720	-	SE	NZ_CP035288.1:2113347:2114720	EQW00_10325	955	0	607	58	0	1883	1	832	743	79	62
NZ_CP035288.1	2114917	2116473	-	SE	NZ_CP035288.1:2114917:2116473	EQW00_10330	3909	0	2572	240	0	1888	0	869	639	100	0
NZ_CP035288.1	211560	212438	+	SE	NZ_CP035288.1:211560:212438	EQW00_01055	518	0	291	32	0	555	1	230	260	43	0
NZ_CP035288.1	2116607	2117548	-	SE	NZ_CP035288.1:2116607:2117548	EQW00_10335	6394	1	2972	317	3	8784	11	4315	2705	543	0
NZ_CP035288.1	2117677	2117970	-	SE	NZ_CP035288.1:2117677:2117970	EQW00_10340	1041	1	347	31	0	719	0	316	381	32	0
NZ_CP035288.1	2117992	2118918	-	SE	NZ_CP035288.1:2117992:2118918	EQW00_10345	3664	1	1770	156	1	11621	8	4824	4892	496	82
NZ_CP035288.1	2119139	2119582	+	SE	NZ_CP035288.1:2119139:2119582	EQW00_10355	12384	3	12364	698	18	100623	89	45344	38047	4928	116
NZ_CP035288.1	2119819	2121516	-	SE	NZ_CP035288.1:2119819:2121516	EQW00_10360	2361	0	1207	128	6	8565	9	3881	3532	643	1
NZ_CP035288.1	2121513	2123147	-	SE	NZ_CP035288.1:2121513:2123147	EQW00_10365	2480	0	1125	176	0	3192	1	1475	1046	217	0
NZ_CP035288.1	2123358	2124230	+	SE	NZ_CP035288.1:2123358:2124230	EQW00_10370	20273	3	9903	558	1	16687	14	7187	6095	629	1
NZ_CP035288.1	212425	213240	+	SE	NZ_CP035288.1:212425:213240	EQW00_01060	749	0	381	47	0	541	0	170	273	13	0
NZ_CP035288.1	2124513	2124977	-	SE	NZ_CP035288.1:2124513:2124977	EQW00_10375	33	0	31	1	0	315	0	119	61	9	0
NZ_CP035288.1	2125174	2125854	+	SE	NZ_CP035288.1:2125174:2125854	EQW00_10380	23565	4	18748	1507	4	19727	14	10639	7382	1273	1
NZ_CP035288.1	2125857	2126306	+	SE	NZ_CP035288.1:2125857:2126306	EQW00_10385	13484	1	8826	832	9	63727	53	28908	25924	3797	7
NZ_CP035288.1	2126317	2126883	+	SE	NZ_CP035288.1:2126317:2126883	EQW00_10390	14104	3	9424	995	7	25841	18	11150	8768	1724	5
NZ_CP035288.1	2127182	2127730	-	SE	NZ_CP035288.1:2127182:2127730	EQW00_10395	5053	0	3174	252	2	4875	4	2435	2035	205	0
NZ_CP035288.1	2127856	2128152	-	SE	NZ_CP035288.1:2127856:2128152	EQW00_10400	17522	3	11501	769	2	6515	5	3151	2667	263	3
NZ_CP035288.1	2128284	2128706	-	SE	NZ_CP035288.1:2128284:2128706	EQW00_10405	7422	0	5366	356	1	4094	8	2161	1302	252	35
NZ_CP035288.1	2129145	2129834	+	SE	NZ_CP035288.1:2129145:2129834	EQW00_10410	3250	3	1482	162	2	3593	3	1593	1439	128	0
NZ_CP035288.1	2129890	2130378	-	SE	NZ_CP035288.1:2129890:2130378	EQW00_10415	9351	0	4111	444	0	1604	0	800	379	74	0
NZ_CP035288.1	2130385	2131593	-	SE	NZ_CP035288.1:2130385:2131593	EQW00_10420	15593	3	6903	818	0	6689	8	3135	2426	456	0
NZ_CP035288.1	2131651	2132505	-	SE	NZ_CP035288.1:2131651:2132505	EQW00_10425	5011	3	3117	267	1	8207	2	3850	2744	454	70
NZ_CP035288.1	213233	213982	+	SE	NZ_CP035288.1:213233:213982	EQW00_01065	781	0	416	45	0	472	1	201	140	13	0
NZ_CP035288.1	2132586	2133179	-	SE	NZ_CP035288.1:2132586:2133179	EQW00_10430	5958	6	3088	346	1	12444	16	6068	5004	494	2
NZ_CP035288.1	2133468	2133653	-	SE	NZ_CP035288.1:2133468:2133653	EQW00_10435	651	0	310	54	0	204	0	88	58	14	0
NZ_CP035288.1	2133673	2134818	-	SE	NZ_CP035288.1:2133673:2134818	EQW00_10440	11105	2	6171	1400	5	15264	17	7343	7422	2272	49
NZ_CP035288.1	2134990	2135664	+	SE	NZ_CP035288.1:2134990:2135664	EQW00_10445	716	0	410	51	1	4977	3	2142	1687	446	0
NZ_CP035288.1	2135916	2136392	-	SE	NZ_CP035288.1:2135916:2136392	EQW00_10450	9525	3	6369	747	0	1234	5	553	297	61	0
NZ_CP035288.1	2136392	2137108	-	SE	NZ_CP035288.1:2136392:2137108	EQW00_10455	15357	3	9397	1259	1	12564	12	6056	3081	730	4
NZ_CP035288.1	2137361	2137720	-	SE	NZ_CP035288.1:2137361:2137720	EQW00_10460	383	0	157	22	0	526	2	251	225	37	0
NZ_CP035288.1	2137835	2140009	-	SE	NZ_CP035288.1:2137835:2140009	EQW00_10465	1965	0	1086	119	0	3000	0	1374	1156	113	0
NZ_CP035288.1	213994	215184	+	SE	NZ_CP035288.1:213994:215184	EQW00_01070	1684	0	763	90	1	1555	5	672	376	59	0
NZ_CP035288.1	2140272	2140931	-	SE	NZ_CP035288.1:2140272:2140931	EQW00_10470	3046	0	1438	180	2	3697	3	1502	1016	239	0
NZ_CP035288.1	2141342	2142142	+	SE	NZ_CP035288.1:2141342:2142142	EQW00_10475	29866	5	22016	1876	24	109986	90	51742	45069	6253	121
NZ_CP035288.1	2142335	2143345	-	SE	NZ_CP035288.1:2142335:2143345	EQW00_10480	28230	3	13960	1245	7	17640	18	8188	6468	799	2
NZ_CP035288.1	2143360	2143977	-	SE	NZ_CP035288.1:2143360:2143977	EQW00_10485	6645	1	4594	305	2	28216	26	12460	12297	1401	5
NZ_CP035288.1	2144499	2146388	-	SE	NZ_CP035288.1:2144499:2146388	EQW00_10490	11566	3	5600	414	7	27921	26	12549	10730	948	0
NZ_CP035288.1	2146378	2147139	-	SE	NZ_CP035288.1:2146378:2147139	EQW00_10495	7973	2	3720	257	4	14294	12	6943	4722	567	1
NZ_CP035288.1	2147285	2148325	-	SE	NZ_CP035288.1:2147285:2148325	EQW00_10500	6951	3	3071	259	6	13534	9	5777	5155	562	35
NZ_CP035288.1	2148318	2148992	-	SE	NZ_CP035288.1:2148318:2148992	EQW00_10505	4290	0	1966	187	2	9937	4	4351	3875	374	0
NZ_CP035288.1	2149011	2149934	-	SE	NZ_CP035288.1:2149011:2149934	EQW00_10510	6739	2	3577	301	3	12616	11	5931	4984	584	0
NZ_CP035288.1	2150043	2150549	+	SE	NZ_CP035288.1:2150043:2150549	EQW00_10515	3876	0	2502	146	4	10245	6	4794	2980	441	0
NZ_CP035288.1	2151110	2152159	-	SE	NZ_CP035288.1:2151110:2152159	EQW00_10520	4850	0	2679	174	1	10200	11	5030	4340	426	10
NZ_CP035288.1	2152438	2153505	-	SE	NZ_CP035288.1:2152438:2153505	EQW00_10525	41986	4	17291	1416	2	13998	12	6410	5652	587	1
NZ_CP035288.1	2153730	2154230	-	SE	NZ_CP035288.1:2153730:2154230	EQW00_10530	31721	10	15745	1380	12	28531	27	13193	10488	1252	8
NZ_CP035288.1	2154550	2155347	-	SE	NZ_CP035288.1:2154550:2155347	EQW00_10535	15207	3	7299	695	2	12100	9	6561	3668	562	0
NZ_CP035288.1	2155706	2156539	-	SE	NZ_CP035288.1:2155706:2156539	EQW00_10540	17494	1	7048	804	4	19887	11	9184	7967	1046	0
NZ_CP035288.1	2157076	2158305	-	SE	NZ_CP035288.1:2157076:2158305	EQW00_10550	19192	3	9967	772	0	16169	21	7163	5503	757	2
NZ_CP035288.1	2158591	2160318	-	SE	NZ_CP035288.1:2158591:2160318	EQW00_10555	36757	3	16106	1182	12	25667	22	12704	9025	808	8
NZ_CP035288.1	215925	218171	+	SE	NZ_CP035288.1:215925:218171	EQW00_01075	1457	1	826	7215	1	2748	4	1260	1217	14262	11
NZ_CP035288.1	2161302	2161700	-	SE	NZ_CP035288.1:2161302:2161700	EQW00_10570	10515	2	6030	508	0	1269	4	590	383	73	0
NZ_CP035288.1	2161835	2162899	-	SE	NZ_CP035288.1:2161835:2162899	EQW00_10575	9880	0	6301	570	7	15589	9	7860	5630	1080	57
NZ_CP035288.1	2162899	2163990	-	SE	NZ_CP035288.1:2162899:2163990	EQW00_10580	7213	1	4111	407	2	15325	9	7409	4939	796	29
NZ_CP035288.1	2164313	2165125	-	SE	NZ_CP035288.1:2164313:2165125	EQW00_10585	7143	1	3838	211	4	12565	10	6221	4577	544	0
NZ_CP035288.1	2165457	2166251	+	SE	NZ_CP035288.1:2165457:2166251	EQW00_10590	13804	4	5802	601	2	14174	10	6385	4890	665	1
NZ_CP035288.1	2166329	2167087	-	SE	NZ_CP035288.1:2166329:2167087	EQW00_10595	3684	0	2066	156	0	6274	4	3245	1889	200	0
NZ_CP035288.1	2167262	2168008	+	SE	NZ_CP035288.1:2167262:2168008	EQW00_10600	2583	0	1284	96	2	7341	8	3483	2559	302	2
NZ_CP035288.1	2168173	2168817	-	SE	NZ_CP035288.1:2168173:2168817	EQW00_10605	3712	0	3066	198	0	1431	0	1019	663	53	1
NZ_CP035288.1	2168937	2169683	+	SE	NZ_CP035288.1:2168937:2169683	EQW00_10610	701	0	387	127	1	860	2	459	427	335	1
NZ_CP035288.1	2169684	2170520	+	SE	NZ_CP035288.1:2169684:2170520	EQW00_10615	685	0	443	147	0	872	2	503	349	143	1
NZ_CP035288.1	2170517	2171446	+	SE	NZ_CP035288.1:2170517:2171446	EQW00_10620	687	0	490	80	0	1327	0	609	521	153	0
NZ_CP035288.1	2172181	2174220	-	SE	NZ_CP035288.1:2172181:2174220	EQW00_10625	22142	4	10264	949	8	42699	39	19733	15124	2330	9
NZ_CP035288.1	2174669	2175133	-	SE	NZ_CP035288.1:2174669:2175133	EQW00_10630	5081	0	2669	138	0	4922	5	2199	1710	113	0
NZ_CP035288.1	2175108	2175410	-	SE	NZ_CP035288.1:2175108:2175410	EQW00_10635	7509	0	2540	198	2	7034	15	2979	2480	195	3
NZ_CP035288.1	2175407	2175889	-	SE	NZ_CP035288.1:2175407:2175889	EQW00_10640	6578	0	2417	184	0	3806	19	1655	1389	174	2
NZ_CP035288.1	2175886	2177388	-	SE	NZ_CP035288.1:2175886:2177388	EQW00_10645	22940	0	10792	755	3	13566	10	6705	4714	604	0
NZ_CP035288.1	2177378	2177722	-	SE	NZ_CP035288.1:2177378:2177722	EQW00_10650	9822	4	3672	325	2	4657	2	2363	1577	325	2
NZ_CP035288.1	2177719	2178144	-	SE	NZ_CP035288.1:2177719:2178144	EQW00_10655	6923	3	3240	301	0	2328	1	1260	567	85	6
NZ_CP035288.1	2178131	2180533	-	SE	NZ_CP035288.1:2178131:2180533	EQW00_10660	31961	6	15067	1237	17	68297	67	31739	22406	2655	56
NZ_CP035288.1	2181257	2181463	+	SE	NZ_CP035288.1:2181257:2181463	EQW00_10665	2070	0	1204	91	1	5105	2	1987	1702	243	2
NZ_CP035288.1	2181479	2181703	+	SE	NZ_CP035288.1:2181479:2181703	EQW00_10670	435	0	205	5	0	1196	1	461	424	55	0
NZ_CP035288.1	218193	218948	+	SE	NZ_CP035288.1:218193:218948	EQW00_01080	903	1	632	1716	0	970	0	461	401	1782	10
NZ_CP035288.1	2182057	2182986	+	SE	NZ_CP035288.1:2182057:2182986	EQW00_10685	2929	0	1422	115	0	5081	11	2648	2594	303	4
NZ_CP035288.1	2183312	2184265	+	SE	NZ_CP035288.1:2183312:2184265	EQW00_10690	303	0	123	3	0	1078	2	389	367	56	0
NZ_CP035288.1	2184678	2185052	+	SE	NZ_CP035288.1:2184678:2185052	EQW00_10695	5807	2	3598	343	3	24156	24	11182	10363	1604	83
NZ_CP035288.1	2185225	2186001	-	SE	NZ_CP035288.1:2185225:2186001	EQW00_10700	12566	5	8437	598	1	5660	12	2925	2081	285	1
NZ_CP035288.1	2186210	2186929	-	SE	NZ_CP035288.1:2186210:2186929	EQW00_10705	4842	2	1925	158	1	6421	7	3015	2463	212	0
NZ_CP035288.1	2187174	2187683	-	SE	NZ_CP035288.1:2187174:2187683	EQW00_10710	28328	2	15241	1334	4	17431	8	8559	6739	790	12
NZ_CP035288.1	2187886	2188683	-	SE	NZ_CP035288.1:2187886:2188683	EQW00_10715	6461	0	3667	301	0	8551	9	4057	3478	474	2
NZ_CP035288.1	2188661	2189389	-	SE	NZ_CP035288.1:2188661:2189389	EQW00_10720	3707	0	2037	137	2	5677	9	2589	2480	216	0
NZ_CP035288.1	2189448	2190392	-	SE	NZ_CP035288.1:2189448:2190392	EQW00_10725	3334	0	1536	127	0	4693	4	2145	1910	240	0
NZ_CP035288.1	2190671	2191558	-	SE	NZ_CP035288.1:2190671:2191558	EQW00_10730	4454	0	2640	206	1	3054	9	1582	947	100	4
NZ_CP035288.1	219087	220304	-	SE	NZ_CP035288.1:219087:220304	EQW00_01085	356	0	200	38	0	651	0	450	460	36	0
NZ_CP035288.1	2192007	2192759	-	SE	NZ_CP035288.1:2192007:2192759	EQW00_10740	981	0	558	67	2	2577	3	1439	961	197	0
NZ_CP035288.1	2192814	2193449	-	SE	NZ_CP035288.1:2192814:2193449	EQW00_10745	1150	0	753	83	0	4028	7	1953	1456	262	0
NZ_CP035288.1	2193706	2195367	-	SE	NZ_CP035288.1:2193706:2195367	EQW00_10750	27819	3	15473	1469	8	38688	32	17741	15078	2043	9
NZ_CP035288.1	2195364	2195780	-	SE	NZ_CP035288.1:2195364:2195780	EQW00_10755	2842	0	2068	176	3	12258	12	6017	5499	731	2
NZ_CP035288.1	2196742	2197764	-	SE	NZ_CP035288.1:2196742:2197764	EQW00_10775	1234	0	784	199	0	257	0	157	75	55	0
NZ_CP035288.1	2198056	2199324	+	SE	NZ_CP035288.1:2198056:2199324	EQW00_10780	2323	0	1338	144	1	9477	17	3997	4135	543	2
NZ_CP035288.1	2199344	2200171	+	SE	NZ_CP035288.1:2199344:2200171	EQW00_10785	2296	0	1097	146	1	5518	5	1970	1552	195	1
NZ_CP035288.1	2200186	2200962	+	SE	NZ_CP035288.1:2200186:2200962	EQW00_10790	2393	0	1198	102	2	5274	7	2311	1996	229	0
NZ_CP035288.1	2200959	2202146	+	SE	NZ_CP035288.1:2200959:2202146	EQW00_10795	5053	0	2547	269	5	7215	11	3437	3186	385	1
NZ_CP035288.1	2202231	2202737	-	SE	NZ_CP035288.1:2202231:2202737	EQW00_10800	7448	0	4296	451	2	3563	3	1719	1034	176	0
NZ_CP035288.1	2202794	2204092	-	SE	NZ_CP035288.1:2202794:2204092	EQW00_10805	13387	0	6578	667	6	13745	12	6225	4966	801	0
NZ_CP035288.1	2204184	2204660	-	SE	NZ_CP035288.1:2204184:2204660	EQW00_10810	2982	0	1796	145	3	3610	4	1802	1527	236	0
NZ_CP035288.1	2205277	2206215	-	SE	NZ_CP035288.1:2205277:2206215	EQW00_10815	42094	7	21655	2113	5	17865	15	8744	7318	932	13
NZ_CP035288.1	2206371	2206793	+	SE	NZ_CP035288.1:2206371:2206793	EQW00_10820	602	0	275	39	0	498	0	248	260	13	0
NZ_CP035288.1	220655	222016	+	SE	NZ_CP035288.1:220655:222016	EQW00_01090	33509	4	14133	1483	3	16457	8	7374	5980	868	0
NZ_CP035288.1	2206798	2208129	+	SE	NZ_CP035288.1:2206798:2208129	EQW00_10825	2849	1	1543	119	3	8150	6	3712	2807	371	0
NZ_CP035288.1	2208455	2208796	-	SE	NZ_CP035288.1:2208455:2208796	EQW00_10830	3032	2	2528	124	0	734	0	495	255	67	5
NZ_CP035288.1	2209010	2210086	-	SE	NZ_CP035288.1:2209010:2210086	EQW00_10835	20355	2	13171	742	13	29091	33	15061	9751	1010	86
NZ_CP035288.1	2210099	2211082	-	SE	NZ_CP035288.1:2210099:2211082	EQW00_10840	29540	1	16193	957	6	20710	24	10455	7586	847	12
NZ_CP035288.1	2211087	2212007	-	SE	NZ_CP035288.1:2211087:2212007	EQW00_10845	33471	1	19099	1015	2	13958	7	6692	4236	486	8
NZ_CP035288.1	2212714	2213553	-	SE	NZ_CP035288.1:2212714:2213553	EQW00_10850	21673	2	11939	1315	4	25701	27	12232	9299	1392	3
NZ_CP035288.1	2213553	2214542	-	SE	NZ_CP035288.1:2213553:2214542	EQW00_10855	19353	4	10800	1124	3	11955	20	5702	5152	858	0
NZ_CP035288.1	2214713	2215462	+	SE	NZ_CP035288.1:2214713:2215462	EQW00_10860	11197	1	5599	557	8	15252	20	6905	5757	546	34
NZ_CP035288.1	2215964	2216728	+	SE	NZ_CP035288.1:2215964:2216728	EQW00_10865	4493	3	2158	199	0	6912	4	3441	3081	311	14
NZ_CP035288.1	2216741	2217193	+	SE	NZ_CP035288.1:2216741:2217193	EQW00_10870	6084	0	2522	281	1	12326	10	5621	3908	595	57
NZ_CP035288.1	2217573	2217710	+	SE	NZ_CP035288.1:2217573:2217710	EQW00_RS12410	0	0	1	0	0	8	0	3	3	0	0
NZ_CP035288.1	2217864	2219354	-	SE	NZ_CP035288.1:2217864:2219354	EQW00_10875	56407	9	26251	2211	22	68019	56	31636	19859	2539	133
NZ_CP035288.1	2219470	2219838	-	SE	NZ_CP035288.1:2219470:2219838	EQW00_10880	9686	0	3834	363	0	3164	6	1689	1350	162	1
NZ_CP035288.1	2219863	2220222	-	SE	NZ_CP035288.1:2219863:2220222	EQW00_10885	4777	0	3114	229	7	20704	30	9476	8785	994	3
NZ_CP035288.1	2220232	2220882	-	SE	NZ_CP035288.1:2220232:2220882	EQW00_10890	6217	3	5007	355	1	15038	19	6738	6462	767	5
NZ_CP035288.1	2221049	2222029	+	SE	NZ_CP035288.1:2221049:2222029	EQW00_10895	682	0	322	21	0	1023	0	393	601	88	1
NZ_CP035288.1	22215	23498	+	SE	NZ_CP035288.1:22215:23498	EQW00_00085	4863	3	2727	143	2	2422	3	1235	1379	49	0
NZ_CP035288.1	2222133	2222963	+	SE	NZ_CP035288.1:2222133:2222963	EQW00_10900	23484	1	13224	1458	3	13270	9	6545	3573	786	1
NZ_CP035288.1	2223779	2223958	+	SE	NZ_CP035288.1:2223779:2223958	EQW00_10905	20274	6	11068	667	17	82431	85	41731	37033	3373	40
NZ_CP035288.1	2224242	2224502	-	SE	NZ_CP035288.1:2224242:2224502	EQW00_10910	68	0	44	1	0	217	1	122	63	6	0
NZ_CP035288.1	2224506	2224868	-	SE	NZ_CP035288.1:2224506:2224868	EQW00_10915	448	0	225	12	0	1240	2	468	482	24	0
NZ_CP035288.1	222482	223021	+	SE	NZ_CP035288.1:222482:223021	EQW00_01095	1926	0	1509	134	0	862	2	550	348	63	0
NZ_CP035288.1	2224834	2225982	-	SE	NZ_CP035288.1:2224834:2225982	EQW00_10920	1710	0	894	61	0	1040	1	419	445	23	0
NZ_CP035288.1	2225985	2227358	-	SE	NZ_CP035288.1:2225985:2227358	EQW00_10925	1272	0	658	57	0	1185	1	573	347	43	0
NZ_CP035288.1	2227464	2228111	-	SE	NZ_CP035288.1:2227464:2228111	EQW00_10930	1725	0	1111	80	3	9414	4	4095	3563	445	0
NZ_CP035288.1	2228233	2228781	-	SE	NZ_CP035288.1:2228233:2228781	EQW00_10935	155864	33	87752	7555	31	127314	125	56283	47524	5909	139
NZ_CP035288.1	2228783	2229415	-	SE	NZ_CP035288.1:2228783:2229415	EQW00_10940	212421	19	109744	9334	19	70391	72	35445	28842	3896	88
NZ_CP035288.1	2229524	2230255	-	SE	NZ_CP035288.1:2229524:2230255	EQW00_10945	2368	0	1153	127	0	1877	5	1138	659	72	0
NZ_CP035288.1	2230540	2230902	+	SE	NZ_CP035288.1:2230540:2230902	EQW00_10950	4709	0	3125	292	0	3903	8	1987	1105	245	0
NZ_CP035288.1	2230918	2231583	+	SE	NZ_CP035288.1:2230918:2231583	EQW00_10955	17435	8	8908	933	4	21146	23	10283	7747	1178	6
NZ_CP035288.1	2231597	2232475	+	SE	NZ_CP035288.1:2231597:2232475	EQW00_10960	9247	2	5353	554	6	23954	24	11257	9105	1334	0
NZ_CP035288.1	223160	224053	+	SE	NZ_CP035288.1:223160:224053	EQW00_01100	73	0	54	5	0	107	0	57	70	4	0
NZ_CP035288.1	2234219	2235721	+	SE	NZ_CP035288.1:2234219:2235721	EQW00_10985	10215	2	5017	369	2	44387	36	19259	16445	2179	6
NZ_CP035288.1	2236090	2239440	-	SE	NZ_CP035288.1:2236090:2239440	EQW00_10990	78032	12	38646	3152	32	153654	133	73511	60169	7265	172
NZ_CP035288.1	2239884	2240450	-	SE	NZ_CP035288.1:2239884:2240450	EQW00_10995	4186	1	2494	245	1	12481	7	6312	4542	590	5
NZ_CP035288.1	2240455	2241333	-	SE	NZ_CP035288.1:2240455:2241333	EQW00_11000	4532	2	3121	219	0	7370	18	4109	3344	606	0
NZ_CP035288.1	224053	225018	+	SE	NZ_CP035288.1:224053:225018	EQW00_01105	385	0	180	12	0	326	0	115	56	23	0
NZ_CP035288.1	2241501	2242007	-	SE	NZ_CP035288.1:2241501:2242007	EQW00_11010	4263	7	1890	216	1	1564	1	572	610	59	0
NZ_CP035288.1	2242074	2242691	+	SE	NZ_CP035288.1:2242074:2242691	EQW00_11015	1824	3	920	79	2	11158	15	4579	4338	381	0
NZ_CP035288.1	2242684	2243346	+	SE	NZ_CP035288.1:2242684:2243346	EQW00_11020	7028	1	3173	219	3	18199	13	7926	6618	430	65
NZ_CP035288.1	2243701	2244453	+	SE	NZ_CP035288.1:2243701:2244453	EQW00_11025	1864	0	932	57	1	1722	0	800	801	71	0
NZ_CP035288.1	2244515	2245819	+	SE	NZ_CP035288.1:2244515:2245819	EQW00_11030	5886	1	3139	267	4	8368	11	4237	3219	446	1
NZ_CP035288.1	2245908	2246603	-	SE	NZ_CP035288.1:2245908:2246603	EQW00_11035	5560	0	3372	257	1	10283	7	5714	4424	718	0
NZ_CP035288.1	2246972	2248666	-	SE	NZ_CP035288.1:2246972:2248666	EQW00_11040	563	0	291	19	1	1363	2	680	507	36	0
NZ_CP035288.1	2248683	2249714	-	SE	NZ_CP035288.1:2248683:2249714	EQW00_11045	669	0	270	17	1	970	1	410	223	39	0
NZ_CP035288.1	2249707	2250423	-	SE	NZ_CP035288.1:2249707:2250423	EQW00_11050	513	0	242	28	0	509	0	256	265	37	0
NZ_CP035288.1	225015	225503	+	SE	NZ_CP035288.1:225015:225503	EQW00_01110	105	0	81	11	0	244	0	87	45	7	0
NZ_CP035288.1	2250693	2251769	-	SE	NZ_CP035288.1:2250693:2251769	EQW00_11055	17496	2	8277	1085	5	25217	26	12538	8501	1685	1
NZ_CP035288.1	2252226	2253182	-	SE	NZ_CP035288.1:2252226:2253182	EQW00_11060	748	0	508	39	0	967	0	435	516	42	0
NZ_CP035288.1	2253441	2253650	+	SE	NZ_CP035288.1:2253441:2253650	EQW00_11065	547	0	216	21	0	1191	0	508	509	65	0
NZ_CP035288.1	2254939	2255448	-	SE	NZ_CP035288.1:2254939:2255448	EQW00_11075	779	0	355	48	0	1440	1	587	313	91	0
NZ_CP035288.1	2256022	2257191	+	SE	NZ_CP035288.1:2256022:2257191	EQW00_11080	4234	2	2293	292	2	5060	1	2606	1909	416	11
NZ_CP035288.1	225638	226825	+	SE	NZ_CP035288.1:225638:226825	EQW00_01115	73	0	65	3	0	128	0	58	115	0	0
NZ_CP035288.1	2257317	2258501	-	SE	NZ_CP035288.1:2257317:2258501	EQW00_11085	684444	112	405514	31559	371	936115	891	469725	365582	43939	1082
NZ_CP035288.1	2258720	2260801	-	SE	NZ_CP035288.1:2258720:2260801	EQW00_11090	478787	71	290542	15218	103	474479	423	216813	177050	15130	594
NZ_CP035288.1	2260921	2261391	-	SE	NZ_CP035288.1:2260921:2261391	EQW00_11095	95777	7	60847	2991	8	23257	21	11829	11277	861	42
NZ_CP035288.1	2261462	2261875	-	SE	NZ_CP035288.1:2261462:2261875	EQW00_11100	59681	8	50248	1931	11	58609	57	30012	26995	1893	56
NZ_CP035288.1	2261966	2262226	-	SE	NZ_CP035288.1:2261966:2262226	EQW00_11105	73250	8	33537	1673	3	10496	10	5904	3679	306	0
NZ_CP035288.1	2262554	2266150	-	SE	NZ_CP035288.1:2262554:2266150	EQW00_11110	205934	36	126751	9928	109	399312	370	188990	148153	20609	267
NZ_CP035288.1	2266309	2269860	-	SE	NZ_CP035288.1:2266309:2269860	EQW00_11115	212726	31	110649	8070	67	273607	287	130090	106386	11245	264
NZ_CP035288.1	226822	227457	+	SE	NZ_CP035288.1:226822:227457	EQW00_01120	15	0	15	0	0	54	0	23	18	3	0
NZ_CP035288.1	2270076	2270684	-	SE	NZ_CP035288.1:2270076:2270684	EQW00_11120	6776	2	3784	162	1	9530	5	3989	3844	322	0
NZ_CP035288.1	2270876	2271244	-	SE	NZ_CP035288.1:2270876:2271244	EQW00_11125	33796	12	20638	1240	38	142451	137	68185	55181	5214	86
NZ_CP035288.1	2271282	2271782	-	SE	NZ_CP035288.1:2271282:2271782	EQW00_11130	39699	5	33756	1521	16	63323	60	32102	24860	2288	4
NZ_CP035288.1	2272057	2272752	-	SE	NZ_CP035288.1:2272057:2272752	EQW00_11140	79481	13	64550	2699	15	57150	57	27684	20131	1595	21
NZ_CP035288.1	2272965	2273387	-	SE	NZ_CP035288.1:2272965:2273387	EQW00_11145	161826	28	88480	5059	67	255388	227	121400	96029	8066	40
NZ_CP035288.1	2273719	2274267	-	SE	NZ_CP035288.1:2273719:2274267	EQW00_11150	17320	6	9736	823	12	49166	36	22069	20540	2459	42
NZ_CP035288.1	2274278	2274460	-	SE	NZ_CP035288.1:2274278:2274460	EQW00_11155	1472	3	1912	114	0	479	0	271	47	21	0
NZ_CP035288.1	2274523	2274666	-	SE	NZ_CP035288.1:2274523:2274666	EQW00_11160	3257	2	2060	197	1	1573	2	1068	398	92	0
NZ_CP035288.1	227476	228435	+	SE	NZ_CP035288.1:227476:228435	EQW00_01125	129	0	74	3	2	281	1	156	44	5	0
NZ_CP035288.1	2274790	2275365	-	SE	NZ_CP035288.1:2274790:2275365	EQW00_11165	1971	0	1313	111	2	13958	10	6010	5116	862	23
NZ_CP035288.1	2275435	2275962	-	SE	NZ_CP035288.1:2275435:2275962	EQW00_11170	4949	0	2999	311	8	29663	20	12330	10713	1742	10
NZ_CP035288.1	2275959	2276708	-	SE	NZ_CP035288.1:2275959:2276708	EQW00_11175	10035	1	5499	621	4	14974	22	6838	4973	776	0
NZ_CP035288.1	2276716	2277102	-	SE	NZ_CP035288.1:2276716:2277102	EQW00_11180	3228	0	2142	165	1	3546	6	1718	1510	213	0
NZ_CP035288.1	2277107	2278507	-	SE	NZ_CP035288.1:2277107:2278507	EQW00_11185	9023	2	5104	467	0	5866	8	3109	2394	493	1
NZ_CP035288.1	2278491	2279120	-	SE	NZ_CP035288.1:2278491:2279120	EQW00_11190	3590	0	2324	227	1	5672	5	2851	2262	322	0
NZ_CP035288.1	2279505	2280959	-	SE	NZ_CP035288.1:2279505:2280959	EQW00_11195	27420	11	15062	1329	1	22386	25	10438	9529	1158	2
NZ_CP035288.1	2281369	2282427	-	SE	NZ_CP035288.1:2281369:2282427	EQW00_11200	6660	1	3551	306	4	9512	14	5132	3171	584	170
NZ_CP035288.1	2282481	2283854	-	SE	NZ_CP035288.1:2282481:2283854	EQW00_11205	15324	2	7461	660	3	11250	8	4587	3857	586	43
NZ_CP035288.1	2284345	2286798	-	SE	NZ_CP035288.1:2284345:2286798	EQW00_11210	43630	6	23631	2520	6	34262	40	16727	12702	2335	26
NZ_CP035288.1	228438	229085	+	SE	NZ_CP035288.1:228438:229085	EQW00_01130	349	0	129	20	0	678	2	327	277	14	0
NZ_CP035288.1	2286812	2287819	-	SE	NZ_CP035288.1:2286812:2287819	EQW00_11215	9143	1	5943	557	3	20605	16	9988	6637	1344	0
NZ_CP035288.1	2287809	2288372	-	SE	NZ_CP035288.1:2287809:2288372	EQW00_11220	6569	1	3009	350	10	23628	25	11622	9601	1563	0
NZ_CP035288.1	2288393	2288854	-	SE	NZ_CP035288.1:2288393:2288854	EQW00_11225	3753	3	1905	190	2	11197	7	5447	3889	686	0
NZ_CP035288.1	2289011	2290225	+	SE	NZ_CP035288.1:2289011:2290225	EQW00_11230	10677	2	6260	578	2	10086	13	4698	4561	565	26
NZ_CP035288.1	2290501	2291700	-	SE	NZ_CP035288.1:2290501:2291700	EQW00_11235	0	0	0	0	0	0	0	0	0	0	0
NZ_CP035288.1	229126	229893	+	SE	NZ_CP035288.1:229126:229893	EQW00_01135	438	0	220	26	0	1039	0	458	399	39	2
NZ_CP035288.1	2292110	2292667	-	SE	NZ_CP035288.1:2292110:2292667	EQW00_11240	17462	8	11160	1399	0	9166	11	4793	3203	741	0
NZ_CP035288.1	2292670	2293557	-	SE	NZ_CP035288.1:2292670:2293557	EQW00_11245	46022	10	26164	3717	7	26504	18	12490	9452	2006	2
NZ_CP035288.1	2293654	2295018	+	SE	NZ_CP035288.1:2293654:2295018	EQW00_11250	716	0	366	22	2	1574	3	560	794	63	0
NZ_CP035288.1	230163	231719	-	SE	NZ_CP035288.1:230163:231719	EQW00_01140	5626	0	2639	330	0	3937	3	1891	2240	263	0
NZ_CP035288.1	2306861	2308348	-	SE	NZ_CP035288.1:2306861:2308348	EQW00_11335	42396	2	21667	1552	17	70756	58	33595	26254	2887	60
NZ_CP035288.1	2308684	2309163	-	SE	NZ_CP035288.1:2308684:2309163	EQW00_11340	6537	0	4412	259	5	14628	21	6792	5543	759	0
NZ_CP035288.1	2309164	2309529	-	SE	NZ_CP035288.1:2309164:2309529	EQW00_11345	2929	0	1631	156	1	863	1	526	162	56	0
NZ_CP035288.1	2309507	2310325	-	SE	NZ_CP035288.1:2309507:2310325	EQW00_11350	5543	0	2582	245	0	1302	1	825	622	65	2
NZ_CP035288.1	2310621	2311553	-	SE	NZ_CP035288.1:2310621:2311553	EQW00_11355	71646	13	43403	4975	6	14415	9	7418	5055	1228	0
NZ_CP035288.1	2311890	2312771	-	SE	NZ_CP035288.1:2311890:2312771	EQW00_11360	12899	2	6322	555	0	3915	5	1825	1507	185	0
NZ_CP035288.1	2313026	2315128	-	SE	NZ_CP035288.1:2313026:2315128	EQW00_11365	168216	27	83280	6694	34	155890	144	78527	59423	7514	23
NZ_CP035288.1	2315403	2315942	-	SE	NZ_CP035288.1:2315403:2315942	EQW00_11370	8788	6	4540	343	2	15350	9	6830	5526	688	2
NZ_CP035288.1	2315942	2317240	-	SE	NZ_CP035288.1:2315942:2317240	EQW00_11375	6655	0	3732	284	2	17746	17	7943	7977	693	1
NZ_CP035288.1	2317518	2317919	-	SE	NZ_CP035288.1:2317518:2317919	EQW00_11380	46817	9	22121	2350	5	19182	15	9329	6345	1139	1
NZ_CP035288.1	2318013	2318414	-	SE	NZ_CP035288.1:2318013:2318414	EQW00_11385	5030	2	3329	245	3	10506	11	5682	4052	513	0
NZ_CP035288.1	2318438	2318701	-	SE	NZ_CP035288.1:2318438:2318701	EQW00_11390	4635	0	2954	230	1	5581	8	2873	1760	278	0
NZ_CP035288.1	2318698	2319888	-	SE	NZ_CP035288.1:2318698:2319888	EQW00_11395	11129	0	6524	483	6	27290	50	12600	10347	1245	5
NZ_CP035288.1	231893	232825	-	SE	NZ_CP035288.1:231893:232825	EQW00_01145	2246	5	1097	126	3	5526	0	2942	2385	276	0
NZ_CP035288.1	2319885	2321426	-	SE	NZ_CP035288.1:2319885:2321426	EQW00_11400	4794	1	2713	203	4	9731	12	4550	4209	561	10
NZ_CP035288.1	2321416	2324916	-	SE	NZ_CP035288.1:2321416:2324916	EQW00_11405	15236	4	8015	664	8	23717	24	10949	7542	1294	1
NZ_CP035288.1	2324922	2325494	-	SE	NZ_CP035288.1:2324922:2325494	EQW00_11410	2260	0	1264	80	1	2893	2	1373	807	133	0
NZ_CP035288.1	2325747	2326406	-	SE	NZ_CP035288.1:2325747:2326406	EQW00_11415	27235	5	22647	1287	8	25435	33	13694	11836	1234	153
NZ_CP035288.1	2326576	2327541	-	SE	NZ_CP035288.1:2326576:2327541	EQW00_11420	49773	10	24543	2482	16	53499	47	25129	19845	3045	2
NZ_CP035288.1	2327685	2329040	-	SE	NZ_CP035288.1:2327685:2329040	EQW00_11425	24329	2	13282	1161	6	28218	29	14463	10030	1419	2
NZ_CP035288.1	232848	233849	-	SE	NZ_CP035288.1:232848:233849	EQW00_01150	1582	0	702	56	1	2186	1	958	657	159	0
NZ_CP035288.1	2329649	2329957	-	SE	NZ_CP035288.1:2329649:2329957	EQW00_11430	75342	10	54235	4316	4	34229	29	16543	11826	1688	42
NZ_CP035288.1	2330017	2330397	-	SE	NZ_CP035288.1:2330017:2330397	EQW00_11435	108950	26	66282	5545	28	96851	97	43578	37347	4898	22
NZ_CP035288.1	2330419	2331243	-	SE	NZ_CP035288.1:2330419:2331243	EQW00_11440	49706	12	23535	1971	30	74215	104	36043	31055	3457	208
NZ_CP035288.1	2331258	2332106	-	SE	NZ_CP035288.1:2331258:2332106	EQW00_11445	20287	0	10499	914	3	7337	18	3656	3326	290	1
NZ_CP035288.1	2332499	2332762	-	SE	NZ_CP035288.1:2332499:2332762	EQW00_11450	58495	7	30673	2422	5	30892	35	15228	12262	1306	12
NZ_CP035288.1	2332862	2333752	-	SE	NZ_CP035288.1:2332862:2333752	EQW00_11455	9873	0	5814	442	3	9920	14	5363	3744	718	37
NZ_CP035288.1	2333753	2334298	-	SE	NZ_CP035288.1:2333753:2334298	EQW00_11460	8017	1	3873	336	4	10753	6	5484	4051	486	12
NZ_CP035288.1	2334505	2335275	-	SE	NZ_CP035288.1:2334505:2335275	EQW00_11465	15719	0	10212	674	5	7108	5	3744	1361	218	0
NZ_CP035288.1	2335303	2337273	-	SE	NZ_CP035288.1:2335303:2337273	EQW00_11470	45185	1	24172	1617	14	58232	53	26812	21340	2539	124
NZ_CP035288.1	2337483	2338322	-	SE	NZ_CP035288.1:2337483:2338322	EQW00_11475	3383	0	1645	118	1	4445	2	2288	1345	222	2
NZ_CP035288.1	2338324	2338572	-	SE	NZ_CP035288.1:2338324:2338572	EQW00_11480	1411	0	700	53	0	2044	2	1163	430	86	0
NZ_CP035288.1	2338565	2339290	-	SE	NZ_CP035288.1:2338565:2339290	EQW00_11485	2410	0	1205	95	1	4854	3	2039	1318	242	0
NZ_CP035288.1	2339386	2339733	-	SE	NZ_CP035288.1:2339386:2339733	EQW00_11490	4951	0	2821	246	0	4504	2	1876	1742	278	1
NZ_CP035288.1	2339750	2340553	-	SE	NZ_CP035288.1:2339750:2340553	EQW00_11495	23152	0	10495	1034	7	22271	22	10421	8230	1145	4
NZ_CP035288.1	2340555	2341481	-	SE	NZ_CP035288.1:2340555:2341481	EQW00_11500	15082	4	7759	702	16	43919	35	19932	15768	2202	28
NZ_CP035288.1	2341787	2342116	-	SE	NZ_CP035288.1:2341787:2342116	EQW00_11505	11648	0	6414	587	0	2424	3	1194	1038	114	0
NZ_CP035288.1	2342150	2342761	-	SE	NZ_CP035288.1:2342150:2342761	EQW00_11510	4886	1	2384	202	0	3938	2	1636	1362	173	0
NZ_CP035288.1	2342765	2344102	-	SE	NZ_CP035288.1:2342765:2344102	EQW00_11515	3255	0	1591	161	0	3074	2	1592	1297	209	1
NZ_CP035288.1	234334	234558	+	SE	NZ_CP035288.1:234334:234558	EQW00_01155	288	0	267	18	0	524	2	250	140	21	0
NZ_CP035288.1	2344131	2344664	-	SE	NZ_CP035288.1:2344131:2344664	EQW00_11520	701	0	379	25	0	371	0	215	134	20	0
NZ_CP035288.1	234662	235090	+	SE	NZ_CP035288.1:234662:235090	EQW00_01160	58	0	30	0	0	104	0	48	103	0	0
NZ_CP035288.1	2350840	2351436	-	SE	NZ_CP035288.1:2350840:2351436	EQW00_11540	12065	0	10078	815	2	8229	10	3861	3312	457	3
NZ_CP035288.1	2351443	2351760	-	SE	NZ_CP035288.1:2351443:2351760	EQW00_11545	8111	0	9233	603	0	933	0	485	393	57	0
NZ_CP035288.1	2351849	2353555	-	SE	NZ_CP035288.1:2351849:2353555	EQW00_11550	19630	2	11223	785	23	57624	52	28757	21891	2910	9
NZ_CP035288.1	235198	236073	+	SE	NZ_CP035288.1:235198:236073	EQW00_01165	1224	0	702	45	0	764	1	565	245	68	0
NZ_CP035288.1	2353622	2354152	-	SE	NZ_CP035288.1:2353622:2354152	EQW00_11555	2602	0	1406	53	1	7621	11	3752	3103	191	0
NZ_CP035288.1	2355310	2356305	-	SE	NZ_CP035288.1:2355310:2356305	EQW00_11570	0	0	0	0	0	0	0	0	0	0	0
NZ_CP035288.1	2356420	2357241	+	SE	NZ_CP035288.1:2356420:2357241	EQW00_11575	0	0	0	0	0	0	0	0	0	0	0
NZ_CP035288.1	2357474	2358937	-	SE	NZ_CP035288.1:2357474:2358937	EQW00_11585	4906	0	2614	654	1	3089	5	1523	1289	667	1
NZ_CP035288.1	2358955	2363451	-	SE	NZ_CP035288.1:2358955:2363451	EQW00_11590	8854	1	4646	1244	1	5765	9	2872	2246	1028	1
NZ_CP035288.1	236363	237328	+	SE	NZ_CP035288.1:236363:237328	EQW00_01170	405	0	186	12	0	347	2	83	18	20	0
NZ_CP035288.1	2363643	2364524	+	SE	NZ_CP035288.1:2363643:2364524	EQW00_11595	1589	0	940	99	0	6758	5	2843	2644	379	0
NZ_CP035288.1	2364661	2365773	+	SE	NZ_CP035288.1:2364661:2365773	EQW00_11600	5955	1	3034	343	4	9033	6	3952	3584	495	0
NZ_CP035288.1	2365770	2366555	+	SE	NZ_CP035288.1:2365770:2366555	EQW00_11605	3617	1	1965	213	0	6272	11	2915	2589	430	0
NZ_CP035288.1	2367068	2367454	-	SE	NZ_CP035288.1:2367068:2367454	EQW00_11615	1126	2	622	46	0	1557	3	584	747	63	0
NZ_CP035288.1	2367642	2367920	+	SE	NZ_CP035288.1:2367642:2367920	EQW00_11620	606	3	533	23	0	442	1	202	193	22	0
NZ_CP035288.1	2368295	2369800	+	SE	NZ_CP035288.1:2368295:2369800	EQW00_11625	7635	1	4401	355	18	35654	25	16328	15288	2000	15
NZ_CP035288.1	2369929	2370903	-	SE	NZ_CP035288.1:2369929:2370903	EQW00_11630	36279	10	20130	1583	8	36195	20	16721	14546	1937	52
NZ_CP035288.1	2371428	2372273	-	SE	NZ_CP035288.1:2371428:2372273	EQW00_11635	5033	2	2970	474	6	15390	18	7074	5693	1309	5
NZ_CP035288.1	2372317	2372976	-	SE	NZ_CP035288.1:2372317:2372976	EQW00_11640	3918	0	1996	273	1	4420	7	2014	2248	305	5
NZ_CP035288.1	2372979	2374004	-	SE	NZ_CP035288.1:2372979:2374004	EQW00_11645	4094	0	1934	243	0	4719	5	2045	1111	332	7
NZ_CP035288.1	2374251	2375396	-	SE	NZ_CP035288.1:2374251:2375396	EQW00_11650	9637	1	6618	597	1	14155	16	6385	5983	775	3
NZ_CP035288.1	2375389	2376297	-	SE	NZ_CP035288.1:2375389:2376297	EQW00_11655	7996	4	4624	353	1	2036	1	1414	689	180	0
NZ_CP035288.1	237633	238736	+	SE	NZ_CP035288.1:237633:238736	EQW00_01175	5067	1	3247	291	1	16553	24	7471	6415	949	49
NZ_CP035288.1	2376600	2377139	+	SE	NZ_CP035288.1:2376600:2377139	EQW00_11660	784	0	313	40	1	2208	1	1030	720	115	0
NZ_CP035288.1	2377318	2378646	-	SE	NZ_CP035288.1:2377318:2378646	EQW00_11665	16898	3	8051	589	7	24190	12	10876	10475	946	3
NZ_CP035288.1	2378791	2379033	-	SE	NZ_CP035288.1:2378791:2379033	EQW00_11670	1200	0	601	43	1	5042	2	2223	1764	187	0
NZ_CP035288.1	2379048	2379776	-	SE	NZ_CP035288.1:2379048:2379776	EQW00_11675	4302	0	2207	179	5	6415	4	2645	1530	286	0
NZ_CP035288.1	2379883	2380554	-	SE	NZ_CP035288.1:2379883:2380554	EQW00_11680	1762	0	921	61	0	1411	4	1041	458	36	0
NZ_CP035288.1	2380806	2381054	+	SE	NZ_CP035288.1:2380806:2381054	EQW00_11685	295	0	93	14	0	1405	1	560	376	92	0
NZ_CP035288.1	2381096	2381464	-	SE	NZ_CP035288.1:2381096:2381464	EQW00_11690	5238	3	2725	366	0	3134	2	1480	944	192	0
NZ_CP035288.1	2381577	2384144	-	SE	NZ_CP035288.1:2381577:2384144	EQW00_11700	13960	2	7318	2426	3	20364	13	9163	6904	4274	3
NZ_CP035288.1	2384162	2385658	-	SE	NZ_CP035288.1:2384162:2385658	EQW00_11705	5423	1	2542	1458	0	2655	1	1259	1419	793	16
NZ_CP035288.1	2386413	2386484	+	SE	NZ_CP035288.1:2386413:2386484	EQW00_11715	59	0	99	2	0	144	0	68	79	17	0
NZ_CP035288.1	2386729	2386992	+	SE	NZ_CP035288.1:2386729:2386992	EQW00_11720	1530	1	714	71	2	2169	1	1255	1191	120	1
NZ_CP035288.1	2387231	2388433	-	SE	NZ_CP035288.1:2387231:2388433	EQW00_11725	1152	0	572	46	0	506	0	289	248	32	0
NZ_CP035288.1	238752	239714	+	SE	NZ_CP035288.1:238752:239714	EQW00_01180	5047	2	2755	318	4	12567	14	5566	4452	836	0
NZ_CP035288.1	2388604	2388987	-	SE	NZ_CP035288.1:2388604:2388987	EQW00_11730	4150	0	2368	87	5	7984	5	3509	2337	181	33
NZ_CP035288.1	2389502	2390500	-	SE	NZ_CP035288.1:2389502:2390500	EQW00_11735	2193	0	1081	144	1	2156	2	971	915	55	0
NZ_CP035288.1	2390439	2390573	+	SE	NZ_CP035288.1:2390439:2390573	EQW00_RS12585	94	0	40	5	0	187	0	106	60	1	0
NZ_CP035288.1	2391857	2392474	+	SE	NZ_CP035288.1:2391857:2392474	EQW00_11750	0	0	0	0	0	0	0	0	0	0	0
NZ_CP035288.1	2392584	2393138	+	SE	NZ_CP035288.1:2392584:2393138	EQW00_11755	3245	0	2034	110	1	8041	8	4422	3245	394	1
NZ_CP035288.1	2394397	2395302	+	SE	NZ_CP035288.1:2394397:2395302	EQW00_11775	0	0	0	0	0	0	0	0	0	0	0
NZ_CP035288.1	2395543	2397084	-	SE	NZ_CP035288.1:2395543:2397084	EQW00_11780	93717	12	53204	5225	64	255996	225	117974	94878	13731	21
NZ_CP035288.1	2397251	2398717	-	SE	NZ_CP035288.1:2397251:2398717	EQW00_11785	149239	35	69975	7939	47	169291	188	80331	64797	9916	7
NZ_CP035288.1	239769	240344	+	SE	NZ_CP035288.1:239769:240344	EQW00_01185	4896	3	2546	262	1	5203	10	2404	2265	426	260
NZ_CP035288.1	2398755	2400023	-	SE	NZ_CP035288.1:2398755:2400023	EQW00_11790	62889	7	28536	3013	8	11333	14	5708	4598	445	1
NZ_CP035288.1	2400023	2400601	-	SE	NZ_CP035288.1:2400023:2400601	EQW00_11795	20183	4	8710	767	3	5139	7	2410	1531	282	0
NZ_CP035288.1	2401198	2401605	+	SE	NZ_CP035288.1:2401198:2401605	EQW00_11800	13013	0	10083	765	3	3076	1	1874	1201	163	0
NZ_CP035288.1	2401733	2402398	+	SE	NZ_CP035288.1:2401733:2402398	EQW00_11805	9182	4	6201	372	9	36495	36	16929	16097	1641	8
NZ_CP035288.1	2402524	2403426	+	SE	NZ_CP035288.1:2402524:2403426	EQW00_11810	13464	6	11277	686	8	50017	39	25425	19418	2379	108
NZ_CP035288.1	240348	240722	+	SE	NZ_CP035288.1:240348:240722	EQW00_01190	4230	0	2247	261	1	1055	2	672	597	54	0
NZ_CP035288.1	2403735	2405123	+	SE	NZ_CP035288.1:2403735:2405123	EQW00_11820	19531	5	10959	1235	6	30785	27	13888	11438	2283	20
NZ_CP035288.1	2405245	2406000	-	SE	NZ_CP035288.1:2405245:2406000	EQW00_11825	8735	4	5002	469	5	10348	8	5621	3954	426	0
NZ_CP035288.1	2406141	2406920	+	SE	NZ_CP035288.1:2406141:2406920	EQW00_11830	208	0	159	15	0	362	0	183	263	19	0
NZ_CP035288.1	2407365	2407934	+	SE	NZ_CP035288.1:2407365:2407934	EQW00_11835	36791	5	17953	1684	20	76632	83	35940	29959	4718	5
NZ_CP035288.1	2407949	2409472	+	SE	NZ_CP035288.1:2407949:2409472	EQW00_11840	99657	17	56608	5836	51	179501	174	84528	71179	10681	34
NZ_CP035288.1	240802	242250	-	SE	NZ_CP035288.1:240802:242250	EQW00_01195	0	0	0	0	0	0	0	0	0	0	0
NZ_CP035288.1	2409721	2410344	+	SE	NZ_CP035288.1:2409721:2410344	EQW00_11850	1273	0	762	157	0	2981	6	1628	1308	463	4
NZ_CP035288.1	2410564	2410941	+	SE	NZ_CP035288.1:2410564:2410941	EQW00_11860	685	0	364	29	0	806	2	366	171	26	0
NZ_CP035288.1	2411300	2411890	-	SE	NZ_CP035288.1:2411300:2411890	EQW00_11870	910	0	492	26	1	1345	1	585	624	50	0
NZ_CP035288.1	2411911	2412543	-	SE	NZ_CP035288.1:2411911:2412543	EQW00_11875	880	0	531	32	0	1634	0	565	876	47	0
NZ_CP035288.1	2413017	2413271	-	SE	NZ_CP035288.1:2413017:2413271	EQW00_11885	17452	2	15152	872	2	653	1	327	124	36	0
NZ_CP035288.1	2413493	2413753	+	SE	NZ_CP035288.1:2413493:2413753	EQW00_11890	295	0	84	14	0	1509	2	817	756	63	0
NZ_CP035288.1	2414222	2414464	-	SE	NZ_CP035288.1:2414222:2414464	EQW00_11900	4851	1	10845	226	0	113	2	70	58	0	0
NZ_CP035288.1	2414509	2415018	-	SE	NZ_CP035288.1:2414509:2415018	EQW00_11905	127307	22	76674	3794	22	114057	147	62950	44097	3548	128
NZ_CP035288.1	2415041	2415337	-	SE	NZ_CP035288.1:2415041:2415337	EQW00_11910	26555	5	25955	842	2	19830	17	11905	6692	550	0
NZ_CP035288.1	2415722	2416531	+	SE	NZ_CP035288.1:2415722:2416531	EQW00_11915	320	0	173	12	0	278	0	185	164	4	1
NZ_CP035288.1	2416605	2416796	+	SE	NZ_CP035288.1:2416605:2416796	EQW00_11920	197	0	91	6	0	89	0	71	68	1	2
NZ_CP035288.1	2417029	2418126	-	SE	NZ_CP035288.1:2417029:2418126	EQW00_11925	25676	8	16039	1184	5	21780	17	11932	7417	1110	28
NZ_CP035288.1	2418138	2418341	-	SE	NZ_CP035288.1:2418138:2418341	EQW00_11930	2302	0	1497	106	0	2282	3	1393	733	121	1
NZ_CP035288.1	2418362	2419237	-	SE	NZ_CP035288.1:2418362:2419237	EQW00_11935	5824	0	3613	245	0	3325	3	1854	1248	132	0
NZ_CP035288.1	2419392	2420234	-	SE	NZ_CP035288.1:2419392:2420234	EQW00_11940	1328	0	813	66	0	914	0	469	575	93	0
NZ_CP035288.1	2420963	2422066	+	SE	NZ_CP035288.1:2420963:2422066	EQW00_11950	565	0	386	30	0	1245	0	616	416	115	1
NZ_CP035288.1	2422063	2423238	+	SE	NZ_CP035288.1:2422063:2423238	EQW00_11955	982	0	511	58	0	940	1	498	185	39	0
NZ_CP035288.1	2423192	2425030	+	SE	NZ_CP035288.1:2423192:2425030	EQW00_11960	1557	2	812	86	3	4223	8	2269	1926	343	0
NZ_CP035288.1	2425027	2427273	+	SE	NZ_CP035288.1:2425027:2427273	EQW00_11965	2458	0	1579	199	6	7011	4	3248	2767	554	0
NZ_CP035288.1	242582	242830	+	SE	NZ_CP035288.1:242582:242830	EQW00_01200	2145	0	866	84	0	387	0	194	124	8	0
NZ_CP035288.1	2427295	2428038	+	SE	NZ_CP035288.1:2427295:2428038	EQW00_11970	1975	0	1103	126	2	2966	6	1522	1146	226	0
NZ_CP035288.1	2428256	2429440	-	SE	NZ_CP035288.1:2428256:2429440	EQW00_11975	25388	5	13853	1452	12	32766	27	14909	13296	1639	2
NZ_CP035288.1	2429456	2429668	-	SE	NZ_CP035288.1:2429456:2429668	EQW00_11980	279	0	125	9	1	6714	5	3165	2074	338	0
NZ_CP035288.1	2430286	2430486	-	SE	NZ_CP035288.1:2430286:2430486	EQW00_11985	533	0	193	11	0	273	0	159	90	6	0
NZ_CP035288.1	2430772	2430975	+	SE	NZ_CP035288.1:2430772:2430975	EQW00_11990	153	0	79	8	0	69	0	18	25	0	0
NZ_CP035288.1	2430972	2431706	+	SE	NZ_CP035288.1:2430972:2431706	EQW00_11995	835	0	481	27	0	1709	4	802	874	79	0
NZ_CP035288.1	2431734	2432576	+	SE	NZ_CP035288.1:2431734:2432576	EQW00_12000	2194	0	1158	89	2	3544	7	1662	1471	110	0
NZ_CP035288.1	2432576	2433214	+	SE	NZ_CP035288.1:2432576:2433214	EQW00_12005	1669	0	947	71	0	2758	9	971	779	69	0
NZ_CP035288.1	2433365	2433595	+	SE	NZ_CP035288.1:2433365:2433595	EQW00_12010	25	0	14	0	0	376	0	181	76	20	0
NZ_CP035288.1	243391	244809	+	SE	NZ_CP035288.1:243391:244809	EQW00_01205	979	0	484	25	1	2840	3	1154	902	43	0
NZ_CP035288.1	2434071	2434535	+	SE	NZ_CP035288.1:2434071:2434535	EQW00_12015	3367	0	3908	231	0	3880	5	2255	1173	292	17
NZ_CP035288.1	2434657	2435205	-	SE	NZ_CP035288.1:2434657:2435205	EQW00_12020	202	0	146	23	0	748	1	277	316	68	0
NZ_CP035288.1	2435603	2437108	+	SE	NZ_CP035288.1:2435603:2437108	EQW00_12025	864	0	395	32	0	1721	0	759	552	83	2
NZ_CP035288.1	2437184	2438818	-	SE	NZ_CP035288.1:2437184:2438818	EQW00_12030	905	0	447	30	2	1669	2	747	862	64	0
NZ_CP035288.1	2438903	2442757	-	SE	NZ_CP035288.1:2438903:2442757	EQW00_12035	2236	3	1355	118	1	4585	12	2511	1861	162	83
NZ_CP035288.1	2444162	2445526	+	SE	NZ_CP035288.1:2444162:2445526	EQW00_12040	643	1	393	24	0	416	0	141	94	6	0
NZ_CP035288.1	2445588	2446166	-	SE	NZ_CP035288.1:2445588:2446166	EQW00_12045	504	0	254	27	1	128	0	30	19	11	0
NZ_CP035288.1	2446892	2447272	-	SE	NZ_CP035288.1:2446892:2447272	EQW00_12055	111	0	74	5	0	277	0	88	152	4	0
NZ_CP035288.1	2447566	2448324	+	SE	NZ_CP035288.1:2447566:2448324	EQW00_12060	803	0	399	21	0	836	0	553	253	41	0
NZ_CP035288.1	2448314	2450194	+	SE	NZ_CP035288.1:2448314:2450194	EQW00_12065	754	1	403	44	0	2509	3	1060	766	113	32
NZ_CP035288.1	244849	245055	+	SE	NZ_CP035288.1:244849:245055	EQW00_01210	10	0	7	1	0	31	0	8	13	5	0
NZ_CP035288.1	2450239	2450430	+	SE	NZ_CP035288.1:2450239:2450430	EQW00_12070	44	0	30	4	0	57	0	45	0	3	0
NZ_CP035288.1	2450502	2452547	-	SE	NZ_CP035288.1:2450502:2452547	EQW00_12075	480	1	335	23	0	750	1	345	164	23	36
NZ_CP035288.1	245331	246572	+	SE	NZ_CP035288.1:245331:246572	EQW00_01215	625	0	240	31	0	1548	4	782	533	121	0
NZ_CP035288.1	2453550	2454746	-	SE	NZ_CP035288.1:2453550:2454746	EQW00_12085	7058	0	3181	338	1	2889	1	1408	1284	123	0
NZ_CP035288.1	2454739	2455425	-	SE	NZ_CP035288.1:2454739:2455425	EQW00_12090	2086	0	947	109	0	1124	0	594	376	17	0
NZ_CP035288.1	24551	25252	+	SE	NZ_CP035288.1:24551:25252	EQW00_00105	12885	0	6765	660	4	10946	7	5703	4519	740	2
NZ_CP035288.1	2455422	2456540	-	SE	NZ_CP035288.1:2455422:2456540	EQW00_12095	1553	0	1040	77	1	2716	6	1190	773	75	28
NZ_CP035288.1	2456778	2457407	+	SE	NZ_CP035288.1:2456778:2457407	EQW00_12100	679	3	277	38	0	1830	3	982	769	117	0
NZ_CP035288.1	2457595	2458164	-	SE	NZ_CP035288.1:2457595:2458164	EQW00_12105	39	0	27	1	0	246	0	68	25	8	0
NZ_CP035288.1	2458384	2458923	-	SE	NZ_CP035288.1:2458384:2458923	EQW00_12110	1799	0	904	83	0	962	1	400	340	28	0
NZ_CP035288.1	2458889	2459284	-	SE	NZ_CP035288.1:2458889:2459284	EQW00_12115	4235	1	1631	153	1	3732	10	1492	1284	113	0
NZ_CP035288.1	2459300	2459659	-	SE	NZ_CP035288.1:2459300:2459659	EQW00_12120	1692	0	706	82	2	978	2	594	459	126	3
NZ_CP035288.1	2460059	2460898	-	SE	NZ_CP035288.1:2460059:2460898	EQW00_12130	14256	4	7228	596	3	15842	12	8445	5851	731	0
NZ_CP035288.1	2460942	2461661	-	SE	NZ_CP035288.1:2460942:2461661	EQW00_12135	8017	0	4466	344	2	6535	7	3401	2635	331	2
NZ_CP035288.1	2461661	2463538	-	SE	NZ_CP035288.1:2461661:2463538	EQW00_12140	21699	3	11279	876	6	32308	33	15584	11491	1370	6
NZ_CP035288.1	2463611	2464990	-	SE	NZ_CP035288.1:2463611:2464990	EQW00_12145	9043	6	5148	309	0	13449	9	6196	4775	511	1
NZ_CP035288.1	2465136	2465483	-	SE	NZ_CP035288.1:2465136:2465483	EQW00_12150	1691	0	774	43	1	2538	4	1146	754	54	0
NZ_CP035288.1	2465642	2465779	-	SE	NZ_CP035288.1:2465642:2465779	EQW00_12155	296	0	242	12	0	251	1	103	99	9	0
NZ_CP035288.1	246770	253933	+	SE	NZ_CP035288.1:246770:253933	EQW00_01220	8871	0	4463	337	6	15302	15	7103	5355	715	5
NZ_CP035288.1	25265	27097	+	SE	NZ_CP035288.1:25265:27097	EQW00_00110	32480	6	18089	1777	8	36359	46	16428	13408	1983	12
NZ_CP035288.1	253943	254566	+	SE	NZ_CP035288.1:253943:254566	EQW00_01225	3502	2	1349	136	4	12663	20	6465	5938	590	30
NZ_CP035288.1	254937	257123	+	SE	NZ_CP035288.1:254937:257123	EQW00_01230	1421	0	942	57	0	2402	9	1175	731	155	0
NZ_CP035288.1	257402	258742	+	SE	NZ_CP035288.1:257402:258742	EQW00_01240	20698	0	8828	1085	1	4627	3	2281	1811	302	1
NZ_CP035288.1	258897	260600	+	SE	NZ_CP035288.1:258897:260600	EQW00_01245	5173	1	2478	261	4	10340	10	4564	3077	465	2
NZ_CP035288.1	260695	261192	+	SE	NZ_CP035288.1:260695:261192	EQW00_01250	691	0	305	24	2	2887	0	1344	642	163	1
NZ_CP035288.1	261327	262229	+	SE	NZ_CP035288.1:261327:262229	EQW00_01255	5708	0	2913	235	1	3583	3	1644	985	135	213
NZ_CP035288.1	262337	263248	-	SE	NZ_CP035288.1:262337:263248	EQW00_01260	2381	0	1499	98	2	8659	4	3861	3309	331	1
NZ_CP035288.1	263621	265039	-	SE	NZ_CP035288.1:263621:265039	EQW00_01265	10290	4	4473	612	0	5735	5	2399	1468	317	0
NZ_CP035288.1	265364	266716	+	SE	NZ_CP035288.1:265364:266716	EQW00_01270	474	0	312	26	0	526	1	211	151	16	0
NZ_CP035288.1	266758	267711	+	SE	NZ_CP035288.1:266758:267711	EQW00_01275	713	0	343	24	0	849	1	360	164	80	0
NZ_CP035288.1	267782	268822	+	SE	NZ_CP035288.1:267782:268822	EQW00_01280	1109	0	556	63	0	696	2	406	336	56	0
NZ_CP035288.1	268836	270113	+	SE	NZ_CP035288.1:268836:270113	EQW00_01285	1206	0	756	52	0	997	2	396	429	46	0
NZ_CP035288.1	270383	270520	+	SE	NZ_CP035288.1:270383:270520	EQW00_RS12290	0	0	0	0	0	0	0	0	0	0	0
NZ_CP035288.1	270797	271309	+	SE	NZ_CP035288.1:270797:271309	EQW00_01290	876	0	390	22	1	1670	1	847	1006	57	0
NZ_CP035288.1	27090	28427	+	SE	NZ_CP035288.1:27090:28427	EQW00_00115	20622	2	12337	1080	14	51236	48	21719	19003	2711	38
NZ_CP035288.1	271474	273066	-	SE	NZ_CP035288.1:271474:273066	EQW00_01295	25361	4	10828	1360	11	32368	30	14537	11488	2265	9
NZ_CP035288.1	273247	273807	+	SE	NZ_CP035288.1:273247:273807	EQW00_01300	356	0	164	20	1	617	1	352	178	13	0
NZ_CP035288.1	273841	274479	-	SE	NZ_CP035288.1:273841:274479	EQW00_01305	2417	2	1220	154	0	2542	0	1155	850	113	0
NZ_CP035288.1	274673	275635	-	SE	NZ_CP035288.1:274673:275635	EQW00_01310	2071	0	1086	57	2	4331	2	1951	1923	145	0
NZ_CP035288.1	275918	276895	+	SE	NZ_CP035288.1:275918:276895	EQW00_01315	7533	0	3744	396	0	2624	1	1116	837	75	0
NZ_CP035288.1	277155	277670	-	SE	NZ_CP035288.1:277155:277670	EQW00_01320	2884	1	1877	300	2	9823	5	4275	3346	711	1
NZ_CP035288.1	278888	280384	-	SE	NZ_CP035288.1:278888:280384	EQW00_01330	5574	1	3575	863	2	8197	13	3871	3187	1002	3
NZ_CP035288.1	280736	281254	+	SE	NZ_CP035288.1:280736:281254	EQW00_01335	763	0	518	78	0	1119	3	539	440	69	0
NZ_CP035288.1	281398	281805	-	SE	NZ_CP035288.1:281398:281805	EQW00_01340	4533	2	2752	271	1	4159	7	2090	1517	282	0
NZ_CP035288.1	281968	282378	-	SE	NZ_CP035288.1:281968:282378	EQW00_01345	251	0	108	25	0	1939	0	840	659	126	0
NZ_CP035288.1	282481	282897	+	SE	NZ_CP035288.1:282481:282897	EQW00_01350	1682	1	786	153	0	822	1	398	443	62	50
NZ_CP035288.1	283134	283946	+	SE	NZ_CP035288.1:283134:283946	EQW00_01355	143	0	79	9	0	759	0	234	338	13	0
NZ_CP035288.1	283971	284585	+	SE	NZ_CP035288.1:283971:284585	EQW00_01360	126	0	59	10	0	204	0	193	130	7	0
NZ_CP035288.1	28428	29219	+	SE	NZ_CP035288.1:28428:29219	EQW00_00120	15892	1	8376	737	8	38210	22	16498	12984	2001	6
NZ_CP035288.1	284578	285822	+	SE	NZ_CP035288.1:284578:285822	EQW00_01365	1527	0	855	64	1	2979	1	1297	1139	133	1
NZ_CP035288.1	285938	286516	+	SE	NZ_CP035288.1:285938:286516	EQW00_01370	636	0	357	29	0	1395	0	572	301	98	0
NZ_CP035288.1	286513	287091	+	SE	NZ_CP035288.1:286513:287091	EQW00_01375	734	0	428	26	0	1719	0	698	446	54	0
NZ_CP035288.1	287084	287788	+	SE	NZ_CP035288.1:287084:287788	EQW00_01380	622	0	369	29	0	268	1	79	77	26	0
NZ_CP035288.1	287785	288543	+	SE	NZ_CP035288.1:287785:288543	EQW00_01385	799	0	466	47	0	416	1	152	171	19	0
NZ_CP035288.1	288540	289175	+	SE	NZ_CP035288.1:288540:289175	EQW00_01390	963	0	419	50	0	782	1	313	503	75	0
NZ_CP035288.1	289284	290069	-	SE	NZ_CP035288.1:289284:290069	EQW00_01395	117	0	99	2	1	438	0	253	124	17	0
NZ_CP035288.1	290470	292536	+	SE	NZ_CP035288.1:290470:292536	EQW00_01405	4018	0	2094	86	3	9824	13	4761	3439	251	0
NZ_CP035288.1	293016	294215	+	SE	NZ_CP035288.1:293016:294215	EQW00_01410	0	0	0	0	0	0	0	0	0	0	0
NZ_CP035288.1	295048	296223	+	SE	NZ_CP035288.1:295048:296223	EQW00_01425	10570	1	4756	306	1	15407	15	7184	4635	905	117
NZ_CP035288.1	296323	297858	-	SE	NZ_CP035288.1:296323:297858	EQW00_01430	2448	0	1284	112	4	6643	10	2912	2780	357	1
NZ_CP035288.1	297955	299505	-	SE	NZ_CP035288.1:297955:299505	EQW00_01435	687	0	322	28	0	1474	2	683	696	46	0
NZ_CP035288.1	29839	30639	+	SE	NZ_CP035288.1:29839:30639	EQW00_00125	3127	0	1999	130	2	5540	6	2865	1940	272	2
NZ_CP035288.1	299740	300696	+	SE	NZ_CP035288.1:299740:300696	EQW00_01440	1099	0	495	40	0	551	1	344	127	21	0
NZ_CP035288.1	300810	301583	+	SE	NZ_CP035288.1:300810:301583	EQW00_01445	203	0	142	8	0	291	1	127	146	19	0
NZ_CP035288.1	301633	302385	+	SE	NZ_CP035288.1:301633:302385	EQW00_01450	339	0	197	12	1	176	1	112	76	3	0
NZ_CP035288.1	302382	303197	+	SE	NZ_CP035288.1:302382:303197	EQW00_01455	618	0	309	25	0	543	0	184	124	25	0
NZ_CP035288.1	303473	304774	+	SE	NZ_CP035288.1:303473:304774	EQW00_01460	1332	0	631	54	0	4969	1	2070	1594	237	0
NZ_CP035288.1	305195	311407	+	SE	NZ_CP035288.1:305195:311407	EQW00_01465	35138	8	20423	1472	21	90167	77	42700	35497	4293	19
NZ_CP035288.1	311550	312749	+	SE	NZ_CP035288.1:311550:312749	EQW00_01470	1456	1	821	56	0	1728	0	564	517	85	1
NZ_CP035288.1	312767	314323	+	SE	NZ_CP035288.1:312767:314323	EQW00_01475	1978	0	1174	115	1	2750	4	1321	893	178	22
NZ_CP035288.1	314304	315872	+	SE	NZ_CP035288.1:314304:315872	EQW00_01480	5687	0	2801	303	1	6203	3	2642	2574	203	4
NZ_CP035288.1	315859	316431	+	SE	NZ_CP035288.1:315859:316431	EQW00_01485	1134	0	612	55	1	2192	1	1018	924	71	10
NZ_CP035288.1	316424	318814	+	SE	NZ_CP035288.1:316424:318814	EQW00_01490	5376	0	3016	264	0	9977	6	4325	4377	468	20
NZ_CP035288.1	31681	32160	+	SE	NZ_CP035288.1:31681:32160	EQW00_00130	2320	0	1156	86	0	6210	8	2837	1904	285	0
NZ_CP035288.1	318832	320340	+	SE	NZ_CP035288.1:318832:320340	EQW00_01495	4941	2	2438	190	2	10934	8	5321	5203	437	17
NZ_CP035288.1	320333	321673	+	SE	NZ_CP035288.1:320333:321673	EQW00_01500	3984	2	2137	158	0	6733	6	3271	2452	337	0
NZ_CP035288.1	321779	322126	+	SE	NZ_CP035288.1:321779:322126	EQW00_01505	2322	5	1341	130	0	991	0	660	500	24	0
NZ_CP035288.1	32204	32860	+	SE	NZ_CP035288.1:32204:32860	EQW00_00135	0	0	0	0	0	0	0	0	0	0	0
NZ_CP035288.1	322296	322775	+	SE	NZ_CP035288.1:322296:322775	EQW00_01510	1058	0	535	40	0	1196	2	489	418	38	0
NZ_CP035288.1	322923	323279	-	SE	NZ_CP035288.1:322923:323279	EQW00_01515	15788	0	11702	840	4	6032	7	3845	1676	359	5
NZ_CP035288.1	3230	3466	+	SE	NZ_CP035288.1:3230:3466	EQW00_00015	6513	0	2717	350	0	4051	2	2089	1574	282	0
NZ_CP035288.1	323620	324792	+	SE	NZ_CP035288.1:323620:324792	EQW00_01520	2920	0	1268	87	0	3132	2	1487	1562	135	0
NZ_CP035288.1	326055	326192	+	SE	NZ_CP035288.1:326055:326192	EQW00_RS12300	0	0	0	0	0	0	0	0	0	0	0
NZ_CP035288.1	326391	326567	-	SE	NZ_CP035288.1:326391:326567	EQW00_01530	1911	3	992	72	0	58	0	40	81	1	0
NZ_CP035288.1	326881	327309	-	SE	NZ_CP035288.1:326881:327309	EQW00_01540	1401	0	904	96	2	2959	3	1354	1362	145	0
NZ_CP035288.1	327559	329589	+	SE	NZ_CP035288.1:327559:329589	EQW00_01545	6731	0	3605	323	6	26004	42	12139	9389	1621	0
NZ_CP035288.1	329957	331924	-	SE	NZ_CP035288.1:329957:331924	EQW00_01550	2000	0	1259	156	4	8064	4	3760	3423	472	2
NZ_CP035288.1	332212	335070	+	SE	NZ_CP035288.1:332212:335070	EQW00_01555	17953	2	9950	868	13	36075	26	16978	12341	1874	12
NZ_CP035288.1	335381	336331	-	SE	NZ_CP035288.1:335381:336331	EQW00_01560	328	1	193	22	0	203	0	208	82	20	0
NZ_CP035288.1	336347	338287	-	SE	NZ_CP035288.1:336347:338287	EQW00_01565	803	0	484	24	0	777	0	318	329	14	0
NZ_CP035288.1	338372	340243	-	SE	NZ_CP035288.1:338372:340243	EQW00_01570	666	0	381	29	0	6889	8	3038	2821	270	0
NZ_CP035288.1	33967	34539	-	SE	NZ_CP035288.1:33967:34539	EQW00_00145	0	0	0	0	0	0	0	0	0	0	0
NZ_CP035288.1	340561	340695	-	SE	NZ_CP035288.1:340561:340695	EQW00_01575	329	0	146	23	0	21	0	22	3	0	0
NZ_CP035288.1	340994	341773	+	SE	NZ_CP035288.1:340994:341773	EQW00_01580	495	0	338	671	0	965	22	392	432	1251	0
NZ_CP035288.1	342237	342407	-	SE	NZ_CP035288.1:342237:342407	EQW00_01585	18	0	9	2	0	20	0	5	8	1	0
NZ_CP035288.1	342388	343290	-	SE	NZ_CP035288.1:342388:343290	EQW00_01590	1139	0	576	35	1	3557	4	1581	1219	151	2
NZ_CP035288.1	343394	344308	-	SE	NZ_CP035288.1:343394:344308	EQW00_01595	884	0	528	45	1	1998	4	993	804	146	0
NZ_CP035288.1	344513	345013	-	SE	NZ_CP035288.1:344513:345013	EQW00_01600	694	0	369	28	0	2197	0	1212	985	159	0
NZ_CP035288.1	345352	346596	+	SE	NZ_CP035288.1:345352:346596	EQW00_01605	701	0	327	36	0	1882	2	810	725	58	1
NZ_CP035288.1	3463	4578	+	SE	NZ_CP035288.1:3463:4578	EQW00_00020	19458	2	12556	1032	4	40929	30	20313	15100	2685	9
NZ_CP035288.1	34681	35409	+	SE	NZ_CP035288.1:34681:35409	EQW00_00150	0	0	0	0	0	0	0	0	0	0	0
NZ_CP035288.1	347029	348552	+	SE	NZ_CP035288.1:347029:348552	EQW00_01610	3712	0	1943	320	3	8070	5	3790	3171	821	27
NZ_CP035288.1	349066	349527	+	SE	NZ_CP035288.1:349066:349527	EQW00_01615	340	0	194	15	0	572	1	328	372	28	0
NZ_CP035288.1	349866	351101	+	SE	NZ_CP035288.1:349866:351101	EQW00_01620	1359	0	742	89	0	4121	4	1567	1414	130	2
NZ_CP035288.1	351206	352213	+	SE	NZ_CP035288.1:351206:352213	EQW00_01625	1537	0	767	75	0	1606	4	736	808	66	0
NZ_CP035288.1	352477	353880	+	SE	NZ_CP035288.1:352477:353880	EQW00_01630	3493	0	1612	175	0	4277	1	1830	1351	293	0
NZ_CP035288.1	35406	36500	+	SE	NZ_CP035288.1:35406:36500	EQW00_00155	0	0	0	0	0	0	0	0	0	0	0
NZ_CP035288.1	354099	354785	+	SE	NZ_CP035288.1:354099:354785	EQW00_01635	1215	0	617	57	0	5353	3	2232	2161	283	1
NZ_CP035288.1	355078	355836	+	SE	NZ_CP035288.1:355078:355836	EQW00_01640	1883	0	911	91	0	5045	2	2696	2103	416	0
NZ_CP035288.1	356090	357256	+	SE	NZ_CP035288.1:356090:357256	EQW00_01645	2948	0	1423	221	2	2327	2	1220	520	178	1
NZ_CP035288.1	357603	359252	-	SE	NZ_CP035288.1:357603:359252	EQW00_01655	14158	4	7653	554	12	27611	22	12081	10798	1198	3
NZ_CP035288.1	359424	359870	+	SE	NZ_CP035288.1:359424:359870	EQW00_01660	2286	0	1135	92	0	4832	10	2306	1666	251	0
NZ_CP035288.1	360086	360568	+	SE	NZ_CP035288.1:360086:360568	EQW00_01665	0	0	0	0	0	0	0	0	0	0	0
NZ_CP035288.1	362115	362246	-	SE	NZ_CP035288.1:362115:362246	EQW00_RS12610	0	0	0	0	0	0	0	0	0	0	0
NZ_CP035288.1	362480	362575	-	SE	NZ_CP035288.1:362480:362575	EQW00_01685	0	0	0	0	0	0	0	0	0	0	0
NZ_CP035288.1	362747	362914	-	SE	NZ_CP035288.1:362747:362914	EQW00_RS12310	36	0	24	1	0	60	0	25	2	0	0
NZ_CP035288.1	363527	364864	+	SE	NZ_CP035288.1:363527:364864	EQW00_01695	11299	3	7329	412	7	36205	43	16917	14306	1422	1
NZ_CP035288.1	365272	365373	+	SE	NZ_CP035288.1:365272:365373	EQW00_01700	526	0	309	35	1	447	0	198	167	18	0
NZ_CP035288.1	365571	367904	+	SE	NZ_CP035288.1:365571:367904	EQW00_01705	1123	0	601	47	0	2139	3	908	781	159	1
NZ_CP035288.1	36721	36954	+	SE	NZ_CP035288.1:36721:36954	EQW00_00160	0	0	0	0	0	0	0	0	0	0	0
NZ_CP035288.1	368095	369639	+	SE	NZ_CP035288.1:368095:369639	EQW00_01710	2425	0	1274	90	2	3374	3	1635	1514	188	0
NZ_CP035288.1	36942	37196	+	SE	NZ_CP035288.1:36942:37196	EQW00_00165	0	0	0	0	0	0	0	0	0	0	0
NZ_CP035288.1	369762	371231	-	SE	NZ_CP035288.1:369762:371231	EQW00_01715	851	1	605	53	0	1985	3	1134	885	119	0
NZ_CP035288.1	371528	371707	+	SE	NZ_CP035288.1:371528:371707	EQW00_01720	308	0	227	11	0	371	0	213	52	23	0
NZ_CP035288.1	371738	372403	+	SE	NZ_CP035288.1:371738:372403	EQW00_01725	4306	0	1812	252	3	7665	8	3597	2698	547	1
NZ_CP035288.1	372409	373305	+	SE	NZ_CP035288.1:372409:373305	EQW00_01730	2703	3	1445	128	0	5152	10	2261	1486	281	0
NZ_CP035288.1	373416	374165	+	SE	NZ_CP035288.1:373416:374165	EQW00_01735	1890	0	1072	79	0	1064	0	507	529	33	0
NZ_CP035288.1	374167	376179	+	SE	NZ_CP035288.1:374167:376179	EQW00_01740	2642	1	1141	111	0	6288	7	2737	2834	318	1
NZ_CP035288.1	37565	39295	-	SE	NZ_CP035288.1:37565:39295	EQW00_00170	0	0	0	0	0	0	0	0	0	0	0
NZ_CP035288.1	376283	376873	+	SE	NZ_CP035288.1:376283:376873	EQW00_01745	8654	1	4395	321	8	36339	36	16544	12420	1854	4
NZ_CP035288.1	377396	378988	+	SE	NZ_CP035288.1:377396:378988	EQW00_01750	7077	1	3524	252	1	12564	13	5586	4340	631	25
NZ_CP035288.1	379116	380300	+	SE	NZ_CP035288.1:379116:380300	EQW00_01755	6812	1	3250	228	6	15028	16	7324	6558	502	2
NZ_CP035288.1	380297	381406	+	SE	NZ_CP035288.1:380297:381406	EQW00_01760	7682	1	3823	260	1	3176	5	1521	825	116	0
NZ_CP035288.1	381551	382876	+	SE	NZ_CP035288.1:381551:382876	EQW00_01765	8161	0	4160	380	7	10076	5	4820	3331	435	3
NZ_CP035288.1	382882	383631	+	SE	NZ_CP035288.1:382882:383631	EQW00_01770	3922	0	2331	187	2	7251	7	3680	2944	416	1
NZ_CP035288.1	383851	384291	+	SE	NZ_CP035288.1:383851:384291	EQW00_01775	434	0	255	25	0	851	2	389	319	77	0
NZ_CP035288.1	384308	385651	+	SE	NZ_CP035288.1:384308:385651	EQW00_01780	11354	1	4522	505	0	4791	3	2202	1428	321	0
NZ_CP035288.1	385664	386140	+	SE	NZ_CP035288.1:385664:386140	EQW00_01785	2578	0	1064	107	0	1002	3	498	158	54	0
NZ_CP035288.1	386454	387185	+	SE	NZ_CP035288.1:386454:387185	EQW00_01795	5110	0	3144	470	2	5524	5	2740	2300	684	0
NZ_CP035288.1	387483	389327	+	SE	NZ_CP035288.1:387483:389327	EQW00_01800	19492	7	11056	1663	12	34138	32	16725	10903	3419	64
NZ_CP035288.1	389347	391065	+	SE	NZ_CP035288.1:389347:391065	EQW00_01805	16251	0	9761	1458	5	11131	9	5279	3744	949	2
NZ_CP035288.1	391087	391866	+	SE	NZ_CP035288.1:391087:391866	EQW00_01810	15454	4	7573	1411	3	12770	17	6456	3709	1339	0
NZ_CP035288.1	391941	392552	+	SE	NZ_CP035288.1:391941:392552	EQW00_01815	4152	2	2523	463	7	20121	35	8789	7819	1960	5
NZ_CP035288.1	392573	393472	+	SE	NZ_CP035288.1:392573:393472	EQW00_01820	9258	1	4183	959	4	5059	3	2684	2203	708	0
NZ_CP035288.1	39279	41183	-	SE	NZ_CP035288.1:39279:41183	EQW00_00175	0	0	0	0	0	0	0	0	0	0	0
NZ_CP035288.1	393496	394674	+	SE	NZ_CP035288.1:393496:394674	EQW00_01825	16338	4	7284	1768	10	12728	9	6326	6234	1804	513
NZ_CP035288.1	394690	395289	+	SE	NZ_CP035288.1:394690:395289	EQW00_01830	10697	3	5238	1355	5	8014	7	3618	3047	1166	187
NZ_CP035288.1	395613	395918	+	SE	NZ_CP035288.1:395613:395918	EQW00_01835	1459	0	686	48	0	579	0	263	331	48	0
NZ_CP035288.1	396237	398087	+	SE	NZ_CP035288.1:396237:398087	EQW00_01840	1053	0	678	409	1	1603	0	827	609	685	2
NZ_CP035288.1	398084	398620	+	SE	NZ_CP035288.1:398084:398620	EQW00_01845	567	0	280	212	0	400	0	159	185	138	1
NZ_CP035288.1	398984	400282	+	SE	NZ_CP035288.1:398984:400282	EQW00_01850	9006	0	4466	528	4	23131	23	10755	9338	1492	0
NZ_CP035288.1	400703	402325	+	SE	NZ_CP035288.1:400703:402325	EQW00_01860	13107	2	6390	240	2	12195	9	5206	3611	262	89
NZ_CP035288.1	402355	402936	-	SE	NZ_CP035288.1:402355:402936	EQW00_01865	1604	0	904	28	0	2322	4	1040	1327	37	0
NZ_CP035288.1	403407	404897	+	SE	NZ_CP035288.1:403407:404897	EQW00_01870	9597	0	5209	168	0	7742	6	3911	2786	243	0
NZ_CP035288.1	405057	406775	+	SE	NZ_CP035288.1:405057:406775	EQW00_01875	21494	2	10812	460	7	22292	24	10351	8405	406	4
NZ_CP035288.1	407097	408272	+	SE	NZ_CP035288.1:407097:408272	EQW00_01880	5554	0	2886	342	0	1230	0	565	435	74	1
NZ_CP035288.1	408719	408937	+	SE	NZ_CP035288.1:408719:408937	EQW00_01885	1484	0	1109	98	1	5022	8	2539	1758	325	0
NZ_CP035288.1	408965	409411	+	SE	NZ_CP035288.1:408965:409411	EQW00_01890	3716	2	2206	217	1	6969	2	3329	2670	335	1
NZ_CP035288.1	409748	411343	+	SE	NZ_CP035288.1:409748:411343	EQW00_01895	16139	4	8073	892	5	11621	12	5522	4605	683	3
NZ_CP035288.1	411691	414318	+	SE	NZ_CP035288.1:411691:414318	EQW00_01900	1801	0	1050	78	3	1675	4	800	626	74	0
NZ_CP035288.1	41188	42105	-	SE	NZ_CP035288.1:41188:42105	EQW00_00180	0	0	0	0	0	0	0	0	0	0	0
NZ_CP035288.1	414320	415138	+	SE	NZ_CP035288.1:414320:415138	EQW00_01905	2116	1	1214	104	0	3852	3	1696	1212	140	4
NZ_CP035288.1	415347	416846	+	SE	NZ_CP035288.1:415347:416846	EQW00_01910	186440	31	98775	7799	52	219496	233	102439	75733	10159	206
NZ_CP035288.1	417241	418164	+	SE	NZ_CP035288.1:417241:418164	EQW00_01915	5168	0	2529	355	1	2295	3	1458	1122	181	0
NZ_CP035288.1	418297	419187	-	SE	NZ_CP035288.1:418297:419187	EQW00_01920	68154	17	43525	4770	28	115115	83	52646	41107	8129	17
NZ_CP035288.1	419492	420853	-	SE	NZ_CP035288.1:419492:420853	EQW00_01930	15396	2	8021	1028	13	37722	31	17708	13368	2624	3
NZ_CP035288.1	421646	422236	-	SE	NZ_CP035288.1:421646:422236	EQW00_01940	540	0	275	40	0	580	1	270	477	20	0
NZ_CP035288.1	422559	423437	+	SE	NZ_CP035288.1:422559:423437	EQW00_01945	7792	3	4427	272	2	6822	5	3382	3377	326	1
NZ_CP035288.1	423541	423972	-	SE	NZ_CP035288.1:423541:423972	EQW00_01950	496	0	323	38	2	1278	0	693	667	37	0
NZ_CP035288.1	42357	43682	+	SE	NZ_CP035288.1:42357:43682	EQW00_00185	0	0	0	0	0	0	0	0	0	0	0
NZ_CP035288.1	424238	425575	+	SE	NZ_CP035288.1:424238:425575	EQW00_01960	625	0	342	40	0	588	1	401	207	53	0
NZ_CP035288.1	425703	427154	-	SE	NZ_CP035288.1:425703:427154	EQW00_01965	3590	0	1873	234	0	3421	3	1399	1140	308	1
NZ_CP035288.1	427698	428579	+	SE	NZ_CP035288.1:427698:428579	EQW00_01970	864	0	363	63	3	2460	2	1087	786	141	0
NZ_CP035288.1	429413	430363	+	SE	NZ_CP035288.1:429413:430363	EQW00_01975	21200	3	11717	2967	2	17509	25	7963	6697	2524	2
NZ_CP035288.1	430426	432090	+	SE	NZ_CP035288.1:430426:432090	EQW00_01980	48211	11	25431	6279	10	49049	53	23660	20523	7050	33
NZ_CP035288.1	432202	432906	+	SE	NZ_CP035288.1:432202:432906	EQW00_01985	8796	3	4794	860	4	13743	10	5802	4783	1443	3
NZ_CP035288.1	433305	434174	-	SE	NZ_CP035288.1:433305:434174	EQW00_01990	2944	0	1432	159	3	4648	5	2471	1503	329	0
NZ_CP035288.1	434250	435068	+	SE	NZ_CP035288.1:434250:435068	EQW00_01995	4527	2	2492	282	0	2495	3	1257	877	234	0
NZ_CP035288.1	435061	435921	+	SE	NZ_CP035288.1:435061:435921	EQW00_02000	6797	3	4062	628	1	9431	5	4101	3092	837	2
NZ_CP035288.1	435914	436300	+	SE	NZ_CP035288.1:435914:436300	EQW00_02005	3532	0	1902	342	1	4859	4	2334	1659	347	1
NZ_CP035288.1	436718	437728	+	SE	NZ_CP035288.1:436718:437728	EQW00_02010	4768	2	3146	150	8	39487	33	19494	13570	1789	4
NZ_CP035288.1	437732	439063	+	SE	NZ_CP035288.1:437732:439063	EQW00_02015	8438	0	5027	229	1	7400	7	3486	2745	305	0
NZ_CP035288.1	43892	44992	+	SE	NZ_CP035288.1:43892:44992	EQW00_00190	0	0	0	0	0	0	0	0	0	0	0
NZ_CP035288.1	439340	440056	+	SE	NZ_CP035288.1:439340:440056	EQW00_02020	2909	2	1794	141	2	3470	4	1610	1346	93	9
NZ_CP035288.1	440357	440494	+	SE	NZ_CP035288.1:440357:440494	EQW00_RS12315	0	0	0	0	0	0	0	0	0	0	0
NZ_CP035288.1	440625	440894	-	SE	NZ_CP035288.1:440625:440894	EQW00_02025	1128	0	480	64	0	5866	5	2637	2288	297	0
NZ_CP035288.1	440988	442052	-	SE	NZ_CP035288.1:440988:442052	EQW00_02030	8029	0	3846	523	10	37137	38	16380	13695	2522	30
NZ_CP035288.1	442276	443133	+	SE	NZ_CP035288.1:442276:443133	EQW00_02035	4566	0	2750	268	5	11627	8	5517	4029	662	1
NZ_CP035288.1	443340	444719	+	SE	NZ_CP035288.1:443340:444719	EQW00_02040	51412	6	32039	2388	15	55536	56	25297	19203	2584	30
NZ_CP035288.1	445021	446079	+	SE	NZ_CP035288.1:445021:446079	EQW00_02045	5855	0	3021	277	0	4019	4	1877	1257	283	0
NZ_CP035288.1	446180	447604	+	SE	NZ_CP035288.1:446180:447604	EQW00_02050	11196	5	5725	636	1	12322	10	5882	5832	610	7
NZ_CP035288.1	448260	448967	+	SE	NZ_CP035288.1:448260:448967	EQW00_02060	132661	30	87690	4084	56	202678	215	106259	82589	6816	180
NZ_CP035288.1	449472	451280	+	SE	NZ_CP035288.1:449472:451280	EQW00_02065	23338	1	10531	820	18	37789	39	17817	15445	1505	0
NZ_CP035288.1	44985	45353	+	SE	NZ_CP035288.1:44985:45353	EQW00_00195	0	0	0	0	0	0	0	0	0	0	0
NZ_CP035288.1	451879	452652	+	SE	NZ_CP035288.1:451879:452652	EQW00_02070	226	0	221	8	0	452	0	273	109	17	0
NZ_CP035288.1	452979	454139	+	SE	NZ_CP035288.1:452979:454139	EQW00_02080	1125	0	546	62	1	2846	0	1093	645	206	0
NZ_CP035288.1	45353	46972	+	SE	NZ_CP035288.1:45353:46972	EQW00_00200	0	0	0	0	0	0	0	0	0	0	0
NZ_CP035288.1	454152	455150	+	SE	NZ_CP035288.1:454152:455150	EQW00_02085	1453	0	735	70	1	3176	3	1338	1296	235	14
NZ_CP035288.1	455204	455410	-	SE	NZ_CP035288.1:455204:455410	EQW00_02090	212	0	309	31	0	142	2	64	80	2	0
NZ_CP035288.1	455542	457926	-	SE	NZ_CP035288.1:455542:457926	EQW00_02095	6478	0	3406	314	4	15674	4	7251	6582	903	2
NZ_CP035288.1	458163	458369	-	SE	NZ_CP035288.1:458163:458369	EQW00_02100	52	0	9	4	0	378	2	123	124	6	0
NZ_CP035288.1	458572	459441	+	SE	NZ_CP035288.1:458572:459441	EQW00_02105	60409	10	31954	2903	11	48533	42	22962	19449	2752	109
NZ_CP035288.1	4589	6520	+	SE	NZ_CP035288.1:4589:6520	EQW00_00025	49657	8	26994	2673	9	42394	44	21225	15380	2751	21
NZ_CP035288.1	459944	461488	+	SE	NZ_CP035288.1:459944:461488	EQW00_02110	2462	0	1514	139	0	1231	0	522	303	78	0
NZ_CP035288.1	461783	462010	+	SE	NZ_CP035288.1:461783:462010	EQW00_02115	226	0	70	50	0	341	1	156	113	132	0
NZ_CP035288.1	462016	464010	+	SE	NZ_CP035288.1:462016:464010	EQW00_02120	2001	1	913	424	0	2510	2	1193	960	561	0
NZ_CP035288.1	464025	464207	+	SE	NZ_CP035288.1:464025:464207	EQW00_02125	161	0	82	26	0	69	0	30	9	16	0
NZ_CP035288.1	464390	464854	+	SE	NZ_CP035288.1:464390:464854	EQW00_02130	4947	0	2871	221	2	6944	2	2944	2823	327	3
NZ_CP035288.1	465159	465677	+	SE	NZ_CP035288.1:465159:465677	EQW00_02135	3847	0	1823	146	4	6174	4	2957	2343	301	1
NZ_CP035288.1	465929	467095	-	SE	NZ_CP035288.1:465929:467095	EQW00_02140	16813	6	10158	1045	5	23154	17	10743	8631	1638	17
NZ_CP035288.1	467340	468617	+	SE	NZ_CP035288.1:467340:468617	EQW00_02145	11659	3	6057	450	1	6878	9	3507	2051	271	0
NZ_CP035288.1	468694	469125	-	SE	NZ_CP035288.1:468694:469125	EQW00_02150	40715	5	19368	1790	4	14566	12	6994	6392	723	0
NZ_CP035288.1	469383	469598	-	SE	NZ_CP035288.1:469383:469598	EQW00_02155	47943	6	43558	3617	4	15394	13	6575	6594	997	9
NZ_CP035288.1	469786	470670	+	SE	NZ_CP035288.1:469786:470670	EQW00_02160	20957	2	12315	937	10	53657	58	26571	18256	2892	6
NZ_CP035288.1	470982	471374	+	SE	NZ_CP035288.1:470982:471374	EQW00_02165	832	0	282	39	0	1091	0	464	325	34	0
NZ_CP035288.1	471371	472060	+	SE	NZ_CP035288.1:471371:472060	EQW00_02170	41678	10	25122	1344	30	88133	76	42906	33127	3257	6
NZ_CP035288.1	47198	48877	+	SE	NZ_CP035288.1:47198:48877	EQW00_00205	0	0	0	0	0	0	0	0	0	0	0
NZ_CP035288.1	472110	473849	+	SE	NZ_CP035288.1:472110:473849	EQW00_02175	119062	24	73625	4031	50	196027	182	89828	76927	7477	333
NZ_CP035288.1	474093	476120	+	SE	NZ_CP035288.1:474093:476120	EQW00_02180	28667	4	14434	1618	11	31243	26	14242	12457	1977	169
NZ_CP035288.1	476140	476520	+	SE	NZ_CP035288.1:476140:476520	EQW00_02185	302	0	410	30	0	149	0	64	81	7	0
NZ_CP035288.1	476582	477349	+	SE	NZ_CP035288.1:476582:477349	EQW00_02190	1698	0	1019	74	0	2864	1	1490	1361	167	0
NZ_CP035288.1	477414	478466	-	SE	NZ_CP035288.1:477414:478466	EQW00_02195	918	0	494	671	1	1899	1	922	826	1091	0
NZ_CP035288.1	478689	479015	+	SE	NZ_CP035288.1:478689:479015	EQW00_02200	975	0	529	53	0	302	0	140	150	13	0
NZ_CP035288.1	479198	480046	+	SE	NZ_CP035288.1:479198:480046	EQW00_02205	2221	0	867	53	0	731	0	307	170	20	0
NZ_CP035288.1	480129	481109	+	SE	NZ_CP035288.1:480129:481109	EQW00_02210	2685	0	1571	167	0	749	0	579	511	66	0
NZ_CP035288.1	481181	481498	-	SE	NZ_CP035288.1:481181:481498	EQW00_02215	11	0	5	1	0	57	0	14	12	0	0
NZ_CP035288.1	481946	483103	+	SE	NZ_CP035288.1:481946:483103	EQW00_02220	2676	0	1400	91	1	1995	5	927	1156	97	0
NZ_CP035288.1	483105	483557	+	SE	NZ_CP035288.1:483105:483557	EQW00_02225	1161	0	525	52	0	2030	1	970	812	93	0
NZ_CP035288.1	483581	484654	+	SE	NZ_CP035288.1:483581:484654	EQW00_02230	1151	0	637	69	1	4465	3	2000	1661	199	1
NZ_CP035288.1	484644	484805	+	SE	NZ_CP035288.1:484644:484805	EQW00_02235	239	0	115	13	0	843	0	446	341	31	0
NZ_CP035288.1	484808	486412	+	SE	NZ_CP035288.1:484808:486412	EQW00_02240	3127	0	1604	170	3	3249	3	1626	983	165	0
NZ_CP035288.1	486668	487549	+	SE	NZ_CP035288.1:486668:487549	EQW00_02245	2176	0	943	127	0	1220	3	537	349	104	0
NZ_CP035288.1	487571	487975	+	SE	NZ_CP035288.1:487571:487975	EQW00_02250	419	0	247	26	0	210	0	65	149	9	0
NZ_CP035288.1	488029	488952	+	SE	NZ_CP035288.1:488029:488952	EQW00_02255	1011	0	653	107	0	310	0	219	284	18	0
NZ_CP035288.1	489243	490733	+	SE	NZ_CP035288.1:489243:490733	EQW00_02260	5563	0	2995	304	2	2189	3	1045	794	118	0
NZ_CP035288.1	48966	49304	+	SE	NZ_CP035288.1:48966:49304	EQW00_00210	0	0	0	0	0	0	0	0	0	0	0
NZ_CP035288.1	491007	491792	+	SE	NZ_CP035288.1:491007:491792	EQW00_02270	468	0	220	28	0	1920	1	914	539	89	0
NZ_CP035288.1	492445	493488	+	SE	NZ_CP035288.1:492445:493488	EQW00_02275	4962	1	2372	362	3	14395	11	6682	5002	1159	0
NZ_CP035288.1	493491	494171	+	SE	NZ_CP035288.1:493491:494171	EQW00_02280	3157	0	1995	270	4	5603	2	3209	2077	542	0
NZ_CP035288.1	49398	49709	+	SE	NZ_CP035288.1:49398:49709	EQW00_00220	0	0	0	0	0	0	0	0	0	0	0
NZ_CP035288.1	494184	495083	+	SE	NZ_CP035288.1:494184:495083	EQW00_02285	9470	0	4716	728	0	2116	1	1166	591	151	0
NZ_CP035288.1	495316	495453	-	SE	NZ_CP035288.1:495316:495453	EQW00_RS12320	0	0	0	0	0	0	0	0	0	0	0
NZ_CP035288.1	495797	495973	+	SE	NZ_CP035288.1:495797:495973	EQW00_02290	281	0	143	16	0	365	0	152	86	10	0
NZ_CP035288.1	496037	496531	-	SE	NZ_CP035288.1:496037:496531	EQW00_02295	1723	1	814	83	0	713	0	320	213	21	0
NZ_CP035288.1	496707	497318	+	SE	NZ_CP035288.1:496707:497318	EQW00_02300	1733	0	926	95	3	8951	7	4099	3147	556	2
NZ_CP035288.1	49725	50228	+	SE	NZ_CP035288.1:49725:50228	EQW00_00225	0	0	0	0	0	0	0	0	0	0	0
NZ_CP035288.1	497663	498472	+	SE	NZ_CP035288.1:497663:498472	EQW00_02305	634	0	393	36	0	812	0	393	331	51	0
NZ_CP035288.1	498659	499651	-	SE	NZ_CP035288.1:498659:499651	EQW00_02310	843	0	474	64	0	1809	1	714	722	113	0
NZ_CP035288.1	499898	500560	+	SE	NZ_CP035288.1:499898:500560	EQW00_02315	8513	1	4657	490	2	17906	19	8868	6579	1408	1
NZ_CP035288.1	500938	502431	+	SE	NZ_CP035288.1:500938:502431	EQW00_02325	46156	12	26607	2059	9	24245	31	11696	8971	1230	11
NZ_CP035288.1	50242	50463	+	SE	NZ_CP035288.1:50242:50463	EQW00_00230	0	0	0	0	0	0	0	0	0	0	0
NZ_CP035288.1	503375	504172	-	SE	NZ_CP035288.1:503375:504172	EQW00_02335	7531	3	3802	441	6	17827	15	8735	6817	1065	3
NZ_CP035288.1	504434	504715	-	SE	NZ_CP035288.1:504434:504715	EQW00_02340	2060	0	926	95	0	12876	12	6240	3718	1193	20
NZ_CP035288.1	505900	507324	-	SE	NZ_CP035288.1:505900:507324	EQW00_02350	9980	5	7154	508	5	15727	12	7926	6635	777	3
NZ_CP035288.1	50614	51180	+	SE	NZ_CP035288.1:50614:51180	EQW00_00235	0	0	0	0	0	0	0	0	0	0	0
NZ_CP035288.1	507573	508622	-	SE	NZ_CP035288.1:507573:508622	EQW00_02355	7450	3	3230	227	1	4188	5	1973	1298	138	0
NZ_CP035288.1	508970	510757	+	SE	NZ_CP035288.1:508970:510757	EQW00_02365	5807	0	3187	290	2	8512	8	3551	2437	354	2
NZ_CP035288.1	510980	512944	-	SE	NZ_CP035288.1:510980:512944	EQW00_02370	5413	1	3171	339	5	17745	15	8111	7569	1204	2
NZ_CP035288.1	51258	54377	-	SE	NZ_CP035288.1:51258:54377	EQW00_00240	0	0	0	0	0	0	0	0	0	0	0
NZ_CP035288.1	513118	513732	-	SE	NZ_CP035288.1:513118:513732	EQW00_02375	22715	2	7766	1013	1	1288	0	621	398	50	0
NZ_CP035288.1	513840	514838	-	SE	NZ_CP035288.1:513840:514838	EQW00_02380	1055	0	643	89	0	2301	4	1279	858	189	0
NZ_CP035288.1	514840	515607	-	SE	NZ_CP035288.1:514840:515607	EQW00_02385	1597	0	899	94	0	2286	1	1231	923	173	0
NZ_CP035288.1	515609	515809	-	SE	NZ_CP035288.1:515609:515809	EQW00_02390	79	0	66	3	0	48	0	27	48	11	0
NZ_CP035288.1	515793	516911	-	SE	NZ_CP035288.1:515793:516911	EQW00_02395	412	0	220	25	0	1732	2	826	647	104	0
NZ_CP035288.1	516904	517503	-	SE	NZ_CP035288.1:516904:517503	EQW00_02400	178	0	102	9	0	617	1	286	213	13	0
NZ_CP035288.1	518175	519449	+	SE	NZ_CP035288.1:518175:519449	EQW00_02405	19053	0	8743	639	5	11737	13	5824	3961	617	4
NZ_CP035288.1	519602	519892	+	SE	NZ_CP035288.1:519602:519892	EQW00_02410	1158	0	524	60	0	2643	5	1285	1189	199	50
NZ_CP035288.1	520054	521970	+	SE	NZ_CP035288.1:520054:521970	EQW00_02415	4158	0	2116	151	3	7734	3	3533	3242	342	41
NZ_CP035288.1	522048	522461	+	SE	NZ_CP035288.1:522048:522461	EQW00_02420	5102	0	2816	269	3	11667	10	5736	3920	649	2
NZ_CP035288.1	522725	523426	+	SE	NZ_CP035288.1:522725:523426	EQW00_02425	2393	0	1488	101	2	7229	9	3349	2509	354	41
NZ_CP035288.1	523546	524463	-	SE	NZ_CP035288.1:523546:524463	EQW00_02430	231	0	134	8	0	448	0	204	66	24	0
NZ_CP035288.1	524769	525644	+	SE	NZ_CP035288.1:524769:525644	EQW00_02435	1035	1	463	49	1	2027	5	872	710	114	0
NZ_CP035288.1	525730	526446	+	SE	NZ_CP035288.1:525730:526446	EQW00_02445	742	0	378	34	0	3015	1	1201	1111	128	0
NZ_CP035288.1	526604	527962	-	SE	NZ_CP035288.1:526604:527962	EQW00_02450	4358	3	1997	149	0	3659	1	1508	1358	174	0
NZ_CP035288.1	528330	529010	+	SE	NZ_CP035288.1:528330:529010	EQW00_02455	351	0	166	12	0	600	1	314	241	8	1
NZ_CP035288.1	529034	530575	+	SE	NZ_CP035288.1:529034:530575	EQW00_02460	1891	1	904	113	1	898	0	489	407	53	0
NZ_CP035288.1	530625	531983	+	SE	NZ_CP035288.1:530625:531983	EQW00_02465	4739	2	2470	252	0	5199	5	2308	1585	239	0
NZ_CP035288.1	532232	533098	+	SE	NZ_CP035288.1:532232:533098	EQW00_02470	21688	10	11641	1053	20	30592	21	14391	10446	1498	40
NZ_CP035288.1	533316	534956	-	SE	NZ_CP035288.1:533316:534956	EQW00_02475	18165	1	10803	1027	13	34571	31	17160	13310	2122	3
NZ_CP035288.1	535174	536664	+	SE	NZ_CP035288.1:535174:536664	EQW00_02480	6418	1	4162	276	5	28011	27	13232	10468	1165	5
NZ_CP035288.1	537023	538489	+	SE	NZ_CP035288.1:537023:538489	EQW00_02485	0	0	0	2	0	0	0	0	0	0	0
NZ_CP035288.1	538588	539826	+	SE	NZ_CP035288.1:538588:539826	EQW00_02490	0	0	0	0	0	0	0	0	0	0	0
NZ_CP035288.1	540098	540289	+	SE	NZ_CP035288.1:540098:540289	EQW00_02495	1966	0	1056	684	2	830	0	512	358	302	0
NZ_CP035288.1	541056	541748	+	SE	NZ_CP035288.1:541056:541748	EQW00_02500	1412	0	1030	118	2	2185	2	1215	933	315	1
NZ_CP035288.1	541837	543090	+	SE	NZ_CP035288.1:541837:543090	EQW00_02505	5197	0	3215	319	2	4217	5	1998	1476	275	0
NZ_CP035288.1	543260	545425	-	SE	NZ_CP035288.1:543260:545425	EQW00_02510	14207	3	7818	761	5	20787	19	9535	8896	1096	2
NZ_CP035288.1	54361	55563	-	SE	NZ_CP035288.1:54361:55563	EQW00_00245	0	0	0	0	0	0	0	0	0	0	0
NZ_CP035288.1	545488	547020	-	SE	NZ_CP035288.1:545488:547020	EQW00_02515	4901	0	3024	216	1	9107	13	4249	3152	437	0
NZ_CP035288.1	547334	548152	+	SE	NZ_CP035288.1:547334:548152	EQW00_02520	3973	0	2197	298	1	1609	0	920	715	181	0
NZ_CP035288.1	548314	548502	-	SE	NZ_CP035288.1:548314:548502	EQW00_02525	1061	0	794	81	0	2721	3	1495	1094	221	0
NZ_CP035288.1	548519	549595	-	SE	NZ_CP035288.1:548519:549595	EQW00_02530	18743	0	8980	1434	2	12472	10	6851	4390	1006	9
NZ_CP035288.1	549779	550246	+	SE	NZ_CP035288.1:549779:550246	EQW00_02535	576	0	768	43	0	1067	2	439	365	16	0
NZ_CP035288.1	550299	551876	-	SE	NZ_CP035288.1:550299:551876	EQW00_02540	4487	1	2210	231	1	2645	3	1413	1338	200	0
NZ_CP035288.1	552021	552803	+	SE	NZ_CP035288.1:552021:552803	EQW00_02545	421	0	236	24	0	1132	3	584	506	33	6
NZ_CP035288.1	552832	553602	+	SE	NZ_CP035288.1:552832:553602	EQW00_RS12325	1173	1	511	45	0	2018	0	807	762	89	3
NZ_CP035288.1	553979	554497	+	SE	NZ_CP035288.1:553979:554497	EQW00_02555	346	0	119	8	0	711	2	346	291	20	0
NZ_CP035288.1	554609	555271	+	SE	NZ_CP035288.1:554609:555271	EQW00_02560	4483	0	3075	160	0	2326	1	1225	802	67	0
NZ_CP035288.1	555264	556040	+	SE	NZ_CP035288.1:555264:556040	EQW00_02565	12180	2	5900	467	2	9832	11	4854	3293	427	0
NZ_CP035288.1	55553	57067	-	SE	NZ_CP035288.1:55553:57067	EQW00_00250	0	0	0	0	0	0	0	0	0	0	0
NZ_CP035288.1	556179	557357	+	SE	NZ_CP035288.1:556179:557357	EQW00_02570	11620	0	5239	381	3	7917	6	3544	2635	232	1
NZ_CP035288.1	557440	558795	-	SE	NZ_CP035288.1:557440:558795	EQW00_02575	4099	1	2305	168	2	14080	7	5820	5118	598	0
NZ_CP035288.1	559112	560791	-	SE	NZ_CP035288.1:559112:560791	EQW00_02580	40621	10	21089	1287	18	63096	58	27732	22708	2120	2
NZ_CP035288.1	561391	562443	-	SE	NZ_CP035288.1:561391:562443	EQW00_02590	58179	8	32097	8189	9	28129	30	14759	12953	4447	9
NZ_CP035288.1	562933	564189	+	SE	NZ_CP035288.1:562933:564189	EQW00_02595	20766	6	13220	1034	14	55139	54	27142	21282	2999	2
NZ_CP035288.1	564192	564827	+	SE	NZ_CP035288.1:564192:564827	EQW00_02600	13611	3	6090	533	3	16640	13	8641	5721	837	6
NZ_CP035288.1	564844	565788	+	SE	NZ_CP035288.1:564844:565788	EQW00_02605	36364	6	19127	1462	10	39481	28	19756	14354	1662	17
NZ_CP035288.1	565788	566483	+	SE	NZ_CP035288.1:565788:566483	EQW00_02610	21131	3	11047	851	13	46735	33	23189	16127	2056	41
NZ_CP035288.1	566665	567366	-	SE	NZ_CP035288.1:566665:567366	EQW00_02615	1548	0	798	58	0	2402	0	791	459	145	0
NZ_CP035288.1	567370	567819	-	SE	NZ_CP035288.1:567370:567819	EQW00_02620	896	0	481	34	0	876	0	338	278	29	0
NZ_CP035288.1	567963	568721	-	SE	NZ_CP035288.1:567963:568721	EQW00_02625	1013	0	513	59	0	4274	5	2075	1930	250	0
NZ_CP035288.1	568702	570477	-	SE	NZ_CP035288.1:568702:570477	EQW00_02630	2817	2	1787	145	6	6105	7	3000	1779	250	1
NZ_CP035288.1	570902	572302	+	SE	NZ_CP035288.1:570902:572302	EQW00_02635	32197	3	14174	1616	5	20074	18	8873	8819	1170	2
NZ_CP035288.1	57252	58226	+	SE	NZ_CP035288.1:57252:58226	EQW00_00255	0	0	0	0	0	0	0	0	0	0	0
NZ_CP035288.1	572726	573658	+	SE	NZ_CP035288.1:572726:573658	EQW00_02640	1023	0	475	90	0	742	0	304	347	64	0
NZ_CP035288.1	573781	574617	-	SE	NZ_CP035288.1:573781:574617	EQW00_02645	1170	0	915	62	2	6485	1	3012	3112	223	0
NZ_CP035288.1	574778	576295	-	SE	NZ_CP035288.1:574778:576295	EQW00_02650	3350	0	1751	132	1	13119	15	5999	5324	565	20
NZ_CP035288.1	576582	578411	+	SE	NZ_CP035288.1:576582:578411	EQW00_02655	2469	1	1419	294	3	3634	4	1669	1822	440	0
NZ_CP035288.1	578559	579935	-	SE	NZ_CP035288.1:578559:579935	EQW00_02660	11866	5	5447	727	5	11724	5	5057	4312	952	4
NZ_CP035288.1	580253	581062	+	SE	NZ_CP035288.1:580253:581062	EQW00_02665	2683	0	1410	133	0	3301	1	1299	1499	131	0
NZ_CP035288.1	581125	581733	-	SE	NZ_CP035288.1:581125:581733	EQW00_02670	5638	0	3106	252	3	12054	4	6111	5269	761	3
NZ_CP035288.1	582040	583239	-	SE	NZ_CP035288.1:582040:583239	EQW00_02675	16242	2	9085	752	4	26591	29	12816	9236	1231	5
NZ_CP035288.1	58279	58767	+	SE	NZ_CP035288.1:58279:58767	EQW00_00260	0	0	0	0	0	0	0	0	0	0	0
NZ_CP035288.1	583503	584204	-	SE	NZ_CP035288.1:583503:584204	EQW00_02680	8297	4	4743	343	9	27897	27	14016	11029	1617	20
NZ_CP035288.1	584235	585386	-	SE	NZ_CP035288.1:584235:585386	EQW00_02685	11912	2	6475	610	2	4781	7	2785	1675	428	0
NZ_CP035288.1	585670	587142	+	SE	NZ_CP035288.1:585670:587142	EQW00_02690	8747	2	3521	374	3	13975	9	6171	4760	621	0
NZ_CP035288.1	587163	587549	+	SE	NZ_CP035288.1:587163:587549	EQW00_02695	2383	1	1225	107	0	2952	5	1239	1104	112	0
NZ_CP035288.1	587840	588721	+	SE	NZ_CP035288.1:587840:588721	EQW00_02700	4901	1	2765	161	1	8121	8	3912	3605	304	0
NZ_CP035288.1	588963	589649	+	SE	NZ_CP035288.1:588963:589649	EQW00_02705	10979	0	5285	702	1	8972	4	4425	3645	619	25
NZ_CP035288.1	589835	589939	-	SE	NZ_CP035288.1:589835:589939	EQW00_02710	118	0	70	2	0	166	0	84	20	6	0
NZ_CP035288.1	590154	590942	+	SE	NZ_CP035288.1:590154:590942	EQW00_02715	24164	7	13126	1498	5	20166	33	11596	6750	1114	2
NZ_CP035288.1	590923	591642	+	SE	NZ_CP035288.1:590923:591642	EQW00_02720	20006	6	10730	1012	4	28527	12	13702	10592	1639	4
NZ_CP035288.1	59152	59385	-	SE	NZ_CP035288.1:59152:59385	EQW00_00265	0	0	0	0	0	0	0	0	0	0	0
NZ_CP035288.1	591639	592370	+	SE	NZ_CP035288.1:591639:592370	EQW00_02725	20447	5	11255	967	1	14075	7	6521	5415	793	1
NZ_CP035288.1	592514	592642	-	SE	NZ_CP035288.1:592514:592642	EQW00_RS12615	0	0	0	0	0	0	0	0	0	0	0
NZ_CP035288.1	593046	594293	-	SE	NZ_CP035288.1:593046:594293	EQW00_02730	7111	1	4231	264	2	19166	24	9145	7598	798	12
NZ_CP035288.1	594654	595016	+	SE	NZ_CP035288.1:594654:595016	EQW00_02735	4863	0	2501	188	7	14936	11	7360	7163	776	1
NZ_CP035288.1	595040	595636	+	SE	NZ_CP035288.1:595040:595636	EQW00_02740	2137	0	1162	98	2	12431	18	5869	4852	708	0
NZ_CP035288.1	595918	596388	+	SE	NZ_CP035288.1:595918:596388	EQW00_02745	1124	0	634	79	0	1337	0	606	477	64	0
NZ_CP035288.1	59625	62858	+	SE	NZ_CP035288.1:59625:62858	EQW00_00270	0	85	74	155	0	0	92	57	28	202	0
NZ_CP035288.1	596623	597444	+	SE	NZ_CP035288.1:596623:597444	EQW00_02750	5582	2	2295	287	0	6177	3	2736	1894	420	0
NZ_CP035288.1	597887	598423	+	SE	NZ_CP035288.1:597887:598423	EQW00_02755	1577	2	749	83	0	432	0	266	234	12	0
NZ_CP035288.1	598723	598860	-	SE	NZ_CP035288.1:598723:598860	EQW00_RS12330	0	0	0	0	0	0	0	0	0	0	0
NZ_CP035288.1	599159	600634	-	SE	NZ_CP035288.1:599159:600634	EQW00_02760	2431	0	1390	135	2	7288	9	3811	2851	624	2
NZ_CP035288.1	600884	601603	+	SE	NZ_CP035288.1:600884:601603	EQW00_02770	957	0	470	61	0	1092	1	622	530	135	0
NZ_CP035288.1	602041	604446	+	SE	NZ_CP035288.1:602041:604446	EQW00_02775	1415	0	669	2639	3	1408	1	761	562	2792	0
NZ_CP035288.1	604449	604763	+	SE	NZ_CP035288.1:604449:604763	EQW00_02780	364	0	183	558	0	504	0	245	49	850	2
NZ_CP035288.1	604754	605689	+	SE	NZ_CP035288.1:604754:605689	EQW00_02785	1064	1	605	850	1	2663	2	1372	517	2184	1
NZ_CP035288.1	605868	609551	+	SE	NZ_CP035288.1:605868:609551	EQW00_02790	1620	0	864	5777	3	1784	5	751	739	5200	6
NZ_CP035288.1	609541	611094	+	SE	NZ_CP035288.1:609541:611094	EQW00_02795	1032	0	578	1522	1	949	0	485	480	1799	0
NZ_CP035288.1	611072	611662	+	SE	NZ_CP035288.1:611072:611662	EQW00_02800	592	0	323	246	1	902	0	448	193	657	1
NZ_CP035288.1	611655	612332	+	SE	NZ_CP035288.1:611655:612332	EQW00_02805	2232	0	934	408	0	1458	3	759	487	202	0
NZ_CP035288.1	612352	612804	+	SE	NZ_CP035288.1:612352:612804	EQW00_02810	4284	1	1798	496	2	4762	8	1964	1649	601	0
NZ_CP035288.1	612814	613848	+	SE	NZ_CP035288.1:612814:613848	EQW00_02815	5342	2	2817	733	1	7521	5	3373	2347	888	2
NZ_CP035288.1	613877	614533	+	SE	NZ_CP035288.1:613877:614533	EQW00_02820	2276	0	1627	246	0	3712	0	1539	1481	523	0
NZ_CP035288.1	614790	615953	+	SE	NZ_CP035288.1:614790:615953	EQW00_02825	2770	1	1761	2388	4	9998	13	4461	4244	2557	4
NZ_CP035288.1	616658	617104	-	SE	NZ_CP035288.1:616658:617104	EQW00_02830	7686	0	6454	429	4	14638	13	7146	6047	987	0
NZ_CP035288.1	617268	617897	+	SE	NZ_CP035288.1:617268:617897	EQW00_02835	1329	0	709	61	0	3161	1	1531	1136	105	0
NZ_CP035288.1	618021	618386	+	SE	NZ_CP035288.1:618021:618386	EQW00_02840	1150	0	766	79	1	3495	8	1880	1122	329	0
NZ_CP035288.1	618551	619831	+	SE	NZ_CP035288.1:618551:619831	EQW00_02845	64633	4	32919	2295	16	54014	59	26186	18803	2208	6
NZ_CP035288.1	619997	620347	-	SE	NZ_CP035288.1:619997:620347	EQW00_02850	4711	0	2224	373	2	8188	4	4487	3823	903	1
NZ_CP035288.1	620538	620960	-	SE	NZ_CP035288.1:620538:620960	EQW00_02855	3470	0	2565	207	11	23791	20	12228	10244	1207	8
NZ_CP035288.1	621033	623138	-	SE	NZ_CP035288.1:621033:623138	EQW00_02860	3541	0	1614	130	4	16585	12	7354	5784	515	13
NZ_CP035288.1	624301	624678	-	SE	NZ_CP035288.1:624301:624678	EQW00_02865	1353	0	575	74	0	780	1	378	357	76	0
NZ_CP035288.1	624832	626277	+	SE	NZ_CP035288.1:624832:626277	EQW00_02870	40464	8	21174	2108	11	27524	23	12974	9606	1674	3
NZ_CP035288.1	626367	627314	-	SE	NZ_CP035288.1:626367:627314	EQW00_02875	1509	0	920	73	1	4659	3	2280	1909	296	2
NZ_CP035288.1	627939	628325	+	SE	NZ_CP035288.1:627939:628325	EQW00_RS12490	589	0	448	25	0	1149	1	606	438	64	0
NZ_CP035288.1	628415	629170	+	SE	NZ_CP035288.1:628415:629170	EQW00_RS12495	1924	2	934	66	0	3768	6	1864	1086	135	2
NZ_CP035288.1	62947	64455	+	SE	NZ_CP035288.1:62947:64455	EQW00_00275	0	0	0	0	0	0	0	0	0	0	0
NZ_CP035288.1	629492	629773	+	SE	NZ_CP035288.1:629492:629773	EQW00_02890	651	0	415	34	1	698	1	322	231	34	0
NZ_CP035288.1	629987	630403	+	SE	NZ_CP035288.1:629987:630403	EQW00_02895	2310	4	1127	162	0	2671	1	1134	1261	199	0
NZ_CP035288.1	630472	630873	+	SE	NZ_CP035288.1:630472:630873	EQW00_02900	3355	1	2812	272	0	1262	0	526	427	121	0
NZ_CP035288.1	630930	631922	-	SE	NZ_CP035288.1:630930:631922	EQW00_02905	7166	2	3822	495	2	8024	8	3823	3046	665	0
NZ_CP035288.1	632163	632702	+	SE	NZ_CP035288.1:632163:632702	EQW00_02910	445	0	241	34	0	2183	4	988	706	95	2
NZ_CP035288.1	632974	635139	+	SE	NZ_CP035288.1:632974:635139	EQW00_02915	24813	7	11567	772	14	77046	76	33736	29265	3095	17
NZ_CP035288.1	635268	635915	+	SE	NZ_CP035288.1:635268:635915	EQW00_02920	11427	1	5870	479	1	13359	30	6908	5553	591	1
NZ_CP035288.1	636047	637726	-	SE	NZ_CP035288.1:636047:637726	EQW00_02925	11512	3	7112	731	11	52813	59	23931	21320	3418	5
NZ_CP035288.1	638076	639677	+	SE	NZ_CP035288.1:638076:639677	EQW00_02930	45824	11	25774	3419	15	44398	32	19775	17464	3585	36
NZ_CP035288.1	639882	641027	-	SE	NZ_CP035288.1:639882:641027	EQW00_02935	3677	0	2118	197	3	5591	10	2584	1913	420	0
NZ_CP035288.1	641359	642837	+	SE	NZ_CP035288.1:641359:642837	EQW00_02940	4538	0	3426	233	0	6950	6	2993	2299	386	25
NZ_CP035288.1	642981	644336	-	SE	NZ_CP035288.1:642981:644336	EQW00_02945	2145	0	1222	100	0	5902	7	2572	2460	346	1
NZ_CP035288.1	644329	645003	-	SE	NZ_CP035288.1:644329:645003	EQW00_02950	635	0	300	43	0	2243	6	1110	951	139	0
NZ_CP035288.1	64448	65767	+	SE	NZ_CP035288.1:64448:65767	EQW00_00280	0	0	0	0	0	0	0	0	0	0	0
NZ_CP035288.1	645135	646187	+	SE	NZ_CP035288.1:645135:646187	EQW00_02955	95	0	68	4	1	344	1	159	180	15	0
NZ_CP035288.1	646187	646855	+	SE	NZ_CP035288.1:646187:646855	EQW00_02960	264	0	120	7	0	941	1	565	466	49	1
NZ_CP035288.1	647136	648092	-	SE	NZ_CP035288.1:647136:648092	EQW00_02965	731	0	450	51	0	1578	1	699	551	55	0
NZ_CP035288.1	648280	648735	+	SE	NZ_CP035288.1:648280:648735	EQW00_02970	376	0	222	14	0	1244	1	652	567	65	2
NZ_CP035288.1	649015	650403	+	SE	NZ_CP035288.1:649015:650403	EQW00_02975	8569	4	4276	357	6	25189	21	12374	8960	982	4
NZ_CP035288.1	650461	651672	+	SE	NZ_CP035288.1:650461:651672	EQW00_02980	8795	0	4421	341	3	8366	5	3962	3034	334	0
NZ_CP035288.1	651709	652260	-	SE	NZ_CP035288.1:651709:652260	EQW00_02985	1178	0	581	39	5	5783	1	2632	2008	291	3
NZ_CP035288.1	652401	653048	+	SE	NZ_CP035288.1:652401:653048	EQW00_02990	5534	0	3669	145	4	12074	13	5892	4765	383	2
NZ_CP035288.1	653061	655037	+	SE	NZ_CP035288.1:653061:655037	EQW00_02995	17806	2	9037	492	15	37958	24	16965	16236	1181	92
NZ_CP035288.1	655217	655849	-	SE	NZ_CP035288.1:655217:655849	EQW00_03005	2335	0	1271	79	6	20143	12	8855	7496	840	3
NZ_CP035288.1	6557	9238	+	SE	NZ_CP035288.1:6557:9238	EQW00_00030	78586	6	40369	4193	18	97267	91	45884	34195	5354	214
NZ_CP035288.1	656067	656966	+	SE	NZ_CP035288.1:656067:656966	EQW00_03010	7314	0	4041	430	2	6724	3	3022	2552	314	0
NZ_CP035288.1	657102	657491	-	SE	NZ_CP035288.1:657102:657491	EQW00_03015	4817	0	2108	263	3	5416	1	2532	2487	256	0
NZ_CP035288.1	657494	657970	-	SE	NZ_CP035288.1:657494:657970	EQW00_03020	1684	0	940	91	0	3973	5	1515	1630	92	0
NZ_CP035288.1	658077	659024	+	SE	NZ_CP035288.1:658077:659024	EQW00_03025	5074	0	2560	252	4	15629	7	7014	6204	753	2
NZ_CP035288.1	659064	660113	+	SE	NZ_CP035288.1:659064:660113	EQW00_03030	13969	3	7451	697	2	12625	7	6185	5064	583	0
NZ_CP035288.1	65948	66451	-	SE	NZ_CP035288.1:65948:66451	EQW00_00285	0	0	0	0	0	0	0	0	0	0	0
NZ_CP035288.1	660268	661476	-	SE	NZ_CP035288.1:660268:661476	EQW00_03035	23369	5	10751	1133	3	20871	23	9798	7958	1340	1
NZ_CP035288.1	661793	662113	+	SE	NZ_CP035288.1:661793:662113	EQW00_03040	249	0	201	12	0	135	0	80	95	3	0
NZ_CP035288.1	662110	662670	+	SE	NZ_CP035288.1:662110:662670	EQW00_03045	584	0	332	29	0	820	0	385	258	6	0
NZ_CP035288.1	662667	663470	+	SE	NZ_CP035288.1:662667:663470	EQW00_03050	1709	0	883	60	0	1853	1	1035	580	65	0
NZ_CP035288.1	663625	664233	-	SE	NZ_CP035288.1:663625:664233	EQW00_03055	1015	0	583	47	0	856	0	384	367	30	0
NZ_CP035288.1	664592	665011	+	SE	NZ_CP035288.1:664592:665011	EQW00_03065	2700	3	958	141	0	605	0	277	218	40	0
NZ_CP035288.1	66466	66780	-	SE	NZ_CP035288.1:66466:66780	EQW00_00290	0	0	0	0	0	0	0	0	0	0	0
NZ_CP035288.1	665584	667194	-	SE	NZ_CP035288.1:665584:667194	EQW00_03080	2407	0	1328	101	3	5065	3	2710	1818	331	1
NZ_CP035288.1	667782	668792	+	SE	NZ_CP035288.1:667782:668792	EQW00_03085	12360	2	6585	545	2	4785	5	2216	1945	154	0
NZ_CP035288.1	66873	67214	-	SE	NZ_CP035288.1:66873:67214	EQW00_00300	0	0	0	0	0	0	0	0	0	0	0
NZ_CP035288.1	668865	669545	-	SE	NZ_CP035288.1:668865:669545	EQW00_03090	2379	0	1173	116	2	8336	9	3755	3559	472	2
NZ_CP035288.1	669711	670403	+	SE	NZ_CP035288.1:669711:670403	EQW00_03095	2290	0	1386	115	0	1401	3	794	582	104	2
NZ_CP035288.1	670805	670984	+	SE	NZ_CP035288.1:670805:670984	EQW00_RS12335	1133	0	341	35	0	759	2	311	186	28	0
NZ_CP035288.1	671389	672537	-	SE	NZ_CP035288.1:671389:672537	EQW00_03110	15098	5	8129	675	7	56054	58	25117	22209	2827	99
NZ_CP035288.1	672785	673720	+	SE	NZ_CP035288.1:672785:673720	EQW00_03115	24886	4	12656	1178	19	48311	39	22340	16606	2472	5
NZ_CP035288.1	674190	675308	+	SE	NZ_CP035288.1:674190:675308	EQW00_03120	1712	0	849	73	2	1604	0	813	721	76	102
NZ_CP035288.1	675405	676286	+	SE	NZ_CP035288.1:675405:676286	EQW00_03125	44260	5	23284	2479	28	75841	59	36611	28110	5242	52
NZ_CP035288.1	676573	677184	+	SE	NZ_CP035288.1:676573:677184	EQW00_03130	3130	0	1645	138	1	6763	2	3017	2722	378	0
NZ_CP035288.1	677228	677815	+	SE	NZ_CP035288.1:677228:677815	EQW00_03135	3129	0	1705	146	1	3692	4	1884	1333	213	0
NZ_CP035288.1	67738	69366	-	SE	NZ_CP035288.1:67738:69366	EQW00_00305	0	0	0	0	0	0	0	0	0	0	0
NZ_CP035288.1	678121	679422	+	SE	NZ_CP035288.1:678121:679422	EQW00_03140	21999	2	9642	1044	4	12381	11	5740	4379	543	0
NZ_CP035288.1	679719	680231	+	SE	NZ_CP035288.1:679719:680231	EQW00_03145	2753	0	2882	183	0	782	0	446	280	54	0
NZ_CP035288.1	680490	681689	+	SE	NZ_CP035288.1:680490:681689	EQW00_03150	0	0	0	0	0	0	0	0	0	0	0
NZ_CP035288.1	682087	682224	+	SE	NZ_CP035288.1:682087:682224	EQW00_RS12340	0	0	0	0	0	0	0	0	0	0	0
NZ_CP035288.1	682448	683209	-	SE	NZ_CP035288.1:682448:683209	EQW00_03155	2028	0	1131	101	5	11956	14	5525	4731	640	0
NZ_CP035288.1	683407	684996	+	SE	NZ_CP035288.1:683407:684996	EQW00_03160	3380	1	1842	129	0	1942	3	1169	658	40	0
NZ_CP035288.1	685101	685631	-	SE	NZ_CP035288.1:685101:685631	EQW00_03165	2427	0	1824	109	8	32340	35	14654	12670	1277	19
NZ_CP035288.1	685932	686567	+	SE	NZ_CP035288.1:685932:686567	EQW00_03170	1639	0	866	76	1	3578	3	1373	1131	169	4
NZ_CP035288.1	686585	686773	+	SE	NZ_CP035288.1:686585:686773	EQW00_03175	1968	0	809	96	2	3969	3	1624	1407	233	3
NZ_CP035288.1	687271	688470	+	SE	NZ_CP035288.1:687271:688470	EQW00_03180	0	0	0	0	0	0	0	0	0	0	0
NZ_CP035288.1	688649	688834	-	SE	NZ_CP035288.1:688649:688834	EQW00_03185	4525	0	1848	197	0	1828	4	976	747	94	0
NZ_CP035288.1	688831	689187	-	SE	NZ_CP035288.1:688831:689187	EQW00_03190	4659	0	1958	196	0	8514	13	4023	3658	321	0
NZ_CP035288.1	689586	690962	+	SE	NZ_CP035288.1:689586:690962	EQW00_03195	30056	10	15106	1699	8	23424	27	11740	8969	1764	0
NZ_CP035288.1	691085	691957	-	SE	NZ_CP035288.1:691085:691957	EQW00_03200	9830	3	5901	492	7	30395	29	14212	11908	1276	75
NZ_CP035288.1	691971	693395	-	SE	NZ_CP035288.1:691971:693395	EQW00_03205	36972	3	17315	1346	6	19347	13	9977	6497	912	133
NZ_CP035288.1	693408	694295	-	SE	NZ_CP035288.1:693408:694295	EQW00_03210	5089	1	2539	167	2	12812	15	5790	5102	350	1
NZ_CP035288.1	69388	70737	-	SE	NZ_CP035288.1:69388:70737	EQW00_00310	0	0	0	0	0	0	0	0	0	0	0
NZ_CP035288.1	694292	695344	-	SE	NZ_CP035288.1:694292:695344	EQW00_03215	3048	1	1803	87	7	15882	14	7250	5559	474	0
NZ_CP035288.1	695524	695859	-	SE	NZ_CP035288.1:695524:695859	EQW00_03220	689	1	182	18	0	690	0	315	339	16	0
NZ_CP035288.1	695911	696657	+	SE	NZ_CP035288.1:695911:696657	EQW00_03225	3403	0	1112	113	0	7555	11	3613	2209	359	0
NZ_CP035288.1	696836	697525	-	SE	NZ_CP035288.1:696836:697525	EQW00_03230	3609	1	1708	127	3	7857	9	3657	3172	465	0
NZ_CP035288.1	697954	698769	+	SE	NZ_CP035288.1:697954:698769	EQW00_03235	923	0	509	35	3	503	0	272	185	35	0
NZ_CP035288.1	698958	699908	+	SE	NZ_CP035288.1:698958:699908	EQW00_03240	6370	0	5515	277	0	875	0	363	271	69	0
NZ_CP035288.1	699928	701622	-	SE	NZ_CP035288.1:699928:701622	EQW00_03245	164	0	212	10	0	16	0	8	15	2	0
NZ_CP035288.1	702455	702730	+	SE	NZ_CP035288.1:702455:702730	EQW00_03255	413	0	406	34	1	2154	2	880	649	97	0
NZ_CP035288.1	702752	703528	+	SE	NZ_CP035288.1:702752:703528	EQW00_03260	4569	2	2879	175	2	8375	11	3952	3298	364	1
NZ_CP035288.1	703911	705035	+	SE	NZ_CP035288.1:703911:705035	EQW00_03265	8300	4	3927	345	3	11592	12	5473	4237	606	4
NZ_CP035288.1	705176	706129	-	SE	NZ_CP035288.1:705176:706129	EQW00_03270	17253	2	8225	964	0	5648	2	2612	2216	222	0
NZ_CP035288.1	706207	706524	-	SE	NZ_CP035288.1:706207:706524	EQW00_03275	1025	0	591	42	0	293	0	160	82	13	1
NZ_CP035288.1	706530	706856	-	SE	NZ_CP035288.1:706530:706856	EQW00_03280	1444	0	691	81	0	1042	0	495	342	68	0
NZ_CP035288.1	707009	707482	-	SE	NZ_CP035288.1:707009:707482	EQW00_03285	17020	2	7732	564	1	18274	21	8349	8042	627	2
NZ_CP035288.1	707804	708298	-	SE	NZ_CP035288.1:707804:708298	EQW00_03290	2363	0	1073	91	0	3768	4	1814	1680	226	0
NZ_CP035288.1	708680	709750	+	SE	NZ_CP035288.1:708680:709750	EQW00_03295	22879	4	12202	560	17	59244	55	26840	18565	1399	14
NZ_CP035288.1	70971	72764	-	SE	NZ_CP035288.1:70971:72764	EQW00_00315	0	0	0	0	0	0	0	0	0	0	0
NZ_CP035288.1	709815	711212	+	SE	NZ_CP035288.1:709815:711212	EQW00_03300	37764	3	18642	1037	2	24501	20	11595	8836	622	3
NZ_CP035288.1	711661	712434	-	SE	NZ_CP035288.1:711661:712434	EQW00_03305	123	0	118	3	0	1734	0	797	696	74	0
NZ_CP035288.1	713006	714979	+	SE	NZ_CP035288.1:713006:714979	EQW00_03310	1330	0	577	46	1	5570	3	2589	2357	175	0
NZ_CP035288.1	715018	715746	+	SE	NZ_CP035288.1:715018:715746	EQW00_03315	263	0	148	17	0	1006	0	487	508	41	0
NZ_CP035288.1	715782	716105	+	SE	NZ_CP035288.1:715782:716105	EQW00_03320	2838	0	1099	81	0	10337	7	4336	3846	503	0
NZ_CP035288.1	716510	716854	+	SE	NZ_CP035288.1:716510:716854	EQW00_03325	3864	1	2178	139	1	3588	5	1619	1221	126	2
NZ_CP035288.1	716959	717795	-	SE	NZ_CP035288.1:716959:717795	EQW00_03330	3443	5	2209	180	7	27426	29	11768	10161	1626	2
NZ_CP035288.1	717795	718409	-	SE	NZ_CP035288.1:717795:718409	EQW00_03335	3941	0	2192	207	1	7721	5	3361	2475	454	1
NZ_CP035288.1	718422	719111	-	SE	NZ_CP035288.1:718422:719111	EQW00_03340	4731	1	3026	255	0	4817	4	2447	2147	263	2
NZ_CP035288.1	719104	719556	-	SE	NZ_CP035288.1:719104:719556	EQW00_03345	1627	4	935	107	0	3878	6	2069	1483	238	3
NZ_CP035288.1	719570	721285	-	SE	NZ_CP035288.1:719570:721285	EQW00_03350	18807	1	10137	1157	5	14201	19	7488	5509	1074	1
NZ_CP035288.1	721288	721689	-	SE	NZ_CP035288.1:721288:721689	EQW00_03355	3450	0	2253	256	2	5153	9	3118	1940	374	1
NZ_CP035288.1	721703	722005	-	SE	NZ_CP035288.1:721703:722005	EQW00_03360	1792	0	1495	118	0	545	0	357	299	49	0
NZ_CP035288.1	722273	723175	+	SE	NZ_CP035288.1:722273:723175	EQW00_03365	1041	0	476	37	0	907	1	456	1010	42	0
NZ_CP035288.1	723608	724750	+	SE	NZ_CP035288.1:723608:724750	EQW00_03375	8216	1	3919	535	3	7331	7	3192	2563	611	0
NZ_CP035288.1	725069	726010	+	SE	NZ_CP035288.1:725069:726010	EQW00_03380	1771	0	865	104	0	2454	1	1051	1194	163	0
NZ_CP035288.1	726120	726668	+	SE	NZ_CP035288.1:726120:726668	EQW00_03385	2615	1	1045	132	1	2904	1	1192	1237	124	0
NZ_CP035288.1	726705	727460	+	SE	NZ_CP035288.1:726705:727460	EQW00_03390	1545	0	834	80	1	2382	2	1159	1156	184	1
NZ_CP035288.1	72764	73060	-	SE	NZ_CP035288.1:72764:73060	EQW00_00320	0	0	0	0	0	0	0	0	0	0	0
NZ_CP035288.1	728581	729366	+	SE	NZ_CP035288.1:728581:729366	EQW00_03405	2554	2	1801	300	0	3139	5	1627	1037	279	0
NZ_CP035288.1	729380	730051	+	SE	NZ_CP035288.1:729380:730051	EQW00_03410	1160	2	758	144	0	1185	0	527	519	131	0
NZ_CP035288.1	730052	730672	+	SE	NZ_CP035288.1:730052:730672	EQW00_03415	1209	0	844	143	0	970	0	390	212	84	1
NZ_CP035288.1	730748	731749	+	SE	NZ_CP035288.1:730748:731749	EQW00_03420	3405	0	1821	251	2	11085	6	4815	4423	869	5
NZ_CP035288.1	731770	732300	+	SE	NZ_CP035288.1:731770:732300	EQW00_03425	2281	0	1303	124	4	7434	9	3629	3109	457	0
NZ_CP035288.1	73232	74815	+	SE	NZ_CP035288.1:73232:74815	EQW00_00325	0	0	0	0	0	0	0	0	0	0	0
NZ_CP035288.1	732361	732849	-	SE	NZ_CP035288.1:732361:732849	EQW00_03430	3670	3	2075	213	2	18340	26	7783	6475	1226	0
NZ_CP035288.1	732911	734170	+	SE	NZ_CP035288.1:732911:734170	EQW00_03435	4074	0	2115	234	0	5222	2	2351	2317	396	5
NZ_CP035288.1	734167	734643	+	SE	NZ_CP035288.1:734167:734643	EQW00_03440	3258	0	1404	145	0	1671	0	857	609	131	0
NZ_CP035288.1	734644	735096	+	SE	NZ_CP035288.1:734644:735096	EQW00_03445	1995	0	1207	102	3	1381	0	578	371	85	0
NZ_CP035288.1	735093	735326	+	SE	NZ_CP035288.1:735093:735326	EQW00_03450	980	0	705	68	0	989	1	474	447	57	1
NZ_CP035288.1	735332	735937	+	SE	NZ_CP035288.1:735332:735937	EQW00_03455	3623	0	1890	190	1	3467	3	1787	1460	193	1
NZ_CP035288.1	735950	736972	+	SE	NZ_CP035288.1:735950:736972	EQW00_03460	4304	1	2035	185	1	3978	4	1922	1573	196	0
NZ_CP035288.1	737374	737724	+	SE	NZ_CP035288.1:737374:737724	EQW00_03465	1864	0	1153	111	4	3854	8	2012	1709	207	0
NZ_CP035288.1	738590	739783	-	SE	NZ_CP035288.1:738590:739783	EQW00_03480	3607	1	1902	94	3	10826	14	4397	3665	300	16
NZ_CP035288.1	739783	740223	-	SE	NZ_CP035288.1:739783:740223	EQW00_03485	568	1	377	12	0	597	1	315	527	13	0
NZ_CP035288.1	740386	741147	+	SE	NZ_CP035288.1:740386:741147	EQW00_03490	1660	0	1022	163	4	11038	6	5372	4524	1086	2
NZ_CP035288.1	741144	741395	-	SE	NZ_CP035288.1:741144:741395	EQW00_RS12505	461	0	217	39	1	2346	1	1035	1039	268	0
NZ_CP035288.1	741547	742797	+	SE	NZ_CP035288.1:741547:742797	EQW00_03495	46239	11	23965	2371	16	47828	37	22758	17310	2609	15
NZ_CP035288.1	742874	746029	+	SE	NZ_CP035288.1:742874:746029	EQW00_03500	38285	11	19527	1513	23	73323	61	33500	28144	3210	13
NZ_CP035288.1	746080	746397	-	SE	NZ_CP035288.1:746080:746397	EQW00_03505	675	0	278	18	0	352	0	132	124	7	0
NZ_CP035288.1	746689	746859	-	SE	NZ_CP035288.1:746689:746859	EQW00_03510	1045	0	489	41	4	2215	1	1186	622	145	0
NZ_CP035288.1	747001	747909	+	SE	NZ_CP035288.1:747001:747909	EQW00_03515	1912	0	869	87	0	2809	0	1335	1231	80	3
NZ_CP035288.1	748104	748895	-	SE	NZ_CP035288.1:748104:748895	EQW00_03520	16019	3	8811	755	5	19206	18	8693	7090	984	2
NZ_CP035288.1	74887	75819	+	SE	NZ_CP035288.1:74887:75819	EQW00_00330	0	0	0	0	0	0	0	0	0	0	0
NZ_CP035288.1	748923	749786	-	SE	NZ_CP035288.1:748923:749786	EQW00_03525	7682	2	4503	356	2	3157	2	1386	774	221	1
NZ_CP035288.1	750077	752212	+	SE	NZ_CP035288.1:750077:752212	EQW00_03530	6988	2	3592	346	2	13238	10	5856	5268	646	5
NZ_CP035288.1	752325	753659	+	SE	NZ_CP035288.1:752325:753659	EQW00_03535	32225	3	15066	848	2	12388	13	5984	4597	491	1
NZ_CP035288.1	753716	754114	-	SE	NZ_CP035288.1:753716:754114	EQW00_03540	13015	0	5671	609	0	980	0	532	486	106	0
NZ_CP035288.1	754470	754778	+	SE	NZ_CP035288.1:754470:754778	EQW00_03545	18520	2	22950	833	14	63967	63	35476	22488	2756	104
NZ_CP035288.1	754806	755468	+	SE	NZ_CP035288.1:754806:755468	EQW00_03550	166889	27	94319	5394	103	396989	379	186277	144431	13567	259
NZ_CP035288.1	755497	756120	+	SE	NZ_CP035288.1:755497:756120	EQW00_03555	141897	21	89451	4852	73	228174	211	108049	84559	8285	257
NZ_CP035288.1	756120	756395	+	SE	NZ_CP035288.1:756120:756395	EQW00_03560	50630	10	31140	1707	44	159908	141	74389	62715	5432	167
NZ_CP035288.1	756424	757257	+	SE	NZ_CP035288.1:756424:757257	EQW00_03565	130127	18	83908	4479	18	59470	72	29995	23722	2078	95
NZ_CP035288.1	757324	757602	+	SE	NZ_CP035288.1:757324:757602	EQW00_03570	29005	8	23967	993	5	28402	26	15027	11354	786	27
NZ_CP035288.1	757630	757983	+	SE	NZ_CP035288.1:757630:757983	EQW00_03575	37370	5	31716	1353	1	26700	26	14257	10035	917	76
NZ_CP035288.1	758007	758660	+	SE	NZ_CP035288.1:758007:758660	EQW00_03580	90095	17	51232	2779	24	108621	113	50755	42121	3645	41
NZ_CP035288.1	758663	759097	+	SE	NZ_CP035288.1:758663:759097	EQW00_03585	75978	29	42152	2507	13	46709	54	22365	18240	1462	36
NZ_CP035288.1	759087	759296	+	SE	NZ_CP035288.1:759087:759296	EQW00_03590	29688	14	21731	1039	5	11778	20	5491	4089	369	14
NZ_CP035288.1	759321	759584	+	SE	NZ_CP035288.1:759321:759584	EQW00_03595	43525	6	30087	1370	7	55073	55	26474	21695	1633	69
NZ_CP035288.1	759615	759983	+	SE	NZ_CP035288.1:759615:759983	EQW00_03600	89535	16	43946	2716	32	159234	167	77518	55344	5262	164
NZ_CP035288.1	760025	760342	+	SE	NZ_CP035288.1:760025:760342	EQW00_03605	42940	11	33525	1634	7	45156	34	23019	15008	1334	21
NZ_CP035288.1	760368	760907	+	SE	NZ_CP035288.1:760368:760907	EQW00_03610	73489	9	43184	2111	10	74543	55	34050	28259	2559	10
NZ_CP035288.1	760930	761115	+	SE	NZ_CP035288.1:760930:761115	EQW00_03615	58194	11	30708	1689	8	36186	30	18559	12433	1305	22
NZ_CP035288.1	761146	761544	+	SE	NZ_CP035288.1:761146:761544	EQW00_03620	43395	6	32662	1505	26	98294	64	50284	34011	3107	19
NZ_CP035288.1	761569	762105	+	SE	NZ_CP035288.1:761569:762105	EQW00_03625	62889	5	30680	1636	28	102589	94	50772	34483	3490	16
NZ_CP035288.1	762137	762499	+	SE	NZ_CP035288.1:762137:762499	EQW00_03630	43856	7	32207	1373	20	64682	72	33807	21384	2015	15
NZ_CP035288.1	76245	76622	+	SE	NZ_CP035288.1:76245:76622	EQW00_00335	0	0	0	0	0	0	0	0	0	0	0
NZ_CP035288.1	762519	763019	+	SE	NZ_CP035288.1:762519:763019	EQW00_03635	144200	22	71941	4237	51	197085	195	96210	78092	6685	44
NZ_CP035288.1	763036	763218	+	SE	NZ_CP035288.1:763036:763218	EQW00_03640	21024	3	15343	751	6	31039	36	14359	11643	880	6
NZ_CP035288.1	763235	763675	+	SE	NZ_CP035288.1:763235:763675	EQW00_03645	67067	15	38737	2074	7	57303	51	26464	18184	1808	36
NZ_CP035288.1	763675	764967	+	SE	NZ_CP035288.1:763675:764967	EQW00_03650	127647	23	77599	4208	29	101117	92	46720	34687	3309	70
NZ_CP035288.1	764985	765632	+	SE	NZ_CP035288.1:764985:765632	EQW00_03655	78335	21	41880	2301	29	118547	108	56544	45947	3737	51
NZ_CP035288.1	765820	766038	+	SE	NZ_CP035288.1:765820:766038	EQW00_03660	16824	3	9864	480	11	32680	45	15265	12737	1153	713
NZ_CP035288.1	766070	766183	+	SE	NZ_CP035288.1:766070:766183	EQW00_03665	7419	2	7222	254	5	18392	14	9656	7571	629	654
NZ_CP035288.1	766206	766571	+	SE	NZ_CP035288.1:766206:766571	EQW00_03670	81907	13	43743	2611	14	65464	63	33260	24477	2372	160
NZ_CP035288.1	766594	766983	+	SE	NZ_CP035288.1:766594:766983	EQW00_03675	48917	11	36418	1969	24	72105	51	32870	30088	2693	170
NZ_CP035288.1	767060	768004	+	SE	NZ_CP035288.1:767060:768004	EQW00_03680	107160	16	59519	3562	74	340965	279	148309	117508	11062	433
NZ_CP035288.1	768021	768389	+	SE	NZ_CP035288.1:768021:768389	EQW00_03685	56170	14	27571	1826	69	249953	209	112693	95225	8436	214
NZ_CP035288.1	768720	769529	+	SE	NZ_CP035288.1:768720:769529	EQW00_03690	2511	0	1321	91	1	2277	0	1036	1093	124	9
NZ_CP035288.1	769526	770386	+	SE	NZ_CP035288.1:769526:770386	EQW00_03695	2377	3	1461	110	2	6248	3	2932	1989	367	6
NZ_CP035288.1	770376	771182	+	SE	NZ_CP035288.1:770376:771182	EQW00_03700	3285	0	1597	122	1	4609	3	2175	1907	229	0
NZ_CP035288.1	77091	77588	+	SE	NZ_CP035288.1:77091:77588	EQW00_00340	0	0	0	0	0	0	0	0	0	0	0
NZ_CP035288.1	771186	771989	+	SE	NZ_CP035288.1:771186:771989	EQW00_03705	7676	0	3462	345	4	9402	12	4438	3099	382	4
NZ_CP035288.1	772250	772687	+	SE	NZ_CP035288.1:772250:772687	EQW00_03710	70341	13	37420	1826	24	96406	81	45159	36214	2865	23
[truncated: 2,879 more rows]

## Sheet: TableS6(B)-refdb-CPMs
Supplemental Table S6 (B) Counts per million (CPM) of bulk RNA-seq reads mapped to reference genomes.
chromosome	start	end	strand	species	cds_location	CDSid	S1:SE(100ng)	S2:SA(100ng)	S3:SE+SA 50:50mix(100ng)	S4:SE+SA 50:50co(100ng)	S5:Ecoli(100ng)	S6:SE(10ng)	S7:SA(10ng)	S8:SE+SA 50:50mix(10ng)	S9:SE+SA 50:50mix(1ng)	S10:SE+SA 50:50co(10ng)	S11:Ecoli(10ng)
NC_003923.1_cds_WP_000387809.1_2020	0	1293	+	SA	NC_003923.1_cds_WP_000387809.1_2020:0:1293	agr_NC_003923.1_cds_WP_000387809.1_2020	0	0	0	0	0	0	0	0.0240788	0	0	0
NC_003923.1_cds_WP_000688492.1_2021	0	717	+	SA	NC_003923.1_cds_WP_000688492.1_2021:0:717	agr_NC_003923.1_cds_WP_000688492.1_2021	0	0	0	0	0	0	0	0	0	0	0
NC_003923.1_cds_WP_000735197.1_2019	0	141	+	SA	NC_003923.1_cds_WP_000735197.1_2019:0:141	agr_NC_003923.1_cds_WP_000735197.1_2019	0	0	0	0	0	0	0	0	0	0	0
NC_003923.1_cds_WP_001105705.1_2018	0	564	+	SA	NC_003923.1_cds_WP_001105705.1_2018:0:564	agr_NC_003923.1_cds_WP_001105705.1_2018	0	0	0	0	0	0	0	0	0	0	0
NC_009641.1_cds_WP_000688492.1_2138	0	717	+	SA	NC_009641.1_cds_WP_000688492.1_2138:0:717	agr_NC_009641.1_cds_WP_000688492.1_2138	0	0	0	0	0	0	0	0	0	0	0
NC_009641.1_cds_WP_001093929.1_2136	0	141	+	SA	NC_009641.1_cds_WP_001093929.1_2136:0:141	agr_NC_009641.1_cds_WP_001093929.1_2136	0	0	0	0	0	0	0	0	0	0	0
NC_009641.1_cds_WP_001105707.1_2135	0	570	+	SA	NC_009641.1_cds_WP_001105707.1_2135:0:570	agr_NC_009641.1_cds_WP_001105707.1_2135	0	0	0	0	0	0	0	0	0	0	0
NC_009641.1_cds_WP_001554031.1_2137	0	1293	+	SA	NC_009641.1_cds_WP_001554031.1_2137:0:1293	agr_NC_009641.1_cds_WP_001554031.1_2137	0	0	0	0	0	0	0	0	0	0	0
NZ_AKGI01000026.1_cds_WP_001829999.1_1790	0	717	+	SE	NZ_AKGI01000026.1_cds_WP_001829999.1_1790:0:717	agr_NZ_AKGI01000026.1_cds_WP_001829999.1_1790	0	0	0	0	0	0	0	0	0	0	0
NZ_AKGI01000026.1_cds_WP_001830005.1_1793	0	585	+	SE	NZ_AKGI01000026.1_cds_WP_001830005.1_1793:0:585	agr_NZ_AKGI01000026.1_cds_WP_001830005.1_1793	176.818	0	63.1849	1.81534	216.892	250.21	0.375949	115.193	116.689	4.40004	26.0741
NZ_AKGI01000026.1_cds_WP_001830021.1_1792	0	141	+	SE	NZ_AKGI01000026.1_cds_WP_001830021.1_1792:0:141	agr_NZ_AKGI01000026.1_cds_WP_001830021.1_1792	0.434277	0	0.0821651	0	0	3.326	0	1.66144	1.72918	0.0500005	0
NZ_AKGI01000026.1_cds_WP_002494081.1_1791	0	1290	+	SE	NZ_AKGI01000026.1_cds_WP_002494081.1_1791:0:1290	agr_NZ_AKGI01000026.1_cds_WP_002494081.1_1791	77.1009	0	24.4578	0.689829	43.3783	125.58	0.175443	56.3444	57.7115	1.75002	6.51852
NZ_AKGN01000018.1_cds_WP_002447513.1_116	0	141	+	SE	NZ_AKGN01000018.1_cds_WP_002447513.1_116:0:141	agr_NZ_AKGN01000018.1_cds_WP_002447513.1_116	0	0	0	0	0	0	0	0	0	0	0
NZ_AKGN01000018.1_cds_WP_002447514.1_117	0	1290	+	SE	NZ_AKGN01000018.1_cds_WP_002447514.1_117:0:1290	agr_NZ_AKGN01000018.1_cds_WP_002447514.1_117	0	0	0	0	0	0	0	0	0	0	0
NZ_AKGN01000018.1_cds_WP_002447515.1_118	0	717	+	SE	NZ_AKGN01000018.1_cds_WP_002447515.1_118:0:717	agr_NZ_AKGN01000018.1_cds_WP_002447515.1_118	0	0	0	0	0	0	0	0	0	0	0
NZ_AKGN01000018.1_cds_WP_002495668.1_115	0	564	+	SE	NZ_AKGN01000018.1_cds_WP_002495668.1_115:0:564	agr_NZ_AKGN01000018.1_cds_WP_002495668.1_115	0	0	0	0	0	0.0237571	0	0.144473	0	0	0
NZ_AKGT01000048.1_cds_WP_001829999.1_1591	0	717	+	SE	NZ_AKGT01000048.1_cds_WP_001829999.1_1591:0:717	agr_NZ_AKGT01000048.1_cds_WP_001829999.1_1591	0	0	0	0	0	0	0	0	0	0	0
NZ_AKGT01000048.1_cds_WP_002468352.1_1593	0	141	+	SE	NZ_AKGT01000048.1_cds_WP_002468352.1_1593:0:141	agr_NZ_AKGT01000048.1_cds_WP_002468352.1_1593	0	0	0	0	0	0	0	0	0	0	0
NZ_AKGT01000048.1_cds_WP_002491536.1_1594	0	564	+	SE	NZ_AKGT01000048.1_cds_WP_002491536.1_1594:0:564	agr_NZ_AKGT01000048.1_cds_WP_002491536.1_1594	0	0	0	0	0	0	0	0	0	0	0
NZ_AKGT01000048.1_cds_WP_002499510.1_1592	0	1290	+	SE	NZ_AKGT01000048.1_cds_WP_002499510.1_1592:0:1290	agr_NZ_AKGT01000048.1_cds_WP_002499510.1_1592	0	0	0	0	0	0	0	0	0	0	0
NZ_CP007454.1_cds_WP_000447888.1_1775	0	1284	+	SA	NZ_CP007454.1_cds_WP_000447888.1_1775:0:1284	agr_NZ_CP007454.1_cds_WP_000447888.1_1775	0	0	0	0	0	0	0	0	0	0	0
NZ_CP007454.1_cds_WP_000688492.1_1774	0	717	+	SA	NZ_CP007454.1_cds_WP_000688492.1_1774:0:717	agr_NZ_CP007454.1_cds_WP_000688492.1_1774	0	0	0	0	0	0	0	0	0	0	0
NZ_CP007454.1_cds_WP_001094921.1_1776	0	144	+	SA	NZ_CP007454.1_cds_WP_001094921.1_1776:0:144	agr_NZ_CP007454.1_cds_WP_001094921.1_1776	0	0	0	0	0	0	0	0	0	0	0
NZ_CP007454.1_cds_WP_001105696.1_1777	0	564	+	SA	NZ_CP007454.1_cds_WP_001105696.1_1777:0:564	agr_NZ_CP007454.1_cds_WP_001105696.1_1777	0	0	0	0	0	0	0	0	0	0	0
NZ_CP013137.1_cds_WP_001094303.1_1571	0	141	+	SA	NZ_CP013137.1_cds_WP_001094303.1_1571:0:141	agr_NZ_CP013137.1_cds_WP_001094303.1_1571	0	0	0	0	0	0	0	0	0	0	0
NZ_CP013137.1_cds_WP_001105716.1_1570	0	564	+	SA	NZ_CP013137.1_cds_WP_001105716.1_1570:0:564	agr_NZ_CP013137.1_cds_WP_001105716.1_1570	0	0	0	0	0	0	0.0250633	0	0	0	0
NZ_CP013137.1_cds_WP_001807128.1_1572	0	1293	+	SA	NZ_CP013137.1_cds_WP_001807128.1_1572:0:1293	agr_NZ_CP013137.1_cds_WP_001807128.1_1572	0	0	0	0	0	0	0	0	0	0	0
NZ_CP013137.1_cds_WP_058008169.1_1573	0	717	+	SA	NZ_CP013137.1_cds_WP_058008169.1_1573:0:717	agr_NZ_CP013137.1_cds_WP_058008169.1_1573	0	0	0	0	0	0	0	0	0	0	0
NZ_CP035288.1	0	1355	+	SE	NZ_CP035288.1:0:1355	EQW00_00005	446.036	0.112346	237.046	29.1181	433.783	1044.93	1.35342	494.314	516.069	64.3756	808.297
NZ_CP035288.1	1000001	1000465	-	SE	NZ_CP035288.1:1000001:1000465	EQW00_04890	631.138	0.224691	383.601	36.452	824.188	1304.22	1.30329	680.612	627.971	68.3007	71.7037
NZ_CP035288.1	1000606	1000821	+	SE	NZ_CP035288.1:1000606:1000821	EQW00_04895	35.143	0	13.5846	1.56119	0	103.296	0.125316	52.2269	49.9302	8.12508	0
NZ_CP035288.1	1000823	1002064	+	SE	NZ_CP035288.1:1000823:1002064	EQW00_04900	609.925	0.337037	236.69	39.1024	130.135	744.762	0.476202	361.64	364.117	57.3256	39.1111
NZ_CP035288.1	1002144	1002674	+	SE	NZ_CP035288.1:1002144:1002674	EQW00_04905	404.045	0.0374486	179.832	22.3287	347.026	1019.28	1.02759	470.982	478.984	65.7256	13.037
NZ_CP035288.1	1002811	1003950	-	SE	NZ_CP035288.1:1002811:1003950	EQW00_04910	322.133	0	124.507	11.1462	86.7566	287.818	0.200506	127.907	148.802	11.4501	26.0741
NZ_CP035288.1	1004112	1004273	+	SE	NZ_CP035288.1:1004112:1004273	EQW00_04915	19.3086	0	8.81905	0.689829	0	16.0836	0.0250633	9.12587	9.01646	0.625006	0
NZ_CP035288.1	1004631	1005149	+	SE	NZ_CP035288.1:1004631:1005149	EQW00_04925	4694.9	0.674074	1884.35	200.341	737.431	1740.49	1.92987	882.44	751.762	80.1008	554.074
NZ_CP035288.1	100490	102184	-	SE	NZ_CP035288.1:100490:102184	EQW00_00480	0	0	0	0	0	0	0	0	0	0	0
NZ_CP035288.1	1005470	1006279	+	SE	NZ_CP035288.1:1005470:1006279	EQW00_04930	71.2548	0	47.957	3.08608	130.135	75.714	0.125316	44.2087	28.2227	2.80003	0
NZ_CP035288.1	1006557	1007360	+	SE	NZ_CP035288.1:1006557:1007360	EQW00_04935	57.2577	0	22.7871	1.52489	86.7566	245.577	0.476202	124.439	99.7059	12.4251	13.037
NZ_CP035288.1	1007353	1007667	+	SE	NZ_CP035288.1:1007353:1007667	EQW00_04940	74.9963	0	27.1692	3.70329	43.3783	83.8627	0.15038	46.0868	29.5196	4.37504	0
NZ_CP035288.1	1007683	1009200	+	SE	NZ_CP035288.1:1007683:1009200	EQW00_04945	217.205	0.0748971	97.1191	12.5622	390.405	633.365	0.651645	271.657	261.045	36.4754	13.037
NZ_CP035288.1	1009209	1010039	+	SE	NZ_CP035288.1:1009209:1010039	EQW00_04950	63.1372	0	25.5807	4.10267	216.892	154.825	0.0501265	66.6742	79.4807	8.32508	91.2593
NZ_CP035288.1	1010225	1011199	-	SE	NZ_CP035288.1:1010225:1011199	EQW00_04955	137.332	0	64.1709	8.5321	86.7566	189.392	0.275696	82.3014	98.5634	12.1501	0
NZ_CP035288.1	1011380	1012423	+	SE	NZ_CP035288.1:1011380:1012423	EQW00_04960	55.9883	0.0374486	30.4558	3.26761	43.3783	52.1944	0.0501265	23.4768	30.6621	2.30002	6.51852
NZ_CP035288.1	1012530	1013072	+	SE	NZ_CP035288.1:1012530:1013072	EQW00_04965	91.8997	0.0748971	49.4086	3.66699	0	43.1905	0	21.6468	27.9448	2.65003	0
NZ_CP035288.1	1013314	1015050	+	SE	NZ_CP035288.1:1013314:1015050	EQW00_04970	229.699	0.112346	97.0917	9.18562	43.3783	299.72	0.250633	134.841	143.553	14.9501	1538.37
NZ_CP035288.1	1015210	1016304	-	SE	NZ_CP035288.1:1015210:1016304	EQW00_04975	168.6	0.187243	76.3861	11.2914	173.513	645.149	0.526329	282.854	355.1	46.0505	45.6297
NZ_CP035288.1	1016611	1017900	-	SE	NZ_CP035288.1:1016611:1017900	EQW00_04980	474.397	0.0748971	205.659	29.9531	86.7566	322.194	0.275696	153.406	169.861	22.4752	13.037
NZ_CP035288.1	1017981	1018439	+	SE	NZ_CP035288.1:1017981:1018439	EQW00_04985	63.5381	0.112346	23.9374	3.99375	0	121.684	0.100253	54.7793	59.2245	8.07508	0
NZ_CP035288.1	1018442	1019392	+	SE	NZ_CP035288.1:1018442:1019392	EQW00_04990	235.979	0.149794	88.2727	14.5227	130.135	221.369	0.200506	98.5305	95.7535	13.7251	0
NZ_CP035288.1	1019488	1019940	+	SE	NZ_CP035288.1:1019488:1019940	EQW00_04995	400.37	0.0748971	198.73	17.8993	260.27	846.989	0.802024	391.233	442.517	33.5003	6.51852
NZ_CP035288.1	102605	104026	+	SE	NZ_CP035288.1:102605:104026	EQW00_00485	0	0	0	0	0	0	0	0	0	0	0
NZ_CP035288.1	1028446	1029294	+	SE	NZ_CP035288.1:1028446:1029294	EQW00_05145	192.652	0	70.4154	1.81534	0	170.719	0.100253	85.2871	90.0719	1.97502	0
NZ_CP035288.1	1029520	1030578	+	SE	NZ_CP035288.1:1029520:1030578	EQW00_05150	440.858	0.224691	162.166	20.6223	86.7566	213.41	0.0751898	99.0361	93.9008	12.3751	6.51852
NZ_CP035288.1	1030817	1032274	+	SE	NZ_CP035288.1:1030817:1032274	EQW00_05155	28.6289	0	9.58592	1.45227	0	11.8786	0	6.54944	2.16148	0.700007	0
NZ_CP035288.1	1032267	1032989	+	SE	NZ_CP035288.1:1032267:1032989	EQW00_05160	30.1655	0	12.626	1.77903	0	35.1843	0.0250633	19.2871	21.059	3.55003	0
NZ_CP035288.1	1033504	1033641	+	SE	NZ_CP035288.1:1033504:1033641	EQW00_RS12360	0.100218	0	0.0821651	0.0363068	0	0.190057	0	0.0240788	0.0308783	0	0
NZ_CP035288.1	1033851	1034981	+	SE	NZ_CP035288.1:1033851:1034981	EQW00_05165	275.766	0.149794	107.061	10.0933	86.7566	247.169	0.15038	110.016	138.211	9.8751	0
NZ_CP035288.1	1034978	1035448	+	SE	NZ_CP035288.1:1034978:1035448	EQW00_05170	114.515	0	58.9397	6.82568	86.7566	191.482	0.175443	83.0478	78.8631	7.60007	0
NZ_CP035288.1	1035606	1036205	+	SE	NZ_CP035288.1:1035606:1036205	EQW00_05175	2160.96	0.299588	953.827	97.2296	737.431	1887.1	2.15544	962.743	862.029	96.851	91.2593
NZ_CP035288.1	1036229	1036408	+	SE	NZ_CP035288.1:1036229:1036408	EQW00_05180	749.428	0	414.112	37.3597	216.892	394.843	0.275696	205.802	177.982	18.7252	45.6297
NZ_CP035288.1	1036564	1036968	+	SE	NZ_CP035288.1:1036564:1036968	EQW00_05185	96.5431	0	29.059	3.37653	0	52.7646	0	22.6341	27.6669	2.20002	0
NZ_CP035288.1	1037153	1038538	+	SE	NZ_CP035288.1:1037153:1038538	EQW00_05190	247.638	0	109.718	15.3215	216.892	323.121	0.350886	165.783	182.738	34.8503	6.51852
NZ_CP035288.1	1038899	1039723	-	SE	NZ_CP035288.1:1038899:1039723	EQW00_05195	169.234	0.0374486	95.6949	8.74994	520.54	1188.05	0.877214	508.593	536.078	64.6756	176
NZ_CP035288.1	1039882	1041015	+	SE	NZ_CP035288.1:1039882:1041015	EQW00_05200	31.9361	0	15.1731	1.23443	43.3783	109.259	0.125316	46.6888	54.4075	3.00003	6.51852
NZ_CP035288.1	1041008	1041631	+	SE	NZ_CP035288.1:1041008:1041631	EQW00_05205	31.1009	0	14.598	1.41597	86.7566	88.5428	0.200506	40.3802	43.2296	3.15003	6.51852
NZ_CP035288.1	1041902	1042366	+	SE	NZ_CP035288.1:1041902:1042366	EQW00_05210	141.808	0.0374486	59.3232	3.01346	86.7566	151.048	0.0751898	67.7818	61.9109	2.37502	6.51852
NZ_CP035288.1	104254	104916	+	SE	NZ_CP035288.1:104254:104916	EQW00_00490	0	0	0	0	0	0	0	0	0	0	0
NZ_CP035288.1	1042548	1043678	+	SE	NZ_CP035288.1:1042548:1043678	EQW00_05215	47.7037	0	21.4177	0.90767	0	97.428	0.0751898	46.8333	35.4174	2.42502	0
NZ_CP035288.1	1043751	1044095	+	SE	NZ_CP035288.1:1043751:1044095	EQW00_05220	216.136	0	108.458	13.6877	43.3783	164.851	0.125316	79.0267	86.2121	11.5251	6.51852
NZ_CP035288.1	1044366	1045562	+	SE	NZ_CP035288.1:1044366:1045562	EQW00_05225	334.928	0.0748971	168.74	16.9553	433.783	401.757	0.200506	198.939	197.405	22.9252	0
NZ_CP035288.1	1045552	1048491	+	SE	NZ_CP035288.1:1045552:1048491	EQW00_05230	928.785	0.299588	414.988	54.4965	954.323	2082.64	1.60405	993.805	1003.3	132.801	84.7408
NZ_CP035288.1	1048488	1049429	+	SE	NZ_CP035288.1:1048488:1049429	EQW00_05235	775.084	0.0374486	297.191	38.8846	303.648	621.581	0.676708	289.62	320.516	39.1004	26.0741
NZ_CP035288.1	1049601	1049705	+	SE	NZ_CP035288.1:1049601:1049705	EQW00_05240	115.985	0	34.1259	3.08608	0	0.783985	0	0.361182	0.0617565	0	0
NZ_CP035288.1	1049855	1050832	-	SE	NZ_CP035288.1:1049855:1050832	EQW00_05245	462.973	0.0748971	212.506	32.3857	303.648	830.122	1.25316	428.964	424.669	70.0757	32.5926
NZ_CP035288.1	1051035	1051595	-	SE	NZ_CP035288.1:1051035:1051595	EQW00_05250	79.4059	0	28.5934	2.90454	43.3783	119.783	0.0751898	54.6107	68.4263	4.00004	0
NZ_CP035288.1	1051761	1052132	-	SE	NZ_CP035288.1:1051761:1052132	EQW00_05255	433.876	0.0374486	189.363	31.6958	216.892	628.376	0.576455	309.87	332.343	44.1754	130.37
NZ_CP035288.1	1052209	1052634	-	SE	NZ_CP035288.1:1052209:1052634	EQW00_05260	149.993	0	60.1174	8.74994	216.892	266.935	0.350886	142.908	133.271	21.7252	13.037
NZ_CP035288.1	1052764	1053504	+	SE	NZ_CP035288.1:1052764:1053504	EQW00_05265	162.453	0.0374486	71.7301	8.67733	216.892	195.616	0.275696	93.4017	112.798	15.4502	0
NZ_CP035288.1	1053497	1054720	+	SE	NZ_CP035288.1:1053497:1054720	EQW00_05270	244.164	0.0374486	104.897	12.9252	390.405	487.615	0.526329	216.926	225.504	29.5003	58.6667
NZ_CP035288.1	105424	106098	-	SE	NZ_CP035288.1:105424:106098	EQW00_00495	0	0	0	0	0	0	0	0	0	0	0
NZ_CP035288.1	1054779	1055396	+	SE	NZ_CP035288.1:1054779:1055396	EQW00_05275	142.109	0	60.4187	8.78625	86.7566	87.9489	0.125316	43.8475	40.9446	5.02505	6.51852
NZ_CP035288.1	1055958	1056461	-	SE	NZ_CP035288.1:1055958:1056461	EQW00_05280	298.783	0.112346	132.669	20.005	607.296	1033.84	0.576455	460.628	507.793	69.3257	475.852
NZ_CP035288.1	1056754	1057815	+	SE	NZ_CP035288.1:1056754:1057815	EQW00_05285	164.023	0	89.8886	11.6182	43.3783	313.76	0.576455	133.373	140.867	16.6002	0
NZ_CP035288.1	1057892	1058815	+	SE	NZ_CP035288.1:1057892:1058815	EQW00_05290	267.515	0.0374486	107.198	13.1431	130.135	481.486	0.350886	226.485	219.761	25.1502	97.7778
NZ_CP035288.1	1058959	1060356	+	SE	NZ_CP035288.1:1058959:1060356	EQW00_05295	123.903	0	58.6658	7.87858	43.3783	161.691	0.15038	74.3313	64.3194	11.9251	6.51852
NZ_CP035288.1	1060492	1061046	+	SE	NZ_CP035288.1:1060492:1061046	EQW00_05300	67.9142	0	30.8941	3.23131	43.3783	29.7677	0.0250633	16.8311	10.2825	2.82503	0
NZ_CP035288.1	1062311	1062805	-	SE	NZ_CP035288.1:1062311:1062805	EQW00_05350	0	0	0	0	0	0	0	0	0	0	0
NZ_CP035288.1	1062964	1063176	+	SE	NZ_CP035288.1:1062964:1063176	EQW00_05355	0	0	0	0	0	0	0	0	0	0	0
NZ_CP035288.1	1063556	1064290	-	SE	NZ_CP035288.1:1063556:1064290	EQW00_05360	0	0	0	0.0363068	0	0	0	0	0	0	0
NZ_CP035288.1	106381	107727	+	SE	NZ_CP035288.1:106381:107727	EQW00_00500	0	0	0	0	0	0	0	0	0	0	0
NZ_CP035288.1	1064817	1065104	-	SE	NZ_CP035288.1:1064817:1065104	EQW00_05375	2.10457	0	0.958592	0	0	7.45974	0	4.50274	5.15667	0.150001	0
NZ_CP035288.1	1065266	1065931	-	SE	NZ_CP035288.1:1065266:1065931	EQW00_05380	6.34712	0	3.5331	0.363068	0	12.2112	0	6.1401	7.37991	0.400004	0
NZ_CP035288.1	1067182	1068606	+	SE	NZ_CP035288.1:1067182:1068606	EQW00_05395	65.2752	0.0748971	32.8112	4.06636	86.7566	167.939	0.100253	76.5225	82.939	6.80007	0
NZ_CP035288.1	1068596	1069597	+	SE	NZ_CP035288.1:1068596:1069597	EQW00_05400	86.1873	0	35.6322	4.39312	43.3783	81.8908	0.15038	38.9354	31.8355	4.50004	0
NZ_CP035288.1	1069594	1069842	-	SE	NZ_CP035288.1:1069594:1069842	EQW00_05405	72.9919	0	33.6603	5.3371	43.3783	46.3026	0	29.7614	17.1683	2.15002	0
NZ_CP035288.1	1069913	1070380	+	SE	NZ_CP035288.1:1069913:1070380	EQW00_05410	37.3812	0	23.1158	2.25102	0	22.3317	0.0501265	12.7858	14.7289	0.850008	0
NZ_CP035288.1	1070367	1071152	+	SE	NZ_CP035288.1:1070367:1071152	EQW00_05415	45.4321	0	21.6094	1.96057	0	37.3937	0.0250633	14.977	18.3726	2.45002	0
NZ_CP035288.1	1071383	1072975	-	SE	NZ_CP035288.1:1071383:1072975	EQW00_05420	130.717	0	47.8201	7.37028	130.135	95.5037	0.15038	43.7512	52.5857	5.67506	65.1852
NZ_CP035288.1	1073345	1074544	+	SE	NZ_CP035288.1:1073345:1074544	EQW00_05425	846.807	0.299588	403.293	38.2311	737.431	1950.1	2.20557	953.208	862.461	104.401	208.593
NZ_CP035288.1	1074647	1075555	+	SE	NZ_CP035288.1:1074647:1075555	EQW00_05430	602.843	0.449383	271.199	27.8836	694.053	1792.33	1.55392	795.757	855.791	76.5758	39.1111
NZ_CP035288.1	1075736	1076572	+	SE	NZ_CP035288.1:1075736:1076572	EQW00_05435	494.274	0.26214	230.473	24.4345	43.3783	791.255	0.551392	368.622	409.847	41.0754	13.037
NZ_CP035288.1	1076875	1077012	+	SE	NZ_CP035288.1:1076875:1077012	EQW00_RS12365	0	0	0	0	0	0	0	0	0	0	0
NZ_CP035288.1	1077242	1078441	-	SE	NZ_CP035288.1:1077242:1078441	EQW00_05440	0	0	0	0	0	0	0	0	0	0	0
NZ_CP035288.1	1078899	1079252	-	SE	NZ_CP035288.1:1078899:1079252	EQW00_05445	307.067	0.0374486	99.9401	14.3049	0	242.37	0.200506	107.993	107.487	10.5501	6.51852
NZ_CP035288.1	1079249	1079614	-	SE	NZ_CP035288.1:1079249:1079614	EQW00_05450	66.8452	0.0374486	27.5527	3.12238	0	74.2648	0.0501265	32.4101	36.0658	2.90003	0
NZ_CP035288.1	1079653	1079961	-	SE	NZ_CP035288.1:1079653:1079961	EQW00_05455	23.7182	0	9.6407	1.19812	0	40.5534	0.0250633	15.0493	18.2182	1.20001	6.51852
NZ_CP035288.1	1080238	1080951	+	SE	NZ_CP035288.1:1080238:1080951	EQW00_05460	573.279	0.112346	268.789	41.5713	86.7566	406.817	0.501265	191.74	188.944	31.4503	104.296
NZ_CP035288.1	108027	108434	+	SE	NZ_CP035288.1:108027:108434	EQW00_00505	0	0	0	0	0	0	0	0	0	0	0
NZ_CP035288.1	1081091	1081534	+	SE	NZ_CP035288.1:1081091:1081534	EQW00_05465	6.1801	0	2.79361	0.544602	0	6.69951	0	3.56366	3.30398	0.275003	0
NZ_CP035288.1	1081521	1081964	-	SE	NZ_CP035288.1:1081521:1081964	EQW00_05470	2.37182	0	0.985981	0.181534	0	8.12494	0.0250633	4.0934	1.94533	0.475005	0
NZ_CP035288.1	1081970	1082449	-	SE	NZ_CP035288.1:1081970:1082449	EQW00_05475	4.14233	0	1.97196	0.0726136	43.3783	14.183	0.0250633	6.26049	4.60086	0.800008	0
NZ_CP035288.1	1082657	1082872	+	SE	NZ_CP035288.1:1082657:1082872	EQW00_05485	15.1663	0	6.68276	0.544602	0	45.1861	0.125316	23.0916	21.8001	1.72502	0
NZ_CP035288.1	1083250	1084101	+	SE	NZ_CP035288.1:1083250:1084101	EQW00_05490	534.929	0.112346	247.673	29.0817	260.27	330.842	0.576455	165.566	153.033	15.5752	39.1111
NZ_CP035288.1	1084449	1085933	+	SE	NZ_CP035288.1:1084449:1085933	EQW00_05495	421.95	0.0748971	172.93	16.447	260.27	677.078	0.852151	303.441	367.606	36.9254	117.333
NZ_CP035288.1	108451	108804	+	SE	NZ_CP035288.1:108451:108804	EQW00_00510	0	0	0	0	0	0	0	0	0	0	0
NZ_CP035288.1	1086370	1087413	+	SE	NZ_CP035288.1:1086370:1087413	EQW00_05500	410.993	0.149794	176.491	21.4936	173.513	587.609	0.551392	249.095	282.197	32.5253	19.5556
NZ_CP035288.1	1087420	1088052	+	SE	NZ_CP035288.1:1087420:1088052	EQW00_05505	161.584	0.0748971	74.0033	7.91488	86.7566	242.727	0.200506	102.672	115.639	11.6501	26.0741
NZ_CP035288.1	108801	109481	+	SE	NZ_CP035288.1:108801:109481	EQW00_00515	0	0	0	0	0	0	0	0	0	0	0
NZ_CP035288.1	1088065	1089246	+	SE	NZ_CP035288.1:1088065:1089246	EQW00_05510	667.417	0.0748971	250.631	29.1544	86.7566	231.656	0.275696	114.976	100.571	12.1001	0
NZ_CP035288.1	1089259	1089720	+	SE	NZ_CP035288.1:1089259:1089720	EQW00_05515	178.956	0	77.2078	9.22193	130.135	27.7958	0	13.8453	15.3465	1.10001	0
NZ_CP035288.1	1089977	1090978	-	SE	NZ_CP035288.1:1089977:1090978	EQW00_05520	13.7966	0	6.76492	0.762443	0	31.8346	0	14.977	20.7193	1.67502	0
NZ_CP035288.1	1091221	1092048	+	SE	NZ_CP035288.1:1091221:1092048	EQW00_05525	49.1067	0	30.0998	3.59437	0	25.3251	0	14.1824	7.31815	1.02501	19.5556
NZ_CP035288.1	1092538	1092939	+	SE	NZ_CP035288.1:1092538:1092939	EQW00_05530	113.413	0.0374486	33.6055	4.53835	0	82.2234	0.0751898	33.1324	45.3911	4.72505	0
NZ_CP035288.1	1093176	1093739	-	SE	NZ_CP035288.1:1093176:1093739	EQW00_05535	213.163	0.0374486	70.6619	9.18562	43.3783	254.914	0.275696	109.92	128.114	15.3752	0
NZ_CP035288.1	1093736	1094689	-	SE	NZ_CP035288.1:1093736:1094689	EQW00_05540	410.96	0.0748971	190.952	20.3681	43.3783	152.616	0.15038	69.9249	70.3098	8.75009	13.037
NZ_CP035288.1	1094796	1096010	+	SE	NZ_CP035288.1:1094796:1096010	EQW00_05545	486.123	0.0748971	192.951	16.6648	130.135	116.624	0.125316	54.3218	58.9775	3.65004	0
NZ_CP035288.1	1096299	1098716	+	SE	NZ_CP035288.1:1096299:1098716	EQW00_05550	1450.75	0.26214	721.93	77.1156	130.135	812.684	0.776961	383.118	355.069	44.4254	0
NZ_CP035288.1	1098742	1099053	+	SE	NZ_CP035288.1:1098742:1099053	EQW00_05555	68.4487	0	36.1526	4.17528	0	45.1861	0	24.1751	20.3797	1.62502	0
NZ_CP035288.1	1099458	1110536	+	SE	NZ_CP035288.1:1099458:1110536	EQW00_05560	873.331	0.0748971	418.193	32.3857	737.431	1788.08	2.15544	890.266	859.342	80.9258	117.333
NZ_CP035288.1	110012	111655	+	SE	NZ_CP035288.1:110012:111655	EQW00_00525	0	0	0	0	0	0	0	0	0	0	0
NZ_CP035288.1	1110908	1112170	-	SE	NZ_CP035288.1:1110908:1112170	EQW00_05565	133.523	0.0374486	47.7927	6.13585	173.513	120.948	0.15038	62.5567	59.6568	3.30003	6.51852
NZ_CP035288.1	1112443	1114104	+	SE	NZ_CP035288.1:1112443:1114104	EQW00_05570	506.367	0.224691	177.942	22.5102	43.3783	303.355	0.225569	143.726	142.287	14.6001	0
NZ_CP035288.1	1114101	1114793	+	SE	NZ_CP035288.1:1114101:1114793	EQW00_05575	421.048	0.0748971	159.975	19.4968	86.7566	191.102	0.0751898	102.744	98.2238	9.15009	0
NZ_CP035288.1	1114811	1115239	+	SE	NZ_CP035288.1:1114811:1115239	EQW00_05580	254.386	0.149794	192.841	11.5456	260.27	464.048	0.501265	256.704	267.9	25.6503	110.815
NZ_CP035288.1	1115547	1116956	+	SE	NZ_CP035288.1:1115547:1116956	EQW00_05585	716.323	0.149794	338.931	50.8658	563.918	609.822	0.726835	299.155	308.35	45.7005	208.593
NZ_CP035288.1	1116960	1117808	+	SE	NZ_CP035288.1:1116960:1117808	EQW00_05590	411.628	0.0374486	184.515	32.6035	0	183.191	0.125316	86.9967	76.7016	14.9251	0
NZ_CP035288.1	111737	112387	+	SE	NZ_CP035288.1:111737:112387	EQW00_00530	0	0	0	0	0	0	0	0	0	0	0
NZ_CP035288.1	1118195	1118986	+	SE	NZ_CP035288.1:1118195:1118986	EQW00_05595	539.038	0.149794	258.053	29.0454	390.405	896.119	0.902277	454.656	477.656	47.7505	45.6297
NZ_CP035288.1	1119000	1119647	+	SE	NZ_CP035288.1:1119000:1119647	EQW00_05600	456.926	0.149794	182.215	21.5299	86.7566	352.033	0.125316	163.904	174.586	19.8002	19.5556
NZ_CP035288.1	1119809	1120123	-	SE	NZ_CP035288.1:1119809:1120123	EQW00_05605	18.5403	0	7.66874	0.90767	43.3783	19.2195	0.0751898	7.07917	15.8097	0.725007	0
NZ_CP035288.1	1120208	1121293	+	SE	NZ_CP035288.1:1120208:1121293	EQW00_05610	409.757	0	172.41	25.56	0	162.285	0.325822	79.0026	79.4498	9.12509	0
NZ_CP035288.1	1121299	1121610	+	SE	NZ_CP035288.1:1121299:1121610	EQW00_05615	52.7145	0	26.7036	3.66699	43.3783	126.649	0.250633	60.2452	63.9489	9.7001	0
NZ_CP035288.1	1121748	1122602	+	SE	NZ_CP035288.1:1121748:1122602	EQW00_05620	285.754	0	136.394	11.4366	260.27	268.598	0.100253	137.707	131.14	11.5251	0
NZ_CP035288.1	1122625	1123221	+	SE	NZ_CP035288.1:1122625:1123221	EQW00_05625	426.059	0.112346	143.953	14.3775	0	300.029	0.200506	153.141	159.147	11.1751	6.51852
NZ_CP035288.1	1123242	1126751	+	SE	NZ_CP035288.1:1123242:1126751	EQW00_05630	1067.99	0.449383	524.651	45.0204	1605	3184.36	3.28329	1516.12	1592.15	140.051	78.2223
NZ_CP035288.1	112582	113097	-	SE	NZ_CP035288.1:112582:113097	EQW00_00540	0	0	0	0	0	0	0	0	0	0	0
NZ_CP035288.1	1126772	1128085	+	SE	NZ_CP035288.1:1126772:1128085	EQW00_05635	583.735	0.224691	316.39	28.3556	347.026	904.671	0.952404	420.392	388.202	46.5255	32.5926
NZ_CP035288.1	1128160	1128651	+	SE	NZ_CP035288.1:1128160:1128651	EQW00_05640	3409.44	0.636625	1502.74	165.958	1171.21	2051.64	1.7043	975.457	993.354	105.076	84.7408
NZ_CP035288.1	1128729	1129952	+	SE	NZ_CP035288.1:1128729:1129952	EQW00_05645	2701.4	0.337037	1303.3	114.584	780.809	2210.72	2.60658	1140.9	1191.44	106.451	710.519
NZ_CP035288.1	11291	12577	+	SE	NZ_CP035288.1:11291:12577	EQW00_00040	760.319	0.149794	350.872	62.3025	997.701	2382.74	2.28076	1158.82	1238.43	231.527	860.445
NZ_CP035288.1	1130387	1131478	+	SE	NZ_CP035288.1:1130387:1131478	EQW00_05650	221.348	0	102.131	9.91176	0	71.2951	0.0751898	37.6593	34.3984	7.55007	6.51852
NZ_CP035288.1	1131734	1132723	+	SE	NZ_CP035288.1:1131734:1132723	EQW00_05655	161.985	0.0748971	74.6606	17.9356	43.3783	193.668	0.200506	96.3634	125.922	22.3002	0
NZ_CP035288.1	113285	113542	+	SE	NZ_CP035288.1:113285:113542	EQW00_00545	0	0	0	0	0	0	0	0	0	0	0
NZ_CP035288.1	1133143	1134810	+	SE	NZ_CP035288.1:1133143:1134810	EQW00_05660	937.437	0.299588	400.445	59.5068	563.918	1262.6	1.12785	599.851	576.127	76.1007	65.1852
NZ_CP035288.1	1134900	1135805	-	SE	NZ_CP035288.1:1134900:1135805	EQW00_05665	207.184	0	90.4363	13.9418	43.3783	347.828	0.225569	152.66	164.519	19.3502	143.407
NZ_CP035288.1	1136209	1137474	+	SE	NZ_CP035288.1:1136209:1137474	EQW00_05670	292.97	0	136.394	17.8266	86.7566	438.367	0.401012	183.745	188.79	25.9753	52.1482
NZ_CP035288.1	113654	113848	+	SE	NZ_CP035288.1:113654:113848	EQW00_00550	0	0	0	0	0	0	0	0	0	0	0
NZ_CP035288.1	1137665	1138903	-	SE	NZ_CP035288.1:1137665:1138903	EQW00_05675	511.044	0	266.379	23.3816	303.648	695.965	1.27823	332.48	315.36	33.8003	45.6297
NZ_CP035288.1	113914	114588	-	SE	NZ_CP035288.1:113914:114588	EQW00_00555	0	0	0	0	0	0	0	0	0	0	0
NZ_CP035288.1	1139183	1139806	+	SE	NZ_CP035288.1:1139183:1139806	EQW00_05680	209.656	0	111.662	14.196	86.7566	174.829	0.125316	86.8041	106.993	8.70009	0
NZ_CP035288.1	1140016	1141488	+	SE	NZ_CP035288.1:1140016:1141488	EQW00_05685	78.103	0	32.9482	4.03005	0	26.5842	0	17.4571	9.60314	1.75002	6.51852
NZ_CP035288.1	1141584	1142708	+	SE	NZ_CP035288.1:1141584:1142708	EQW00_05690	68.2817	0	40.8086	6.02693	0	265.296	0.250633	110.594	127.28	19.0502	71.7037
NZ_CP035288.1	1142788	1144383	-	SE	NZ_CP035288.1:1142788:1144383	EQW00_05695	196.26	0	73.839	11.8723	43.3783	279.479	0.200506	132.626	125.242	16.1502	6.51852
NZ_CP035288.1	1144373	1145536	-	SE	NZ_CP035288.1:1144373:1145536	EQW00_05700	38.0827	0	15.1731	3.48545	86.7566	86.6185	0.200506	41.2952	57.4953	6.67507	0
NZ_CP035288.1	1145663	1146103	-	SE	NZ_CP035288.1:1145663:1146103	EQW00_05705	10.8235	0	6.16238	1.0892	0	10.7382	0	5.82707	8.64592	1.25001	0
NZ_CP035288.1	1146181	1146927	+	SE	NZ_CP035288.1:1146181:1146927	EQW00_05710	57.0907	0	27.7444	2.25102	43.3783	56.4707	0.0250633	27.0164	37.023	4.00004	0
NZ_CP035288.1	1147197	1147799	-	SE	NZ_CP035288.1:1147197:1147799	EQW00_05715	1585.85	0.26214	860.843	59.289	433.783	1477.93	1.42861	629.131	721.44	46.8755	404.148
NZ_CP035288.1	114788	115417	+	SE	NZ_CP035288.1:114788:115417	EQW00_00560	0	0	0	0	0	0	0	0	0	0	0
NZ_CP035288.1	1148020	1148490	-	SE	NZ_CP035288.1:1148020:1148490	EQW00_05725	175.047	0	56.2009	12.3806	86.7566	214.931	0.125316	94.3649	110.884	20.6252	6.51852
NZ_CP035288.1	1148625	1150319	+	SE	NZ_CP035288.1:1148625:1150319	EQW00_05730	610.56	0.187243	299.738	32.8577	433.783	1437.5	1.47873	678.059	694.73	80.6508	1101.63
NZ_CP035288.1	1150649	1151788	+	SE	NZ_CP035288.1:1150649:1151788	EQW00_05735	122.332	0	50.7506	5.48233	130.135	138.314	0.15038	68.3838	67.7778	5.07505	0
NZ_CP035288.1	1151788	1153011	+	SE	NZ_CP035288.1:1151788:1153011	EQW00_05740	164.791	0.0374486	73.4829	6.86199	86.7566	130.569	0.100253	58.8968	62.5903	4.87505	0
NZ_CP035288.1	1153051	1153815	+	SE	NZ_CP035288.1:1153051:1153815	EQW00_05745	154.736	0	59.734	6.39	0	48.2745	0	21.382	35.4174	1.25001	0
NZ_CP035288.1	1154058	1154552	+	SE	NZ_CP035288.1:1154058:1154552	EQW00_05750	247.17	0.0374486	120.92	18.3712	43.3783	257.765	0.300759	124.608	131.788	21.3502	228.148
NZ_CP035288.1	115432	115674	+	SE	NZ_CP035288.1:115432:115674	EQW00_00565	0	0	0	0	0	0	0	0	0	0	0
NZ_CP035288.1	1154681	1155628	+	SE	NZ_CP035288.1:1154681:1155628	EQW00_05755	244.899	0.187243	130.177	19.6057	0	67.7078	0.125316	36.5998	39.2154	3.97504	6.51852
NZ_CP035288.1	1155717	1156970	+	SE	NZ_CP035288.1:1155717:1156970	EQW00_05760	396.829	0	197.963	64.263	260.27	568.674	0.651645	266.817	270.957	91.2509	45.6297
NZ_CP035288.1	1157166	1157303	-	SE	NZ_CP035288.1:1157166:1157303	EQW00_RS12370	0	0	0	0	0	0	0	0	0	0	0
NZ_CP035288.1	1157616	1158116	-	SE	NZ_CP035288.1:1157616:1158116	EQW00_05765	253.584	0	114.812	34.673	130.135	261.566	0.125316	118.636	148.432	41.5254	32.5926
NZ_CP035288.1	1158264	1159379	+	SE	NZ_CP035288.1:1158264:1159379	EQW00_05770	1460.31	0.449383	598.107	121.119	303.648	493.055	0.551392	250.733	281.61	48.0755	39.1111
NZ_CP035288.1	1159443	1160498	-	SE	NZ_CP035288.1:1159443:1160498	EQW00_05775	215.435	0.112346	108.485	12.6711	86.7566	371.799	0.426075	190.921	212.813	28.6253	19.5556
NZ_CP035288.1	1160670	1161359	+	SE	NZ_CP035288.1:1160670:1161359	EQW00_05780	785.34	0.0374486	477.571	47.5256	0	175.66	0.300759	100.481	63.5166	12.4001	0
NZ_CP035288.1	116073	116924	+	SE	NZ_CP035288.1:116073:116924	EQW00_00570	0	0	0	0	0	0	0	0	0	0	0
NZ_CP035288.1	1161660	1162073	-	SE	NZ_CP035288.1:1161660:1162073	EQW00_05785	217.974	0	130.369	20.1866	86.7566	90.6572	0.0501265	49.4097	53.4503	6.57506	0
NZ_CP035288.1	1162271	1163569	+	SE	NZ_CP035288.1:1162271:1163569	EQW00_05790	181.16	0	85.7803	9.76653	43.3783	330.604	0.250633	158.198	177.581	20.8752	13.037
NZ_CP035288.1	1163603	1164541	+	SE	NZ_CP035288.1:1163603:1164541	EQW00_05795	156.774	0.0374486	71.4836	9.65761	173.513	368.829	0.225569	169.443	178.909	23.4002	6.51852
NZ_CP035288.1	1164565	1167762	+	SE	NZ_CP035288.1:1164565:1167762	EQW00_05800	735.832	0.0748971	316.39	47.0173	303.648	1215.03	1.2281	562.505	609.63	75.3757	117.333
NZ_CP035288.1	1168066	1169295	+	SE	NZ_CP035288.1:1168066:1169295	EQW00_05805	548.325	0.0374486	221.216	22.8733	303.648	374.151	0.350886	179.243	202.592	15.4252	26.0741
NZ_CP035288.1	1169394	1170251	+	SE	NZ_CP035288.1:1169394:1170251	EQW00_05810	436.816	0.112346	157.127	15.1036	130.135	311.195	0.125316	140.163	163.655	12.2751	0
NZ_CP035288.1	117024	117953	-	SE	NZ_CP035288.1:117024:117953	EQW00_00575	0	0	0	0	0	0	0	0	0	0	0
NZ_CP035288.1	1170251	1171195	+	SE	NZ_CP035288.1:1170251:1171195	EQW00_05815	438.92	0.149794	186.706	17.1731	130.135	281.641	0.325822	135.467	131.912	13.2751	6.51852
NZ_CP035288.1	1171373	1172341	+	SE	NZ_CP035288.1:1171373:1172341	EQW00_05820	1550.6	0.224691	628.672	116.981	347.026	671.305	0.701771	355.861	266.232	48.5505	1890.37
NZ_CP035288.1	1172365	1174122	+	SE	NZ_CP035288.1:1172365:1174122	EQW00_05825	3281.8	0.52428	1238.99	267.763	1605	2911.15	2.1805	1364.81	1429.32	270.928	1179.85
NZ_CP035288.1	1174503	1175861	-	SE	NZ_CP035288.1:1174503:1175861	EQW00_05830	1990.26	0.374486	842.082	123.116	1301.35	2208.7	2.20557	1040.28	1069.96	147.676	71.7037
NZ_CP035288.1	1176209	1177330	+	SE	NZ_CP035288.1:1176209:1177330	EQW00_05835	855.292	0.112346	339.917	29.8442	216.892	646.051	0.676708	313.578	288.774	26.0253	0
NZ_CP035288.1	1177373	1178641	+	SE	NZ_CP035288.1:1177373:1178641	EQW00_05840	1257.93	0.0748971	575.347	56.9291	347.026	938.169	0.827088	494.242	503.841	47.3755	104.296
NZ_CP035288.1	1178957	1179667	+	SE	NZ_CP035288.1:1178957:1179667	EQW00_05845	118.691	0	52.5035	9.14931	0	84.1953	0.0501265	39.1521	29.8284	5.77506	0
NZ_CP035288.1	1179667	1181364	+	SE	NZ_CP035288.1:1179667:1181364	EQW00_05850	136.096	0.112346	57.5155	9.69392	260.27	332.386	0.15038	146.833	170.633	23.0502	0
NZ_CP035288.1	117973	118971	-	SE	NZ_CP035288.1:117973:118971	EQW00_00580	0	0	0	0	0	0	0	0	0	0	0
NZ_CP035288.1	1181659	1184289	+	SE	NZ_CP035288.1:1181659:1184289	EQW00_05855	438.085	0.149794	202.729	27.7747	433.783	1044.15	0.902277	513.721	512.487	79.6758	6.51852
NZ_CP035288.1	1184305	1185177	+	SE	NZ_CP035288.1:1184305:1185177	EQW00_05860	246.937	0	107.636	14.3049	43.3783	192.504	0.175443	88.4415	106.005	13.3251	39.1111
NZ_CP035288.1	1185193	1185804	+	SE	NZ_CP035288.1:1185193:1185804	EQW00_05865	231.202	0.149794	152.882	12.4532	86.7566	133.111	0.15038	73.4404	81.3642	9.00009	0
NZ_CP035288.1	1186648	1187673	+	SE	NZ_CP035288.1:1186648:1187673	EQW00_05875	19.4757	0	8.73688	1.23443	43.3783	15.5609	0.0250633	8.49982	5.4037	1.50001	0
NZ_CP035288.1	1188193	1188663	+	SE	NZ_CP035288.1:1188193:1188663	EQW00_05885	76.6666	0	34.5367	4.03005	130.135	94.3633	0.0501265	48.278	38.9066	7.05007	0
NZ_CP035288.1	1188664	1190034	+	SE	NZ_CP035288.1:1188664:1190034	EQW00_05890	145.449	0	67.2658	8.20534	303.648	584.021	0.300759	278.207	288.835	39.0004	6.51852
NZ_CP035288.1	1190034	1190954	+	SE	NZ_CP035288.1:1190034:1190954	EQW00_05895	193.12	0.0748971	79.1523	10.0933	303.648	137.886	0.125316	79.3397	71.3906	10.2751	0
NZ_CP035288.1	119009	119698	-	SE	NZ_CP035288.1:119009:119698	EQW00_00585	0	0	0	0	0	0	0	0	0	0	0
NZ_CP035288.1	1191307	1193244	+	SE	NZ_CP035288.1:1191307:1193244	EQW00_05900	1240.96	0.0374486	591.917	69.7091	824.188	2047.77	2.10531	1004.23	1008.36	135.576	65.1852
NZ_CP035288.1	1193673	1195175	+	SE	NZ_CP035288.1:1193673:1195175	EQW00_05905	742.012	0.187243	293.74	46.981	43.3783	432.19	0.300759	182.734	200.987	23.4002	52.1482
NZ_CP035288.1	1195383	1195910	+	SE	NZ_CP035288.1:1195383:1195910	EQW00_05910	2645.08	0.748971	1259.26	81.2183	2125.54	5264.84	5.26329	2621.07	2556.07	168.152	1225.48
NZ_CP035288.1	1195938	1196138	+	SE	NZ_CP035288.1:1195938:1196138	EQW00_05915	558.614	0.149794	423.123	22.2561	433.783	588.559	0.701771	351.286	342.841	19.7752	267.259
NZ_CP035288.1	1196190	1196546	+	SE	NZ_CP035288.1:1196190:1196546	EQW00_05920	748.126	0.187243	466.999	26.4314	216.892	261.257	0.15038	129.014	135.864	9.7751	0
NZ_CP035288.1	1196964	1197575	+	SE	NZ_CP035288.1:1196964:1197575	EQW00_05925	147.387	0	67.1562	8.64102	0	48.9159	0.100253	25.8125	19.6386	3.62504	0
NZ_CP035288.1	119740	121161	-	SE	NZ_CP035288.1:119740:121161	EQW00_00590	0	0	0	0	0	0	0	0.0481576	0	0	0
NZ_CP035288.1	1197592	1198515	+	SE	NZ_CP035288.1:1197592:1198515	EQW00_05930	226.626	0.0374486	87.9714	10.2022	86.7566	288.079	0.350886	133.854	131.14	16.4252	13.037
NZ_CP035288.1	1198676	1199977	+	SE	NZ_CP035288.1:1198676:1199977	EQW00_05935	4378.98	0.674074	1778.13	164.688	1691.75	3286.42	3.35848	1662.33	1614.5	141.526	1310.22
NZ_CP035288.1	1200264	1201526	+	SE	NZ_CP035288.1:1200264:1201526	EQW00_05940	1577.59	0.187243	695.691	61.6853	824.188	1789.29	1.90481	863.562	876.511	82.4508	964.741
NZ_CP035288.1	1201638	1202225	+	SE	NZ_CP035288.1:1201638:1202225	EQW00_05945	55.9215	0.0374486	29.9081	3.26761	43.3783	70.2973	0.0751898	32.3619	33.9043	4.10004	0
NZ_CP035288.1	1202395	1203741	+	SE	NZ_CP035288.1:1202395:1203741	EQW00_05950	441.793	0.0374486	211.411	26.9396	130.135	390.71	0.375949	186.442	166.341	21.3752	6.51852
NZ_CP035288.1	1203763	1204575	+	SE	NZ_CP035288.1:1203763:1204575	EQW00_05955	51.7792	0.149794	24.1565	3.52176	43.3783	178.012	0.175443	74.8369	101.59	9.62509	19.5556
NZ_CP035288.1	1204629	1205555	+	SE	NZ_CP035288.1:1204629:1205555	EQW00_05960	195.592	0.0374486	77.9199	11.5456	173.513	282.448	0.0751898	124.03	116.658	12.1001	0
NZ_CP035288.1	1205589	1206269	+	SE	NZ_CP035288.1:1205589:1206269	EQW00_05965	158.411	0	74.825	8.24164	0	33.8064	0.0751898	16.9515	21.3369	0.775008	0
NZ_CP035288.1	1206259	1207233	+	SE	NZ_CP035288.1:1206259:1207233	EQW00_05970	425.124	0.112346	173.04	19.9687	130.135	305.635	0.300759	147.603	129.781	14.5001	280.296
NZ_CP035288.1	1207257	1208540	+	SE	NZ_CP035288.1:1207257:1208540	EQW00_05975	444.967	0.112346	211.246	21.4573	86.7566	167.559	0.300759	92.4145	78.5543	11.5251	0
NZ_CP035288.1	1208889	1209956	+	SE	NZ_CP035288.1:1208889:1209956	EQW00_05980	38.0159	0	16.077	1.67011	43.3783	57.421	0.0501265	24.5363	36.6216	2.47502	0
NZ_CP035288.1	1210123	1210683	-	SE	NZ_CP035288.1:1210123:1210683	EQW00_05985	49.3739	0	21.1164	1.88795	0	45.0198	0	20.7319	22.2941	2.30002	0
NZ_CP035288.1	1211026	1213656	+	SE	NZ_CP035288.1:1211026:1213656	EQW00_05990	1486.33	0.187243	651.295	78.1685	954.323	2194.28	2.58152	1011.96	1063.57	123.326	1101.63
NZ_CP035288.1	121247	122482	-	SE	NZ_CP035288.1:121247:122482	EQW00_00595	0	0	0	0	0	0	0	0	0	0	0
NZ_CP035288.1	1213667	1214932	+	SE	NZ_CP035288.1:1213667:1214932	EQW00_05995	597.966	0.149794	283.36	31.8411	130.135	250.186	0.501265	122.393	97.0813	17.5502	13.037
NZ_CP035288.1	1215116	1215826	+	SE	NZ_CP035288.1:1215116:1215826	EQW00_06000	27.8939	0	7.97001	0.762443	0	21.0963	0.0501265	10.3539	8.55328	1.40001	6.51852
NZ_CP035288.1	1215823	1216503	+	SE	NZ_CP035288.1:1215823:1216503	EQW00_06005	22.1815	0	8.73688	0.79875	43.3783	43.3568	0	17.6738	15.0995	0.700007	0
NZ_CP035288.1	1216567	1216746	-	SE	NZ_CP035288.1:1216567:1216746	EQW00_06010	21.5468	0	5.20379	0.471988	0	10.5482	0	5.3455	2.31587	0.0750007	0
NZ_CP035288.1	1216911	1217396	+	SE	NZ_CP035288.1:1216911:1217396	EQW00_06015	43.6949	0	21.089	0.762443	86.7566	220.846	0.200506	108.451	100.169	7.12507	0
NZ_CP035288.1	1217480	1217620	+	SE	NZ_CP035288.1:1217480:1217620	EQW00_06020	16.6027	0	13.0095	0.508295	0	6.22437	0	2.5042	3.9833	0.475005	0
NZ_CP035288.1	1218027	1218866	+	SE	NZ_CP035288.1:1218027:1218866	EQW00_06025	393.989	0.224691	137.462	17.6088	303.648	390.52	0.225569	163.808	218.279	19.5752	13.037
NZ_CP035288.1	1218866	1219387	+	SE	NZ_CP035288.1:1218866:1219387	EQW00_06030	138.969	0.0374486	50.9971	6.75306	0	73.5996	0.100253	33.7103	28.7168	2.40002	6.51852
NZ_CP035288.1	1219509	1219817	+	SE	NZ_CP035288.1:1219509:1219817	EQW00_06035	793.858	0.112346	550.615	31.6595	910.944	1877.12	1.72937	949.885	912.576	77.3758	443.26
NZ_CP035288.1	1219822	1220142	+	SE	NZ_CP035288.1:1219822:1220142	EQW00_06040	1151	0.187243	675.315	44.2943	824.188	3286.3	3.03265	1676.01	1535.85	128.876	495.408
NZ_CP035288.1	1220154	1220438	+	SE	NZ_CP035288.1:1220154:1220438	EQW00_06045	1520.07	0.224691	679.012	56.8928	303.648	468.989	0.501265	251.961	215.16	15.8252	123.852
NZ_CP035288.1	1220584	1221876	+	SE	NZ_CP035288.1:1220584:1221876	EQW00_06050	995.83	0.112346	407.292	43.1325	260.27	583.523	0.401012	261.785	270.216	22.5252	91.2593
NZ_CP035288.1	1221888	1222343	+	SE	NZ_CP035288.1:1221888:1222343	EQW00_06055	294.874	0.0374486	98.0229	11.6545	130.135	264.251	0.175443	120.563	125.798	12.2251	0
NZ_CP035288.1	1222356	1222958	+	SE	NZ_CP035288.1:1222356:1222958	EQW00_06060	271.791	0	118.455	11.0736	477.161	832.83	0.776961	406.474	477.038	40.6504	110.815
NZ_CP035288.1	1222972	1223976	+	SE	NZ_CP035288.1:1222972:1223976	EQW00_06065	928.15	0.0374486	369.305	39.4292	173.513	580.315	0.401012	315.288	293.158	24.0252	13.037
NZ_CP035288.1	1223978	1225003	+	SE	NZ_CP035288.1:1223978:1225003	EQW00_06070	863.309	0.0748971	338.493	34.3462	520.54	678.504	0.526329	338.548	351.549	37.0254	45.6297
NZ_CP035288.1	1225024	1226163	+	SE	NZ_CP035288.1:1225024:1226163	EQW00_06075	973.114	0.26214	465.547	42.6605	433.783	617.424	0.275696	338.813	266.263	27.0753	6.51852
NZ_CP035288.1	1226179	1226439	+	SE	NZ_CP035288.1:1226179:1226439	EQW00_06080	105.462	0	59.1041	4.93772	173.513	177.585	0.200506	88.0562	86.0269	8.25008	0
NZ_CP035288.1	1226778	1229069	+	SE	NZ_CP035288.1:1226778:1229069	EQW00_06085	607.487	0.224691	281.607	28.9002	520.54	1109.03	1.2281	503.44	530.983	61.3256	19.5556
NZ_CP035288.1	122751	123197	-	SE	NZ_CP035288.1:122751:123197	EQW00_00600	0	0	0	0	0	0	0	0	0	0	0
NZ_CP035288.1	1229813	1232086	+	SE	NZ_CP035288.1:1229813:1232086	EQW00_06090	347.589	0	138.996	10.057	216.892	635.503	0.501265	296.097	329.193	24.2502	0
NZ_CP035288.1	1232105	1232623	+	SE	NZ_CP035288.1:1232105:1232623	EQW00_06095	167.397	0.112346	65.5677	5.91801	43.3783	137.15	0.15038	64.6275	62.2815	5.72506	0
NZ_CP035288.1	1233144	1235333	+	SE	NZ_CP035288.1:1233144:1235333	EQW00_06105	579.092	0.149794	276.65	30.6429	347.026	622.793	0.451139	305.777	292.695	32.3003	391.111
NZ_CP035288.1	1235347	1235799	+	SE	NZ_CP035288.1:1235347:1235799	EQW00_06110	151.596	0.149794	68.4983	7.69704	173.513	267.125	0.250633	124.8	106.623	12.2751	65.1852
NZ_CP035288.1	1235796	1236671	+	SE	NZ_CP035288.1:1235796:1236671	EQW00_06115	449.577	0.0748971	210.534	26.2135	390.405	441.883	0.426075	209.678	212.319	26.5003	26.0741
NZ_CP035288.1	1237043	1238317	+	SE	NZ_CP035288.1:1237043:1238317	EQW00_06120	342.912	0	172.355	16.9553	173.513	302.618	0.15038	147.41	135.339	12.9251	6.51852
NZ_CP035288.1	1238320	1240086	+	SE	NZ_CP035288.1:1238320:1240086	EQW00_06125	1028.87	0.52428	415.783	49.3772	1041.08	2326.06	1.98	1027.61	1026.61	120.601	586.667
NZ_CP035288.1	1240642	1241418	+	SE	NZ_CP035288.1:1240642:1241418	EQW00_06135	356.408	0.0748971	171.259	13.7966	173.513	185.282	0.0751898	85.4075	103.998	6.62507	58.6667
NZ_CP035288.1	1241612	1242883	-	SE	NZ_CP035288.1:1241612:1242883	EQW00_06140	610.293	0	255.67	31.3691	173.513	599.796	0.551392	295.953	276.021	30.3003	195.556
NZ_CP035288.1	1242969	1243391	+	SE	NZ_CP035288.1:1242969:1243391	EQW00_06145	595.16	0.0748971	260.737	36.1616	43.3783	307.085	0.275696	161.039	126.045	15.4252	65.1852
NZ_CP035288.1	1243577	1243720	+	SE	NZ_CP035288.1:1243577:1243720	EQW00_06150	85.3187	0	37.8507	3.23131	86.7566	80.5842	0.0751898	39.6578	43.0443	4.82505	6.51852
NZ_CP035288.1	1243920	1244915	-	SE	NZ_CP035288.1:1243920:1244915	EQW00_06155	96.6767	0	46.122	4.68358	43.3783	90.8948	0.100253	40.7173	42.859	4.05004	0
NZ_CP035288.1	1245158	1246300	+	SE	NZ_CP035288.1:1245158:1246300	EQW00_06160	223.118	0	107.472	9.76653	173.513	299.126	0.225569	130.387	123.359	11.4751	0
NZ_CP035288.1	1246300	1247418	+	SE	NZ_CP035288.1:1246300:1247418	EQW00_06165	372.109	0.149794	163.782	17.3547	520.54	937.171	0.551392	452.874	411.113	40.6004	13.037
NZ_CP035288.1	124722	125153	-	SE	NZ_CP035288.1:124722:125153	EQW00_00620	0	0	0	0	0	0	0	0.0481576	0	0	0
NZ_CP035288.1	1247581	1248249	+	SE	NZ_CP035288.1:1247581:1248249	EQW00_06170	132.454	0	48.3678	5.66386	43.3783	144.562	0.15038	69.5878	66.6044	9.45009	0
NZ_CP035288.1	1248251	1250683	+	SE	NZ_CP035288.1:1248251:1250683	EQW00_06175	348.624	0	151.622	16.7374	433.783	748.231	0.852151	343.966	359.454	42.6004	6.51852
NZ_CP035288.1	1251012	1253642	+	SE	NZ_CP035288.1:1251012:1253642	EQW00_06180	882.217	0.0748971	427.039	53.7341	347.026	515.15	0.651645	264.458	249.651	31.2753	495.408
NZ_CP035288.1	1253706	1253966	+	SE	NZ_CP035288.1:1253706:1253966	EQW00_06185	203.308	0.0374486	86.2733	10.8557	260.27	231.204	0.15038	109.173	101.59	16.3502	0
NZ_CP035288.1	1253968	1254396	+	SE	NZ_CP035288.1:1253968:1254396	EQW00_06190	471.725	0.187243	235.896	29.7716	433.783	484.954	0.426075	234.672	251.287	34.4503	26.0741
NZ_CP035288.1	1254411	1254719	+	SE	NZ_CP035288.1:1254411:1254719	EQW00_06195	184.1	0.0748971	104.897	12.8526	43.3783	69.6559	0.0250633	32.9157	43.0443	5.07505	6.51852
NZ_CP035288.1	1255148	1255783	+	SE	NZ_CP035288.1:1255148:1255783	EQW00_06200	66.745	0	32.4826	3.15869	86.7566	237.595	0.300759	113.724	99.428	7.72508	6.51852
NZ_CP035288.1	1255786	1256709	+	SE	NZ_CP035288.1:1255786:1256709	EQW00_06205	288.093	0.112346	121.33	12.5622	390.405	524.842	0.626582	262.989	253.881	20.7252	13.037
NZ_CP035288.1	1256727	1257995	+	SE	NZ_CP035288.1:1256727:1257995	EQW00_06210	498.45	0.187243	229.158	22.9822	130.135	387.36	0.325822	203.49	216.827	19.6002	6.51852
NZ_CP035288.1	1257995	1258618	+	SE	NZ_CP035288.1:1257995:1258618	EQW00_06215	650.981	0.0748971	218.86	25.1969	303.648	1161.65	0.877214	581.624	524.19	50.2505	443.26
NZ_CP035288.1	1258649	1259125	+	SE	NZ_CP035288.1:1258649:1259125	EQW00_06220	271.724	0	152.416	10.2385	0	349.8	0.476202	175.92	181.472	12.6501	0
NZ_CP035288.1	1259423	1259905	+	SE	NZ_CP035288.1:1259423:1259905	EQW00_06225	0	0	0	0	0	0	0	0.0240788	0	0	0
NZ_CP035288.1	126035	126361	-	SE	NZ_CP035288.1:126035:126361	EQW00_00625	0	0	0	0	0	0	0	0	0	0	0
NZ_CP035288.1	1260425	1261156	+	SE	NZ_CP035288.1:1260425:1261156	EQW00_06230	143.478	0.0374486	55.0506	5.30079	130.135	242.109	0.300759	108.523	124.285	9.52509	169.482
NZ_CP035288.1	1261146	1262150	+	SE	NZ_CP035288.1:1261146:1262150	EQW00_06235	149.024	0	77.8651	6.60784	130.135	342.459	0.300759	148.061	151.643	18.4502	6.51852
NZ_CP035288.1	1262151	1262591	+	SE	NZ_CP035288.1:1262151:1262591	EQW00_06240	104.961	0	45.3277	4.39312	130.135	176.23	0.250633	87.5987	88.2192	9.8001	91.2593
NZ_CP035288.1	1262605	1263963	+	SE	NZ_CP035288.1:1262605:1263963	EQW00_06245	577.722	0.149794	270.049	30.7519	390.405	506.692	0.626582	262.459	249.589	32.9753	110.815
NZ_CP035288.1	126377	127051	+	SE	NZ_CP035288.1:126377:127051	EQW00_00630	0	0	0	0	0	0	0	0	0	0	0
NZ_CP035288.1	1263966	1264718	+	SE	NZ_CP035288.1:1263966:1264718	EQW00_06250	352.733	0.0748971	164.823	18.3349	0	126.507	0.100253	53.8161	55.2721	7.70008	0
NZ_CP035288.1	1264730	1265974	+	SE	NZ_CP035288.1:1264730:1265974	EQW00_06255	627.096	0.149794	251.37	34.3099	520.54	823.161	0.902277	405.8	417.567	54.9005	13.037
NZ_CP035288.1	1266173	1266859	+	SE	NZ_CP035288.1:1266173:1266859	EQW00_06260	135.996	0	65.1843	5.40971	43.3783	170.457	0.225569	71.7549	75.8062	8.57508	169.482
NZ_CP035288.1	1266879	1267406	+	SE	NZ_CP035288.1:1266879:1267406	EQW00_06265	67.647	0	35.1119	2.90454	0	58.7039	0.15038	29.4484	33.9661	3.52503	0
NZ_CP035288.1	1267407	1268507	+	SE	NZ_CP035288.1:1267407:1268507	EQW00_06270	227.561	0.0374486	111.991	10.6379	216.892	237.049	0.250633	117.697	103.442	13.4251	0
NZ_CP035288.1	1268523	1269332	+	SE	NZ_CP035288.1:1268523:1269332	EQW00_06275	283.75	0.0374486	127.821	14.087	216.892	661.897	0.476202	337.802	315.607	45.0254	39.1111
NZ_CP035288.1	1269332	1269625	+	SE	NZ_CP035288.1:1269332:1269625	EQW00_06280	78.7712	0.0374486	33.5781	4.03005	130.135	270.309	0.350886	132.795	130.615	14.5501	13.037
NZ_CP035288.1	1269622	1270197	+	SE	NZ_CP035288.1:1269622:1270197	EQW00_06285	121.631	0	72.36	6.39	130.135	193.929	0.325822	104.141	104.77	8.47508	19.5556
NZ_CP035288.1	1270184	1270768	+	SE	NZ_CP035288.1:1270184:1270768	EQW00_06290	347.455	0	157.237	18.6254	0	269.81	0.250633	139.44	149.482	16.9252	13.037
NZ_CP035288.1	1270769	1271122	+	SE	NZ_CP035288.1:1270769:1271122	EQW00_06295	125.74	0	78.7689	8.78625	43.3783	136.081	0.0751898	63.6885	72.4404	6.12506	625.778
NZ_CP035288.1	1271125	1271844	+	SE	NZ_CP035288.1:1271125:1271844	EQW00_06300	275.064	0	122.727	14.1233	0	159.862	0.125316	71.49	70.2789	7.47507	0
NZ_CP035288.1	1271903	1272577	+	SE	NZ_CP035288.1:1271903:1272577	EQW00_06305	6.51415	0	3.36877	0.435682	43.3783	10.6907	0	5.56221	7.07112	0.375004	6.51852
NZ_CP035288.1	1272657	1273118	+	SE	NZ_CP035288.1:1272657:1273118	EQW00_06310	68.6492	0.0748971	43.6296	4.57466	0	85.5494	0.125316	40.7895	35.0468	3.32503	0
NZ_CP035288.1	1273122	1275338	+	SE	NZ_CP035288.1:1273122:1275338	EQW00_06315	18.4067	0	10.0241	0.871363	0	85.7157	0.100253	39.4892	43.878	3.97504	6.51852
NZ_CP035288.1	127471	128244	+	SE	NZ_CP035288.1:127471:128244	EQW00_00635	10.0886	0	5.642	0.435682	43.3783	12.0211	0.0501265	7.19956	7.87396	0.450004	0
NZ_CP035288.1	1275383	1276357	+	SE	NZ_CP035288.1:1275383:1276357	EQW00_06320	65.8097	0	30.3737	2.57778	86.7566	369.305	0.526329	157.788	196.88	16.5752	32.5926
NZ_CP035288.1	1276475	1276726	-	SE	NZ_CP035288.1:1276475:1276726	EQW00_06325	130.484	0.0374486	87.9166	7.95119	0	61.6022	0.125316	29.7133	28.0066	3.17503	0
NZ_CP035288.1	1277019	1278842	+	SE	NZ_CP035288.1:1277019:1278842	EQW00_06330	868.353	0	369.359	33.9106	650.675	1067.6	0.802024	517.141	517.798	43.5504	6.51852
NZ_CP035288.1	1278961	1280085	+	SE	NZ_CP035288.1:1278961:1280085	EQW00_06335	50.4095	0	26.7858	1.88795	0	105.363	0	48.4466	44.3103	5.00005	6.51852
NZ_CP035288.1	1280185	1281162	+	SE	NZ_CP035288.1:1280185:1281162	EQW00_06340	772.478	0.149794	431.805	50.0671	1474.86	2292.56	2.1805	1089.93	1181.93	163.152	371.556
NZ_CP035288.1	1281191	1281823	+	SE	NZ_CP035288.1:1281191:1281823	EQW00_06345	357.677	0.0748971	236.389	25.3785	130.135	325.781	0.250633	145.171	152.693	19.0502	0
NZ_CP035288.1	1281879	1283708	+	SE	NZ_CP035288.1:1281879:1283708	EQW00_06350	3252.13	0.636625	1565.38	232.727	2125.54	3889.18	3.60911	1971.55	1854.15	285.028	808.297
NZ_CP035288.1	1283853	1284974	+	SE	NZ_CP035288.1:1283853:1284974	EQW00_06355	562.556	0.112346	266.489	35.5807	130.135	507.904	0.601518	252.201	259.902	32.4753	247.704
NZ_CP035288.1	1284978	1285916	+	SE	NZ_CP035288.1:1284978:1285916	EQW00_06360	469.721	0.187243	200.099	30.7882	347.026	393.917	0.375949	166.914	182.46	25.8003	19.5556
NZ_CP035288.1	128505	128900	-	SE	NZ_CP035288.1:128505:128900	EQW00_00645	1.06899	0	0.356049	0.0363068	0	3.04091	0	2.86538	3.76715	0.200002	0
NZ_CP035288.1	1285918	1286670	+	SE	NZ_CP035288.1:1285918:1286670	EQW00_06365	51.9462	0	23.2801	2.39625	0	59.7967	0.0250633	27.1368	25.9686	3.07503	0
NZ_CP035288.1	1286676	1288022	+	SE	NZ_CP035288.1:1286676:1288022	EQW00_06370	357.377	0.112346	189.582	15.3941	130.135	391.565	0.350886	178.641	164.952	11.9251	26.0741
NZ_CP035288.1	1288148	1288324	+	SE	NZ_CP035288.1:1288148:1288324	EQW00_06375	987.613	0.149794	324.114	59.3253	43.3783	28.0334	0.0501265	9.17403	8.15186	0.700007	0
NZ_CP035288.1	128913	129050	-	SE	NZ_CP035288.1:128913:129050	EQW00_00650	0.434277	0	0.0273884	0.0363068	0	0.546414	0	0.313025	0.308783	0	0
NZ_CP035288.1	1289170	1289880	+	SE	NZ_CP035288.1:1289170:1289880	EQW00_06380	490.232	0.26214	193.307	25.0517	130.135	567.32	0.601518	267.347	268.857	27.9503	19.5556
NZ_CP035288.1	1289895	1290884	+	SE	NZ_CP035288.1:1289895:1290884	EQW00_06385	1310.48	0.374486	605.967	70.7983	867.566	1958.89	1.35342	983.956	842.514	116.101	84.7408
NZ_CP035288.1	1290900	1291583	+	SE	NZ_CP035288.1:1290900:1291583	EQW00_06390	659.199	0.337037	323.018	37.9043	824.188	1444.31	1.98	730.166	745.618	93.9759	19.5556
NZ_CP035288.1	1291869	1292816	+	SE	NZ_CP035288.1:1291869:1292816	EQW00_06395	525.041	0.374486	209.74	28.6461	650.675	862.978	0.751898	395.254	371.157	44.7754	241.185
NZ_CP035288.1	129211	130116	+	SE	NZ_CP035288.1:129211:130116	EQW00_00655	4.94408	0	1.42419	0.181534	0	10.9995	0.0250633	4.31011	5.43458	0.875009	0
NZ_CP035288.1	1292817	1293284	+	SE	NZ_CP035288.1:1292817:1293284	EQW00_06400	219.778	0	93.942	11.5093	43.3783	169.151	0.15038	85.6483	80.0674	8.62508	13.037
NZ_CP035288.1	1293286	1293642	+	SE	NZ_CP035288.1:1293286:1293642	EQW00_06405	178.488	0.0748971	69.183	8.13272	0	98.0932	0.15038	52.7808	47.3055	5.92506	0
NZ_CP035288.1	1293642	1294046	+	SE	NZ_CP035288.1:1293642:1294046	EQW00_06410	408.053	0.149794	188.295	25.4511	86.7566	263.609	0.300759	155.958	111.347	20.2002	39.1111
NZ_CP035288.1	1294046	1294945	+	SE	NZ_CP035288.1:1294046:1294945	EQW00_06415	679.142	0.0748971	291.412	40.8088	130.135	346.973	0.375949	181.747	143.769	17.8752	13.037
NZ_CP035288.1	1294971	1295732	+	SE	NZ_CP035288.1:1294971:1295732	EQW00_06420	368.1	0.0374486	188.651	21.0579	86.7566	325.52	0.401012	146.568	152.909	17.9002	6.51852
NZ_CP035288.1	1295862	1297253	-	SE	NZ_CP035288.1:1295862:1297253	EQW00_06425	2229.48	0.299588	960.071	99.4806	347.026	921.301	0.802024	409.219	456.381	39.5754	26.0741
NZ_CP035288.1	1297589	1298212	+	SE	NZ_CP035288.1:1297589:1298212	EQW00_06430	122.934	0.0748971	56.6665	6.57153	86.7566	207.186	0.225569	98.1934	90.6277	7.70008	0
NZ_CP035288.1	1298224	1299042	+	SE	NZ_CP035288.1:1298224:1299042	EQW00_06435	200.402	0.112346	85.3695	10.2022	0	363.175	0.501265	154.441	174.246	16.6002	0
NZ_CP035288.1	1299216	1301012	+	SE	NZ_CP035288.1:1299216:1301012	EQW00_06440	335.696	0.299588	127.575	18.0082	650.675	1075.27	0.902277	457.353	526.536	49.5505	13.037
NZ_CP035288.1	130091	131212	+	SE	NZ_CP035288.1:130091:131212	EQW00_00660	8.05083	0	2.16368	0.326761	0	26.0616	0	9.48705	13.3703	1.35001	0
NZ_CP035288.1	1301283	1302389	+	SE	NZ_CP035288.1:1301283:1302389	EQW00_06445	1162.26	0.112346	592.711	54.7143	780.809	1804.88	2.10531	879.479	901.584	82.2258	2235.85
NZ_CP035288.1	1302544	1303233	+	SE	NZ_CP035288.1:1302544:1303233	EQW00_06450	125.406	0	69.4021	5.77278	130.135	281.332	0.225569	142.306	147.876	13.1501	39.1111
NZ_CP035288.1	1303223	1304323	+	SE	NZ_CP035288.1:1303223:1304323	EQW00_06455	369.336	0	138.503	17.1005	780.809	1095.11	1.12785	513.529	464.594	42.4254	1342.82
NZ_CP035288.1	1304358	1305704	+	SE	NZ_CP035288.1:1304358:1305704	EQW00_06460	339.404	0.149794	170.492	14.9584	303.648	782.393	0.927341	379.891	368.347	37.3254	39.1111
NZ_CP035288.1	1305714	1306604	+	SE	NZ_CP035288.1:1305714:1306604	EQW00_06465	608.455	0.187243	258.793	29.4085	216.892	557.247	0.576455	254.08	261.601	27.2503	104.296
NZ_CP035288.1	1306822	1307604	+	SE	NZ_CP035288.1:1306822:1307604	EQW00_06470	134.759	0.0374486	60.9391	5.66386	43.3783	97.2142	0.175443	43.8957	49.1273	3.57504	0
NZ_CP035288.1	1307638	1308486	+	SE	NZ_CP035288.1:1307638:1308486	EQW00_06475	153.266	0.0374486	54.8315	5.48233	260.27	257.266	0.225569	105.658	133.054	7.30007	0
NZ_CP035288.1	1308489	1308908	+	SE	NZ_CP035288.1:1308489:1308908	EQW00_06480	83.3144	0	30.7023	3.01346	130.135	186.921	0.125316	82.3255	110.05	7.87508	0
NZ_CP035288.1	1309321	1309920	+	SE	NZ_CP035288.1:1309321:1309920	EQW00_06485	2209.87	0.337037	1226.59	112.733	737.431	1353.16	1.60405	724.242	665.89	72.2007	241.185
NZ_CP035288.1	1310321	1312411	+	SE	NZ_CP035288.1:1310321:1312411	EQW00_06495	625.025	0.0748971	281.936	29.4811	694.053	1172.91	1.42861	597.419	589.899	60.7756	749.63
NZ_CP035288.1	13108	14091	-	SE	NZ_CP035288.1:13108:14091	EQW00_00045	16.4691	0	7.72351	1.01659	0	28.8174	0.0250633	12.7136	11.9808	2.35002	0
NZ_CP035288.1	131178	131789	+	SE	NZ_CP035288.1:131178:131789	EQW00_00665	4.47639	0	1.47897	0.0363068	0	27.7958	0	11.606	14.0187	0.625006	0
NZ_CP035288.1	1312516	1312665	+	SE	NZ_CP035288.1:1312516:1312665	EQW00_06500	227.361	0.112346	104.459	10.6379	0	27.0119	0.0751898	13.8935	13.432	0.800008	0
NZ_CP035288.1	1312848	1313399	+	SE	NZ_CP035288.1:1312848:1313399	EQW00_06505	269.452	0.0374486	120.098	11.8723	0	83.8389	0.0751898	40.6932	34.5528	5.80006	0
NZ_CP035288.1	1313400	1314860	+	SE	NZ_CP035288.1:1313400:1314860	EQW00_06510	591.452	0	202.619	28.0652	347.026	585.993	0.401012	242.088	256.815	27.3503	749.63
NZ_CP035288.1	1314844	1315044	+	SE	NZ_CP035288.1:1314844:1315044	EQW00_06515	62.8031	0	24.7591	3.37653	0	56.0193	0.0501265	25.4754	24.5173	2.60003	0
NZ_CP035288.1	1315044	1316030	+	SE	NZ_CP035288.1:1315044:1316030	EQW00_06520	760.753	0.149794	291.083	38.2674	216.892	555.014	0.726835	277.46	225.442	26.0253	1649.19
NZ_CP035288.1	1316030	1316356	+	SE	NZ_CP035288.1:1316030:1316356	EQW00_06525	322.768	0.0374486	129.218	18.7343	303.648	739.393	0.726835	350.612	348.708	40.8754	717.037
NZ_CP035288.1	1316356	1316979	+	SE	NZ_CP035288.1:1316356:1316979	EQW00_06530	193.52	0.224691	111.936	13.0704	173.513	745.499	0.776961	349.793	368.223	36.4254	19.5556
NZ_CP035288.1	1317036	1318010	+	SE	NZ_CP035288.1:1317036:1318010	EQW00_06535	18.273	0	9.31204	1.0529	43.3783	42.6203	0.0250633	14.2787	13.4012	2.12502	0
NZ_CP035288.1	1317982	1319049	+	SE	NZ_CP035288.1:1317982:1319049	EQW00_06540	15.5672	0	4.87513	0.762443	0	17.1051	0.0501265	8.78877	7.41079	2.30002	0
NZ_CP035288.1	131870	132535	+	SE	NZ_CP035288.1:131870:132535	EQW00_00670	7.44952	0	2.821	0.145227	86.7566	43.6181	0.0250633	19.3112	18.2182	2.72503	0
NZ_CP035288.1	1319067	1319384	+	SE	NZ_CP035288.1:1319067:1319384	EQW00_06545	1.53667	0	0.410825	0.0363068	0	2.80334	0	1.08355	4.10681	0	0
NZ_CP035288.1	1319374	1319811	+	SE	NZ_CP035288.1:1319374:1319811	EQW00_06550	1.6703	0	0.520379	0.0363068	0	3.9912	0	1.10763	2.1306	0.200002	0
NZ_CP035288.1	1319798	1320091	+	SE	NZ_CP035288.1:1319798:1320091	EQW00_06555	2.43863	0	0.575155	0.10892	0	3.63484	0	1.95038	2.22324	0.250002	0
NZ_CP035288.1	1320015	1320506	+	SE	NZ_CP035288.1:1320015:1320506	EQW00_06560	2.10457	0	0.821651	0.145227	0	7.79234	0	4.26195	2.99519	0.525005	0
NZ_CP035288.1	1320671	1321183	+	SE	NZ_CP035288.1:1320671:1321183	EQW00_06570	392.687	0.0748971	134.641	16.1565	0	104.935	0.0250633	48.2058	55.1486	7.27507	0
NZ_CP035288.1	1321401	1322492	+	SE	NZ_CP035288.1:1321401:1322492	EQW00_06575	726.545	0.374486	299.163	38.8846	173.513	649.092	0.852151	355.5	355.841	37.5754	39.1111
NZ_CP035288.1	1322512	1323858	+	SE	NZ_CP035288.1:1322512:1323858	EQW00_06580	550.897	0.0374486	262.709	29.9531	433.783	635.313	0.551392	289.235	340.248	38.4504	78.2223
NZ_CP035288.1	1323851	1325359	+	SE	NZ_CP035288.1:1323851:1325359	EQW00_06585	1235.95	0.149794	517.147	68.2205	694.053	1392.71	1.42861	657.376	697.324	86.4259	1186.37
NZ_CP035288.1	132523	133614	+	SE	NZ_CP035288.1:132523:133614	EQW00_00675	27.0922	0	8.90121	1.23443	0	34.2103	0.0501265	14.5918	18.527	1.87502	0
NZ_CP035288.1	1326208	1326594	-	SE	NZ_CP035288.1:1326208:1326594	EQW00_06595	225.356	0.0374486	95.421	15.5393	0	65.8548	0.0501265	30.3634	22.078	5.10005	0
NZ_CP035288.1	1326754	1327584	+	SE	NZ_CP035288.1:1326754:1327584	EQW00_06600	210.992	0.112346	76.4683	8.5321	86.7566	152.426	0.0501265	67.517	68.9203	8.10008	0
NZ_CP035288.1	1327625	1327843	-	SE	NZ_CP035288.1:1327625:1327843	EQW00_06605	52.2469	0	13.5025	1.41597	0	8.69511	0	4.96023	3.36573	0.525005	0
NZ_CP035288.1	1327857	1328435	-	SE	NZ_CP035288.1:1327857:1328435	EQW00_06610	304.829	0	89.423	14.087	43.3783	334.168	0.275696	143.582	170.911	14.3251	19.5556
NZ_CP035288.1	1328538	1329599	+	SE	NZ_CP035288.1:1328538:1329599	EQW00_06615	463.14	0.0374486	182.845	22.5828	130.135	379.473	0.275696	181.554	159.61	20.2502	19.5556
NZ_CP035288.1	1329626	1330183	+	SE	NZ_CP035288.1:1329626:1330183	EQW00_06620	398.599	0.0748971	209.658	22.0019	607.296	954.419	0.927341	459.231	475.556	53.7755	202.074
NZ_CP035288.1	1330333	1331358	+	SE	NZ_CP035288.1:1330333:1331358	EQW00_06625	11.9259	0	7.97001	1.01659	43.3783	24.3273	0	12.4247	13.185	1.75002	0
NZ_CP035288.1	1331376	1332569	+	SE	NZ_CP035288.1:1331376:1332569	EQW00_06630	34.0406	0	14.0776	2.28733	0	21.4527	0.0501265	10.0409	10.4369	1.65002	0
NZ_CP035288.1	1332579	1333316	+	SE	NZ_CP035288.1:1332579:1333316	EQW00_06635	31.0675	0	12.4069	1.70642	0	29.0787	0.0501265	13.0026	10.2516	1.17501	0
NZ_CP035288.1	1333316	1334446	+	SE	NZ_CP035288.1:1333316:1334446	EQW00_06640	70.2861	0	31.4418	3.55807	43.3783	96.3114	0.100253	44.2087	40.2035	5.12505	0
NZ_CP035288.1	1334704	1335171	+	SE	NZ_CP035288.1:1334704:1335171	EQW00_06645	196.126	0.112346	84.7122	7.26136	43.3783	142.329	0.200506	77.4615	70.9583	9.30009	84.7408
NZ_CP035288.1	1335171	1336529	+	SE	NZ_CP035288.1:1335171:1336529	EQW00_06650	785.507	0.149794	361.718	38.7757	477.161	818.813	0.852151	402.188	391.197	44.4754	84.7408
NZ_CP035288.1	1336541	1336903	+	SE	NZ_CP035288.1:1336541:1336903	EQW00_06655	307.401	0.0374486	131.218	15.0673	173.513	466.709	0.275696	225.691	255.518	26.6003	19.5556
NZ_CP035288.1	1336979	1337368	+	SE	NZ_CP035288.1:1336979:1337368	EQW00_06660	126.876	0	56.0092	6.53522	43.3783	264.346	0.15038	116.397	127.342	15.3502	13.037
NZ_CP035288.1	1337383	1338720	+	SE	NZ_CP035288.1:1337383:1338720	EQW00_06665	424.222	0.299588	211.055	21.7841	694.053	2155.91	1.65418	1017.71	1068.6	119.901	39.1111
NZ_CP035288.1	1338713	1338943	+	SE	NZ_CP035288.1:1338713:1338943	EQW00_06670	164.324	0	90.6554	8.5321	477.161	314.711	0.175443	164.145	176.778	19.1002	19.5556
NZ_CP035288.1	1338921	1339802	+	SE	NZ_CP035288.1:1338921:1339802	EQW00_06675	460.267	0.0748971	164.987	20.477	86.7566	374.579	0.325822	184.203	187.74	19.0752	19.5556
NZ_CP035288.1	1340117	1340569	+	SE	NZ_CP035288.1:1340117:1340569	EQW00_06680	157.576	0	52.2296	7.29767	43.3783	128.574	0.0501265	60.2933	54.5002	6.50006	325.926
NZ_CP035288.1	1340585	1342261	+	SE	NZ_CP035288.1:1340585:1342261	EQW00_06685	416.939	0.0374486	201.113	26.7218	520.54	818.908	0.852151	384.033	410.341	55.7755	1056
NZ_CP035288.1	1342521	1343942	+	SE	NZ_CP035288.1:1342521:1343942	EQW00_06690	528.782	0.112346	223.297	27.4116	520.54	1170.47	1.25316	552.368	579.925	63.4756	26.0741
NZ_CP035288.1	1343957	1344955	+	SE	NZ_CP035288.1:1343957:1344955	EQW00_06695	559.215	0.0748971	268.625	32.8577	173.513	174.116	0.200506	94.9909	74.1696	10.0001	149.926
NZ_CP035288.1	1344948	1345931	+	SE	NZ_CP035288.1:1344948:1345931	EQW00_06700	714.92	0.112346	290.782	44.4032	86.7566	262.635	0.325822	125.98	112.459	14.2251	32.5926
NZ_CP035288.1	134538	135899	+	SE	NZ_CP035288.1:134538:135899	EQW00_00685	0	0	0	0	0	0	0	0.0722364	0	0	0
NZ_CP035288.1	1345944	1347263	+	SE	NZ_CP035288.1:1345944:1347263	EQW00_06705	947.592	0.449383	389.052	54.0971	737.431	1382.76	1.35342	669.752	642.299	90.5509	32.5926
NZ_CP035288.1	1347468	1347905	+	SE	NZ_CP035288.1:1347468:1347905	EQW00_06710	160.382	0.0748971	68.553	6.97091	0	126.34	0.200506	57.9095	65.8942	8.15008	6.51852
NZ_CP035288.1	1347918	1348895	+	SE	NZ_CP035288.1:1347918:1348895	EQW00_06715	171.673	0.0374486	68.5804	8.49579	173.513	300.385	0.275696	148.518	175.234	16.1252	0
NZ_CP035288.1	1348947	1349042	-	SE	NZ_CP035288.1:1348947:1349042	EQW00_RS12375	3.34059	0	1.72547	0.0363068	0	3.11218	0	1.90223	0.926348	0	0
NZ_CP035288.1	1349273	1350397	+	SE	NZ_CP035288.1:1349273:1350397	EQW00_06720	156.407	0	74.5511	8.82255	0	110.447	0.0501265	59.4987	58.4217	7.37507	0
NZ_CP035288.1	1350477	1351883	+	SE	NZ_CP035288.1:1350477:1351883	EQW00_06725	1535.14	0.187243	697.198	91.1664	1084.46	1483.75	1.35342	700.621	798.08	90.0009	26.0741
NZ_CP035288.1	1352053	1353708	+	SE	NZ_CP035288.1:1352053:1353708	EQW00_06730	247.939	0	111.498	13.3609	0	143.659	0.100253	70.6472	85.9651	6.75007	6.51852
NZ_CP035288.1	1353971	1354852	-	SE	NZ_CP035288.1:1353971:1354852	EQW00_06735	429.901	0.0748971	185.036	14.7769	130.135	498.828	0.651645	217.432	235.262	19.0752	19.5556
NZ_CP035288.1	1355053	1356537	-	SE	NZ_CP035288.1:1355053:1356537	EQW00_06745	488.395	0.149794	222.421	29.5537	303.648	1684.93	1.55392	779.937	835.319	96.0009	273.778
NZ_CP035288.1	1356961	1357881	+	SE	NZ_CP035288.1:1356961:1357881	EQW00_06750	76.5998	0.0374486	43.9035	4.75619	43.3783	120.948	0.100253	53.1179	47.7996	6.47506	0
NZ_CP035288.1	1357931	1358746	-	SE	NZ_CP035288.1:1357931:1358746	EQW00_06755	141.675	0	53.3251	6.31738	173.513	271.116	0.325822	128.99	155.534	14.2751	6.51852
NZ_CP035288.1	1358907	1359665	+	SE	NZ_CP035288.1:1358907:1359665	EQW00_06760	56.9237	0.112346	23.2527	2.25102	216.892	155.799	0.250633	85.5279	85.3167	6.32506	6.51852
NZ_CP035288.1	1359888	1360796	-	SE	NZ_CP035288.1:1359888:1360796	EQW00_06765	513.115	0	226.173	20.4407	130.135	536.27	0.751898	258.871	246.162	27.4753	6.51852
NZ_CP035288.1	1360879	1361421	+	SE	NZ_CP035288.1:1360879:1361421	EQW00_06770	32.8046	0	14.1872	1.56119	0	22.2604	0.0501265	12.1839	9.04733	1.37501	0
NZ_CP035288.1	1361526	1361975	+	SE	NZ_CP035288.1:1361526:1361975	EQW00_06775	83.782	0.0374486	42.1233	4.35682	0	185.852	0.300759	93.2813	70.3098	6.70007	6.51852
NZ_CP035288.1	1362018	1362905	+	SE	NZ_CP035288.1:1362018:1362905	EQW00_06780	231.703	0.0748971	110.923	14.196	0	267.078	0.175443	127.04	136.513	14.3001	0
NZ_CP035288.1	1362958	1363482	-	SE	NZ_CP035288.1:1362958:1363482	EQW00_06785	15.9346	0	6.90186	0.326761	86.7566	110.566	0.0501265	50.7581	47.2746	4.27504	0
NZ_CP035288.1	1363580	1364311	+	SE	NZ_CP035288.1:1363580:1364311	EQW00_06790	172.007	0	62.8837	7.04352	433.783	927.502	0.877214	467.538	544.785	53.6005	221.63
NZ_CP035288.1	1364304	1364846	+	SE	NZ_CP035288.1:1364304:1364846	EQW00_06795	150.594	0	91.2032	8.82255	173.513	164.114	0.225569	86.3466	101.435	11.8751	0
NZ_CP035288.1	136445	136930	+	SE	NZ_CP035288.1:136445:136930	EQW00_00695	0	0	0	0	0	0	0	0.0240788	0	0	0
NZ_CP035288.1	1364839	1365576	+	SE	NZ_CP035288.1:1364839:1365576	EQW00_06800	338.202	0	152.142	16.9916	130.135	326.993	0.300759	173.247	154.947	20.4502	182.519
NZ_CP035288.1	1365710	1366435	+	SE	NZ_CP035288.1:1365710:1366435	EQW00_06805	1131.76	0.337037	456.29	73.8117	1214.59	1818.99	1.80455	887.81	909.736	137.276	149.926
NZ_CP035288.1	1366419	1368185	+	SE	NZ_CP035288.1:1366419:1368185	EQW00_06810	254.019	0.0748971	122.946	15.9024	173.513	550.5	0.325822	244.761	293.621	31.1753	260.741
NZ_CP035288.1	1368777	1369316	+	SE	NZ_CP035288.1:1368777:1369316	EQW00_06815	379.424	0	167.315	19.9687	86.7566	315.186	0.275696	133.156	153.836	10.8501	13.037
NZ_CP035288.1	1369721	1369969	-	SE	NZ_CP035288.1:1369721:1369969	EQW00_06825	105.696	0	40.1239	4.39312	86.7566	113.678	0.0751898	55.5017	56.6925	6.55006	6.51852
NZ_CP035288.1	1370078	1371040	+	SE	NZ_CP035288.1:1370078:1371040	EQW00_06830	70.9542	0.0374486	27.8813	2.1421	173.513	297.225	0.701771	145.051	171.158	11.0751	13.037
NZ_CP035288.1	1371027	1372406	+	SE	NZ_CP035288.1:1371027:1372406	EQW00_06835	150.694	0.0374486	55.4066	6.71676	86.7566	208.991	0.325822	99.7344	103.967	7.70008	13.037
NZ_CP035288.1	1372563	1373945	+	SE	NZ_CP035288.1:1372563:1373945	EQW00_06840	2108.11	0.374486	1219.88	122.063	1431.48	3039.44	3.35848	1674.27	1680.18	193.427	254.222
NZ_CP035288.1	137353	139416	+	SE	NZ_CP035288.1:137353:139416	EQW00_00700	2.2716	0	1.23248	0.145227	0	34.3528	0.0501265	13.3156	16.0567	1.12501	0
NZ_CP035288.1	1374078	1375064	+	SE	NZ_CP035288.1:1374078:1375064	EQW00_06845	378.355	0.0374486	166.603	17.391	216.892	534.108	0.726835	251.888	216.426	24.1002	6.51852
NZ_CP035288.1	1375276	1376244	-	SE	NZ_CP035288.1:1375276:1376244	EQW00_06850	92.3674	0	40.7539	5.11926	43.3783	66.3299	0.0501265	25.6439	26.1539	3.10003	0
NZ_CP035288.1	1376323	1376970	+	SE	NZ_CP035288.1:1376323:1376970	EQW00_06855	253.685	0.0374486	112.018	16.2654	303.648	248.143	0.350886	133.71	143.275	15.4752	6.51852
NZ_CP035288.1	1377454	1378632	+	SE	NZ_CP035288.1:1377454:1378632	EQW00_06860	1373.12	0.26214	711.659	99.6259	737.431	975.776	0.651645	447.264	497.295	65.9006	26.0741
NZ_CP035288.1	1378848	1380158	+	SE	NZ_CP035288.1:1378848:1380158	EQW00_06865	439.555	0.149794	226.912	25.9594	173.513	258.383	0.275696	130.796	130.739	15.6002	13.037
NZ_CP035288.1	1380179	1381177	+	SE	NZ_CP035288.1:1380179:1381177	EQW00_06870	864.746	0.149794	298.067	45.0567	173.513	408.955	0.250633	203.683	224.917	29.2753	26.0741
NZ_CP035288.1	1381348	1381620	+	SE	NZ_CP035288.1:1381348:1381620	EQW00_06875	1279.48	0.112346	1050.4	98.1373	130.135	385.768	0.15038	185.046	251.998	24.4252	241.185
NZ_CP035288.1	1382090	1382668	+	SE	NZ_CP035288.1:1382090:1382668	EQW00_06880	230.634	0.0374486	97.5299	12.4532	43.3783	306.871	0.501265	138.718	148.864	12.7501	0
NZ_CP035288.1	1382661	1383386	+	SE	NZ_CP035288.1:1382661:1383386	EQW00_06885	706.368	0.299588	263.942	34.6367	433.783	772.368	1.12785	350.539	342.594	44.7004	632.297
NZ_CP035288.1	1383388	1384347	+	SE	NZ_CP035288.1:1383388:1384347	EQW00_06890	821.919	0.112346	345.997	42.479	477.161	1382.85	1.35342	640.785	664.994	73.9507	65.1852
NZ_CP035288.1	1384487	1384936	+	SE	NZ_CP035288.1:1384487:1384936	EQW00_06895	220.379	0.0748971	132.998	21.4936	0	64.0255	0.0501265	33.6381	34.2131	6.57506	6.51852
NZ_CP035288.1	1385417	1386583	+	SE	NZ_CP035288.1:1385417:1386583	EQW00_06900	347.388	0	154.224	22.6191	86.7566	280.144	0.125316	133.613	124.995	17.9252	436.741
NZ_CP035288.1	1386611	1387675	+	SE	NZ_CP035288.1:1386611:1387675	EQW00_06905	269.118	0.0748971	102.652	12.9978	173.513	357.378	0.275696	163.254	192.495	22.0502	0
NZ_CP035288.1	1387685	1388986	+	SE	NZ_CP035288.1:1387685:1388986	EQW00_06910	452.784	0.299588	205.741	22.6554	260.27	631.94	0.551392	329.205	330.768	46.2755	469.334
NZ_CP035288.1	1388990	1390234	+	SE	NZ_CP035288.1:1388990:1390234	EQW00_06915	431.003	0.26214	174.19	18.1897	303.648	472.577	0.476202	224.053	230.908	28.2753	391.111
NZ_CP035288.1	1390248	1390811	+	SE	NZ_CP035288.1:1390248:1390811	EQW00_06920	94.0377	0.0748971	45.3003	5.55494	173.513	339.679	0.300759	149.361	160.32	13.9001	19.5556
NZ_CP035288.1	1390823	1391416	+	SE	NZ_CP035288.1:1390823:1391416	EQW00_06925	153.367	0	54.6124	6.9346	0	97.3092	0.0501265	55.2368	52.7401	5.27505	0
NZ_CP035288.1	1391461	1392156	+	SE	NZ_CP035288.1:1391461:1392156	EQW00_06930	1881.56	0.374486	780.869	114.258	1344.73	2682.8	2.35595	1271.39	1292.38	165.077	378.074
NZ_CP035288.1	1392337	1392654	+	SE	NZ_CP035288.1:1392337:1392654	EQW00_06935	90.6637	0.0748971	41.9863	3.55807	130.135	179.58	0.300759	92.9442	103.875	12.1751	84.7408
NZ_CP035288.1	1392676	1393818	+	SE	NZ_CP035288.1:1392676:1393818	EQW00_06940	407.185	0.337037	183.995	17.8266	173.513	617.471	0.676708	297.855	286.797	36.1504	65.1852
NZ_CP035288.1	1393808	1395010	+	SE	NZ_CP035288.1:1393808:1395010	EQW00_06945	304.127	0	144.309	15.8298	303.648	772.653	0.827088	395.278	364.055	46.0755	26.0741
NZ_CP035288.1	139431	140864	+	SE	NZ_CP035288.1:139431:140864	EQW00_00705	0	0	0	0	0	0	0	0.0722364	0	0	0
NZ_CP035288.1	1394997	1395968	+	SE	NZ_CP035288.1:1394997:1395968	EQW00_06950	172.475	0	87.8071	7.33397	173.513	153.875	0.15038	88.6582	81.9509	8.35008	0
NZ_CP035288.1	1395993	1398701	+	SE	NZ_CP035288.1:1395993:1398701	EQW00_06955	281.311	0.112346	117.113	14.8495	563.918	1150.37	0.927341	543.892	622.691	70.0507	143.407
NZ_CP035288.1	1398822	1400114	+	SE	NZ_CP035288.1:1398822:1400114	EQW00_06960	637.418	0.224691	300.532	36.8514	216.892	961.641	0.626582	475.508	460.333	59.9006	19.5556
NZ_CP035288.1	1400207	1400893	+	SE	NZ_CP035288.1:1400207:1400893	EQW00_06965	64.9411	0	35.9883	3.7396	0	195.474	0.0751898	79.3397	95.63	8.45008	84.7408
NZ_CP035288.1	1400883	1401542	+	SE	NZ_CP035288.1:1400883:1401542	EQW00_06970	100.017	0	50.778	4.39312	86.7566	71.3664	0.0501265	37.6111	36.3128	4.25004	0
NZ_CP035288.1	1401547	1401879	+	SE	NZ_CP035288.1:1401547:1401879	EQW00_06975	36.379	0	21.4999	1.30704	0	41.575	0.0751898	23.7658	20.1018	1.67502	0
NZ_CP035288.1	1402069	1404300	-	SE	NZ_CP035288.1:1402069:1404300	EQW00_06980	5596.73	1.68518	2408.94	234.143	4120.94	8145.23	7.31847	3767.83	4033.84	372.429	821.334
NZ_CP035288.1	1404297	1404923	-	SE	NZ_CP035288.1:1404297:1404923	EQW00_06985	354.637	0.187243	221.27	15.503	43.3783	324.451	0.375949	150.661	155.41	12.4251	19.5556
NZ_CP035288.1	1405267	1405599	+	SE	NZ_CP035288.1:1405267:1405599	EQW00_06990	19.175	0	13.2012	1.23443	43.3783	133.277	0.225569	63.3995	64.9988	4.20004	0
NZ_CP035288.1	1405611	1406177	+	SE	NZ_CP035288.1:1405611:1406177	EQW00_06995	288.928	0.149794	137.709	11.2551	173.513	617.258	0.726835	314.879	261.323	20.1502	26.0741
NZ_CP035288.1	1406191	1406529	+	SE	NZ_CP035288.1:1406191:1406529	EQW00_07000	602.041	0.26214	307.516	24.9428	563.918	1645.85	1.60405	857.037	925.113	70.8507	45.6297
NZ_CP035288.1	1407172	1408308	+	SE	NZ_CP035288.1:1407172:1408308	EQW00_07010	140.639	0	73.2638	5.59125	86.7566	158.959	0.0250633	73.1514	56.1676	4.57505	0
NZ_CP035288.1	1408476	1409114	+	SE	NZ_CP035288.1:1408476:1409114	EQW00_07015	247.905	0.0374486	125.302	9.54869	216.892	375.624	0.401012	186.37	155.997	15.7502	130.37
NZ_CP035288.1	140884	141366	+	SE	NZ_CP035288.1:140884:141366	EQW00_00710	0.935366	0	0.766874	0.0363068	0	2.54201	0.0250633	1.32433	0.586687	0.0250002	0
NZ_CP035288.1	1409491	1412928	+	SE	NZ_CP035288.1:1409491:1412928	EQW00_07020	127.343	0.0374486	68.0874	5.26449	260.27	536.864	0.852151	260.364	272.81	22.9752	65.1852
NZ_CP035288.1	1412947	1413825	+	SE	NZ_CP035288.1:1412947:1413825	EQW00_07025	117.889	0	45.5194	4.90142	43.3783	80.3941	0.200506	41.6563	52.0916	5.80006	0
NZ_CP035288.1	1414169	1444618	+	SE	NZ_CP035288.1:1414169:1444618	EQW00_07030	237.282	0.0748971	106.568	9.6213	260.27	520.97	1.55392	252.129	233.224	25.3752	0
NZ_CP035288.1	141838	143166	-	SE	NZ_CP035288.1:141838:143166	EQW00_00715	0	0	0	0	0	0	0	0	0	0	0
NZ_CP035288.1	143185	144255	-	SE	NZ_CP035288.1:143185:144255	EQW00_00720	0	0	0	0	0	0	0	0	0	0	0
NZ_CP035288.1	144394	144654	+	SE	NZ_CP035288.1:144394:144654	EQW00_00725	0	0	0	0	0	0	0	0	0	0	0
NZ_CP035288.1	1444790	1445185	-	SE	NZ_CP035288.1:1444790:1445185	EQW00_07035	30.9005	0	15.6935	1.12551	0	36.1821	0	18.5166	18.7122	1.60002	0
NZ_CP035288.1	1445510	1446214	-	SE	NZ_CP035288.1:1445510:1446214	EQW00_07040	83.448	0.112346	29.8533	2.54148	43.3783	28.6511	0	14.3991	16.1802	1.07501	0
NZ_CP035288.1	1446465	1446659	+	SE	NZ_CP035288.1:1446465:1446659	EQW00_07045	148.656	0.0374486	58.4194	6.4263	86.7566	351.439	0.401012	189.91	207.039	21.1252	6.51852
NZ_CP035288.1	1446671	1446931	+	SE	NZ_CP035288.1:1446671:1446931	EQW00_07050	188.242	0.0374486	90.3816	9.98437	216.892	382.418	0.275696	195.472	196.046	18.2252	6.51852
NZ_CP035288.1	144669	145409	+	SE	NZ_CP035288.1:144669:145409	EQW00_00730	0	0	0	0	0	0	0	0	0	0	0
NZ_CP035288.1	1446983	1447420	+	SE	NZ_CP035288.1:1446983:1447420	EQW00_07055	231.904	0.0374486	121.221	13.1068	390.405	724.592	0.501265	368.622	355.378	41.3504	215.111
NZ_CP035288.1	1447632	1448681	+	SE	NZ_CP035288.1:1447632:1448681	EQW00_07060	142.109	0.0748971	54.1194	5.01034	43.3783	280.643	0.401012	117.505	142.596	16.7002	6.51852
NZ_CP035288.1	1448697	1449359	+	SE	NZ_CP035288.1:1448697:1449359	EQW00_07065	102.523	0	45.2729	4.50204	43.3783	134.442	0.175443	66.5298	62.2506	6.07506	13.037
NZ_CP035288.1	1449673	1450629	+	SE	NZ_CP035288.1:1449673:1450629	EQW00_07070	351.631	0.0748971	144.145	23.7446	86.7566	475.879	0.451139	236.839	248.632	34.7003	71.7037
NZ_CP035288.1	1450671	1451156	+	SE	NZ_CP035288.1:1450671:1451156	EQW00_07075	301.622	0.0374486	177.422	19.8598	173.513	378.38	0.476202	190.463	206.267	25.8253	280.296
NZ_CP035288.1	1451166	1452014	+	SE	NZ_CP035288.1:1451166:1452014	EQW00_07080	523.872	0.112346	235.184	30.8971	86.7566	630.871	0.751898	297.084	343.15	46.0255	488.889
NZ_CP035288.1	1452117	1452641	+	SE	NZ_CP035288.1:1452117:1452641	EQW00_07085	611.161	0.299588	384.259	50.4665	130.135	181.172	0.225569	128.412	79.9747	16.8002	0
NZ_CP035288.1	1452638	1453066	+	SE	NZ_CP035288.1:1452638:1453066	EQW00_07090	322.568	0	175.505	23.5268	216.892	497.854	0.651645	242.979	247.891	36.5004	0
NZ_CP035288.1	1453079	1453579	+	SE	NZ_CP035288.1:1453079:1453579	EQW00_07095	683.585	0.0748971	319.896	47.3804	86.7566	117.075	0.200506	72.3087	71.2979	9.10009	13.037
NZ_CP035288.1	1453579	1453803	+	SE	NZ_CP035288.1:1453579:1453803	EQW00_07100	429.299	0.187243	173.533	27.7384	43.3783	92.1301	0.100253	41.9212	37.2701	4.22504	0
NZ_CP035288.1	1454148	1455623	+	SE	NZ_CP035288.1:1454148:1455623	EQW00_07105	467.115	0.112346	189.336	20.4044	433.783	1102.66	0.927341	506.931	496.523	45.6004	4269.63
NZ_CP035288.1	145470	145865	-	SE	NZ_CP035288.1:145470:145865	EQW00_00735	0	0	0	0	0	0	0	0	0	0	0
NZ_CP035288.1	1455959	1456462	+	SE	NZ_CP035288.1:1455959:1456462	EQW00_07115	270.187	0	128.917	15.4304	173.513	200.13	0.200506	83.9387	90.7204	13.0501	6.51852
NZ_CP035288.1	1456480	1457553	+	SE	NZ_CP035288.1:1456480:1457553	EQW00_07120	547.657	0.299588	263.503	29.5537	347.026	783.344	0.802024	363.421	384.558	42.4754	6.51852
NZ_CP035288.1	1457566	1458180	+	SE	NZ_CP035288.1:1457566:1458180	EQW00_07125	588.178	0	191.116	28.4645	43.3783	87.0699	0.125316	39.0318	37.301	4.17504	0
NZ_CP035288.1	1458531	1459622	+	SE	NZ_CP035288.1:1458531:1459622	EQW00_07130	7.9172	0	4.32736	0.399375	0	8.31499	0	3.92485	6.17565	0.675007	0
NZ_CP035288.1	145884	147173	-	SE	NZ_CP035288.1:145884:147173	EQW00_00740	0	0	0	0	0	0	0	0	0	0	0
NZ_CP035288.1	1459619	1460575	+	SE	NZ_CP035288.1:1459619:1460575	EQW00_07135	9.75453	0	4.32736	0.871363	43.3783	14.7532	0.0501265	6.40496	3.95242	0.600006	0
NZ_CP035288.1	1460587	1462275	+	SE	NZ_CP035288.1:1460587:1462275	EQW00_07140	30.4662	0	13.2012	1.41597	0	22.2129	0.0250633	9.22218	8.46065	0.700007	0
NZ_CP035288.1	1462291	1463187	+	SE	NZ_CP035288.1:1462291:1463187	EQW00_07145	13.7966	0	4.87513	0.363068	0	15.3233	0	6.45312	7.75045	0.300003	0
NZ_CP035288.1	1463201	1464055	+	SE	NZ_CP035288.1:1463201:1464055	EQW00_07150	20.1438	0	6.49104	0.762443	0	21.4052	0.0501265	11.4134	8.15186	0.875009	0
NZ_CP035288.1	1464042	1465367	+	SE	NZ_CP035288.1:1464042:1465367	EQW00_07155	29.3972	0	11.9687	1.63381	0	14.6581	0.0250633	9.14995	8.86206	0.525005	0
NZ_CP035288.1	1465374	1466141	+	SE	NZ_CP035288.1:1465374:1466141	EQW00_07160	35.0428	0	11.5853	1.48858	0	14.1117	0	7.36812	8.09011	0.100001	0
NZ_CP035288.1	1466700	1467359	+	SE	NZ_CP035288.1:1466700:1467359	EQW00_07170	18.3733	0	16.7617	0.90767	0	26.5842	0.100253	10.7873	8.70767	2.07502	6.51852
NZ_CP035288.1	1467356	1468726	+	SE	NZ_CP035288.1:1467356:1468726	EQW00_07175	137.165	0	56.2009	7.62443	43.3783	346.308	0.250633	154.104	197.158	25.3002	65.1852
NZ_CP035288.1	1469141	1471945	+	SE	NZ_CP035288.1:1469141:1471945	EQW00_07185	531.221	0.0374486	237.156	31.0423	260.27	380.47	0.175443	181.313	183.88	32.0003	234.667
NZ_CP035288.1	147176	147490	-	SE	NZ_CP035288.1:147176:147490	EQW00_00745	0	0	0	0	0	0	0	0	0	0	0
NZ_CP035288.1	1471964	1473226	+	SE	NZ_CP035288.1:1471964:1473226	EQW00_07190	408.521	0	186.049	21.9656	86.7566	223.483	0.350886	119.527	115.639	17.5252	19.5556
NZ_CP035288.1	1473383	1473556	-	SE	NZ_CP035288.1:1473383:1473556	EQW00_07195	3.07334	0	1.20509	0.0363068	0	7.62604	0.0250633	3.44327	2.43938	0.425004	0
NZ_CP035288.1	1473757	1474566	+	SE	NZ_CP035288.1:1473757:1474566	EQW00_07200	398.833	0.149794	180.27	23.8173	260.27	872.528	0.902277	406.402	462.834	55.4005	664.889
NZ_CP035288.1	1474591	1474794	+	SE	NZ_CP035288.1:1474591:1474794	EQW00_07205	60.3645	0.0374486	36.5634	4.13898	43.3783	46.8253	0.100253	27.5943	27.3581	3.00003	32.5926
NZ_CP035288.1	1474972	1475763	+	SE	NZ_CP035288.1:1474972:1475763	EQW00_07210	113.68	0	47.8748	8.31426	43.3783	187.182	0.200506	89.9584	92.2334	14.1501	0
NZ_CP035288.1	1475776	1477665	+	SE	NZ_CP035288.1:1475776:1477665	EQW00_07215	194.389	0	93.3121	10.4564	260.27	536.887	0.526329	253.983	281.455	29.7753	26.0741
NZ_CP035288.1	147640	149364	-	SE	NZ_CP035288.1:147640:149364	EQW00_00750	0	0	0	0	0	0	0	0	0	0	0
NZ_CP035288.1	1477852	1479195	+	SE	NZ_CP035288.1:1477852:1479195	EQW00_07220	466.347	0	181.694	15.3215	303.648	348.968	0.300759	162.171	189.5	13.9001	0
NZ_CP035288.1	1479271	1480401	-	SE	NZ_CP035288.1:1479271:1480401	EQW00_07225	261.234	0.0748971	151.43	21.0579	260.27	687.769	0.551392	331.95	346.084	47.1255	176
NZ_CP035288.1	1480424	1481050	-	SE	NZ_CP035288.1:1480424:1481050	EQW00_07230	383.266	0.0374486	128.725	24.5071	130.135	435.159	0.426075	186.033	211.948	29.4003	169.482
NZ_CP035288.1	1481090	1481359	-	SE	NZ_CP035288.1:1481090:1481359	EQW00_07235	41.9912	0	27.1966	3.44915	43.3783	82.9836	0.100253	28.0037	37.0848	4.12504	0
NZ_CP035288.1	1481518	1481826	+	SE	NZ_CP035288.1:1481518:1481826	EQW00_07240	13.9303	0	7.5318	0.726136	0	6.36691	0	2.52828	1.72918	0.475005	0
NZ_CP035288.1	1482007	1482207	+	SE	NZ_CP035288.1:1482007:1482207	EQW00_07245	1314.89	0.0748971	612.294	83.3967	43.3783	62.2437	0.0501265	27.0646	30.5077	3.62504	6.51852
NZ_CP035288.1	1483152	1483562	+	SE	NZ_CP035288.1:1483152:1483562	EQW00_07255	1.97095	0	0.602544	0.0726136	0	5.44038	0	2.35972	1.76006	0.400004	0
NZ_CP035288.1	1483549	1484412	+	SE	NZ_CP035288.1:1483549:1484412	EQW00_07260	12.2934	0	4.43691	0.544602	0	14.3018	0	5.87523	8.73855	1.02501	0
NZ_CP035288.1	1484421	1485170	+	SE	NZ_CP035288.1:1484421:1485170	EQW00_07265	14.899	0	5.42289	0.544602	0	66.6387	0.0501265	28.5815	36.3128	4.27504	0
NZ_CP035288.1	1485302	1486567	-	SE	NZ_CP035288.1:1485302:1486567	EQW00_07270	670.123	0.0748971	275.39	33.729	130.135	345.025	0.401012	165.036	134.815	18.6502	19.5556
NZ_CP035288.1	1486568	1487641	-	SE	NZ_CP035288.1:1486568:1487641	EQW00_07275	164.224	0	66.8276	7.73335	0	160.574	0.300759	70.6231	86.0886	8.37508	39.1111
NZ_CP035288.1	1487647	1488798	-	SE	NZ_CP035288.1:1487647:1488798	EQW00_07280	196.861	0.0748971	90.6828	9.91176	130.135	143.398	0.200506	66	74.3858	9.35009	6.51852
NZ_CP035288.1	1488956	1489678	-	SE	NZ_CP035288.1:1488956:1489678	EQW00_07285	502.158	0.0748971	216.888	25.1606	86.7566	158.413	0.225569	86.2021	93.3759	9.7001	13.037
NZ_CP035288.1	1489700	1490422	-	SE	NZ_CP035288.1:1489700:1490422	EQW00_07290	463.908	0	190.513	22.2924	694.053	816.247	0.651645	398.095	452.984	51.2005	358.519
NZ_CP035288.1	1490422	1491306	-	SE	NZ_CP035288.1:1490422:1491306	EQW00_07295	488.795	0.0748971	217.683	24.5797	390.405	492.248	0.401012	245.315	233.378	26.4753	228.148
NZ_CP035288.1	1491308	1492297	-	SE	NZ_CP035288.1:1491308:1492297	EQW00_07300	180.592	0	102.761	10.7468	173.513	204.929	0.200506	98.2897	91.9864	12.0251	6.51852
NZ_CP035288.1	1492368	1493600	-	SE	NZ_CP035288.1:1492368:1493600	EQW00_07305	482.849	0.149794	199.716	27.5569	130.135	349.824	0.175443	167.083	127.558	21.3252	32.5926
NZ_CP035288.1	149351	149698	-	SE	NZ_CP035288.1:149351:149698	EQW00_00755	0	0	0	0	0	0	0	0	0	0	0
NZ_CP035288.1	1494177	1495784	-	SE	NZ_CP035288.1:1494177:1495784	EQW00_07310	865.414	0.224691	322.717	41.4624	303.648	514.698	0.651645	227.497	265.306	22.9002	280.296
NZ_CP035288.1	1495999	1496895	+	SE	NZ_CP035288.1:1495999:1496895	EQW00_07315	417.04	0.0374486	160.386	17.0279	216.892	270.689	0.300759	130.387	144.51	15.3002	91.2593
NZ_CP035288.1	1497499	1498476	+	SE	NZ_CP035288.1:1497499:1498476	EQW00_07320	11.9927	0	5.06684	2.54148	0	11.9023	0.0250633	5.80299	9.6649	1.32501	0
NZ_CP035288.1	1498684	1499610	+	SE	NZ_CP035288.1:1498684:1499610	EQW00_07325	7.08206	0	2.24584	0.871363	0	9.00395	0	2.09486	4.90965	0.175002	0
NZ_CP035288.1	1499612	1500517	+	SE	NZ_CP035288.1:1499612:1500517	EQW00_07330	7.78358	0	3.56049	0.435682	0	13.0664	0	6.91062	11.1471	0.850008	0
NZ_CP035288.1	1500610	1501485	+	SE	NZ_CP035288.1:1500610:1501485	EQW00_07335	9.55409	0	3.69743	1.01659	0	12.8051	0.0250633	5.92339	4.66262	1.62502	0
NZ_CP035288.1	1501492	1502139	+	SE	NZ_CP035288.1:1501492:1502139	EQW00_07340	14.0305	0	6.02544	0.835056	0	29.245	0.0751898	15.3141	13.9261	1.67502	0
NZ_CP035288.1	150219	150539	+	SE	NZ_CP035288.1:150219:150539	EQW00_00760	0	0	0	0	0	0	0	0	0	0	0
NZ_CP035288.1	1502233	1504044	-	SE	NZ_CP035288.1:1502233:1504044	EQW00_07345	335.462	0.112346	137.517	20.949	390.405	721.504	0.626582	338.693	359.392	48.8505	462.815
NZ_CP035288.1	1504292	1504627	+	SE	NZ_CP035288.1:1504292:1504627	EQW00_07350	19.9767	0	12.4891	0.943977	0	13.0427	0	4.52682	9.72666	0.525005	0
NZ_CP035288.1	1504806	1505807	+	SE	NZ_CP035288.1:1504806:1505807	EQW00_07355	47.8039	0.0374486	19.1992	1.85165	43.3783	129.595	0.225569	58.4634	68.0248	7.55007	13.037
NZ_CP035288.1	1505797	1506651	+	SE	NZ_CP035288.1:1505797:1506651	EQW00_07360	50.5766	0	21.9107	2.79562	0	59.8442	0.100253	28.7742	25.0732	2.75003	0
NZ_CP035288.1	150627	151511	+	SE	NZ_CP035288.1:150627:151511	EQW00_00765	0	0	0	0	0	0	0	0	0	0	0
NZ_CP035288.1	1506614	1507390	+	SE	NZ_CP035288.1:1506614:1507390	EQW00_07365	28.9295	0	15.4196	2.17841	0	90.2771	0.0751898	43.7753	45.0823	4.57505	221.63
NZ_CP035288.1	1507393	1508091	+	SE	NZ_CP035288.1:1507393:1508091	EQW00_07370	38.183	0	17.5559	1.5975	43.3783	36.1108	0.0751898	17.4571	14.8216	1.97502	39.1111
NZ_CP035288.1	1508322	1509086	-	SE	NZ_CP035288.1:1508322:1509086	EQW00_07375	117.923	0.0374486	35.7966	4.93772	130.135	104.626	0.175443	41.4878	42.5194	4.07504	19.5556
NZ_CP035288.1	1510107	1511360	-	SE	NZ_CP035288.1:1510107:1511360	EQW00_07380	1231.71	0.337037	508.081	59.9425	130.135	366.145	0.225569	175.366	186.103	16.2502	6.51852
NZ_CP035288.1	1511386	1512639	-	SE	NZ_CP035288.1:1511386:1512639	EQW00_07385	1211.13	0.26214	475.653	60.4145	780.809	1625.68	1.55392	730.84	770.259	85.2008	286.815
NZ_CP035288.1	1512912	1513571	-	SE	NZ_CP035288.1:1512912:1513571	EQW00_07395	902.695	0.26214	297.41	35.2902	694.053	1113.38	1.32835	555.281	634.024	62.2756	247.704
NZ_CP035288.1	1513762	1514493	-	SE	NZ_CP035288.1:1513762:1514493	EQW00_07400	24.7204	0	9.09293	1.27074	86.7566	28.7699	0.0250633	11.4856	11.1162	0.700007	0
NZ_CP035288.1	1514486	1515694	-	SE	NZ_CP035288.1:1514486:1515694	EQW00_07405	21.8475	0	9.44898	1.12551	0	5.96304	0	3.08209	3.92154	0.0750007	0
NZ_CP035288.1	151525	151653	+	SE	NZ_CP035288.1:151525:151653	EQW00_00770	0	0	0	0	0	0	0	0	0	0	0
NZ_CP035288.1	1515698	1516321	-	SE	NZ_CP035288.1:1515698:1516321	EQW00_07410	5.17792	0	2.08151	0.363068	0	7.17465	0	4.23787	2.47026	0.200002	0
NZ_CP035288.1	1516311	1517099	-	SE	NZ_CP035288.1:1516311:1517099	EQW00_07415	4.57661	0	2.49234	0.145227	0	8.10118	0	4.16563	3.24222	0.100001	0
NZ_CP035288.1	15165	15494	+	SE	NZ_CP035288.1:15165:15494	EQW00_00055	10.7567	0	5.61461	0.399375	43.3783	25.6339	0	13.7008	16.9522	0.575006	6.51852
NZ_CP035288.1	1517103	1518098	-	SE	NZ_CP035288.1:1517103:1518098	EQW00_07420	8.78576	0	3.5331	0.0363068	0	5.27408	0	4.0934	0.0308783	0.0250002	0
NZ_CP035288.1	1518101	1518667	-	SE	NZ_CP035288.1:1518101:1518667	EQW00_07425	1.60348	0	0.876427	0.0363068	0	4.53761	0	2.98577	5.71248	0.200002	0
NZ_CP035288.1	1518664	1520070	-	SE	NZ_CP035288.1:1518664:1520070	EQW00_07430	4.04212	0	1.83502	0.326761	0	8.69511	0	3.56366	2.65553	0.350003	0
NZ_CP035288.1	152006	152791	+	SE	NZ_CP035288.1:152006:152791	EQW00_00775	8.41829	0	4.08086	0.363068	43.3783	16.535	0	6.54944	4.2612	0.850008	0
NZ_CP035288.1	1520729	1521817	+	SE	NZ_CP035288.1:1520729:1521817	EQW00_07435	31.3682	0	15.8031	3.48545	0	42.2402	0.0501265	20.3948	26.123	2.05002	6.51852
NZ_CP035288.1	1521889	1523151	-	SE	NZ_CP035288.1:1521889:1523151	EQW00_07440	43.127	0	17.4738	3.34023	43.3783	54.879	0	23.6454	24.6409	4.32504	6.51852
NZ_CP035288.1	1523295	1523480	+	SE	NZ_CP035288.1:1523295:1523480	EQW00_07445	112.043	0.0748971	42.0137	6.13585	0	5.79674	0	2.45604	3.58188	0.350003	0
NZ_CP035288.1	1524021	1525010	-	SE	NZ_CP035288.1:1524021:1525010	EQW00_07455	868.688	0.149794	346.928	38.0132	173.513	300.456	0.225569	154.827	153.866	17.6752	19.5556
NZ_CP035288.1	1525146	1525661	+	SE	NZ_CP035288.1:1525146:1525661	EQW00_07460	62.9033	0.0374486	34.208	3.55807	86.7566	78.9687	0.100253	31.5673	35.1395	3.55003	0
NZ_CP035288.1	1525855	1528377	-	SE	NZ_CP035288.1:1525855:1528377	EQW00_07465	740.609	0.26214	257.889	29.4085	43.3783	657.003	0.651645	287.766	286.242	28.5503	65.1852
NZ_CP035288.1	1528631	1529848	-	SE	NZ_CP035288.1:1528631:1529848	EQW00_07470	364.091	0.112346	142.255	11.4003	303.648	782.037	1.20304	351.864	348.492	27.9253	110.815
NZ_CP035288.1	1529994	1530842	-	SE	NZ_CP035288.1:1529994:1530842	EQW00_07475	95.1735	0.0374486	36.5908	5.22818	43.3783	88.424	0.0501265	38.0445	46.7806	3.57504	0
NZ_CP035288.1	1531037	1532494	-	SE	NZ_CP035288.1:1531037:1532494	EQW00_07480	1217.28	0.112346	483.131	57.6189	173.513	765.716	0.626582	382.01	359.639	35.3003	71.7037
NZ_CP035288.1	153109	153864	+	SE	NZ_CP035288.1:153109:153864	EQW00_00780	2.2716	0	1.12292	0.0363068	0	4.96524	0	2.26341	1.17337	0.375004	0
NZ_CP035288.1	1532706	1535108	-	SE	NZ_CP035288.1:1532706:1535108	EQW00_07485	726.111	0.26214	305.462	36.1253	347.026	844.946	1.02759	411.988	389.252	43.0754	651.852
NZ_CP035288.1	1535105	1537099	-	SE	NZ_CP035288.1:1535105:1537099	EQW00_07490	397.23	0.112346	170.438	18.7706	130.135	279.716	0.250633	139.922	107.487	13.5751	32.5926
NZ_CP035288.1	1537309	1537917	+	SE	NZ_CP035288.1:1537309:1537917	EQW00_07495	424.656	0.112346	140.94	19.3515	216.892	328.917	0.275696	138.862	144.202	17.5252	13.037
NZ_CP035288.1	1538161	1538457	+	SE	NZ_CP035288.1:1538161:1538457	EQW00_07500	47.2694	0	17.6655	1.88795	0	60.0343	0.0501265	26.8238	24.2394	2.15002	0
NZ_CP035288.1	1538508	1538975	-	SE	NZ_CP035288.1:1538508:1538975	EQW00_07505	93.3695	0	44.4239	6.4263	0	72.6255	0.0250633	33.012	34.3984	3.55003	0
NZ_CP035288.1	1539098	1541803	-	SE	NZ_CP035288.1:1539098:1541803	EQW00_07510	2187.65	0.337037	927.123	134.19	867.566	1825.14	1.85468	849.573	903.066	121.951	91.2593
NZ_CP035288.1	154208	154969	+	SE	NZ_CP035288.1:154208:154969	EQW00_00785	7.28249	0	2.3554	0.254148	0	23.0207	0.0250633	9.776	11.1471	1.62502	0
NZ_CP035288.1	1542224	1543864	-	SE	NZ_CP035288.1:1542224:1543864	EQW00_07515	2374.53	0.561728	860.432	95.7047	390.405	1105.97	1.00253	487.572	516.841	47.8255	19.5556
NZ_CP035288.1	1544076	1544426	+	SE	NZ_CP035288.1:1544076:1544426	EQW00_07520	33.3391	0	23.1705	1.88795	0	7.10338	0.0250633	2.98577	4.50823	0.275003	0
NZ_CP035288.1	1544544	1547573	-	SE	NZ_CP035288.1:1544544:1547573	EQW00_07525	180.96	0.149794	77.3995	8.93147	216.892	412.376	0.300759	182.782	197.189	18.1252	13.037
NZ_CP035288.1	1547577	1548701	-	SE	NZ_CP035288.1:1547577:1548701	EQW00_07530	128.312	0	50.3672	5.3371	130.135	157.058	0.0501265	72.0679	64.7517	10.1001	19.5556
NZ_CP035288.1	1548809	1549276	-	SE	NZ_CP035288.1:1548809:1549276	EQW00_07535	54.2178	0	23.061	2.10579	0	12.9001	0	4.0934	6.33005	0.350003	0
NZ_CP035288.1	1549508	1549735	-	SE	NZ_CP035288.1:1549508:1549735	EQW00_07540	58.6942	0	27.1966	2.25102	0	42.3827	0.0501265	25.042	28.5315	3.30003	0
NZ_CP035288.1	1549942	1551930	-	SE	NZ_CP035288.1:1549942:1551930	EQW00_07545	1625.06	0.224691	751.755	114.802	910.944	1780.17	1.62911	874.735	871.138	144.026	475.852
NZ_CP035288.1	1552162	1552398	-	SE	NZ_CP035288.1:1552162:1552398	EQW00_07550	6.01307	0	7.36747	0.762443	0	1.52046	0	1.46881	3.14958	0.200002	58.6667
NZ_CP035288.1	1552559	1552792	-	SE	NZ_CP035288.1:1552559:1552792	EQW00_07555	9.11982	0	3.45093	0.435682	0	4.06247	0	2.40788	1.54391	0.350003	6.51852
NZ_CP035288.1	1552936	1553556	+	SE	NZ_CP035288.1:1552936:1553556	EQW00_07560	168.199	0.0374486	87.0128	9.80284	216.892	313.594	0.375949	152.636	168.132	21.7502	78.2223
NZ_CP035288.1	155326	156213	+	SE	NZ_CP035288.1:155326:156213	EQW00_00790	83.2141	0.0374486	28.3196	3.7396	43.3783	162.784	0.125316	77.8949	83.0934	6.37506	0
NZ_CP035288.1	1553910	1554935	-	SE	NZ_CP035288.1:1553910:1554935	EQW00_07570	196.961	0	93.1204	7.44289	173.513	172.5	0.0501265	80.2788	89.1147	4.60005	32.5926
NZ_CP035288.1	1554949	1555926	-	SE	NZ_CP035288.1:1554949:1555926	EQW00_07575	340.807	0	176.682	11.1462	130.135	278.386	0.200506	127.353	151.396	11.4751	19.5556
NZ_CP035288.1	1556080	1556349	-	SE	NZ_CP035288.1:1556080:1556349	EQW00_07580	3.70806	0	1.12292	0.290454	0	1.3304	0.0250633	0.746443	0.18527	0.150001	0
NZ_CP035288.1	1556515	1556664	-	SE	NZ_CP035288.1:1556515:1556664	EQW00_07585	124.237	0.0374486	85.1778	7.9875	0	48.0369	0.0751898	27.0646	25.9995	3.25003	0
NZ_CP035288.1	1556754	1558268	-	SE	NZ_CP035288.1:1556754:1558268	EQW00_07590	2649.09	0.561728	1220.45	143.739	1041.08	2149.76	2.38101	1137.92	1070.46	131.426	365.037
NZ_CP035288.1	1558499	1559947	+	SE	NZ_CP035288.1:1558499:1559947	EQW00_07595	362.521	0.187243	150.882	26.395	563.918	828.411	0.952404	352.755	402.714	63.0756	0
NZ_CP035288.1	1560253	1560567	+	SE	NZ_CP035288.1:1560253:1560567	EQW00_07600	33.8068	0	19.9661	2.61409	0	78.8024	0.0250633	46.2554	40.3888	6.55006	0
NZ_CP035288.1	1560899	1561705	-	SE	NZ_CP035288.1:1560899:1561705	EQW00_07605	100.485	0.0374486	45.7112	6.86199	43.3783	90.5622	0	43.3178	41.0681	5.45005	65.1852
NZ_CP035288.1	1561768	1562688	-	SE	NZ_CP035288.1:1561768:1562688	EQW00_07610	32.2367	0	15.9674	2.54148	43.3783	78.3748	0.15038	39.4411	43.4766	7.60007	0
NZ_CP035288.1	1562690	1563754	-	SE	NZ_CP035288.1:1562690:1563754	EQW00_07615	37.0472	0	16.433	3.15869	0	63.2652	0.0501265	25.8125	36.0349	6.62507	0
NZ_CP035288.1	1563760	1565040	-	SE	NZ_CP035288.1:1563760:1565040	EQW00_07620	16.5693	0	6.24454	1.34335	0	22.9019	0	9.58337	8.67679	2.10002	0
NZ_CP035288.1	1565229	1566605	+	SE	NZ_CP035288.1:1565229:1566605	EQW00_07625	28.061	0	10.2159	1.48858	43.3783	18.388	0.0501265	12.208	9.85017	0.850008	0
NZ_CP035288.1	156578	157390	+	SE	NZ_CP035288.1:156578:157390	EQW00_00795	60.2977	0	22.9788	2.06949	0	116.647	0.0501265	52.4436	62.2197	3.92504	6.51852
NZ_CP035288.1	1566683	1567282	-	SE	NZ_CP035288.1:1566683:1567282	EQW00_07630	6.11328	0	2.27323	0.508295	0	18.8869	0	8.30719	8.55328	2.22502	0
NZ_CP035288.1	1567609	1568481	+	SE	NZ_CP035288.1:1567609:1568481	EQW00_07635	62.6695	0	33.5233	5.62755	43.3783	28.9124	0.0501265	15.1937	15.0995	2.17502	0
NZ_CP035288.1	1568572	1568736	-	SE	NZ_CP035288.1:1568572:1568736	EQW00_RS12435	4.10893	0	1.34203	0.0363068	0	16.7725	0	6.40496	5.06404	0.750007	0
NZ_CP035288.1	1569217	1569753	-	SE	NZ_CP035288.1:1569217:1569753	EQW00_07640	16.4357	0	7.36747	0.689829	0	31.3119	0	18.95	21.1516	2.00002	488.889
NZ_CP035288.1	1569918	1570106	+	SE	NZ_CP035288.1:1569918:1570106	EQW00_07645	18.9078	0	8.13434	0.943977	43.3783	62.41	0.0250633	28.7501	26.8023	2.75003	6.51852
NZ_CP035288.1	1570275	1570877	-	SE	NZ_CP035288.1:1570275:1570877	EQW00_07650	23.2505	0	12.0509	0.980284	0	28.6986	0.0250633	16.0846	22.4794	0.575006	0
NZ_CP035288.1	1570874	1571968	-	SE	NZ_CP035288.1:1570874:1571968	EQW00_07655	16.5025	0	7.2853	0.980284	0	47.2767	0.0751898	19.1908	25.1658	3.02503	0
NZ_CP035288.1	1571968	1572699	-	SE	NZ_CP035288.1:1571968:1572699	EQW00_07660	7.48293	0	3.45093	0.290454	0	12.7338	0	6.45312	9.17085	0.375004	0
NZ_CP035288.1	1572696	1573571	-	SE	NZ_CP035288.1:1572696:1573571	EQW00_07665	2.37182	0	0.821651	0.0363068	0	3.34975	0	2.14301	0.586687	0.225002	0
NZ_CP035288.1	1573749	1575221	-	SE	NZ_CP035288.1:1573749:1575221	EQW00_07670	1274.24	0.224691	498.714	73.5576	303.648	981.977	1.12785	447.625	464.409	66.5507	664.889
NZ_CP035288.1	1575279	1575476	-	SE	NZ_CP035288.1:1575279:1575476	EQW00_07675	206.95	0.112346	97.5025	11.9449	0	11.9973	0.15038	8.81284	6.57707	0.925009	0
NZ_CP035288.1	1575790	1576815	+	SE	NZ_CP035288.1:1575790:1576815	EQW00_07680	307.067	0.112346	133.984	18.6254	520.54	491.321	0.551392	217.215	241.005	41.9254	19.5556
NZ_CP035288.1	157654	158238	-	SE	NZ_CP035288.1:157654:158238	EQW00_00800	3.07334	0	1.31464	0.181534	0	0.593928	0	0.216709	1.97621	0.0250002	0
NZ_CP035288.1	1576885	1577568	+	SE	NZ_CP035288.1:1576885:1577568	EQW00_07685	182.998	0.0748971	75.5371	12.3443	86.7566	244.39	0.300759	113.194	109.433	12.8501	19.5556
NZ_CP035288.1	1577819	1578202	-	SE	NZ_CP035288.1:1577819:1578202	EQW00_07690	0.634712	0	0.191718	0.10892	0	1.23537	0	0.553813	0.277904	0.0250002	0
NZ_CP035288.1	1578199	1578366	-	SE	NZ_CP035288.1:1578199:1578366	EQW00_RS12525	0.16703	0	0.219107	0.0726136	0	0.142543	0	0.0481576	0.154391	0	0
NZ_CP035288.1	15784	16752	+	SE	NZ_CP035288.1:15784:16752	EQW00_00060	29.9317	0.0748971	12.2426	1.48858	86.7566	22.2604	0.0751898	12.7618	15.0068	1.15001	0
NZ_CP035288.1	1578527	1578721	-	SE	NZ_CP035288.1:1578527:1578721	EQW00_07695	0	0	0	0	0	0	0	0	0	0	0
NZ_CP035288.1	1578723	1579076	-	SE	NZ_CP035288.1:1578723:1579076	EQW00_RS12440	0	0	0	0	0	0	0	0	0	0	0
NZ_CP035288.1	1579119	1579766	-	SE	NZ_CP035288.1:1579119:1579766	EQW00_RS12445	2.2382	0	1.09553	0.0726136	0	7.62604	0	3.32288	2.90256	0.725007	0
NZ_CP035288.1	1580030	1581370	-	SE	NZ_CP035288.1:1580030:1581370	EQW00_07705	2075.41	0.411934	935.942	138.946	1084.46	2313.14	1.90481	1144.35	1141.94	166.127	2190.22
NZ_CP035288.1	1581389	1581754	-	SE	NZ_CP035288.1:1581389:1581754	EQW00_07710	1400.51	0.224691	482.829	81.8355	0	379.092	0.476202	182.397	169.46	28.4003	514.963
NZ_CP035288.1	1582235	1583473	-	SE	NZ_CP035288.1:1582235:1583473	EQW00_07715	119.727	0.187243	52.4761	5.22818	86.7566	85.5019	0.100253	48.6392	52.9871	4.65005	0
NZ_CP035288.1	1583489	1584739	-	SE	NZ_CP035288.1:1583489:1584739	EQW00_07720	68.6492	0.112346	32.8934	2.90454	43.3783	45.97	0.0250633	18.9259	20.7502	1.72502	0
NZ_CP035288.1	1584840	1585316	+	SE	NZ_CP035288.1:1584840:1585316	EQW00_07725	78.9382	0.0374486	49.0251	5.30079	43.3783	34.5429	0.0501265	19.4557	21.1825	1.55002	6.51852
NZ_CP035288.1	1585538	1585777	-	SE	NZ_CP035288.1:1585538:1585777	EQW00_07730	156.473	0.0374486	64.4996	7.80596	43.3783	131.021	0.125316	68.7691	53.512	6.15006	26.0741
NZ_CP035288.1	1585731	1586729	-	SE	NZ_CP035288.1:1585731:1586729	EQW00_07735	176.417	0.0374486	80.3574	9.25823	130.135	248.357	0.275696	117.312	108.537	14.4251	45.6297
NZ_CP035288.1	158624	159526	+	SE	NZ_CP035288.1:158624:159526	EQW00_00805	33.8068	0	16.7617	1.34335	130.135	50.6502	0.0501265	27.6906	30.199	1.87502	0
NZ_CP035288.1	1586741	1587667	-	SE	NZ_CP035288.1:1586741:1587667	EQW00_07740	117.121	0	54.8863	4.75619	43.3783	139.407	0.100253	68.0708	67.3146	9.25009	0
NZ_CP035288.1	1587891	1589564	-	SE	NZ_CP035288.1:1587891:1589564	EQW00_07745	1271.3	0.0748971	499.865	60.5597	650.675	876.377	1.07772	434.165	468.825	50.6505	293.334
NZ_CP035288.1	1589741	1591240	-	SE	NZ_CP035288.1:1589741:1591240	EQW00_07750	193.621	0	84.1096	11.1099	0	180.459	0.175443	96.7246	112.767	14.1251	117.333
NZ_CP035288.1	1591394	1592218	-	SE	NZ_CP035288.1:1591394:1592218	EQW00_07755	8.38489	0	3.88915	0.471988	43.3783	20.93	0.0501265	9.24626	7.19464	0.600006	0
NZ_CP035288.1	1592593	1593126	-	SE	NZ_CP035288.1:1592593:1593126	EQW00_07760	81.1096	0.112346	33.6603	3.7396	173.513	338.539	0.300759	169.804	176.315	20.6252	13.037
NZ_CP035288.1	1593140	1595077	-	SE	NZ_CP035288.1:1593140:1595077	EQW00_07765	361.987	0.0748971	175.149	17.1368	260.27	404.109	0.325822	196.242	201.79	21.3752	32.5926
NZ_CP035288.1	1595092	1597713	-	SE	NZ_CP035288.1:1595092:1597713	EQW00_07770	354.47	0.26214	160.112	15.5393	260.27	509.02	0.275696	255.5	281.178	31.2503	352
NZ_CP035288.1	1597911	1598405	-	SE	NZ_CP035288.1:1597911:1598405	EQW00_07775	199.099	0.0748971	65.5677	6.53522	43.3783	102.512	0	50.3006	43.5692	3.30003	0
NZ_CP035288.1	159838	160023	+	SE	NZ_CP035288.1:159838:160023	EQW00_00815	3.70806	0	1.99935	0.290454	0	2.96964	0	2.31157	0.401418	0.200002	0
NZ_CP035288.1	1598429	1598794	-	SE	NZ_CP035288.1:1598429:1598794	EQW00_07780	134.793	0.0374486	60.6652	5.73647	303.648	348.588	0.175443	164.266	172.146	15.3502	149.926
NZ_CP035288.1	1598796	1600340	-	SE	NZ_CP035288.1:1598796:1600340	EQW00_07785	490.7	0.0374486	231.377	20.6586	303.648	392.064	0.300759	198.65	164.365	15.0001	260.741
NZ_CP035288.1	1600683	1600973	-	SE	NZ_CP035288.1:1600683:1600973	EQW00_07790	64.7073	0	25.3068	3.30392	0	12.4725	0.0501265	8.4035	11.1779	0.700007	0
NZ_CP035288.1	1601030	1601647	-	SE	NZ_CP035288.1:1601030:1601647	EQW00_07795	114.783	0.0374486	41.6577	5.59125	130.135	108.641	0.100253	61.1843	54.7781	5.22505	6.51852
NZ_CP035288.1	1602233	1603099	-	SE	NZ_CP035288.1:1602233:1603099	EQW00_07800	191.416	0	89.3134	7.15244	130.135	430.978	0.476202	202.455	218.526	19.1252	6.51852
NZ_CP035288.1	160268	160678	-	SE	NZ_CP035288.1:160268:160678	EQW00_00820	10.2556	0	5.06684	0.435682	43.3783	18.7919	0.0751898	9.63152	4.78613	1.12501	0
NZ_CP035288.1	1603100	1604860	-	SE	NZ_CP035288.1:1603100:1604860	EQW00_07805	504.029	0.0374486	212.753	20.2955	86.7566	286.297	0.175443	137.297	131.078	11.6501	65.1852
NZ_CP035288.1	1604973	1605767	-	SE	NZ_CP035288.1:1604973:1605767	EQW00_07810	150.728	0.0748971	72.3052	8.27795	0	68.7769	0	32.5064	41.2225	3.42503	0
NZ_CP035288.1	1605931	1606146	+	SE	NZ_CP035288.1:1605931:1606146	EQW00_07815	7.11546	0	6.54582	0.181534	0	4.77518	0	2.31157	2.99519	0.475005	0
NZ_CP035288.1	1606235	1607794	-	SE	NZ_CP035288.1:1606235:1607794	EQW00_07820	4139.06	0.636625	1792.7	156.773	737.431	2736.37	2.98253	1506.42	1440.16	125.251	456.297
NZ_CP035288.1	1608020	1609069	-	SE	NZ_CP035288.1:1608020:1609069	EQW00_07825	1140.01	0.149794	537.14	78.931	216.892	871.863	0.977467	431.3	408.18	52.0755	26.0741
NZ_CP035288.1	1609240	1610385	-	SE	NZ_CP035288.1:1609240:1610385	EQW00_07830	182.931	0	78.5772	11.364	130.135	363.056	0.325822	167.131	171.529	20.9502	821.334
NZ_CP035288.1	1610833	1611414	-	SE	NZ_CP035288.1:1610833:1611414	EQW00_07835	405.214	0.0374486	137.517	20.3681	130.135	125.366	0.15038	54.1532	67.0367	7.22507	0
NZ_CP035288.1	1611443	1611835	-	SE	NZ_CP035288.1:1611443:1611835	EQW00_07840	355.673	0.0374486	164.522	22.5828	43.3783	149.741	0.125316	78.5451	70.2481	6.55006	0
NZ_CP035288.1	1611854	1612681	-	SE	NZ_CP035288.1:1611854:1612681	EQW00_07845	695.077	0.0748971	277.417	42.0796	433.783	568.841	0.375949	307.679	235.292	34.3253	280.296
NZ_CP035288.1	161218	161577	-	SE	NZ_CP035288.1:161218:161577	EQW00_00830	1.7037	0	0.684709	0.181534	86.7566	2.58953	0	1.27618	1.57479	0.275003	0
NZ_CP035288.1	1612834	1613538	-	SE	NZ_CP035288.1:1612834:1613538	EQW00_07850	483.116	0.0748971	173.177	22.9822	86.7566	251.398	0.350886	120.876	97.2974	10.0251	117.333
NZ_CP035288.1	1613535	1614824	-	SE	NZ_CP035288.1:1613535:1614824	EQW00_07855	376.886	0.112346	170.465	20.8401	86.7566	300.456	0.300759	142.787	123.698	15.2502	6.51852
NZ_CP035288.1	1614824	1616095	-	SE	NZ_CP035288.1:1614824:1616095	EQW00_07860	172.575	0.0374486	88.3	8.96778	303.648	572	0.726835	251.118	291.923	26.9753	136.889
NZ_CP035288.1	1616126	1616839	-	SE	NZ_CP035288.1:1616126:1616839	EQW00_07865	279.808	0.0374486	122.645	12.6348	216.892	243.416	0.225569	136.599	151.149	15.6252	0
NZ_CP035288.1	1616842	1619235	-	SE	NZ_CP035288.1:1616842:1619235	EQW00_07870	802.778	0	352.68	39.6107	520.54	1115.97	0.802024	507.485	538.548	60.8506	514.963
NZ_CP035288.1	161895	162875	-	SE	NZ_CP035288.1:161895:162875	EQW00_00835	243.596	0.0748971	124.042	12.8526	130.135	108.095	0.0501265	48.0613	36.6216	4.47504	0
NZ_CP035288.1	1619501	1621174	-	SE	NZ_CP035288.1:1619501:1621174	EQW00_07875	2150.97	0.599177	884.89	116.327	737.431	2261.77	1.92987	1026.41	1009.81	121.776	299.852
NZ_CP035288.1	1621542	1623647	-	SE	NZ_CP035288.1:1621542:1623647	EQW00_07880	3681.3	0.748971	1411.27	174.926	1431.48	2161.49	1.87974	1026.38	1032.63	115.026	775.704
NZ_CP035288.1	1623779	1624048	-	SE	NZ_CP035288.1:1623779:1624048	EQW00_07885	663.542	0.0374486	448.703	24.1803	260.27	113.155	0.0751898	48.3984	46.2557	3.07503	13.037
NZ_CP035288.1	1624168	1625139	-	SE	NZ_CP035288.1:1624168:1625139	EQW00_07890	239.855	0.0374486	96.1331	11.0373	43.3783	187.254	0.125316	89.8621	77.5662	7.55007	0
NZ_CP035288.1	1625155	1626072	-	SE	NZ_CP035288.1:1625155:1626072	EQW00_07895	155.271	0	61.5416	6.13585	0	240.493	0.200506	106.043	115.639	9.8001	0
NZ_CP035288.1	1626210	1626560	-	SE	NZ_CP035288.1:1626210:1626560	EQW00_07900	189.345	0.0374486	84.63	10.3474	86.7566	221.488	0.426075	117.745	106.499	7.70008	6.51852
NZ_CP035288.1	1626863	1629025	-	SE	NZ_CP035288.1:1626863:1629025	EQW00_07905	1388.98	0.411934	701.635	49.6314	737.431	1212.78	1.5038	636.138	613.984	48.7505	325.926
NZ_CP035288.1	1629030	1629347	-	SE	NZ_CP035288.1:1629030:1629347	EQW00_07910	189.278	0	96.2427	6.64414	43.3783	282.591	0.551392	134.047	135.803	7.72508	58.6667
NZ_CP035288.1	1629347	1629631	-	SE	NZ_CP035288.1:1629347:1629631	EQW00_07915	293.872	0.0748971	146.966	10.6379	0	65.0945	0.0250633	32.6268	35.3247	1.87502	6.51852
NZ_CP035288.1	1629649	1630872	-	SE	NZ_CP035288.1:1629649:1630872	EQW00_07920	876.037	0.299588	420.192	26.395	303.648	680.119	0.802024	365.564	287.94	28.8753	39.1111
NZ_CP035288.1	163074	164558	+	SE	NZ_CP035288.1:163074:164558	EQW00_00840	4696.3	1.19835	2059.71	237.12	1388.11	2980.9	2.7319	1597.48	1478.91	161.977	534.519
NZ_CP035288.1	1630893	1631360	-	SE	NZ_CP035288.1:1630893:1631360	EQW00_07925	205.413	0.0374486	80.5491	5.44602	0	43.1192	0.0250633	34.3605	19.6386	0.925009	6.51852
NZ_CP035288.1	1631539	1635849	-	SE	NZ_CP035288.1:1631539:1635849	EQW00_07930	894.51	0.112346	372.235	45.6013	390.405	776.763	0.902277	363.831	400.399	44.4004	84.7408
NZ_CP035288.1	1636099	1637802	-	SE	NZ_CP035288.1:1636099:1637802	EQW00_07935	788.747	0.0748971	423.807	47.5256	216.892	378.19	0.476202	176.474	154.793	21.4752	6.51852
NZ_CP035288.1	1637821	1639107	-	SE	NZ_CP035288.1:1637821:1639107	EQW00_07940	514.819	0	204.673	20.4407	86.7566	698.032	0.927341	334.623	350.376	29.3253	0
NZ_CP035288.1	1639341	1640123	-	SE	NZ_CP035288.1:1639341:1640123	EQW00_07945	389.112	0.0748971	151.54	15.0673	260.27	445.446	0.476202	217.624	199.844	13.2501	13.037
NZ_CP035288.1	1640127	1640897	-	SE	NZ_CP035288.1:1640127:1640897	EQW00_07950	447.305	0.0374486	188.788	14.196	173.513	397.195	0.501265	180.158	160.598	14.4751	0
NZ_CP035288.1	1641118	1641672	-	SE	NZ_CP035288.1:1641118:1641672	EQW00_07955	1049.65	0.0374486	424.848	46.8721	260.27	537.22	0.651645	298.216	289.36	28.6753	13.037
NZ_CP035288.1	1641689	1642411	-	SE	NZ_CP035288.1:1641689:1642411	EQW00_07960	1092.01	0.0748971	544.207	52.3544	86.7566	230.658	0.100253	123.741	122.834	10.6251	0
NZ_CP035288.1	1642552	1643430	-	SE	NZ_CP035288.1:1642552:1643430	EQW00_07965	2798.25	0.486831	1305.63	109.683	303.648	583.047	0.476202	309.653	254.838	27.1253	13.037
NZ_CP035288.1	1643582	1644370	-	SE	NZ_CP035288.1:1643582:1644370	EQW00_07970	3835.63	0.861317	2038.32	134.771	1301.35	3148.96	3.2081	1473.45	1426.64	91.4509	801.778
NZ_CP035288.1	1644733	1645503	-	SE	NZ_CP035288.1:1644733:1645503	EQW00_07975	455.256	0.0748971	178.819	20.1866	347.026	815.796	0.802024	370.188	337.314	35.3253	130.37
NZ_CP035288.1	1645527	1646930	-	SE	NZ_CP035288.1:1645527:1646930	EQW00_07980	422.284	0.112346	210.507	23.8536	694.053	988.653	0.726835	462.313	447.303	53.1755	1577.48
NZ_CP035288.1	1646999	1647541	-	SE	NZ_CP035288.1:1646999:1647541	EQW00_07985	271.557	0.149794	110.238	13.3609	173.513	360.301	0.325822	182.445	177.612	19.9002	13.037
NZ_CP035288.1	1647545	1648435	-	SE	NZ_CP035288.1:1647545:1648435	EQW00_07990	75.0965	0	49.792	3.88483	173.513	292.189	0.225569	128.292	131.325	13.4001	91.2593
NZ_CP035288.1	1648660	1649967	-	SE	NZ_CP035288.1:1648660:1649967	EQW00_07995	884.856	0.224691	397.487	40.591	563.918	658.928	0.426075	310.978	298.253	29.0503	6.51852
NZ_CP035288.1	1649992	1652061	-	SE	NZ_CP035288.1:1649992:1652061	EQW00_08000	1152.3	0.26214	524.35	50.6117	694.053	1497.86	1.52886	683.742	725.609	68.0757	26.0741
NZ_CP035288.1	1652244	1653116	-	SE	NZ_CP035288.1:1652244:1653116	EQW00_08005	22.382	0	11.5305	1.01659	0	53.2397	0	22.8989	21.8001	4.15004	0
NZ_CP035288.1	165331	166098	+	SE	NZ_CP035288.1:165331:166098	EQW00_00855	0	0	0	0	0	0	0	0	0	0	0
NZ_CP035288.1	1653922	1654830	-	SE	NZ_CP035288.1:1653922:1654830	EQW00_08010	893.441	0.0748971	434.927	56.3482	86.7566	257.052	0.300759	131.374	121.228	17.5502	13.037
NZ_CP035288.1	1654852	1656018	-	SE	NZ_CP035288.1:1654852:1656018	EQW00_08015	806.586	0	415.728	47.4167	43.3783	219.468	0.225569	121.092	95.136	14.7251	6.51852
NZ_CP035288.1	1656126	1656896	-	SE	NZ_CP035288.1:1656126:1656896	EQW00_08020	117.889	0	55.5984	7.29767	0	136.58	0.225569	66.2408	72.6875	6.52506	840.889
NZ_CP035288.1	1656901	1657764	-	SE	NZ_CP035288.1:1656901:1657764	EQW00_08025	160.549	0	65.0747	8.24164	43.3783	190.152	0.300759	95.6651	68.5806	8.30008	358.519
NZ_CP035288.1	1657785	1657934	-	SE	NZ_CP035288.1:1657785:1657934	EQW00_08030	7.11546	0	2.1089	0.290454	0	8.12494	0.0250633	3.68406	3.58188	0.325003	0
NZ_CP035288.1	1658093	1660693	+	SE	NZ_CP035288.1:1658093:1660693	EQW00_08035	81.5773	0	33.0304	4.8288	130.135	246.599	0.300759	100.288	112.706	11.9251	13.037
NZ_CP035288.1	1660686	1663289	+	SE	NZ_CP035288.1:1660686:1663289	EQW00_08040	100.685	0.0374486	48.1487	4.57466	303.648	365.147	0.300759	169.732	189.284	19.2752	32.5926
NZ_CP035288.1	1663819	1664169	-	SE	NZ_CP035288.1:1663819:1664169	EQW00_08045	1778.13	0.52428	884.918	62.3388	433.783	594.332	0.626582	298.601	311.593	23.6252	182.519
NZ_CP035288.1	1664	2797	+	SE	NZ_CP035288.1:1664:2797	EQW00_00010	449.978	0.149794	254.52	25.5237	173.513	389.878	0.476202	198.65	211.115	26.4003	39.1111
NZ_CP035288.1	1664275	1665012	-	SE	NZ_CP035288.1:1664275:1665012	EQW00_08050	200.636	0.0374486	80.4396	7.22505	43.3783	159.553	0.175443	82.9033	96.9269	7.30007	0
NZ_CP035288.1	1665012	1665515	-	SE	NZ_CP035288.1:1665012:1665515	EQW00_08055	26.8918	0	14.4884	0.835056	86.7566	29.2213	0.0751898	15.9643	18.5578	0.925009	0
NZ_CP035288.1	1665642	1665917	-	SE	NZ_CP035288.1:1665642:1665917	EQW00_08060	181.394	0	123.275	8.93147	130.135	80.1565	0.100253	40.5728	41.3151	5.02505	0
NZ_CP035288.1	1666163	1667530	-	SE	NZ_CP035288.1:1666163:1667530	EQW00_08065	732.291	0.149794	418.138	40.4458	347.026	436.537	0.501265	235.202	217.105	20.6252	45.6297
NZ_CP035288.1	166681	167822	-	SE	NZ_CP035288.1:166681:167822	EQW00_00860	0	0	0	0	0	0	0	0.0481576	0	0	0
NZ_CP035288.1	1667561	1667893	-	SE	NZ_CP035288.1:1667561:1667893	EQW00_08070	69.9854	0	40.7539	3.88483	43.3783	76.1891	0.0751898	40.621	43.5384	4.37504	0
NZ_CP035288.1	1667895	1669121	-	SE	NZ_CP035288.1:1667895:1669121	EQW00_08075	529.851	0.0374486	222.969	25.8141	43.3783	380.66	0.676708	169.467	162.543	18.5752	19.5556
NZ_CP035288.1	1669118	1672687	-	SE	NZ_CP035288.1:1669118:1672687	EQW00_08080	570.774	0.374486	275.664	28.4645	477.161	959.503	0.776961	473.076	499.58	46.7005	84.7408
NZ_CP035288.1	1672814	1673551	-	SE	NZ_CP035288.1:1672814:1673551	EQW00_08085	46.2338	0	25.8546	2.54148	0	27.7958	0	15.1697	15.47	1.10001	0
NZ_CP035288.1	1673666	1673899	-	SE	NZ_CP035288.1:1673666:1673899	EQW00_08090	1303.06	0.224691	506.876	97.4475	43.3783	33.8064	0	19.9854	21.7692	3.87504	13.037
NZ_CP035288.1	1674126	1674860	-	SE	NZ_CP035288.1:1674126:1674860	EQW00_08095	923.306	0.112346	501.727	40.9541	43.3783	220.205	0.15038	116.445	122.803	10.8501	0
NZ_CP035288.1	1674853	1675779	-	SE	NZ_CP035288.1:1674853:1675779	EQW00_08100	694.91	0.0374486	319.732	26.6855	260.27	422.901	0.350886	196.435	227.295	16.2002	32.5926
NZ_CP035288.1	1675781	1676758	-	SE	NZ_CP035288.1:1675781:1676758	EQW00_08105	666.548	0.0374486	288.701	18.8795	0	147.033	0.15038	81.0493	57.6806	3.52503	1610.08
NZ_CP035288.1	1676760	1677320	-	SE	NZ_CP035288.1:1676760:1677320	EQW00_08110	196.661	0	112.429	7.26136	43.3783	363.627	0.15038	165.542	186.011	11.4001	0
NZ_CP035288.1	1677479	1679527	-	SE	NZ_CP035288.1:1677479:1679527	EQW00_08115	212.261	0.0374486	76.6052	9.73022	130.135	269.144	0.375949	127.979	141.917	16.3252	19.5556
NZ_CP035288.1	167939	168433	-	SE	NZ_CP035288.1:167939:168433	EQW00_00865	38.8177	0	18.268	1.45227	43.3783	66.4012	0.0250633	35.4922	43.5075	2.40002	13.037
NZ_CP035288.1	1679731	1681389	-	SE	NZ_CP035288.1:1679731:1681389	EQW00_08120	1277.88	0.224691	682.299	50.2486	173.513	839.173	0.827088	442.593	394.038	32.4003	39.1111
NZ_CP035288.1	1681404	1681778	-	SE	NZ_CP035288.1:1681404:1681778	EQW00_08125	263.773	0.0374486	130.944	10.2385	43.3783	39.8169	0.0250633	25.7884	11.3941	3.07503	0
NZ_CP035288.1	1682136	1682324	+	SE	NZ_CP035288.1:1682136:1682324	EQW00_08130	1829.27	0.224691	642.585	70.4715	43.3783	33.5213	0	17.6016	17.755	1.70002	13.037
NZ_CP035288.1	1682407	1683042	-	SE	NZ_CP035288.1:1682407:1683042	EQW00_08135	153.133	0	63.8149	7.73335	0	231.751	0.350886	104.406	115.824	6.65007	267.259
NZ_CP035288.1	1683047	1683691	-	SE	NZ_CP035288.1:1683047:1683691	EQW00_08140	84.851	0	51.627	4.57466	130.135	101.49	0.125316	44.907	54.2531	3.85004	0
NZ_CP035288.1	1683692	1684567	-	SE	NZ_CP035288.1:1683692:1684567	EQW00_08145	177.419	0	92.5452	9.585	43.3783	124.036	0.100253	55.4053	55.3956	6.72507	58.6667
NZ_CP035288.1	1684876	1686879	-	SE	NZ_CP035288.1:1684876:1686879	EQW00_08150	637.519	0.0374486	266.872	29.6263	303.648	832.901	0.701771	373.414	396.137	36.1004	45.6297
NZ_CP035288.1	168671	170050	+	SE	NZ_CP035288.1:168671:170050	EQW00_00870	0	0	0	0	0	0	0	0	0	0	0
NZ_CP035288.1	1686876	1687619	-	SE	NZ_CP035288.1:1686876:1687619	EQW00_08155	345.818	0.0748971	175.149	17.3547	86.7566	69.7747	0.0250633	33.2047	31.4341	3.72504	26.0741
NZ_CP035288.1	1687626	1688720	-	SE	NZ_CP035288.1:1687626:1688720	EQW00_08160	312.913	0	150.745	15.5393	0	212.698	0.125316	99.5418	98.7796	8.65009	110.815
NZ_CP035288.1	1688723	1690030	-	SE	NZ_CP035288.1:1688723:1690030	EQW00_08165	263.305	0.0374486	110.676	10.0207	303.648	757.14	0.802024	351.791	404.907	31.5253	280.296
NZ_CP035288.1	1690027	1690959	-	SE	NZ_CP035288.1:1690027:1690959	EQW00_08170	220.178	0.0374486	95.2019	9.14931	303.648	459.819	0.501265	219.888	240.418	19.6752	710.519
NZ_CP035288.1	1690952	1691440	-	SE	NZ_CP035288.1:1690952:1691440	EQW00_08175	63.371	0	33.3316	2.54148	303.648	269.501	0.325822	115.843	95.7226	10.4501	6.51852
NZ_CP035288.1	1691662	1691865	+	SE	NZ_CP035288.1:1691662:1691865	EQW00_08180	138.802	0.0748971	42.9723	4.35682	0	37.3462	0.0250633	17.096	22.5411	1.50001	0
NZ_CP035288.1	1691973	1694381	-	SE	NZ_CP035288.1:1691973:1694381	EQW00_08185	269.051	0.112346	118.126	12.6711	130.135	485.619	0.476202	219.093	231.803	26.1503	13.037
NZ_CP035288.1	1694381	1695580	-	SE	NZ_CP035288.1:1694381:1695580	EQW00_08190	126.742	0	59.1862	5.91801	43.3783	98.5208	0.0501265	45.4608	37.7641	4.05004	0
NZ_CP035288.1	1696118	1696330	-	SE	NZ_CP035288.1:1696118:1696330	EQW00_08195	134.125	0	98.4337	9.22193	0	6.84205	0	5.00839	4.38471	0.450004	0
NZ_CP035288.1	1696330	1696953	-	SE	NZ_CP035288.1:1696330:1696953	EQW00_08200	408.721	0	268.57	25.4148	43.3783	35.9683	0.0250633	21.6709	16.3655	1.30001	13.037
NZ_CP035288.1	1697223	1698920	+	SE	NZ_CP035288.1:1697223:1698920	EQW00_08205	210.858	0.112346	108.65	9.36715	260.27	490.418	0.325822	235.876	252.924	24.0502	0
NZ_CP035288.1	1698982	1699389	-	SE	NZ_CP035288.1:1698982:1699389	EQW00_08210	162.987	0	61.3773	9.585	0	47.0391	0.125316	26.3904	20.0709	3.17503	0
NZ_CP035288.1	1699927	1700133	-	SE	NZ_CP035288.1:1699927:1700133	EQW00_08215	16.5025	0	7.80568	0.580909	0	3.04091	0	1.2521	1.8527	0.0250002	0
NZ_CP035288.1	17000	17926	+	SE	NZ_CP035288.1:17000:17926	EQW00_00065	576.519	0.224691	243.729	34.7819	433.783	547.697	0.701771	260.677	306.282	29.3503	293.334
NZ_CP035288.1	1700159	1700770	-	SE	NZ_CP035288.1:1700159:1700770	EQW00_08220	269.151	0.0374486	158.825	15.1762	0	148.197	0.250633	74.7647	75.0033	8.37508	0
NZ_CP035288.1	1700771	1701463	-	SE	NZ_CP035288.1:1700771:1701463	EQW00_08225	460.367	0.149794	230.692	20.4407	0	441.479	0.426075	231.06	223.497	27.0003	13.037
NZ_CP035288.1	170129	170884	-	SE	NZ_CP035288.1:170129:170884	EQW00_00875	0	0	0	0	0	0	0	0	0	0	0
NZ_CP035288.1	1701498	1704671	-	SE	NZ_CP035288.1:1701498:1704671	EQW00_08230	2002.79	0.374486	869.991	101.441	1605	2641.98	3.08278	1221.98	1174.86	129.451	847.408
NZ_CP035288.1	1704664	1705764	-	SE	NZ_CP035288.1:1704664:1705764	EQW00_08235	1017.44	0.187243	445.472	51.592	347.026	988.558	0.776961	482.274	480.126	56.2756	208.593
NZ_CP035288.1	1705765	1707042	-	SE	NZ_CP035288.1:1705765:1707042	EQW00_08240	1020.45	0.0748971	420.028	48.397	997.701	2137.79	1.60405	964.067	1015.62	106.401	78.2223
NZ_CP035288.1	1707060	1707941	-	SE	NZ_CP035288.1:1707060:1707941	EQW00_08245	265.878	0.0374486	104.076	10.8557	173.513	91.7738	0.0501265	41.4637	37.1157	2.97503	0
NZ_CP035288.1	1707967	1709274	-	SE	NZ_CP035288.1:1707967:1709274	EQW00_08250	55.554	0	24.3756	1.92426	0	63.7641	0	34.0715	36.8378	0.97501	6.51852
NZ_CP035288.1	170896	172434	-	SE	NZ_CP035288.1:170896:172434	EQW00_00880	0	0	0	0	0	0	0.0250633	0	0	0	0
NZ_CP035288.1	1709507	1710034	-	SE	NZ_CP035288.1:1709507:1710034	EQW00_08255	67.4131	0	51.4353	3.01346	0	22.8068	0	11.4374	8.05923	0.350003	0
NZ_CP035288.1	1710337	1711254	-	SE	NZ_CP035288.1:1710337:1711254	EQW00_08260	258.161	0	119.139	10.2748	173.513	381.943	0.15038	193.497	156.028	14.4001	6.51852
NZ_CP035288.1	1711257	1711742	-	SE	NZ_CP035288.1:1711257:1711742	EQW00_08265	95.7414	0	35.687	3.23131	0	45.4711	0.100253	22.2007	20.3488	1.55002	0
NZ_CP035288.1	1712306	1713103	-	SE	NZ_CP035288.1:1712306:1713103	EQW00_08275	10.2556	0	5.97066	0.79875	0	18.6256	0.0250633	6.57352	7.19464	0.425004	0
NZ_CP035288.1	1713892	1716642	-	SE	NZ_CP035288.1:1713892:1716642	EQW00_08280	2151.34	0.224691	942.214	138.692	1301.35	2174.82	1.72937	1052.48	1142.22	157.277	651.852
NZ_CP035288.1	1716957	1717613	-	SE	NZ_CP035288.1:1716957:1717613	EQW00_08285	477.471	0.112346	244.633	24.2166	650.675	1151.6	1.05266	567.152	601.509	63.1006	26.0741
NZ_CP035288.1	1717636	1718412	-	SE	NZ_CP035288.1:1717636:1718412	EQW00_08290	284.952	0	142.639	12.3806	433.783	1151.37	1.07772	554.728	599.872	60.8256	45.6297
NZ_CP035288.1	1718553	1718843	-	SE	NZ_CP035288.1:1718553:1718843	EQW00_08295	501.991	0.0748971	203.002	22.2561	86.7566	107.596	0.0250633	47.9409	54.4384	7.15007	6.51852
NZ_CP035288.1	1718855	1719448	-	SE	NZ_CP035288.1:1718855:1719448	EQW00_08300	2067.96	0.561728	799.685	86.8096	607.296	1821.96	1.75443	941.024	750.28	83.7258	78.2223
NZ_CP035288.1	1719462	1720130	-	SE	NZ_CP035288.1:1719462:1720130	EQW00_08305	915.222	0.224691	397.241	38.9209	260.27	873.478	1.10278	495.47	430.752	51.2755	286.815
NZ_CP035288.1	1720156	1720947	-	SE	NZ_CP035288.1:1720156:1720947	EQW00_08310	122.399	0	56.4748	6.24477	43.3783	84.4566	0.0501265	37.4185	39.3389	4.15004	202.074
NZ_CP035288.1	1721364	1722548	-	SE	NZ_CP035288.1:1721364:1722548	EQW00_08315	6323.01	0.973662	2718.29	327.959	910.944	1564.22	1.27823	786.703	776.372	94.1259	215.111
NZ_CP035288.1	1722581	1723975	-	SE	NZ_CP035288.1:1722581:1723975	EQW00_08320	2638.47	0.973662	1213.99	143.521	2125.54	4722.89	4.23569	2288.93	2394.8	282.378	495.408
NZ_CP035288.1	1724081	1725472	-	SE	NZ_CP035288.1:1724081:1725472	EQW00_08325	501.423	0.0374486	265.722	27.9199	954.323	2052.07	2.25569	1003.56	1029.91	126.101	143.407
NZ_CP035288.1	172431	173405	-	SE	NZ_CP035288.1:172431:173405	EQW00_00885	0	0	0	0	0	0	0	0	0	0	0
NZ_CP035288.1	1725488	1726837	-	SE	NZ_CP035288.1:1725488:1726837	EQW00_08330	880.446	0.486831	340.766	41.1356	867.566	1432.53	1.17797	714.587	674.629	77.9008	13.037
NZ_CP035288.1	1726839	1727804	-	SE	NZ_CP035288.1:1726839:1727804	EQW00_08335	389.313	0.0374486	140.42	13.5061	0	92.1777	0.0250633	45.2922	54.6545	3.82504	6.51852
NZ_CP035288.1	1727993	1730323	-	SE	NZ_CP035288.1:1727993:1730323	EQW00_08340	1776.19	0.486831	901.433	90.8396	347.026	872.742	0.651645	453.524	457.74	45.0754	143.407
NZ_CP035288.1	1730304	1730705	-	SE	NZ_CP035288.1:1730304:1730705	EQW00_08345	772.579	0.0748971	518.516	53.0805	130.135	128.075	0.300759	93.7388	57.588	7.52507	6.51852
NZ_CP035288.1	1730718	1731653	-	SE	NZ_CP035288.1:1730718:1731653	EQW00_08350	2908.42	1.04856	1287.14	169.662	1561.62	3334.53	3.85974	1764.93	1583.5	214.902	1323.26
NZ_CP035288.1	1731668	1732099	-	SE	NZ_CP035288.1:1731668:1732099	EQW00_08355	1110.55	0	514.791	53.6615	130.135	848.011	0.701771	401.418	389.653	48.9505	619.26
NZ_CP035288.1	1732242	1733855	-	SE	NZ_CP035288.1:1732242:1733855	EQW00_08360	186.038	0	78.002	8.60471	216.892	335.213	0.375949	151.383	159.579	24.0002	6.51852
NZ_CP035288.1	1734039	1734479	+	SE	NZ_CP035288.1:1734039:1734479	EQW00_08365	39.5192	0.0748971	18.9801	3.30392	0	34.2815	0.0250633	15.4827	7.59606	2.35002	0
NZ_CP035288.1	1734588	1735274	-	SE	NZ_CP035288.1:1734588:1735274	EQW00_08370	14.6318	0	7.09358	0.835056	0	43.8794	0	17.096	19.4842	2.57503	0
NZ_CP035288.1	1735382	1735516	-	SE	NZ_CP035288.1:1735382:1735516	EQW00_08375	76.3659	0	39.85	0.0726136	0	0.617685	0	0.674207	0.247026	0	0
NZ_CP035288.1	1735572	1735706	-	SE	NZ_CP035288.1:1735572:1735706	EQW00_08380	103.391	0.0374486	74.2224	0.0363068	0	11.3084	0.100253	6.40496	5.03316	0	52.1482
NZ_CP035288.1	1735758	1735892	-	SE	NZ_CP035288.1:1735758:1735892	EQW00_08385	377.487	0.149794	241.921	0.254148	0	164.423	0.350886	89.9584	78.8631	0.100001	156.445
NZ_CP035288.1	1735948	1736079	-	SE	NZ_CP035288.1:1735948:1736079	EQW00_08390	135.027	0.112346	123.878	0.326761	86.7566	98.9722	0.401012	52.9734	46.8115	0.100001	0
NZ_CP035288.1	173598	173939	-	SE	NZ_CP035288.1:173598:173939	EQW00_00890	0	0	0	0	0	0	0	0	0	0	0
NZ_CP035288.1	1736743	1737252	-	SE	NZ_CP035288.1:1736743:1737252	EQW00_08400	230	0	94.5446	10.6742	130.135	335.498	0.300759	166.457	166.712	15.0251	0
NZ_CP035288.1	1737245	1737832	-	SE	NZ_CP035288.1:1737245:1737832	EQW00_08405	264.241	0.0748971	104.185	11.1462	43.3783	175.446	0.175443	90.3678	82.7846	8.72509	6.51852
NZ_CP035288.1	1737847	1738650	-	SE	NZ_CP035288.1:1737847:1738650	EQW00_08410	138.033	0	70.2237	7.37028	43.3783	175.898	0.601518	84.3721	78.4617	7.70008	6.51852
NZ_CP035288.1	1738813	1739655	-	SE	NZ_CP035288.1:1738813:1739655	EQW00_08415	688.93	0.224691	327.948	45.0204	347.026	636.905	0.651645	320.995	322.585	48.1505	182.519
NZ_CP035288.1	1739655	1741421	-	SE	NZ_CP035288.1:1739655:1741421	EQW00_08420	2519.88	0.411934	904.117	144.864	1691.75	2400.3	2.63164	1152.68	1112.91	173.827	2170.67
NZ_CP035288.1	1741574	1742188	-	SE	NZ_CP035288.1:1741574:1742188	EQW00_08425	229.265	0	102.569	13.5424	0	124.036	0.100253	55.8388	54.284	6.00006	0
NZ_CP035288.1	1742329	1742523	-	SE	NZ_CP035288.1:1742329:1742523	EQW00_08430	70.6535	0	20.3495	2.61409	0	17.4615	0	8.59614	7.56518	0.925009	6.51852
NZ_CP035288.1	1742555	1744339	-	SE	NZ_CP035288.1:1742555:1744339	EQW00_08435	337.3	0.112346	158.469	15.1762	260.27	443.356	0.375949	222.849	222.107	25.2002	208.593
NZ_CP035288.1	1744437	1744751	-	SE	NZ_CP035288.1:1744437:1744751	EQW00_08440	848.577	0.26214	396.446	51.1563	303.648	321.529	0.250633	154.177	150.408	18.2002	32.5926
NZ_CP035288.1	1745010	1747358	-	SE	NZ_CP035288.1:1745010:1747358	EQW00_08445	427.663	0	184.187	16.9553	86.7566	447.893	0.300759	221.236	209.139	22.5002	19.5556
NZ_CP035288.1	174503	175354	+	SE	NZ_CP035288.1:174503:175354	EQW00_00895	2.03776	0	0.876427	0.0726136	0	0.855257	0	0.650128	0.432296	0	0
NZ_CP035288.1	1747368	1749077	-	SE	NZ_CP035288.1:1747368:1749077	EQW00_08450	229.198	0.0374486	93.6955	8.20534	43.3783	191.126	0.100253	92.5349	87.6634	6.95007	0
NZ_CP035288.1	1749152	1749673	-	SE	NZ_CP035288.1:1749152:1749673	EQW00_08455	72.7581	0	24.2935	2.54148	0	84.1953	0.0250633	34.0474	36.4364	2.90003	0
NZ_CP035288.1	1749674	1749940	-	SE	NZ_CP035288.1:1749674:1749940	EQW00_08460	31.9027	0	12.7082	1.5975	43.3783	15.0383	0	7.87377	12.4131	0.600006	0
NZ_CP035288.1	1750201	1751127	+	SE	NZ_CP035288.1:1750201:1751127	EQW00_08465	64.7741	0	37.9055	3.95744	0	124.297	0.125316	56.513	65.3075	5.30005	0
NZ_CP035288.1	1751179	1753581	-	SE	NZ_CP035288.1:1751179:1753581	EQW00_08470	915.489	0.0374486	369.332	56.094	694.053	1723.6	1.15291	776.758	760.439	109.526	45.6297
NZ_CP035288.1	1753581	1754639	-	SE	NZ_CP035288.1:1753581:1754639	EQW00_08475	402.708	0	172.054	24.2529	86.7566	189.13	0.175443	86.2744	77.1957	9.8501	0
NZ_CP035288.1	1755007	1755747	-	SE	NZ_CP035288.1:1755007:1755747	EQW00_08480	100.017	0	44.3691	4.53835	86.7566	116.457	0.0751898	59.3061	71.545	6.17506	0
NZ_CP035288.1	175560	175712	+	SE	NZ_CP035288.1:175560:175712	EQW00_00900	0.434277	0	0.438214	0.0726136	0	0.783985	0	0.939074	1.76006	0	0
NZ_CP035288.1	1756086	1758569	+	SE	NZ_CP035288.1:1756086:1758569	EQW00_08490	67.5468	0.0748971	24.8412	3.81221	43.3783	33.5926	0.0250633	15.7475	12.1043	2.87503	0
NZ_CP035288.1	1759049	1759222	-	SE	NZ_CP035288.1:1759049:1759222	EQW00_08495	250.277	0.187243	201.88	7.37028	86.7566	127.029	0.100253	65.5907	51.1962	2.40002	0
NZ_CP035288.1	1759300	1759854	-	SE	NZ_CP035288.1:1759300:1759854	EQW00_08505	1028.13	0.26214	468.012	24.4345	1301.35	2254.36	2.15544	1097.78	1039.55	50.5755	645.334
NZ_CP035288.1	1759981	1761114	+	SE	NZ_CP035288.1:1759981:1761114	EQW00_08510	97.9462	0	37.9603	3.52176	86.7566	229.137	0.200506	103.057	126.261	10.5751	0
NZ_CP035288.1	1761518	1762003	-	SE	NZ_CP035288.1:1761518:1762003	EQW00_08515	158.311	0	70.1142	7.40659	43.3783	85.4306	0.0751898	38.4057	35.4483	6.45006	0
NZ_CP035288.1	1762005	1762547	-	SE	NZ_CP035288.1:1762005:1762547	EQW00_08520	212.328	0	75.9479	9.40346	43.3783	172.287	0.250633	67.3003	69.9393	6.50006	65.1852
NZ_CP035288.1	1762614	1763003	+	SE	NZ_CP035288.1:1762614:1763003	EQW00_08525	88.7261	0	45.985	4.86511	0	80.8693	0	42.9807	52.4931	4.82505	0
NZ_CP035288.1	1763013	1763264	-	SE	NZ_CP035288.1:1763013:1763264	EQW00_08530	61.3333	0	30.4011	3.23131	0	78.0422	0.0250633	34.8661	30.4151	3.55003	6.51852
NZ_CP035288.1	1763485	1764411	+	SE	NZ_CP035288.1:1763485:1764411	EQW00_08540	216.437	0	101.008	12.5985	43.3783	240.137	0.275696	117.312	124.748	17.8252	13.037
NZ_CP035288.1	1764926	1765360	-	SE	NZ_CP035288.1:1764926:1765360	EQW00_08545	84.1495	0.0374486	33.3864	3.08608	0	115.103	0.0501265	58.656	47.7687	7.60007	0
NZ_CP035288.1	1765381	1766433	-	SE	NZ_CP035288.1:1765381:1766433	EQW00_08550	183.799	0.0748971	68.69	7.95119	0	215.121	0.200506	113.05	114.219	9.27509	13.037
NZ_CP035288.1	1766875	1767336	-	SE	NZ_CP035288.1:1766875:1767336	EQW00_08555	381.362	0	136.257	25.2332	0	73.4095	0.0250633	31.1339	31.7737	4.80005	417.185
NZ_CP035288.1	1767362	1768273	-	SE	NZ_CP035288.1:1767362:1768273	EQW00_08560	416.505	0.0748971	184.625	32.3131	43.3783	184.617	0.250633	100.216	109.649	20.8752	195.556
NZ_CP035288.1	1768574	1769482	+	SE	NZ_CP035288.1:1768574:1769482	EQW00_08565	83.4814	0.0374486	42.0411	11.9812	86.7566	147.769	0.125316	62.2919	75.4665	21.8002	0
NZ_CP035288.1	1769625	1773074	-	SE	NZ_CP035288.1:1769625:1773074	EQW00_08570	2019.32	0.337037	847.56	188.214	1041.08	1785.25	2.23063	870.714	869.81	172.202	58.6667
NZ_CP035288.1	1773476	1774699	-	SE	NZ_CP035288.1:1773476:1774699	EQW00_08575	533.158	0.0748971	222.613	23.5631	433.783	214.646	0.225569	108.499	109.711	10.6251	6.51852
NZ_CP035288.1	1775101	1775376	-	SE	NZ_CP035288.1:1775101:1775376	EQW00_08580	189.779	0.112346	107.034	10.8557	86.7566	183.286	0.250633	84.7333	104.461	14.8001	13.037
NZ_CP035288.1	1775521	1776003	+	SE	NZ_CP035288.1:1775521:1776003	EQW00_08585	59.6296	0	32.2635	3.37653	130.135	264.393	0.125316	96.2671	96.1241	10.4501	6.51852
NZ_CP035288.1	1776005	1776160	+	SE	NZ_CP035288.1:1776005:1776160	EQW00_08590	28.8293	0	13.0369	1.74273	86.7566	116.172	0.100253	45.2922	38.0729	4.32504	6.51852
NZ_CP035288.1	1777229	1778428	-	SE	NZ_CP035288.1:1777229:1778428	EQW00_08600	0	0	0	0	0	0	0	0	0	0	0
NZ_CP035288.1	1778696	1780543	-	SE	NZ_CP035288.1:1778696:1780543	EQW00_08605	2661.02	0.823868	1132.95	80.0928	1388.11	3203.39	3.35848	1582.44	1600.54	92.9009	117.333
NZ_CP035288.1	1780642	1780833	+	SE	NZ_CP035288.1:1780642:1780833	EQW00_08610	38.6172	0	20.2674	1.16182	0	20.9063	0	10.7391	12.9689	0.825008	0
NZ_CP035288.1	1781387	1782208	-	SE	NZ_CP035288.1:1781387:1782208	EQW00_08615	578.791	0.112346	230.172	34.3099	0	127.053	0.175443	65.2536	69.507	5.62506	6.51852
NZ_CP035288.1	1782385	1782996	+	SE	NZ_CP035288.1:1782385:1782996	EQW00_08620	251.981	0.187243	107.225	20.0414	86.7566	166.49	0.0250633	82.8552	83.3096	16.5002	0
NZ_CP035288.1	1783126	1784472	+	SE	NZ_CP035288.1:1783126:1784472	EQW00_08625	283.282	0.0748971	124.973	38.1221	173.513	209.965	0.200506	109.125	93.6229	26.5503	13.037
NZ_CP035288.1	1784685	1785221	-	SE	NZ_CP035288.1:1784685:1785221	EQW00_08630	315.318	0.149794	122.453	15.5393	43.3783	196.4	0.100253	101.203	110.915	13.3751	91.2593
NZ_CP035288.1	1785526	1786677	-	SE	NZ_CP035288.1:1785526:1786677	EQW00_08635	966.133	0.299588	364.019	38.3037	390.405	1154.64	1.07772	561.807	599.286	57.3256	52.1482
NZ_CP035288.1	1786746	1787819	-	SE	NZ_CP035288.1:1786746:1787819	EQW00_08640	294.44	0.0748971	129.574	9.65761	390.405	162	0.125316	76.2817	77.9985	6.57506	6.51852
NZ_CP035288.1	1787816	1788628	-	SE	NZ_CP035288.1:1787816:1788628	EQW00_08645	89.5279	0.0748971	37.0564	2.72301	86.7566	81.7958	0.100253	40.2357	43.3222	3.95004	0
NZ_CP035288.1	1788634	1789437	-	SE	NZ_CP035288.1:1788634:1789437	EQW00_08650	61.3667	0	26.0463	1.96057	0	52.1231	0.0501265	27.7629	28.2227	0.525005	0
NZ_CP035288.1	1789430	1790524	-	SE	NZ_CP035288.1:1789430:1790524	EQW00_08655	57.9593	0	19.8292	2.06949	43.3783	81.0118	0.100253	45.4608	55.2104	4.25004	6.51852
NZ_CP035288.1	1790536	1791075	-	SE	NZ_CP035288.1:1790536:1791075	EQW00_08660	11.4916	0	4.95729	0.363068	0	10.5482	0	5.51405	4.04505	0.400004	0
NZ_CP035288.1	1791214	1791492	-	SE	NZ_CP035288.1:1791214:1791492	EQW00_08665	2.87291	0	2.84839	0.10892	0	0.831499	0	0.650128	0.0926348	0.0250002	0
NZ_CP035288.1	1791794	1793200	-	SE	NZ_CP035288.1:1791794:1793200	EQW00_08670	4771.47	1.27325	2208.95	376.647	4641.48	10388	9.29847	4972.08	5115.39	856.008	1922.96
NZ_CP035288.1	1793205	1794506	-	SE	NZ_CP035288.1:1793205:1794506	EQW00_08675	3941.43	0.599177	1966.95	378.97	910.944	2549.9	2.10531	1297.13	1383.59	267.978	573.63
NZ_CP035288.1	1794637	1795614	-	SE	NZ_CP035288.1:1794637:1795614	EQW00_08680	2335.27	0.52428	1058.09	237.955	737.431	1700.04	1.7043	814.369	799.933	177.452	65.1852
NZ_CP035288.1	17955	19922	+	SE	NZ_CP035288.1:17955:19922	EQW00_00070	1852.46	0.187243	923.508	92.5823	824.188	2913.12	2.78202	1466.16	1365.47	145.326	312.889
NZ_CP035288.1	1795618	1796730	-	SE	NZ_CP035288.1:1795618:1796730	EQW00_08685	2098.49	0.561728	1150.67	228.66	1388.11	2288.71	1.67924	1053.59	1095.04	233.752	195.556
NZ_CP035288.1	1796901	1797527	-	SE	NZ_CP035288.1:1796901:1797527	EQW00_08690	80.1074	0	54.2563	3.7396	0	131.401	0.125316	73.7293	65.0605	10.7001	0
NZ_CP035288.1	1797710	1798261	+	SE	NZ_CP035288.1:1797710:1798261	EQW00_08695	440.123	0.299588	242.332	33.257	130.135	367.048	0.325822	182.999	184.251	28.6503	19.5556
NZ_CP035288.1	1798693	1798911	+	SE	NZ_CP035288.1:1798693:1798911	EQW00_08700	96.4095	0	43.9583	3.30392	173.513	268.788	0.375949	122.417	138.489	17.0752	13.037
NZ_CP035288.1	1798911	1800593	+	SE	NZ_CP035288.1:1798911:1800593	EQW00_08705	3305.11	0.711523	1286.73	155.357	2559.32	5556.46	5.61417	2600.58	2808.5	328.703	951.704
NZ_CP035288.1	1801575	1802234	-	SE	NZ_CP035288.1:1801575:1802234	EQW00_08710	263.138	0.0374486	119.085	11.2551	130.135	612.387	0.776961	337.561	247.211	35.4003	13.037
NZ_CP035288.1	1802290	1803306	-	SE	NZ_CP035288.1:1802290:1803306	EQW00_08715	25.3551	0	9.36682	3.37653	0	11.4034	0.0250633	4.86392	4.04505	2.47502	0
NZ_CP035288.1	1803303	1804658	-	SE	NZ_CP035288.1:1803303:1804658	EQW00_08720	34.5417	0	14.6528	8.89517	0	34.7567	0.15038	15.0252	9.17085	8.87509	13.037
NZ_CP035288.1	1804858	1805094	+	SE	NZ_CP035288.1:1804858:1805094	EQW00_08725	4.87726	0	1.83502	0.217841	0	5.8205	0	1.87815	2.93344	0.300003	0
NZ_CP035288.1	1805369	1807087	-	SE	NZ_CP035288.1:1805369:1807087	EQW00_08730	7453.86	1.53539	3319.82	492.139	2038.78	5357.56	4.73696	2637.57	2587.54	350.253	834.371
NZ_CP035288.1	1807090	1807356	-	SE	NZ_CP035288.1:1807090:1807356	EQW00_08735	1593.4	0.449383	595.258	88.3344	433.783	658.025	0.451139	314.879	353.217	35.1003	6.51852
NZ_CP035288.1	1807512	1808051	-	SE	NZ_CP035288.1:1807512:1808051	EQW00_08740	572.912	0.0748971	277.362	28.1015	43.3783	540.451	0.300759	273.559	238.411	27.6503	0
NZ_CP035288.1	1808111	1809283	-	SE	NZ_CP035288.1:1808111:1809283	EQW00_08745	117.455	0	50.1755	4.32051	260.27	233.485	0.175443	101.781	86.9841	11.5001	32.5926
NZ_CP035288.1	1809589	1810881	-	SE	NZ_CP035288.1:1809589:1810881	EQW00_08750	1352.14	0.711523	456.536	49.2683	433.783	860.744	1.02759	461.904	398.175	33.2253	58.6667
NZ_CP035288.1	1811033	1811167	+	SE	NZ_CP035288.1:1811033:1811167	EQW00_08755	2.50544	0	3.56049	0.217841	0	0.950285	0	0.264867	0.216148	0	0
NZ_CP035288.1	1811579	1813354	-	SE	NZ_CP035288.1:1811579:1813354	EQW00_08760	305.196	0.149794	141.461	17.2094	86.7566	231.608	0.225569	109.438	103.782	15.4002	78.2223
NZ_CP035288.1	1813877	1814452	+	SE	NZ_CP035288.1:1813877:1814452	EQW00_08765	44.1292	0	19.1445	2.75932	0	51.553	0.100253	24.5845	23.7763	4.35004	32.5926
NZ_CP035288.1	1814466	1815869	+	SE	NZ_CP035288.1:1814466:1815869	EQW00_08770	130.851	0	61.4868	6.71676	173.513	231.489	0.15038	105.899	100.293	16.2752	6.51852
NZ_CP035288.1	1815862	1816668	+	SE	NZ_CP035288.1:1815862:1816668	EQW00_08775	47.7705	0	23.554	2.03318	130.135	85.3118	0.15038	47.1704	53.5738	5.62506	0
NZ_CP035288.1	1816801	1818042	-	SE	NZ_CP035288.1:1816801:1818042	EQW00_08780	2473.24	0.187243	997.429	130.886	173.513	892.532	1.05266	469.753	435.847	68.2507	117.333
NZ_CP035288.1	1818068	1819546	-	SE	NZ_CP035288.1:1818068:1819546	EQW00_08785	1886.47	0.374486	829.155	116.908	433.783	1188.76	1.10278	558.99	550.621	79.6758	189.037
NZ_CP035288.1	1819563	1820129	-	SE	NZ_CP035288.1:1819563:1820129	EQW00_08790	409.824	0.149794	225.543	25.0154	86.7566	160.171	0.250633	86.2985	73.8917	8.82509	443.26
NZ_CP035288.1	1820129	1821160	-	SE	NZ_CP035288.1:1820129:1821160	EQW00_08795	1282.05	0.112346	570.801	76.6437	260.27	765.003	1.02759	339.102	325.797	43.2004	456.297
NZ_CP035288.1	1821153	1822637	-	SE	NZ_CP035288.1:1821153:1822637	EQW00_08800	1647.45	0.26214	731.242	104.237	433.783	984.638	0.827088	477.122	457.956	61.0756	39.1111
NZ_CP035288.1	1822616	1824805	-	SE	NZ_CP035288.1:1822616:1824805	EQW00_08805	1551.17	0.112346	767.641	76.0264	737.431	828.102	0.701771	441.268	397.187	46.8005	528
NZ_CP035288.1	1824798	1825469	-	SE	NZ_CP035288.1:1824798:1825469	EQW00_08810	385.27	0	172.054	12.5985	0	152.307	0.225569	85.5039	51.4741	5.75006	267.259
NZ_CP035288.1	1825471	1825731	-	SE	NZ_CP035288.1:1825471:1825731	EQW00_08815	190.648	0	79.0428	5.51863	43.3783	88.8517	0.0751898	45.0033	42.7664	3.52503	0
NZ_CP035288.1	1825731	1826435	-	SE	NZ_CP035288.1:1825731:1826435	EQW00_08820	473.629	0.224691	201.496	13.4335	86.7566	308.914	0.476202	172.452	139.755	9.6501	6.51852
NZ_CP035288.1	1826436	1827563	-	SE	NZ_CP035288.1:1826436:1827563	EQW00_08825	832.342	0.0748971	340.218	25.2695	347.026	822.353	1.25316	407.606	384.465	24.0252	475.852
NZ_CP035288.1	1827550	1828032	-	SE	NZ_CP035288.1:1827550:1828032	EQW00_08830	331.119	0.0374486	155.237	12.1628	0	24.7787	0.0250633	14.7603	14.0187	0.900009	0
NZ_CP035288.1	1828237	1829097	+	SE	NZ_CP035288.1:1828237:1829097	EQW00_08835	766.332	0.187243	325.867	35.2902	824.188	1242.07	1.05266	545.096	565.659	63.5256	13.037
NZ_CP035288.1	1829470	1829787	+	SE	NZ_CP035288.1:1829470:1829787	EQW00_08840	525.776	0.224691	266.763	32.7124	130.135	404.75	0.401012	241.848	216.395	25.5503	0
NZ_CP035288.1	1830326	1831450	+	SE	NZ_CP035288.1:1830326:1831450	EQW00_08845	2899.23	0.78642	1489.32	269.651	2602.7	5059.29	5.16303	2449.3	2546.35	506.405	3474.37
NZ_CP035288.1	1831450	1833438	+	SE	NZ_CP035288.1:1831450:1833438	EQW00_08850	7088.1	1.46049	3390.9	628.108	2732.83	5587.75	5.33848	2500.54	2627.43	500.655	2437.93
NZ_CP035288.1	1833428	1834033	+	SE	NZ_CP035288.1:1833428:1834033	EQW00_08855	1763.1	0.337037	866.321	147.369	824.188	1653.4	1.42861	708.688	766.43	128.451	1251.56
NZ_CP035288.1	1834030	1834320	+	SE	NZ_CP035288.1:1834030:1834320	EQW00_08860	770.975	0.149794	423.424	71.5244	43.3783	117.527	0.100253	55.0923	50.2081	7.80008	0
NZ_CP035288.1	1834507	1835415	+	SE	NZ_CP035288.1:1834507:1835415	EQW00_08865	95.4407	0.0748971	40.2061	4.2479	0	137.055	0.125316	73.9942	68.4571	7.70008	0
NZ_CP035288.1	1835572	1836774	-	SE	NZ_CP035288.1:1835572:1836774	EQW00_08870	170.27	0.0374486	65.1295	6.68045	390.405	474.454	0.350886	219.141	183.787	21.9252	0
NZ_CP035288.1	183755	183907	+	SE	NZ_CP035288.1:183755:183907	EQW00_00925	7.08206	0	5.61461	0.10892	0	3.61108	0	1.49289	1.60567	0	0
NZ_CP035288.1	1837581	1838819	+	SE	NZ_CP035288.1:1837581:1838819	EQW00_08875	688.596	0.26214	310.94	29.4085	694.053	1670.74	1.47873	815.092	850.264	81.3508	1153.78
NZ_CP035288.1	1838867	1839337	+	SE	NZ_CP035288.1:1838867:1839337	EQW00_08880	139.002	0	85.0956	5.66386	43.3783	63.7879	0	25.7884	36.529	2.02502	0
NZ_CP035288.1	1839911	1840333	+	SE	NZ_CP035288.1:1839911:1840333	EQW00_08885	98.5475	0	41.8768	3.37653	216.892	337.042	0.15038	149.939	173.412	8.75009	0
NZ_CP035288.1	1840574	1844581	+	SE	NZ_CP035288.1:1840574:1844581	EQW00_08890	4699.51	0.973662	2351.21	267	5942.83	12315.6	12.3061	5982.43	6283.76	755.282	3565.63
NZ_CP035288.1	184246	184917	+	SE	NZ_CP035288.1:184246:184917	EQW00_00935	8.58532	0	3.94392	0.653522	0	8.07742	0	3.65998	3.18046	0.0500005	0
NZ_CP035288.1	1844821	1845240	-	SE	NZ_CP035288.1:1844821:1845240	EQW00_08895	10.4561	0.112346	6.90186	0.79875	0	17.6515	0	8.64429	5.52721	0.675007	0
NZ_CP035288.1	1845394	1846401	+	SE	NZ_CP035288.1:1845394:1846401	EQW00_08900	207.484	0.0374486	73.5103	7.11613	43.3783	244.936	0.300759	106.332	114.836	10.0251	26.0741
NZ_CP035288.1	1846544	1847728	+	SE	NZ_CP035288.1:1846544:1847728	EQW00_08905	142.276	0.0748971	71.7027	9.0767	303.648	502.843	0.501265	257.523	232.544	32.2503	6.51852
NZ_CP035288.1	1848073	1848891	-	SE	NZ_CP035288.1:1848073:1848891	EQW00_08910	2072.2	0.187243	859.912	120.865	86.7566	313.19	0.175443	159.329	159.486	19.9002	26.0741
NZ_CP035288.1	1848884	1849687	-	SE	NZ_CP035288.1:1848884:1849687	EQW00_08915	181.661	0.0374486	82.2472	6.68045	86.7566	162.309	0.15038	76.5465	86.4592	4.72505	26.0741
NZ_CP035288.1	184910	186265	+	SE	NZ_CP035288.1:184910:186265	EQW00_00940	23.2505	0	10.928	1.01659	0	24.4936	0.0501265	13.3156	9.78841	2.72503	0
NZ_CP035288.1	1849674	1851347	-	SE	NZ_CP035288.1:1849674:1851347	EQW00_08920	453.051	0.149794	211.192	19.3152	130.135	362.534	0.250633	171.923	188.604	15.6752	391.111
NZ_CP035288.1	1851334	1852695	-	SE	NZ_CP035288.1:1851334:1852695	EQW00_08925	417.774	0.149794	161.372	14.3412	86.7566	341.77	0.275696	159.667	166.557	11.7001	169.482
NZ_CP035288.1	1852874	1853812	+	SE	NZ_CP035288.1:1852874:1853812	EQW00_08935	469.988	0.149794	228.994	23.0911	43.3783	645.719	0.501265	315.456	377.363	34.7753	19.5556
NZ_CP035288.1	1854105	1854662	-	SE	NZ_CP035288.1:1854105:1854662	EQW00_08945	160.95	0	57.0773	6.71676	216.892	161.762	0.200506	93.7629	72.8418	7.90008	78.2223
NZ_CP035288.1	1854893	1855108	+	SE	NZ_CP035288.1:1854893:1855108	EQW00_08955	19.342	0	8.43561	0.835056	0	16.7013	0	8.0664	11.425	1.77502	0
NZ_CP035288.1	1855759	1855917	+	SE	NZ_CP035288.1:1855759:1855917	EQW00_08965	0	0	0	0	0	0	0	0	0	0	0
NZ_CP035288.1	1855987	1856433	-	SE	NZ_CP035288.1:1855987:1856433	EQW00_08970	0	0	0	0	0	0	0	0.0240788	0	0	0
NZ_CP035288.1	1856607	1856948	-	SE	NZ_CP035288.1:1856607:1856948	EQW00_08975	0	0	0	0	0	0	0	0	0	0	0
NZ_CP035288.1	1857161	1857397	-	SE	NZ_CP035288.1:1857161:1857397	EQW00_08980	0	0	0	0	0	0	0	0	0	0	0
NZ_CP035288.1	1859197	1859772	-	SE	NZ_CP035288.1:1859197:1859772	EQW00_09010	9.82134	0	4.9299	0.217841	0	25.2301	0.0751898	11.9431	18.3108	1.67502	0
NZ_CP035288.1	1859987	1860205	+	SE	NZ_CP035288.1:1859987:1860205	EQW00_09020	11.0574	0	4.60124	0.762443	0	9.76418	0	3.87669	3.58188	0.425004	0
NZ_CP035288.1	1860283	1861269	-	SE	NZ_CP035288.1:1860283:1861269	EQW00_09025	112.077	0	56.6939	9.00409	173.513	51.6955	0.0501265	29.4725	26.0921	3.67504	0
NZ_CP035288.1	1861474	1861659	+	SE	NZ_CP035288.1:1861474:1861659	EQW00_09030	251.146	0.0374486	152.389	13.8329	86.7566	38.5341	0.100253	25.6199	17.0139	1.65002	26.0741
NZ_CP035288.1	1861665	1862267	+	SE	NZ_CP035288.1:1861665:1862267	EQW00_09035	339.905	0.0374486	205.413	18.1534	130.135	156.346	0.175443	89.4287	87.9413	5.92506	52.1482
NZ_CP035288.1	1862370	1863875	-	SE	NZ_CP035288.1:1862370:1863875	EQW00_09040	259.531	0	122.262	12.8526	43.3783	222.438	0.250633	111.485	105.11	11.3751	6.51852
NZ_CP035288.1	186276	187409	+	SE	NZ_CP035288.1:186276:187409	EQW00_00945	20.8787	0.0374486	8.49039	0.90767	0	54.2138	0.0751898	24.0788	24.0851	1.50001	19.5556
NZ_CP035288.1	1864014	1865372	-	SE	NZ_CP035288.1:1864014:1865372	EQW00_09045	147.487	0	76.3313	7.55181	0	78.256	0.125316	42.0416	46.935	4.07504	0
NZ_CP035288.1	1865390	1867147	-	SE	NZ_CP035288.1:1865390:1867147	EQW00_09050	130.183	0	66.7728	7.51551	43.3783	109.687	0.100253	49.7227	53.1415	6.60007	0
NZ_CP035288.1	1867358	1868164	-	SE	NZ_CP035288.1:1867358:1868164	EQW00_09055	807.855	0.0748971	276.184	29.5174	260.27	343.053	0.325822	177.702	181.935	11.8751	71.7037
NZ_CP035288.1	1868473	1870035	-	SE	NZ_CP035288.1:1868473:1870035	EQW00_09060	1203.52	0.0374486	455.441	58.2724	347.026	746.639	0.776961	367.274	356.582	44.5504	32.5926
NZ_CP035288.1	1870039	1870284	-	SE	NZ_CP035288.1:1870039:1870284	EQW00_09065	155.304	0	58.9397	8.42318	86.7566	117.051	0.250633	62.0993	62.1271	6.95007	0
NZ_CP035288.1	1870274	1871758	-	SE	NZ_CP035288.1:1870274:1871758	EQW00_09070	395.86	0	199.825	23.7083	130.135	269.287	0.300759	128.773	123.451	13.8751	0
NZ_CP035288.1	1872279	1873454	+	SE	NZ_CP035288.1:1872279:1873454	EQW00_09075	287.625	0.0374486	134.778	15.4667	86.7566	354.884	0.175443	159.041	203.148	24.7252	6.51852
NZ_CP035288.1	1873432	1874625	+	SE	NZ_CP035288.1:1873432:1874625	EQW00_09080	658.765	0.149794	236.854	31.9137	390.405	911.799	0.927341	425.473	431.709	56.7006	13.037
NZ_CP035288.1	187402	188088	+	SE	NZ_CP035288.1:187402:188088	EQW00_00950	17.204	0	9.94197	0.943977	0	28.4848	0.0501265	12.2802	12.166	1.72502	0
NZ_CP035288.1	1874889	1875398	-	SE	NZ_CP035288.1:1874889:1875398	EQW00_09085	74.9963	0	46.4506	4.53835	130.135	89.4456	0.0751898	45.5812	50.8874	7.07507	6.51852
NZ_CP035288.1	1875551	1876306	-	SE	NZ_CP035288.1:1875551:1876306	EQW00_09090	54.5185	0	23.4718	2.28733	130.135	85.0743	0.200506	39.8745	28.1919	3.92504	0
NZ_CP035288.1	1876531	1877616	+	SE	NZ_CP035288.1:1876531:1877616	EQW00_09095	365.962	0.0748971	169.863	13.9055	0	330.058	0.275696	166.601	144.757	18.1002	0
NZ_CP035288.1	1878013	1878783	-	SE	NZ_CP035288.1:1878013:1878783	EQW00_09100	549.594	0.112346	330.002	25.2332	173.513	207.352	0.200506	96.556	90.6277	9.02509	0
NZ_CP035288.1	1879005	1879220	-	SE	NZ_CP035288.1:1879005:1879220	EQW00_09105	31.2011	0	9.85981	0.653522	0	33.0462	0.0501265	16.7589	18.527	1.72502	0
NZ_CP035288.1	1880995	1883253	-	SE	NZ_CP035288.1:1880995:1883253	EQW00_09125	0	0	0	0	0	0	0	0	0	0	0
NZ_CP035288.1	188196	188513	-	SE	NZ_CP035288.1:188196:188513	EQW00_00955	11.9259	0	4.57385	0.471988	0	19.3621	0.0250633	8.76469	4.10681	0.475005	0
NZ_CP035288.1	1883372	1883749	-	SE	NZ_CP035288.1:1883372:1883749	EQW00_09130	0	0	0	0	0	0	0	0	0	0	0
NZ_CP035288.1	1884235	1884429	-	SE	NZ_CP035288.1:1884235:1884429	EQW00_09145	0	0	0	0	0	0	0	0	0	0	0
NZ_CP035288.1	1884832	1885035	+	SE	NZ_CP035288.1:1884832:1885035	EQW00_09155	0	0	0	0	0	0	0	0	0	0	0
NZ_CP035288.1	1885102	1885197	-	SE	NZ_CP035288.1:1885102:1885197	EQW00_09160	0	0	0	0	0	0	0	0	0	0	0
NZ_CP035288.1	1885308	1885604	-	SE	NZ_CP035288.1:1885308:1885604	EQW00_09165	0	0	0	0	0	1.09283	0	0.40934	0.339661	0	0
NZ_CP035288.1	188531	189718	-	SE	NZ_CP035288.1:188531:189718	EQW00_00960	30.2658	0.0374486	13.2833	0.79875	43.3783	85.5019	0.0501265	33.8307	36.3437	2.20002	0
NZ_CP035288.1	1885632	1886255	-	SE	NZ_CP035288.1:1885632:1886255	EQW00_09170	36.7799	0	9.75025	0.980284	0	5.01275	0	3.39511	0.679322	0.0500005	0
NZ_CP035288.1	1886965	1888809	-	SE	NZ_CP035288.1:1886965:1888809	EQW00_09180	615.638	0.0374486	225.927	28.2467	347.026	393.18	0.250633	199.493	244.34	15.0001	6.51852
NZ_CP035288.1	1888819	1890204	-	SE	NZ_CP035288.1:1888819:1890204	EQW00_09185	332.957	0.112346	131.793	15.503	433.783	266.104	0.325822	121.454	127.218	13.8001	606.223
NZ_CP035288.1	1890229	1891083	-	SE	NZ_CP035288.1:1890229:1891083	EQW00_09190	139.837	0	72.7161	7.51551	43.3783	171.099	0.225569	76.7151	79.4498	9.05009	6.51852
NZ_CP035288.1	1891080	1891889	-	SE	NZ_CP035288.1:1891080:1891889	EQW00_09195	248.006	0	131.656	16.9916	260.27	409.905	0.501265	199.854	194.44	25.2252	19.5556
NZ_CP035288.1	1891903	1892538	-	SE	NZ_CP035288.1:1891903:1892538	EQW00_09200	132.054	0	71.4288	7.80596	216.892	303.022	0.200506	152.347	149.76	26.7003	84.7408
NZ_CP035288.1	1892555	1892902	-	SE	NZ_CP035288.1:1892555:1892902	EQW00_09205	23.2171	0.0374486	14.0776	1.52489	0	16.6062	0	8.69245	11.8573	1.05001	39.1111
NZ_CP035288.1	1893186	1893776	+	SE	NZ_CP035288.1:1893186:1893776	EQW00_09210	22.7494	0	7.91523	0.980284	43.3783	56.7558	0.0250633	25.355	27.8213	2.80003	0
NZ_CP035288.1	1893858	1894223	+	SE	NZ_CP035288.1:1893858:1894223	EQW00_09215	131.786	0	93.7777	9.76653	86.7566	165.278	0.15038	74.4517	78.0603	8.77509	0
NZ_CP035288.1	1894246	1895043	+	SE	NZ_CP035288.1:1894246:1895043	EQW00_09220	352.032	0	157.1	18.226	260.27	605.403	0.701771	272.668	287.508	35.1253	443.26
NZ_CP035288.1	1895507	1897315	-	SE	NZ_CP035288.1:1895507:1897315	EQW00_09225	603.645	0.224691	248.851	51.483	910.944	1797.27	1.7043	847.502	858.076	161.452	827.852
NZ_CP035288.1	1897366	1898346	-	SE	NZ_CP035288.1:1897366:1898346	EQW00_09230	9.52069	0	4.19042	0.762443	0	19.7659	0.0501265	7.6089	6.48444	1.17501	0
NZ_CP035288.1	1898442	1899164	-	SE	NZ_CP035288.1:1898442:1899164	EQW00_09235	1854.53	0.449383	683.339	88.9517	2385.81	5876.92	6.74202	2953.84	2792.32	317.078	801.778
NZ_CP035288.1	1899519	1899914	-	SE	NZ_CP035288.1:1899519:1899914	EQW00_09240	1076.1	0.26214	591.26	48.4696	390.405	501.489	0.501265	256.006	338.395	22.0752	6.51852
NZ_CP035288.1	1900205	1901194	+	SE	NZ_CP035288.1:1900205:1901194	EQW00_09245	230.835	0.26214	112.32	18.2623	130.135	207.899	0.225569	95.8818	82.6303	15.1001	13.037
NZ_CP035288.1	1901252	1902895	-	SE	NZ_CP035288.1:1901252:1902895	EQW00_09250	104.026	0.0374486	47.8474	8.64102	0	100.73	0.0501265	47.6279	60.5523	6.75007	0
NZ_CP035288.1	190211	192142	+	SE	NZ_CP035288.1:190211:192142	EQW00_00965	43.5613	0	16.8712	1.52489	0	14.5394	0	7.53667	4.60086	0.150001	6.51852
NZ_CP035288.1	1902922	1903860	-	SE	NZ_CP035288.1:1902922:1903860	EQW00_09255	44.9644	0	21.8285	3.195	0	11.1896	0.0250633	6.62167	2.93344	0.550005	0
NZ_CP035288.1	1903853	1904932	-	SE	NZ_CP035288.1:1903853:1904932	EQW00_09260	59.83	0	28.566	5.62755	43.3783	20.0273	0.100253	10.7151	7.41079	1.92502	0
NZ_CP035288.1	1904947	1906017	-	SE	NZ_CP035288.1:1904947:1906017	EQW00_09265	34.1409	0	19.1718	2.94085	0	8.26748	0	4.4305	5.12579	0.500005	6.51852
NZ_CP035288.1	1906017	1906943	-	SE	NZ_CP035288.1:1906017:1906943	EQW00_09270	28.5621	0	12.6808	2.86824	0	22.0466	0.0250633	11.1726	10.0046	2.40002	0
NZ_CP035288.1	1907185	1907556	+	SE	NZ_CP035288.1:1907185:1907556	EQW00_09275	8.68554	0	2.46495	0.435682	0	11.4984	0.0501265	3.44327	3.64364	0.225002	0
NZ_CP035288.1	1907627	1908871	-	SE	NZ_CP035288.1:1907627:1908871	EQW00_09280	3432.56	0.486831	1262.58	165.087	347.026	1090.14	1.10278	553.211	453.941	53.1005	117.333
NZ_CP035288.1	1908883	1909824	-	SE	NZ_CP035288.1:1908883:1909824	EQW00_09285	895.245	0.337037	431.147	40.0101	216.892	318.939	0.375949	167.757	137.964	14.2501	19.5556
NZ_CP035288.1	1910106	1910300	+	SE	NZ_CP035288.1:1910106:1910300	EQW00_09290	147.721	0	66.9097	7.76966	0	5.1553	0	2.98577	4.13769	0.300003	0
NZ_CP035288.1	1910479	1913088	-	SE	NZ_CP035288.1:1910479:1913088	EQW00_09295	669.254	0.0374486	316.582	39.7559	433.783	753.41	0.952404	364.144	337.376	49.8255	6.51852
NZ_CP035288.1	1913297	1915120	-	SE	NZ_CP035288.1:1913297:1915120	EQW00_09300	206.415	0	78.0294	11.1099	173.513	217.14	0.200506	95.4725	112.057	11.2501	0
NZ_CP035288.1	1915515	1915823	-	SE	NZ_CP035288.1:1915515:1915823	EQW00_09305	182.33	0	96.2427	12.3443	0	10.1205	0	5.12879	3.24222	0.725007	0
NZ_CP035288.1	1915936	1916757	+	SE	NZ_CP035288.1:1915936:1916757	EQW00_09310	163.054	0	84.4383	10.6016	173.513	228.757	0.225569	116.662	105.789	14.7001	58.6667
NZ_CP035288.1	1916835	1918151	+	SE	NZ_CP035288.1:1916835:1918151	EQW00_09315	509.073	0.112346	215.409	31.6232	433.783	769.992	0.701771	363.446	385.052	47.3755	26.0741
NZ_CP035288.1	1918347	1918748	-	SE	NZ_CP035288.1:1918347:1918748	EQW00_09320	769.405	0.0748971	269.666	44.2943	0	33.2125	0.0250633	17.5775	20.04	2.42502	0
NZ_CP035288.1	1919104	1920009	-	SE	NZ_CP035288.1:1919104:1920009	EQW00_09325	808.858	0.0374486	408.36	63.1375	694.053	966.606	0.852151	483.912	481.979	69.8757	52.1482
NZ_CP035288.1	1920208	1923864	-	SE	NZ_CP035288.1:1920208:1923864	EQW00_09330	1005.35	0.187243	438.214	39.4655	694.053	1290.68	1.47873	586.319	602.342	62.1756	45.6297
NZ_CP035288.1	1923851	1927330	-	SE	NZ_CP035288.1:1923851:1927330	EQW00_09335	546.487	0.224691	240.196	22.1835	737.431	1579.47	1.35342	737.004	732.741	61.3756	32.5926
NZ_CP035288.1	1927450	1928025	-	SE	NZ_CP035288.1:1927450:1928025	EQW00_09340	612.665	0.112346	252.931	24.0351	867.566	1131.41	1.02759	576.35	552.134	50.9005	365.037
NZ_CP035288.1	1928044	1928565	-	SE	NZ_CP035288.1:1928044:1928565	EQW00_09345	227.494	0.0374486	139.105	10.4927	43.3783	175.565	0.100253	90.1029	75.7753	7.42507	6.51852
NZ_CP035288.1	1928569	1929144	-	SE	NZ_CP035288.1:1928569:1929144	EQW00_09350	96.1088	0.0374486	42.1233	4.68358	86.7566	154.255	0.0751898	77.9431	88.4354	6.85007	13.037
NZ_CP035288.1	1929476	1930807	-	SE	NZ_CP035288.1:1929476:1930807	EQW00_09355	1075.74	0.112346	540.29	98.0284	347.026	581.955	0.626582	279.868	275.187	52.6505	32.5926
NZ_CP035288.1	1931153	1932358	+	SE	NZ_CP035288.1:1931153:1932358	EQW00_09360	24.5868	0.0748971	11.777	1.41597	0	23.6383	0.100253	15.7716	13.6482	2.82503	0
NZ_CP035288.1	193213	194094	-	SE	NZ_CP035288.1:193213:194094	EQW00_00975	6.31372	0	1.83502	0.290454	0	10.7857	0.0501265	3.75629	4.44647	0.0250002	32.5926
NZ_CP035288.1	1932348	1933739	+	SE	NZ_CP035288.1:1932348:1933739	EQW00_09365	43.6281	0	21.9107	2.97716	86.7566	84.3853	0.0501265	39.3929	29.0565	3.10003	6.51852
NZ_CP035288.1	1933889	1934938	+	SE	NZ_CP035288.1:1933889:1934938	EQW00_09370	5.41176	0	2.73884	0.399375	0	13.209	0.0250633	6.16418	6.23741	1.40001	0
NZ_CP035288.1	1935130	1936374	-	SE	NZ_CP035288.1:1935130:1936374	EQW00_09375	840.493	0.0748971	344.08	55.7309	477.161	377.477	0.802024	206.187	163.192	30.6003	32.5926
NZ_CP035288.1	1936483	1937673	-	SE	NZ_CP035288.1:1936483:1937673	EQW00_09380	303.56	0.0374486	124.425	20.2229	86.7566	82.1046	0.0250633	49.9635	40.2035	7.10007	19.5556
NZ_CP035288.1	1938881	1940008	-	SE	NZ_CP035288.1:1938881:1940008	EQW00_09390	1178.26	0.112346	491.292	72.3595	303.648	848.415	0.802024	400.768	402.19	59.0506	13.037
NZ_CP035288.1	1940329	1940709	-	SE	NZ_CP035288.1:1940329:1940709	EQW00_09395	340.841	0.0374486	160.907	17.0642	260.27	594.665	0.551392	270.574	289.638	26.0503	0
NZ_CP035288.1	194064	195446	-	SE	NZ_CP035288.1:194064:195446	EQW00_00980	13.2287	0	6.32671	0.835056	0	12.8764	0.0501265	5.75484	7.25639	0.400004	0
NZ_CP035288.1	1941006	1941599	-	SE	NZ_CP035288.1:1941006:1941599	EQW00_09400	405.448	0	174.82	26.6129	43.3783	277.626	0.300759	138.598	157.85	23.8002	13.037
NZ_CP035288.1	1941665	1942045	+	SE	NZ_CP035288.1:1941665:1942045	EQW00_09405	64.4734	0	27.6622	3.92113	130.135	91.8451	0	41.7527	47.0276	7.05007	0
NZ_CP035288.1	1942239	1944644	+	SE	NZ_CP035288.1:1942239:1944644	EQW00_09410	843.7	0.149794	331.536	43.4592	433.783	743.812	0.551392	320.465	407.501	36.9254	156.445
NZ_CP035288.1	1944637	1945065	+	SE	NZ_CP035288.1:1944637:1945065	EQW00_09415	246.603	0.0374486	88.793	13.0704	130.135	165.017	0.100253	73.0551	56.5072	11.1501	0
NZ_CP035288.1	1945065	1945412	+	SE	NZ_CP035288.1:1945065:1945412	EQW00_09420	233.975	0.112346	95.914	11.6908	130.135	319.391	0.225569	143.678	130.275	18.6252	6.51852
NZ_CP035288.1	1945399	1946895	+	SE	NZ_CP035288.1:1945399:1946895	EQW00_09425	573.646	0.337037	237.703	32.5309	303.648	675.011	0.501265	300.504	319.127	34.1253	0
NZ_CP035288.1	1946897	1947376	+	SE	NZ_CP035288.1:1946897:1947376	EQW00_09430	317.891	0.0748971	117.825	15.3578	43.3783	229.114	0.350886	90.3437	125.767	12.1251	0
NZ_CP035288.1	1947376	1947669	+	SE	NZ_CP035288.1:1947376:1947669	EQW00_09435	304.027	0	104.048	14.2686	130.135	259	0.100253	113.411	121.321	16.7502	6.51852
NZ_CP035288.1	1947647	1948003	+	SE	NZ_CP035288.1:1947647:1948003	EQW00_09440	583.869	0.0374486	202.482	27.811	303.648	351.653	0.401012	154.177	158.22	19.3252	39.1111
NZ_CP035288.1	1948308	1949462	+	SE	NZ_CP035288.1:1948308:1949462	EQW00_09445	21.647	0	10.7636	1.56119	0	34.5904	0.0250633	20.1299	21.7692	3.27503	0
NZ_CP035288.1	1949521	1949895	-	SE	NZ_CP035288.1:1949521:1949895	EQW00_09450	84.5504	0	43.0271	5.11926	0	65.0233	0.0501265	36.9128	40.6358	4.17504	0
NZ_CP035288.1	1949918	1951234	-	SE	NZ_CP035288.1:1949918:1951234	EQW00_09455	198.932	0.0748971	80.7682	10.2022	0	388.429	0.175443	157.475	180.36	17.1752	0
NZ_CP035288.1	1951420	1952901	-	SE	NZ_CP035288.1:1951420:1952901	EQW00_09460	216.47	0.0748971	89.2039	12.308	173.513	151.761	0.175443	67.1317	61.1699	9.10009	0
NZ_CP035288.1	1953329	1955002	+	SE	NZ_CP035288.1:1953329:1955002	EQW00_09465	0.334059	0	0.219107	0	0	0.190057	0	0.264867	0.0617565	0	0
NZ_CP035288.1	195440	196546	-	SE	NZ_CP035288.1:195440:196546	EQW00_00985	6.04647	0	2.16368	0.181534	0	3.08843	0	1.27618	0.555809	0.100001	0
NZ_CP035288.1	1955130	1956338	-	SE	NZ_CP035288.1:1955130:1956338	EQW00_09470	1735.64	0.112346	913.265	90.5855	390.405	954.086	0.776961	458.485	415.097	49.5005	293.334
NZ_CP035288.1	1956608	1956967	-	SE	NZ_CP035288.1:1956608:1956967	EQW00_09475	67.7472	0	31.9622	4.8288	0	55.2591	0.0751898	29.4243	38.5052	4.35004	0
NZ_CP035288.1	1956997	1957242	-	SE	NZ_CP035288.1:1956997:1957242	EQW00_09480	10.3558	0	4.79296	0.871363	0	13.9454	0	9.05363	7.5343	0.475005	0
NZ_CP035288.1	1957524	1958588	+	SE	NZ_CP035288.1:1957524:1958588	EQW00_09485	199.868	0	86.7389	10.4201	86.7566	252.277	0.0501265	124.536	152.817	12.5751	0
NZ_CP035288.1	1958780	1959100	-	SE	NZ_CP035288.1:1958780:1959100	EQW00_09490	30.2992	0	15.7209	1.52489	0	53.0734	0	25.066	22.8499	1.77502	13.037
NZ_CP035288.1	1959200	1959442	+	SE	NZ_CP035288.1:1959200:1959442	EQW00_09495	237.917	0	109.8	11.9086	0	41.4562	0.0751898	18.2999	23.3749	1.30001	0
NZ_CP035288.1	1959740	1960978	-	SE	NZ_CP035288.1:1959740:1960978	EQW00_09500	2334.21	0.561728	1029.88	108.485	1431.48	2785.26	2.68177	1233.08	1370.96	114.801	1140.74
NZ_CP035288.1	1960975	1961211	-	SE	NZ_CP035288.1:1960975:1961211	EQW00_09505	460.033	0.112346	187.638	18.6617	520.54	959.764	0.676708	417.189	437.916	35.6504	143.407
NZ_CP035288.1	1961229	1962443	-	SE	NZ_CP035288.1:1961229:1962443	EQW00_09510	2052.89	0.374486	792.372	78.2775	1301.35	2165.84	2.35595	1026.17	1109.49	100.376	91.2593
NZ_CP035288.1	1962440	1963897	-	SE	NZ_CP035288.1:1962440:1963897	EQW00_09515	2257.34	0.711523	1066.53	83.3241	1561.62	3093.11	3.2081	1601.36	1456.56	115.501	169.482
NZ_CP035288.1	1963913	1964059	-	SE	NZ_CP035288.1:1963913:1964059	EQW00_09520	136.63	0.112346	63.8696	3.55807	43.3783	258.406	0.350886	138.14	109.556	7.40007	6.51852
NZ_CP035288.1	1964464	1965435	-	SE	NZ_CP035288.1:1964464:1965435	EQW00_09525	450.512	0.112346	181.53	28.2104	43.3783	376.788	0.225569	174.884	236.064	19.0252	0
NZ_CP035288.1	1965477	1966256	-	SE	NZ_CP035288.1:1965477:1966256	EQW00_09530	315.151	0.112346	126.589	15.975	43.3783	235.433	0.175443	115.073	125.211	18.9252	26.0741
NZ_CP035288.1	1966256	1966690	-	SE	NZ_CP035288.1:1966256:1966690	EQW00_09535	72.3238	0	38.2889	4.2842	86.7566	204.549	0.0751898	95.3762	104.863	13.5501	13.037
NZ_CP035288.1	1966809	1967075	+	SE	NZ_CP035288.1:1966809:1967075	EQW00_09540	23.3173	0.0374486	13.7763	1.5975	0	21.6665	0.0250633	10.402	6.02126	0.750007	0
NZ_CP035288.1	1967135	1967524	-	SE	NZ_CP035288.1:1967135:1967524	EQW00_09545	163.455	0	61.7333	9.51238	347.026	676.199	0.451139	310.111	327.835	35.8754	6.51852
NZ_CP035288.1	1967711	1968625	-	SE	NZ_CP035288.1:1967711:1968625	EQW00_09550	1122.31	0.112346	508.985	71.4881	260.27	603.93	1.35342	280.422	315.792	36.5504	19.5556
NZ_CP035288.1	196803	197798	+	SE	NZ_CP035288.1:196803:197798	EQW00_00990	28.5287	0	14.6528	1.99687	43.3783	45.685	0.0751898	24.151	23.1587	1.22501	0
NZ_CP035288.1	1968714	1970033	-	SE	NZ_CP035288.1:1968714:1970033	EQW00_09555	327.178	0.112346	126.178	16.8464	0	130.142	0.0751898	63.3995	84.4521	8.47508	13.037
NZ_CP035288.1	1970119	1970946	-	SE	NZ_CP035288.1:1970119:1970946	EQW00_09560	96.3093	0.112346	40.3978	3.48545	0	66.1874	0.0751898	33.1565	33.0706	2.40002	13.037
NZ_CP035288.1	1970959	1971807	-	SE	NZ_CP035288.1:1970959:1971807	EQW00_09565	87.0892	0	37.4125	3.12238	0	60.747	0.0501265	32.4101	24.9496	2.87503	13.037
NZ_CP035288.1	1972174	1973199	-	SE	NZ_CP035288.1:1972174:1973199	EQW00_09570	365.761	0.26214	159.701	17.1005	216.892	616.925	0.651645	286.923	281.085	20.5252	436.741
NZ_CP035288.1	1973702	1974055	-	SE	NZ_CP035288.1:1973702:1974055	EQW00_09575	1.43645	0	0.958592	0	0	4.79894	0	3.20248	1.66743	0.350003	0
NZ_CP035288.1	1974046	1974192	-	SE	NZ_CP035288.1:1974046:1974192	EQW00_RS12385	2.10457	0	0.876427	0	0	4.3238	0	2.72091	0.741079	0.350003	0
NZ_CP035288.1	1974522	1975919	-	SE	NZ_CP035288.1:1974522:1975919	EQW00_09585	975.453	0.112346	457.714	48.6511	0	390.235	0.375949	188.128	179.001	15.6002	13.037
NZ_CP035288.1	1976125	1976589	-	SE	NZ_CP035288.1:1976125:1976589	EQW00_09590	617.108	0.112346	258.929	27.5569	260.27	576.063	0.551392	301.996	281.486	29.1753	977.778
NZ_CP035288.1	1976579	1977820	-	SE	NZ_CP035288.1:1976579:1977820	EQW00_09595	866.282	0.149794	388.531	38.4126	607.296	1104.14	0.952404	529.686	565.042	54.3255	260.741
NZ_CP035288.1	1977888	1979195	-	SE	NZ_CP035288.1:1977888:1979195	EQW00_09600	1065.48	0.337037	458.098	41.4261	694.053	1425.55	1.57899	698.285	698.034	62.9756	241.185
NZ_CP035288.1	1979290	1980051	-	SE	NZ_CP035288.1:1979290:1980051	EQW00_09605	285.42	0.0748971	158.688	10.892	173.513	301.977	0.451139	160.63	161.154	9.9751	169.482
NZ_CP035288.1	1980373	1981233	+	SE	NZ_CP035288.1:1980373:1981233	EQW00_09610	308.17	0	117.523	16.1565	216.892	405.083	0.601518	181.169	206.545	16.0752	19.5556
NZ_CP035288.1	1981299	1981490	-	SE	NZ_CP035288.1:1981299:1981490	EQW00_09615	58.427	0	96.6535	3.88483	43.3783	15.1333	0.0501265	7.82561	8.02835	1.12501	39.1111
NZ_CP035288.1	1981665	1981823	+	SE	NZ_CP035288.1:1981665:1981823	EQW00_09620	5.54538	0	1.72547	0.471988	0	18.4593	0	9.10179	8.80031	1.82502	0
NZ_CP035288.1	1982093	1982905	-	SE	NZ_CP035288.1:1982093:1982905	EQW00_09625	435.379	0.0374486	206.125	36.3431	433.783	618.35	0.426075	261.496	320.239	49.5005	58.6667
NZ_CP035288.1	198212	199117	+	SE	NZ_CP035288.1:198212:199117	EQW00_00995	5.21132	0	3.17705	0.726136	0	6.05807	0	5.6826	5.52721	0.200002	0
NZ_CP035288.1	1982926	1983621	-	SE	NZ_CP035288.1:1982926:1983621	EQW00_09630	569.471	0.0748971	226.447	43.1325	173.513	210.251	0.225569	92.8238	103.195	15.8502	52.1482
NZ_CP035288.1	1983614	1984639	-	SE	NZ_CP035288.1:1983614:1984639	EQW00_09635	571.642	0.0374486	251.233	38.8483	43.3783	177.371	0.125316	95.9781	90.1646	13.5001	91.2593
NZ_CP035288.1	1984892	1985188	-	SE	NZ_CP035288.1:1984892:1985188	EQW00_09640	37.7821	0	22.2393	2.97716	0	4.96524	0	2.07078	4.16857	0.500005	6.51852
NZ_CP035288.1	1985181	1985567	-	SE	NZ_CP035288.1:1985181:1985567	EQW00_09645	175.314	0.112346	95.2567	11.5819	0	17.4615	0	11.3652	8.15186	1.80002	6.51852
NZ_CP035288.1	1985827	1986207	-	SE	NZ_CP035288.1:1985827:1986207	EQW00_09655	543.548	0.149794	408.579	51.4467	43.3783	16.1548	0	10.4743	10.5295	1.80002	0
NZ_CP035288.1	1986381	1986734	-	SE	NZ_CP035288.1:1986381:1986734	EQW00_09660	56.8569	0	29.1138	3.08608	130.135	241.04	0.325822	114.278	146.425	21.0502	267.259
NZ_CP035288.1	1986877	1987200	+	SE	NZ_CP035288.1:1986877:1987200	EQW00_09665	73.3928	0	39.1927	4.61096	0	55.3303	0.0250633	32.7713	25.7216	4.45004	0
NZ_CP035288.1	1987383	1987925	-	SE	NZ_CP035288.1:1987383:1987925	EQW00_09670	192.218	0	80.4944	8.74994	0	38.3915	0.0501265	17.9869	19.7312	1.80002	6.51852
NZ_CP035288.1	1988006	1988722	-	SE	NZ_CP035288.1:1988006:1988722	EQW00_09675	82.1452	0.0374486	34.2628	4.06636	0	59.9392	0.0751898	29.015	27.389	2.20002	0
NZ_CP035288.1	1988883	1989305	+	SE	NZ_CP035288.1:1988883:1989305	EQW00_09680	1713.62	0.149794	917.428	100.969	173.513	197.612	0.275696	108.234	80.8702	15.3752	19.5556
NZ_CP035288.1	1989489	1989626	-	SE	NZ_CP035288.1:1989489:1989626	EQW00_RS12390	0	0	0	0	0	0	0	0	0	0	0
NZ_CP035288.1	1990230	1990730	+	SE	NZ_CP035288.1:1990230:1990730	EQW00_09695	41.4567	0	16.8712	1.52489	0	85.1218	0.100253	39.9467	47.7687	5.52505	104.296
NZ_CP035288.1	1991001	1991588	-	SE	NZ_CP035288.1:1991001:1991588	EQW00_09700	190.18	0	71.6205	10.3837	43.3783	45.2098	0.0501265	32.2415	33.8735	2.22502	0
NZ_CP035288.1	1991800	1992036	+	SE	NZ_CP035288.1:1991800:1992036	EQW00_09705	432.74	0.299588	150.417	17.1731	347.026	1158.99	1.30329	557.882	584.958	67.8257	417.185
NZ_CP035288.1	19919	20365	+	SE	NZ_CP035288.1:19919:20365	EQW00_00075	430.936	0.0748971	265.311	21.9656	0	97.2379	0.225569	51.2397	41.7474	7.12507	6.51852
NZ_CP035288.1	199200	202217	+	SE	NZ_CP035288.1:199200:202217	EQW00_01000	19.7095	0	11.4209	2.32364	0	17.3665	0.0501265	8.47574	7.65781	4.95005	6.51852
NZ_CP035288.1	1992028	1992231	-	SE	NZ_CP035288.1:1992028:1992231	EQW00_09710	354.57	0.149794	147.87	15.2852	520.54	1071.3	0.676708	519.308	581.098	63.7006	306.371
NZ_CP035288.1	1992640	1992897	+	SE	NZ_CP035288.1:1992640:1992897	EQW00_09715	35.4103	0.0374486	15.4744	1.16182	86.7566	93.5081	0.15038	41.1748	37.023	3.20003	13.037
NZ_CP035288.1	1992922	1993110	+	SE	NZ_CP035288.1:1992922:1993110	EQW00_09720	226.425	0.0374486	75.2906	9.22193	0	20.6212	0.0501265	8.64429	5.6816	0.875009	0
NZ_CP035288.1	1993913	1994146	-	SE	NZ_CP035288.1:1993913:1994146	EQW00_09730	14.8656	0	7.20314	0.580909	0	84.7417	0.100253	34.6253	30.3225	1.07501	0
NZ_CP035288.1	1994430	1995176	+	SE	NZ_CP035288.1:1994430:1995176	EQW00_09735	105.83	0	40.973	2.86824	0	171.194	0.200506	81.1697	79.141	6.77507	0
NZ_CP035288.1	1995275	1995559	+	SE	NZ_CP035288.1:1995275:1995559	EQW00_09740	29.4974	0	11.3662	0.943977	0	13.7316	0	7.07917	7.68869	1.00001	0
NZ_CP035288.1	1995583	1995807	+	SE	NZ_CP035288.1:1995583:1995807	EQW00_09745	27.4263	0	11.8318	1.27074	0	23.5908	0	11.8709	14.6981	2.10002	0
NZ_CP035288.1	1996428	1996628	-	SE	NZ_CP035288.1:1996428:1996628	EQW00_09750	5459.7	0.486831	1825.02	264.459	86.7566	86.4522	0.15038	44.0401	27.2038	3.12503	0
NZ_CP035288.1	1997994	1998935	-	SE	NZ_CP035288.1:1997994:1998935	EQW00_09760	1567.44	0.224691	607.337	79.9476	1214.59	1488.81	1.57899	689.136	734.378	95.6259	488.889
NZ_CP035288.1	1999222	1999725	+	SE	NZ_CP035288.1:1999222:1999725	EQW00_09765	51.846	0	18.9527	4.2842	86.7566	42.1451	0.0501265	20.6596	21.2443	6.32506	0
NZ_CP035288.1	2001218	2001634	+	SE	NZ_CP035288.1:2001218:2001634	EQW00_09775	8.95279	0.0374486	3.91653	0.254148	0	44.8772	0.0501265	20.5874	28.9947	2.20002	0
NZ_CP035288.1	2001854	2002198	-	SE	NZ_CP035288.1:2001854:2002198	EQW00_09780	7.04865	0	2.95794	0.326761	0	6.50945	0.0501265	2.98577	4.72438	0.325003	0
NZ_CP035288.1	2002425	2003732	+	SE	NZ_CP035288.1:2002425:2003732	EQW00_09790	115.25	0	46.6697	3.48545	43.3783	184.64	0.125316	90.5122	85.5946	7.72508	19.5556
NZ_CP035288.1	2004345	2004578	+	SE	NZ_CP035288.1:2004345:2004578	EQW00_09795	15.5672	0	5.45028	0.835056	0	34.6616	0	14.8566	22.4794	2.20002	45.6297
NZ_CP035288.1	2004836	2005006	-	SE	NZ_CP035288.1:2004836:2005006	EQW00_RS09790	4.20915	0	1.72547	0.10892	0	11.9023	0	3.70814	5.00228	0.325003	0
NZ_CP035288.1	2005741	2006283	+	SE	NZ_CP035288.1:2005741:2006283	EQW00_09800	0	0	0	0	0	0	0	0	0	0	0
NZ_CP035288.1	2006427	2006606	-	SE	NZ_CP035288.1:2006427:2006606	EQW00_09805	0	0	0	0	0	0	0	0	0	0	0
NZ_CP035288.1	2006757	2007203	+	SE	NZ_CP035288.1:2006757:2007203	EQW00_09810	0.935366	0	0.602544	0.0726136	0	11.6647	0	5.29734	4.53911	0.875009	0
NZ_CP035288.1	2007216	2007890	+	SE	NZ_CP035288.1:2007216:2007890	EQW00_09815	0	0	0	0	0	0	0	0	0	0	0
NZ_CP035288.1	2008442	2008912	-	SE	NZ_CP035288.1:2008442:2008912	EQW00_09825	617.609	0	298.725	24.2529	86.7566	257.67	0.275696	134.938	126.385	8.65009	19.5556
NZ_CP035288.1	2008937	2011315	-	SE	NZ_CP035288.1:2008937:2011315	EQW00_09830	1837.76	0.561728	881.576	80.7826	737.431	1408.13	1.5038	745.937	694.545	60.7006	795.26
NZ_CP035288.1	2011350	2012090	-	SE	NZ_CP035288.1:2011350:2012090	EQW00_09835	393.455	0.0374486	188.404	14.6679	130.135	148.791	0.175443	73.633	68.6733	8.05008	684.445
NZ_CP035288.1	2012391	2012624	-	SE	NZ_CP035288.1:2012391:2012624	EQW00_09840	51.7124	0	25.4438	2.50517	0	13.9217	0.0501265	5.73076	7.41079	1.20001	0
NZ_CP035288.1	2012693	2013151	-	SE	NZ_CP035288.1:2012693:2013151	EQW00_09845	82.379	0	34.2354	4.06636	43.3783	82.8649	0.15038	33.614	41.9327	3.92504	6.51852
NZ_CP035288.1	2013317	2014621	-	SE	NZ_CP035288.1:2013317:2014621	EQW00_09850	4682.31	1.27325	2475.55	417.056	2515.94	4336.84	4.76202	2200.71	1951.91	378.079	664.889
NZ_CP035288.1	2014760	2016277	-	SE	NZ_CP035288.1:2014760:2016277	EQW00_09855	4515.04	0.861317	2028.96	360.527	1301.35	2741.81	3.05772	1351.88	1250.38	231.152	1792.59
NZ_CP035288.1	2016280	2017041	-	SE	NZ_CP035288.1:2016280:2017041	EQW00_09860	1798.37	0.26214	909.348	162.546	910.944	1096.01	1.05266	635.705	594.993	109.476	501.926
NZ_CP035288.1	2017172	2018362	-	SE	NZ_CP035288.1:2017172:2018362	EQW00_09865	1589.49	0.411934	680.381	171.477	563.918	1670.1	1.92987	798.501	769.147	220.827	221.63
NZ_CP035288.1	2018556	2019566	-	SE	NZ_CP035288.1:2018556:2019566	EQW00_09870	6542.58	1.42305	2770.14	777.365	2168.92	5320.91	4.51139	2484.74	2841.08	689.682	3526.52
NZ_CP035288.1	2019618	2020631	-	SE	NZ_CP035288.1:2019618:2020631	EQW00_09875	1289.97	0.374486	599.777	196.42	867.566	1347.39	1.30329	620.366	634.178	204.177	117.333
NZ_CP035288.1	2020987	2021223	+	SE	NZ_CP035288.1:2020987:2021223	EQW00_09880	12.5606	0	4.7108	0.435682	0	3.20721	0	1.22802	4.81701	0.100001	0
NZ_CP035288.1	2021396	2022016	-	SE	NZ_CP035288.1:2021396:2022016	EQW00_09885	296.411	0.0374486	197.415	17.7903	0	162.76	0.0751898	82.2532	77.5971	9.8251	6.51852
NZ_CP035288.1	202246	203622	+	SE	NZ_CP035288.1:202246:203622	EQW00_01005	27.7603	0	11.8044	1.85165	43.3783	16.725	0	5.80299	5.12579	1.40001	0
NZ_CP035288.1	2022881	2023780	+	SE	NZ_CP035288.1:2022881:2023780	EQW00_09890	902.027	0.187243	411.62	45.8918	260.27	626.167	0.902277	306.909	370.138	34.3753	32.5926
NZ_CP035288.1	2023811	2024002	+	SE	NZ_CP035288.1:2023811:2024002	EQW00_09895	35.2098	0	14.0502	1.74273	86.7566	75.809	0	34.7216	41.2843	2.20002	13.037
NZ_CP035288.1	2024264	2024848	-	SE	NZ_CP035288.1:2024264:2024848	EQW00_09900	532.657	0	303.6	44.0765	86.7566	112.68	0.0751898	61.8103	52.1225	10.3001	0
NZ_CP035288.1	2025176	2026120	-	SE	NZ_CP035288.1:2025176:2026120	EQW00_09910	224.655	0.112346	110.704	11.0736	86.7566	284.587	0.275696	132.241	130.028	15.8252	6.51852
[truncated: 3,833 more rows]

## Sheet: TableS6(C)-refdb-TPMs
Supplemental Table S6 (C) Transcripts per million (TPM) of bulk RNA-seq reads mapped to reference genomes.
[truncated: 4,878 more rows]

[truncated: 3 more sheets: TableS7(A)-expdb-raw_counts, TableS7(B)-expdb-CPMs, TableS7(C)-expdb-TPMs]
