# Supplementary material for: TEAL-Seq: targeted expression analysis sequencing
Source: mSphere. 2025 Apr 22;10(5):e00984-24. doi: 10.1128/msphere.00984-24 (PMC12108068; doi:10.1128/msphere.00984-24)
Supplement: Table S8CD — CDS-level counts for MIP reads mapped to the reference genome. [file msphere.00984-24-s0007.xlsx]

## Sheet: Legends
Supplemental Table S8. Count table for targeted RNA-seq data using Molecular Inversion Probes (MIP) in which reads are mapped to reference genomes from which MIP and SPE probes were designed (S.a. M2872, S.e. ATCC 14990). (A) Raw probe counts of MIP data mapped to reference genomes from which probes were designed (S.a. M2872, S.e. ATCC 14990). (B) Probe counts per million (CPM) of MIP data mapped…

## Sheet: TableS8(C)-refdb-CDS-counts
Supplemental Table S8(C) Gene-level counts (median raw counts of probes for each CDS) of MIP data mapped to reference genomes from which probes were designed (S.a. M2872, S.e. ATCC 14990).
cds_location	CDSid	species	S12ML:SE(10ng)	S13ML:SA(10ng)	S14ML:SE+SA_50:50mix(10ng)	S15ML:SE+SA_50:50mix(10ng)	S16ML:SE+SA_50:50mix(1ng)	S17ML:SE+SA_50:50mix(100pg)	S18ML:SE+SA_50:50co(10ng)	S19ML:RHE_SE_1-32_G04(10ng)	S20ML:RHE_stapha_HL_SA_E04(10ng)	S21ML:RHE_SE+SAmix(G04+E04)(10ng)	S22ML:LowTemp_CTRL_SE(50pg)	S23ML:SE(50ng)	S24ML:SA(100ng)	S25ML:SE+SA_50:50mix(50ng)	S26ML:SE+SA_50:50co(50ng)	S28ML:gDNA.SE(10–100ng)low(10ng)	S29ML:gDNA.SA(10–100ng)low(10ng)	S30ML:gDNA.SE+SA_50:50mix(10ng)	S31ML:gDNA.SE(50ng)	S32ML:gDNA.SA(50ng)	S33ML:gDNA.SE(1ng)	S34ML:gDNA.SA(1ng)	S35ML:gDNA.SE+SA_50:50mix(1ng)	S36ML:gDNA.SE(1ng)+Hu(10ng)	S37ML:gDNA.SE(10ng)+Mstool(100ng)	S38ML:gDNA.SE:SA_5:95mix(10ng)	S39ML:gDNA.SE:SA_5:95mix(50ng)	S40ML:gDNA.SE:SA_95:5mix(10ng)	S41ML:gDNA.SE:SA_95:5mix(50ng)	S42ML:gDNA.ICHT_24_3_HSource_wH4	S43ML:gDNA_HuBlood(10ng)	S44ML:SPIA1/2_SE+SA_50:50mix(10ng)_BR1_CTRL	S45ML:SPIA1/2_SE+SA_50:50mix(10ng)_BR2_CTRL	S46ML:SPIA1/2_SE+SA_50:50mix(10ng)_BR3_CTRL	S47ML:SPIA1/2_SE+SA_50:50mix(10ng)_BR1_Urea	S48ML:SPIA1/2_SE+SA_50:50mix(10ng)_BR2_Urea	S49ML:SPIA1/2_SE+SA_50:50mix(10ng)_BR3_Urea	S50ML:SPIA1/2_SE+SA_50:50mix(10ng)_BR1_Acidic	S51ML:SPIA1/2_SE+SA_50:50mix(10ng)_BR2_Acidic	S52ML:SPIA1/2_SE+SA_50:50mix(10ng)_BR3_Acidic	S53ML:SPIA1/2_SE+SA_50:50mix(10ng)_Apr	S54ML:RHE_SPIA1/2_SE+SA_H02+B03mix(10ng)	S55ML:RHE_SPIA1/2_SE+SA_A01+C03mix(10ng)	S56ML:RHE_SPIA1/2_SE+SA_D02+F04mix(10ng)	S57ML:RHE_SPIA1/2_SE+SA_E03+C07mix(10ng)	S58ML:RHE_SPIA1/2_SE+SA_B01+D07mix(10ng)	S59ML:RHE_SPIA1/2_SE+SA_C01+G07mix(10ng)
NC_003923.1_cds_WP_000387809.1_2020:0:1293	agr_NC_003923.1_cds_WP_000387809.1_2020	SA	0	0	0	0	0	0	0	0	0	0	0	0	0	0	0	0	0	0	0	0	0	0	0	0	0	0	0	0	0	0	0	0	0	0	0	0	0	0	0	0	0	0	0	0	0	0	0
NC_003923.1_cds_WP_000688492.1_2021:0:717	agr_NC_003923.1_cds_WP_000688492.1_2021	SA	0	0	0	0	0	0	0	0	0	0	0	0	0	0	0	0	0	0	0	0	0	0	0	0	0	0	0	0	0	0	0	0	0	0	0	0	0	0	0	0	0	0	0	0	0	0	0
NC_003923.1_cds_WP_000735197.1_2019:0:141	agr_NC_003923.1_cds_WP_000735197.1_2019	SA	0	0	0	0	0	0	0	0	0	0	0	0	0	0	0	0	0	0	0	0	0	0	0	0	0	0	0	0	0	0	0	0	0	0	0	0	0	0	0	0	0	0	0	0	0	0	0
NC_003923.1_cds_WP_001105705.1_2018:0:564	agr_NC_003923.1_cds_WP_001105705.1_2018	SA	0	0	0	0	0	0	0	0	0	0	0	0	0	0	0	0	0	0	0	0	0	0	0	0	0	0	0	0	0	0	0	0	0	0	0	0	0	0	0	0	0	0	0	0	0	0	0
NC_009641.1_cds_WP_000688492.1_2138:0:717	agr_NC_009641.1_cds_WP_000688492.1_2138	SA	0	0	0	0	0	0	0	0	0	0	0	0	0	0	0	0	0	0	0	0	0	0	0	0	0	0	0	0	0	0	0	0	0	0	0	0	0	0	0	0	0	0	0	0	0	0	0
NC_009641.1_cds_WP_001093929.1_2136:0:141	agr_NC_009641.1_cds_WP_001093929.1_2136	SA	0	0	0	0	0	0	0	0	0	0	0	0	0	0	0	0	0	0	0	0	0	0	0	0	0	0	0	0	0	0	0	0	0	0	0	0	0	0	0	0	0	0	0	0	0	0	0
NC_009641.1_cds_WP_001105707.1_2135:0:570	agr_NC_009641.1_cds_WP_001105707.1_2135	SA	0	0	0	0	0	0	0	0	0	0	0	0	0	0	0	0	0	0	0	0	0	0	0	0	0	0	0	0	0	0	0	0	0	0	0	0	0	0	0	0	0	0	0	0	0	0	0
NC_009641.1_cds_WP_001554031.1_2137:0:1293	agr_NC_009641.1_cds_WP_001554031.1_2137	SA	0	0	0	0	0	0	0	0	0	0	0	0	0	0	0	0	0	0	0	0	0	0	0	0	0	0	0	0	0	0	0	0	0	0	0	0	0	0	0	0	0	0	0	0	0	0	0
NZ_AKGI01000026.1_cds_WP_001829999.1_1790:0:717	agr_NZ_AKGI01000026.1_cds_WP_001829999.1_1790	SE	0	0	0	0	0	0	0	0	0	0	0	0	0	0	0	0	0	0	0	0	0	0	0	0	0	0	0	0	0	0	0	0	0	0	0	0	0	0	0	0	0	0	0	0	0	0	0
NZ_AKGI01000026.1_cds_WP_001830005.1_1793:0:585	agr_NZ_AKGI01000026.1_cds_WP_001830005.1_1793	SE	0	0	0	0	0	0	0	0	0	0	0	0	0	0	0	0	0	0	0	0	0	0	0	0	0	0	0	0	0	0	0	0	0	0	0	0	0	0	0	0	0	0	0	0	0	0	0
NZ_AKGI01000026.1_cds_WP_001830021.1_1792:0:141	agr_NZ_AKGI01000026.1_cds_WP_001830021.1_1792	SE	0	0	0	0	0	0	0	0	0	0	0	0	0	0	0	0	0	0	0	0	0	0	0	0	0	0	0	0	0	0	0	0	0	0	0	0	0	0	0	0	0	0	0	0	0	0	0
NZ_AKGI01000026.1_cds_WP_002494081.1_1791:0:1290	agr_NZ_AKGI01000026.1_cds_WP_002494081.1_1791	SE	0	0	0	0	0	0	0	0	0	0	0	0	0	0	0	0	0	0	0	0	0	0	0	0	0	0	0	0	0	0	0	0	0	0	0	0	0	0	0	0	0	0	0	0	0	0	0
NZ_AKGN01000018.1_cds_WP_002447513.1_116:0:141	agr_NZ_AKGN01000018.1_cds_WP_002447513.1_116	SE	0	0	0	0	0	0	0	0	0	0	0	0	0	0	0	0	0	0	0	0	0	0	0	0	0	0	0	0	0	0	0	0	0	0	0	0	0	0	0	0	0	0	0	0	0	0	0
NZ_AKGN01000018.1_cds_WP_002447514.1_117:0:1290	agr_NZ_AKGN01000018.1_cds_WP_002447514.1_117	SE	0	0	0	0	0	0	0	0	0	0	0	0	0	0	0	0	0	0	0	0	0	0	0	0	0	0	0	0	0	0	0	0	0	0	0	0	0	0	0	0	0	0	0	0	0	0	0
NZ_AKGN01000018.1_cds_WP_002447515.1_118:0:717	agr_NZ_AKGN01000018.1_cds_WP_002447515.1_118	SE	0	0	0	0	0	0	0	0	0	0	0	0	0	0	0	0	0	0	0	0	0	0	0	0	0	0	0	0	0	0	0	0	0	0	0	0	0	0	0	0	0	0	0	0	0	0	0
NZ_AKGN01000018.1_cds_WP_002495668.1_115:0:564	agr_NZ_AKGN01000018.1_cds_WP_002495668.1_115	SE	0	0	0	0	0	0	0	0	0	0	0	0	0	0	0	0	0	0	0	0	0	0	0	0	0	0	0	0	0	0	0	0	0	0	0	0	0	0	0	0	0	0	0	0	0	0	0
NZ_AKGT01000048.1_cds_WP_001829999.1_1591:0:717	agr_NZ_AKGT01000048.1_cds_WP_001829999.1_1591	SE	0	0	0	0	0	0	0	0	0	0	0	0	0	0	0	0	0	0	0	0	0	0	0	0	0	0	0	0	0	0	0	0	0	0	0	0	0	0	0	0	0	0	0	0	0	0	0
NZ_AKGT01000048.1_cds_WP_002468352.1_1593:0:141	agr_NZ_AKGT01000048.1_cds_WP_002468352.1_1593	SE	0	0	0	0	0	0	0	0	0	0	0	0	0	0	0	0	0	0	0	0	0	0	0	0	0	0	0	0	0	0	0	0	0	0	0	0	0	0	0	0	0	0	0	0	0	0	0
NZ_AKGT01000048.1_cds_WP_002491536.1_1594:0:564	agr_NZ_AKGT01000048.1_cds_WP_002491536.1_1594	SE	0	0	0	0	0	0	0	0	0	0	0	0	0	0	0	0	0	0	0	0	0	0	0	0	0	0	0	0	0	0	0	0	0	0	0	0	0	0	0	0	0	0	0	0	0	0	0
NZ_AKGT01000048.1_cds_WP_002499510.1_1592:0:1290	agr_NZ_AKGT01000048.1_cds_WP_002499510.1_1592	SE	0	0	0	0	0	0	0	0	0	0	0	0	0	0	0	0	0	0	0	0	0	0	0	0	0	0	0	0	0	0	0	0	0	0	0	0	0	0	0	0	0	0	0	0	0	0	0
NZ_CP007454.1_cds_WP_000447888.1_1775:0:1284	agr_NZ_CP007454.1_cds_WP_000447888.1_1775	SA	0	0	0	0	0	0	0	0	0	0	0	0	0	0	0	0	0	0	0	0	0	0	0	0	0	0	0	0	0	0	0	0	0	0	0	0	0	0	0	0	0	0	0	0	0	0	0
NZ_CP007454.1_cds_WP_000688492.1_1774:0:717	agr_NZ_CP007454.1_cds_WP_000688492.1_1774	SA	0	0	0	0	0	0	0	0	0	0	0	0	0	0	0	0	0	0	0	0	0	0	0	0	0	0	0	0	0	0	0	0	0	0	0	0	0	0	0	0	0	0	0	0	0	0	0
NZ_CP007454.1_cds_WP_001094921.1_1776:0:144	agr_NZ_CP007454.1_cds_WP_001094921.1_1776	SA	0	0	0	0	0	0	0	0	0	0	0	0	0	0	0	0	0	0	0	0	0	0	0	0	0	0	0	0	0	0	0	0	0	0	0	0	0	0	0	0	0	0	0	0	0	0	0
NZ_CP007454.1_cds_WP_001105696.1_1777:0:564	agr_NZ_CP007454.1_cds_WP_001105696.1_1777	SA	0	0	0	0	0	0	0	0	0	0	0	0	0	0	0	0	0	0	0	0	0	0	0	0	0	0	0	0	0	0	0	0	0	0	0	0	0	0	0	0	0	0	0	0	0	0	0
NZ_CP013137.1_cds_WP_001094303.1_1571:0:141	agr_NZ_CP013137.1_cds_WP_001094303.1_1571	SA	0	0	0	0	0	0	0	0	0	0	0	0	0	0	0	0	0	0	0	0	0	0	0	0	0	0	0	0	0	0	0	0	0	0	0	0	0	0	0	0	0	0	0	0	0	0	0
NZ_CP013137.1_cds_WP_001105716.1_1570:0:564	agr_NZ_CP013137.1_cds_WP_001105716.1_1570	SA	0	0	0	0	0	0	0	0	0	0	0	0	0	0	0	0	0	0	0	0	0	0	0	0	0	0	0	0	0	0	0	0	0	0	0	0	0	0	0	0	0	0	0	0	0	0	0
NZ_CP013137.1_cds_WP_001807128.1_1572:0:1293	agr_NZ_CP013137.1_cds_WP_001807128.1_1572	SA	0	0	0	0	0	0	0	0	0	0	0	0	0	0	0	0	0	0	0	0	0	0	0	0	0	0	0	0	0	0	0	0	0	0	0	0	0	0	0	0	0	0	0	0	0	0	0
NZ_CP013137.1_cds_WP_058008169.1_1573:0:717	agr_NZ_CP013137.1_cds_WP_058008169.1_1573	SA	0	0	0	0	0	0	0	0	0	0	0	0	0	0	0	0	0	0	0	0	0	0	0	0	0	0	0	0	0	0	0	0	0	0	0	0	0	0	0	0	0	0	0	0	0	0	0
NZ_CP035288.1:0:1355	EQW00_00005	SE	10816	1	2908	3466	2670	2138	660	80	17	1872	5025	12572	1	9234	858	13004	0	3247	7817	0	6335	0	2927	5945	2866	613	532	13302	8679	3400	0	1201	2016	2908	963	1125	1441	2406	3362	1800	1734	34	40	45	216	4	76
NZ_CP035288.1:1000001:1000465	EQW00_04890	SE	78712	5	22938	28940	23966	12130	4594	4298	587	8330	28284	46943	7	34217	2516	11781	2	3155	7613	1	5849	0	2585	5642	4597	577	568	12529	8440	2138	0	7305	13660	18129	8981	11552	12953	28760	37344	22248	18195	1023	741	1052	1609	522	414
NZ_CP035288.1:1000606:1000821	EQW00_04895	SE	0	0	0	0	0	0	0	0	0	0	0	0	0	0	0	0	0	0	0	0	0	0	0	0	0	0	0	0	0	0	0	0	0	0	0	0	0	0	0	0	0	0	0	0	0	0	0
NZ_CP035288.1:1000823:1002064	EQW00_04900	SE	566	0	143	183	208	88	44	33	6	208	143	190	0	149	18	191	0	50	96	0	84	0	23	97	657	12	7	149	118	530	0	69	70	105	85	95	130	145	193	102	88	4	8	17	13	1	38
NZ_CP035288.1:1002144:1002674	EQW00_04905	SE	10769	0	2562	3318	2704	1584	587	484	80	3512	1419	6869	0	5450	587	5578	0	1497	3715	0	2745	0	1274	2674	2342	270	287	6080	4256	1182	0	1235	1606	2288	1578	2161	2748	3857	5813	3474	2105	207	248	131	11	3	21
NZ_CP035288.1:1002811:1003950	EQW00_04910	SE	5995	0	1213	1731	742	374	271	79	23	1842	1887	7324	1	4980	386	22732	1	6259	16189	0	11691	0	5225	11141	3156	1241	1135	25705	18417	4499	0	129	265	344	177	247	320	556	667	370	382	8	12	53	2	0	0
NZ_CP035288.1:1004112:1004273	EQW00_04915	SE	0	0	0	0	0	0	0	0	0	0	0	0	0	0	0	0	0	0	0	0	0	0	0	0	0	0	0	0	0	0	0	0	0	0	0	0	0	0	0	0	0	0	0	0	0	0	0
NZ_CP035288.1:1004631:1005149	EQW00_04925	SE	0	0	0	0	0	0	0	0	0	0	0	0	0	0	0	0	0	0	0	0	0	0	0	0	0	0	0	0	0	0	0	0	0	0	0	0	0	0	0	0	0	0	0	0	0	0	0
NZ_CP035288.1:100490:102184	EQW00_00480	SE	0	0	0	0	0	0	0	0	0	0	0	0	0	0	0	0	0	0	0	0	0	0	0	0	0	0	0	0	0	0	0	0	0	0	0	0	0	0	0	0	0	0	0	0	0	0	0
NZ_CP035288.1:1005470:1006279	EQW00_04930	SE	21861	1	6683	8596	6395	1329	1076	760	104	187	2186	4804	1	3577	224	9174	0	2364	5987	0	3828	0	1870	4430	3055	478	414	9417	6383	1697	0	3148	5081	6456	2925	3193	4353	8674	13018	8658	4438	263	42	120	84	95	155
NZ_CP035288.1:1006557:1007360	EQW00_04935	SE	5009	1	1594	1539	1406	196	340	312	56	1399	1027	1040	0	829	96	5403	0	1367	3396	0	2533	0	1161	2613	2188	275	270	5616	3739	929	0	1758	2709	2996	1042	1330	1723	1668	3134	1964	2071	237	328	909	255	98	146
NZ_CP035288.1:1007353:1007667	EQW00_04940	SE	0	0	0	0	0	0	0	0	0	0	0	0	0	0	0	0	0	0	0	0	0	0	0	0	0	0	0	0	0	0	0	0	0	0	0	0	0	0	0	0	0	0	0	0	0	0	0
NZ_CP035288.1:1007683:1009200	EQW00_04945	SE	12331	0	4412	5181	3186	2219	1162	929	143	2363	2999	5284	2	4108	499	13901	1	3650	8960	0	6555	0	2913	6523	3731	732	663	13947	9640	3875	0	2476	3311	4653	1928	2344	2858	3830	5695	3417	3165	153	227	195	189	17	97
NZ_CP035288.1:1009209:1010039	EQW00_04950	SE	970	1	224	243	144	2	87	230	35	515	82	2009	0	1423	138	9485	0	2591	5852	1	4784	0	2020	4458	3921	449	524	9266	6859	3259	0	364	400	543	252	323	459	502	835	449	429	8	2	33	86	0	125
NZ_CP035288.1:1010225:1011199	EQW00_04955	SE	964	1	175	278	205	123	57	124	26	204	10	1782	0	1290	117	7345	1	1989	4894	0	3680	1	1650	3362	2003	383	338	7539	5390	1666	1	101	172	244	105	133	145	219	250	158	137	0	20	4	2	0	17
NZ_CP035288.1:1011380:1012423	EQW00_04960	SE	841	0	168	225	184	154	43	3	1	12	18	202	0	160	13	3539	0	975	2620	0	1794	0	764	1793	1656	204	173	3675	2790	974	0	85	96	84	66	114	124	129	182	117	116	0	0	2	10	11	0
NZ_CP035288.1:1012530:1013072	EQW00_04965	SE	355	0	65	51	31	68	20	0	1	99	498	118	1	68	2	1729	0	433	913	0	804	0	246	836	3495	62	56	1432	1033	269	0	70	96	113	34	50	52	63	104	76	88	2	2	0	21	1	2
NZ_CP035288.1:1013314:1015050	EQW00_04970	SE	13843	1	3457	4777	3050	2242	487	472	68	459	9170	3783	1	2764	196	24518	1	6382	16977	1	12010	0	5443	11345	4252	1294	1188	26425	19125	4661	0	956	1369	1791	1449	2179	2413	2005	3548	1936	2092	29	39	21	13	15	10
NZ_CP035288.1:1015210:1016304	EQW00_04975	SE	275	0	114	104	143	11	1	6	3	53	4	144	0	142	12	11032	0	2941	7808	0	3850	0	2078	5359	2031	519	509	11407	7959	2076	0	35	207	191	42	52	105	144	193	122	52	0	0	49	5	2	39
NZ_CP035288.1:1016611:1017900	EQW00_04980	SE	1875	0	452	495	470	8	117	180	18	197	4	1857	0	1261	117	3556	0	925	2251	0	1647	0	690	1669	871	177	159	3400	2592	3508	0	312	331	523	240	267	321	613	788	495	250	2	145	121	9	15	28
NZ_CP035288.1:1017981:1018439	EQW00_04985	SE	1340	0	365	351	370	89	87	617	83	819	559	1173	0	840	88	1102	0	272	678	0	560	0	194	473	2779	42	42	988	799	3021	0	534	606	817	295	313	427	472	759	590	483	153	501	571	592	4	349
NZ_CP035288.1:1018442:1019392	EQW00_04990	SE	5516	1	1707	1848	1368	807	343	81	8	438	1278	2712	0	1928	213	14237	0	3614	10691	1	6261	0	2853	6408	5611	699	658	14526	11957	3033	0	1108	1945	2541	1112	1388	1726	2002	3048	1885	1411	186	44	60	168	74	171
NZ_CP035288.1:1019488:1019940	EQW00_04995	SE	4281	0	984	1745	1018	1515	188	314	36	2450	2161	1059	0	884	62	3675	0	981	3040	0	1528	0	704	1635	3288	177	149	3800	3097	583	0	1140	1854	2611	1265	1627	1970	2179	3362	1812	1735	1257	801	553	1344	72	742
NZ_CP035288.1:102605:104026	EQW00_00485	SE	0	0	0	0	0	0	0	0	0	0	0	0	0	0	0	0	0	0	0	0	0	0	0	0	0	0	0	0	0	0	0	0	0	0	0	0	0	0	0	0	0	0	0	0	0	0	0
NZ_CP035288.1:1028446:1029294	EQW00_05145	SE	350	0	99	160	63	14	1	376	37	108	338	393	0	317	12	7292	0	1907	5294	0	3183	0	1463	3273	3393	387	366	7483	5900	2874	0	107	180	229	47	83	37	12	12	10	91	291	1089	0	271	77	455
NZ_CP035288.1:1029520:1030578	EQW00_05150	SE	599	0	114	123	300	5	23	0	1	223	509	337	0	244	16	6872	0	1989	5324	0	3518	0	1492	3258	2250	340	331	7439	6167	1162	0	13	12	17	8	10	5	6	8	5	10	1	0	0	0	0	1
NZ_CP035288.1:1030817:1032274	EQW00_05155	SE	17	0	2	5	28	2	2	485	76	259	0	40	0	16	2	2163	0	550	1381	0	902	0	379	952	1017	105	90	2085	1598	1948	0	0	3	3	1	2	2	3	8	4	2	8	7	23	1	1	8
NZ_CP035288.1:1032267:1032989	EQW00_05160	SE	638	1	206	263	217	188	23	7648	967	4457	5	290	0	225	25	9487	0	2665	7622	0	4764	0	2173	4393	2739	483	443	10597	9045	3509	0	32	83	52	34	50	61	100	197	104	126	15	51	390	779	82	168
NZ_CP035288.1:1033504:1033641	EQW00_RS12360	SE	0	0	0	0	0	0	0	0	0	0	0	0	0	0	0	0	0	0	0	0	0	0	0	0	0	0	0	0	0	0	0	0	0	0	0	0	0	0	0	0	0	0	0	0	0	0	0
NZ_CP035288.1:1033851:1034981	EQW00_05165	SE	741	0	202	240	251	78	35	195	16	710	141	965	1	561	43	6725	0	1895	5009	0	3317	0	1505	3178	1925	336	334	7192	5739	1283	0	125	127	231	130	190	233	339	505	300	201	4	106	214	3	7	19
NZ_CP035288.1:1034978:1035448	EQW00_05170	SE	0	0	0	0	0	0	0	0	0	0	0	0	0	0	0	0	0	0	0	0	0	0	0	0	0	0	0	0	0	0	0	0	0	0	0	0	0	0	0	0	0	0	0	0	0	0	0
NZ_CP035288.1:1035606:1036205	EQW00_05175	SE	60429	50	20115	26845	31007	29221	8218	14294	2040	26499	55502	37065	7	27091	2252	5102	2	1383	3570	0	2399	1	1092	2415	2507	280	260	5154	3912	850	0	6254	10172	12887	5667	6945	8846	15452	20329	12938	11955	1548	1185	2621	4777	1436	2527
NZ_CP035288.1:1036229:1036408	EQW00_05180	SE	0	0	0	0	0	0	0	0	0	0	0	0	0	0	0	0	0	0	0	0	0	0	0	0	0	0	0	0	0	0	0	0	0	0	0	0	0	0	0	0	0	0	0	0	0	0	0
NZ_CP035288.1:1036564:1036968	EQW00_05185	SE	150	0	48	49	20	2	9	0	0	180	184	411	0	365	30	6073	0	1653	4319	0	2920	0	1271	2888	1927	298	304	6441	4970	1100	0	29	89	111	19	47	41	95	197	92	41	0	0	0	0	0	3
NZ_CP035288.1:1037153:1038538	EQW00_05190	SE	3202	0	881	814	536	316	250	440	55	607	1783	909	0	690	87	9279	0	2488	7046	0	4259	0	1912	4269	1712	437	453	9820	7899	2596	0	591	1021	1262	534	602	873	1224	2016	1159	731	203	376	413	293	14	261
NZ_CP035288.1:1038899:1039723	EQW00_05195	SE	3998	5	1038	1395	1022	1174	254	183	39	1998	1682	2606	0	2226	193	7329	1	2092	5329	0	3706	0	1666	3475	1912	368	345	8110	6081	1308	0	415	729	761	352	432	501	543	725	412	529	57	109	37	46	1	9
NZ_CP035288.1:1039882:1041015	EQW00_05200	SE	916	1	289	367	233	421	34	17	3	19	57	999	0	658	60	9719	0	2397	6048	0	4789	0	1821	4517	3426	464	421	9179	7096	1893	0	79	142	153	65	97	98	205	316	183	195	5	63	5	0	3	3
NZ_CP035288.1:1041008:1041631	EQW00_05205	SE	315	0	129	145	52	1	8	236	38	151	7	277	1	180	13	7877	1	2061	5371	0	3898	0	1783	3815	3612	414	414	8545	6239	2309	0	26	51	90	55	56	69	106	140	72	72	1	2	6	40	9	2
NZ_CP035288.1:1041902:1042366	EQW00_05210	SE	0	0	0	0	0	0	0	0	0	0	0	0	0	0	0	0	0	0	0	0	0	0	0	0	0	0	0	0	0	0	0	0	0	0	0	0	0	0	0	0	0	0	0	0	0	0	0
NZ_CP035288.1:104254:104916	EQW00_00490	SE	0	0	0	0	0	0	0	0	0	0	0	0	0	0	0	0	0	0	0	0	0	0	0	0	0	0	0	0	0	0	0	0	0	0	0	0	0	0	0	0	0	0	0	0	0	0	0
NZ_CP035288.1:1042548:1043678	EQW00_05215	SE	367	0	74	95	128	22	9	0	3	162	27	104	0	74	5	589	0	155	339	0	275	0	106	333	1327	28	22	505	352	1771	0	66	57	91	39	62	72	68	91	93	115	4	0	0	1	0	1
NZ_CP035288.1:1043751:1044095	EQW00_05220	SE	0	0	0	0	0	0	0	0	0	0	0	0	0	0	0	0	0	0	0	0	0	0	0	0	0	0	0	0	0	0	0	0	0	0	0	0	0	0	0	0	0	0	0	0	0	0	0
NZ_CP035288.1:1044366:1045562	EQW00_05225	SE	2463	0	600	705	505	339	110	130	20	246	939	1416	0	988	77	2745	0	731	1808	0	1122	0	502	1304	1247	138	129	2567	1816	2463	0	258	313	501	271	382	411	533	762	452	450	5	10	125	60	4	82
NZ_CP035288.1:1045552:1048491	EQW00_05230	SE	1059	0	244	316	221	219	53	307	43	1342	1282	1078	0	782	96	1405	0	337	746	0	533	0	288	723	1877	75	70	1218	744	2188	0	141	239	278	199	273	330	278	418	273	282	19	55	89	25	17	41
NZ_CP035288.1:1048488:1049429	EQW00_05235	SE	152	1	34	47	54	26	10	24	3	22	29	58	0	62	8	147	0	37	89	0	72	0	33	69	277	7	4	153	105	85	0	7	17	34	15	13	31	25	28	18	26	10	3	3	5	1	2
NZ_CP035288.1:1049601:1049705	EQW00_05240	SE	0	0	0	0	0	0	0	0	0	0	0	0	0	0	0	0	0	0	0	0	0	0	0	0	0	0	0	0	0	0	0	0	0	0	0	0	0	0	0	0	0	0	0	0	0	0	0
NZ_CP035288.1:1049855:1050832	EQW00_05245	SE	4425	0	2085	2195	1301	196	278	532	56	1208	1227	2300	0	1880	300	20738	0	5470	14174	0	10596	0	4762	9889	6689	1118	1144	22833	16219	3564	0	1976	3314	3640	2210	3108	3690	4251	6473	3370	1941	270	769	195	452	117	813
NZ_CP035288.1:1051035:1051595	EQW00_05250	SE	669	0	132	130	115	30	20	4	0	585	316	714	0	494	43	5448	0	1228	3209	0	2172	0	1171	2603	1521	273	255	5517	3150	893	0	116	160	220	72	79	112	221	317	197	189	0	0	0	59	0	2
NZ_CP035288.1:1051761:1052132	EQW00_05255	SE	0	0	0	0	0	0	0	0	0	0	0	0	0	0	0	0	0	0	0	0	0	0	0	0	0	0	0	0	0	0	0	0	0	0	0	0	0	0	0	0	0	0	0	0	0	0	0
NZ_CP035288.1:1052209:1052634	EQW00_05260	SE	1438	0	343	428	554	363	131	49	1	768	1095	406	0	349	34	890	0	213	468	0	342	0	136	420	1263	33	47	728	467	123	0	397	613	839	315	371	449	458	691	591	508	79	156	3	15	4	72
NZ_CP035288.1:1052764:1053504	EQW00_05265	SE	13455	0	3079	4480	2306	2959	850	3833	535	1968	71	10408	1	7141	753	20199	1	5212	13218	3	10657	0	4543	9727	9332	1074	1034	21281	14782	3774	0	4430	5970	7572	2872	3985	5029	5963	10540	5715	3883	85	948	671	672	46	190
NZ_CP035288.1:1053497:1054720	EQW00_05270	SE	3848	1	1156	1307	700	425	157	129	26	950	676	5624	0	4155	460	16509	0	3741	9672	0	7627	0	3576	7524	5307	791	721	16401	10435	2768	0	831	1269	1767	694	1078	1030	1578	2388	1279	1048	62	33	7	21	12	18
NZ_CP035288.1:105424:106098	EQW00_00495	SE	0	0	0	0	0	0	0	0	0	0	0	0	0	0	0	0	0	0	0	0	0	0	0	0	0	0	0	0	0	0	0	0	0	0	0	0	0	0	0	0	0	0	0	0	0	0	0
NZ_CP035288.1:1054779:1055396	EQW00_05275	SE	1049	0	306	251	226	269	37	2	0	244	498	358	0	243	19	6464	1	1814	4601	0	3221	0	1531	3163	2729	364	422	7162	5040	1375	0	193	311	571	244	233	340	330	555	315	338	5	26	75	0	1	2
NZ_CP035288.1:1055958:1056461	EQW00_05280	SE	2486	0	584	678	450	326	204	151	32	1186	581	394	0	330	28	522	0	123	256	0	190	0	80	227	717	20	16	434	267	70	0	489	779	956	449	500	706	796	1030	620	596	100	84	44	48	4	35
NZ_CP035288.1:1056754:1057815	EQW00_05285	SE	5826	3	1845	2036	1407	503	423	592	88	1138	375	1830	0	1328	158	8154	0	2148	5139	0	3910	0	1736	4068	2355	444	427	8525	5652	2174	0	887	1242	1655	548	747	949	1384	2187	1342	1127	92	89	10	67	10	159
NZ_CP035288.1:1057892:1058815	EQW00_05290	SE	6503	1	1805	2270	1445	1200	466	719	109	1428	1599	3808	2	3243	302	14928	1	3861	9620	1	8047	0	3480	6871	3977	779	772	15966	11012	3342	0	882	1189	1705	602	850	1073	1534	2409	1353	1205	316	343	356	9	4	89
NZ_CP035288.1:1058959:1060356	EQW00_05295	SE	640	0	184	267	132	97	45	291	48	120	303	149	0	107	13	1259	0	288	640	0	523	0	264	589	1076	69	52	1129	701	2812	0	83	126	174	77	102	165	193	364	210	119	37	20	101	8	58	9
NZ_CP035288.1:1060492:1061046	EQW00_05300	SE	3891	0	1213	1563	1511	526	474	1955	244	1698	556	691	0	545	30	4168	0	1170	2573	0	2039	0	800	2196	2877	216	192	3957	2910	3353	0	755	1020	1457	545	793	906	1234	1800	1315	945	17	198	60	130	232	234
NZ_CP035288.1:1062311:1062805	EQW00_05350	SE	0	0	0	0	0	0	0	0	0	0	0	0	0	0	0	0	0	0	0	0	0	0	0	0	0	0	0	0	0	0	0	0	0	0	0	0	0	0	0	0	0	0	0	0	0	0	0
NZ_CP035288.1:1062964:1063176	EQW00_05355	SE	0	0	0	0	0	0	0	0	0	0	0	0	0	0	0	0	0	0	0	0	0	0	0	0	0	0	0	0	0	0	0	0	0	0	0	0	0	0	0	0	0	0	0	0	0	0	0
NZ_CP035288.1:1063556:1064290	EQW00_05360	SE	0	0	0	0	0	0	0	2	0	0	1	0	0	0	0	0	0	0	0	0	0	0	0	0	0	0	0	1	0	2662	0	0	0	0	0	0	0	0	0	0	0	3	1	0	0	0	189
NZ_CP035288.1:106381:107727	EQW00_00500	SE	0	0	0	0	0	0	0	0	0	0	0	0	0	0	0	0	0	0	0	0	0	0	0	0	0	0	0	0	0	0	0	0	0	0	0	0	0	0	0	0	0	0	0	0	0	0	0
NZ_CP035288.1:1064817:1065104	EQW00_05375	SE	0	0	0	0	0	0	0	0	0	0	0	0	0	0	0	0	0	0	0	0	0	0	0	0	0	0	0	0	0	0	0	0	0	0	0	0	0	0	0	0	0	0	0	0	0	0	0
NZ_CP035288.1:1065266:1065931	EQW00_05380	SE	20	0	10	0	0	0	1	0	0	2	0	20	0	40	0	12006	1	3388	7845	0	6022	0	2687	5958	3272	643	679	12740	8609	2288	0	2	14	3	1	8	10	0	1	0	10	0	0	0	0	0	0
NZ_CP035288.1:1067182:1068606	EQW00_05395	SE	439	0	124	153	134	40	33	19	1	151	179	262	0	208	14	2596	0	697	1549	0	1249	0	523	1182	1058	118	141	2536	1705	2302	0	88	113	141	58	83	87	200	338	207	99	2	15	3	74	1	38
NZ_CP035288.1:1068596:1069597	EQW00_05400	SE	209	0	71	84	75	12	11	4	0	27	8	163	0	90	13	3127	0	878	1977	0	1414	0	642	1671	1435	181	160	3298	2087	795	0	16	26	44	32	21	40	57	120	67	39	26	7	3	1	0	10
NZ_CP035288.1:1069594:1069842	EQW00_05405	SE	0	0	0	0	0	0	0	0	0	0	0	0	0	0	0	0	0	0	0	0	0	0	0	0	0	0	0	0	0	0	0	0	0	0	0	0	0	0	0	0	0	0	0	0	0	0	0
NZ_CP035288.1:1069913:1070380	EQW00_05410	SE	0	0	0	0	0	0	0	0	0	0	0	0	0	0	0	0	0	0	0	0	0	0	0	0	0	0	0	0	0	0	0	0	0	0	0	0	0	0	0	0	0	0	0	0	0	0	0
NZ_CP035288.1:1070367:1071152	EQW00_05415	SE	1197	10	299	408	391	63	101	318	46	124	0	165	0	116	11	3649	0	917	2144	0	1810	0	791	1723	2702	204	178	3710	2374	1217	0	114	172	245	101	182	305	428	650	398	210	161	53	52	5	1	10
NZ_CP035288.1:1071383:1072975	EQW00_05420	SE	2166	0	579	598	576	279	100	1701	246	675	167	473	0	338	39	15195	0	4163	9484	0	7845	0	3385	7301	3509	788	781	16128	10588	2367	0	316	300	356	187	285	326	461	829	503	265	57	475	58	421	28	145
NZ_CP035288.1:1073345:1074544	EQW00_05425	SE	10223	2	2656	3690	3035	3050	555	83	27	3976	5535	11836	2	9236	796	14654	0	3708	9406	0	7167	0	3270	7174	1910	781	736	15250	10174	2551	0	1179	1824	2201	1034	1260	1648	1534	2179	1227	1885	180	67	59	11	4	86
NZ_CP035288.1:1074647:1075555	EQW00_05430	SE	4555	1	1461	1865	1435	769	284	14	1	588	1585	4520	1	3275	310	4172	0	1075	2590	0	1979	0	922	2038	1702	210	202	4317	2779	789	0	528	751	1102	506	624	782	685	1087	673	863	48	52	58	46	7	8
NZ_CP035288.1:1075736:1076572	EQW00_05435	SE	4122	0	1511	2184	2382	706	626	16135	1989	9191	1892	4673	1	3220	291	2687	1	665	1524	0	1213	0	531	1284	631	137	125	2424	1678	1946	0	799	1282	1469	630	818	1072	1733	2460	1604	1107	663	973	1847	4115	2973	2014
NZ_CP035288.1:1076875:1077012	EQW00_RS12365	SE	0	0	0	0	0	0	0	0	0	0	0	0	0	0	0	0	0	0	0	0	0	0	0	0	0	0	0	0	0	0	0	0	0	0	0	0	0	0	0	0	0	0	0	0	0	0	0
NZ_CP035288.1:1077242:1078441	EQW00_05440	SE	0	0	0	0	0	0	0	0	0	0	0	0	0	0	0	0	0	0	0	0	0	0	0	0	0	0	0	0	0	0	0	0	0	0	0	0	0	0	0	0	0	0	0	0	0	0	0
NZ_CP035288.1:1078899:1079252	EQW00_05445	SE	0	0	0	0	0	0	0	0	0	0	0	0	0	0	0	0	0	0	0	0	0	0	0	0	0	0	0	0	0	0	0	0	0	0	0	0	0	0	0	0	0	0	0	0	0	0	0
NZ_CP035288.1:1079249:1079614	EQW00_05450	SE	2970	0	830	1014	631	172	175	539	63	338	500	2576	0	1440	131	9299	0	2442	5347	0	4246	0	2198	4100	2025	507	418	9495	5597	1157	0	413	633	700	673	1025	1297	590	902	575	1044	11	20	28	2	9	0
NZ_CP035288.1:1079653:1079961	EQW00_05455	SE	0	0	0	0	0	0	0	0	0	0	0	0	0	0	0	0	0	0	0	0	0	0	0	0	0	0	0	0	0	0	0	0	0	0	0	0	0	0	0	0	0	0	0	0	0	0	0
NZ_CP035288.1:1080238:1080951	EQW00_05460	SE	1296	0	202	321	347	390	124	2997	380	1021	2131	379	0	292	18	1851	0	380	815	0	687	0	336	825	1949	102	60	1546	786	3174	0	216	209	230	96	125	226	185	240	168	152	2	4	698	1167	10	1012
NZ_CP035288.1:108027:108434	EQW00_00505	SE	0	0	0	0	0	0	0	0	0	0	0	0	0	0	0	0	0	0	0	0	0	0	0	0	0	0	0	0	0	0	0	0	0	0	0	0	0	0	0	0	0	0	0	0	0	0	0
NZ_CP035288.1:1081091:1081534	EQW00_05465	SE	79	0	20	59	24	0	3	22	7	169	99	133	0	96	21	6669	0	1861	4319	0	3450	0	1473	3418	3052	389	415	7167	4818	3725	0	46	92	85	29	38	59	99	161	73	22	0	0	0	6	0	0
NZ_CP035288.1:1081521:1081964	EQW00_05470	SE	0	0	0	0	0	0	0	0	0	0	0	0	0	0	0	0	0	0	0	0	0	0	0	0	0	0	0	0	0	0	0	0	0	0	0	0	0	0	0	0	0	0	0	0	0	0	0
NZ_CP035288.1:1081970:1082449	EQW00_05475	SE	2350	1	554	660	305	81	95	2	3	238	4250	356	0	274	20	21459	0	5818	14086	1	10811	0	5000	10177	4220	1173	1280	23005	15736	4852	0	528	593	891	475	608	867	1016	1932	1339	867	384	139	636	198	1	6
NZ_CP035288.1:1082657:1082872	EQW00_05485	SE	0	0	0	0	0	0	0	0	0	0	0	0	0	0	0	0	0	0	0	0	0	0	0	0	0	0	0	0	0	0	0	0	0	0	0	0	0	0	0	0	0	0	0	0	0	0	0
NZ_CP035288.1:1083250:1084101	EQW00_05490	SE	7370	1	1736	2213	1682	485	441	323	48	507	1569	3612	0	2732	250	6379	1	1715	4220	0	2776	1	1360	3167	2136	327	335	6667	4508	1370	0	687	1228	1633	1101	1314	1806	2315	3481	1972	1269	251	289	329	171	13	430
NZ_CP035288.1:1084449:1085933	EQW00_05495	SE	9680	0	2704	3578	1884	839	487	267	52	1101	958	8496	0	5897	500	14534	1	3937	9524	0	7189	0	3116	6915	3273	768	710	15284	10303	3132	0	915	1368	1643	1114	1390	1687	4589	6228	4119	1970	36	21	36	221	102	18
NZ_CP035288.1:108451:108804	EQW00_00510	SE	0	0	0	0	0	0	0	0	0	0	0	0	0	0	0	0	0	0	0	0	0	0	0	0	0	0	0	0	0	0	0	0	0	0	0	0	0	0	0	0	0	0	0	0	0	0	0
NZ_CP035288.1:1086370:1087413	EQW00_05500	SE	7	0	3	3	1	1	0	97	5	127	4	1	0	0	0	1	0	0	2	0	2	0	0	1	34	0	0	1	1	667	0	0	0	1	1	0	1	2	3	0	1	2	1	9	10	0	9
NZ_CP035288.1:1087420:1088052	EQW00_05505	SE	14601	3	3568	5440	3625	8520	703	1896	285	2154	8276	10904	1	7527	649	18204	1	4839	11792	1	10066	1	4457	8587	4251	937	932	19976	13413	3747	0	2546	3506	4261	3846	4594	6394	4705	7989	3912	2614	711	1319	1851	530	29	1062
NZ_CP035288.1:108801:109481	EQW00_00515	SE	0	0	0	0	0	0	0	0	0	0	0	0	0	0	0	0	0	0	0	0	0	0	0	0	0	0	0	0	0	0	0	0	0	0	0	0	0	0	0	0	0	0	0	0	0	0	0
NZ_CP035288.1:1088065:1089246	EQW00_05510	SE	18060	3	5334	6704	5872	4716	1212	926	148	1391	4635	4786	2	3496	251	9489	0	2626	6363	0	4784	0	2147	4777	3868	540	493	10774	7011	2026	0	2825	3501	4558	3483	4347	5619	3712	6117	3544	2961	535	1601	1255	472	62	469
NZ_CP035288.1:1089259:1089720	EQW00_05515	SE	0	0	0	0	0	0	0	0	0	0	0	0	0	0	0	0	0	0	0	0	0	0	0	0	0	0	0	0	0	0	0	0	0	0	0	0	0	0	0	0	0	0	0	0	0	0	0
NZ_CP035288.1:1089977:1090978	EQW00_05520	SE	104	0	23	28	0	0	0	10	6	46	0	56	0	49	5	7030	1	1782	4327	0	2989	0	1481	3384	1931	389	378	7076	4471	1290	0	30	86	161	53	42	37	44	72	47	16	82	20	11	41	8	11
NZ_CP035288.1:1091221:1092048	EQW00_05525	SE	1084	0	275	349	164	201	78	4	2	22	950	911	0	623	56	7820	0	1966	4567	0	3582	0	1693	3582	2758	409	342	7920	4742	1324	0	115	217	201	95	123	139	174	222	148	209	7	1	1	6	10	2
NZ_CP035288.1:1092538:1092939	EQW00_05530	SE	0	0	0	0	0	0	0	0	0	0	0	0	0	0	0	0	0	0	0	0	0	0	0	0	0	0	0	0	0	0	0	0	0	0	0	0	0	0	0	0	0	0	0	0	0	0	0
NZ_CP035288.1:1093176:1093739	EQW00_05535	SE	2304	1	394	594	504	620	64	3	5	1278	3038	277	0	213	4	3051	0	721	1498	1	1316	0	511	1348	2831	123	105	2406	1529	2127	0	408	486	558	293	326	466	511	695	599	507	3	0	5	1	0	32
NZ_CP035288.1:1093736:1094689	EQW00_05540	SE	857	0	181	242	288	201	33	2	0	105	84	251	0	153	7	1255	0	270	601	0	574	0	243	547	1688	52	45	1111	592	2077	0	88	119	120	70	89	103	141	188	142	141	1	0	6	23	0	32
NZ_CP035288.1:1094796:1096010	EQW00_05545	SE	3813	0	1101	1313	1252	1079	202	236	23	181	760	1418	0	931	47	4595	0	1107	2603	0	2272	0	987	2179	2282	236	205	4418	2808	736	0	229	300	418	169	173	246	575	700	468	666	13	1	2	91	6	29
NZ_CP035288.1:1096299:1098716	EQW00_05550	SE	19463	4	6443	8241	5673	5007	1293	1163	176	112	7948	8524	1	5462	532	14905	0	3812	8846	0	7810	0	3409	7084	2713	719	718	15323	10184	3109	0	2168	2995	4238	1922	2429	2996	2681	4289	2410	3756	158	132	60	63	19	55
NZ_CP035288.1:1098742:1099053	EQW00_05555	SE	0	0	0	0	0	0	0	0	0	0	0	0	0	0	0	0	0	0	0	0	0	0	0	0	0	0	0	0	0	0	0	0	0	0	0	0	0	0	0	0	0	0	0	0	0	0	0
NZ_CP035288.1:1099458:1110536	EQW00_05560	SE	740	0	321	292	213	38	26	11	4	127	23	754	0	531	39	5314	0	1473	3187	0	2539	0	1185	2698	2257	295	326	5506	3320	1702	0	146	178	269	39	50	53	66	106	56	183	4	2	3	6	0	5
NZ_CP035288.1:110012:111655	EQW00_00525	SE	0	0	0	0	0	0	0	0	0	0	0	0	0	0	0	0	0	0	0	0	0	0	0	0	0	0	0	0	0	0	0	0	0	0	0	0	0	0	0	0	0	0	0	0	0	0	0
NZ_CP035288.1:1110908:1112170	EQW00_05565	SE	2008	0	361	430	653	349	73	9	2	727	272	649	1	443	35	7736	0	2073	4637	0	3702	0	1525	3711	3145	387	342	7377	4960	3293	0	188	260	398	210	287	400	492	753	389	293	109	0	4	5	0	7
NZ_CP035288.1:1112443:1114104	EQW00_05570	SE	4374	1	1011	1596	1282	578	151	9	0	325	2522	3044	0	2068	160	12521	0	3453	8013	1	7031	0	2915	5948	3618	712	641	13416	9027	2735	0	477	751	1014	497	666	789	967	1631	824	901	38	13	22	69	1	22
NZ_CP035288.1:1114101:1114793	EQW00_05575	SE	6144	0	2029	2310	1691	2354	378	119	31	397	2848	7487	1	5398	467	8725	0	2239	5271	0	4087	0	1893	4042	3544	482	422	8869	5690	1492	1	1136	1786	2482	1262	1549	2147	2500	3786	2254	2067	131	69	90	339	50	79
NZ_CP035288.1:1114811:1115239	EQW00_05580	SE	0	0	0	0	0	0	0	0	0	0	0	0	0	0	0	0	0	0	0	0	0	0	0	0	0	0	0	0	0	0	0	0	0	0	0	0	0	0	0	0	0	0	0	0	0	0	0
NZ_CP035288.1:1115547:1116956	EQW00_05585	SE	10490	4	2868	3912	3479	4145	878	1018	137	1468	4706	3373	2	2397	290	7979	0	2034	5129	0	3443	0	1696	3940	2494	398	404	8195	5459	1477	0	2075	3450	4112	2116	2400	3115	3185	5371	3259	2610	436	340	251	175	154	122
NZ_CP035288.1:1116960:1117808	EQW00_05590	SE	26314	9	6939	9823	8371	3699	2745	1774	218	1837	13311	7726	1	5643	753	16843	0	4481	11029	1	8694	0	3934	8076	4386	913	841	18376	12135	3219	0	3653	5651	7817	4025	5171	6856	6114	9729	5551	4606	727	459	628	386	8	270
NZ_CP035288.1:111737:112387	EQW00_00530	SE	0	0	0	0	0	0	0	0	0	0	0	0	0	0	0	0	0	0	0	0	0	0	0	0	0	0	0	0	0	0	0	0	0	0	0	0	0	0	0	0	0	0	0	0	0	0	0
NZ_CP035288.1:1118195:1118986	EQW00_05595	SE	28591	3	7463	9428	6315	5244	1742	1349	224	4929	12510	10626	2	7584	679	26257	2	6767	17211	0	13970	0	6252	12211	4908	1354	1306	28517	19528	5276	0	2735	4054	5385	2847	4217	5310	5258	8135	4403	5118	407	566	103	60	61	338
NZ_CP035288.1:1119000:1119647	EQW00_05600	SE	2165	1	470	556	336	450	158	62	7	653	430	759	3	511	52	7227	0	1822	4071	0	3201	0	1438	3395	2934	360	337	7150	4537	1209	0	159	216	297	197	287	354	282	428	242	359	50	94	6	1	19	3
NZ_CP035288.1:1119809:1120123	EQW00_05605	SE	0	0	0	0	0	0	0	0	0	0	0	0	0	0	0	0	0	0	0	0	0	0	0	0	0	0	0	0	0	0	0	0	0	0	0	0	0	0	0	0	0	0	0	0	0	0	0
NZ_CP035288.1:1120208:1121293	EQW00_05610	SE	16470	8	5041	6403	4564	2389	1334	731	107	118	4292	6618	1	4455	490	9038	0	2321	5856	0	4393	0	1794	4252	3654	413	413	9053	6277	891	0	3196	4317	6173	2313	2759	3433	5012	8346	4694	3201	404	380	125	139	70	267
NZ_CP035288.1:1121299:1121610	EQW00_05615	SE	0	0	0	0	0	0	0	0	0	0	0	0	0	0	0	0	0	0	0	0	0	0	0	0	0	0	0	0	0	0	0	0	0	0	0	0	0	0	0	0	0	0	0	0	0	0	0
NZ_CP035288.1:1121748:1122602	EQW00_05620	SE	14637	12	3803	4644	3288	2741	571	516	54	2698	3164	14403	1	9835	623	13093	0	3312	8209	0	6237	1	2878	6087	3142	652	628	13588	8902	4337	0	2778	4331	5409	2096	2684	3635	4711	7886	4312	3888	169	597	94	294	25	184
NZ_CP035288.1:1122625:1123221	EQW00_05625	SE	20508	2	6294	8248	4760	1936	910	381	66	3721	1091	20048	2	13564	965	25488	1	6503	15437	1	12630	1	5792	11816	5752	1265	1233	26367	17027	4778	0	2950	3964	5644	2581	3015	3840	5684	8796	4825	4482	81	86	190	109	96	503
NZ_CP035288.1:1123242:1126751	EQW00_05630	SE	5151	1	1625	2177	1286	406	295	250	42	684	1378	4401	1	3391	282	6611	0	1681	4072	0	3284	0	1383	3030	1862	301	315	6613	4364	2237	0	830	971	1716	749	1068	1059	1615	2307	1137	1189	46	98	71	65	6	42
NZ_CP035288.1:112582:113097	EQW00_00540	SE	0	0	0	0	0	0	0	0	0	0	0	0	0	0	0	0	0	0	0	0	0	0	0	0	0	0	0	0	0	0	0	0	0	0	0	0	0	0	0	0	0	0	0	0	0	0	0
NZ_CP035288.1:1126772:1128085	EQW00_05635	SE	16114	1	5084	6878	4775	1029	837	1763	196	1821	1602	10096	0	7850	592	8325	0	2298	5637	0	4266	0	1959	4026	2002	496	420	9498	6100	2823	0	2363	3335	4655	2172	2767	3426	3746	5801	3137	3639	141	151	138	24	35	137
NZ_CP035288.1:1128160:1128651	EQW00_05640	SE	47356	6	16035	24284	25738	24281	7226	31769	4365	21137	48655	90742	7	64513	4984	15869	1	4141	10345	2	8399	1	3579	7712	4666	806	810	17460	11386	3253	0	4525	9592	12647	5985	7798	9467	13479	16634	8450	8033	4921	2824	1796	6092	3232	4361
NZ_CP035288.1:1128729:1129952	EQW00_05645	SE	90003	15	32958	39876	29288	12900	6390	7341	1037	6912	20762	94598	6	75259	6219	15475	0	4049	9840	1	6686	1	3403	7310	2283	846	905	15879	10114	3435	0	7801	14155	18050	9011	11257	13632	18486	25286	15409	13785	557	77	1548	1641	745	714
NZ_CP035288.1:11291:12577	EQW00_00040	SE	22196	3	5998	8063	5873	5295	2190	1672	297	6340	7824	11698	1	8197	1187	11248	1	2990	7504	0	5738	0	2552	5405	2650	597	529	12244	8423	6258	0	3396	6194	8137	2615	3399	4708	5958	9270	5451	5129	613	935	112	120	10	204
NZ_CP035288.1:1130387:1131478	EQW00_05650	SE	2709	1	627	803	802	284	101	986	160	203	234	1362	0	1036	66	12148	0	3162	8221	0	6146	0	2750	5551	3500	628	617	12880	9011	2287	0	141	247	359	249	452	568	705	912	581	483	5	87	15	31	7	13
NZ_CP035288.1:1131734:1132723	EQW00_05655	SE	858	0	207	303	203	369	107	56	4	74	120	1176	1	895	191	5101	0	1344	3267	0	2385	0	993	2419	1913	253	253	5251	3670	984	0	204	311	496	118	153	200	207	325	183	189	146	16	62	9	0	114
NZ_CP035288.1:113285:113542	EQW00_00545	SE	0	0	0	0	0	0	0	0	0	0	0	0	0	0	0	0	0	0	0	0	0	0	0	0	0	0	0	0	0	0	0	0	0	0	0	0	0	0	0	0	0	0	0	0	0	0	0
NZ_CP035288.1:1133143:1134810	EQW00_05660	SE	13094	1	3749	4366	3461	5585	1029	114	46	3075	7249	2074	0	1457	173	14550	1	4138	10109	0	7160	0	3254	7135	2744	794	805	15834	10790	3048	0	1045	1704	2221	1040	1366	1798	406	696	426	1646	56	62	95	115	5	8
NZ_CP035288.1:1134900:1135805	EQW00_05665	SE	6346	0	1581	1564	1670	1856	530	41	14	2394	5183	2176	0	1727	174	7349	1	1910	4534	0	3395	0	1463	3469	1742	403	343	7364	5052	2206	0	894	1348	1792	673	915	1142	1116	1511	991	1474	75	112	24	4	236	2
NZ_CP035288.1:1136209:1137474	EQW00_05670	SE	7676	0	2347	2749	2167	2306	743	70	10	416	2215	3092	1	2098	208	4325	0	1038	2385	0	1761	0	742	1961	2898	207	172	3964	2582	1972	0	729	1183	1657	918	1033	1416	1217	1803	1259	1391	124	45	24	15	18	98
NZ_CP035288.1:113654:113848	EQW00_00550	SE	0	0	0	0	0	0	0	0	0	0	0	0	0	0	0	0	0	0	0	0	0	0	0	0	0	0	0	0	0	0	0	0	0	0	0	0	0	0	0	0	0	0	0	0	0	0	0
NZ_CP035288.1:1137665:1138903	EQW00_05675	SE	12465	3	3861	4856	2988	2538	971	243	40	1667	2359	7735	1	6015	529	9354	0	2469	5806	1	4442	0	1982	4476	3477	478	465	9647	6462	3175	0	2364	2970	4129	1896	2121	2770	7854	11973	5970	2142	90	493	214	544	84	156
NZ_CP035288.1:113914:114588	EQW00_00555	SE	0	0	0	0	0	0	0	0	0	0	0	0	0	0	0	0	0	0	0	0	0	0	0	0	0	0	0	0	0	0	0	0	0	0	0	0	0	0	0	0	0	0	0	0	0	0	0
NZ_CP035288.1:1139183:1139806	EQW00_05680	SE	30134	3	8990	11524	8336	3300	2709	1913	298	1345	5682	10648	0	8418	819	7975	0	2165	5282	1	4239	1	1807	3972	3048	426	405	8497	5715	1758	0	4320	7023	9725	3796	4220	5851	8684	11920	7697	5522	320	1274	201	32	6	255
NZ_CP035288.1:1140016:1141488	EQW00_05685	SE	1425	1	440	423	242	1278	32	36	3	130	824	346	0	242	21	11834	0	3097	7385	0	5548	0	2515	5573	3027	621	549	12132	7976	3746	0	312	537	561	152	281	235	430	760	393	228	122	306	108	69	24	101
NZ_CP035288.1:1141584:1142708	EQW00_05690	SE	435	0	83	77	140	51	28	38	3	60	84	168	0	128	10	2071	0	455	1081	0	836	0	429	910	969	74	92	1868	1092	428	0	60	100	71	68	68	113	120	200	119	65	1	2	28	22	10	16
NZ_CP035288.1:1142788:1144383	EQW00_05695	SE	810	0	218	242	253	303	69	167	24	389	103	611	0	423	55	6911	0	1805	4306	0	3289	0	1493	3245	1976	352	294	6916	4676	2273	0	80	126	173	257	335	466	515	867	512	196	51	71	13	242	21	24
NZ_CP035288.1:1144373:1145536	EQW00_05700	SE	46	0	17	15	5	47	2	351	58	84	2	21	0	27	3	438	0	96	311	0	206	0	92	232	114	17	15	480	329	2518	0	10	5	16	18	11	23	44	50	21	5	4	4	20	4	39	33
NZ_CP035288.1:1145663:1146103	EQW00_05705	SE	159	0	40	52	19	1	1	0	1	53	2	104	0	75	12	15828	1	4293	9935	0	7955	0	3519	7531	5435	843	834	16643	11010	2447	0	36	16	55	18	60	22	24	97	14	46	0	0	2	3	0	0
NZ_CP035288.1:1146181:1146927	EQW00_05710	SE	5511	0	1533	1865	1375	467	387	10	0	274	588	3686	0	2979	307	7567	0	2050	4957	0	4041	0	1749	3649	3042	389	398	8259	5805	4444	0	1085	1570	2123	1436	1858	2330	3483	5297	3297	1579	74	434	474	2061	3	2178
NZ_CP035288.1:1147197:1147799	EQW00_05715	SE	5781	0	621	740	1249	312	118	11	2	1496	1880	921	0	688	35	1578	0	374	927	0	489	0	252	751	271	73	43	1344	769	234	0	187	353	429	148	138	235	419	562	372	325	5	24	10	2	0	13
NZ_CP035288.1:114788:115417	EQW00_00560	SE	0	0	0	0	0	0	0	0	0	0	0	0	0	0	0	0	0	0	0	0	0	0	0	0	0	0	0	0	0	1224	0	0	0	0	0	0	0	0	0	0	0	0	0	25	0	0	0
NZ_CP035288.1:1148020:1148490	EQW00_05725	SE	332	0	73	87	92	113	34	11	0	56	71	391	0	278	32	755	0	222	435	0	349	0	159	371	210	37	43	786	482	111	0	38	63	69	41	74	73	104	120	82	51	0	0	1	2	0	16
NZ_CP035288.1:1148625:1150319	EQW00_05730	SE	10002	0	2168	2681	2685	2527	602	697	83	1550	4186	8705	1	5631	500	13323	1	3373	8030	0	6375	0	2641	6308	4409	648	584	12835	9044	733	0	1468	2465	3129	1575	1863	2664	2259	3522	2067	2122	424	367	306	210	47	82
NZ_CP035288.1:1150649:1151788	EQW00_05735	SE	3277	0	1047	1165	805	78	130	9	4	64	98	1765	0	1411	81	7766	0	2131	4936	0	3865	0	1632	3694	2931	389	335	8098	5677	2240	0	315	458	645	438	594	703	992	1533	939	790	4	40	9	5	1	4
NZ_CP035288.1:1151788:1153011	EQW00_05740	SE	163	0	51	78	62	37	6	21	4	0	39	70	0	66	8	872	0	204	483	0	387	0	149	383	1773	54	42	827	472	2703	0	21	28	29	24	27	40	41	64	55	42	1	0	0	1	1	1
NZ_CP035288.1:1153051:1153815	EQW00_05745	SE	12053	2	2712	4536	2888	5082	558	208	42	1304	2775	2963	0	2186	148	30348	2	7672	19890	0	14825	1	6975	14099	3830	1596	1607	32485	21988	5722	0	854	1635	1888	1052	1738	1805	2582	4530	2663	1908	78	737	90	230	123	32
NZ_CP035288.1:1154058:1154552	EQW00_05750	SE	10408	0	3448	2951	3435	1878	664	1775	210	432	7008	9961	3	6309	900	24223	2	6244	16372	0	11900	0	5225	11392	4707	1183	1127	25578	18247	4565	0	1547	1992	2394	1565	1844	2827	3000	4727	2439	1800	36	25	140	53	6	416
NZ_CP035288.1:115432:115674	EQW00_00565	SE	0	0	0	0	0	0	0	0	0	0	0	0	0	0	0	0	0	0	0	0	0	0	0	0	0	0	0	0	0	0	0	0	0	0	0	0	0	0	0	0	0	0	0	0	0	0	0
NZ_CP035288.1:1154681:1155628	EQW00_05755	SE	21148	2	5581	6772	5201	2591	1996	2890	397	677	9350	11229	1	7944	1040	27012	1	7087	18816	0	14150	1	6353	12485	5299	1391	1345	29360	21686	5544	0	1974	2842	3876	2504	3687	4709	4225	7857	4185	3170	477	657	615	244	51	241
NZ_CP035288.1:1155717:1156970	EQW00_05760	SE	11449	0	2846	3373	1939	1451	1453	807	91	3186	3718	5423	2	4193	1320	14062	0	3445	9249	0	6994	0	3012	6480	3841	732	655	14259	10222	4628	0	2773	5130	6549	1466	2146	3003	1786	2983	1497	1684	121	435	61	25	4	150
NZ_CP035288.1:1157166:1157303	EQW00_RS12370	SE	0	0	0	0	0	0	0	0	0	0	0	0	0	0	0	0	0	0	0	0	0	0	0	0	0	0	0	0	0	0	0	0	0	0	0	0	0	0	0	0	0	0	0	0	0	0	0
NZ_CP035288.1:1157616:1158116	EQW00_05765	SE	425	0	60	81	70	0	29	5	0	247	0	63	0	63	15	4505	0	1145	2761	0	2004	0	863	2022	1491	199	210	4450	3173	933	0	47	130	165	44	47	57	57	73	30	43	0	16	5	10	2	190
NZ_CP035288.1:1158264:1159379	EQW00_05770	SE	8281	0	1732	1960	1734	109	621	34	13	876	2035	852	0	522	102	6497	0	1777	4414	0	3211	0	1363	3115	2793	331	296	7337	5002	1331	0	988	1660	2265	931	1180	1592	1517	2337	1666	958	383	356	52	18	10	67
NZ_CP035288.1:1159443:1160498	EQW00_05775	SE	5211	0	1315	1536	1158	692	216	25	2	1514	22	1747	0	1591	169	19706	0	5137	14335	0	9204	0	4429	9308	1844	1045	1030	21256	15364	4084	0	704	1196	1276	815	881	1334	1581	2485	1463	771	62	169	39	345	38	56
NZ_CP035288.1:1160670:1161359	EQW00_05780	SE	13254	2	2900	4072	3431	1228	827	2880	323	2259	7297	4428	0	3603	323	9729	0	2389	6333	0	3921	0	2073	4489	1841	506	431	9860	6762	1679	0	921	1804	1908	798	1054	1439	2395	3464	2329	1591	403	120	158	756	195	444
NZ_CP035288.1:116073:116924	EQW00_00570	SE	0	0	0	0	0	0	0	0	0	0	0	0	0	0	0	0	0	0	0	0	0	0	0	0	0	0	0	0	0	0	0	0	0	0	0	0	0	0	0	0	0	0	0	0	0	0	0
NZ_CP035288.1:1161660:1162073	EQW00_05785	SE	3872	3	605	975	1007	868	350	2276	272	616	4315	2143	0	1500	193	3695	2	747	1686	0	1427	0	636	1490	1763	166	111	2939	1706	1609	0	236	527	424	367	460	473	316	374	275	350	38	633	180	302	262	1260
NZ_CP035288.1:1162271:1163569	EQW00_05790	SE	2124	0	530	692	536	111	163	209	42	395	743	752	0	535	51	2176	0	531	1284	0	973	0	395	1018	1702	90	106	2104	1368	337	0	339	489	572	264	322	406	412	634	469	454	32	37	68	7	9	19
NZ_CP035288.1:1163603:1164541	EQW00_05795	SE	4116	3	1252	1486	1067	898	372	42	15	766	486	1971	1	1336	154	5958	1	1596	3872	1	2712	0	1175	2920	1868	302	274	6409	4422	722	0	571	959	1427	635	742	890	1285	1889	1082	871	35	6	35	91	6	28
NZ_CP035288.1:1164565:1167762	EQW00_05800	SE	2280	0	631	794	509	497	196	164	24	270	1493	997	0	731	85	5648	0	1437	3468	0	2559	0	1134	2613	2422	259	226	5631	3690	1271	0	269	335	484	225	319	423	482	812	437	433	7	3	20	43	6	6
NZ_CP035288.1:1168066:1169295	EQW00_05805	SE	4289	1	883	1244	1008	825	198	526	77	688	1104	5273	1	3599	271	16506	0	4306	11046	0	7234	0	3582	8009	4030	884	780	17829	11373	2939	0	357	453	655	354	457	497	1070	2029	1020	675	29	31	54	31	2	32
NZ_CP035288.1:1169394:1170251	EQW00_05810	SE	7628	6	2316	3102	2217	3183	387	668	85	123	2260	6483	0	4724	387	13218	0	3332	8531	0	6526	0	2811	6266	4061	692	589	13899	9342	4080	0	839	1211	1613	936	1321	1630	2577	3980	2181	1686	513	465	147	260	38	192
NZ_CP035288.1:117024:117953	EQW00_00575	SE	0	0	0	0	0	0	0	0	0	0	0	0	0	0	0	0	0	0	0	0	0	0	0	0	0	0	0	0	0	0	0	0	0	0	0	0	0	0	0	0	0	0	0	0	0	0	0
NZ_CP035288.1:1170251:1171195	EQW00_05815	SE	43402	2	12139	15649	12585	17956	2499	2325	320	1730	18176	12981	2	9962	700	23512	2	5915	15392	2	11793	0	5176	10992	4030	1185	1059	25060	17156	1705	0	3787	5633	6631	4484	6039	7727	9903	16858	9086	7391	162	196	173	85	14	170
NZ_CP035288.1:1171373:1172341	EQW00_05820	SE	6953	2	1942	2593	2600	1883	888	924	136	637	2330	5801	1	3758	462	4999	0	1246	2905	0	2108	0	908	2404	2417	236	216	5302	3270	1452	0	718	1612	1988	823	1028	1318	1152	1680	976	1115	297	61	602	55	41	150
NZ_CP035288.1:1172365:1174122	EQW00_05825	SE	69611	24	19847	25334	18286	15462	7051	2018	346	10024	17596	31580	3	21083	3406	20125	0	5240	14407	0	11160	0	4802	9441	4607	965	965	22167	16215	3125	0	7472	12473	16848	9207	13312	16334	12921	20116	9594	10176	728	611	926	303	82	667
NZ_CP035288.1:1174503:1175861	EQW00_05830	SE	47444	1	12050	16186	13297	13852	3371	3376	484	14355	28175	28280	5	21984	2503	18952	0	5106	13355	0	9227	1	4272	8746	2727	1011	882	20610	14594	3532	0	4960	8348	10988	3991	5194	6857	10259	15171	8724	7229	295	402	621	844	256	316
NZ_CP035288.1:1176209:1177330	EQW00_05835	SE	8328	1	2135	2867	1897	1704	312	872	119	1665	1997	6798	0	5252	327	6286	1	1655	4167	0	2945	0	1336	2980	1537	297	302	6640	4574	1201	0	946	1276	1448	1125	1216	1922	2371	3317	1731	1365	467	897	585	651	36	301
NZ_CP035288.1:1177373:1178641	EQW00_05840	SE	1120	0	340	412	320	302	61	345	48	251	471	657	0	549	39	443	0	101	308	0	204	0	83	239	242	16	14	425	303	83	0	155	236	285	183	207	250	352	653	273	258	122	184	148	196	25	150
NZ_CP035288.1:1178957:1179667	EQW00_05845	SE	16734	2	5471	7160	4206	3921	1418	7038	869	2401	3498	9564	1	6565	871	26533	2	7009	18536	1	13025	1	5944	12233	4949	1381	1279	28404	20536	4704	0	2604	4607	5577	2889	4003	4524	4990	7853	4202	3624	2139	2173	2311	821	1179	1647
NZ_CP035288.1:1179667:1181364	EQW00_05850	SE	1010	0	248	280	232	25	43	448	73	803	329	489	0	381	62	3052	0	740	1741	0	1167	0	551	1381	2380	147	146	2724	1836	1934	0	179	258	424	209	327	354	339	374	226	229	149	119	163	230	41	110
NZ_CP035288.1:117973:118971	EQW00_00580	SE	0	0	0	0	0	0	0	0	0	0	0	0	0	0	0	0	0	0	0	0	0	0	0	0	0	0	0	0	0	61	0	0	0	0	0	0	0	0	0	0	0	0	6	0	0	6	4
NZ_CP035288.1:1181659:1184289	EQW00_05855	SE	804	0	168	195	215	239	38	67	7	224	314	491	0	342	34	1945	0	501	1175	0	933	0	347	932	1578	99	79	1855	1290	1243	0	107	164	246	140	152	228	210	342	217	161	20	30	28	10	8	43
NZ_CP035288.1:1184305:1185177	EQW00_05860	SE	9129	3	2686	3273	2752	1218	702	135	15	1329	4349	3721	0	2840	341	9364	1	2460	6406	1	4311	0	2012	4490	2768	472	430	9917	6990	3400	0	306	506	736	438	560	749	743	1018	599	583	51	70	22	35	134	135
NZ_CP035288.1:1185193:1185804	EQW00_05865	SE	84	0	10	26	17	24	7	543	107	1	12	15	0	20	1	222	0	53	95	0	85	0	43	119	590	7	3	157	105	1057	1	8	11	11	5	5	11	19	21	14	12	0	0	0	66	3	17
NZ_CP035288.1:1186648:1187673	EQW00_05875	SE	575	0	149	158	129	31	42	522	66	786	143	42	0	47	5	2918	0	818	1999	0	1369	1	589	1392	1077	173	142	3118	2263	726	0	79	124	143	103	86	132	98	192	126	100	178	192	608	1037	274	739
NZ_CP035288.1:1188193:1188663	EQW00_05885	SE	2592	1	660	1111	487	1309	201	32	6	23	877	2248	0	1541	176	4077	1	1129	2792	0	1950	0	834	1902	2501	208	167	3988	3091	996	0	484	647	714	210	356	570	909	1365	761	565	7	9	22	29	4	59
NZ_CP035288.1:1188664:1190034	EQW00_05890	SE	2209	0	681	754	557	369	135	203	45	503	467	1455	0	1168	138	5190	0	1379	3281	1	2554	0	987	2450	2560	250	235	5197	3684	1869	0	580	744	1089	381	476	634	1139	1612	1170	711	44	236	85	37	6	255
NZ_CP035288.1:1190034:1190954	EQW00_05895	SE	966	0	235	252	341	240	89	6	0	221	145	631	0	409	27	6863	0	1786	4638	0	3302	0	1471	3208	2827	330	292	7429	5125	2668	0	73	192	190	103	113	158	207	347	186	145	6	1	1	10	0	4
NZ_CP035288.1:119009:119698	EQW00_00585	SE	0	0	0	0	0	0	0	15	5	14	0	0	0	0	0	0	0	0	0	0	0	0	0	0	0	0	0	0	0	487	0	0	0	0	0	0	0	0	0	0	0	0	60	5	0	37	90
NZ_CP035288.1:1191307:1193244	EQW00_05900	SE	17073	3	4741	6412	4156	3811	1071	327	69	259	7489	12972	0	8308	919	9849	0	2706	6669	0	4986	1	2086	4804	2320	512	487	11051	7726	2764	0	1820	2936	4220	1276	1607	2135	2594	3792	2061	2587	38	103	90	137	18	22
NZ_CP035288.1:1193673:1195175	EQW00_05905	SE	5472	1	1376	1880	1386	1201	376	325	53	244	761	2652	0	1676	177	15016	1	3678	10210	0	7245	1	3171	7042	3213	764	633	16162	10995	2710	0	539	930	1204	304	432	591	773	1141	627	751	66	60	64	2	1	26
NZ_CP035288.1:1195383:1195910	EQW00_05910	SE	29	0	11	15	18	7	1	102	13	77	29	77	0	67	5	13	0	6	9	0	14	0	2	8	8	1	0	11	7	580	0	1	13	17	1	6	5	10	18	11	8	48	26	0	1	1	35
NZ_CP035288.1:1195938:1196138	EQW00_05915	SE	0	0	0	0	0	0	0	0	0	0	0	0	0	0	0	0	0	0	0	0	0	0	0	0	0	0	0	0	0	0	0	0	0	0	0	0	0	0	0	0	0	0	0	0	0	0	0
NZ_CP035288.1:1196190:1196546	EQW00_05920	SE	9833	10	1679	2314	1593	4228	250	19	0	1767	1956	1551	0	1234	83	8454	1	2198	5295	0	3850	1	1803	3880	2674	388	342	8894	5906	1522	0	603	969	1301	464	466	745	1267	2079	1201	1244	81	13	2	33	0	1
NZ_CP035288.1:1196964:1197575	EQW00_05925	SE	1753	1	447	702	380	28	93	6	3	7	360	2496	0	1410	147	7131	0	1882	5064	0	3315	0	1565	3652	3220	408	361	8133	5496	1364	0	139	259	328	213	254	357	410	538	380	264	2	27	2	3	0	30
NZ_CP035288.1:119740:121161	EQW00_00590	SE	0	0	0	0	0	0	0	0	0	0	0	0	0	0	0	0	0	0	0	0	0	0	0	0	0	0	0	0	0	0	0	0	0	0	0	0	0	0	0	0	0	0	0	0	0	0	0
NZ_CP035288.1:1197592:1198515	EQW00_05930	SE	76	0	23	24	32	55	7	8	3	57	29	61	0	37	8	116	0	20	44	0	48	0	19	45	290	7	4	94	54	375	0	12	28	35	17	20	30	30	57	30	21	1	3	6	9	4	10
NZ_CP035288.1:1198676:1199977	EQW00_05935	SE	110185	38	28591	37764	39929	41620	7857	8218	1195	18547	63673	64056	3	47918	3305	17103	2	4381	11741	2	8878	1	3890	8011	4809	862	756	18619	13021	3265	0	9651	16041	21098	9004	11930	16229	25255	37161	18405	15839	2161	1655	1269	2174	238	948
NZ_CP035288.1:1200264:1201526	EQW00_05940	SE	1525	0	292	349	423	281	61	729	70	490	351	626	0	399	29	943	0	207	557	0	495	0	206	443	925	41	36	1030	635	1065	0	117	161	181	118	129	175	212	325	218	207	8	56	54	34	1	124
NZ_CP035288.1:1201638:1202225	EQW00_05945	SE	1184	0	254	306	136	557	40	17	5	123	173	703	0	448	29	3839	0	1081	2621	0	1875	0	796	1924	2686	182	164	4072	2942	783	0	251	314	419	190	205	295	527	703	527	249	130	60	203	61	0	1
NZ_CP035288.1:1202395:1203741	EQW00_05950	SE	7903	3	2334	2756	2389	1212	489	2359	289	1139	3674	6597	1	4587	463	19568	1	5107	13741	1	9830	0	4351	9244	5219	990	912	20865	15252	3763	0	929	1453	2082	792	951	1286	1988	2999	1753	1260	413	468	393	384	134	224
NZ_CP035288.1:1203763:1204575	EQW00_05955	SE	3370	0	1166	1302	785	1248	111	621	92	1161	321	4948	0	3502	352	25574	1	6468	17430	0	12583	0	5787	11721	6984	1300	1229	27345	19145	4863	0	559	986	1494	709	1079	1014	1662	2720	1341	1012	116	145	133	114	20	27
NZ_CP035288.1:1204629:1205555	EQW00_05960	SE	50	0	25	11	8	15	1	609	66	609	16	22	0	5	2	57	0	8	14	0	14	0	7	14	257	4	3	23	19	3506	0	5	9	9	5	5	8	26	19	12	11	3	76	95	300	7	83
NZ_CP035288.1:1205589:1206269	EQW00_05965	SE	34177	10	8391	12492	6278	7370	1921	506	97	1057	8592	10828	0	7717	566	15652	2	4173	10229	2	7616	0	3502	7200	4418	856	809	16578	11617	2764	0	4063	5638	7183	3465	4127	5642	8473	11869	8034	5692	801	406	41	341	26	366
NZ_CP035288.1:1206259:1207233	EQW00_05970	SE	35135	5	8487	11890	10280	5328	2172	1270	243	3390	10045	9535	1	6527	566	20735	1	5434	14426	1	11174	0	4886	9625	2676	1033	998	22557	16606	4845	0	3733	5020	6537	3657	4468	5823	7947	13547	7063	5591	624	1135	129	171	90	309
NZ_CP035288.1:1207257:1208540	EQW00_05975	SE	2649	0	686	773	666	176	161	375	57	882	187	470	0	292	25	5471	0	1461	3394	0	2352	0	1120	2587	1385	256	214	5387	3618	3143	0	182	268	402	185	198	327	368	597	400	289	9	30	127	2	53	182
NZ_CP035288.1:1208889:1209956	EQW00_05980	SE	2	0	1	0	0	0	0	17	1	46	0	0	0	0	0	3	0	3	1	0	2	0	1	4	136	1	0	4	1	401	0	0	0	0	0	0	0	0	0	0	0	0	3	0	0	0	33
NZ_CP035288.1:1210123:1210683	EQW00_05985	SE	5157	1	1273	1784	1651	1187	272	260	55	702	2073	3450	1	2347	273	23767	1	6118	16005	0	11503	0	5268	11328	4899	1264	1060	24842	17145	4647	0	576	997	1425	691	928	1069	1096	1924	955	882	10	4	15	101	1	495
NZ_CP035288.1:1211026:1213656	EQW00_05990	SE	10479	1	3271	4178	2760	2688	801	143	42	1001	5334	5889	0	3959	427	6510	1	1676	4185	0	2848	0	1373	3190	1712	334	284	6996	4384	3638	0	1440	2745	3597	1572	1709	2451	2640	3849	2241	2524	109	139	180	148	49	131
NZ_CP035288.1:121247:122482	EQW00_00595	SE	0	0	0	0	0	0	0	0	0	0	0	0	0	0	0	0	0	0	0	0	0	0	0	0	0	0	0	0	0	0	0	0	0	0	0	0	0	0	0	0	0	0	0	0	0	0	0
NZ_CP035288.1:1213667:1214932	EQW00_05995	SE	5451	1	1669	2112	1234	1152	284	20	4	140	382	2601	0	2029	190	6259	0	1646	4082	0	2643	0	1247	3040	2086	297	304	6463	4164	1230	0	504	1096	1324	597	599	841	888	1228	659	940	20	23	23	6	12	29
NZ_CP035288.1:1215116:1215826	EQW00_06000	SE	198	0	59	63	108	9	35	0	1	79	0	193	2	151	7	7825	1	2018	4411	0	3353	1	1530	3516	2572	391	421	7332	4824	1248	1	50	90	83	36	54	55	103	145	103	65	2	1	0	3	0	1
NZ_CP035288.1:1215823:1216503	EQW00_06005	SE	738	0	101	169	252	91	10	284	42	188	2185	489	0	330	17	12154	3	3159	7356	0	6086	0	2816	5650	6511	659	553	12492	8530	2195	0	69	101	143	63	74	66	269	430	276	129	1	23	0	1	0	0
NZ_CP035288.1:1216567:1216746	EQW00_06010	SE	0	0	0	0	0	0	0	0	0	0	0	0	0	0	0	0	0	0	0	0	0	0	0	0	0	0	0	0	0	0	0	0	0	0	0	0	0	0	0	0	0	0	0	0	0	0	0
NZ_CP035288.1:1216911:1217396	EQW00_06015	SE	334	1	64	120	102	20	12	562	86	135	16	51	0	56	4	392	0	110	251	0	145	0	77	199	209	26	15	398	234	3279	0	45	107	105	62	61	66	421	541	353	94	10	30	0	23	0	129
NZ_CP035288.1:1217480:1217620	EQW00_06020	SE	0	0	0	0	0	0	0	0	0	0	0	0	0	0	0	0	0	0	0	0	0	0	0	0	0	0	0	0	0	0	0	0	0	0	0	0	0	0	0	0	0	0	0	0	0	0	0
NZ_CP035288.1:1218027:1218866	EQW00_06025	SE	1062	0	275	263	207	327	44	246	36	241	37	1400	0	752	61	7386	0	1949	4822	0	3278	1	1613	3679	2147	364	356	7721	5037	1907	0	140	212	297	144	138	148	181	242	136	190	4	26	42	1	1	9
NZ_CP035288.1:1218866:1219387	EQW00_06030	SE	2	0	2	0	0	1	0	26	2	4	0	0	0	0	0	1	0	0	0	0	0	0	0	0	39	0	0	0	0	20	0	0	0	0	0	1	0	1	2	0	0	0	0	3	0	0	0
NZ_CP035288.1:1219509:1219817	EQW00_06035	SE	0	0	0	0	0	0	0	0	0	0	0	0	0	0	0	0	0	0	0	0	0	0	0	0	0	0	0	0	0	0	0	0	0	0	0	0	0	0	0	0	0	0	0	0	0	0	0
NZ_CP035288.1:1219822:1220142	EQW00_06040	SE	0	0	0	0	0	0	0	0	0	0	0	0	0	0	0	0	0	0	0	0	0	0	0	0	0	0	0	0	0	0	0	0	0	0	0	0	0	0	0	0	0	0	0	0	0	0	0
NZ_CP035288.1:1220154:1220438	EQW00_06045	SE	0	0	0	0	0	0	0	0	0	0	0	0	0	0	0	0	0	0	0	0	0	0	0	0	0	0	0	0	0	0	0	0	0	0	0	0	0	0	0	0	0	0	0	0	0	0	0
NZ_CP035288.1:1220584:1221876	EQW00_06050	SE	804	0	245	260	345	39	41	913	109	231	145	148	0	44	6	264	0	52	162	0	60	0	39	119	60	12	7	245	153	1537	0	50	159	160	59	60	83	153	156	133	107	5	4	113	49	19	77
NZ_CP035288.1:1221888:1222343	EQW00_06055	SE	29703	5	9235	11959	8056	6030	1393	1814	286	9760	14502	12958	4	8846	722	11916	1	3050	7689	0	5356	0	2495	5685	3941	555	543	12312	8215	2259	0	4200	7504	9795	3851	4472	5576	9104	14061	8153	6692	242	406	614	237	53	394
NZ_CP035288.1:1222356:1222958	EQW00_06060	SE	78377	10	25171	35071	21600	33486	3556	3133	438	8691	45229	39076	5	31532	2651	25806	2	6374	17224	0	12712	0	5873	12175	4987	1327	1134	27417	18849	4560	0	14506	20591	28641	12730	16235	19923	32149	48868	25590	21941	2390	2958	2384	1130	347	819
NZ_CP035288.1:1222972:1223976	EQW00_06065	SE	13342	1	3690	4790	3647	6382	608	2108	286	1057	6743	6325	0	4457	350	10111	0	2502	6280	0	4992	0	2139	4698	2181	495	445	10295	6970	1818	0	1480	2601	3568	1469	1869	2722	3692	5467	2841	2729	166	364	350	115	49	196
NZ_CP035288.1:1223978:1225003	EQW00_06070	SE	32197	16	8704	11605	9330	6182	1946	1806	261	7354	12979	9537	2	7046	551	11191	1	2867	7497	0	5588	1	2515	5165	2612	567	522	11760	8438	2189	0	3100	4256	5865	2318	3042	3684	6266	9657	4980	4328	258	739	308	252	172	178
NZ_CP035288.1:1225024:1226163	EQW00_06075	SE	19955	1	5134	6529	4886	7166	880	1864	263	524	7079	11443	2	7935	560	15435	0	3995	10469	1	7957	0	3394	7243	2375	748	663	15846	11832	4909	0	1585	2548	3509	1322	1641	2422	4028	5555	3162	2739	207	231	319	58	12	76
NZ_CP035288.1:1226179:1226439	EQW00_06080	SE	0	0	0	0	0	0	0	0	0	0	0	0	0	0	0	0	0	0	0	0	0	0	0	0	0	0	0	0	0	0	0	0	0	0	0	0	0	0	0	0	0	0	0	0	0	0	0
NZ_CP035288.1:1226778:1229069	EQW00_06085	SE	414	0	74	79	75	28	11	62	10	316	311	164	0	116	7	1145	0	266	658	0	427	0	193	593	888	39	44	968	704	1694	0	22	70	57	36	58	57	67	74	57	54	9	56	54	18	4	54
NZ_CP035288.1:122751:123197	EQW00_00600	SE	0	0	0	0	0	0	0	0	0	0	0	0	0	0	0	0	0	0	0	0	0	0	0	0	0	0	0	0	0	0	0	0	0	0	0	0	0	0	0	0	0	0	0	0	0	0	0
NZ_CP035288.1:1229813:1232086	EQW00_06090	SE	6751	0	1973	2886	1355	756	196	302	25	474	1082	2848	0	2013	151	16302	0	4644	11972	0	8198	0	3765	7939	3735	889	874	17914	13544	3064	0	796	1020	1318	433	505	704	2713	4042	2153	1149	132	51	269	10	27	85
NZ_CP035288.1:1232105:1232623	EQW00_06095	SE	0	0	0	0	0	0	0	0	0	0	0	0	0	0	0	0	0	0	0	0	0	0	0	0	0	0	0	0	0	0	0	0	0	0	0	0	0	0	0	0	0	0	0	0	0	0	0
NZ_CP035288.1:1233144:1235333	EQW00_06105	SE	3055	0	753	928	897	306	118	374	86	263	942	1767	0	1159	101	4574	0	1124	2324	0	1933	0	786	2102	2312	245	184	4176	2721	950	0	342	556	613	282	340	459	1056	1547	931	509	17	12	41	18	11	60
NZ_CP035288.1:1235347:1235799	EQW00_06110	SE	0	0	0	0	0	0	0	0	0	0	0	0	0	0	0	0	0	0	0	0	0	0	0	0	0	0	0	0	0	0	0	0	0	0	0	0	0	0	0	0	0	0	0	0	0	0	0
NZ_CP035288.1:1235796:1236671	EQW00_06115	SE	9204	1	2425	3049	2593	1261	537	27	15	1749	2181	4823	1	3415	308	11877	0	2996	7665	1	5647	0	2581	5644	2907	586	560	12462	8732	2321	0	644	1009	1494	954	1318	1702	1731	3083	1615	1514	22	56	117	622	4	14
NZ_CP035288.1:1237043:1238317	EQW00_06120	SE	9825	0	2976	3715	2694	1945	490	10	16	718	2569	8986	1	6278	471	16932	0	4542	11658	0	9022	0	4053	8175	4130	902	826	19131	13144	3670	0	886	1369	1731	1122	1623	2012	2400	3575	2094	2093	80	34	39	33	13	11
NZ_CP035288.1:1238320:1240086	EQW00_06125	SE	7854	2	2388	2724	2414	1682	455	155	35	1941	3253	1771	0	1105	111	4699	0	1162	2962	0	2235	0	1007	2194	2686	218	183	4836	3182	2601	0	697	1245	1467	860	1156	1384	1667	2391	1411	1366	69	28	40	66	2	70
NZ_CP035288.1:1240642:1241418	EQW00_06135	SE	4543	0	1213	1483	814	2421	203	682	66	630	1769	3099	0	2228	130	15908	1	4065	10697	0	8264	0	3650	7679	4431	877	751	17259	11951	2925	0	612	850	1142	495	588	788	960	1581	716	675	233	368	350	181	4	410
NZ_CP035288.1:1241612:1242883	EQW00_06140	SE	1626	0	387	528	486	274	74	154	24	386	193	801	0	576	52	1275	0	320	804	0	553	0	284	605	544	68	55	1284	884	1272	0	171	350	427	175	195	264	461	708	387	272	24	97	94	16	3	109
NZ_CP035288.1:1242969:1243391	EQW00_06145	SE	0	0	0	0	0	0	0	0	0	0	0	0	0	0	0	0	0	0	0	0	0	0	0	0	0	0	0	0	0	0	0	0	0	0	0	0	0	0	0	0	0	0	0	0	0	0	0
NZ_CP035288.1:1243577:1243720	EQW00_06150	SE	0	0	0	0	0	0	0	0	0	0	0	0	0	0	0	0	0	0	0	0	0	0	0	0	0	0	0	0	0	0	0	0	0	0	0	0	0	0	0	0	0	0	0	0	0	0	0
NZ_CP035288.1:1243920:1244915	EQW00_06155	SE	273	0	71	102	70	96	21	1	8	306	401	67	0	63	4	754	0	191	320	0	354	0	112	315	1626	36	31	570	392	2472	0	23	27	56	24	32	36	65	84	68	37	11	0	104	12	19	12
NZ_CP035288.1:1245158:1246300	EQW00_06160	SE	73	0	17	18	16	16	2	34	8	12	12	25	0	14	2	156	0	29	61	0	73	0	26	50	418	4	3	117	72	283	0	3	7	7	7	10	8	18	26	31	14	1	0	4	4	4	1
NZ_CP035288.1:1246300:1247418	EQW00_06165	SE	11938	1	2916	4326	2290	2237	517	1605	236	998	601	3370	1	2405	179	13651	1	3533	8857	0	6993	1	3003	6485	3639	704	655	14434	10008	2748	0	927	1418	1781	1404	1830	2514	3338	6093	3402	1904	277	65	50	263	81	149
NZ_CP035288.1:124722:125153	EQW00_00620	SE	0	0	0	0	0	0	0	432	45	1200	0	1	0	0	0	0	0	0	0	0	0	0	0	0	0	0	0	0	0	450	0	0	0	0	0	0	0	2	0	0	0	1	14550	391	0	2164	2063
NZ_CP035288.1:1247581:1248249	EQW00_06170	SE	1746	1	520	568	406	27	97	85	4	182	164	1569	0	1044	98	3923	0	1083	2555	0	1747	0	769	1918	1238	193	189	4028	2619	702	0	262	497	577	292	316	424	500	731	522	422	40	43	59	11	5	10
NZ_CP035288.1:1248251:1250683	EQW00_06175	SE	1825	1	504	731	319	287	121	3	2	272	528	2106	0	1570	129	9159	0	2429	6086	0	4914	0	2279	4357	2324	510	429	10071	7041	2739	0	195	224	405	203	288	368	388	535	292	302	6	46	16	12	0	32
NZ_CP035288.1:1251012:1253642	EQW00_06180	SE	12209	0	3134	4187	2790	3061	865	838	126	842	3465	5499	0	3969	407	13077	0	3394	8412	0	6763	0	2878	6174	4015	658	598	13664	9302	3517	0	1185	1632	2272	1194	1497	1929	2422	3834	2160	1927	188	124	217	180	49	75
NZ_CP035288.1:1253706:1253966	EQW00_06185	SE	0	0	0	0	0	0	0	0	0	0	0	0	0	0	0	0	0	0	0	0	0	0	0	0	0	0	0	0	0	0	0	0	0	0	0	0	0	0	0	0	0	0	0	0	0	0	0
NZ_CP035288.1:1253968:1254396	EQW00_06190	SE	0	0	0	0	0	0	0	0	0	0	0	0	0	0	0	0	0	0	0	0	0	0	0	0	0	0	0	0	0	0	0	0	0	0	0	0	0	0	0	0	0	0	0	0	0	0	0
NZ_CP035288.1:1254411:1254719	EQW00_06195	SE	0	0	0	0	0	0	0	0	0	0	0	0	0	0	0	0	0	0	0	0	0	0	0	0	0	0	0	0	0	0	0	0	0	0	0	0	0	0	0	0	0	0	0	0	0	0	0
NZ_CP035288.1:1255148:1255783	EQW00_06200	SE	4063	1	1192	1357	785	62	231	101	28	2634	1011	3651	0	2638	215	13766	1	3685	9029	1	6903	0	2987	6488	4275	712	732	14440	10112	2603	0	374	780	953	571	798	917	1884	3085	1711	1112	77	8	8	130	7	26
NZ_CP035288.1:1255786:1256709	EQW00_06205	SE	20354	10	6432	8480	5111	7079	1018	1441	180	3096	7807	6858	0	5156	397	15222	1	4045	10436	1	7744	0	3471	7324	5431	832	672	16774	11176	2862	0	2313	3627	4655	2590	3161	4397	7274	11308	6679	4953	243	173	175	315	82	94
NZ_CP035288.1:1256727:1257995	EQW00_06210	SE	9101	0	2836	3969	2043	2115	469	1468	210	1011	3370	9516	0	6291	477	18092	1	4624	12316	0	9537	0	4185	8548	3402	951	828	19608	13671	3628	0	921	1456	2079	1017	1636	1685	2823	4369	2226	2084	111	210	23	161	9	197
NZ_CP035288.1:1257995:1258618	EQW00_06215	SE	24250	5	9116	10164	6751	7317	1187	1211	157	6466	7153	30001	3	22868	1874	26526	1	7006	18178	1	13995	0	6386	12475	6251	1413	1258	28917	20507	5298	0	3310	4514	5970	3371	4947	6256	8760	13987	7226	6264	305	570	144	224	17	845
NZ_CP035288.1:1258649:1259125	EQW00_06220	SE	37680	4	8503	11269	9142	6301	1806	2235	270	2771	11752	16238	2	13025	1089	22573	0	5925	15199	0	11467	0	5276	10459	4427	1185	1068	23920	16558	4559	0	4800	7399	8319	4450	6810	7975	7932	13797	8411	8116	1027	466	112	497	207	344
NZ_CP035288.1:1259423:1259905	EQW00_06225	SE	0	0	0	0	0	0	0	0	0	0	0	0	0	0	0	0	0	0	0	0	0	0	0	0	0	0	0	0	0	0	0	0	0	0	0	0	0	0	0	0	0	0	0	0	0	0	0
NZ_CP035288.1:126035:126361	EQW00_00625	SE	0	0	0	0	0	0	0	0	0	0	0	0	0	0	0	0	0	0	0	0	0	0	0	0	0	0	0	0	0	0	0	0	0	0	0	0	0	0	0	0	0	0	0	0	0	0	0
NZ_CP035288.1:1260425:1261156	EQW00_06230	SE	480	0	167	239	123	81	14	106	30	75	0	542	0	341	21	5278	0	1382	3427	1	2368	0	1057	2691	1876	295	266	5568	3721	1131	0	14	29	57	52	83	91	61	134	89	123	3	0	38	2	3	2
NZ_CP035288.1:1261146:1262150	EQW00_06235	SE	3732	0	873	1284	1018	1495	156	942	112	1368	1351	1758	0	1461	101	4860	0	1382	3130	0	2568	0	1108	2340	2273	254	241	5328	3632	998	0	142	206	267	233	384	497	527	853	397	531	9	10	18	35	4	8
NZ_CP035288.1:1262151:1262591	EQW00_06240	SE	0	0	0	0	0	0	0	0	0	0	0	0	0	0	0	0	0	0	0	0	0	0	0	0	0	0	0	0	0	0	0	0	0	0	0	0	0	0	0	0	0	0	0	0	0	0	0
NZ_CP035288.1:1262605:1263963	EQW00_06245	SE	5982	0	1704	1998	1724	767	449	235	40	381	1853	1939	0	1234	123	5125	1	1341	3213	0	2205	0	1056	2518	1699	252	254	5285	3251	1406	0	313	463	640	589	695	993	900	1575	953	1080	10	25	215	163	3	37
NZ_CP035288.1:126377:127051	EQW00_00630	SE	0	0	0	0	0	0	0	0	0	0	0	0	0	0	0	0	0	0	0	0	0	0	0	0	0	0	0	0	0	0	0	0	0	0	0	0	0	0	0	0	0	0	0	0	0	0	0
NZ_CP035288.1:1263966:1264718	EQW00_06250	SE	42186	37	14767	18321	11323	13510	2869	2346	320	1086	15816	16966	2	13329	1363	11586	1	3106	7347	0	5811	1	2559	5625	3511	639	575	12088	8229	3380	1	2484	3895	5381	4382	5293	6537	6446	8734	5031	7002	176	399	670	875	296	298
NZ_CP035288.1:1264730:1265974	EQW00_06255	SE	34394	1	9347	12119	10365	11355	2364	1574	281	5508	31772	7921	1	6425	558	17582	1	4486	11052	0	8397	2	3986	8344	4974	813	825	18170	11499	3134	0	1716	2882	3554	3110	4232	5485	3651	5616	3211	5637	86	25	83	83	41	371
NZ_CP035288.1:1266173:1266859	EQW00_06260	SE	37169	3	9918	14048	7968	3153	2116	2938	384	2003	13155	23938	4	17109	1516	26194	2	6824	17540	1	14201	0	6324	12610	10982	1334	1345	28129	19600	5359	0	3082	4426	6239	3492	4405	5821	6693	11937	6469	6512	366	859	151	77	24	466
NZ_CP035288.1:1266879:1267406	EQW00_06265	SE	18906	2	6697	9380	7193	4071	1611	556	93	129	7274	4245	3	3004	288	8231	0	2190	5360	1	3599	0	1628	3959	2802	389	390	8561	5454	2345	0	2088	3853	5648	2538	3001	3924	4503	6635	4634	4246	118	480	532	231	27	159
NZ_CP035288.1:1267407:1268507	EQW00_06270	SE	5110	0	1767	2054	1789	1031	389	323	41	257	1864	3394	1	2044	141	8428	0	2235	5459	0	3904	0	1790	4143	2947	461	432	8685	5621	1902	0	603	1036	1356	690	1053	1098	1309	2237	1374	1256	37	55	19	16	11	15
NZ_CP035288.1:1268523:1269332	EQW00_06275	SE	8161	1	2519	3047	2191	1019	426	5	11	1606	2012	4409	0	3415	294	4452	0	1151	2684	0	2025	0	988	2144	3130	239	220	4588	2869	1394	0	1182	1806	2603	1371	1697	2151	2699	3823	2207	2350	18	149	26	224	24	11
NZ_CP035288.1:1269332:1269625	EQW00_06280	SE	0	0	0	0	0	0	0	0	0	0	0	0	0	0	0	0	0	0	0	0	0	0	0	0	0	0	0	0	0	0	0	0	0	0	0	0	0	0	0	0	0	0	0	0	0	0	0
NZ_CP035288.1:1269622:1270197	EQW00_06285	SE	8071	2	2482	3253	1714	1195	409	140	35	149	16755	8679	1	5953	464	15195	1	4122	9893	0	7925	2	3384	7615	5634	803	782	16486	11337	2850	0	1119	1527	2269	1206	1668	2247	2097	3346	2071	2051	120	19	41	31	2	133
NZ_CP035288.1:1270184:1270768	EQW00_06290	SE	4370	0	903	1287	1276	1843	271	160	20	543	673	853	0	595	42	1918	0	468	812	0	812	0	322	905	1950	78	74	1611	1017	298	0	403	458	767	320	384	536	575	945	761	618	74	35	30	70	0	70
NZ_CP035288.1:1270769:1271122	EQW00_06295	SE	0	0	0	0	0	0	0	0	0	0	0	0	0	0	0	0	0	0	0	0	0	0	0	0	0	0	0	0	0	0	0	0	0	0	0	0	0	0	0	0	0	0	0	0	0	0	0
NZ_CP035288.1:1271125:1271844	EQW00_06300	SE	151	0	8	33	43	2	77	0	0	64	3	88	0	58	1	1305	0	346	880	0	629	0	287	644	797	82	67	1404	908	257	0	17	34	21	23	28	40	62	48	40	29	1	0	1	1	0	0
NZ_CP035288.1:1271903:1272577	EQW00_06305	SE	198	0	92	120	32	2	19	111	15	96	1	133	0	53	5	6500	0	1491	3546	0	3092	0	1352	3062	3548	336	261	6461	3850	2650	0	37	59	103	22	33	44	102	210	89	80	3	0	0	120	0	1
NZ_CP035288.1:1272657:1273118	EQW00_06310	SE	203	1	50	53	57	47	12	170	24	228	51	62	0	41	2	463	0	134	200	0	173	0	72	236	1256	28	21	408	310	1613	0	24	87	86	28	35	49	71	80	82	60	1	2	2	0	62	133
NZ_CP035288.1:1273122:1275338	EQW00_06315	SE	72	0	17	14	16	2	2	0	0	14	0	65	0	53	8	6352	0	1714	3724	0	2932	0	1286	3102	3395	340	295	6359	4129	2123	0	7	21	20	9	14	15	9	15	5	21	0	0	13	0	0	0
NZ_CP035288.1:127471:128244	EQW00_00635	SE	4	0	3	3	2	0	0	0	1	0	1	3	0	1	0	52	0	13	22	0	37	0	11	28	189	4	2	52	33	880	0	1	2	4	1	1	2	1	2	4	3	0	1	0	0	0	0
NZ_CP035288.1:1275383:1276357	EQW00_06320	SE	5252	0	1589	1812	1256	144	190	5	3	1211	1500	2473	0	1946	121	5501	1	1444	3613	0	2855	0	1184	2633	2450	278	275	5849	3981	1219	0	1251	1968	2615	898	1111	1526	2680	3977	2241	1888	223	106	8	60	3	55
NZ_CP035288.1:1276475:1276726	EQW00_06325	SE	0	0	0	0	0	0	0	0	0	0	0	0	0	0	0	0	0	0	0	0	0	0	0	0	0	0	0	0	0	0	0	0	0	0	0	0	0	0	0	0	0	0	0	0	0	0	0
NZ_CP035288.1:1277019:1278842	EQW00_06330	SE	8233	1	2175	2525	2255	1845	313	291	47	783	3401	3820	1	2449	211	13742	1	3676	9357	1	6756	0	3090	6705	3322	717	683	15028	10377	2694	0	807	1159	1661	1001	1350	1847	1874	2850	1701	1688	86	91	55	181	13	48
NZ_CP035288.1:1278961:1280085	EQW00_06335	SE	0	0	0	0	0	0	0	3	0	0	0	0	0	0	0	0	0	1	1	0	0	0	0	0	25	0	0	0	0	1168	0	0	0	0	0	0	0	0	0	0	0	0	16	9	2	0	0
NZ_CP035288.1:1280185:1281162	EQW00_06340	SE	5766	11	1676	2274	1570	1621	302	678	113	2972	2048	3871	0	3043	337	6700	0	1705	4202	0	3168	0	1433	3134	1382	350	327	7048	4436	1113	0	542	744	1186	588	792	969	838	1329	689	1130	133	233	165	279	0	29
NZ_CP035288.1:1281191:1281823	EQW00_06345	SE	38801	22	11347	14689	10780	7750	2429	7637	920	2642	10441	34602	4	22855	2497	14690	3	3688	9714	1	7550	1	3387	6888	3127	727	685	15798	10903	2515	0	2666	3445	4729	4406	6080	7246	3822	6331	3440	6313	1491	701	438	676	194	872
NZ_CP035288.1:1281879:1283708	EQW00_06350	SE	64721	30	22865	28366	33165	33953	10428	21842	3304	18927	55949	51466	5	33151	4104	19708	3	5000	12810	1	8836	1	3699	9517	2556	1045	905	20400	13378	3821	0	7029	11790	13741	9893	11721	15221	12656	16572	11134	13635	4661	4478	2343	5258	931	2611
NZ_CP035288.1:1283853:1284974	EQW00_06355	SE	7227	0	1887	2518	2183	867	588	945	142	1904	4219	2395	0	1815	201	2833	0	719	1683	0	1390	0	571	1307	2558	128	128	2858	1772	1555	0	534	787	1089	696	780	1160	1248	1809	1138	1222	126	444	16	310	35	26
NZ_CP035288.1:1284978:1285916	EQW00_06360	SE	6864	7	1241	1896	1738	1077	401	742	95	2962	2578	2697	0	2176	223	7943	0	1910	4728	0	3869	0	1589	3724	3238	359	358	7775	5320	3166	0	603	667	884	575	828	1076	1206	2052	1271	1337	33	119	14	56	3	42
NZ_CP035288.1:128505:128900	EQW00_00645	SE	0	0	0	0	0	0	0	0	0	0	0	0	0	0	0	0	0	0	0	0	0	0	0	0	0	0	0	0	0	0	0	0	0	0	0	0	0	0	0	0	0	0	0	0	0	0	0
NZ_CP035288.1:1285918:1286670	EQW00_06365	SE	2200	1	650	816	610	120	125	150	24	168	7	1730	0	1140	117	9953	1	2597	6316	1	4919	0	2212	4554	2553	497	439	10381	6796	1778	0	253	351	511	317	333	467	889	1647	829	448	7	63	4	53	2	7
NZ_CP035288.1:1286676:1288022	EQW00_06370	SE	6351	0	1602	1925	1386	2097	266	233	39	562	2539	4565	0	3144	243	16960	1	4453	11712	1	9433	0	4197	8014	2914	877	816	18935	13292	3687	0	534	809	1010	575	712	1041	1345	2312	1279	1091	17	19	83	12	6	101
NZ_CP035288.1:1288148:1288324	EQW00_06375	SE	0	0	0	0	0	0	0	0	0	0	0	0	0	0	0	0	0	0	0	0	0	0	0	0	0	0	0	0	0	0	0	0	0	0	0	0	0	0	0	0	0	0	0	0	0	0	0
NZ_CP035288.1:128913:129050	EQW00_00650	SE	0	0	0	0	0	0	0	0	0	0	0	0	0	0	0	0	0	0	0	0	0	0	0	0	0	0	0	0	0	0	0	0	0	0	0	0	0	0	0	0	0	0	0	0	0	0	0
NZ_CP035288.1:1289170:1289880	EQW00_06380	SE	5003	0	1256	1697	1342	444	288	217	31	944	707	3237	0	1816	178	3119	0	883	1962	0	1248	1	636	1471	1052	159	166	3050	2036	573	0	401	876	1199	579	662	961	475	581	403	773	64	110	18	217	2	21
NZ_CP035288.1:1289895:1290884	EQW00_06385	SE	45698	8	14559	18810	14008	14390	3649	3742	515	1873	11799	30398	3	18511	1993	14289	0	3641	9187	0	7028	1	3232	6725	2154	748	632	15283	10158	2662	0	5774	9750	12234	7183	8439	11816	6736	10280	5910	8530	774	1624	1097	546	534	1492
NZ_CP035288.1:1290900:1291583	EQW00_06390	SE	11695	0	4137	5249	4149	4988	1257	1017	138	2017	8580	5325	0	4172	430	9182	1	2397	6101	0	4322	0	2050	4422	2556	450	460	9572	6401	1791	0	1624	2697	3255	1856	2343	3331	2184	2975	1541	2159	294	1189	481	235	56	414
NZ_CP035288.1:1291869:1292816	EQW00_06395	SE	38342	3	11358	14868	10218	8007	2384	2260	311	6694	16162	18199	2	12932	1359	18930	1	4981	12812	0	10092	1	4284	9091	5105	980	927	20661	14385	4017	0	5244	7846	11184	4376	5584	6929	6529	10398	5649	6412	273	896	553	910	79	650
NZ_CP035288.1:129211:130116	EQW00_00655	SE	0	0	0	0	0	0	0	0	0	15	1	0	0	0	1	17	0	3	6	0	8	0	3	10	216	3	0	14	8	44	0	0	0	0	0	0	0	0	0	0	0	0	0	0	0	0	0
NZ_CP035288.1:1292817:1293284	EQW00_06400	SE	27456	4	6920	8240	5983	3061	1554	334	57	2561	9717	17418	0	11422	1239	25981	1	6867	17583	0	13808	1	6239	12309	8789	1365	1201	28674	19988	5149	0	4745	7763	10519	5334	6963	8093	7253	11171	5691	6479	433	843	861	93	100	95
NZ_CP035288.1:1293286:1293642	EQW00_06405	SE	0	0	0	0	0	0	0	0	0	0	0	0	0	0	0	0	0	0	0	0	0	0	0	0	0	0	0	0	0	0	0	0	0	0	0	0	0	0	0	0	0	0	0	0	0	0	0
NZ_CP035288.1:1293642:1294046	EQW00_06410	SE	0	0	0	0	0	0	0	0	0	0	0	0	0	0	0	0	0	0	0	0	0	0	0	0	0	0	0	0	0	0	0	0	0	0	0	0	0	0	0	0	0	0	0	0	0	0	0
NZ_CP035288.1:1294046:1294945	EQW00_06415	SE	15786	3	4117	5552	3972	4872	1171	2144	267	2089	6321	6754	1	4808	484	13535	0	3499	8994	0	7143	1	3070	6357	5274	674	645	14583	10042	4279	0	2166	3460	4801	2471	3221	3902	3999	5924	3020	3238	328	535	234	891	75	512
NZ_CP035288.1:1294971:1295732	EQW00_06420	SE	18672	4	5452	6742	5137	4076	1360	1906	245	2234	5513	3325	0	2508	256	4869	0	1260	3257	0	2197	0	1068	2379	1252	250	217	5179	3445	2965	0	2038	3578	4722	2414	2729	3623	3254	4811	2738	3026	287	272	427	489	59	276
NZ_CP035288.1:1295862:1297253	EQW00_06425	SE	26978	5	6202	8196	7865	3885	1468	1861	291	8958	16709	5454	0	4375	298	19589	0	4949	12827	0	10108	1	4420	9152	3885	971	851	20416	13965	4199	0	3495	4569	6130	1504	1701	2639	2974	4637	2671	3958	388	104	56	46	1	56
NZ_CP035288.1:1297589:1298212	EQW00_06430	SE	1285	0	305	408	246	2	86	97	6	747	198	1311	0	928	70	1846	0	485	1066	0	836	0	392	863	1983	80	75	1894	1249	724	0	168	251	357	131	190	204	359	607	385	254	2	11	42	20	14	49
NZ_CP035288.1:1298224:1299042	EQW00_06435	SE	2934	1	838	952	407	537	225	41	6	1031	320	2745	1	1834	161	11746	0	3006	7588	0	6183	0	2721	5583	2102	616	584	12647	8687	3862	0	458	636	936	385	509	644	1144	1741	1118	589	15	126	15	233	2	114
NZ_CP035288.1:1299216:1301012	EQW00_06440	SE	2228	0	607	808	672	411	169	250	54	522	654	1768	0	1294	131	3384	0	878	1928	0	1695	0	654	1592	2513	151	131	3093	2203	1521	0	382	430	694	299	432	551	921	1552	979	530	18	29	162	120	41	108
NZ_CP035288.1:130091:131212	EQW00_00660	SE	32	0	11	6	0	0	0	0	0	14	0	8	0	9	0	1680	0	384	778	0	684	0	319	867	1632	86	65	1402	763	31	0	2	1	3	7	6	10	2	5	11	7	2	0	0	0	0	0
NZ_CP035288.1:1301283:1302389	EQW00_06445	SE	69995	17	21029	30086	27961	32399	5436	15337	2097	22765	41773	21796	2	16462	1251	15894	1	3959	10307	0	7485	1	3535	7475	3110	815	749	16694	11286	3079	0	7341	10992	13699	7821	9174	12453	24886	35529	21728	14587	2811	1062	1654	455	801	1267
NZ_CP035288.1:1302544:1303233	EQW00_06450	SE	4823	1	1434	1988	977	1637	227	323	47	326	2286	3119	0	2633	248	6643	0	1636	4103	0	3256	0	1481	3114	3351	361	321	6911	4542	2517	0	496	595	884	481	688	806	1740	2707	1637	1133	16	6	67	9	12	19
NZ_CP035288.1:1303223:1304323	EQW00_06455	SE	29586	5	8396	11929	7830	2755	1742	1293	172	6769	8701	10645	1	7683	659	19039	2	5165	12691	0	9547	0	4167	9235	5780	1025	1029	20179	13977	3822	0	3431	4357	6297	5221	6685	8319	7999	12309	7508	7297	169	453	113	81	40	38
NZ_CP035288.1:1304358:1305704	EQW00_06460	SE	2810	1	838	1108	577	289	134	76	17	812	55	3303	0	2340	192	3771	0	933	2378	0	1659	0	766	1797	2527	188	189	3845	2480	1513	0	333	597	768	542	664	830	818	1153	700	790	150	52	29	161	13	5
NZ_CP035288.1:1305714:1306604	EQW00_06465	SE	19555	5	5457	7426	7211	4441	1411	1443	181	1009	3993	6284	0	4721	411	5671	0	1389	3252	0	2429	0	1128	2665	2030	261	233	5393	3459	1036	0	1842	2690	3558	1946	2408	3050	2829	4650	2951	3476	176	67	59	131	61	142
NZ_CP035288.1:1306822:1307604	EQW00_06470	SE	1483	0	325	409	377	101	28	488	59	109	390	709	0	507	38	2917	0	771	1843	0	1433	0	625	1392	2545	138	143	2983	2040	1490	0	142	208	266	60	79	107	258	359	222	207	88	63	5	11	31	27
NZ_CP035288.1:1307638:1308486	EQW00_06475	SE	3358	0	768	1097	781	1416	150	1009	137	1076	1655	903	0	576	35	5414	0	1418	3433	0	2569	0	1129	2624	2627	280	241	5778	3686	1476	0	292	448	643	213	209	323	479	762	465	487	49	50	2	34	0	148
NZ_CP035288.1:1308489:1308908	EQW00_06480	SE	0	0	0	0	0	0	0	0	0	0	0	0	0	0	0	0	0	0	0	0	0	0	0	0	0	0	0	0	0	0	0	0	0	0	0	0	0	0	0	0	0	0	0	0	0	0	0
NZ_CP035288.1:1309321:1309920	EQW00_06485	SE	12814	2	3321	4231	2914	1546	713	5147	599	3891	2581	11142	1	8749	727	7105	0	1739	4540	1	2996	1	1469	3371	2329	339	304	7246	4512	1208	0	1522	2948	3305	2562	3288	4169	5852	8179	4445	3558	2440	1530	827	1243	287	585
NZ_CP035288.1:1310321:1312411	EQW00_06495	SE	8124	1	2632	3437	1760	1686	613	668	111	1046	1553	6958	1	4592	420	12216	0	3210	7959	0	5528	0	2666	5890	2798	618	540	12823	8178	2118	0	1070	1407	2103	1024	1313	1799	1700	2704	1373	1580	141	164	189	102	97	160
NZ_CP035288.1:13108:14091	EQW00_00045	SE	578	1	162	123	82	155	22	1	0	542	0	213	1	139	10	16069	1	4516	10453	0	7589	1	3620	7670	3935	856	944	16864	11421	4277	0	104	93	82	47	55	78	121	194	143	133	8	282	101	1	1	178
NZ_CP035288.1:131178:131789	EQW00_00665	SE	107	0	82	24	8	157	2	0	0	88	142	112	0	84	2	5684	0	1339	3147	0	2895	0	1368	2908	4899	287	297	5621	3527	1596	0	18	36	39	23	13	38	42	59	62	25	46	0	0	0	0	23
NZ_CP035288.1:1312516:1312665	EQW00_06500	SE	0	0	0	0	0	0	0	0	0	0	0	0	0	0	0	0	0	0	0	0	0	0	0	0	0	0	0	0	0	0	0	0	0	0	0	0	0	0	0	0	0	0	0	0	0	0	0
NZ_CP035288.1:1312848:1313399	EQW00_06505	SE	1704	0	471	547	486	281	126	242	21	121	970	835	0	511	29	2883	0	813	1915	0	1370	0	597	1430	3250	159	175	3052	2066	507	0	122	285	339	80	137	221	148	250	159	233	0	13	71	2	9	4
NZ_CP035288.1:1313400:1314860	EQW00_06510	SE	1511	1	372	486	286	265	94	21	4	548	104	3252	1	2058	181	7770	0	2057	4917	0	4042	0	1584	3816	2525	409	364	8028	5377	1552	0	274	408	507	202	223	295	347	553	327	314	5	26	16	11	11	37
NZ_CP035288.1:1314844:1315044	EQW00_06515	SE	0	0	0	0	0	0	0	0	0	0	0	0	0	0	0	0	0	0	0	0	0	0	0	0	0	0	0	0	0	0	0	0	0	0	0	0	0	0	0	0	0	0	0	0	0	0	0
NZ_CP035288.1:1315044:1316030	EQW00_06520	SE	17388	3	6268	8360	5168	5607	1300	761	85	328	9452	9693	0	6997	719	10284	0	2640	6693	1	5610	0	2371	4885	2508	530	529	11221	7538	1958	0	2469	3917	5456	2480	3157	4078	4508	6453	3272	3428	363	268	189	201	157	312
NZ_CP035288.1:1316030:1316356	EQW00_06525	SE	0	0	0	0	0	0	0	0	0	0	0	0	0	0	0	0	0	0	0	0	0	0	0	0	0	0	0	0	0	0	0	0	0	0	0	0	0	0	0	0	0	0	0	0	0	0	0
NZ_CP035288.1:1316356:1316979	EQW00_06530	SE	40	0	4	11	4	8	2	1	0	3	15	18	0	13	0	27	0	6	16	0	16	0	2	5	16	0	0	21	12	5	0	3	3	10	3	5	5	6	10	11	4	0	1	0	1	0	0
NZ_CP035288.1:1317036:1318010	EQW00_06535	SE	1057	0	226	310	89	13	13	0	0	160	240	209	0	169	22	14797	0	4140	9553	1	7976	0	3582	7418	4898	856	806	16199	10740	3362	0	55	104	125	59	101	137	213	213	106	166	3	0	0	1	4	4
NZ_CP035288.1:1317982:1319049	EQW00_06540	SE	34	0	5	10	14	0	0	1	0	7	54	29	0	15	1	4371	0	1095	2483	0	2114	0	929	2077	2718	205	243	4295	2603	1031	0	4	16	18	13	3	14	15	18	6	22	12	0	19	1	0	0
NZ_CP035288.1:131870:132535	EQW00_00670	SE	0	0	0	0	0	0	0	0	0	0	0	0	0	0	0	0	0	0	0	0	0	0	0	0	3	0	0	0	0	0	0	0	0	0	0	0	0	0	0	0	1	0	1	0	0	0	0
NZ_CP035288.1:1319067:1319384	EQW00_06545	SE	0	0	0	0	0	0	0	0	0	0	0	0	0	0	0	0	0	0	0	0	0	0	0	0	0	0	0	0	0	0	0	0	0	0	0	0	0	0	0	0	0	0	0	0	0	0	0
NZ_CP035288.1:1319374:1319811	EQW00_06550	SE	43	0	5	26	5	0	0	92	6	11	0	21	0	20	2	3653	0	880	1952	0	1690	0	705	1712	2617	180	153	3431	2168	663	0	5	7	20	5	14	3	7	14	6	5	2	2	4	13	0	1
NZ_CP035288.1:1319798:1320091	EQW00_06555	SE	0	0	0	0	0	0	0	0	0	0	0	0	0	0	0	0	0	0	0	0	0	0	0	0	0	0	0	0	0	0	0	0	0	0	0	0	0	0	0	0	0	0	0	0	0	0	0
NZ_CP035288.1:1320015:1320506	EQW00_06560	SE	0	0	0	0	0	0	0	0	0	0	0	0	0	0	0	0	0	0	0	0	0	0	0	0	0	0	0	0	0	0	0	0	0	0	0	0	0	0	0	0	0	0	0	0	0	0	0
NZ_CP035288.1:1320671:1321183	EQW00_06570	SE	215	0	60	53	81	88	17	167	27	31	34	366	1	268	9	1416	0	377	756	0	674	0	262	676	1602	62	68	1341	835	250	0	56	88	142	66	96	126	41	69	27	58	7	0	32	0	2	23
NZ_CP035288.1:1321401:1322492	EQW00_06575	SE	182	0	27	34	33	15	8	488	62	68	28	84	0	40	5	143	0	46	82	0	82	0	25	65	839	4	5	116	97	1940	0	15	27	22	21	25	32	9	21	21	18	9	2	0	88	53	152
NZ_CP035288.1:1322512:1323858	EQW00_06580	SE	3129	0	810	1185	598	873	188	186	31	251	763	3936	0	2567	263	5748	0	1507	3710	0	2604	1	1235	2696	1642	300	264	5912	3854	1270	0	308	593	770	516	645	856	463	677	337	684	10	26	14	136	14	21
NZ_CP035288.1:1323851:1325359	EQW00_06585	SE	9253	6	2658	3443	2535	1814	667	489	68	1186	3980	7862	4	6410	644	9257	0	2358	5947	0	4433	0	2049	4405	1975	470	411	9840	6392	1903	0	980	1600	2048	1401	1786	2183	1149	2082	1126	1865	39	169	154	88	12	157
NZ_CP035288.1:132523:133614	EQW00_00675	SE	159	0	51	84	57	0	2	0	0	1	0	149	0	91	5	9069	0	2458	5348	0	4582	0	2066	4774	3384	478	515	8784	6009	2	0	18	40	47	12	29	45	53	52	32	37	0	6	0	0	0	3
NZ_CP035288.1:1326208:1326594	EQW00_06595	SE	0	0	0	0	0	0	0	0	0	0	0	0	0	0	0	0	0	0	0	0	0	0	0	0	0	0	0	0	0	0	0	0	0	0	0	0	0	0	0	0	0	0	0	0	0	0	0
NZ_CP035288.1:1326754:1327584	EQW00_06600	SE	8883	0	2492	2839	2420	1061	485	1008	132	409	4567	3429	0	2460	196	5065	1	1216	2785	1	2272	1	1032	2324	1770	247	213	4706	3102	3257	0	765	1211	1435	691	994	1165	1395	2045	1470	1370	333	192	36	177	26	192
NZ_CP035288.1:1327625:1327843	EQW00_06605	SE	0	0	0	0	0	0	0	0	0	0	0	0	0	0	0	0	0	0	0	0	0	0	0	0	0	0	0	0	0	0	0	0	0	0	0	0	0	0	0	0	0	0	0	0	0	0	0
NZ_CP035288.1:1327857:1328435	EQW00_06610	SE	5632	4	1629	1812	1247	1427	296	624	78	2617	645	3985	0	3243	289	8681	0	2393	5175	2	4048	0	1673	4025	4254	429	467	8235	5945	1431	0	1764	2124	2555	1138	1508	1775	2526	3434	2294	1801	631	365	421	183	304	449
NZ_CP035288.1:1328538:1329599	EQW00_06615	SE	6840	1	2140	2858	2295	602	446	11	0	449	2124	2527	0	1616	168	6299	0	1747	4189	0	2843	0	1237	3160	1849	309	283	6578	4352	1213	0	747	1088	1505	873	1040	1426	2225	3079	1782	1057	78	242	19	24	29	49
NZ_CP035288.1:1329626:1330183	EQW00_06620	SE	39121	12	12423	16568	17911	11095	3867	8206	1150	9345	16610	5608	2	4460	448	13041	1	3603	9291	2	6131	2	3093	6497	3074	715	687	14316	9992	3045	0	5857	11382	13359	7368	8886	12869	13159	18811	10516	7599	2094	2353	1915	7115	835	2486
NZ_CP035288.1:1330333:1331358	EQW00_06625	SE	29	0	9	10	8	0	3	17	7	42	142	21	0	13	1	1147	0	312	736	0	507	0	236	551	818	67	70	1213	745	198	0	4	14	15	9	10	24	28	53	30	4	0	2	0	0	0	0
NZ_CP035288.1:1331376:1332569	EQW00_06630	SE	198	0	103	54	13	1	22	59	8	50	1	162	0	124	10	5904	0	1580	3663	0	2623	0	1275	2804	2482	308	332	6171	3839	970	0	28	52	58	34	73	77	134	267	106	29	1	2	2	0	2	4
NZ_CP035288.1:1332579:1333316	EQW00_06635	SE	217	0	63	100	34	35	19	22	3	27	265	194	0	159	16	4513	0	1215	2664	0	2121	0	874	2143	2627	234	228	4364	2886	1275	0	34	46	78	50	73	85	154	214	154	42	0	27	2	2	0	2
NZ_CP035288.1:1333316:1334446	EQW00_06640	SE	36	0	5	7	10	5	1	0	0	9	10	6	0	6	0	145	0	28	59	0	63	0	17	57	932	7	6	131	64	1850	0	3	4	11	7	5	6	7	20	13	6	0	10	4	0	1	1
NZ_CP035288.1:1334704:1335171	EQW00_06645	SE	0	0	0	0	0	0	0	0	0	0	0	0	0	0	0	0	0	0	0	0	0	0	0	0	0	0	0	0	0	0	0	0	0	0	0	0	0	0	0	0	0	0	0	0	0	0	0
NZ_CP035288.1:1335171:1336529	EQW00_06650	SE	3515	1	834	1014	746	1204	159	127	21	761	1231	2138	0	1530	104	2523	0	661	1538	0	1181	0	531	1140	1536	123	109	2491	1749	570	0	292	418	635	350	408	570	749	1207	689	469	16	30	25	19	4	15
NZ_CP035288.1:1336541:1336903	EQW00_06655	SE	0	0	0	0	0	0	0	0	0	0	0	0	0	0	0	0	0	0	0	0	0	0	0	0	0	0	0	0	0	0	0	0	0	0	0	0	0	0	0	0	0	0	0	0	0	0	0
NZ_CP035288.1:1336979:1337368	EQW00_06660	SE	4829	0	1267	1732	1067	630	341	452	72	1473	767	5022	3	3445	272	6688	0	1686	3606	0	3168	0	1238	3229	3371	319	249	6601	4136	1067	0	894	1065	1702	834	1039	1340	1660	2867	1758	1320	20	92	13	27	22	25
NZ_CP035288.1:1337383:1338720	EQW00_06665	SE	2032	0	554	698	570	602	131	245	21	344	1704	657	0	521	65	674	0	157	332	0	316	0	114	325	1202	24	28	500	398	338	0	375	429	667	306	362	481	541	930	537	479	55	53	70	6	17	22
NZ_CP035288.1:1338713:1338943	EQW00_06670	SE	0	0	0	0	0	0	0	0	0	0	0	0	0	0	0	0	0	0	0	0	0	0	0	0	0	0	0	0	0	0	0	0	0	0	0	0	0	0	0	0	0	0	0	0	0	0	0
NZ_CP035288.1:1338921:1339802	EQW00_06675	SE	232	0	48	61	80	55	22	21	2	150	45	109	1	66	2	322	0	52	145	0	137	0	64	126	556	17	12	265	155	1515	0	32	42	59	31	29	37	59	77	53	45	1	17	1	7	7	86
NZ_CP035288.1:1340117:1340569	EQW00_06680	SE	38817	10	11701	15206	9384	5025	2699	2009	248	3249	11348	22428	2	15807	1962	27189	2	6705	17556	1	13133	0	5999	12752	8007	1477	1243	28825	18995	4531	0	8490	13827	16255	6801	8978	11641	11534	18069	10124	9277	1297	1682	957	542	31	693
NZ_CP035288.1:1340585:1342261	EQW00_06685	SE	7123	1	2054	2523	1779	1168	513	1392	231	1321	1523	4209	1	3211	399	10341	1	2634	6935	0	5487	0	2417	4969	3278	522	510	11131	7894	3282	0	1531	1876	2661	1147	1595	1870	1873	3048	1780	1486	286	425	295	324	27	336
NZ_CP035288.1:1342521:1343942	EQW00_06690	SE	6548	1	1796	2328	1987	1492	494	118	17	2248	4196	3139	0	2340	192	5846	0	1441	3314	0	2525	0	1142	2737	2486	267	220	5786	3631	3532	0	707	927	1274	989	1186	1518	1980	3258	2139	1399	152	214	29	61	2	60
NZ_CP035288.1:1343957:1344955	EQW00_06695	SE	24862	0	7333	8791	6268	5159	1572	813	134	47	2487	10111	1	6730	631	21247	0	5465	14386	0	11896	0	5140	9818	3102	1157	1052	23032	16409	4231	0	1677	2096	3389	3240	4365	5008	6497	10811	5313	3719	81	166	148	197	39	16
NZ_CP035288.1:1344948:1345931	EQW00_06700	SE	10277	2	3154	3641	1925	3123	751	179	32	1420	927	15803	2	10172	1121	16857	1	4595	11260	1	9057	0	3974	8128	2825	868	829	18559	12731	3481	0	1020	1367	2053	1907	2256	2899	3496	5950	2909	2154	41	245	38	46	8	48
NZ_CP035288.1:134538:135899	EQW00_00685	SE	0	0	0	0	0	0	0	509	68	239	0	0	0	0	0	0	0	0	0	0	0	0	0	0	0	0	0	0	0	1406	0	0	0	0	0	0	0	0	0	0	0	0	0	0	3	0	0
NZ_CP035288.1:1345944:1347263	EQW00_06705	SE	20517	5	6761	8702	5383	2030	1599	242	69	4682	8562	11184	0	9041	1046	10889	0	2958	7098	0	5498	0	2576	5103	3401	577	514	11486	7349	3529	0	2281	2952	3723	3033	4027	5266	6191	9264	5359	3942	212	168	98	100	11	167
NZ_CP035288.1:1347468:1347905	EQW00_06710	SE	2236	0	629	790	428	106	156	3	3	129	2	7740	1	3982	318	20942	0	5408	13171	1	10141	0	4671	9725	6103	1063	984	22057	14352	3829	0	134	264	449	279	315	496	360	609	323	400	9	90	1	201	2	7
NZ_CP035288.1:1347918:1348895	EQW00_06715	SE	4874	0	1088	1473	1249	1219	200	39	17	1061	2967	1686	0	1346	108	2696	0	654	1620	0	1238	0	523	1385	2293	158	101	2720	1775	475	0	606	949	1256	1039	1194	1695	1433	2339	1625	1148	378	288	155	19	65	106
NZ_CP035288.1:1348947:1349042	EQW00_RS12375	SE	0	0	0	0	0	0	0	0	0	0	0	0	0	0	0	0	0	0	0	0	0	0	0	0	0	0	0	0	0	0	0	0	0	0	0	0	0	0	0	0	0	0	0	0	0	0	0
NZ_CP035288.1:1349273:1350397	EQW00_06720	SE	82	0	18	35	19	64	8	32	5	21	21	35	0	24	3	139	0	27	48	0	42	0	17	63	239	5	7	103	61	1616	0	8	14	17	9	7	15	19	22	19	15	0	4	115	1	1	47
NZ_CP035288.1:1350477:1351883	EQW00_06725	SE	26190	6	6307	8092	6389	4029	1688	1145	198	2224	8062	24079	0	17095	2011	10435	1	2627	6323	0	4953	0	2244	4921	3138	546	463	10581	6955	2005	0	2709	4803	6592	2660	3077	4349	5945	8775	4963	3724	620	469	290	333	35	364
NZ_CP035288.1:1352053:1353708	EQW00_06730	SE	676	0	175	233	171	0	22	49	9	172	103	602	0	406	38	5745	0	1501	3650	0	2767	0	1275	2825	1776	294	258	6140	3825	1563	0	270	275	409	150	150	183	766	1103	523	152	124	135	74	129	2	239
NZ_CP035288.1:1353971:1354852	EQW00_06735	SE	30836	7	6032	9683	5567	5182	1305	27	20	6020	7011	13160	4	11479	779	16778	1	4427	10381	0	7981	0	3879	7489	3356	807	677	15902	12343	3060	0	3409	5499	6217	2697	3826	4209	5089	7175	4345	6152	476	120	123	95	113	162
NZ_CP035288.1:1355053:1356537	EQW00_06745	SE	15144	3	3811	4728	4110	3345	886	2718	371	4599	10523	4379	1	3658	368	11467	1	2951	7270	1	5114	0	2483	5411	2401	599	541	11871	7754	2202	0	1749	3031	3755	2220	2638	3696	4691	7663	4085	2763	1611	1617	1021	1706	556	1065
NZ_CP035288.1:1356961:1357881	EQW00_06750	SE	256	0	51	75	59	45	7	79	22	103	26	185	0	128	8	1971	1	488	1149	0	937	0	393	890	2313	92	81	1934	1248	1680	0	27	52	66	24	41	29	49	89	54	46	2	122	510	0	0	7
NZ_CP035288.1:1357931:1358746	EQW00_06755	SE	3392	0	985	1264	703	688	155	1191	178	2337	848	1401	0	1123	86	14745	0	3906	9975	0	7491	0	3199	7188	4046	791	780	15738	11143	2929	0	971	1509	1715	991	1218	1759	1818	2962	2136	1319	693	554	133	283	54	712
NZ_CP035288.1:1358907:1359665	EQW00_06760	SE	5108	0	1302	1762	1216	651	310	80	18	1497	3924	1677	0	1340	100	9794	0	2512	5653	0	4773	0	1900	4586	2534	455	459	9277	6490	5613	0	572	739	968	775	819	1009	2336	3960	2403	818	20	14	518	73	3	140
NZ_CP035288.1:1359888:1360796	EQW00_06765	SE	5130	0	1475	1909	1653	784	296	11	11	975	2394	1714	0	1451	110	3406	0	737	1664	0	1461	0	546	1500	2820	145	132	2826	1814	923	0	617	649	914	407	535	744	1560	2445	1742	1109	59	112	27	117	59	18
NZ_CP035288.1:1360879:1361421	EQW00_06770	SE	0	0	0	0	0	0	0	0	0	0	0	0	0	0	0	0	0	0	0	0	0	0	0	0	0	0	0	0	0	0	0	0	0	0	0	0	0	0	0	0	0	0	0	0	0	0	0
NZ_CP035288.1:1361526:1361975	EQW00_06775	SE	5504	0	1727	2366	1645	365	201	458	66	837	3324	3680	0	2753	250	18477	0	4941	12475	1	8877	0	4001	9118	3691	967	908	19712	13276	3715	0	816	1411	1698	707	765	1136	2296	3918	2161	1234	721	241	272	114	28	166
NZ_CP035288.1:1362018:1362905	EQW00_06780	SE	5642	1	1639	1924	1136	878	310	136	17	1078	1256	2283	0	1752	145	8165	0	2165	5340	2	3941	1	1895	3999	1807	448	400	8948	5862	1678	0	644	962	1224	469	655	839	1389	2202	1137	944	380	329	379	194	32	280
NZ_CP035288.1:1362958:1363482	EQW00_06785	SE	11	0	2	0	3	0	0	0	0	6	0	6	0	5	0	285	0	67	160	0	133	0	36	127	142	23	12	307	191	96	0	4	3	14	2	4	4	2	10	5	2	0	0	0	0	0	0
NZ_CP035288.1:1363580:1364311	EQW00_06790	SE	35464	3	12338	14765	9171	4052	1918	1318	187	11255	9984	27344	1	21254	2050	19589	2	5160	13159	2	10525	0	4616	9415	4799	1020	1007	21601	14950	3966	0	9193	15356	19013	8836	11390	14009	20756	30514	16509	12969	2478	2431	992	1249	140	813
NZ_CP035288.1:1364304:1364846	EQW00_06795	SE	13098	10	4814	5803	3529	5444	457	60	12	43	4224	19026	0	15698	1531	21113	0	5637	13642	0	10890	1	4907	10121	6378	1137	998	22052	14870	3490	0	3386	5026	6952	3435	4334	5086	7793	11409	6143	4939	312	739	214	116	38	324
NZ_CP035288.1:136445:136930	EQW00_00695	SE	0	0	0	0	0	0	0	0	0	0	0	0	0	0	0	0	0	0	0	0	0	0	0	0	0	0	0	0	0	0	0	0	0	0	0	0	0	0	0	0	0	0	0	0	0	0	0
NZ_CP035288.1:1364839:1365576	EQW00_06800	SE	39797	4	12538	16172	7057	9347	2339	1471	258	3995	20465	20355	5	16260	1613	16529	1	4334	10933	0	8331	0	3826	7974	7011	882	839	17833	12184	3204	0	6165	9253	13181	6112	7445	10231	13970	22520	11566	8947	217	305	1891	747	27	697
NZ_CP035288.1:1365710:1366435	EQW00_06805	SE	73585	32	23469	30400	24388	17517	7267	4166	728	19438	27756	17924	3	13979	1646	7572	1	2100	4997	1	3748	1	1738	3678	1939	397	384	8143	5521	1443	0	13678	23549	28705	11996	14796	18692	23086	33697	18979	16066	573	379	2427	1862	430	2581
NZ_CP035288.1:1366419:1368185	EQW00_06810	SE	1224	0	204	287	225	300	76	45	6	84	198	423	0	340	31	1662	0	385	829	0	720	0	284	734	1054	62	56	1357	951	2180	0	212	214	434	173	245	275	387	615	373	305	17	9	7	34	7	13
NZ_CP035288.1:1368777:1369316	EQW00_06815	SE	4292	0	835	1019	1479	1514	201	1679	269	3128	2245	1830	0	1285	98	7804	2	1879	4184	1	3396	1	1393	3684	4225	368	349	7056	4578	3473	0	838	975	1164	483	657	860	975	1644	1039	899	247	25	111	452	7	189
NZ_CP035288.1:1369721:1369969	EQW00_06825	SE	0	0	0	0	0	0	0	0	0	0	0	0	0	0	0	0	0	0	0	0	0	0	0	0	0	0	0	0	0	0	0	0	0	0	0	0	0	0	0	0	0	0	0	0	0	0	0
NZ_CP035288.1:1370078:1371040	EQW00_06830	SE	3	0	4	2	1	1	0	0	0	4	0	1	0	2	0	41	0	11	18	0	13	1	4	16	157	2	2	29	18	1524	0	2	2	3	1	2	5	1	2	2	1	0	0	1	49	2	4
NZ_CP035288.1:1371027:1372406	EQW00_06835	SE	1046	0	328	398	296	871	55	16	7	365	250	876	0	750	55	5158	0	1325	3052	0	2564	0	1149	2429	1977	256	233	5477	3395	1666	0	108	178	288	96	165	217	287	425	284	213	8	17	38	148	6	31
NZ_CP035288.1:1372563:1373945	EQW00_06840	SE	1821	4	516	560	764	343	189	3374	395	2907	799	1151	0	757	60	683	0	174	358	0	295	0	135	310	1896	30	26	649	362	2940	0	202	255	351	138	146	229	319	466	357	244	10	39	657	698	293	477
NZ_CP035288.1:137353:139416	EQW00_00700	SE	0	0	0	0	0	0	0	0	0	0	0	0	0	0	0	0	0	0	0	0	0	0	0	0	0	0	0	0	0	0	0	0	0	0	0	0	0	0	0	0	0	0	0	0	0	0	0
NZ_CP035288.1:1374078:1375064	EQW00_06845	SE	25812	1	7219	9154	4916	2161	1450	612	89	5148	1817	14317	1	10368	796	10312	0	2588	6310	0	4506	0	2332	4955	2624	528	522	10731	6320	1859	0	5287	10132	12980	5857	6708	8260	15185	21349	10999	8446	184	145	302	306	90	273
NZ_CP035288.1:1375276:1376244	EQW00_06850	SE	962	0	310	334	341	400	34	2	0	250	980	236	0	175	15	8695	0	2249	5336	0	4129	0	1821	4255	2980	451	431	8849	5914	545	0	136	159	198	81	121	174	243	329	208	214	10	40	2	56	1	1
NZ_CP035288.1:1376323:1376970	EQW00_06855	SE	1523	0	466	576	420	65	69	23	5	470	106	1284	0	992	98	13950	0	3583	8868	1	7006	0	3068	6656	4694	699	666	14492	9989	2587	0	150	217	304	131	215	335	281	505	257	265	5	112	28	50	1	31
NZ_CP035288.1:1377454:1378632	EQW00_06860	SE	3552	0	681	995	1022	224	210	644	71	490	778	2302	0	1515	157	11332	0	3176	7482	0	5272	1	2517	5541	2753	613	522	12042	8253	2085	0	162	376	317	190	200	336	443	744	416	290	199	260	8	37	76	21
NZ_CP035288.1:1378848:1380158	EQW00_06865	SE	5482	0	1408	1719	1661	1380	384	120	10	127	2761	1055	0	703	45	2011	0	411	881	0	809	0	333	872	1525	89	65	1667	903	1909	0	525	669	948	580	663	840	807	1420	1041	766	15	122	33	33	1	48
NZ_CP035288.1:1380179:1381177	EQW00_06870	SE	14690	11	3524	4604	3553	3712	830	884	101	1566	4446	2947	0	2116	193	10721	1	2960	6716	0	4616	0	2359	5237	1651	563	519	11691	7346	1955	0	1152	2114	2775	1693	1893	2701	2892	4679	2769	2094	187	83	57	35	8	40
NZ_CP035288.1:1381348:1381620	EQW00_06875	SE	0	0	0	0	0	0	0	0	0	0	0	0	0	0	0	0	0	0	0	0	0	0	0	0	0	0	0	0	0	0	0	0	0	0	0	0	0	0	0	0	0	0	0	0	0	0	0
NZ_CP035288.1:1382090:1382668	EQW00_06880	SE	3108	1	847	1071	724	133	162	318	37	694	328	2847	0	1921	173	3234	1	838	1954	0	1334	0	706	1482	2162	163	168	3136	2076	521	0	435	825	1046	506	622	822	1184	1576	968	806	19	18	40	111	32	70
NZ_CP035288.1:1382661:1383386	EQW00_06885	SE	51566	12	14627	18831	12020	17306	2888	2128	370	12988	26946	38598	5	30024	2981	27347	1	7252	18509	0	15113	2	6534	12921	5001	1419	1343	29540	20956	5763	0	6057	9280	12135	6314	8371	10195	17257	24985	13279	8896	441	1184	1052	587	374	621
NZ_CP035288.1:1383388:1384347	EQW00_06890	SE	8839	1	2613	3411	2215	1269	520	133	35	3372	1575	6716	1	5341	519	3701	1	980	2415	1	1726	1	770	1812	1318	202	178	3946	2624	1006	0	1267	2376	3288	1634	1860	2467	3897	5461	2872	2186	193	187	159	324	77	201
NZ_CP035288.1:1384487:1384936	EQW00_06895	SE	5722	1	1249	1971	2384	502	485	367	33	4	41	5610	1	4392	500	20604	0	5591	13571	0	10851	0	4902	9911	4238	1114	1004	22404	15311	4067	0	678	1109	1445	625	719	1041	1049	1327	648	937	612	993	319	148	22	417
NZ_CP035288.1:1385417:1386583	EQW00_06900	SE	199	0	54	68	63	28	21	39	2	3	24	47	0	35	5	376	0	108	249	0	141	0	77	213	273	14	17	410	252	202	0	15	42	36	20	25	28	30	55	52	35	1	0	6	15	15	12
NZ_CP035288.1:1386611:1387675	EQW00_06905	SE	1282	0	321	367	319	323	58	15	6	311	258	999	0	663	57	3948	0	968	1956	0	1878	0	703	1753	2257	149	145	3297	2164	3996	0	182	221	307	191	220	260	275	559	378	257	6	10	8	43	19	20
NZ_CP035288.1:1387685:1388986	EQW00_06910	SE	2348	0	763	932	628	477	116	772	129	579	553	1768	0	1300	110	1905	0	464	1010	0	914	0	357	851	2812	96	84	1616	1082	4018	0	387	485	628	294	410	558	814	1355	823	591	57	30	108	19	18	39
NZ_CP035288.1:1388990:1390234	EQW00_06915	SE	3934	0	1130	1511	1006	1035	275	166	25	408	1744	5476	0	3548	315	9516	0	2328	5474	0	4347	0	2127	4283	3011	522	383	9561	6034	1439	0	400	760	976	580	705	880	1241	2030	1012	849	9	2	15	53	5	55
NZ_CP035288.1:1390248:1390811	EQW00_06920	SE	2603	0	740	818	768	412	147	118	21	1451	1805	1166	0	909	92	2452	0	631	1451	0	1129	0	506	1179	1055	121	103	2361	1531	297	0	587	793	1044	713	835	1153	1541	2194	1314	955	15	14	4	30	24	53
NZ_CP035288.1:1390823:1391416	EQW00_06925	SE	98	0	19	20	16	38	8	0	0	46	20	86	0	55	9	278	0	73	116	0	129	0	35	134	1891	8	11	233	132	1829	0	17	14	18	21	24	28	24	52	16	18	0	42	0	5	0	11
NZ_CP035288.1:1391461:1392156	EQW00_06930	SE	18518	28	3620	4743	4828	2647	1013	1211	180	8268	4258	7354	0	4998	472	12997	1	3401	8768	0	6721	0	3028	6227	2799	684	686	14066	9747	2589	0	2520	4023	4715	2099	2431	3571	3516	5179	2820	3132	137	230	425	694	42	633
NZ_CP035288.1:1392337:1392654	EQW00_06935	SE	0	0	0	0	0	0	0	0	0	0	0	0	0	0	0	0	0	0	0	0	0	0	0	0	0	0	0	0	0	0	0	0	0	0	0	0	0	0	0	0	0	0	0	0	0	0	0
NZ_CP035288.1:1392676:1393818	EQW00_06940	SE	6724	0	2067	2616	1675	895	418	83	23	1566	1576	7034	2	4708	411	12208	0	3269	8303	0	5879	0	2584	5830	2205	652	596	12552	8562	3163	0	842	1500	1976	540	757	920	1289	2195	1154	1448	67	43	46	291	7	206
NZ_CP035288.1:1393808:1395010	EQW00_06945	SE	739	0	219	348	169	197	42	1	4	99	253	191	0	143	7	467	0	128	261	0	154	0	81	239	437	31	19	424	268	104	0	89	112	175	73	55	97	133	223	149	135	4	3	9	5	2	10
NZ_CP035288.1:139431:140864	EQW00_00705	SE	0	0	0	0	0	0	0	64	5	7	0	0	0	0	0	0	0	0	0	0	0	0	0	0	0	0	0	0	0	5	0	0	0	0	0	0	0	0	0	0	0	4	16	0	0	0	4
NZ_CP035288.1:1394997:1395968	EQW00_06950	SE	3240	0	1003	1365	666	55	147	172	16	104	787	3785	0	2821	232	9981	0	2454	6356	0	4161	0	1937	4949	2885	502	485	10395	6620	2364	0	582	906	1293	471	510	725	1141	1453	956	950	10	15	129	14	105	25
NZ_CP035288.1:1395993:1398701	EQW00_06955	SE	846	0	234	321	261	102	41	39	9	295	31	535	0	447	39	2210	0	588	1300	0	1038	0	431	1001	1360	111	97	2081	1479	563	0	144	200	351	119	152	180	333	515	282	223	5	8	34	11	7	14
NZ_CP035288.1:1398822:1400114	EQW00_06960	SE	23850	2	7122	8480	5008	8501	1850	1219	199	4527	9753	12113	0	9362	848	13910	1	3845	9947	0	6772	0	3092	6620	2217	711	681	14858	10461	2668	0	2402	3840	4956	3368	4396	5101	7665	10588	5858	4050	214	275	355	37	13	391
NZ_CP035288.1:1400207:1400893	EQW00_06965	SE	5829	2	1631	1911	1513	2950	415	8	5	1078	3053	4001	1	2879	327	13169	0	3416	8489	1	6276	0	2901	6075	4712	689	598	13750	8895	2370	0	654	1012	1421	982	1249	1533	2097	3333	1849	1198	18	6	29	15	1	12
NZ_CP035288.1:1400883:1401542	EQW00_06970	SE	4011	0	1251	1337	1049	715	299	51	21	137	972	1762	1	1285	164	6339	0	1792	4385	0	3528	0	1397	3296	3624	307	322	6918	4634	1336	0	413	574	908	648	724	1061	999	1544	829	728	4	51	10	178	12	50
NZ_CP035288.1:1401547:1401879	EQW00_06975	SE	0	0	0	0	0	0	0	0	0	0	0	0	0	0	0	0	0	0	0	0	0	0	0	0	0	0	0	0	0	0	0	0	0	0	0	0	0	0	0	0	0	0	0	0	0	0	0
NZ_CP035288.1:1402069:1404300	EQW00_06980	SE	37587	8	10952	13799	10009	9714	1855	1919	312	14644	10625	44731	2	31813	2519	12293	0	2998	7421	1	5657	0	2682	5498	2262	594	506	12277	7998	2886	0	6534	9230	13098	5578	6886	8960	15706	22555	12899	9069	560	608	379	215	52	162
NZ_CP035288.1:1404297:1404923	EQW00_06985	SE	18334	4	5192	6753	4946	2889	902	932	172	1908	6942	30206	3	20217	1279	12957	2	3369	8314	0	6667	1	2885	6196	4341	666	589	13535	9300	3139	0	3127	3981	5273	1931	2445	3254	6238	9630	5441	3789	80	107	730	69	33	104
NZ_CP035288.1:1405267:1405599	EQW00_06990	SE	0	0	0	0	0	0	0	0	0	0	0	0	0	0	0	0	0	0	0	0	0	0	0	0	0	0	0	0	0	0	0	0	0	0	0	0	0	0	0	0	0	0	0	0	0	0	0
NZ_CP035288.1:1405611:1406177	EQW00_06995	SE	31732	13	10487	14195	11298	9102	2015	2680	355	4384	14162	10710	1	8385	617	4506	2	1152	2775	1	2136	0	978	2139	1912	205	215	4674	3053	746	0	2414	4705	6291	2477	2736	3562	8603	12293	7078	5561	707	729	771	1042	179	376
NZ_CP035288.1:1406191:1406529	EQW00_07000	SE	0	0	0	0	0	0	0	0	0	0	0	0	0	0	0	0	0	0	0	0	0	0	0	0	0	0	0	0	0	0	0	0	0	0	0	0	0	0	0	0	0	0	0	0	0	0	0
NZ_CP035288.1:1407172:1408308	EQW00_07010	SE	84	0	31	36	26	8	2	614	93	286	18	36	0	25	3	132	0	34	90	0	51	0	23	64	280	6	4	131	87	3229	0	6	7	10	14	13	8	17	27	22	20	3	66	73	5	13	8
NZ_CP035288.1:1408476:1409114	EQW00_07015	SE	5235	4	1582	1906	1588	1095	342	256	40	100	3202	4908	0	3483	248	2582	0	669	1499	0	1356	0	531	1273	1371	121	147	2603	1658	444	0	986	1225	1668	451	555	762	1000	1488	959	928	10	1	24	106	4	41
NZ_CP035288.1:140884:141366	EQW00_00710	SE	0	0	0	0	0	0	0	0	0	0	0	0	0	0	0	0	0	0	0	0	0	0	0	0	0	0	0	0	0	0	0	0	0	0	0	0	0	0	0	0	0	0	0	0	0	0	0
NZ_CP035288.1:1409491:1412928	EQW00_07020	SE	1046	0	285	332	188	452	41	5	2	106	262	1107	0	767	49	5617	0	1599	3602	0	2612	0	1113	2736	2082	288	323	5824	3801	2445	0	132	213	256	98	128	171	280	389	180	227	6	6	19	1	1	1
NZ_CP035288.1:1412947:1413825	EQW00_07025	SE	0	0	0	0	0	0	0	4	0	0	0	0	0	1	0	0	0	0	0	0	0	0	0	1	24	0	0	0	0	985	0	0	0	0	0	0	0	0	0	0	0	0	0	0	7	0	8
NZ_CP035288.1:1414169:1444618	EQW00_07030	SE	55	0	19	21	6	0	2	0	0	24	0	52	0	37	2	4591	0	1214	2703	0	2333	0	955	2184	2164	240	239	4494	2909	2646	0	7	7	12	5	6	8	14	21	13	16	0	0	0	1	0	0
NZ_CP035288.1:141838:143166	EQW00_00715	SE	0	0	0	0	0	0	0	0	0	0	0	0	0	0	0	0	0	0	0	0	0	0	0	0	0	0	0	0	0	0	0	0	0	0	0	0	0	0	0	0	0	0	0	0	0	0	0
NZ_CP035288.1:143185:144255	EQW00_00720	SE	0	0	0	0	0	0	0	90	25	0	0	0	0	0	0	0	0	0	0	0	0	0	0	0	0	0	0	0	0	107	0	0	0	0	0	0	0	0	0	0	0	0	0	0	3	0	0
NZ_CP035288.1:144394:144654	EQW00_00725	SE	0	0	0	0	0	0	0	0	0	0	0	0	0	0	0	0	0	0	0	0	0	0	0	0	0	0	0	0	0	0	0	0	0	0	0	0	0	0	0	0	0	0	0	0	0	0	0
NZ_CP035288.1:1444790:1445185	EQW00_07035	SE	4751	0	977	1759	890	434	96	156	18	588	0	1713	0	1292	85	7709	1	2127	5019	0	3087	0	1710	3874	1933	463	463	8229	4951	1660	0	409	708	875	671	837	1106	1022	1566	910	1135	292	270	9	23	19	165
NZ_CP035288.1:1445510:1446214	EQW00_07040	SE	969	0	209	153	234	20	3	123	19	645	1569	535	1	376	28	21527	0	5680	13855	0	11078	0	4940	10750	7301	1187	1148	22728	15187	4132	0	56	73	135	115	203	341	210	329	143	162	31	4	11	3	1	22
NZ_CP035288.1:1446465:1446659	EQW00_07045	SE	0	0	0	0	0	0	0	0	0	0	0	0	0	0	0	0	0	0	0	0	0	0	0	0	0	0	0	0	0	0	0	0	0	0	0	0	0	0	0	0	0	0	0	0	0	0	0
NZ_CP035288.1:1446671:1446931	EQW00_07050	SE	0	0	0	0	0	0	0	0	0	0	0	0	0	0	0	0	0	0	0	0	0	0	0	0	0	0	0	0	0	0	0	0	0	0	0	0	0	0	0	0	0	0	0	0	0	0	0
NZ_CP035288.1:144669:145409	EQW00_00730	SE	0	0	0	0	0	0	0	2	0	0	0	0	0	0	0	0	0	0	0	0	0	0	0	0	0	0	0	0	0	87	0	0	0	0	0	0	0	0	0	0	0	10	1	0	0	0	2
NZ_CP035288.1:1446983:1447420	EQW00_07055	SE	30700	6	8601	9956	7844	5375	1789	719	113	9337	18395	12243	0	9317	847	13657	2	3825	8650	0	7162	0	3275	6639	4039	769	740	14742	9557	2997	0	3691	5976	8023	3418	4064	5519	14708	23606	12551	5824	191	177	97	363	21	128
NZ_CP035288.1:1447632:1448681	EQW00_07060	SE	2104	2	634	785	566	152	112	21	8	819	964	2455	0	1776	153	9453	1	2577	5696	0	4774	1	2121	4520	4488	508	528	9596	6414	2154	0	335	448	668	324	350	424	1095	1509	859	566	12	38	70	4	0	4
NZ_CP035288.1:1448697:1449359	EQW00_07065	SE	54	0	24	14	22	0	13	13	1	24	9	30	0	15	0	1331	0	395	963	0	612	0	299	720	709	76	81	1507	965	436	0	2	15	14	10	5	5	14	18	13	15	13	0	0	0	0	14
NZ_CP035288.1:1449673:1450629	EQW00_07070	SE	3	0	1	1	0	3	0	0	0	1	1	0	0	0	0	2	0	1	2	0	0	0	0	1	1	0	0	1	0	0	0	2	1	2	0	1	1	0	1	1	0	0	0	0	0	0	0
NZ_CP035288.1:1450671:1451156	EQW00_07075	SE	0	0	0	0	0	0	0	0	0	0	0	0	0	0	0	0	0	0	0	0	0	0	0	0	0	0	0	0	0	0	0	0	0	0	0	0	0	0	0	0	0	0	0	0	0	0	0
NZ_CP035288.1:1451166:1452014	EQW00_07080	SE	31111	2	8643	12566	8015	10360	2332	483	104	8064	7315	25041	3	19050	2409	12757	1	3264	8029	2	7282	0	3023	5965	4119	688	656	13447	9014	3472	0	3698	4961	7692	3730	4681	5860	10211	14079	7981	6074	384	584	281	572	382	251
NZ_CP035288.1:1452117:1452641	EQW00_07085	SE	0	0	0	0	0	0	0	0	0	0	0	0	0	0	0	0	0	0	0	0	0	0	0	0	0	0	0	0	0	0	0	0	0	0	0	0	0	0	0	0	0	0	0	0	0	0	0
NZ_CP035288.1:1452638:1453066	EQW00_07090	SE	3352	0	982	1125	846	297	237	59	7	449	229	2274	0	1641	194	1267	0	377	892	0	569	0	291	727	943	87	64	1413	912	3271	0	366	842	1074	556	578	742	1236	1591	956	698	34	139	31	660	114	20
NZ_CP035288.1:1453079:1453579	EQW00_07095	SE	129976	12	36949	50062	39206	41900	11971	9122	1175	5544	66013	44516	4	36837	4315	24060	3	6117	15630	0	12491	0	5612	11547	6413	1315	1219	26289	17075	5128	0	17049	28701	35085	17971	23830	29217	41312	63818	35913	25467	4058	1881	803	2245	300	1944
NZ_CP035288.1:1453579:1453803	EQW00_07100	SE	0	0	0	0	0	0	0	0	0	0	0	0	0	0	0	0	0	0	0	0	0	0	0	0	0	0	0	0	0	0	0	0	0	0	0	0	0	0	0	0	0	0	0	0	0	0	0
NZ_CP035288.1:1454148:1455623	EQW00_07105	SE	6411	0	1798	2321	1170	2240	331	54	12	1239	3215	4230	1	3176	245	17892	0	4672	11501	1	9112	0	3957	8437	3249	991	891	18713	12381	3610	0	766	1097	1397	771	920	1286	4368	7563	4063	1375	61	110	36	10	18	30
NZ_CP035288.1:145470:145865	EQW00_00735	SE	0	0	0	0	0	0	0	0	0	0	0	0	0	0	0	0	0	0	0	0	0	0	0	0	0	0	0	0	0	0	0	0	0	0	0	0	0	0	0	0	0	0	0	0	0	0	0
NZ_CP035288.1:1455959:1456462	EQW00_07115	SE	0	0	0	0	0	0	0	0	0	0	0	0	0	0	0	0	0	0	0	0	0	0	0	0	0	0	0	0	0	0	0	0	0	0	0	0	0	0	0	0	0	0	0	0	0	0	0
NZ_CP035288.1:1456480:1457553	EQW00_07120	SE	18537	3	5021	7120	5250	3436	986	655	121	131	8634	13135	0	9382	916	9899	1	2561	6104	0	5178	0	2162	4608	2520	504	507	10507	7057	1983	0	1898	2752	3576	2093	2624	3751	2661	3968	2499	3320	205	321	62	36	4	52
NZ_CP035288.1:1457566:1458180	EQW00_07125	SE	39	0	7	8	5	19	4	32	0	95	22	29	0	22	5	67	0	13	34	0	30	0	8	28	912	4	5	80	30	1450	0	2	3	7	5	6	10	3	5	3	10	0	0	0	1	129	1
NZ_CP035288.1:1458531:1459622	EQW00_07130	SE	84	0	32	12	4	3	7	0	0	20	0	53	0	42	1	9901	0	2646	6057	0	4851	0	2256	4480	3198	509	510	9934	6565	3605	0	4	10	8	5	6	18	6	28	4	15	1	0	9	0	0	5
NZ_CP035288.1:145884:147173	EQW00_00740	SE	0	0	0	0	0	0	0	0	0	0	0	0	0	0	0	0	0	0	0	0	0	0	0	0	0	0	0	0	0	0	0	0	0	0	0	0	0	0	0	0	0	0	0	0	0	0	0
NZ_CP035288.1:1459619:1460575	EQW00_07135	SE	52	0	15	13	12	0	0	0	0	16	0	9	0	6	1	564	0	129	258	0	207	0	95	237	709	25	27	463	235	612	0	1	3	6	5	5	13	3	3	2	5	3	0	4	1	0	0
NZ_CP035288.1:1460587:1462275	EQW00_07140	SE	88	0	17	27	8	6	0	0	3	7	0	25	0	33	1	4747	0	1402	3108	0	2214	0	1055	2513	1441	258	288	5035	3382	3298	0	3	10	7	3	3	4	16	6	6	15	0	3	5	0	0	0
NZ_CP035288.1:1462291:1463187	EQW00_07145	SE	39	0	6	18	8	0	3	6	0	20	0	33	0	30	2	2782	0	759	1723	0	1404	0	626	1336	1082	142	153	2931	1914	607	0	6	2	9	4	3	15	7	14	8	8	6	0	0	0	0	0
NZ_CP035288.1:1463201:1464055	EQW00_07150	SE	176	0	70	104	37	976	2	0	0	88	5	173	0	156	9	9237	0	2576	5859	0	4949	0	2341	4383	2997	483	527	9769	6462	2427	0	31	54	53	19	60	52	81	112	49	48	5	2	2	0	9	0
NZ_CP035288.1:1464042:1465367	EQW00_07155	SE	1	0	0	0	2	0	1	55	5	0	0	3	0	2	0	19	0	0	12	0	4	1	7	7	158	3	3	21	9	2994	0	0	0	0	0	0	0	1	0	1	0	0	0	0	0	0	0
NZ_CP035288.1:1465374:1466141	EQW00_07160	SE	637	0	209	225	262	0	29	46	1	56	0	108	0	59	2	7079	1	1994	4320	0	3090	0	1571	3354	1868	375	395	7207	4647	1314	0	64	65	116	86	77	122	122	171	92	100	0	30	127	2	1	2
NZ_CP035288.1:1466700:1467359	EQW00_07170	SE	64	0	9	5	10	0	8	0	0	0	8	44	0	33	5	525	0	145	241	0	265	0	90	245	1296	16	16	459	268	1437	0	8	9	13	8	9	5	5	20	16	6	1	12	0	3	30	0
NZ_CP035288.1:1467356:1468726	EQW00_07175	SE	1181	0	345	396	285	266	53	45	12	460	283	738	0	518	45	4939	0	1272	2988	0	2346	0	1048	2348	2051	248	235	5073	3258	843	0	169	240	391	193	217	297	336	518	315	235	19	50	5	13	27	22
NZ_CP035288.1:1469141:1471945	EQW00_07185	SE	1584	1	476	522	422	381	175	521	78	549	574	1592	1	850	92	8112	0	2203	5203	0	3908	0	1795	3875	2021	432	397	8379	5492	1403	0	279	312	454	191	197	258	520	705	387	228	54	196	215	173	9	127
NZ_CP035288.1:147176:147490	EQW00_00745	SE	0	0	0	0	0	0	0	0	0	0	0	0	0	0	0	0	0	0	0	0	0	0	0	0	0	0	0	0	0	0	0	0	0	0	0	0	0	0	0	0	0	0	0	0	0	0	0
NZ_CP035288.1:1471964:1473226	EQW00_07190	SE	791	0	219	332	269	148	56	2192	348	676	15	511	0	355	35	2256	0	564	1316	0	973	0	455	1093	824	123	113	2261	1416	3237	0	169	289	302	117	136	184	366	554	332	198	61	107	496	370	45	580
NZ_CP035288.1:1473383:1473556	EQW00_07195	SE	0	0	0	0	0	0	0	0	0	0	0	0	0	0	0	0	0	0	0	0	0	0	0	0	0	0	0	0	0	0	0	0	0	0	0	0	0	0	0	0	0	0	0	0	0	0	0
NZ_CP035288.1:1473757:1474566	EQW00_07200	SE	9240	2	2806	3768	1997	2725	528	305	75	3573	2595	17631	1	13511	1390	11301	0	3200	7443	0	5757	1	2696	5325	3694	619	654	12103	8294	2455	0	1384	1965	2626	926	1180	1356	2331	3345	1763	1693	27	28	129	576	73	201
NZ_CP035288.1:1474591:1474794	EQW00_07205	SE	0	0	0	0	0	0	0	0	0	0	0	0	0	0	0	0	0	0	0	0	0	0	0	0	0	0	0	0	0	0	0	0	0	0	0	0	0	0	0	0	0	0	0	0	0	0	0
NZ_CP035288.1:1474972:1475763	EQW00_07210	SE	128	0	38	36	80	10	7	0	0	47	4	72	0	47	5	294	0	65	165	0	107	0	53	143	178	9	16	294	175	1261	0	17	37	53	18	38	40	33	56	43	30	0	17	3	1	0	3
NZ_CP035288.1:1475776:1477665	EQW00_07215	SE	523	0	148	183	148	133	36	0	1	49	173	187	0	120	11	411	0	96	198	0	186	0	67	165	1245	16	17	294	229	2141	0	76	80	116	52	62	92	97	143	110	102	0	3	9	4	1	5
NZ_CP035288.1:147640:149364	EQW00_00750	SE	0	0	0	0	0	0	0	0	0	0	0	0	0	0	0	0	0	0	0	0	0	0	0	0	0	0	0	0	0	0	0	0	0	0	0	0	0	0	0	0	0	0	0	0	0	0	0
NZ_CP035288.1:1477852:1479195	EQW00_07220	SE	1904	0	439	682	425	189	85	2	7	800	667	7899	1	5693	380	12649	1	3406	7953	0	6001	0	2814	6044	2289	660	653	13553	8570	2375	0	183	242	379	167	213	286	327	394	237	302	7	123	2	1	0	0
NZ_CP035288.1:1479271:1480401	EQW00_07225	SE	2808	0	699	822	673	1315	195	70	20	682	1053	1440	0	1138	135	1557	0	396	953	0	724	0	293	723	2468	79	66	1439	1045	2138	0	461	614	774	266	325	411	542	873	623	407	20	30	10	20	22	135
NZ_CP035288.1:1480424:1481050	EQW00_07230	SE	23	0	8	8	10	8	3	1010	121	1034	16	10	0	13	1	20	1	6	7	0	5	0	1	7	170	0	0	17	8	1650	0	14	10	16	9	7	2	12	17	15	13	142	184	50	66	81	207
NZ_CP035288.1:1481090:1481359	EQW00_07235	SE	0	0	0	0	0	0	0	0	0	0	0	0	0	0	0	0	0	0	0	0	0	0	0	0	0	0	0	0	0	0	0	0	0	0	0	0	0	0	0	0	0	0	0	0	0	0	0
NZ_CP035288.1:1481518:1481826	EQW00_07240	SE	0	0	0	0	0	0	0	0	0	0	0	0	0	0	0	0	0	0	0	0	0	0	0	0	0	0	0	0	0	0	0	0	0	0	0	0	0	0	0	0	0	0	0	0	0	0	0
NZ_CP035288.1:1482007:1482207	EQW00_07245	SE	0	0	0	0	0	0	0	0	0	0	0	0	0	0	0	0	0	0	0	0	0	0	0	0	0	0	0	0	0	0	0	0	0	0	0	0	0	0	0	0	0	0	0	0	0	0	0
NZ_CP035288.1:1483152:1483562	EQW00_07255	SE	86	0	17	14	5	0	13	0	0	7	0	51	0	30	5	2136	0	554	1132	0	1007	0	399	914	2343	109	95	1948	1243	344	0	10	9	16	8	16	19	16	10	12	29	26	4	2	0	3	2
NZ_CP035288.1:1483549:1484412	EQW00_07260	SE	0	0	0	0	0	0	0	0	0	0	0	0	0	0	0	0	0	0	1	0	0	0	0	0	0	0	0	0	0	953	0	1	0	0	0	0	0	0	0	0	0	0	3	0	0	11	0
NZ_CP035288.1:1484421:1485170	EQW00_07265	SE	7	0	3	1	3	0	0	0	0	7	12	0	0	0	0	77	0	20	32	0	27	0	7	33	1004	2	2	43	35	276	0	3	3	6	1	2	0	2	5	2	1	0	0	0	1	0	0
NZ_CP035288.1:1485302:1486567	EQW00_07270	SE	9111	2	2091	2697	2302	1584	564	1674	268	1263	2481	2294	1	1656	138	10554	0	2733	6694	0	4992	0	2372	4933	3611	550	503	11120	7190	2263	0	833	1221	1701	851	1062	1293	1966	3226	2050	1337	48	217	226	98	38	226
NZ_CP035288.1:1486568:1487641	EQW00_07275	SE	1666	0	407	576	253	223	68	171	22	794	62	1330	0	886	67	11004	0	2726	6865	1	5377	0	2451	5078	3227	561	496	11555	7473	3217	0	142	154	300	131	200	235	379	647	386	269	40	49	19	27	20	14
NZ_CP035288.1:1487647:1488798	EQW00_07280	SE	882	0	237	329	341	146	23	198	19	475	2	455	0	280	17	3559	0	839	1849	0	1434	0	593	1658	1373	170	138	3218	1915	591	0	44	102	138	45	52	96	151	262	160	123	4	52	13	36	0	6
NZ_CP035288.1:1488956:1489678	EQW00_07285	SE	6271	0	1261	1936	1383	940	89	3365	399	1480	1252	1674	2	1117	78	20687	0	5298	13100	0	10037	1	4681	9444	2875	1057	983	21782	14466	4184	0	405	749	849	323	490	618	1309	2283	1482	806	150	431	154	5	54	74
NZ_CP035288.1:1489700:1490422	EQW00_07290	SE	7244	2	2284	2847	1419	3078	400	1263	175	2682	3748	4160	0	3433	328	9820	0	2506	6351	0	4883	0	2157	4646	2296	551	514	10739	7101	1770	0	775	1115	1775	781	778	987	2741	3898	2394	1283	88	255	171	63	33	230
NZ_CP035288.1:1490422:1491306	EQW00_07295	SE	24012	9	6222	8288	5253	7049	1123	6374	745	7828	12445	9676	3	7553	680	17745	1	4535	11744	1	8934	1	4025	8298	3743	901	825	18834	13132	3548	0	2042	2595	3910	1263	2041	2458	5825	9310	5635	3707	389	735	706	519	108	675
NZ_CP035288.1:1491308:1492297	EQW00_07300	SE	7173	0	1670	1874	1367	1963	425	818	108	942	4862	2047	0	1416	132	6916	0	1755	4375	0	3072	0	1443	3277	1624	380	322	7208	4562	1533	0	665	1189	1415	427	518	577	731	1319	724	1076	377	356	57	41	2	39
NZ_CP035288.1:1492368:1493600	EQW00_07305	SE	121	0	16	28	54	42	12	1021	109	393	31	19	0	16	0	69	0	15	29	0	31	0	9	29	570	2	1	50	26	1438	0	12	16	19	10	14	12	14	22	16	17	375	511	104	80	1	136
NZ_CP035288.1:149351:149698	EQW00_00755	SE	0	0	0	0	0	0	0	0	0	0	0	0	0	0	0	0	0	0	0	0	0	0	0	0	0	0	0	0	0	0	0	0	0	0	0	0	0	0	0	0	0	0	0	0	0	0	0
NZ_CP035288.1:1494177:1495784	EQW00_07310	SE	18047	9	4189	5231	4813	3124	897	364	72	859	4665	5819	2	3651	302	14343	0	3805	9846	1	6831	0	3046	6843	2076	750	682	15414	10571	2774	0	1027	2229	2969	1474	1713	2318	2498	3708	2150	2462	61	32	64	17	17	37
NZ_CP035288.1:1495999:1496895	EQW00_07315	SE	6128	1	1989	2473	1159	558	429	177	44	788	4166	4617	2	3346	286	12257	1	3361	8676	1	6833	0	2971	5812	3047	634	632	13648	9996	2621	0	959	1243	1675	739	922	1263	1466	2377	1236	1167	100	293	56	134	4	28
NZ_CP035288.1:1497499:1498476	EQW00_07320	SE	249	0	114	240	76	0	8	22075	2882	13966	0	71	0	59	15	5172	0	1399	3592	1	2265	0	952	2534	2022	262	255	5545	3766	3031	0	189	294	358	83	104	53	119	181	111	61	4284	6555	8741	736	1223	3850
NZ_CP035288.1:1498684:1499610	EQW00_07325	SE	74	1	7	42	41	0	1	755	88	936	0	39	0	37	5	6350	0	1580	3969	0	2770	0	1338	2848	2204	343	286	6518	4263	2340	0	6	10	23	7	6	7	13	32	8	13	124	304	40	79	59	148
NZ_CP035288.1:1499612:1500517	EQW00_07330	SE	162	1	43	75	12	0	1	2370	359	967	49	108	1	84	12	13771	0	3498	8945	0	6771	0	2970	6368	3570	721	596	14512	10033	3187	0	23	37	42	23	18	21	32	67	25	35	495	1383	950	432	143	480
NZ_CP035288.1:1500610:1501485	EQW00_07335	SE	104	0	34	23	7	0	1	972	120	615	0	61	0	40	6	7532	0	1890	4680	0	3178	0	1503	3610	2141	380	351	7599	4836	1330	0	14	16	28	22	15	15	26	16	22	29	416	162	675	131	62	65
NZ_CP035288.1:1501492:1502139	EQW00_07340	SE	777	1	211	430	153	467	23	5137	785	3885	3	814	0	686	77	22814	0	6141	15630	0	11865	0	5063	10874	4945	1135	1084	24268	17172	4688	0	85	126	238	57	59	135	276	237	214	83	1393	644	832	167	148	322
NZ_CP035288.1:150219:150539	EQW00_00760	SE	0	0	0	0	0	0	0	0	0	0	0	0	0	0	0	0	0	0	0	0	0	0	0	0	0	0	0	0	0	0	0	0	0	0	0	0	0	0	0	0	0	0	0	0	0	0	0
NZ_CP035288.1:1502233:1504044	EQW00_07345	SE	1372	0	368	477	332	277	108	3	0	181	371	32	0	29	1	132	0	25	74	0	50	0	14	59	1009	7	3	111	67	857	0	113	165	215	220	243	376	254	404	253	251	3	56	2	57	1	11
NZ_CP035288.1:1504292:1504627	EQW00_07350	SE	598	0	55	58	25	8	4	0	0	23	416	267	0	141	10	9880	0	2483	5965	0	4572	0	2085	4654	3026	510	460	9890	6253	1838	0	47	73	129	52	70	102	672	1060	529	94	1	0	1	0	0	0
NZ_CP035288.1:1504806:1505807	EQW00_07355	SE	17	0	4	6	6	2	3	65	8	8	10	11	1	6	0	86	0	25	40	0	36	1	12	38	211	4	3	72	36	782	0	6	6	6	2	2	3	17	23	15	4	0	0	1	1	1	2
NZ_CP035288.1:1505797:1506651	EQW00_07360	SE	928	0	249	297	177	693	32	1	3	128	92	368	0	236	22	4081	0	1040	2467	0	1859	0	835	2047	1414	203	195	4284	2597	714	0	120	156	183	97	154	170	580	918	595	151	4	2	2	0	2	1
NZ_CP035288.1:150627:151511	EQW00_00765	SE	0	0	0	0	0	0	0	0	0	0	0	0	0	0	0	0	0	0	0	0	0	0	0	0	0	0	0	0	0	0	0	0	0	0	0	0	0	0	0	0	0	0	0	0	0	0	0
NZ_CP035288.1:1506614:1507390	EQW00_07365	SE	16	0	2	5	2	13	0	0	0	5	21	10	0	8	1	81	0	13	36	0	24	0	12	39	122	5	2	59	37	767	0	5	4	7	3	0	2	7	9	6	4	0	0	7	0	1	4
NZ_CP035288.1:1507393:1508091	EQW00_07370	SE	517	1	144	178	82	3	51	0	0	25	689	230	0	183	25	2699	0	779	1542	0	1377	0	555	1314	3193	124	123	2676	1805	864	0	88	101	158	61	66	111	275	443	269	110	14	7	1	0	0	1
NZ_CP035288.1:1508322:1509086	EQW00_07375	SE	2367	0	555	817	393	597	117	2	5	660	191	2481	1	1513	137	12391	1	3451	8505	0	6804	0	3055	6076	2876	646	706	13555	9845	308	0	222	336	599	231	359	414	657	1159	555	500	8	2	28	33	197	272
NZ_CP035288.1:1510107:1511360	EQW00_07380	SE	11509	0	2757	3306	3108	2291	725	331	42	557	3799	2889	0	2099	184	7723	0	1891	4601	0	3252	0	1497	3768	2251	390	353	7538	4824	1221	0	1520	2118	2744	1227	1586	1893	3212	4821	3131	2251	35	10	18	68	12	21
NZ_CP035288.1:1511386:1512639	EQW00_07385	SE	8636	0	2628	3434	2628	961	616	1800	250	1129	2116	5568	1	3631	328	2322	0	602	1310	1	1068	0	455	1113	1762	117	92	2304	1467	2923	0	1470	1792	2551	1182	1404	1837	3105	4401	2582	1836	50	507	327	1313	93	239
NZ_CP035288.1:1512912:1513571	EQW00_07395	SE	3622	0	1128	1360	886	446	190	540	68	340	2031	3256	0	2561	274	786	0	266	583	0	488	0	201	436	482	55	56	944	673	182	0	607	953	1021	447	628	862	1968	2927	1652	1033	227	77	169	565	34	155
NZ_CP035288.1:1513762:1514493	EQW00_07400	SE	1292	1	286	396	202	823	84	374	46	155	143	574	1	425	42	18573	1	4979	11984	1	9434	0	4136	8687	5766	994	1009	19622	13318	4255	0	117	198	227	157	249	276	437	514	386	333	8	17	19	12	0	62
NZ_CP035288.1:1514486:1515694	EQW00_07405	SE	184	0	52	88	7	85	1	86	17	72	46	144	0	78	18	11048	0	2614	6196	0	5075	0	2408	5092	2722	511	466	10695	6645	5517	0	3	27	26	19	20	23	54	58	28	27	0	0	2	3	0	0
NZ_CP035288.1:151525:151653	EQW00_00770	SE	0	0	0	0	0	0	0	0	0	0	0	0	0	0	0	0	0	0	0	0	0	0	0	0	0	0	0	0	0	0	0	0	0	0	0	0	0	0	0	0	0	0	0	0	0	0	0
NZ_CP035288.1:1515698:1516321	EQW00_07410	SE	0	0	0	0	0	0	0	0	0	51	0	0	0	0	0	0	0	1	2	0	0	0	0	1	1	1	0	0	0	1104	0	0	0	0	0	0	0	0	0	0	0	0	0	0	55	0	0
NZ_CP035288.1:1516311:1517099	EQW00_07415	SE	52	1	17	16	0	0	2	0	0	84	0	73	0	44	7	6265	0	1629	4044	0	2903	0	1486	2939	2085	335	321	6822	4294	1759	0	3	13	16	7	9	18	16	25	9	14	0	0	0	8	0	3
NZ_CP035288.1:15165:15494	EQW00_00055	SE	0	0	0	0	0	0	0	0	0	0	0	0	0	0	0	0	0	0	0	0	0	0	0	0	0	0	0	0	0	0	0	0	0	0	0	0	0	0	0	0	0	0	0	0	0	0	0
NZ_CP035288.1:1517103:1518098	EQW00_07420	SE	4	0	0	3	0	0	0	2	0	2	2	11	0	3	2	3171	0	820	2021	0	1688	0	682	1522	2429	170	157	3363	2175	1408	0	1	2	0	1	2	6	2	1	3	2	0	0	0	2	0	0
NZ_CP035288.1:1518101:1518667	EQW00_07425	SE	12	0	0	0	1	0	0	0	0	82	0	0	0	0	0	39	0	18	38	0	18	0	5	18	49	3	1	53	35	1369	0	0	0	2	0	2	1	2	5	3	2	0	0	0	0	0	0
NZ_CP035288.1:1518664:1520070	EQW00_07430	SE	17	0	2	2	5	0	0	1	0	5	0	3	0	12	0	1706	0	438	1057	0	761	0	326	789	899	93	86	1750	1163	388	0	1	2	5	4	3	7	6	6	6	6	0	0	0	0	0	0
NZ_CP035288.1:152006:152791	EQW00_00775	SE	0	0	0	0	0	0	0	1	2	0	0	0	0	0	0	0	0	0	0	0	0	0	0	1	0	0	0	0	0	1390	0	0	0	0	0	0	0	0	0	0	0	1	0	0	0	0	0
NZ_CP035288.1:1520729:1521817	EQW00_07435	SE	351	0	90	106	36	5	44	131	15	89	1	126	0	129	8	11550	0	3332	7788	0	5909	0	2565	5550	2517	633	728	12828	8734	2491	0	26	52	67	52	69	104	82	127	63	90	9	1	4	1	1	10
NZ_CP035288.1:1521889:1523151	EQW00_07440	SE	258	0	64	58	63	21	25	109	15	40	0	178	0	134	17	6945	0	1670	3939	0	3165	0	1414	3121	2721	314	298	6727	4080	1094	0	21	41	36	34	33	47	38	32	32	41	5	0	0	1	0	49
NZ_CP035288.1:1523295:1523480	EQW00_07445	SE	0	0	0	0	0	0	0	0	0	0	0	0	0	0	0	0	0	0	0	0	0	0	0	0	0	0	0	0	0	0	0	0	0	0	0	0	0	0	0	0	0	0	0	0	0	0	0
NZ_CP035288.1:1524021:1525010	EQW00_07455	SE	11489	3	2577	3729	3323	4499	569	173	34	901	10556	3916	0	3371	227	13930	0	3457	8468	0	6533	1	3054	6551	3389	728	654	14183	8871	4217	1	1407	2082	2431	1255	1648	2148	4567	7602	4615	2030	221	593	1795	720	58	466
NZ_CP035288.1:1525146:1525661	EQW00_07460	SE	2978	0	672	860	605	19	128	181	29	515	996	1255	0	892	80	5883	0	1467	3319	0	2682	0	1098	2790	2131	282	250	5637	3500	2057	0	542	801	1038	381	488	680	608	948	582	641	56	420	344	731	22	347
NZ_CP035288.1:1525855:1528377	EQW00_07465	SE	2366	0	587	781	758	285	86	64	11	721	1209	1514	0	1124	73	12619	0	3265	8102	0	5658	0	2634	6107	3938	649	666	13451	8315	3244	0	208	334	415	236	317	407	272	504	286	331	6	14	15	59	144	11
NZ_CP035288.1:1528631:1529848	EQW00_07470	SE	14547	2	4432	5455	3891	3596	380	110	30	4307	3644	10438	0	7389	387	10545	0	2808	6953	0	5018	0	2300	5041	2461	551	539	11232	7593	2382	0	1388	2013	2900	1492	1883	2455	4247	6964	4710	2719	513	192	149	29	39	140
NZ_CP035288.1:1529994:1530842	EQW00_07475	SE	2352	0	474	724	636	275	151	122	37	1309	1023	1165	1	769	54	9300	0	2470	5939	0	4601	0	1995	4416	3933	480	452	9655	6549	2240	0	383	565	800	310	417	526	786	1149	676	609	8	25	116	33	8	19
NZ_CP035288.1:1531037:1532494	EQW00_07480	SE	3735	1	884	1240	1059	396	173	527	61	420	1168	1060	0	805	67	964	0	236	627	0	324	0	134	490	730	47	42	898	540	1279	0	264	496	653	412	407	593	500	717	370	598	72	50	27	26	0	24
NZ_CP035288.1:153109:153864	EQW00_00780	SE	0	0	0	4	1	1	0	0	0	0	6	2	0	1	0	7	0	3	1	0	8	0	1	3	14	0	0	1	1	0	0	2	0	1	0	0	2	1	0	1	2	0	20	0	2	0	0
NZ_CP035288.1:1532706:1535108	EQW00_07485	SE	9257	1	2340	3071	2214	2485	593	257	53	958	2345	4528	0	3176	295	10948	0	2769	7121	0	5564	0	2466	5344	3830	589	508	11666	7934	2068	0	916	1052	1675	1105	1419	1842	2538	3787	2222	1430	93	25	47	14	3	32
NZ_CP035288.1:1535105:1537099	EQW00_07490	SE	4023	2	1303	1842	1080	123	192	171	30	432	1140	2331	0	1526	140	8754	0	2050	5356	0	3587	0	1874	4112	1825	432	362	8561	5292	1524	0	376	484	756	462	659	816	1282	2056	1169	683	16	66	12	22	6	8
NZ_CP035288.1:1537309:1537917	EQW00_07495	SE	17	0	7	3	6	4	1	56	4	31	3	2	0	1	0	2	0	2	1	0	0	0	0	2	191	0	0	2	0	242	0	3	3	5	0	2	6	3	1	3	0	0	1	0	115	0	23
NZ_CP035288.1:1538161:1538457	EQW00_07500	SE	2851	1	851	971	593	1261	83	21	5	813	2246	2093	0	1554	103	9823	0	2698	6078	0	4952	0	2142	4696	2973	533	467	9975	6496	2080	0	424	868	777	262	308	479	513	782	378	510	12	0	7	5	0	3
NZ_CP035288.1:1538508:1538975	EQW00_07505	SE	0	0	0	0	0	0	0	0	0	0	0	0	0	0	0	0	0	0	0	0	0	0	0	0	0	0	0	0	0	0	0	0	0	0	0	0	0	0	0	0	0	0	0	0	0	0	0
NZ_CP035288.1:1539098:1541803	EQW00_07510	SE	2838	0	704	965	862	652	232	380	71	703	619	1158	0	841	85	1403	0	344	783	0	610	0	269	643	940	75	56	1314	831	2123	0	154	221	282	220	256	298	330	478	283	354	28	115	43	325	23	113
NZ_CP035288.1:154208:154969	EQW00_00785	SE	1	0	0	1	0	0	1	0	0	0	0	0	0	0	0	5	0	0	3	0	3	0	1	7	9	0	0	5	4	0	0	0	0	0	0	0	0	0	1	0	0	0	0	0	0	0	0
NZ_CP035288.1:1542224:1543864	EQW00_07515	SE	23520	4	4366	6474	5899	6394	629	735	110	6128	16956	5561	2	4011	247	10729	1	2742	7033	1	4691	0	2279	5080	1934	537	526	11225	7489	4325	0	876	1622	1900	1258	1472	2199	2506	3514	1842	2060	98	238	42	56	3	172
NZ_CP035288.1:1544076:1544426	EQW00_07520	SE	0	0	0	0	0	0	0	0	0	0	0	0	0	0	0	0	0	0	0	0	0	0	0	0	0	0	0	0	0	0	0	0	0	0	0	0	0	0	0	0	0	0	0	0	0	0	0
NZ_CP035288.1:1544544:1547573	EQW00_07525	SE	852	0	309	340	216	224	57	75	13	146	313	480	0	404	40	1494	0	392	941	0	744	0	299	776	2337	65	74	1465	1014	1275	0	151	190	289	154	168	254	225	296	203	233	10	20	23	33	11	105
NZ_CP035288.1:1547577:1548701	EQW00_07530	SE	342	0	95	147	66	45	34	145	19	234	31	135	0	100	11	735	0	141	291	0	264	0	160	277	752	36	28	565	265	460	0	70	84	114	58	77	81	92	170	100	84	6	9	27	0	2	58
NZ_CP035288.1:1548809:1549276	EQW00_07535	SE	0	0	0	0	0	0	0	0	0	0	0	0	0	0	0	0	0	0	0	0	0	0	0	0	8	0	0	0	0	0	0	0	0	0	0	0	0	0	1	0	0	0	0	0	0	0	0
NZ_CP035288.1:1549508:1549735	EQW00_07540	SE	0	0	0	0	0	0	0	0	0	0	0	0	0	0	0	0	0	0	0	0	0	0	0	0	0	0	0	0	0	0	0	0	0	0	0	0	0	0	0	0	0	0	0	0	0	0	0
NZ_CP035288.1:1549942:1551930	EQW00_07545	SE	5754	0	1410	1886	1578	1215	495	544	68	1375	948	1881	0	1329	169	4755	0	1253	2868	0	2291	0	962	2319	1484	245	203	4922	3089	1744	0	643	1116	1517	823	927	1409	1481	1992	1185	940	45	54	107	105	3	114
NZ_CP035288.1:1552162:1552398	EQW00_07550	SE	0	0	0	0	0	0	0	0	0	0	0	0	0	0	0	0	0	0	0	0	0	0	0	0	0	0	0	0	0	0	0	0	0	0	0	0	0	0	0	0	0	0	0	0	0	0	0
NZ_CP035288.1:1552559:1552792	EQW00_07555	SE	0	0	0	0	0	0	0	0	0	0	0	0	0	0	0	0	0	0	0	0	0	0	0	0	0	0	0	0	0	0	0	0	0	0	0	0	0	0	0	0	0	0	0	0	0	0	0
NZ_CP035288.1:1552936:1553556	EQW00_07560	SE	310	0	77	107	43	1	13	0	0	153	1	310	0	237	21	7187	0	1882	4627	0	3476	0	1512	3419	3044	365	343	7334	4986	822	0	86	153	188	121	166	188	130	190	105	77	2	18	20	44	12	13
NZ_CP035288.1:155326:156213	EQW00_00790	SE	5627	1	1185	1730	1493	795	283	107	18	346	768	1794	0	1280	77	14734	1	4176	9879	0	8387	1	3693	7830	5249	849	936	15942	11425	255	0	753	989	1283	782	1069	1313	1396	2045	1167	860	8	61	154	6	3	7
NZ_CP035288.1:1553910:1554935	EQW00_07570	SE	5819	0	1464	1942	1454	1057	210	190	23	456	1902	3215	0	2149	132	6839	0	1916	4029	0	3419	1	1284	3341	3871	329	324	6438	4360	3421	0	894	986	1279	910	1174	1481	2541	4273	2864	1474	48	172	55	103	4	16
NZ_CP035288.1:1554949:1555926	EQW00_07575	SE	16145	1	4648	5891	5046	2836	429	76	24	423	1388	9016	1	5400	359	19843	2	5157	12846	0	10334	0	4717	9475	4137	1029	896	21771	13977	4000	0	1528	1854	2519	2243	2659	3624	5300	9689	5159	2962	92	229	97	87	14	276
NZ_CP035288.1:1556080:1556349	EQW00_07580	SE	0	0	0	0	0	0	0	0	0	0	0	0	0	0	0	0	0	0	0	0	0	0	0	0	0	0	0	0	0	0	0	0	0	0	0	0	0	0	0	0	0	0	0	0	0	0	0
NZ_CP035288.1:1556515:1556664	EQW00_07585	SE	0	0	0	0	0	0	0	0	0	0	0	0	0	0	0	0	0	0	0	0	0	0	0	0	0	0	0	0	0	0	0	0	0	0	0	0	0	0	0	0	0	0	0	0	0	0	0
NZ_CP035288.1:1556754:1558268	EQW00_07590	SE	9252	1	2593	3625	2730	2595	682	3717	531	5003	4600	4508	0	3094	235	2319	0	651	1528	1	1087	0	482	1127	751	127	115	2279	1567	2762	0	1007	1565	1969	899	1131	1496	2993	4197	2684	1665	174	309	1549	364	524	830
NZ_CP035288.1:1558499:1559947	EQW00_07595	SE	1420	0	264	368	301	329	102	4	5	503	130	957	0	735	79	2676	0	713	1655	0	1266	0	542	1307	982	142	117	2769	1825	1619	0	111	212	226	190	228	412	342	451	289	233	13	8	9	8	0	3
NZ_CP035288.1:1560253:1560567	EQW00_07600	SE	0	0	0	0	0	0	0	0	0	0	0	0	0	0	0	0	0	0	0	0	0	0	0	0	0	0	0	0	0	0	0	0	0	0	0	0	0	0	0	0	0	0	0	0	0	0	0
NZ_CP035288.1:1560899:1561705	EQW00_07605	SE	110	0	21	12	17	21	7	298	42	51	0	19	0	7	0	852	0	208	393	0	367	0	121	381	1495	34	30	691	431	271	0	16	31	34	12	23	26	28	82	55	28	22	81	33	37	14	1
NZ_CP035288.1:1561768:1562688	EQW00_07610	SE	1059	1	316	386	289	896	95	1293	167	867	75	622	0	443	70	18102	0	4605	11480	1	9086	1	4129	8437	3983	952	842	19068	12553	4015	0	102	199	320	188	239	359	614	1049	515	199	147	220	433	439	116	100
NZ_CP035288.1:1562690:1563754	EQW00_07615	SE	3819	1	955	1223	1056	555	188	8049	1055	3741	688	874	2	589	80	22667	0	5905	14763	0	11795	0	5083	10970	5547	1225	1135	24117	16173	4361	0	279	526	941	551	603	886	2154	3112	1888	475	578	1167	1104	885	530	226
NZ_CP035288.1:1563760:1565040	EQW00_07620	SE	171	0	76	69	43	4	35	2698	303	2101	12	58	0	50	5	4228	0	1007	2232	0	1984	0	769	1918	1977	190	170	3727	2467	2816	0	50	101	102	97	106	175	457	569	375	43	4	227	358	491	60	142
NZ_CP035288.1:1565229:1566605	EQW00_07625	SE	7	0	1	16	1	0	0	231	26	95	0	2	0	4	0	693	0	184	387	0	297	0	121	365	992	42	29	644	401	1579	0	4	1	5	2	1	1	7	3	5	3	0	1	6	60	2	21
NZ_CP035288.1:156578:157390	EQW00_00795	SE	1	0	0	0	0	0	0	29	7	4	0	1	0	0	0	0	0	0	0	0	0	0	0	0	0	0	0	0	0	662	0	0	0	0	0	0	0	0	0	0	0	0	0	0	1	0	27
NZ_CP035288.1:1566683:1567282	EQW00_07630	SE	125	0	19	18	14	4	6	315	32	401	0	61	0	52	6	3832	0	960	2196	0	1771	0	823	1886	2018	191	170	3772	2282	732	0	203	219	264	44	82	82	139	223	137	25	111	185	32	272	18	65
NZ_CP035288.1:1567609:1568481	EQW00_07635	SE	343	0	86	83	116	21	32	6	2	22	567	547	1	394	67	2712	1	667	1448	0	1207	1	493	1262	1256	121	125	2515	1607	1427	5	86	180	167	44	52	62	190	257	141	76	5	6	9	20	1	67
NZ_CP035288.1:1568572:1568736	EQW00_RS12435	SE	0	0	0	0	0	0	0	0	0	0	0	0	0	0	0	0	0	0	0	0	0	0	0	0	0	0	0	0	0	0	0	0	0	0	0	0	0	0	0	0	0	0	0	0	0	0	0
NZ_CP035288.1:1569217:1569753	EQW00_07640	SE	1647	0	323	317	142	243	65	105	21	366	1	2421	0	1548	108	17367	1	4590	11242	0	9179	2	3994	8653	6507	910	850	18563	12265	3417	0	190	336	528	117	117	264	548	708	429	320	0	2	3	143	0	0
NZ_CP035288.1:1569918:1570106	EQW00_07645	SE	0	0	0	0	0	0	0	0	0	0	0	0	0	0	0	0	0	0	0	0	0	0	0	0	0	0	0	0	0	0	0	0	0	0	0	0	0	0	0	0	0	0	0	0	0	0	0
NZ_CP035288.1:1570275:1570877	EQW00_07650	SE	1609	0	497	572	281	571	86	0	0	71	440	558	0	426	34	12277	0	3276	7284	0	5975	0	2502	5991	3945	600	624	12252	7640	2788	0	185	177	339	203	252	308	1941	1163	906	343	12	1	12	48	0	68
NZ_CP035288.1:1570874:1571968	EQW00_07655	SE	119	0	29	39	60	68	13	68	10	77	76	55	0	27	1	1021	0	244	501	0	505	0	182	521	1905	51	36	919	580	1933	0	20	23	25	14	12	31	200	137	101	27	0	6	0	108	1	72
NZ_CP035288.1:1571968:1572699	EQW00_07660	SE	128	1	63	31	72	1	3	0	0	52	71	90	0	72	5	10609	1	2852	6930	0	5101	1	2343	5260	4227	553	646	11279	7469	1941	0	10	28	34	12	19	42	301	127	134	28	1	0	0	5	1	1
NZ_CP035288.1:1572696:1573571	EQW00_07665	SE	2	0	0	0	0	0	0	0	0	0	0	0	0	1	1	13	0	4	3	0	4	0	3	7	81	1	1	15	6	946	0	1	0	0	0	0	0	5	3	1	0	0	0	1	8	0	0
NZ_CP035288.1:1573749:1575221	EQW00_07670	SE	10958	1	2359	3149	2920	3051	967	603	84	2860	4063	4540	0	3614	378	7984	1	2104	4785	0	4132	0	1734	3963	2991	427	422	8317	5512	2117	0	1213	1856	2392	1050	1370	1802	2168	3303	2068	1854	85	115	241	273	64	71
NZ_CP035288.1:1575279:1575476	EQW00_07675	SE	0	0	0	0	0	0	0	0	0	0	0	0	0	0	0	0	0	0	0	0	0	0	0	0	0	0	0	0	0	0	0	0	0	0	0	0	0	0	0	0	0	0	0	0	0	0	0
NZ_CP035288.1:1575790:1576815	EQW00_07680	SE	2816	0	706	897	631	674	181	1220	137	1311	2185	2022	1	1554	188	5786	0	1587	3670	0	2888	0	1223	2878	1730	314	275	5864	3885	2057	0	215	357	489	723	896	1149	1347	2203	1336	469	237	229	348	141	139	160
NZ_CP035288.1:157654:158238	EQW00_00800	SE	0	0	0	0	0	0	0	56	12	19	0	0	0	0	0	0	0	0	0	0	0	0	0	0	2	0	0	0	0	3421	0	0	0	0	0	0	0	0	0	0	0	0	0	373	32	1	0
NZ_CP035288.1:1576885:1577568	EQW00_07685	SE	1109	1	297	366	310	305	85	722	92	734	933	509	1	372	28	7073	0	1812	3864	0	3386	0	1467	3332	2290	387	357	6602	4469	2580	0	176	241	343	373	431	538	704	1060	706	296	110	275	106	400	69	61
NZ_CP035288.1:1577819:1578202	EQW00_07690	SE	0	0	0	0	0	0	0	0	0	0	0	0	0	0	0	0	0	0	0	0	0	0	0	0	0	0	0	0	0	0	0	0	0	0	0	0	0	0	0	0	0	0	0	0	0	0	0
NZ_CP035288.1:1578199:1578366	EQW00_RS12525	SE	0	0	0	0	0	0	0	0	0	0	0	0	0	0	0	0	0	0	0	0	0	0	0	0	0	0	0	0	0	0	0	0	0	0	0	0	0	0	0	0	0	0	0	0	0	0	0
NZ_CP035288.1:15784:16752	EQW00_00060	SE	302	0	37	42	64	57	4	9	0	79	0	125	0	59	9	9448	0	2358	5940	0	4626	0	2075	4468	2838	503	464	9690	6376	3660	0	23	27	51	25	39	38	92	204	86	38	0	13	1	16	0	0
NZ_CP035288.1:1578527:1578721	EQW00_07695	SE	0	0	0	0	0	0	0	0	0	0	0	0	0	0	0	0	0	0	0	0	0	0	0	0	0	0	0	0	0	0	0	0	0	0	0	0	0	0	0	0	0	0	0	0	0	0	0
NZ_CP035288.1:1578723:1579076	EQW00_RS12440	SE	0	0	0	0	0	0	0	0	0	0	0	0	0	0	0	1	0	0	0	0	0	0	0	0	0	0	0	0	0	1419	0	0	0	0	0	0	0	0	0	0	0	0	0	0	0	0	0
NZ_CP035288.1:1579119:1579766	EQW00_RS12445	SE	0	0	0	0	0	0	0	0	0	0	0	0	0	0	0	2	0	0	1	0	0	0	1	0	0	0	0	0	2	1224	0	0	0	0	0	0	0	0	0	0	0	0	0	0	0	0	0
NZ_CP035288.1:1580030:1581370	EQW00_07705	SE	19818	5	6012	6930	7237	4665	1763	9501	1345	5609	6251	7288	1	4986	501	2218	0	577	1322	0	1099	0	427	1115	1584	111	90	2193	1400	1794	0	2720	4655	6332	1341	1638	2105	3863	5435	3705	2806	385	688	2330	1443	415	1184
NZ_CP035288.1:1581389:1581754	EQW00_07710	SE	0	0	0	0	0	0	0	0	0	0	0	0	0	0	0	0	0	0	0	0	0	0	0	0	0	0	0	0	0	0	0	0	0	0	0	0	0	0	0	0	0	0	0	0	0	0	0
NZ_CP035288.1:1582235:1583473	EQW00_07715	SE	7679	1	1860	2425	1707	2170	316	5	6	558	211	2374	0	1703	124	21392	0	5650	13862	0	11369	0	5161	10214	4310	1182	1042	23086	15938	4540	0	569	883	1147	658	881	927	1855	3065	1659	1007	94	292	11	3	4	11
NZ_CP035288.1:1583489:1584739	EQW00_07720	SE	5713	0	1324	1777	1301	658	242	92	15	558	348	2897	0	2223	150	14887	0	3782	9543	0	7926	0	3639	7084	3480	777	677	16108	11078	3160	0	341	634	666	428	470	798	1321	2216	1085	588	31	22	16	20	27	20
NZ_CP035288.1:1584840:1585316	EQW00_07725	SE	544	0	227	239	218	2	81	285	32	12	1	1425	0	1088	97	7942	0	2119	4928	0	3498	0	1800	3898	1600	424	382	8175	5434	1858	0	102	157	233	109	109	145	213	355	173	121	9	135	1	73	9	5
NZ_CP035288.1:1585538:1585777	EQW00_07730	SE	0	0	0	0	0	0	0	0	0	0	0	0	0	0	0	0	0	0	0	0	0	0	0	0	0	0	0	0	0	0	0	0	0	0	0	0	0	0	0	0	0	0	0	0	0	0	0
NZ_CP035288.1:1585731:1586729	EQW00_07735	SE	6521	4	1615	2650	1178	508	540	729	143	771	767	2919	0	2070	214	17164	0	4608	11464	1	9334	0	3991	8431	4668	929	819	19203	12947	3955	0	1043	1637	2044	766	1406	1621	2121	3514	1996	1377	1591	129	48	543	49	88
NZ_CP035288.1:158624:159526	EQW00_00805	SE	176	2	33	71	26	7	7	4	0	29	4	159	0	132	9	7771	0	2159	4923	0	4163	0	1815	4003	3111	434	466	8060	5581	1241	0	25	17	52	17	26	26	47	47	32	44	1	0	1	1	3	0
NZ_CP035288.1:1586741:1587667	EQW00_07740	SE	3574	0	1020	1260	958	567	233	216	29	245	823	1967	0	1392	134	4763	0	1313	3189	0	2245	0	1017	2400	2312	249	243	5162	3482	1426	0	723	1130	1369	572	734	933	1244	1936	1191	827	93	296	228	29	36	165
NZ_CP035288.1:1587891:1589564	EQW00_07745	SE	20857	4	5652	7752	5602	5265	1077	603	93	1524	6195	6766	0	4843	404	10402	0	2762	7181	0	5306	0	2404	4984	3094	581	481	11208	7543	2368	0	4210	5705	7242	1485	1383	2145	852	1261	784	3321	61	284	108	83	20	195
NZ_CP035288.1:1589741:1591240	EQW00_07750	SE	7	0	1	1	2	2	1	218	35	123	3	3	0	3	0	26	0	5	13	0	13	0	4	10	53	0	3	19	8	3689	0	2	1	2	1	0	1	0	2	0	1	1	42	22	60	19	131
NZ_CP035288.1:1591394:1592218	EQW00_07755	SE	5	0	3	1	0	0	0	707	86	156	1	0	0	1	0	33	0	6	17	0	14	0	7	24	101	2	1	34	18	380	0	1	1	3	0	1	0	0	1	0	2	2	1	41	120	62	13
NZ_CP035288.1:1592593:1593126	EQW00_07760	SE	14	0	10	12	5	6	1	446	63	80	6	1	0	0	0	14	0	3	3	0	8	0	2	8	140	0	1	9	6	4699	0	1	5	10	2	2	12	10	8	5	2	0	5	2	16	213	1
NZ_CP035288.1:1593140:1595077	EQW00_07765	SE	4965	0	1309	1858	1000	838	240	684	79	285	1100	4179	0	3034	269	13876	0	3405	8556	0	6662	0	2926	6654	4675	707	610	14471	9128	3418	0	644	1027	1380	727	924	1241	1531	2501	1550	1199	28	72	30	63	3	186
NZ_CP035288.1:1595092:1597713	EQW00_07770	SE	3539	0	1004	1152	912	587	148	34	17	473	543	1518	0	1183	92	5354	0	1426	3206	0	3091	0	1111	2608	2856	252	249	5280	3801	1827	0	525	528	828	482	533	782	943	1642	949	667	27	58	8	9	0	23
NZ_CP035288.1:1597911:1598405	EQW00_07775	SE	858	1	191	289	185	72	18	327	45	316	1686	396	0	274	16	9955	0	2226	5421	0	4405	0	1943	4533	4309	481	431	9699	5633	1126	0	41	117	109	57	86	91	176	254	160	112	467	0	0	0	0	0
NZ_CP035288.1:159838:160023	EQW00_00815	SE	0	0	0	0	0	0	0	0	0	0	0	0	0	0	0	0	0	0	0	0	0	0	0	0	0	0	0	0	0	0	0	0	0	0	0	0	0	0	0	0	0	0	0	0	0	0	0
NZ_CP035288.1:1598429:1598794	EQW00_07780	SE	22736	2	8407	10826	5220	3575	1334	656	97	12381	3048	6052	0	4781	384	17447	1	4761	10918	1	9103	0	4003	8139	6115	887	947	18118	12170	3322	0	4239	5988	8160	4775	6546	8001	9145	14614	8350	6861	551	225	1458	1661	115	715
NZ_CP035288.1:1598796:1600340	EQW00_07785	SE	10302	0	3232	3808	2794	1199	718	1049	136	284	3492	4184	1	2839	219	8215	1	2219	5258	0	3767	0	1644	4067	4023	413	370	8218	5573	3183	0	1282	2107	2679	1658	2086	2576	2645	4286	2519	2539	183	510	139	330	57	207
NZ_CP035288.1:1600683:1600973	EQW00_07790	SE	0	0	0	0	0	0	0	0	0	0	0	0	0	0	0	0	0	0	0	0	0	0	0	0	0	0	0	0	0	0	0	0	0	0	0	0	0	0	0	0	0	0	0	0	0	0	0
NZ_CP035288.1:1601030:1601647	EQW00_07795	SE	3081	0	672	1339	680	86	120	4262	482	2492	34	1772	0	1370	110	6552	0	2033	4485	0	2910	0	1378	3194	2983	335	434	7161	4848	3223	0	194	366	456	322	405	494	578	1145	630	740	693	251	1400	159	620	819
NZ_CP035288.1:1602233:1603099	EQW00_07800	SE	7835	1	2276	2596	1609	1287	555	425	51	1221	3137	5439	1	3661	277	11062	1	2965	7184	0	5566	0	2471	5306	3113	609	511	11694	7897	3390	0	658	951	1154	1466	1797	2208	2781	4769	2760	1432	376	326	346	359	25	448
NZ_CP035288.1:160268:160678	EQW00_00820	SE	0	0	0	0	0	0	0	0	0	0	0	0	0	0	0	0	0	0	0	0	0	0	0	0	0	0	0	0	0	0	0	0	0	0	0	0	0	0	0	0	0	0	0	0	0	0	0
NZ_CP035288.1:1603100:1604860	EQW00_07805	SE	1788	0	442	496	638	687	157	831	89	593	157	1350	0	910	76	6401	0	1714	4091	0	2621	0	1281	3080	1879	335	300	6537	4417	3528	0	109	199	298	233	252	365	550	663	452	278	90	106	56	264	163	174
NZ_CP035288.1:1604973:1605767	EQW00_07810	SE	1778	1	430	589	385	222	117	10	1	182	92	607	0	415	47	3039	0	736	1937	0	1247	0	681	1420	1496	159	122	3227	1949	2224	0	138	260	315	148	199	271	273	397	183	220	141	0	0	7	0	0
NZ_CP035288.1:1605931:1606146	EQW00_07815	SE	0	0	0	0	0	0	0	0	0	0	0	0	0	0	0	0	0	0	0	0	0	0	0	0	0	0	0	0	0	0	0	0	0	0	0	0	0	0	0	0	0	0	0	0	0	0	0
NZ_CP035288.1:1606235:1607794	EQW00_07820	SE	26113	10	6243	8303	6791	6175	1311	1497	213	3743	6066	15745	1	11775	765	12097	1	3048	8147	0	5966	1	2658	5864	2454	641	519	12755	8819	2553	0	2306	3294	4733	2275	2795	3858	3515	5290	2844	3630	1029	664	320	89	90	269
NZ_CP035288.1:1608020:1609069	EQW00_07825	SE	861	0	208	197	270	387	51	447	90	130	3889	84	0	89	15	1886	0	439	1007	0	750	0	337	896	1164	81	77	1715	1042	1081	0	97	144	199	102	105	180	145	195	158	127	16	134	46	112	37	85
NZ_CP035288.1:1609240:1610385	EQW00_07830	SE	983	0	272	296	421	9	42	40	7	170	2	1928	0	1228	144	9656	0	2496	5938	0	4820	0	2069	4380	5136	468	398	9542	7016	3903	0	167	241	306	193	155	269	377	685	350	216	14	5	13	5	1	5
NZ_CP035288.1:1610833:1611414	EQW00_07835	SE	5897	0	1372	2067	1757	1607	499	4063	562	2065	3416	740	2	602	41	5996	0	1489	3610	0	2506	0	1256	2844	2327	330	246	6191	3938	4290	0	335	686	888	402	456	640	555	740	446	758	32	62	399	534	133	38
NZ_CP035288.1:1611443:1611835	EQW00_07840	SE	0	0	0	0	0	0	0	0	0	0	0	0	0	0	0	0	0	0	0	0	0	0	0	0	0	0	0	0	0	0	0	0	0	0	0	0	0	0	0	0	0	0	0	0	0	0	0
NZ_CP035288.1:1611854:1612681	EQW00_07845	SE	35357	25	12231	16590	13686	8776	3623	1802	254	1687	14786	15502	4	11419	1225	16929	1	4073	11150	1	7865	0	3609	8032	3224	878	783	17649	12017	3208	0	4735	6709	8630	3814	4972	6321	6905	9751	6189	6928	463	348	998	776	183	1121
NZ_CP035288.1:161218:161577	EQW00_00830	SE	0	0	0	0	0	0	0	0	0	0	0	0	0	0	0	0	0	0	0	0	0	0	0	0	0	0	0	0	0	0	0	0	0	0	0	0	0	0	0	0	0	0	0	0	0	0	0
NZ_CP035288.1:1612834:1613538	EQW00_07850	SE	16162	8	4781	7183	4623	11636	963	1533	192	298	7242	7459	4	5018	495	17336	0	4501	10843	1	8314	0	3796	7980	8355	868	789	17772	11820	2965	0	2159	3396	4013	2491	3260	3936	3293	5095	2816	3979	116	378	84	20	8	256
NZ_CP035288.1:1613535:1614824	EQW00_07855	SE	11582	2	3265	4458	2942	4095	701	511	83	1323	5047	7603	0	5678	489	14077	0	3733	9052	1	7129	0	3159	6646	3774	704	692	14821	10404	4061	0	1292	1772	2633	1439	1739	2365	1811	3121	1630	2284	23	118	41	131	5	87
NZ_CP035288.1:1614824:1616095	EQW00_07860	SE	2844	0	790	931	656	598	138	33	10	895	1871	2816	0	2126	196	7883	1	2111	4761	0	4102	0	1570	3654	4030	388	340	7409	5392	2539	0	500	534	823	416	696	689	486	867	512	728	10	4	4	147	12	4
NZ_CP035288.1:1616126:1616839	EQW00_07865	SE	404	0	96	118	127	103	27	0	2	68	89	95	0	90	14	225	0	61	134	0	128	0	44	112	270	12	15	213	139	51	0	64	77	113	34	35	79	46	100	57	81	2	0	3	0	0	0
NZ_CP035288.1:1616842:1619235	EQW00_07870	SE	3149	1	980	1167	716	581	170	49	14	396	1743	2059	0	1643	115	4778	0	1170	3005	0	1664	0	933	2228	1975	267	192	4830	2958	1035	0	418	725	986	393	474	625	437	553	316	549	7	14	25	21	3	31
NZ_CP035288.1:161895:162875	EQW00_00835	SE	2394	0	600	616	516	110	35	3	6	195	8803	599	0	450	50	18139	0	4973	11759	0	9375	0	4261	8977	2906	936	988	18667	12850	4482	0	73	110	339	131	159	219	330	593	470	331	0	3	0	2	0	2
NZ_CP035288.1:1619501:1621174	EQW00_07875	SE	29643	11	8235	10883	6613	5356	1702	1156	177	3926	5067	12402	2	7673	748	15537	1	4024	9823	0	8222	0	3587	7347	3226	818	689	16067	10925	3013	0	3180	5012	6630	2621	3732	4280	4923	7688	4037	4156	356	726	983	665	181	199
NZ_CP035288.1:1621542:1623647	EQW00_07880	SE	5973	4	1173	1496	1720	2142	240	295	56	1711	2303	2184	1	1552	140	3862	0	990	2428	0	1604	0	748	1861	1243	216	148	3795	2471	1479	0	513	805	1040	454	597	775	826	1251	803	877	34	49	65	148	7	51
NZ_CP035288.1:1623779:1624048	EQW00_07885	SE	0	0	0	0	0	0	0	0	0	0	0	0	0	0	0	0	0	0	0	0	0	0	0	0	0	0	0	0	0	0	0	0	0	0	0	0	0	0	0	0	0	0	0	0	0	0	0
NZ_CP035288.1:1624168:1625139	EQW00_07890	SE	6900	2	1581	2102	1709	733	236	13	1	903	1982	1272	0	889	73	9806	0	2431	6287	0	4894	0	2209	4604	2177	536	423	10358	7045	1891	0	447	594	933	428	575	714	1169	1883	1066	828	16	87	13	25	1	14
NZ_CP035288.1:1625155:1626072	EQW00_07895	SE	11015	6	3170	3875	2801	1938	572	71	21	2188	3838	2810	0	1951	130	14548	1	3857	9571	0	7203	0	3185	6989	3909	792	699	15519	10541	3004	0	1134	1659	2073	849	1203	1414	2711	3921	2329	2076	227	40	137	125	5	197
NZ_CP035288.1:1626210:1626560	EQW00_07900	SE	17533	0	3496	4891	4066	719	887	840	143	4054	3757	1993	0	1589	125	8101	0	2173	5269	0	3666	0	1718	4034	2829	409	371	8714	5481	1703	0	4322	6826	9246	3718	5182	6663	8022	12692	7390	6343	318	275	44	1196	55	947
NZ_CP035288.1:1626863:1629025	EQW00_07905	SE	24466	1	6458	8423	6592	4883	1334	692	106	242	10256	7754	2	5374	329	15352	1	4001	10041	0	7255	0	3280	7145	3242	752	672	16556	11014	4852	0	2121	3255	4480	1687	2282	2966	5012	7591	3787	3439	789	254	374	185	84	64
NZ_CP035288.1:1629030:1629347	EQW00_07910	SE	0	0	0	0	0	0	0	0	0	0	0	0	0	0	0	0	0	0	0	0	0	0	0	0	0	0	0	0	0	0	0	0	0	0	0	0	0	0	0	0	0	0	0	0	0	0	0
NZ_CP035288.1:1629347:1629631	EQW00_07915	SE	0	0	0	0	0	0	0	0	0	0	0	0	0	0	0	0	0	0	0	0	0	0	0	0	0	0	0	0	0	0	0	0	0	0	0	0	0	0	0	0	0	0	0	0	0	0	0
NZ_CP035288.1:1629649:1630872	EQW00_07920	SE	31833	26	10728	14631	13255	7845	1531	826	110	1683	13071	6812	3	5270	307	4933	1	1301	3261	2	2369	0	1014	2431	1885	234	214	5350	3544	1230	0	4003	6015	8149	3308	4392	5317	9194	13984	7197	7023	235	330	408	306	194	277
NZ_CP035288.1:163074:164558	EQW00_00840	SE	1605	0	504	653	814	563	202	726	105	587	693	1407	0	1201	91	855	0	220	423	0	340	0	170	433	1112	35	55	776	431	1188	0	214	354	398	168	179	278	404	542	360	304	629	437	149	1337	169	287
NZ_CP035288.1:1630893:1631360	EQW00_07925	SE	11554	0	3815	4959	2875	1269	509	91	11	201	1788	5755	0	4037	225	11019	1	2898	6960	0	5877	0	2463	5254	5467	600	454	11721	7746	2283	0	2045	2811	3543	1301	1881	2235	3330	5321	3034	2927	155	222	101	1121	212	600
NZ_CP035288.1:1631539:1635849	EQW00_07930	SE	5307	1	1333	1488	1315	587	226	343	72	487	616	1756	0	1270	92	12980	0	3185	7960	0	6368	0	2819	5780	2635	627	522	13114	8560	2424	0	573	859	1001	502	715	966	1988	3910	2129	937	10	13	29	35	1	21
NZ_CP035288.1:1636099:1637802	EQW00_07935	SE	7308	0	1934	2595	2293	1677	539	373	51	201	2815	3569	0	2333	200	8154	0	2075	4907	1	3749	0	1803	3899	2399	412	354	8305	5102	3081	0	778	1136	1434	1024	1161	1507	1808	2521	1558	1138	76	24	101	70	8	93
NZ_CP035288.1:1637821:1639107	EQW00_07940	SE	1178	0	348	416	304	174	57	54	12	118	423	1242	0	822	63	2722	0	657	1532	0	1215	0	499	1294	1844	138	123	2653	1683	772	0	128	189	258	171	238	283	315	459	291	242	15	8	31	35	0	23
NZ_CP035288.1:1639341:1640123	EQW00_07945	SE	2889	1	839	1119	716	300	95	51	11	78	225	1867	0	1283	75	7791	0	2086	5182	0	4091	0	1780	3618	2930	380	410	8733	5687	1616	0	248	322	500	287	378	468	926	1403	749	520	28	19	7	140	0	12
NZ_CP035288.1:1640127:1640897	EQW00_07950	SE	6314	0	1341	2260	1543	1966	274	97	12	1334	3001	6384	1	4720	315	16106	2	4331	10748	1	8858	0	3731	7877	4463	808	749	17414	11726	3585	0	756	1132	1566	818	988	1237	2236	3721	2005	1258	52	71	32	101	1	99
NZ_CP035288.1:1641118:1641672	EQW00_07955	SE	43271	6	11819	14626	10168	10888	2542	2584	338	4330	7024	16345	3	13491	1087	7706	1	2131	4988	0	3641	0	1646	3915	2674	414	358	8331	5346	1736	0	7003	11179	14419	6137	7315	9402	13065	19434	11377	10228	1087	689	148	532	159	410
NZ_CP035288.1:1641689:1642411	EQW00_07960	SE	0	0	0	0	0	0	0	0	0	0	0	0	0	0	0	0	0	0	0	0	0	0	0	0	0	0	0	0	0	0	0	0	0	0	0	0	0	0	0	0	0	0	0	0	0	0	0
NZ_CP035288.1:1642552:1643430	EQW00_07965	SE	63059	13	13761	19101	17934	14021	2685	4167	634	3942	27978	37644	4	32516	2262	10943	1	2833	6886	1	5558	2	2507	5266	2549	538	465	11426	7756	2200	0	6705	9754	13203	4646	5634	7583	13364	20240	10490	8728	1556	2465	685	1538	148	1496
NZ_CP035288.1:1643582:1644370	EQW00_07970	SE	4359	0	886	914	1234	526	137	198	30	630	1619	3410	1	2462	161	2336	0	612	1647	0	930	0	476	1216	719	113	102	2517	1579	469	0	217	520	535	173	179	277	396	635	365	346	27	86	70	11	3	58
NZ_CP035288.1:1644733:1645503	EQW00_07975	SE	30159	11	8860	12063	8335	7582	1972	1345	198	9695	8162	17397	2	12840	1237	23680	1	6104	15893	1	12666	1	5445	11222	6225	1267	1078	25462	17705	5100	0	5169	7359	10066	3722	4637	6429	10711	16622	8456	6366	2102	1099	226	315	93	956
NZ_CP035288.1:1645527:1646930	EQW00_07980	SE	19729	2	6253	7865	4356	4832	908	2173	258	3095	6806	13324	1	10233	908	19181	2	4996	12542	0	9650	0	4496	9016	4523	981	837	20241	13629	4228	0	3172	4655	7064	2399	2675	3604	8211	12133	6168	3631	250	732	476	397	33	496
NZ_CP035288.1:1646999:1647541	EQW00_07985	SE	19363	2	5180	7381	4365	3470	793	1520	211	2149	1652	13010	7	9541	850	24542	2	6457	16332	0	13457	0	5712	11781	6721	1238	1090	26783	18837	4982	0	3295	4107	5849	1892	2566	3274	6069	10777	5289	3431	177	74	60	78	167	425
NZ_CP035288.1:1647545:1648435	EQW00_07990	SE	6533	1	1790	2095	1443	469	357	263	69	991	1180	11096	2	7375	578	18674	1	4770	12261	2	9349	1	4222	8876	5204	950	845	19947	13350	3629	0	1283	2011	2093	901	927	1356	2432	3579	2056	1338	88	223	1170	17	5	202
NZ_CP035288.1:1648660:1649967	EQW00_07995	SE	17773	2	5135	6359	4447	2043	991	449	53	2035	2292	10465	1	8027	617	8162	0	2091	5123	0	3909	0	1731	3875	3728	414	340	8385	5687	2292	0	1262	1876	2953	1569	2185	2516	3069	4887	2675	3567	91	116	31	41	15	139
NZ_CP035288.1:1649992:1652061	EQW00_08000	SE	10016	2	2636	3253	2238	2071	497	63	18	721	2246	9936	1	6915	513	13648	0	3249	7923	0	6589	0	2830	6375	4471	688	557	13146	8698	5341	0	428	787	1147	700	821	1141	1407	2333	1237	1537	27	48	11	23	15	71
NZ_CP035288.1:1652244:1653116	EQW00_08005	SE	611	1	170	159	124	6	53	26	4	203	1	593	0	433	48	9195	0	2565	6016	0	4776	0	2070	4379	3184	494	480	9915	6811	1845	0	66	123	141	57	88	85	132	204	121	100	1	6	4	2	0	10
NZ_CP035288.1:165331:166098	EQW00_00855	SE	0	0	0	0	0	0	0	967	112	173	0	0	0	0	0	0	0	0	0	0	0	0	0	0	0	0	0	0	0	4218	0	0	0	0	0	0	0	0	0	0	0	112	411	39	252	203	747
NZ_CP035288.1:1653922:1654830	EQW00_08010	SE	41803	11	11176	15710	12243	9358	3375	15242	2032	7994	22822	9339	0	7661	852	20751	2	5426	13769	2	10702	1	4854	9900	3213	1155	1015	22549	15207	4063	0	6139	8575	11365	4751	6082	8149	10521	17248	8730	7167	2459	4788	8267	4061	695	3489
NZ_CP035288.1:1654852:1656018	EQW00_08015	SE	11071	2	2750	3289	3058	1594	518	1975	254	1005	2731	6344	0	4119	440	12290	0	3361	8216	0	6250	0	2522	5983	2792	622	539	13184	8548	2413	0	1304	1610	2404	970	1122	1741	2075	3153	1868	1463	181	744	326	394	80	245
NZ_CP035288.1:1656126:1656896	EQW00_08020	SE	3693	2	980	1285	843	1014	244	318	45	574	2604	1716	0	1140	119	5959	1	1520	3559	0	2751	0	1391	2746	843	332	305	6092	3759	2868	0	454	645	961	436	494	695	800	1299	771	708	244	245	16	151	44	123
NZ_CP035288.1:1656901:1657764	EQW00_08025	SE	7481	2	2599	3004	1517	928	426	768	88	868	215	3644	1	2651	234	8625	0	2283	5655	1	4406	0	1898	4320	4387	468	410	9254	6055	1705	0	1044	1435	1912	796	969	1331	1542	2476	1397	1403	133	226	183	167	42	152
NZ_CP035288.1:1657785:1657934	EQW00_08030	SE	0	0	0	0	0	0	0	0	0	0	0	0	0	0	0	0	0	0	0	0	0	0	0	0	0	0	0	0	0	0	0	0	0	0	0	0	0	0	0	0	0	0	0	0	0	0	0
NZ_CP035288.1:1658093:1660693	EQW00_08035	SE	182	0	42	56	65	7	7	2	0	61	1	102	0	72	7	3571	0	906	1867	0	1433	0	618	1649	2064	192	182	3241	2005	1199	0	23	46	52	26	35	30	47	80	54	41	0	0	11	1	0	4
NZ_CP035288.1:1660686:1663289	EQW00_08040	SE	670	0	152	178	151	64	22	6	0	286	120	385	0	310	18	2844	0	666	1574	0	1165	0	515	1356	1659	130	146	2581	1669	1175	0	76	118	153	71	104	153	150	229	142	152	14	3	4	27	6	6
NZ_CP035288.1:1663819:1664169	EQW00_08045	SE	0	0	0	0	0	0	0	0	0	0	0	0	0	0	0	0	0	0	0	0	0	0	0	0	0	0	0	0	0	0	0	0	0	0	0	0	0	0	0	0	0	0	0	0	0	0	0
NZ_CP035288.1:1664:2797	EQW00_00010	SE	1520	0	275	328	388	345	90	26	5	202	212	1842	0	1352	76	6002	0	1415	3765	0	2708	0	1263	2893	1787	298	270	6088	3778	4186	0	198	343	433	183	238	291	512	702	384	269	6	42	6	44	1	10
NZ_CP035288.1:1664275:1665012	EQW00_08050	SE	4679	0	1161	1605	1272	982	178	0	2	952	3391	719	0	426	39	5640	0	1451	3701	0	2672	0	1217	2734	1742	283	255	5870	3961	2053	0	326	547	833	374	491	554	897	1573	943	661	169	120	40	58	5	68
NZ_CP035288.1:1665012:1665515	EQW00_08055	SE	2249	0	596	736	309	881	67	57	12	14	83	1891	0	1354	97	9680	0	2591	6490	0	5293	0	2139	4740	5549	561	467	10453	7399	2007	0	255	279	493	247	282	467	571	1109	587	434	264	216	8	10	24	9
NZ_CP035288.1:1665642:1665917	EQW00_08060	SE	0	0	0	0	0	0	0	0	0	0	0	0	0	0	0	0	0	0	0	0	0	0	0	0	0	0	0	0	0	0	0	0	0	0	0	0	0	0	0	0	0	0	0	0	0	0	0
NZ_CP035288.1:1666163:1667530	EQW00_08065	SE	49962	3	12962	17402	14244	6907	2905	2827	378	2607	12048	10083	1	7607	631	10756	1	2776	6804	0	5231	0	2417	5029	2859	555	529	11405	7673	1666	0	4664	7368	10015	5804	6952	8840	10697	15441	9803	9278	492	473	971	341	82	519
NZ_CP035288.1:166681:167822	EQW00_00860	SE	0	0	0	0	0	0	0	0	0	0	0	0	0	0	0	0	0	0	0	0	0	0	0	0	0	0	0	0	0	0	0	0	0	0	0	0	0	0	0	0	0	0	0	0	0	0	0
NZ_CP035288.1:1667561:1667893	EQW00_08070	SE	0	0	0	0	0	0	0	0	0	0	0	0	0	0	0	0	0	0	0	0	0	0	0	0	0	0	0	0	0	0	0	0	0	0	0	0	0	0	0	0	0	0	0	0	0	0	0
NZ_CP035288.1:1667895:1669121	EQW00_08075	SE	656	0	167	184	254	189	68	120	14	137	404	536	0	324	12	1823	0	451	1041	0	887	0	328	940	1408	108	85	1551	1086	1854	0	64	89	105	50	63	125	108	157	117	115	16	28	7	29	15	21
NZ_CP035288.1:1669118:1672687	EQW00_08080	SE	5049	1	1925	2200	1520	397	343	100	21	376	355	3824	0	2760	238	10611	0	2808	6828	0	5361	0	2360	5162	3095	538	457	11148	7337	2190	0	534	868	1136	710	920	1015	1910	2660	1372	1231	32	69	17	15	4	84
NZ_CP035288.1:1672814:1673551	EQW00_08085	SE	1955	0	680	768	706	740	97	84	22	45	1195	1310	0	904	70	7812	0	2015	4887	0	3635	1	1673	3848	2522	400	349	8026	4915	1509	0	133	269	352	151	234	297	766	1185	631	382	9	8	9	31	5	18
NZ_CP035288.1:1673666:1673899	EQW00_08090	SE	0	0	0	0	0	0	0	0	0	0	0	0	0	0	0	0	0	0	0	0	0	0	0	0	0	0	0	0	0	0	0	0	0	0	0	0	0	0	0	0	0	0	0	0	0	0	0
NZ_CP035288.1:1674126:1674860	EQW00_08095	SE	18142	1	4547	5962	4121	3876	649	475	63	567	4107	6927	3	5129	399	7494	0	2098	5115	0	3924	0	1712	3778	2883	429	369	8307	5752	1708	0	1571	2209	3177	1546	2043	2766	2026	3406	1954	2664	60	140	169	35	2	189
NZ_CP035288.1:1674853:1675779	EQW00_08100	SE	10326	1	2594	3487	3403	2086	487	345	53	1474	2395	1900	2	1321	88	4213	0	1028	2613	0	1902	0	875	2087	1742	211	183	4359	2680	944	0	763	1282	1728	1016	1135	1605	1166	1877	1143	1596	111	127	42	37	46	211
NZ_CP035288.1:1675781:1676758	EQW00_08105	SE	32890	5	8172	10534	8359	11133	1201	1331	163	1006	10334	8388	0	6134	331	16993	0	4345	10422	0	8899	0	4039	7976	4562	952	816	18160	11690	3467	0	2892	3733	5206	3153	3984	5399	4136	7261	3670	5569	149	358	344	292	40	356
NZ_CP035288.1:1676760:1677320	EQW00_08110	SE	3574	0	1045	1213	724	1147	167	34	12	315	914	1878	1	1427	62	8943	0	2229	5280	0	4054	0	1929	3991	4799	442	335	8993	5881	1974	0	408	570	713	429	586	719	725	1279	646	770	163	89	4	6	1	8
NZ_CP035288.1:1677479:1679527	EQW00_08115	SE	1466	0	396	571	349	169	46	25	2	241	1043	498	0	339	29	9030	0	2256	5407	0	4223	0	2031	4293	2833	457	371	9186	5628	3029	0	72	113	182	95	120	142	262	317	277	129	4	20	0	23	0	9
NZ_CP035288.1:167939:168433	EQW00_00865	SE	465	0	100	142	127	0	41	0	0	389	0	273	0	244	15	5101	0	1470	3069	0	2570	0	1128	2538	2213	252	279	5104	3357	1238	0	43	59	52	61	98	65	38	78	89	99	2	0	0	43	0	0
NZ_CP035288.1:1679731:1681389	EQW00_08120	SE	5958	0	2214	2755	3193	2453	503	784	123	1215	3801	2812	0	2009	139	14543	0	3859	9109	0	7702	0	3207	7072	3494	777	613	15199	9833	4593	0	842	1107	1347	683	885	1054	1182	1762	1225	1213	218	831	438	420	80	335
NZ_CP035288.1:1681404:1681778	EQW00_08125	SE	0	0	0	0	0	0	0	0	0	0	0	0	0	0	0	0	0	0	0	0	0	0	0	0	0	0	0	0	0	0	0	0	0	0	0	0	0	0	0	0	0	0	0	0	0	0	0
NZ_CP035288.1:1682136:1682324	EQW00_08130	SE	0	0	0	0	0	0	0	0	0	0	0	0	0	0	0	0	0	0	0	0	0	0	0	0	0	0	0	0	0	0	0	0	0	0	0	0	0	0	0	0	0	0	0	0	0	0	0
NZ_CP035288.1:1682407:1683042	EQW00_08135	SE	3685	0	874	1045	1065	1264	217	442	51	947	1357	824	0	635	54	2328	0	604	1208	0	1115	0	452	1093	2009	108	90	2226	1265	418	0	353	490	661	272	312	497	409	666	442	559	42	18	84	30	18	30
NZ_CP035288.1:1683047:1683691	EQW00_08140	SE	3668	0	828	1110	1080	696	163	844	103	312	897	2069	0	1340	132	6528	0	1770	4116	0	3172	0	1392	3319	3259	338	306	6968	4277	1347	0	284	569	691	317	384	480	542	745	460	510	19	10	49	13	1	10
NZ_CP035288.1:1683692:1684567	EQW00_08145	SE	570	0	188	232	151	62	37	11	3	76	36	204	0	135	19	712	0	201	470	0	308	0	141	348	526	40	41	808	492	1128	0	53	99	133	49	56	78	83	130	84	112	9	3	29	1	3	29
NZ_CP035288.1:1684876:1686879	EQW00_08150	SE	898	0	236	275	196	181	40	245	40	134	305	449	0	334	20	1577	0	361	916	0	737	0	328	728	1274	81	66	1555	892	1856	0	54	104	140	85	119	143	135	187	106	156	22	29	27	5	2	60
NZ_CP035288.1:168671:170050	EQW00_00870	SE	0	0	0	0	0	0	0	0	0	0	0	0	0	0	0	0	0	0	0	0	0	0	0	0	0	0	0	0	0	3509	0	0	0	0	0	0	0	0	0	0	0	0	0	0	11	0	0
NZ_CP035288.1:1686876:1687619	EQW00_08155	SE	8576	0	2295	2618	1725	229	358	714	98	266	1061	7020	0	4110	337	20589	0	5363	12860	0	10693	0	4638	9852	4421	1057	962	21663	14322	4675	0	676	1051	1363	754	1083	1400	1448	2393	1234	1424	549	44	145	156	2	43
NZ_CP035288.1:1687626:1688720	EQW00_08160	SE	11068	1	2993	3964	2743	1568	534	676	94	412	9463	5196	0	3781	258	12692	0	3397	8609	0	6949	0	2894	6175	3870	708	679	13878	9514	2817	0	981	1376	1872	951	1484	1816	2368	3692	1938	1773	20	90	60	15	1	255
NZ_CP035288.1:1688723:1690030	EQW00_08165	SE	5054	0	1450	1961	1219	994	185	3	9	1298	2376	4055	0	2892	193	23910	1	6068	14952	0	12772	0	5525	11245	5333	1203	1129	25502	16615	5158	0	478	754	1053	516	732	944	1431	2303	1354	1139	68	186	27	14	2	25
NZ_CP035288.1:1690027:1690959	EQW00_08170	SE	5736	1	1561	1762	852	393	192	51	13	788	1088	2850	1	1844	129	10659	0	2983	7221	0	5372	0	2328	5349	2323	555	596	11587	7627	1873	0	373	697	1109	470	581	700	1141	1927	1172	1038	30	32	46	37	6	26
NZ_CP035288.1:1690952:1691440	EQW00_08175	SE	0	0	0	0	0	0	0	0	0	0	0	0	0	0	0	0	0	0	0	0	0	0	0	0	0	0	0	0	0	0	0	0	0	0	0	0	0	0	0	0	0	0	0	0	0	0	0
NZ_CP035288.1:1691662:1691865	EQW00_08180	SE	0	0	0	0	0	0	0	0	0	0	0	0	0	0	0	0	0	0	0	0	0	0	0	0	0	0	0	0	0	0	0	0	0	0	0	0	0	0	0	0	0	0	0	0	0	0	0
NZ_CP035288.1:1691973:1694381	EQW00_08185	SE	919	0	317	403	245	218	43	63	8	907	70	1509	0	1172	99	7274	0	1875	4361	0	3308	0	1487	3383	2217	374	316	7333	4417	3207	0	207	283	502	309	358	395	715	1084	629	374	57	43	43	100	2	56
NZ_CP035288.1:1694381:1695580	EQW00_08190	SE	1654	0	418	791	418	60	55	1	4	16	99	547	0	435	56	2800	0	740	1769	0	1500	0	579	1376	2156	147	146	2952	1968	612	0	190	244	392	172	237	221	389	682	249	306	30	15	5	7	1	12
NZ_CP035288.1:1696118:1696330	EQW00_08195	SE	0	0	0	0	0	0	0	0	0	0	0	0	0	0	0	0	0	0	0	0	0	0	0	0	0	0	0	0	0	0	0	0	0	0	0	0	0	0	0	0	0	0	0	0	0	0	0
NZ_CP035288.1:1696330:1696953	EQW00_08200	SE	207838	20	63623	87529	70109	60723	15896	17031	2654	9071	177369	66768	11	53651	5692	19798	4	5410	13453	3	11349	2	4845	9741	7477	1016	976	21769	15409	4882	0	15132	24578	29974	15278	20997	27041	31587	46683	25353	30196	2862	6463	5016	2470	1604	2423
NZ_CP035288.1:1697223:1698920	EQW00_08205	SE	2435	0	686	920	458	195	111	126	28	568	1478	2361	0	1527	170	12793	0	3444	8458	0	6517	0	3018	6311	1926	679	652	14364	9241	2414	0	324	516	637	328	412	568	486	811	528	619	56	4	16	6	0	11
NZ_CP035288.1:1698982:1699389	EQW00_08210	SE	7513	1	2123	2834	1606	855	404	2695	356	1542	1221	5305	1	4053	411	21146	1	5642	13827	0	11558	0	5018	9686	6963	1077	966	22880	15431	4386	0	847	1406	1792	703	1052	1118	782	1389	726	967	14	11	10	2	0	1
NZ_CP035288.1:1699927:1700133	EQW00_08215	SE	0	0	0	0	0	0	0	0	0	0	0	0	0	0	0	0	0	0	0	0	0	0	0	0	0	0	0	0	0	0	0	0	0	0	0	0	0	0	0	0	0	0	0	0	0	0	0
NZ_CP035288.1:17000:17926	EQW00_00065	SE	3189	1	826	1016	1040	1644	145	360	64	2131	1219	6438	0	4642	451	4028	0	997	2228	0	1654	0	755	1785	1773	196	182	3822	2394	3319	0	814	1343	1643	708	727	958	1299	1878	1141	1145	80	297	206	209	17	62
NZ_CP035288.1:1700159:1700770	EQW00_08220	SE	21091	1	5326	7528	5187	3938	757	797	131	997	1248	13507	2	10161	878	30204	1	8111	20679	1	16689	0	7340	14606	6235	1602	1566	33449	23114	7230	0	2076	2992	3938	1458	1633	2082	2919	5094	2434	2391	163	29	302	205	50	158
NZ_CP035288.1:1700771:1701463	EQW00_08225	SE	6643	2	2174	2704	1884	2896	387	554	85	403	2162	4547	0	3185	331	5239	0	1264	3198	0	2097	0	1034	2481	2521	254	245	5193	3169	960	0	929	1761	2239	632	906	971	1513	2204	1418	1269	36	166	163	5	22	49
NZ_CP035288.1:170129:170884	EQW00_00875	SE	0	0	0	0	0	0	0	3	2	0	0	0	0	0	0	0	0	0	0	0	0	0	0	0	0	0	0	0	0	3299	0	0	0	0	0	0	0	0	0	1	0	1	0	0	3	0	2
NZ_CP035288.1:1701498:1704671	EQW00_08230	SE	16515	1	4646	6126	3995	3619	886	1478	196	3261	3398	8310	1	5989	569	11514	0	3162	7358	0	5396	0	2505	5605	2905	582	526	12049	7866	3263	0	2285	3401	4730	1406	1870	2349	3505	6387	3450	2764	293	392	396	162	45	290
NZ_CP035288.1:1704664:1705764	EQW00_08235	SE	11715	0	2935	4035	2812	2419	641	864	125	2149	3389	9804	2	6581	651	12163	1	3181	7979	0	5800	0	2765	5654	1618	635	584	12926	8483	1656	0	1580	2067	3507	966	1302	1748	3553	5783	3203	1765	37	237	49	137	10	364
NZ_CP035288.1:1705765:1707042	EQW00_08240	SE	13388	5	4243	5437	3344	2087	764	934	147	2318	1941	19298	1	13252	1284	11152	0	2944	6909	0	5284	0	2444	5566	3270	557	504	11734	7384	2195	0	2154	3039	4500	1186	1520	1870	4596	7079	4248	2654	643	1112	748	577	141	312
NZ_CP035288.1:1707060:1707941	EQW00_08245	SE	190	0	88	73	51	13	16	7	0	142	94	107	0	85	9	2485	0	669	1613	0	1059	0	513	1237	1768	145	93	2570	1656	546	0	226	385	405	19	13	22	101	130	72	51	9	18	1	7	0	80
NZ_CP035288.1:1707967:1709274	EQW00_08250	SE	1262	0	312	372	395	117	22	810	123	349	629	462	0	268	21	10261	1	2600	6202	1	4660	0	2211	4886	2801	519	470	10543	6799	3441	0	580	1165	1388	39	58	52	198	338	135	164	13	36	1	11	0	99
NZ_CP035288.1:170896:172434	EQW00_00880	SE	0	0	0	0	0	0	0	0	0	0	0	0	0	0	0	0	0	0	0	0	0	0	0	0	0	0	0	0	0	1271	0	0	0	0	0	0	0	0	0	0	0	0	0	0	1	0	0
NZ_CP035288.1:1709507:1710034	EQW00_08255	SE	0	0	0	0	0	0	0	0	0	0	0	0	0	0	0	0	0	0	0	0	0	0	0	0	0	0	0	0	0	0	0	0	0	0	0	0	0	0	0	0	0	0	0	0	0	0	0
NZ_CP035288.1:1710337:1711254	EQW00_08260	SE	12641	0	2533	4485	3303	764	545	9	23	200	987	1833	0	1499	87	9293	0	2315	5993	1	3710	0	1956	4381	4996	462	421	9354	6078	1966	0	825	1416	1876	894	1061	1394	2012	2744	1775	1497	11	42	39	237	0	98
NZ_CP035288.1:1711257:1711742	EQW00_08265	SE	0	0	0	0	0	0	0	0	0	0	0	0	0	0	0	0	0	0	0	0	0	0	0	0	0	0	0	0	0	0	0	0	0	0	0	0	0	0	0	0	0	0	0	0	0	0	0
NZ_CP035288.1:1712306:1713103	EQW00_08275	SE	490	0	85	192	53	0	15	61	12	164	77	146	0	88	5	5893	0	1557	3794	0	2866	0	1367	2714	2942	307	303	6323	4213	1320	0	35	45	81	22	49	57	154	266	120	94	3	1	2	1	0	70
NZ_CP035288.1:1713892:1716642	EQW00_08280	SE	21855	3	5652	7271	5313	7035	1756	533	81	2781	6266	9177	2	6237	736	17231	0	4626	11721	0	8534	0	3858	8256	3535	905	842	18753	13002	4076	0	2135	3570	4861	1757	2517	3293	2897	4494	2375	3206	60	145	64	31	19	62
NZ_CP035288.1:1716957:1717613	EQW00_08285	SE	36720	4	10071	12386	9177	5149	1994	2426	343	9673	10268	26952	5	21455	1825	22431	0	5660	14499	1	11616	0	5148	10403	4788	1163	1023	23838	16070	5206	0	4776	6596	8754	3769	4858	5582	7827	13205	6226	6375	360	966	1086	1132	270	656
NZ_CP035288.1:1717636:1718412	EQW00_08290	SE	6957	0	1963	2782	1916	1274	272	14	12	642	419	4583	0	3876	288	9471	0	2593	5927	0	4335	0	1939	4544	3553	479	382	9846	6524	1814	0	1231	1907	2997	1108	1272	1608	1846	2500	1368	1896	153	57	32	37	27	13
NZ_CP035288.1:1718553:1718843	EQW00_08295	SE	0	0	0	0	0	0	0	0	0	0	0	0	0	0	0	0	0	0	0	0	0	0	0	0	0	0	0	0	0	0	0	0	0	0	0	0	0	0	0	0	0	0	0	0	0	0	0
NZ_CP035288.1:1718855:1719448	EQW00_08300	SE	35982	18	15666	20709	21705	22703	6281	8467	1189	7606	36124	20328	2	16611	1362	12018	1	3196	8017	0	6257	2	2738	5857	4225	655	553	12596	9016	2449	0	6482	9253	11969	5910	7356	9100	9411	13358	7913	7102	527	1417	1491	973	342	1546
NZ_CP035288.1:1719462:1720130	EQW00_08305	SE	43346	23	12964	17651	10840	6934	2596	3513	506	8697	18641	27357	4	24168	2084	14979	0	3789	9644	0	6945	0	3365	7101	5078	796	672	15972	9985	2945	0	8900	12974	16508	9167	11047	14497	21565	33828	19609	13115	3701	3702	3246	983	333	2477
NZ_CP035288.1:1720156:1720947	EQW00_08310	SE	3263	0	870	1154	670	700	177	57	10	155	1237	2084	1	1556	153	5799	0	1641	3832	0	3043	0	1347	2897	2757	317	297	6308	4307	1306	0	381	708	843	447	571	690	1288	1979	1111	640	49	42	33	58	6	31
NZ_CP035288.1:1721364:1722548	EQW00_08315	SE	76629	2	17542	22807	26998	39654	4392	8020	1284	4987	36448	11901	0	8885	768	23370	1	6116	15170	0	12099	0	5455	10922	4295	1197	1097	24389	17025	4653	0	5433	9156	11508	6046	7704	10586	14384	21570	10782	8775	588	648	240	386	156	1178
NZ_CP035288.1:1722581:1723975	EQW00_08320	SE	25478	4	8408	10831	11572	12649	3031	4834	734	7277	25957	27973	2	19758	1939	4580	0	1223	3090	1	2131	0	1014	2345	1486	252	213	5010	3255	1706	0	3892	6407	8028	3954	4651	6423	7999	11199	6687	5777	1210	2427	2054	2571	576	2337
NZ_CP035288.1:1724081:1725472	EQW00_08325	SE	1338	0	384	553	419	173	82	108	11	534	194	705	0	525	45	716	0	160	304	0	291	0	104	322	743	40	27	600	323	536	0	195	275	401	224	264	339	491	763	455	337	5	29	26	10	17	4
NZ_CP035288.1:172431:173405	EQW00_00885	SE	0	0	0	0	0	0	0	69	10	30	0	1	0	0	0	0	0	0	0	0	0	0	0	0	0	0	0	0	0	2710	0	0	0	0	0	0	0	0	0	0	0	0	0	0	8	62	15
NZ_CP035288.1:1725488:1726837	EQW00_08330	SE	1233	1	397	492	416	398	72	300	51	275	823	1164	0	862	82	1405	0	205	558	0	438	0	252	604	1043	65	48	1127	515	2888	0	191	295	385	186	230	262	412	616	411	311	17	43	83	19	4	23
NZ_CP035288.1:1726839:1727804	EQW00_08335	SE	2333	0	626	833	733	752	141	23	2	15	440	2075	0	1386	105	4747	0	1196	3103	0	1852	0	974	2333	1381	275	236	4877	2985	994	0	227	442	571	289	374	551	648	995	480	483	11	20	4	8	0	3
NZ_CP035288.1:1727993:1730323	EQW00_08340	SE	22099	5	6375	8397	6004	7659	1487	88	56	283	6939	17734	1	12425	1045	18967	0	5192	12486	0	10311	0	4540	9315	4912	1004	996	20574	14032	4350	0	2880	3797	5313	2689	3612	4265	5591	9276	4878	4200	141	64	96	527	9	74
NZ_CP035288.1:1730304:1730705	EQW00_08345	SE	8500	0	2080	2536	1619	1280	376	6	2	113	1587	10470	0	8095	593	8936	0	2283	5654	1	4543	0	2094	4150	3804	508	395	9561	6020	75	0	832	1124	1623	670	816	1056	1534	2393	1091	1302	47	7	54	12	29	2
NZ_CP035288.1:1730718:1731653	EQW00_08350	SE	11755	5	4941	6170	6084	8096	1690	1706	214	1513	10128	14386	2	10760	1186	3297	1	868	2059	1	1444	0	707	1543	1031	175	141	3338	2250	1065	0	2282	3432	4219	1901	2477	3023	3846	5444	3161	2696	336	488	706	754	156	866
NZ_CP035288.1:1731668:1732099	EQW00_08355	SE	0	0	0	0	0	0	0	0	0	0	0	0	0	0	0	0	0	0	0	0	0	0	0	0	0	0	0	0	0	0	0	0	0	0	0	0	0	0	0	0	0	0	0	0	0	0	0
NZ_CP035288.1:1732242:1733855	EQW00_08360	SE	657	0	220	247	264	183	41	20	0	106	271	132	0	112	7	4762	0	1241	2757	0	2083	0	936	2377	1720	273	199	4764	2892	2477	0	93	152	193	77	218	227	227	419	189	206	24	3	3	20	3	41
NZ_CP035288.1:1734039:1734479	EQW00_08365	SE	0	0	0	0	0	0	0	0	0	0	0	0	0	0	0	0	0	0	0	0	0	0	0	0	0	0	0	0	0	0	0	0	0	0	0	0	0	0	0	0	0	0	0	0	0	0	0
NZ_CP035288.1:1734588:1735274	EQW00_08370	SE	935	0	270	439	145	415	27	723	90	531	635	473	0	420	31	10483	1	2976	7303	0	5794	0	2453	5181	2646	570	617	11333	8355	4219	0	98	199	203	73	167	103	255	428	215	165	444	484	219	7	160	581
NZ_CP035288.1:1735382:1735516	EQW00_08375	SE	0	0	0	0	0	0	0	0	0	0	0	0	0	0	0	0	0	0	0	0	0	0	0	0	0	0	0	0	0	0	0	0	0	0	0	0	0	0	0	0	0	0	0	0	0	0	0
NZ_CP035288.1:1735572:1735706	EQW00_08380	SE	0	0	0	0	0	0	0	0	0	0	0	0	0	0	0	0	0	0	0	0	0	0	0	0	0	0	0	0	0	0	0	0	0	0	0	0	0	0	0	0	0	0	0	0	0	0	0
NZ_CP035288.1:1735758:1735892	EQW00_08385	SE	0	0	0	0	0	0	0	0	0	0	0	0	0	0	0	0	0	0	0	0	0	0	0	0	0	0	0	0	0	0	0	0	0	0	0	0	0	0	0	0	0	0	0	0	0	0	0
NZ_CP035288.1:1735948:1736079	EQW00_08390	SE	0	0	0	0	0	0	0	0	0	0	0	0	0	0	0	0	0	0	0	0	0	0	0	0	0	0	0	0	0	0	0	0	0	0	0	0	0	0	0	0	0	0	0	0	0	0	0
NZ_CP035288.1:173598:173939	EQW00_00890	SE	0	0	0	0	0	0	0	0	0	0	0	0	0	0	0	0	0	0	0	0	0	0	0	0	0	0	0	0	0	0	0	0	0	0	0	0	0	0	0	0	0	0	0	0	0	0	0
NZ_CP035288.1:1736743:1737252	EQW00_08400	SE	55	0	39	22	11	11	3	1733	289	1410	22	60	0	27	6	32	0	7	15	0	9	1	7	17	7	1	0	35	22	6511	0	15	19	21	9	9	17	27	21	21	21	1	4	113	1281	32	523
NZ_CP035288.1:1737245:1737832	EQW00_08405	SE	10125	12	2654	3621	3297	2030	576	1053	155	1855	1686	3643	0	2540	202	7808	0	2045	4675	0	3871	1	1589	3646	2955	399	373	7319	5184	5838	0	923	1257	1604	687	1017	1126	1423	2228	1454	1325	192	214	13	301	23	39
NZ_CP035288.1:1737847:1738650	EQW00_08410	SE	11663	1	3032	3693	2623	1298	563	108	24	1344	4669	5340	1	3966	354	13055	1	3419	8076	1	6363	0	3026	6288	2607	736	623	13874	8902	2122	0	1156	2193	2649	921	1107	1282	3214	4650	2423	2230	227	401	19	123	26	159
NZ_CP035288.1:1738813:1739655	EQW00_08415	SE	134	0	27	32	38	33	8	77	24	86	0	23	0	23	3	315	0	81	183	0	124	0	68	161	256	13	13	313	171	5577	0	7	14	18	7	7	4	20	20	10	22	10	10	116	2	41	7
NZ_CP035288.1:1739655:1741421	EQW00_08420	SE	20229	13	5229	6819	5560	3186	1334	3155	403	4562	9986	15891	0	9071	979	24872	0	6120	15455	0	11625	0	5569	11452	4623	1362	1125	25664	16483	5478	0	2242	3423	4494	994	1310	1611	3085	4740	2818	2892	572	976	819	520	799	1348
NZ_CP035288.1:1741574:1742188	EQW00_08425	SE	2078	1	633	733	500	48	124	243	27	125	214	2566	0	1558	159	3263	1	872	1977	1	1604	0	670	1599	1553	167	150	3404	2063	670	0	272	568	806	203	280	297	517	754	412	485	11	147	60	59	59	54
NZ_CP035288.1:1742329:1742523	EQW00_08430	SE	0	0	0	0	0	0	0	0	0	0	0	0	0	0	0	0	0	0	0	0	0	0	0	0	0	0	0	0	0	0	0	0	0	0	0	0	0	0	0	0	0	0	0	0	0	0	0
NZ_CP035288.1:1742555:1744339	EQW00_08435	SE	3314	0	970	1203	777	895	169	161	22	122	634	1459	0	942	73	4928	0	1325	3426	0	2344	0	994	2419	2117	284	256	5243	3315	1063	0	310	608	726	313	341	455	981	1612	883	557	7	10	12	4	15	12
NZ_CP035288.1:1744437:1744751	EQW00_08440	SE	0	0	0	0	0	0	0	0	0	0	0	0	0	0	0	0	0	0	0	0	0	0	0	0	0	0	0	0	0	0	0	0	0	0	0	0	0	0	0	0	0	0	0	0	0	0	0
NZ_CP035288.1:1745010:1747358	EQW00_08445	SE	6133	0	1712	2122	1508	626	158	41	6	249	639	3276	0	2150	166	11270	0	3100	7090	0	5651	0	2577	5587	2618	543	527	11882	7785	2257	0	624	859	1355	546	631	938	1168	1892	961	1108	12	4	15	6	0	6
NZ_CP035288.1:174503:175354	EQW00_00895	SE	0	0	0	1	0	0	0	2	0	0	0	0	0	0	0	0	0	0	0	0	0	0	0	0	0	0	0	0	0	3380	0	0	0	0	0	0	0	0	0	0	0	17	0	71	23	55	51
NZ_CP035288.1:1747368:1749077	EQW00_08450	SE	2099	0	639	805	634	404	92	126	8	158	640	886	1	637	56	4633	0	1151	2750	0	2233	0	964	2155	2547	212	224	4565	3012	2228	0	266	377	501	202	268	316	418	756	493	421	3	27	73	1	3	3
NZ_CP035288.1:1749152:1749673	EQW00_08455	SE	757	0	212	268	152	912	18	2403	256	728	935	272	0	212	13	1948	0	539	1319	0	854	0	401	1030	1055	108	113	2190	1373	5036	0	75	151	184	91	85	127	208	306	171	134	0	320	6	55	0	5
NZ_CP035288.1:1749674:1749940	EQW00_08460	SE	0	0	0	0	0	0	0	0	0	0	0	0	0	0	0	0	0	0	0	0	0	0	0	0	0	0	0	0	0	0	0	0	0	0	0	0	0	0	0	0	0	0	0	0	0	0	0
NZ_CP035288.1:1750201:1751127	EQW00_08465	SE	1918	0	438	506	417	283	79	252	33	254	291	622	1	459	43	3276	0	871	2286	0	1654	0	755	1654	1021	172	177	3605	2487	2166	0	227	384	520	218	267	422	519	666	398	341	55	19	3	49	1	60
NZ_CP035288.1:1751179:1753581	EQW00_08470	SE	13080	4	4076	5009	3210	3900	976	211	54	2302	5263	7973	1	5235	564	17599	1	4597	11197	0	8950	0	3991	8178	3435	923	876	18727	12815	4474	0	1650	2227	3549	1451	2129	2477	3565	5849	2877	2378	200	234	38	27	8	78
NZ_CP035288.1:1753581:1754639	EQW00_08475	SE	10845	1	3031	3907	2465	1272	710	106	28	1056	2073	2572	0	1769	191	6466	1	1641	4112	0	2542	0	1332	3232	1029	330	300	6583	4224	1662	0	1138	2036	2691	1049	1379	1673	2035	3476	1979	1913	85	100	104	18	5	168
NZ_CP035288.1:1755007:1755747	EQW00_08480	SE	1044	1	242	270	423	2	113	196	16	67	708	507	1	367	33	14144	0	3782	8708	0	7179	1	3155	7026	3090	747	721	14610	9690	3321	0	91	108	149	80	100	128	170	190	85	169	1	15	44	3	63	48
NZ_CP035288.1:175560:175712	EQW00_00900	SE	0	0	0	0	0	0	0	0	0	0	0	0	0	0	0	0	0	0	0	0	0	0	0	0	0	0	0	0	0	0	0	0	0	0	0	0	0	0	0	0	0	0	0	0	0	0	0
NZ_CP035288.1:1756086:1758569	EQW00_08490	SE	1	0	0	0	0	0	0	13	0	6	0	0	0	1	0	17	0	6	13	0	6	0	10	7	5	0	1	20	9	3603	0	0	0	1	0	0	0	0	0	0	0	1	2	2	9	1	11
NZ_CP035288.1:1759049:1759222	EQW00_08495	SE	0	0	0	0	0	0	0	0	0	0	0	0	0	0	0	0	0	0	0	0	0	0	0	0	0	0	0	0	0	0	0	0	0	0	0	0	0	0	0	0	0	0	0	0	0	0	0
NZ_CP035288.1:1759300:1759854	EQW00_08505	SE	117190	53	37303	49436	51077	41783	6190	5297	827	27486	75984	107142	11	78646	3666	10489	1	2809	6750	1	4484	4	2300	5401	2159	569	522	11454	6814	2339	0	14667	25855	29833	12041	14518	20621	33074	47048	27481	26187	2552	2609	2191	2150	324	2246
NZ_CP035288.1:1759981:1761114	EQW00_08510	SE	565	1	184	239	83	655	11	62	12	211	117	221	0	161	15	1315	0	302	687	0	500	0	243	563	1291	67	59	1088	648	2814	0	225	306	292	146	158	207	424	664	331	267	89	13	0	27	127	66
NZ_CP035288.1:1761518:1762003	EQW00_08515	SE	0	0	0	0	0	0	0	0	0	0	0	0	0	0	0	0	0	0	0	0	0	0	0	0	0	0	0	0	0	0	0	0	0	0	0	0	0	0	0	0	0	0	0	0	0	0	0
NZ_CP035288.1:1762005:1762547	EQW00_08520	SE	7966	0	2085	2578	2441	2277	430	8	6	3355	5208	1136	0	844	52	5265	0	1378	3292	0	2331	1	1127	2546	1541	286	246	5216	3589	1019	0	835	1083	1483	521	674	1022	1662	2517	1621	1279	445	35	41	71	0	18
NZ_CP035288.1:1762614:1763003	EQW00_08525	SE	0	0	1	1	0	1	0	55	5	11	0	1	0	1	0	3	0	0	3	0	2	0	0	1	188	0	0	1	0	838	0	0	1	0	0	0	0	0	1	1	0	0	45	8	0	29	2
NZ_CP035288.1:1763013:1763264	EQW00_08530	SE	0	0	0	0	0	0	0	0	0	0	0	0	0	0	0	0	0	0	0	0	0	0	0	0	0	0	0	0	0	0	0	0	0	0	0	0	0	0	0	0	0	0	0	0	0	0	0
NZ_CP035288.1:1763485:1764411	EQW00_08540	SE	2309	1	449	610	675	539	191	123	23	1144	1363	723	0	605	54	8761	1	2350	5206	0	4357	0	2052	4184	2510	477	476	9218	5841	1731	0	240	402	485	301	393	514	504	798	462	375	24	33	12	8	1	8
NZ_CP035288.1:1764926:1765360	EQW00_08545	SE	11166	0	2691	3944	2980	1942	491	312	40	1183	239	2147	0	1619	132	11295	1	2861	6661	0	4927	0	2441	5108	3351	597	540	11377	7102	1556	0	1333	2463	3456	1298	1776	2322	3563	5290	3581	2096	64	570	76	335	73	145
NZ_CP035288.1:1765381:1766433	EQW00_08550	SE	640	1	164	241	209	54	50	521	44	610	140	307	0	242	24	1414	0	292	622	0	575	0	251	578	2913	60	41	1144	681	4426	0	158	254	336	111	156	200	434	640	338	190	98	4	577	393	1	282
NZ_CP035288.1:1766875:1767336	EQW00_08555	SE	3632	1	821	1279	766	601	453	1299	132	969	771	1122	0	825	82	16633	0	4345	10856	0	8176	0	3939	7834	3664	834	817	18079	11902	3701	0	384	718	895	217	284	316	492	709	376	467	191	8	5	192	14	103
NZ_CP035288.1:1767362:1768273	EQW00_08560	SE	12590	0	2449	3674	3772	1413	603	934	130	5574	5587	3033	0	2084	252	23247	1	6060	15405	2	12745	1	5401	10969	6008	1221	1139	24901	17130	5201	0	1245	2172	2558	737	893	1068	1201	2005	1188	1321	468	9	93	9	123	35
NZ_CP035288.1:1768574:1769482	EQW00_08565	SE	274	0	102	74	65	69	52	47	6	265	246	194	0	151	31	6334	0	1516	3957	0	2884	0	1373	2985	1547	312	294	6511	4267	1315	0	58	100	171	24	53	53	69	160	57	61	0	9	13	12	0	26
NZ_CP035288.1:1769625:1773074	EQW00_08570	SE	17504	1	4030	5297	3979	1758	1237	1366	182	3851	5093	9141	2	6166	1015	14563	1	3876	9307	1	7343	0	3115	6865	2039	725	624	14790	10118	4252	0	3769	4886	6840	1336	2039	2215	4216	7005	4434	2870	548	735	721	251	58	208
NZ_CP035288.1:1773476:1774699	EQW00_08575	SE	441	0	148	150	124	65	22	1459	221	134	160	221	0	175	21	485	0	110	273	0	171	0	96	213	101	40	20	467	304	5096	0	62	157	139	62	67	90	107	181	119	117	3	13	21	58	1	168
NZ_CP035288.1:1775101:1775376	EQW00_08580	SE	0	0	0	0	0	0	0	0	0	0	0	0	0	0	0	0	0	0	0	0	0	0	0	0	0	0	0	0	0	0	0	0	0	0	0	0	0	0	0	0	0	0	0	0	0	0	0
NZ_CP035288.1:1775521:1776003	EQW00_08585	SE	21305	2	4785	7306	4747	2130	1748	4416	631	15104	5785	7355	0	5672	485	13358	1	3290	8839	0	6121	1	2795	6229	3434	664	616	13765	10112	2796	0	3521	6385	7348	3512	4326	5917	8405	12849	8462	5385	2478	2118	1054	1318	524	1892
NZ_CP035288.1:1776005:1776160	EQW00_08590	SE	0	0	0	0	0	0	0	0	0	0	0	0	0	0	0	0	0	0	0	0	0	0	0	0	0	0	0	0	0	0	0	0	0	0	0	0	0	0	0	0	0	0	0	0	0	0	0
NZ_CP035288.1:1777229:1778428	EQW00_08600	SE	0	0	0	0	0	0	0	0	0	0	0	0	0	0	0	0	0	0	0	0	0	0	0	0	0	0	0	0	0	0	0	0	0	0	0	0	0	0	0	0	0	0	0	0	0	0	0
NZ_CP035288.1:1778696:1780543	EQW00_08605	SE	14839	3	4857	6145	7931	7747	1153	1902	245	1037	4270	14417	1	8662	399	14169	1	3754	9893	1	7372	0	3234	6848	2322	762	674	15377	10685	3198	0	2351	3317	4029	1658	2028	2739	3130	4604	3150	3269	200	782	131	71	22	296
NZ_CP035288.1:1780642:1780833	EQW00_08610	SE	0	0	0	0	0	0	0	0	0	0	0	0	0	0	0	0	0	0	0	0	0	0	0	0	0	0	0	0	0	0	0	0	0	0	0	0	0	0	0	0	0	0	0	0	0	0	0
NZ_CP035288.1:1781387:1782208	EQW00_08615	SE	3941	1	887	1001	1088	474	219	881	114	275	1852	1680	1	1192	108	9518	1	2595	6466	0	4486	0	2144	4608	2731	535	549	10294	7009	2093	0	376	652	850	330	486	552	657	1001	609	616	30	89	16	95	22	28
NZ_CP035288.1:1782385:1782996	EQW00_08620	SE	435	0	58	61	43	10	75	0	0	119	2	1055	0	824	103	19828	0	5117	13029	1	10527	0	4616	9406	3589	1072	930	20899	14309	3489	0	52	133	130	40	32	41	131	149	98	62	3	0	2	19	0	3
NZ_CP035288.1:1783126:1784472	EQW00_08625	SE	1192	1	312	355	218	394	155	473	62	471	758	389	0	246	66	2899	0	759	1852	0	1411	0	619	1401	1104	166	147	2960	2028	553	0	265	457	504	134	141	181	167	308	117	189	62	125	182	34	3	18
NZ_CP035288.1:1784685:1785221	EQW00_08630	SE	18234	3	4724	6164	5296	3428	911	842	165	985	836	4038	0	3017	285	11468	0	3328	7631	1	6086	0	2829	5699	4977	646	691	12900	8515	2950	0	2209	3797	4751	1846	2343	3025	3571	5530	2992	3290	39	179	77	324	71	280
NZ_CP035288.1:1785526:1786677	EQW00_08635	SE	9497	1	2693	3158	2807	1589	530	596	83	3491	2298	9308	0	5869	453	5748	0	1649	3570	0	3093	0	1285	2886	3163	265	292	6123	4149	1358	0	1641	1901	2425	1631	1979	2543	1931	3693	2690	2302	169	70	305	309	163	439
NZ_CP035288.1:1786746:1787819	EQW00_08640	SE	1933	1	493	714	574	713	92	250	36	64	533	1230	0	779	57	4661	1	1267	3000	0	2307	0	1063	2282	2130	233	221	4980	3182	1075	0	91	143	193	125	186	265	564	868	531	303	5	6	13	15	3	58
NZ_CP035288.1:1787816:1788628	EQW00_08645	SE	2759	0	598	894	974	570	61	19	6	761	280	913	1	651	49	14052	1	3631	9294	0	7974	0	3550	6934	3427	820	728	15475	10258	3667	0	185	266	295	206	325	450	1351	2308	1228	395	5	1	7	170	3	5
NZ_CP035288.1:1788634:1789437	EQW00_08650	SE	818	0	222	296	309	260	47	7	2	78	128	493	0	301	22	7717	1	2006	4755	0	4320	0	1919	3733	3275	397	340	8193	5341	1897	0	72	111	183	75	135	176	745	1105	684	203	3	0	13	16	0	5
NZ_CP035288.1:1789430:1790524	EQW00_08655	SE	111	0	48	33	45	28	16	0	0	14	11	66	0	55	2	2629	0	689	1695	0	1375	0	609	1307	1731	122	113	2836	1764	820	0	6	9	17	12	12	22	21	26	18	21	0	0	0	4	0	0
NZ_CP035288.1:1790536:1791075	EQW00_08660	SE	511	0	180	161	31	306	30	0	0	121	11	518	0	351	9	14247	0	3810	8894	0	7107	1	3245	6909	6931	701	568	14980	9669	3151	0	46	107	153	106	107	137	163	264	166	203	5	2	0	0	0	1
NZ_CP035288.1:1791214:1791492	EQW00_08665	SE	0	0	0	0	0	0	0	0	0	0	0	0	0	0	0	0	0	0	0	0	0	0	0	0	0	0	0	0	0	0	0	0	0	0	0	0	0	0	0	0	0	0	0	0	0	0	0
NZ_CP035288.1:1791794:1793200	EQW00_08670	SE	38387	6	11185	13895	18321	24834	5553	10547	1487	18900	34257	22485	3	15979	2452	12850	0	3128	7146	0	5640	0	2571	5776	2228	680	522	12911	8356	3296	0	3015	5508	8164	3467	3853	6205	4528	6691	3085	4149	610	1330	1633	1566	222	908
NZ_CP035288.1:1793205:1794506	EQW00_08675	SE	25155	11	7626	10079	10499	11569	3818	5955	810	4521	17004	24847	3	16906	2643	9780	1	2332	5919	0	4756	0	2125	4606	1775	464	373	9948	6247	2765	0	4430	7483	9952	3383	4370	5593	4009	6390	3718	4491	921	1231	1517	949	107	1018
NZ_CP035288.1:1794637:1795614	EQW00_08680	SE	41012	4	8035	9711	12446	13784	3825	6392	834	8887	28792	15295	2	10160	1789	4241	2	1073	2485	1	1822	1	838	2054	1704	217	142	4175	2417	869	0	4561	9830	13121	4407	4836	6620	4843	7459	4063	5123	1120	1485	1083	966	243	760
NZ_CP035288.1:17955:19922	EQW00_00070	SE	34783	7	10127	12192	10229	8308	1910	1037	166	5155	11054	15344	1	9760	778	14900	0	3857	9953	1	7613	0	3419	7043	2431	752	682	16061	10917	3687	0	4065	6246	8311	3687	4127	5578	5840	8661	5413	5996	210	300	264	322	36	149
NZ_CP035288.1:1795618:1796730	EQW00_08685	SE	20975	8	5157	6829	7221	5366	2935	3005	401	5432	9324	14531	2	8772	1524	4003	0	1073	2823	0	2039	0	846	2116	967	207	180	4408	2988	1012	0	3611	6977	8848	3143	3468	4618	3083	4890	2740	3351	429	451	528	354	98	300
NZ_CP035288.1:1796901:1797527	EQW00_08690	SE	1920	0	553	648	585	342	86	0	1	146	884	1011	0	807	73	3852	0	1072	2465	0	1815	0	828	1837	2143	226	205	4080	2736	734	0	1291	2138	2516	716	944	1150	1122	1873	1206	961	210	114	18	276	12	242
NZ_CP035288.1:1797710:1798261	EQW00_08695	SE	38905	8	7191	9818	8075	3121	2851	4020	584	9770	4022	12341	1	8824	946	28391	3	7079	18364	0	14211	0	6381	13120	5923	1508	1282	30080	20303	5858	0	3765	6389	7578	2938	3806	5334	5354	8165	4811	4150	861	900	331	26	7	17
NZ_CP035288.1:1798693:1798911	EQW00_08700	SE	0	0	0	0	0	0	0	0	0	0	0	0	0	0	0	0	0	0	0	0	0	0	0	0	0	0	0	0	0	0	0	0	0	0	0	0	0	0	0	0	0	0	0	0	0	0	0
NZ_CP035288.1:1798911:1800593	EQW00_08705	SE	29082	2	8921	11908	8164	6100	2067	2496	313	9907	5931	25372	1	19049	1742	18248	1	4596	11574	0	8843	0	4171	8465	3502	950	835	18861	12803	3529	0	3912	5953	8230	3771	4840	5582	5669	7839	4209	6763	432	382	399	451	167	571
NZ_CP035288.1:1801575:1802234	EQW00_08710	SE	172	0	37	50	71	29	13	236	17	242	128	25	0	15	1	210	0	50	97	0	83	0	52	90	987	9	2	155	107	674	0	17	33	32	11	11	32	17	9	25	22	10	20	38	1	0	44
NZ_CP035288.1:1802290:1803306	EQW00_08715	SE	373	1	88	153	32	4	142	0	0	0	229	303	0	219	64	21020	0	5479	13681	0	10579	1	4695	9814	3178	1074	904	22856	14893	4276	0	193	327	514	56	70	172	50	90	38	90	0	22	2	5	0	0
NZ_CP035288.1:1803303:1804658	EQW00_08720	SE	376	0	52	74	103	3	84	4	1	180	1	132	0	124	32	8865	1	2172	5358	1	4247	0	1892	4113	3703	430	376	9034	5877	3905	0	169	291	365	34	56	55	39	59	47	61	4	5	0	3	0	0
NZ_CP035288.1:1804858:1805094	EQW00_08725	SE	0	0	0	0	0	0	0	0	0	0	0	0	0	0	0	0	0	0	0	0	0	0	0	0	0	0	0	0	0	0	0	0	0	0	0	0	0	0	0	0	0	0	0	0	0	0	0
NZ_CP035288.1:1805369:1807087	EQW00_08730	SE	79319	17	23381	31638	30352	28534	7729	6018	830	28159	50750	30303	1	21473	2393	10779	1	2656	6534	0	4327	0	2213	5051	2779	583	461	10804	6512	2595	0	7647	15340	19009	8952	10344	13925	18825	27281	15944	12050	1357	1186	1320	1570	318	1158
NZ_CP035288.1:1807090:1807356	EQW00_08735	SE	0	0	0	0	0	0	0	0	0	0	0	0	0	0	0	0	0	0	0	0	0	0	0	0	0	0	0	0	0	0	0	0	0	0	0	0	0	0	0	0	0	0	0	0	0	0	0
NZ_CP035288.1:1807512:1808051	EQW00_08740	SE	1205	0	351	416	383	239	75	106	29	157	619	487	0	300	10	455	0	100	225	0	180	0	76	204	603	20	22	408	221	60	1	125	161	180	110	140	154	307	484	272	188	3	10	5	12	4	6
NZ_CP035288.1:1808111:1809283	EQW00_08745	SE	1338	0	329	401	316	635	66	151	16	319	493	450	1	326	26	1833	0	386	919	0	788	0	318	798	2032	77	76	1546	948	270	0	232	263	389	162	231	258	383	671	459	332	2	12	3	2	0	43
NZ_CP035288.1:1809589:1810881	EQW00_08750	SE	10846	1	3936	4803	3313	3467	602	282	35	615	6891	12201	1	9158	745	4991	1	1337	3140	1	2556	0	1192	2482	1295	271	248	5517	3560	2766	0	2296	4031	4783	2299	2832	3909	5274	7172	4186	3243	259	363	240	733	105	371
NZ_CP035288.1:1811033:1811167	EQW00_08755	SE	0	0	0	0	0	0	0	0	0	0	0	0	0	0	0	0	0	0	0	0	0	0	0	0	0	0	0	0	0	0	0	0	0	0	0	0	0	0	0	0	0	0	0	0	0	0	0
NZ_CP035288.1:1811579:1813354	EQW00_08760	SE	4033	1	984	1151	1093	916	151	1305	188	924	1383	823	0	571	39	6164	0	1673	3629	1	3029	0	1186	2969	2921	314	317	5597	4090	3356	0	2353	2466	3055	774	968	1381	2478	4324	2465	585	663	925	773	1251	167	219
NZ_CP035288.1:1813877:1814452	EQW00_08765	SE	2660	2	656	793	801	284	120	489	81	387	1665	3061	1	2218	197	23008	0	6419	14877	3	12940	0	5509	11248	5804	1264	1243	25277	17668	5396	0	392	490	589	374	571	702	385	911	397	522	56	437	0	5	1	2
NZ_CP035288.1:1814466:1815869	EQW00_08770	SE	1545	0	401	543	375	842	61	16	7	97	361	323	0	229	33	3622	0	940	2229	0	1463	0	724	1761	1967	193	167	3714	2317	910	0	123	180	263	165	193	277	215	315	209	230	2	109	2	2	1	0
NZ_CP035288.1:1815862:1816668	EQW00_08775	SE	2030	1	497	687	301	80	99	1	1	1161	568	422	1	342	29	19854	1	5140	12483	1	10057	1	4555	9519	4281	1049	969	21121	14124	4287	0	243	407	501	186	272	226	188	306	180	495	21	0	5	21	0	0
NZ_CP035288.1:1816801:1818042	EQW00_08780	SE	1944	1	599	737	596	653	176	200	45	422	764	653	0	523	46	407	1	102	246	0	148	0	86	195	231	14	15	397	230	2596	0	157	287	430	152	187	224	42	40	33	347	1	113	74	43	14	12
NZ_CP035288.1:1818068:1819546	EQW00_08785	SE	30790	5	8301	10785	8931	7183	2382	214	64	2537	11916	17829	2	12101	1243	12484	0	3115	7550	1	6198	0	2780	5954	3645	656	549	12718	8156	2435	0	2343	3483	5083	2044	2761	3296	484	771	364	4135	93	31	58	21	14	21
NZ_CP035288.1:1819563:1820129	EQW00_08790	SE	82522	12	27323	36663	22580	38785	7068	269	106	35	46167	49803	3	39487	4283	24776	0	6493	15741	2	13772	0	5833	11958	9324	1328	1384	26624	17750	3171	0	11083	14651	21689	10429	13781	16881	2268	3560	1752	17439	1011	136	711	490	27	30
NZ_CP035288.1:1820129:1821160	EQW00_08795	SE	75308	27	23980	31795	25920	31115	8355	2472	431	7477	46802	29256	2	20782	2348	16354	2	4229	10520	2	8582	1	3524	8071	5455	865	795	17541	11572	5140	0	9520	13231	17639	8920	12606	14521	1918	2950	1915	14300	290	502	349	820	83	28
NZ_CP035288.1:1821153:1822637	EQW00_08800	SE	18350	12	5284	7040	4576	3105	1369	234	52	1455	7436	13813	1	8973	1021	15877	1	4130	10350	0	8248	0	3688	7717	3284	894	751	17488	11400	3696	0	1796	2373	3410	2077	2855	3415	363	633	349	3127	48	32	28	10	3	5
NZ_CP035288.1:1822616:1824805	EQW00_08805	SE	20401	1	6705	8435	5642	3763	1451	365	59	328	5511	10058	1	6374	482	5928	0	1564	3767	0	2730	0	1344	2979	1619	337	245	6434	3980	2035	0	1883	2760	4036	2921	3891	4632	535	835	635	4084	98	75	117	63	11	41
NZ_CP035288.1:1824798:1825469	EQW00_08810	SE	19753	2	5737	7793	5946	6652	1057	19	28	887	17714	7270	0	4678	360	12983	0	3242	7730	1	6588	0	2943	6173	2651	706	567	13514	8710	2603	0	1798	2631	3643	2441	3209	4040	653	1116	599	3310	55	29	199	15	5	12
NZ_CP035288.1:1825471:1825731	EQW00_08815	SE	0	0	0	0	0	0	0	0	0	0	0	0	0	0	0	0	0	0	0	0	0	0	0	0	0	0	0	0	0	0	0	0	0	0	0	0	0	0	0	0	0	0	0	0	0	0	0
NZ_CP035288.1:1825731:1826435	EQW00_08820	SE	45264	2	13856	17769	12583	9995	2213	1258	222	1527	18933	20903	2	16033	875	22633	2	5777	14778	1	11868	0	5288	10992	5596	1189	1103	24434	16327	5136	0	4826	6769	8968	6825	9363	11179	1683	2507	1272	8908	403	313	130	561	47	39
NZ_CP035288.1:1826436:1827563	EQW00_08825	SE	27553	7	8455	9970	7357	6929	869	693	83	6145	7037	16533	7	11562	565	17025	1	4363	11029	1	8560	1	3835	8272	4050	889	759	17637	12343	5525	0	2962	4328	5863	3525	4536	5979	974	1298	715	5555	148	92	51	28	18	120
NZ_CP035288.1:1827550:1828032	EQW00_08830	SE	24024	2	6851	9029	4671	1165	621	927	180	118	988	30970	5	22141	1224	23053	1	6071	16096	0	13233	1	5595	11317	2151	1206	1138	25591	18258	6022	0	1961	3074	5030	2318	3411	3712	562	960	441	4129	53	131	108	646	3	144
NZ_CP035288.1:1828237:1829097	EQW00_08835	SE	14955	2	3727	5006	3563	998	1025	357	80	3477	8773	23692	1	16931	1470	15044	0	3886	10043	0	7778	1	3374	7245	3026	775	716	16001	11476	3741	0	2212	3323	4129	1794	2298	3193	898	1765	817	3049	53	72	124	404	8	52
NZ_CP035288.1:1829470:1829787	EQW00_08840	SE	0	0	0	0	0	0	0	0	0	0	0	0	0	0	0	0	0	0	0	0	0	0	0	0	0	0	0	0	0	0	0	0	0	0	0	0	0	0	0	0	0	0	0	0	0	0	0
NZ_CP035288.1:1830326:1831450	EQW00_08845	SE	53315	3	11570	15853	13351	19285	4025	3251	459	21786	31223	41661	3	29070	3935	18487	2	4645	12294	0	9501	1	4156	8726	3814	968	842	19876	13565	3950	0	8724	15405	20240	6345	8607	11260	13321	20384	10754	8358	558	1032	294	418	60	377
NZ_CP035288.1:1831450:1833438	EQW00_08850	SE	40725	5	8056	10550	10687	19795	2956	4837	663	10130	29190	42315	3	30222	4454	13961	0	3706	9551	1	7382	1	3186	6746	2380	718	648	15197	10567	3258	0	4286	8812	10973	4045	6052	7856	8083	12378	6383	5239	545	977	346	291	113	146
NZ_CP035288.1:1833428:1834033	EQW00_08855	SE	186713	18	39617	60131	46179	90240	15867	21066	2990	86645	120729	85836	10	70926	9817	34489	4	8537	23471	1	17959	3	7791	16412	4303	1861	1550	37340	25762	7591	0	19304	34379	45640	16821	22233	29094	32214	48214	28510	19589	6179	5013	1080	1319	421	774
NZ_CP035288.1:1834030:1834320	EQW00_08860	SE	0	0	0	0	0	0	0	0	0	0	0	0	0	0	0	0	0	0	0	0	0	0	0	0	0	0	0	0	0	0	0	0	0	0	0	0	0	0	0	0	0	0	0	0	0	0	0
NZ_CP035288.1:1834507:1835415	EQW00_08865	SE	901	0	157	196	115	2	60	19	5	340	1	217	0	162	22	9210	0	2544	5871	0	4144	1	1990	4409	3824	480	522	9573	6369	2157	0	124	238	247	96	101	121	125	228	162	159	2	3	5	2	2	13
NZ_CP035288.1:1835572:1836774	EQW00_08870	SE	420	0	127	138	151	65	28	0	0	133	199	100	0	88	4	622	0	153	312	0	205	0	103	311	801	34	22	489	352	673	0	109	181	204	115	121	135	228	407	299	138	106	67	39	81	21	98
NZ_CP035288.1:183755:183907	EQW00_00925	SE	0	0	0	0	0	0	0	0	0	0	0	0	0	0	0	0	0	0	0	0	0	0	0	0	0	0	0	0	0	0	0	0	0	0	0	0	0	0	0	0	0	0	0	0	0	0	0
NZ_CP035288.1:1837581:1838819	EQW00_08875	SE	23331	3	7969	10212	5625	2867	1547	128	16	2456	1258	28478	7	21203	1760	25463	0	6682	17937	0	12858	0	5705	11855	5006	1295	1185	26452	20562	5337	0	3510	4886	7207	4383	5944	7033	8439	13720	6996	7134	376	135	83	195	16	178
NZ_CP035288.1:1838867:1839337	EQW00_08880	SE	26	0	2	5	1	11	0	0	0	38	0	11	0	5	3	502	0	126	315	0	238	0	130	224	146	23	21	456	350	119	0	2	2	5	4	1	2	3	4	4	1	0	0	0	0	0	0
NZ_CP035288.1:1839911:1840333	EQW00_08885	SE	22898	5	7776	10813	5739	4391	803	1028	177	3026	9282	36127	5	28389	1835	22292	0	6300	16000	0	11803	1	5413	10480	7123	1186	1247	24119	19231	4765	0	1537	1923	2745	2956	3595	5017	8831	13017	7674	4756	202	533	402	175	118	191
NZ_CP035288.1:1840574:1844581	EQW00_08890	SE	16046	4	5313	6052	4838	3272	1347	1450	213	3612	1877	17700	1	11233	1110	10200	0	2756	6945	1	4717	0	2226	4923	2375	551	512	10589	7268	3118	0	1772	2798	4467	2861	3894	4473	5981	9250	5452	3842	268	324	220	93	110	108
NZ_CP035288.1:184246:184917	EQW00_00935	SE	48	0	9	12	12	0	8	1	0	5	1	52	0	37	2	4601	0	1226	2727	0	2358	0	999	2242	665	239	255	4424	3131	6375	0	13	11	6	2	6	4	1	2	0	8	32	0	0	2	1	0
NZ_CP035288.1:1844821:1845240	EQW00_08895	SE	0	0	0	0	0	0	0	0	0	0	0	0	0	0	0	0	0	0	0	0	0	0	0	0	0	0	0	0	0	0	0	0	0	0	0	0	0	0	0	0	0	0	0	0	0	0	0
NZ_CP035288.1:1845394:1846401	EQW00_08900	SE	1814	0	405	502	539	890	36	8	5	930	618	1834	0	1536	88	16980	0	4266	10607	0	8045	0	3509	7810	4939	834	838	16987	11863	3464	0	165	268	313	169	268	285	229	416	232	346	6	1	7	1	0	59
NZ_CP035288.1:1846544:1847728	EQW00_08905	SE	7487	1	2083	2416	1321	1140	645	307	74	2650	2706	5248	0	4080	302	24693	0	6669	17246	0	12254	0	5715	11455	3715	1237	1257	26797	19249	5268	0	798	1428	1963	1453	1885	2437	2245	3142	1743	1331	56	343	25	239	20	13
NZ_CP035288.1:1848073:1848891	EQW00_08910	SE	4038	0	1027	1279	1127	786	230	34	18	1170	2216	2954	1	1799	173	7644	0	2146	5196	0	3377	1	1600	3845	1856	413	388	8088	5564	2035	0	256	442	662	263	330	398	447	774	467	404	8	10	54	168	37	106
NZ_CP035288.1:1848884:1849687	EQW00_08915	SE	10488	0	2821	3174	3043	3002	342	699	105	1217	2978	4457	1	3062	221	15940	0	4519	11089	1	7527	1	3444	7365	2471	845	863	17224	12003	3609	0	705	1085	1568	737	779	1132	1405	2112	982	1422	171	115	57	47	12	191
NZ_CP035288.1:184910:186265	EQW00_00940	SE	146	0	20	67	49	0	13	0	0	192	0	59	0	36	3	2866	0	778	1670	0	1449	0	571	1450	2379	156	153	2912	1963	2389	0	8	27	20	5	11	18	25	27	25	24	0	10	0	0	0	1
NZ_CP035288.1:1849674:1851347	EQW00_08920	SE	2101	0	519	596	543	510	48	499	73	133	269	1361	0	896	74	7959	0	2262	5776	1	4248	0	1807	3799	1987	442	403	8834	6675	2804	0	188	223	345	159	250	208	326	594	286	374	7	10	7	53	43	59
NZ_CP035288.1:1851334:1852695	EQW00_08925	SE	8052	2	2416	2617	1695	1745	283	420	74	997	1242	2902	0	2016	116	15580	0	3987	10404	0	7413	0	3575	7188	2370	799	776	16573	11795	3032	0	883	1337	1614	671	1121	1282	1463	2709	1313	1727	118	161	285	150	138	140
NZ_CP035288.1:1852874:1853812	EQW00_08935	SE	2541	0	676	751	606	162	138	52	13	660	87	1391	0	896	66	4432	0	1205	3033	0	1948	0	890	2111	964	235	224	4626	3324	1285	0	263	410	587	230	313	348	443	671	320	436	21	55	3	17	8	33
NZ_CP035288.1:1854105:1854662	EQW00_08945	SE	12568	2	4071	5158	3835	3018	948	1678	251	2994	1300	1612	2	1179	88	9225	1	2429	5746	0	4203	0	1857	4355	4322	490	477	9294	6344	2103	0	2007	3613	4206	1311	1673	1912	2006	2540	1704	2677	886	326	324	651	130	881
NZ_CP035288.1:1854893:1855108	EQW00_08955	SE	0	0	0	0	0	0	0	0	0	0	0	0	0	0	0	0	0	0	0	0	0	0	0	0	0	0	0	0	0	0	0	0	0	0	0	0	0	0	0	0	0	0	0	0	0	0	0
NZ_CP035288.1:1855759:1855917	EQW00_08965	SE	0	0	0	0	0	0	0	0	0	0	0	0	0	0	0	0	0	0	0	0	0	0	0	0	0	0	0	0	0	0	0	0	0	0	0	0	0	0	0	0	0	0	0	0	0	0	0
NZ_CP035288.1:1855987:1856433	EQW00_08970	SE	0	0	0	0	0	0	0	603	77	361	0	0	0	0	0	1	1	0	0	0	0	0	0	0	0	0	0	0	0	5090	0	0	0	0	0	0	0	0	0	0	0	0	0	985	2	42	115
NZ_CP035288.1:1856607:1856948	EQW00_08975	SE	0	0	0	0	0	0	0	0	0	0	0	0	0	0	0	0	0	0	0	0	0	0	0	0	0	0	0	0	0	0	0	0	0	0	0	0	0	0	0	0	0	0	0	0	0	0	0
NZ_CP035288.1:1857161:1857397	EQW00_08980	SE	0	0	0	0	0	0	0	0	0	0	0	0	0	0	0	0	0	0	0	0	0	0	0	0	0	0	0	0	0	0	0	0	0	0	0	0	0	0	0	0	0	0	0	0	0	0	0
NZ_CP035288.1:1859197:1859772	EQW00_09010	SE	567	0	154	195	65	0	70	6	2	227	745	363	1	258	11	8968	0	2429	5498	0	4791	0	1960	4506	3845	481	497	9402	5926	1996	0	91	142	218	110	97	102	276	419	284	166	6	0	0	49	0	113
NZ_CP035288.1:1859987:1860205	EQW00_09020	SE	0	0	0	0	0	0	0	0	0	0	0	0	0	0	0	0	0	0	0	0	0	0	0	0	0	0	0	0	0	0	0	0	0	0	0	0	0	0	0	0	0	0	0	0	0	0	0
NZ_CP035288.1:1860283:1861269	EQW00_09025	SE	15879	1	5538	7654	4363	3574	1320	2122	293	2113	6518	8541	2	6779	877	21768	0	5845	14145	0	11676	1	5380	10499	5524	1259	1263	23856	16263	5184	0	3132	5206	6245	7434	8073	12140	6790	10929	6562	4150	240	392	336	734	122	1144
NZ_CP035288.1:1861474:1861659	EQW00_09030	SE	0	0	0	0	0	0	0	0	0	0	0	0	0	0	0	0	0	0	0	0	0	0	0	0	0	0	0	0	0	0	0	0	0	0	0	0	0	0	0	0	0	0	0	0	0	0	0
NZ_CP035288.1:1861665:1862267	EQW00_09035	SE	38453	0	9698	13210	10065	4629	2014	4231	553	4110	12026	43908	8	30348	2265	22728	2	5808	14063	1	10680	0	5173	11008	6379	1287	1246	23856	14944	4559	0	5143	8675	9337	6235	8054	10798	12701	19787	12635	8860	861	1395	746	2895	599	663
NZ_CP035288.1:1862370:1863875	EQW00_09040	SE	1737	0	443	570	544	293	103	731	84	795	919	2572	0	2134	165	8860	0	2522	5809	0	4798	0	2113	4439	3572	521	460	9570	6422	2124	0	324	377	517	194	260	251	410	642	410	323	10	190	99	33	102	90
NZ_CP035288.1:186276:187409	EQW00_00945	SE	2	0	1	0	0	0	1	1	0	0	0	0	0	0	0	2	0	0	1	0	0	0	0	2	14	0	0	2	0	959	0	0	0	0	1	0	2	0	0	0	2	0	0	0	1	0	0
NZ_CP035288.1:1864014:1865372	EQW00_09045	SE	1791	0	409	530	523	322	66	56	11	57	345	462	0	288	30	2302	0	543	1277	0	936	0	431	1085	1206	128	98	2337	1375	558	0	147	217	303	196	251	374	232	399	249	248	5	13	4	1	3	0
NZ_CP035288.1:1865390:1867147	EQW00_09050	SE	1139	0	233	406	252	5	23	18	7	143	25	1150	0	822	92	17132	0	4813	11078	0	9078	0	4041	8192	4575	1008	1040	18470	12435	4676	0	79	180	206	146	182	267	329	559	266	271	39	5	6	31	4	72
NZ_CP035288.1:1867358:1868164	EQW00_09055	SE	1633	1	301	633	433	218	114	41	13	919	1001	544	1	416	19	11201	1	2989	7174	1	5737	0	2533	5464	3538	580	540	12052	7810	2397	0	100	111	161	102	118	152	171	231	62	131	18	2	0	31	1	60
NZ_CP035288.1:1868473:1870035	EQW00_09060	SE	23759	4	5803	7473	6438	3512	1201	435	79	3312	12466	8254	0	6011	544	20856	2	5376	13344	2	10852	0	5032	10031	3066	1142	1025	22592	14811	4833	0	2077	2937	4397	2135	3029	3790	4912	7703	4007	3388	360	360	190	252	14	347
NZ_CP035288.1:1870039:1870284	EQW00_09065	SE	0	0	0	0	0	0	0	0	0	0	0	0	0	0	0	0	0	0	0	0	0	0	0	0	0	0	0	0	0	0	0	0	0	0	0	0	0	0	0	0	0	0	0	0	0	0	0
NZ_CP035288.1:1870274:1871758	EQW00_09070	SE	8268	3	2456	2989	2055	1096	470	691	74	231	2821	3316	1	1961	176	10467	0	2789	6721	0	5392	1	2421	5118	2499	587	534	11393	7191	2214	0	724	1015	1502	734	915	1223	1989	3148	1597	1370	124	155	35	112	40	33
NZ_CP035288.1:1872279:1873454	EQW00_09075	SE	1802	0	469	601	720	46	137	38	13	975	5	1979	0	1416	115	10560	0	2700	6565	0	4842	0	2276	5081	2676	552	460	10601	7095	2120	0	222	420	468	260	291	414	423	589	353	368	10	64	23	2	2	14
NZ_CP035288.1:1873432:1874625	EQW00_09080	SE	2092	0	557	708	534	411	118	59	20	1096	938	1152	0	785	71	1742	0	374	834	0	690	0	314	751	1151	76	63	1461	871	279	0	234	376	500	210	304	371	433	576	327	321	6	7	15	8	0	38
NZ_CP035288.1:187402:188088	EQW00_00950	SE	475	0	61	95	51	591	1	5	0	12	327	159	0	110	4	11773	0	3121	7296	0	5767	0	2724	5618	5396	653	689	11900	8321	2826	0	27	17	65	19	36	51	96	118	110	48	2	2	0	4	0	0
NZ_CP035288.1:1874889:1875398	EQW00_09085	SE	0	0	0	0	0	0	0	0	0	0	0	0	0	0	0	0	0	0	0	0	0	0	0	0	0	0	0	0	0	0	0	0	0	0	0	0	0	0	0	0	0	0	0	0	0	0	0
NZ_CP035288.1:1875551:1876306	EQW00_09090	SE	1443	1	348	502	329	358	55	103	15	206	271	656	0	415	36	6349	0	1796	4211	0	3203	1	1428	3138	2103	342	335	6760	4705	2152	0	202	266	388	178	248	300	362	598	382	339	60	150	12	58	2	17
NZ_CP035288.1:1876531:1877616	EQW00_09095	SE	138	0	33	58	50	0	4	2	0	30	16	62	0	82	3	1666	0	414	942	0	717	0	306	791	1805	82	85	1606	1075	1531	0	12	25	21	15	14	24	25	36	29	40	0	5	0	3	0	0
NZ_CP035288.1:1878013:1878783	EQW00_09100	SE	2323	0	585	705	804	516	161	13	1	21	980	1838	3	1322	87	4092	0	1056	2333	0	1897	0	822	1963	1527	210	178	3976	2501	1649	0	247	350	486	224	348	448	233	390	244	350	4	56	3	10	0	25
NZ_CP035288.1:1879005:1879220	EQW00_09105	SE	0	0	0	0	0	0	0	0	0	0	0	0	0	0	0	0	0	0	0	0	0	0	0	0	0	0	0	0	0	0	0	0	0	0	0	0	0	0	0	0	0	0	0	0	0	0	0
NZ_CP035288.1:1880995:1883253	EQW00_09125	SE	0	0	0	0	0	0	0	0	0	1	0	0	0	0	0	0	0	0	0	0	0	0	0	0	0	0	0	0	0	2169	0	0	0	0	0	0	0	0	0	0	0	0	0	0	3	0	0
NZ_CP035288.1:188196:188513	EQW00_00955	SE	0	0	0	0	0	0	0	0	0	0	0	0	0	0	0	0	0	0	0	0	0	0	0	0	0	0	0	0	0	0	0	0	0	0	0	0	0	0	0	0	0	0	0	0	0	0	0
NZ_CP035288.1:1883372:1883749	EQW00_09130	SE	0	0	0	0	0	0	0	0	0	0	0	0	0	0	0	0	0	0	0	0	0	0	0	0	0	0	0	0	0	0	0	0	0	0	0	0	0	0	0	0	0	0	0	0	0	0	0
NZ_CP035288.1:1884235:1884429	EQW00_09145	SE	0	0	0	0	0	0	0	0	0	0	0	0	0	0	0	0	0	0	0	0	0	0	0	0	0	0	0	0	0	0	0	0	0	0	0	0	0	0	0	0	0	0	0	0	0	0	0
NZ_CP035288.1:1884832:1885035	EQW00_09155	SE	0	0	0	0	0	0	0	0	0	0	0	0	0	0	0	0	0	0	0	0	0	0	0	0	0	0	0	0	0	0	0	0	0	0	0	0	0	0	0	0	0	0	0	0	0	0	0
NZ_CP035288.1:1885102:1885197	EQW00_09160	SE	0	0	0	0	0	0	0	0	0	0	0	0	0	0	0	0	0	0	0	0	0	0	0	0	0	0	0	0	0	0	0	0	0	0	0	0	0	0	0	0	0	0	0	0	0	0	0
NZ_CP035288.1:1885308:1885604	EQW00_09165	SE	0	0	0	0	0	0	0	0	0	0	0	0	0	0	0	0	0	0	0	0	0	0	0	0	0	0	0	0	0	0	0	0	0	0	0	0	0	0	0	0	0	0	0	0	0	0	0
NZ_CP035288.1:188531:189718	EQW00_00960	SE	211	0	38	68	99	3	3	0	0	47	0	56	0	24	4	4455	0	1338	2964	0	1778	0	930	2206	1817	282	290	4832	3147	4114	0	25	86	63	27	26	18	42	57	22	40	3251	4470	375	860	0	397
NZ_CP035288.1:1885632:1886255	EQW00_09170	SE	0	0	0	0	0	0	0	213	43	5	0	0	0	0	0	0	0	0	0	0	0	0	0	0	0	0	0	0	0	1677	0	0	0	0	0	0	0	0	0	0	0	0	0	22	3	3	9
NZ_CP035288.1:1886965:1888809	EQW00_09180	SE	6210	0	1584	1995	1302	1088	312	247	31	1258	2160	2000	0	1372	116	13612	0	3426	8292	0	6694	0	3009	6461	4159	681	620	13727	9211	2916	0	568	757	1086	636	833	1024	1034	1918	1119	938	20	23	15	10	0	17
NZ_CP035288.1:1888819:1890204	EQW00_09185	SE	4490	0	1075	1613	563	1686	105	639	87	129	88	2853	1	1943	153	27289	1	6971	17838	1	14134	0	6197	13103	4907	1442	1334	29322	19870	5988	0	421	543	876	380	624	786	860	1745	801	788	12	44	8	288	2	55
NZ_CP035288.1:1890229:1891083	EQW00_09190	SE	6039	0	1616	2062	1644	613	383	139	30	1238	2364	3346	1	2278	253	16216	1	4564	10639	0	8464	0	3825	7842	3026	908	949	17456	12378	3838	0	672	973	1237	594	928	1062	1234	2107	1093	1003	73	104	12	7	18	31
NZ_CP035288.1:1891080:1891889	EQW00_09195	SE	12578	0	2938	3923	3709	6917	937	955	126	4927	12120	4210	0	2970	336	15169	1	3949	9510	0	7460	0	3318	7286	3570	760	718	15575	10672	4805	0	1735	2067	2846	1188	1600	1996	2051	3383	1948	1657	22	306	404	226	6	274
NZ_CP035288.1:1891903:1892538	EQW00_09200	SE	4137	0	1123	1564	648	205	294	76	20	755	2733	3116	0	1937	175	13196	0	3360	8272	0	6716	0	3059	6001	6234	671	627	13615	9040	2560	1	703	908	1165	487	781	950	891	1536	819	686	11	119	9	122	24	89
NZ_CP035288.1:1892555:1892902	EQW00_09205	SE	236	0	45	88	37	11	17	18	1	0	11	445	0	349	34	345	0	84	168	0	182	0	67	164	432	11	15	344	231	61	0	51	90	110	51	53	66	94	127	59	75	2	17	0	10	1	0
NZ_CP035288.1:1893186:1893776	EQW00_09210	SE	164	0	49	74	17	0	9	0	0	45	0	195	0	127	7	13043	0	3556	8805	1	7117	0	3191	6050	3827	694	706	14327	9932	3411	0	21	64	57	38	50	60	106	177	99	42	0	0	0	0	0	52
NZ_CP035288.1:1893858:1894223	EQW00_09215	SE	0	0	0	0	0	0	0	0	0	0	0	0	0	0	0	0	0	0	0	0	0	0	0	0	0	0	0	0	0	0	0	0	0	0	0	0	0	0	0	0	0	0	0	0	0	0	0
NZ_CP035288.1:1894246:1895043	EQW00_09220	SE	18059	5	4288	5858	4090	4485	1229	1382	205	6637	5173	9047	1	6518	587	18455	1	4937	12138	0	9548	1	4454	8923	3480	960	912	20171	13719	4097	0	2399	3578	4309	1836	2294	3049	5480	8408	4611	2980	586	948	381	614	190	922
NZ_CP035288.1:1895507:1897315	EQW00_09225	SE	9794	2	2377	2750	1827	2167	321	138	27	1354	5912	4593	0	3675	572	9829	0	2451	5978	0	4260	1	2078	4645	1743	482	385	9492	6038	1903	0	1898	2837	3673	1809	2042	2857	3493	5578	2963	1996	69	220	85	68	24	60
NZ_CP035288.1:1897366:1898346	EQW00_09230	SE	15	0	6	14	5	0	1	0	0	10	0	18	0	12	1	1910	0	551	1345	1	920	0	402	963	1380	103	108	2098	1447	4930	0	5	15	15	4	4	16	29	55	22	13	0	0	0	5	1	8
NZ_CP035288.1:1898442:1899164	EQW00_09235	SE	1023	2	465	505	738	649	123	810	124	1493	1258	470	0	377	44	730	0	177	357	0	347	0	122	333	1558	32	28	657	436	395	0	210	269	397	196	239	264	300	427	247	242	316	154	180	672	131	132
NZ_CP035288.1:1899519:1899914	EQW00_09240	SE	25618	4	5710	7523	5939	7218	1013	7584	967	9687	5547	18781	1	12999	912	16518	1	4407	10664	1	8313	2	3867	7732	5268	859	760	17446	11588	3602	0	4199	7602	8560	4530	5507	7890	7395	11107	7276	4648	782	125	120	1992	259	259
NZ_CP035288.1:1900205:1901194	EQW00_09245	SE	1007	0	304	364	433	449	44	50	2	358	136	925	0	707	65	13075	0	3377	8365	0	6666	1	2913	6225	2929	664	642	13816	9224	3039	0	84	216	184	137	167	253	265	303	180	145	7	2	4	1	2	111
NZ_CP035288.1:1901252:1902895	EQW00_09250	SE	1025	0	302	442	111	2	45	1660	206	854	4	730	0	707	80	5727	0	1435	3403	0	2791	0	1099	2703	1780	260	247	5471	3783	2917	0	106	176	249	281	364	459	447	556	313	163	5	135	221	206	106	78
NZ_CP035288.1:190211:192142	EQW00_00965	SE	10	0	3	4	1	0	0	7	1	0	0	2	0	2	0	291	0	66	127	0	117	0	48	124	576	13	14	251	139	1103	0	1	1	1	0	0	3	6	3	3	1	18	115	99	21	35	3
NZ_CP035288.1:1902922:1903860	EQW00_09255	SE	3977	1	943	1333	1285	455	401	1984	251	1215	1407	1498	1	909	149	24430	1	6360	15795	1	12305	0	5719	11522	3476	1274	1141	26084	16745	5284	0	250	513	675	960	1054	1549	1085	1995	1108	521	25	170	352	162	102	34
NZ_CP035288.1:1903853:1904932	EQW00_09260	SE	1124	0	256	399	201	218	113	443	56	48	0	583	0	400	42	11263	1	3010	7327	0	5826	0	2735	5207	4121	619	514	11974	8327	2351	0	66	166	202	283	349	519	464	787	416	182	1	46	8	2	21	18
NZ_CP035288.1:1904947:1906017	EQW00_09265	SE	1370	0	447	529	348	147	155	1254	139	191	220	341	1	266	40	9441	1	2453	5979	0	4378	1	2067	4530	2490	518	417	10237	6274	2198	0	78	192	293	332	425	550	548	873	480	187	2	105	38	9	53	7
NZ_CP035288.1:1906017:1906943	EQW00_09270	SE	152	0	59	79	26	141	11	54	23	119	210	89	0	86	15	6649	0	1864	4170	0	2858	0	1426	3254	2947	303	314	7087	4407	1376	0	32	32	93	112	85	124	186	257	133	34	1	5	5	2	2	5
NZ_CP035288.1:1907185:1907556	EQW00_09275	SE	0	0	0	0	0	0	0	0	0	0	0	0	0	0	0	0	0	0	0	0	0	0	0	0	0	0	0	0	0	0	0	0	0	0	0	0	0	0	0	0	0	0	0	0	0	0	0
NZ_CP035288.1:1907627:1908871	EQW00_09280	SE	6293	0	1201	1544	1981	4409	418	269	49	1413	4806	1683	0	1255	86	8690	0	2313	5715	0	4794	0	2073	4260	1976	471	368	9697	6558	2122	0	469	707	909	484	580	987	594	1007	504	755	14	9	10	16	15	45
NZ_CP035288.1:1908883:1909824	EQW00_09285	SE	33279	17	9024	12373	10867	8763	2033	1309	202	229	6326	28524	2	19452	1627	18366	2	4659	11450	1	9013	1	4198	8853	4686	977	865	19759	12504	3836	0	2368	3949	5415	3103	3754	5267	3182	5071	2714	5045	271	326	66	45	20	81
NZ_CP035288.1:1910106:1910300	EQW00_09290	SE	0	0	0	0	0	0	0	0	0	0	0	0	0	0	0	0	0	0	0	0	0	0	0	0	0	0	0	0	0	0	0	0	0	0	0	0	0	0	0	0	0	0	0	0	0	0	0
NZ_CP035288.1:1910479:1913088	EQW00_09295	SE	7541	0	2009	2416	1649	1364	437	3150	417	1478	1464	2462	1	1790	194	9351	1	2351	5186	0	4569	0	1859	4429	3560	454	368	8801	5727	3756	0	1130	1704	2025	1266	1884	2099	1001	1734	912	1498	223	178	209	775	8	40
NZ_CP035288.1:1913297:1915120	EQW00_09300	SE	2119	0	497	771	372	888	98	37	5	493	1374	941	0	704	71	23382	1	5930	15384	0	11495	0	5255	11147	4145	1184	1112	24793	16344	4989	0	398	568	575	359	477	474	522	871	422	468	17	6	14	8	4	59
NZ_CP035288.1:1915515:1915823	EQW00_09305	SE	0	0	0	0	0	0	0	0	0	0	0	0	0	0	0	0	0	0	0	0	0	0	0	0	0	0	0	0	0	0	0	0	0	0	0	0	0	0	0	0	0	0	0	0	0	0	0
NZ_CP035288.1:1915936:1916757	EQW00_09310	SE	3583	1	1037	1317	900	1608	206	154	18	78	759	2947	0	1933	167	10818	2	2887	6246	1	4937	0	2168	5027	1939	549	491	11210	7595	1935	0	433	719	940	378	543	677	984	1352	756	693	44	15	22	3	3	32
NZ_CP035288.1:1916835:1918151	EQW00_09315	SE	6182	2	1554	2159	1277	615	265	130	13	1093	1432	2669	0	2035	228	12828	0	3416	8146	1	6281	0	2818	6045	3507	622	603	13205	8907	2584	0	796	1125	1623	596	900	1129	1340	2451	1197	1161	35	118	34	123	4	25
NZ_CP035288.1:1918347:1918748	EQW00_09320	SE	3857	0	1072	1246	1421	107	392	0	7	2053	2805	3348	0	2650	300	19120	0	4737	11430	1	9094	1	4250	8645	3542	986	842	19513	12607	3840	0	883	1234	2191	888	1453	1777	1457	2166	1261	1082	19	102	16	6	0	1
NZ_CP035288.1:1919104:1920009	EQW00_09325	SE	29859	3	8768	11183	9581	4756	3490	4398	600	2148	5786	10284	2	7484	1191	3041	1	771	1929	1	1269	1	591	1435	1275	167	151	3070	1937	2762	0	3731	7574	8793	4369	4814	7263	7197	10132	6305	5422	1470	2113	1203	671	557	1268
NZ_CP035288.1:1920208:1923864	EQW00_09330	SE	8537	1	1901	2456	1499	1064	400	403	61	829	3838	3800	1	2291	195	13281	0	3601	8453	0	6489	0	2880	6444	2772	650	673	13913	9205	3648	0	583	801	1248	781	1031	1434	2009	3302	1967	1168	32	31	57	11	47	28
NZ_CP035288.1:1923851:1927330	EQW00_09335	SE	7210	1	2099	2865	1868	2919	260	132	31	1051	4062	3328	1	2416	164	11282	0	2978	7016	0	5307	0	2350	5414	3397	598	552	11631	7535	3195	0	790	1079	1576	1051	1766	1976	2711	4927	2429	1642	57	46	39	32	7	15
NZ_CP035288.1:1927450:1928025	EQW00_09340	SE	31069	5	9601	12165	10754	6766	1785	1030	151	16398	16228	5789	1	4129	338	18620	1	4707	11585	1	8782	0	3952	8610	5082	949	864	18898	12468	3253	0	5253	10660	12350	6608	7799	10487	12163	17858	9604	9544	2221	429	568	975	88	280
NZ_CP035288.1:1928044:1928565	EQW00_09345	SE	10553	5	3225	3956	2910	1680	660	304	41	687	2289	7791	1	5907	430	10311	0	2405	5389	1	4622	0	1989	4739	5495	495	440	9473	5839	1994	0	1555	1885	2747	1374	1749	2191	2978	4798	2847	2591	175	474	155	241	19	10
NZ_CP035288.1:1928569:1929144	EQW00_09350	SE	3223	1	543	920	953	577	129	22	6	1603	375	1936	0	1341	68	7436	1	1840	4199	0	3214	0	1448	3475	2590	391	311	7450	4572	1387	0	394	489	777	261	317	427	1034	1709	958	714	7	0	2	4	0	1
NZ_CP035288.1:1929476:1930807	EQW00_09355	SE	9478	1	2085	2599	2204	2011	918	105	22	1136	3068	4388	2	3190	466	7069	0	1928	4890	0	3584	0	1554	3444	2077	366	330	7575	5201	1521	0	1313	2508	3027	1523	1791	2663	1676	2713	1728	1654	79	81	24	57	12	32
NZ_CP035288.1:1931153:1932358	EQW00_09360	SE	921	0	199	241	307	16	17	5286	721	2329	4	369	0	283	28	14161	1	3717	9877	0	6402	0	2990	6941	2624	707	698	14773	10307	3428	0	62	97	129	118	120	138	393	539	281	140	1839	453	290	526	110	379
NZ_CP035288.1:193213:194094	EQW00_00975	SE	302	0	28	23	99	7	24	1	0	16	11	97	1	58	9	12065	0	3249	8142	1	6619	0	3002	5963	1837	645	729	13331	9548	3684	0	20	18	14	16	16	31	29	19	15	23	1	1	1	1	0	34
NZ_CP035288.1:1932348:1933739	EQW00_09365	SE	875	0	153	169	83	82	38	962	108	1691	3	518	0	351	32	12596	0	3281	7816	0	5057	0	2806	6042	1326	662	559	13390	8182	3052	0	53	52	105	39	73	66	189	179	84	100	280	100	51	10	100	0
NZ_CP035288.1:1933889:1934938	EQW00_09370	SE	2	0	0	3	0	0	0	0	0	35	0	0	0	0	0	77	0	11	33	0	27	0	11	47	746	5	3	68	52	1920	0	0	1	1	1	0	0	0	0	1	1	1	0	24	1	22	11
NZ_CP035288.1:1935130:1936374	EQW00_09375	SE	24531	2	8047	10781	7601	5038	1618	3381	438	3723	8157	13107	1	9618	1169	14888	1	3945	9346	0	7005	1	3389	7258	3604	768	686	16012	10156	3129	0	3975	5876	7304	3065	4055	4834	4432	6804	3712	4789	1299	1864	1388	865	668	1093
NZ_CP035288.1:1936483:1937673	EQW00_09380	SE	164	0	40	55	59	147	6	2916	364	1544	2	37	0	30	8	332	0	85	185	0	156	0	65	175	909	13	18	281	228	1792	0	18	21	30	19	11	17	12	36	23	22	8	224	1003	641	132	598
NZ_CP035288.1:1938881:1940008	EQW00_09390	SE	16936	2	4374	6378	4722	5563	1049	1550	225	6810	6292	5410	1	4105	437	15897	1	4135	11046	0	8520	1	3718	7696	4103	810	771	17197	12529	3355	0	1447	1975	2608	1198	1482	2002	6282	8600	5101	2773	201	87	25	16	3	48
NZ_CP035288.1:1940329:1940709	EQW00_09395	SE	14374	0	3004	4134	2893	1824	670	1244	143	11006	858	3146	0	2423	214	14413	2	3550	9136	1	6273	0	3100	6831	3048	718	632	14326	9794	4074	0	1730	3662	4040	1330	1740	2135	2247	3292	1741	2559	1160	396	365	1497	6	253
NZ_CP035288.1:194064:195446	EQW00_00980	SE	107	0	12	27	7	2	0	1	0	14	0	19	0	13	1	4244	0	1166	2473	0	1649	0	785	1945	958	209	183	4038	2632	2656	0	5	5	4	4	5	4	3	11	7	6	0	0	0	5	0	0
NZ_CP035288.1:1941006:1941599	EQW00_09400	SE	19915	2	4338	5571	5147	830	1730	679	135	1729	2539	5581	0	4185	401	9525	0	2322	5523	0	4458	1	1865	4368	2376	451	434	8890	6062	3886	0	2667	4856	6172	2926	3812	4500	3530	5887	3132	4152	81	405	172	180	30	115
NZ_CP035288.1:1941665:1942045	EQW00_09405	SE	0	0	0	0	0	0	0	0	0	0	0	0	0	0	0	0	0	0	0	0	0	0	0	0	0	0	0	0	0	0	0	0	0	0	0	0	0	0	0	0	0	0	0	0	0	0	0
NZ_CP035288.1:1942239:1944644	EQW00_09410	SE	923	0	253	262	240	329	30	9	0	447	416	563	0	304	30	2361	0	653	1360	0	1198	0	504	1156	1043	133	136	2276	1578	243	0	125	151	206	71	99	104	182	252	120	146	2	18	0	6	1	3
NZ_CP035288.1:1944637:1945065	EQW00_09415	SE	10873	0	2798	3809	3974	3089	554	425	39	1878	6439	2022	0	1444	149	5483	0	1408	3175	0	2541	0	1120	2748	1776	297	235	5594	3305	1015	0	945	1609	1892	788	909	1241	1622	2373	1430	1475	151	77	21	1	4	98
NZ_CP035288.1:1945065:1945412	EQW00_09420	SE	0	0	0	0	0	0	0	0	0	0	0	0	0	0	0	0	0	0	0	0	0	0	0	0	0	0	0	0	0	0	0	0	0	0	0	0	0	0	0	0	0	0	0	0	0	0	0
NZ_CP035288.1:1945399:1946895	EQW00_09425	SE	684	0	139	183	119	153	29	13	0	193	159	311	0	205	17	2808	0	704	1544	0	1211	0	533	1379	1559	135	104	2815	1644	2032	0	54	72	103	38	55	73	91	155	73	65	1	0	1	7	1	3
NZ_CP035288.1:1946897:1947376	EQW00_09430	SE	7904	0	2107	2526	1811	2133	520	236	34	844	1672	1464	0	1056	74	7545	1	2263	4993	0	3676	0	1634	3866	1433	437	453	8429	5259	1496	0	684	1081	1316	626	599	857	1092	1630	1009	1075	55	51	5	179	13	15
NZ_CP035288.1:1947376:1947669	EQW00_09435	SE	0	0	0	0	0	0	0	0	0	0	0	0	0	0	0	0	0	0	0	0	0	0	0	0	0	0	0	0	0	0	0	0	0	0	0	0	0	0	0	0	0	0	0	0	0	0	0
NZ_CP035288.1:1947647:1948003	EQW00_09440	SE	0	0	0	0	0	0	0	0	0	0	0	0	0	0	0	0	0	0	0	0	0	0	0	0	0	0	0	0	0	0	0	0	0	0	0	0	0	0	0	0	0	0	0	0	0	0	0
NZ_CP035288.1:1948308:1949462	EQW00_09445	SE	0	0	3	0	0	0	0	0	0	4	0	1	0	0	0	80	0	20	55	0	33	0	14	38	136	5	9	77	52	2137	0	1	1	0	1	0	0	0	0	0	0	0	0	5	9	0	0
NZ_CP035288.1:1949521:1949895	EQW00_09450	SE	0	0	0	0	0	0	0	0	0	0	0	0	0	0	0	0	0	0	0	0	0	0	0	0	0	0	0	0	0	0	0	0	0	0	0	0	0	0	0	0	0	0	0	0	0	0	0
NZ_CP035288.1:1949918:1951234	EQW00_09455	SE	5944	1	1150	2001	1904	835	126	283	30	896	695	1256	1	951	79	13073	0	3540	8370	0	6917	0	3011	6368	2606	689	663	14227	9569	3304	0	284	419	512	426	647	815	2234	3535	1829	755	29	26	48	23	30	17
NZ_CP035288.1:1951420:1952901	EQW00_09460	SE	861	0	168	259	194	451	50	23	3	243	406	236	0	168	16	3557	0	934	2067	1	1782	1	863	1707	2053	197	187	3714	2425	752	0	100	186	195	89	141	164	204	329	177	126	3	6	3	1	0	8
NZ_CP035288.1:1953329:1955002	EQW00_09465	SE	0	0	0	0	0	0	0	0	0	0	0	0	0	0	0	0	0	0	0	0	0	0	0	0	0	0	0	0	0	0	0	0	0	0	0	0	0	0	0	0	0	0	0	0	0	0	0
NZ_CP035288.1:195440:196546	EQW00_00985	SE	0	0	0	0	0	0	0	0	0	0	0	0	1	0	0	0	0	0	0	0	0	1	0	0	0	0	0	0	0	1697	0	0	0	0	0	0	0	0	0	0	0	6	2	0	0	0	0
NZ_CP035288.1:1955130:1956338	EQW00_09470	SE	137306	155	50247	70445	95797	129208	24986	33850	4829	6018	199805	91724	6	67693	6263	20168	3	5478	13156	5	10328	1	4666	9838	3605	1105	1088	22378	14223	4558	0	18553	33704	41220	22794	27206	37046	44349	59424	31279	29265	4636	6047	5127	4277	1445	6350
NZ_CP035288.1:1956608:1956967	EQW00_09475	SE	0	0	0	0	0	0	0	0	0	0	0	0	0	0	0	0	0	0	0	0	0	0	0	0	0	0	0	0	0	0	0	0	0	0	0	0	0	0	0	0	0	0	0	0	0	0	0
NZ_CP035288.1:1956997:1957242	EQW00_09480	SE	0	0	0	0	0	0	0	0	0	0	0	0	0	0	0	0	0	0	0	0	0	0	0	0	0	0	0	0	0	0	0	0	0	0	0	0	0	0	0	0	0	0	0	0	0	0	0
NZ_CP035288.1:1957524:1958588	EQW00_09485	SE	59	0	11	15	13	1	2	509	60	162	0	15	0	9	0	47	0	14	33	0	24	0	8	30	787	4	2	58	33	3149	0	8	11	11	11	8	6	9	21	13	9	6	158	15	1	5	4
NZ_CP035288.1:1958780:1959100	EQW00_09490	SE	0	0	0	0	0	0	0	0	0	0	0	0	0	0	0	0	0	0	0	0	0	0	0	0	0	0	0	0	0	0	0	0	0	0	0	0	0	0	0	0	0	0	0	0	0	0	0
NZ_CP035288.1:1959200:1959442	EQW00_09495	SE	0	0	0	0	0	0	0	0	0	0	0	0	0	0	0	0	0	0	0	0	0	0	0	0	0	0	0	0	0	0	0	0	0	0	0	0	0	0	0	0	0	0	0	0	0	0	0
NZ_CP035288.1:1959740:1960978	EQW00_09500	SE	32173	4	8426	10686	8217	5750	1598	163	21	5814	11856	11652	7	8592	652	9220	0	2540	6269	0	4978	0	2148	4490	3100	543	439	10146	6808	2283	0	3417	4954	6591	3860	5071	6740	5187	8329	4583	5007	100	206	100	22	141	93
NZ_CP035288.1:1960975:1961211	EQW00_09505	SE	0	0	0	0	0	0	0	0	0	0	0	0	0	0	0	0	0	0	0	0	0	0	0	0	0	0	0	0	0	0	0	0	0	0	0	0	0	0	0	0	0	0	0	0	0	0	0
NZ_CP035288.1:1961229:1962443	EQW00_09510	SE	14875	5	4413	6158	4077	4648	902	457	77	7096	7177	24893	4	16567	1149	19485	1	4899	11706	1	9365	0	3971	8985	4520	908	867	19107	13116	5733	0	2220	2838	3952	2828	3671	4506	3572	6263	3639	4027	57	209	312	43	149	193
NZ_CP035288.1:1962440:1963897	EQW00_09515	SE	39500	13	12692	17174	13402	15821	2337	927	171	7344	21024	24219	2	17795	1132	17374	2	4495	10921	1	8637	0	3997	8352	3574	911	837	18169	11850	3874	0	4718	6179	8884	5399	6655	8535	8619	13827	7398	7862	377	1009	500	334	402	547
NZ_CP035288.1:1963913:1964059	EQW00_09520	SE	0	0	0	0	0	0	0	0	0	0	0	0	0	0	0	0	0	0	0	0	0	0	0	0	0	0	0	0	0	0	0	0	0	0	0	0	0	0	0	0	0	0	0	0	0	0	0
NZ_CP035288.1:1964464:1965435	EQW00_09525	SE	467	0	84	131	142	252	41	538	82	78	13	172	0	143	15	1471	0	404	911	0	672	0	319	789	811	81	73	1547	1008	2946	0	57	85	90	36	54	74	82	120	79	78	27	36	5	1	2	75
NZ_CP035288.1:1965477:1966256	EQW00_09530	SE	1068	0	255	418	251	400	70	144	12	1342	169	728	0	441	48	3545	0	794	1952	0	1461	0	705	1691	1882	173	150	3380	1989	5225	0	106	227	285	110	177	164	276	416	239	197	25	5	43	6	138	373
NZ_CP035288.1:1966256:1966690	EQW00_09535	SE	10404	1	2775	3534	2384	1235	827	346	58	1126	1364	2937	2	2044	179	9789	0	2510	6063	0	4951	0	2148	4941	3347	560	482	10452	6693	2276	0	1368	2515	3416	1177	1470	1825	2796	4287	2251	1910	321	125	315	310	175	352
NZ_CP035288.1:1966809:1967075	EQW00_09540	SE	0	0	0	0	0	0	0	0	0	0	0	0	0	0	0	0	0	0	0	0	0	0	0	0	0	0	0	0	0	0	0	0	0	0	0	0	0	0	0	0	0	0	0	0	0	0	0
NZ_CP035288.1:1967135:1967524	EQW00_09545	SE	0	0	0	0	0	0	0	0	0	0	0	0	0	0	0	0	0	0	0	0	0	0	0	0	0	0	0	0	0	0	0	0	0	0	0	0	0	0	0	0	0	0	0	0	0	0	0
NZ_CP035288.1:1967711:1968625	EQW00_09550	SE	9431	3	2273	2947	2381	1352	689	2060	282	3588	2115	6536	0	4417	454	4207	0	1162	2528	0	2240	0	901	2100	2027	229	195	4309	2720	2293	0	1052	1610	2169	978	1231	1546	1754	2751	1499	1420	114	272	413	246	98	213
NZ_CP035288.1:196803:197798	EQW00_00990	SE	2524	0	640	1174	536	323	82	23	13	964	364	698	0	643	50	18923	0	5316	12496	1	10688	0	4509	9462	4919	1090	1153	20777	14204	5161	0	379	525	537	207	403	525	585	797	377	553	435	839	23	280	85	198
NZ_CP035288.1:1968714:1970033	EQW00_09555	SE	2497	0	696	914	493	606	220	54	8	440	1758	2372	1	1550	156	14524	1	3608	8776	0	7011	0	3426	6887	2271	796	680	15107	9293	3026	0	283	459	533	233	278	369	468	872	460	408	48	77	46	30	6	6
NZ_CP035288.1:1970119:1970946	EQW00_09560	SE	2154	0	537	759	496	381	74	347	59	308	1	1077	0	781	51	15667	0	4024	9610	0	7940	0	3362	8089	4504	808	717	16361	8886	4780	0	156	267	386	169	189	253	359	588	361	287	63	53	0	1	12	39
NZ_CP035288.1:1970959:1971807	EQW00_09565	SE	449	0	152	168	135	284	10	33	5	39	641	394	0	213	22	8301	0	2128	5210	0	3775	0	1880	4074	2211	402	402	8721	5351	2551	0	77	69	100	51	50	57	112	210	113	113	2	1	23	10	0	2
NZ_CP035288.1:1972174:1973199	EQW00_09570	SE	4826	1	1273	1488	1023	1181	203	461	71	620	529	1846	0	1292	112	5599	0	1472	3791	0	2943	0	1210	2859	3117	280	274	6299	4176	4397	0	321	563	644	323	475	535	1231	1729	955	984	361	194	120	260	207	167
NZ_CP035288.1:1973702:1974055	EQW00_09575	SE	0	0	0	0	0	0	0	0	0	0	0	0	0	0	0	0	0	0	0	0	0	0	0	0	0	0	0	0	0	0	0	0	0	0	0	0	0	0	0	0	0	0	0	0	0	0	0
NZ_CP035288.1:1974046:1974192	EQW00_RS12385	SE	0	0	0	0	0	0	0	0	0	0	0	0	0	0	0	0	0	0	0	0	0	0	0	0	0	0	0	0	0	0	0	0	0	0	0	0	0	0	0	0	0	0	0	0	0	0	0
NZ_CP035288.1:1974522:1975919	EQW00_09585	SE	24053	1	5904	7953	5910	6386	1286	1424	189	572	7010	12748	1	9109	727	19136	1	4822	11447	0	10080	1	4105	9187	3302	892	869	19274	12814	7593	0	1675	2306	3014	2737	3837	4813	4162	6953	3796	3401	142	123	288	535	52	206
NZ_CP035288.1:1976125:1976589	EQW00_09590	SE	92151	9	30549	40046	30212	48797	6691	10481	1619	12223	95240	39960	1	31961	2859	26142	0	6654	16602	3	13830	0	6278	12610	7078	1383	1308	28031	18842	6324	0	9727	14353	18847	14580	19753	25537	30006	43306	20843	16292	2586	2530	4447	1689	486	1444
NZ_CP035288.1:1976579:1977820	EQW00_09595	SE	1917	2	496	541	437	687	146	794	103	1296	478	1725	2	1006	60	2571	0	699	1429	0	1180	1	487	1243	1793	142	117	2302	1464	1886	0	168	199	332	224	312	405	441	680	373	284	109	105	181	149	12	102
NZ_CP035288.1:1977888:1979195	EQW00_09600	SE	8963	1	2514	3209	2447	1895	478	854	124	2855	3912	4479	0	3032	182	5588	1	1442	3665	0	2745	0	1321	2839	1781	281	260	5919	3665	1849	0	850	1564	2117	1540	1811	2327	3221	4763	2691	1602	247	206	392	273	53	104
NZ_CP035288.1:1979290:1980051	EQW00_09605	SE	9653	0	3340	3680	2743	3167	550	1673	200	547	8353	7630	0	4622	289	11967	1	2985	7071	0	6097	1	2631	5689	4193	643	552	12245	7752	6210	0	1328	1949	2732	1773	2505	2716	3765	5775	3415	2268	194	56	307	875	161	480
NZ_CP035288.1:1980373:1981233	EQW00_09610	SE	2050	1	443	639	483	311	130	260	30	908	1908	446	0	361	30	4372	0	1154	2530	0	1767	0	854	2221	1724	224	206	4424	2706	405	0	257	563	621	287	308	372	2167	2961	1978	478	106	24	67	87	24	21
NZ_CP035288.1:1981299:1981490	EQW00_09615	SE	0	0	0	0	0	0	0	0	0	0	0	0	0	0	0	0	0	0	0	0	0	0	0	0	0	0	0	0	0	0	0	0	0	0	0	0	0	0	0	0	0	0	0	0	0	0	0
NZ_CP035288.1:1981665:1981823	EQW00_09620	SE	0	0	0	0	0	0	0	0	0	0	0	0	0	0	0	0	0	0	0	0	0	0	0	0	0	0	0	0	0	0	0	0	0	0	0	0	0	0	0	0	0	0	0	0	0	0	0
NZ_CP035288.1:1982093:1982905	EQW00_09625	SE	26572	2	7972	10493	7406	6087	2672	923	153	2140	10652	7798	1	6190	850	10821	1	2829	6440	1	5284	0	2274	5178	3855	540	528	10990	7064	5265	0	2834	4238	5916	3259	4685	6246	4413	6497	3589	5821	588	62	64	85	169	147
NZ_CP035288.1:198212:199117	EQW00_00995	SE	304	0	68	95	20	35	24	1705	217	725	0	44	0	39	12	11612	0	3139	7481	0	5473	0	2661	5534	2183	603	714	12178	8179	4125	0	47	138	180	32	32	40	119	98	125	24	114	1019	19	816	0	168
NZ_CP035288.1:1982926:1983621	EQW00_09630	SE	5449	2	1666	2060	1747	3086	563	213	41	496	4133	3378	0	2296	293	4334	0	1193	2759	1	1994	0	937	2183	1585	222	211	4660	2940	841	0	429	705	932	510	622	922	629	954	522	911	71	7	24	28	13	28
NZ_CP035288.1:1983614:1984639	EQW00_09635	SE	12158	0	3230	3703	3199	3903	811	1333	172	1366	9546	5814	0	4087	565	9530	0	2636	6021	0	5234	0	2165	4403	1802	483	457	9715	6826	2162	0	1027	1705	2019	1015	1540	1867	1254	2046	1154	2075	40	172	19	7	86	189
NZ_CP035288.1:1984892:1985188	EQW00_09640	SE	0	0	0	0	0	0	0	0	0	0	0	0	0	0	0	0	0	0	0	0	0	0	0	0	0	0	0	0	0	0	0	0	0	0	0	0	0	0	0	0	0	0	0	0	0	0	0
NZ_CP035288.1:1985181:1985567	EQW00_09645	SE	33573	0	10068	12952	11092	5584	2846	11233	1505	4373	16138	8695	0	6080	583	11449	1	3047	6868	0	5899	1	2489	5325	5283	547	654	11735	7614	4862	0	6348	12703	15496	5738	7557	9506	19480	26287	14359	9403	4974	1940	1782	2405	1473	3839
NZ_CP035288.1:1985827:1986207	EQW00_09655	SE	0	0	0	0	0	0	0	0	0	0	0	0	0	0	0	0	0	0	0	0	0	0	0	0	0	0	0	0	0	0	0	0	0	0	0	0	0	0	0	0	0	0	0	0	0	0	0
NZ_CP035288.1:1986381:1986734	EQW00_09660	SE	0	0	0	0	0	0	0	0	0	0	0	0	0	0	0	0	0	0	0	0	0	0	0	0	0	0	0	0	0	0	0	0	0	0	0	0	0	0	0	0	0	0	0	0	0	0	0
NZ_CP035288.1:1986877:1987200	EQW00_09665	SE	0	0	0	0	0	0	0	0	0	0	0	0	0	0	0	0	0	0	0	0	0	0	0	0	0	0	0	0	0	0	0	0	0	0	0	0	0	0	0	0	0	0	0	0	0	0	0
NZ_CP035288.1:1987383:1987925	EQW00_09670	SE	1835	1	301	314	196	3	113	1964	258	1075	2717	630	0	462	45	28869	1	7580	18859	0	16397	0	6835	14074	9205	1561	1544	31281	21253	8296	0	196	214	314	235	264	324	298	605	306	310	10	10	315	14	1	17
NZ_CP035288.1:1988006:1988722	EQW00_09675	SE	1982	0	501	547	537	135	99	273	24	144	493	438	1	289	37	5926	1	1685	3835	0	2896	0	1309	2971	2480	320	319	6227	4179	1332	0	240	416	417	154	213	279	346	589	377	336	104	141	243	49	134	3
NZ_CP035288.1:1988883:1989305	EQW00_09680	SE	0	0	0	0	0	0	0	0	0	0	0	0	0	0	0	0	0	0	0	0	0	0	0	0	0	0	0	0	0	0	0	0	0	0	0	0	0	0	0	0	0	0	0	0	0	0	0
NZ_CP035288.1:1989489:1989626	EQW00_RS12390	SE	0	0	0	0	0	0	0	0	0	0	0	0	0	0	0	0	0	0	0	0	0	0	0	0	0	0	0	0	0	0	0	0	0	0	0	0	0	0	0	0	0	0	0	0	0	0	0
NZ_CP035288.1:1990230:1990730	EQW00_09695	SE	6812	0	1474	2335	1737	837	272	568	78	4315	1991	2914	0	2297	187	30915	2	8374	20495	0	17331	1	7414	14979	11654	1708	1897	33689	23624	8107	0	979	1820	2074	618	1210	1225	1332	1870	1301	1933	386	432	20	11	232	298
NZ_CP035288.1:1991001:1991588	EQW00_09700	SE	2730	0	764	976	723	105	202	2181	334	123	588	704	1	499	42	8213	0	2067	4647	0	3784	0	1804	4099	3057	392	395	8565	4940	6343	0	337	535	578	234	269	422	236	479	271	465	83	1	2	9	1	40
NZ_CP035288.1:1991800:1992036	EQW00_09705	SE	0	0	0	0	0	0	0	0	0	0	0	0	0	0	0	0	0	0	0	0	0	0	0	0	0	0	0	0	0	0	0	0	0	0	0	0	0	0	0	0	0	0	0	0	0	0	0
NZ_CP035288.1:19919:20365	EQW00_00075	SE	10305	6	2722	3804	4314	3223	836	510	85	58	4901	5624	0	4069	316	13161	0	3479	9111	0	6336	0	2746	6644	3979	653	592	13803	10031	3182	0	765	1302	1690	800	959	1451	1490	2309	1121	1474	33	215	506	74	2	85
NZ_CP035288.1:199200:202217	EQW00_01000	SE	105	0	13	18	5	0	7	171	14	205	0	39	0	37	9	9578	0	2597	5431	0	4308	0	2050	4752	3108	525	494	9679	5807	3613	0	47	89	103	15	10	10	17	21	27	16	34	96	0	5	0	113
NZ_CP035288.1:1992028:1992231	EQW00_09710	SE	0	0	0	0	0	0	0	0	0	0	0	0	0	0	0	0	0	0	0	0	0	0	0	0	0	0	0	0	0	0	0	0	0	0	0	0	0	0	0	0	0	0	0	0	0	0	0
NZ_CP035288.1:1992640:1992897	EQW00_09715	SE	0	0	0	0	0	0	0	0	0	0	0	0	0	0	0	0	0	0	0	0	0	0	0	0	0	0	0	0	0	0	0	0	0	0	0	0	0	0	0	0	0	0	0	0	0	0	0
NZ_CP035288.1:1992922:1993110	EQW00_09720	SE	0	0	0	0	0	0	0	0	0	0	0	0	0	0	0	0	0	0	0	0	0	0	0	0	0	0	0	0	0	0	0	0	0	0	0	0	0	0	0	0	0	0	0	0	0	0	0
NZ_CP035288.1:1993913:1994146	EQW00_09730	SE	0	0	0	0	0	0	0	0	0	0	0	0	0	0	0	0	0	0	0	0	0	0	0	0	0	0	0	0	0	0	0	0	0	0	0	0	0	0	0	0	0	0	0	0	0	0	0
NZ_CP035288.1:1994430:1995176	EQW00_09735	SE	17	0	4	3	8	1	0	92	9	220	5	13	0	10	0	50	0	16	33	0	14	0	13	35	1456	1	2	59	28	1112	0	1	7	3	1	3	4	5	2	4	5	396	49	3	2	33	27
NZ_CP035288.1:1995275:1995559	EQW00_09740	SE	1009	0	245	263	189	54	17	50	10	161	726	758	1	537	32	7076	0	2052	4869	0	3436	0	1578	3532	3147	440	407	7704	5045	1906	0	95	239	168	66	84	143	234	267	174	246	32	50	1	129	3	9
NZ_CP035288.1:1995583:1995807	EQW00_09745	SE	0	0	0	0	0	0	0	0	0	0	0	0	0	0	0	0	0	0	0	0	0	0	0	0	0	0	0	0	0	0	0	0	0	0	0	0	0	0	0	0	0	0	0	0	0	0	0
NZ_CP035288.1:1996428:1996628	EQW00_09750	SE	0	0	0	0	0	0	0	0	0	0	0	0	0	0	0	0	0	0	0	0	0	0	0	0	0	0	0	0	0	0	0	0	0	0	0	0	0	0	0	0	0	0	0	0	0	0	0
NZ_CP035288.1:1997994:1998935	EQW00_09760	SE	15014	1	4361	5412	3716	961	937	701	111	1326	2039	8607	2	5810	593	5117	1	1417	3152	1	2386	0	1109	2667	1782	258	305	5378	3365	2102	0	895	2034	2657	1265	1423	1720	3178	4313	2381	3072	37	14	40	22	12	43
NZ_CP035288.1:1999222:1999725	EQW00_09765	SE	640	0	274	135	412	5	79	1084	119	162	2	214	0	118	36	16633	1	4444	11097	0	6650	0	3504	8473	2960	966	1003	17944	11345	3719	0	174	576	726	75	177	143	174	266	69	152	7	11	10	2	3	0
NZ_CP035288.1:2001218:2001634	EQW00_09775	SE	0	0	0	0	0	0	0	0	0	0	0	0	0	0	0	0	0	0	0	0	0	0	0	0	0	0	0	0	0	0	0	0	0	0	0	0	0	0	0	0	0	0	0	0	0	0	0
NZ_CP035288.1:2001854:2002198	EQW00_09780	SE	0	0	0	0	0	0	0	0	0	0	0	0	0	0	0	0	0	0	0	0	0	0	0	0	0	0	0	0	0	0	0	0	0	0	0	0	0	0	0	0	0	0	0	0	0	0	0
NZ_CP035288.1:2002425:2003732	EQW00_09790	SE	0	0	0	0	0	0	0	0	0	0	0	0	0	0	0	0	0	0	0	0	0	0	0	0	0	0	0	0	0	0	0	0	0	0	0	0	0	0	0	0	0	0	0	0	0	0	0
NZ_CP035288.1:2004345:2004578	EQW00_09795	SE	0	0	0	0	0	0	0	0	0	0	0	0	0	0	0	0	0	0	0	0	0	0	0	0	0	0	0	0	0	0	0	0	0	0	0	0	0	0	0	0	0	0	0	0	0	0	0
NZ_CP035288.1:2004836:2005006	EQW00_RS09790	SE	0	0	0	0	0	0	0	0	0	0	0	0	0	0	0	0	0	0	0	0	0	0	0	0	0	0	0	0	0	0	0	0	0	0	0	0	0	0	0	0	0	0	0	0	0	0	0
NZ_CP035288.1:2005741:2006283	EQW00_09800	SE	0	0	0	0	0	0	0	0	0	0	0	0	0	0	0	0	0	0	0	0	0	0	0	0	0	0	0	0	0	1430	0	0	0	0	0	0	0	0	0	0	0	0	0	0	0	0	107
NZ_CP035288.1:2006427:2006606	EQW00_09805	SE	0	0	0	0	0	0	0	0	0	0	0	0	0	0	0	0	0	0	0	0	0	0	0	0	0	0	0	0	0	0	0	0	0	0	0	0	0	0	0	0	0	0	0	0	0	0	0
NZ_CP035288.1:2006757:2007203	EQW00_09810	SE	0	0	0	0	0	0	0	0	0	0	0	0	0	0	0	0	0	0	0	0	0	0	0	0	0	0	0	0	0	130	0	0	0	0	0	0	0	0	0	0	0	0	0	0	0	7	0
NZ_CP035288.1:2007216:2007890	EQW00_09815	SE	0	0	0	0	0	0	0	0	0	0	0	0	0	0	0	0	0	0	0	0	0	0	0	0	0	0	0	0	0	191	0	0	0	0	0	0	0	0	0	0	0	0	0	0	0	0	0
NZ_CP035288.1:2008442:2008912	EQW00_09825	SE	89723	28	18596	27879	19589	20998	3235	717	183	2624	21297	22015	1	19048	1512	29946	2	7812	20282	1	17397	0	7383	14600	8445	1598	1504	32993	23086	7327	0	6770	8962	11419	6669	8337	9955	21582	38145	20586	14735	3878	1614	729	642	48	953
NZ_CP035288.1:2008937:2011315	EQW00_09830	SE	10550	1	3195	4467	3321	1301	604	2284	317	890	2397	5667	0	3976	318	8209	0	2138	5090	0	3819	0	1658	3907	2313	384	392	8255	5138	1633	0	941	1460	2171	1189	1240	1556	3575	5228	3299	2321	130	139	197	159	58	72
NZ_CP035288.1:2011350:2012090	EQW00_09835	SE	32155	2	8312	13013	10583	7880	1153	5313	666	5119	6617	20765	0	13593	938	26670	1	6583	17290	1	13447	0	5903	12801	5910	1377	1260	28102	18672	7705	0	3290	4449	5586	2751	3122	4107	9475	14578	8878	6464	313	882	74	46	130	138
NZ_CP035288.1:2012391:2012624	EQW00_09840	SE	0	0	0	0	0	0	0	0	0	0	0	0	0	0	0	0	0	0	0	0	0	0	0	0	0	0	0	0	0	0	0	0	0	0	0	0	0	0	0	0	0	0	0	0	0	0	0
NZ_CP035288.1:2012693:2013151	EQW00_09845	SE	33	0	4	7	3	0	1	0	0	1	0	10	0	10	2	50	0	10	26	0	31	0	16	30	73	3	1	53	35	5	0	6	7	7	2	5	9	5	3	4	0	0	0	0	0	0	0
NZ_CP035288.1:2013317:2014621	EQW00_09850	SE	50728	27	11399	13714	15760	20284	4293	9256	1346	10488	36181	10055	1	8043	1069	7561	1	1895	4587	1	3229	0	1638	3478	3557	360	331	7447	4549	1266	0	3887	8747	10953	4773	5014	8209	8560	13691	7444	6908	1775	1876	1125	805	308	847
NZ_CP035288.1:2014760:2016277	EQW00_09855	SE	60284	10	17219	22545	20065	22480	6357	5798	842	5231	30470	20043	4	15212	2092	8088	1	2039	5054	1	3671	1	1798	3896	1466	422	361	8289	5380	2227	0	7187	12449	17633	6871	8972	11070	15713	25751	13624	10188	832	1525	1313	1448	325	894
NZ_CP035288.1:2016280:2017041	EQW00_09860	SE	38287	1	8987	11310	10812	8971	2768	23938	3222	14782	16024	17305	2	13368	1888	6068	0	1586	3873	1	3226	1	1509	2973	792	331	275	6591	4268	2574	0	3488	6789	10056	3581	4234	5800	9044	14320	7179	5395	696	1281	2939	2092	834	1635
NZ_CP035288.1:2017172:2018362	EQW00_09865	SE	56561	21	14981	20304	19463	19070	8231	3324	440	4448	33484	24779	1	18348	3762	7287	1	1910	4630	1	3908	0	1689	3609	3322	395	314	7923	5132	1706	0	7872	16143	20908	6596	7542	10660	13592	22035	11731	9629	878	1223	1681	790	534	868
NZ_CP035288.1:2018556:2019566	EQW00_09870	SE	9327	4	1453	1821	1974	2516	656	1313	186	3524	3981	3368	1	2661	511	2474	0	647	1702	0	1235	0	556	1315	840	129	96	2622	1900	2746	0	524	1530	2060	467	468	773	1271	1782	878	669	122	290	134	409	50	133
NZ_CP035288.1:2019618:2020631	EQW00_09875	SE	6209	2	1495	1841	1492	1905	1172	1716	222	1222	1994	2745	1	1774	500	7962	1	1975	4911	0	4212	0	1930	3732	2281	427	361	8615	5368	2145	0	1628	2767	3192	470	599	840	1701	2706	1601	949	34	772	73	170	18	255
NZ_CP035288.1:2020987:2021223	EQW00_09880	SE	0	0	0	0	0	0	0	0	0	0	0	0	0	0	0	0	0	0	0	0	0	0	0	0	0	0	0	0	0	0	0	0	0	0	0	0	0	0	0	0	0	0	0	0	0	0	0
NZ_CP035288.1:2021396:2022016	EQW00_09885	SE	5176	1	1972	2067	1436	151	503	3350	388	1607	896	3051	1	2569	248	8885	1	2226	4984	0	3575	0	1795	4136	2482	519	472	8535	4932	5448	0	1045	1579	1758	684	907	1088	1074	1643	1180	1332	37	97	1118	361	439	1396
NZ_CP035288.1:202246:203622	EQW00_01005	SE	188	0	43	40	34	2	13	181	21	80	58	39	0	20	3	3231	0	857	1789	0	1552	0	629	1625	1187	159	181	3168	1948	4351	0	34	65	66	16	21	15	49	68	44	33	6	81	3	43	0	15
NZ_CP035288.1:2022881:2023780	EQW00_09890	SE	9267	0	2249	3139	2495	2390	564	408	74	1426	2443	13761	1	9562	822	24303	1	6294	15168	1	12041	0	5500	11637	4008	1340	1217	25436	16381	4934	0	659	1369	1678	585	738	1032	2865	3894	2174	1469	212	167	28	129	22	35
NZ_CP035288.1:2023811:2024002	EQW00_09895	SE	0	0	0	0	0	0	0	0	0	0	0	0	0	0	0	0	0	0	0	0	0	0	0	0	0	0	0	0	0	0	0	0	0	0	0	0	0	0	0	0	0	0	0	0	0	0	0
NZ_CP035288.1:2024264:2024848	EQW00_09900	SE	887	0	178	239	244	576	54	1115	166	312	348	281	0	276	25	937	0	248	507	0	376	0	186	458	1726	49	55	891	536	1137	0	79	150	175	82	97	154	149	176	115	130	5	38	86	4	0	75
NZ_CP035288.1:2025176:2026120	EQW00_09910	SE	10000	0	2399	3344	1777	787	875	197	25	832	4025	3020	0	2320	195	21951	0	5670	14395	0	11353	0	5070	10801	4823	1196	1036	23270	15726	5174	0	762	1248	1931	893	1005	1335	2589	4138	2206	1819	64	14	108	2	6	11
NZ_CP035288.1:2026249:2027244	EQW00_09915	SE	445	1	112	148	119	102	28	1520	186	165	109	140	0	97	10	358	0	80	167	0	167	1	72	163	1099	16	10	307	136	3878	0	48	82	114	44	53	68	133	203	134	95	1	17	155	98	2	76
NZ_CP035288.1:2027244:2028152	EQW00_09920	SE	682	0	177	222	181	81	43	13	0	66	74	325	0	208	15	968	0	248	556	0	456	0	178	467	1445	46	38	959	583	812	0	82	118	177	72	79	84	192	265	177	124	7	29	21	15	2	24
NZ_CP035288.1:2028328:2029260	EQW00_09925	SE	19745	2	5134	6575	5233	7357	1010	2497	379	1508	6529	2712	1	1893	190	17482	1	4515	11372	0	9203	0	4156	8386	3076	972	854	17821	12652	4259	1	1859	3154	4290	2067	2853	3784	4486	6593	3700	3405	478	161	101	62	27	239
NZ_CP035288.1:2029325:2030764	EQW00_09930	SE	994	0	257	276	209	33	45	6	2	500	762	752	1	503	51	4157	0	998	2317	0	1847	0	902	1960	1354	227	185	4160	2397	751	0	159	252	312	150	186	267	225	369	173	234	5	15	4	0	1	7
NZ_CP035288.1:2030731:2031267	EQW00_09935	SE	14581	4	3958	5129	3478	8772	1189	17	6	2929	7209	6038	1	3992	393	25464	1	6486	15830	1	12526	1	5824	11814	6141	1444	1315	26822	16945	5439	0	2034	3009	3990	2176	2578	3630	2984	4467	2339	2525	200	307	26	33	6	122
NZ_CP035288.1:2031264:2032103	EQW00_09940	SE	16771	2	4275	5426	3394	2568	1068	266	47	549	7088	9287	0	6131	759	25937	1	6780	16686	1	13924	3	6352	12701	5018	1428	1305	28384	18358	6194	0	2036	3032	4287	1891	2927	3393	2776	4471	2361	2513	145	449	270	203	40	149
NZ_CP035288.1:2032109:2033041	EQW00_09945	SE	20717	8	5857	8000	5950	4479	1415	1389	194	803	2643	8763	2	5941	715	17294	2	4438	10998	1	8525	1	4084	8357	3222	925	820	18482	11872	3714	0	2315	4285	5343	2323	3074	3964	3024	4607	2607	3159	372	559	173	75	13	241
NZ_CP035288.1:2033396:2036230	EQW00_09950	SE	4551	0	1150	1436	1623	635	256	378	42	365	850	1370	0	1006	88	6032	0	1624	3805	0	2715	0	1335	2838	2070	319	271	6419	3937	1524	0	498	730	1002	482	571	777	1559	2008	1524	803	18	92	17	75	4	142
NZ_CP035288.1:2036238:2038223	EQW00_09955	SE	9293	3	3063	3847	2987	1088	636	127	24	249	2229	2489	0	1551	164	9144	0	2416	5843	0	4348	0	1928	4757	2644	454	411	9900	6256	2037	0	1392	2251	3144	1289	1568	1994	3008	4680	2504	1972	84	167	68	22	158	131
NZ_CP035288.1:203791:204564	EQW00_01010	SE	40198	2	8495	14995	9937	143	11638	11675	1458	6440	1175	6006	0	4510	2446	34563	0	9270	22862	1	18658	0	8378	16833	6493	1947	2082	37687	25635	8798	0	14093	30515	34755	2886	5042	5545	10782	17238	10333	5071	4397	5822	65	3538	79	940
NZ_CP035288.1:2038780:2039013	EQW00_09965	SE	0	0	0	0	0	0	0	0	0	0	0	0	0	0	0	0	0	0	0	0	0	0	0	0	0	0	0	0	0	0	0	0	0	0	0	0	0	0	0	0	0	0	0	0	0	0	0
NZ_CP035288.1:2039019:2039660	EQW00_09970	SE	1908	0	354	634	770	1115	109	66	7	447	630	802	0	604	74	12949	0	3289	8179	0	6810	0	2989	6231	4124	687	582	13594	9144	3065	0	281	513	586	236	226	335	361	595	290	322	7	41	8	3	0	5
NZ_CP035288.1:2039969:2040769	EQW00_09975	SE	276	0	61	126	58	343	7	26	0	26	387	92	0	73	11	10352	0	2873	6857	0	4706	0	2150	5310	3470	575	502	11202	7104	2891	0	40	69	81	43	25	30	72	105	63	89	1	0	0	482	0	1
NZ_CP035288.1:2041109:2042225	EQW00_09980	SE	5682	1	1453	1694	1252	1416	224	95	24	362	2709	2201	0	1479	158	6269	1	1622	4021	0	3081	0	1470	2846	1587	302	321	6448	4357	1433	0	541	807	1189	449	672	708	1003	1390	951	827	9	11	30	32	3	31
NZ_CP035288.1:2042421:2044955	EQW00_09985	SE	6107	4	2026	2258	1605	600	280	561	69	552	782	3829	0	2423	177	5490	0	1398	3310	0	2261	0	1180	2599	1598	261	237	5549	3488	2917	0	783	1321	1491	616	677	904	1260	1706	1114	1291	82	226	36	70	45	77
NZ_CP035288.1:2045621:2046190	EQW00_09990	SE	1988	2	724	538	442	697	89	2004	243	74	10	2603	1	2084	241	31660	2	8231	20781	0	17397	0	7683	15157	12207	1715	1612	35117	23922	8396	0	1445	1892	1730	1547	1792	2703	1760	3257	1540	429	2258	2216	748	879	64	200
NZ_CP035288.1:2046252:2046926	EQW00_09995	SE	226	0	39	42	62	0	6	5	0	111	1	161	0	122	11	18438	0	4834	11465	1	9563	0	4256	8717	4456	999	924	19204	12560	3907	0	39	101	111	37	54	79	134	90	87	53	5	54	1	4	23	78
NZ_CP035288.1:2046919:2048049	EQW00_10000	SE	544	0	140	135	40	0	53	0	0	24	0	263	1	181	15	23554	0	6405	15011	0	11772	0	5676	11063	2833	1346	1273	25392	16613	639	0	51	89	117	81	100	90	210	276	166	99	4	0	0	2	0	2
NZ_CP035288.1:204692:205381	EQW00_01015	SE	234	0	42	74	40	22	15	25	3	33	83	46	0	38	2	3334	0	826	1810	0	1435	0	696	1609	1473	182	158	3301	1896	2258	1	71	107	129	20	23	24	66	114	73	47	1	2	3	5	0	0
NZ_CP035288.1:2048325:2049191	EQW00_10005	SE	450	0	110	166	139	82	18	0	0	129	91	152	0	77	3	725	1	136	341	0	299	0	122	285	1607	20	30	605	334	2423	0	21	48	61	24	37	53	50	68	64	50	1	11	0	1	0	3
NZ_CP035288.1:2049336:2049977	EQW00_10010	SE	6033	0	1750	2078	1528	834	327	1226	169	519	5312	3139	1	2531	245	4857	0	1227	2856	0	2258	0	891	2321	1552	220	214	4720	3081	3457	0	876	1284	1619	808	1105	1400	1624	2313	1410	1240	176	175	376	365	78	323
NZ_CP035288.1:2050038:2051117	EQW00_10015	SE	20035	28	4074	4893	4204	5222	1055	317	46	12460	7304	3646	0	2998	249	20299	1	5397	13684	2	10633	1	4834	9548	3335	1105	921	22095	13601	5110	0	1958	2805	3176	1089	1495	2226	2101	3755	2172	2204	53	31	190	168	29	94
NZ_CP035288.1:2051463:2052533	EQW00_10020	SE	953	0	317	398	302	960	20	104	12	313	411	690	0	545	31	4741	0	1351	3409	0	2127	0	983	2605	2042	264	245	5185	3604	3050	0	190	234	339	117	130	98	327	473	324	349	11	16	0	3	1	2
NZ_CP035288.1:2052728:2053489	EQW00_10025	SE	3479	1	875	955	649	1055	129	3	2	345	406	3504	0	1974	139	20102	2	5413	13105	1	10334	0	4661	9577	4074	1051	985	22102	14457	4589	0	261	373	415	188	246	338	516	821	385	471	8	6	23	6	3	5
NZ_CP035288.1:2053505:2053999	EQW00_10030	SE	0	0	0	0	0	0	0	0	0	0	0	0	0	0	0	0	0	0	0	0	0	0	0	0	0	0	0	0	0	0	0	0	0	0	0	0	0	0	0	0	0	0	0	0	0	0	0
NZ_CP035288.1:20536:21936	EQW00_00080	SE	5147	2	1081	1575	1796	981	264	671	59	717	2600	848	0	693	58	9779	0	2560	6459	0	4789	0	2362	4440	1935	495	437	10605	7112	4509	0	535	698	916	433	528	660	742	1130	708	941	39	58	4	2	5	24
NZ_CP035288.1:205396:205842	EQW00_01020	SE	0	0	0	0	0	0	0	0	0	0	0	0	0	0	0	0	0	0	0	0	0	0	0	0	0	0	0	0	0	0	0	0	0	0	0	0	0	0	0	0	0	0	0	0	0	0	0
NZ_CP035288.1:2054020:2055258	EQW00_10035	SE	7367	0	1767	2343	2199	1169	421	149	26	2430	1127	3083	0	2368	231	12181	0	3262	8119	0	6256	0	2758	5958	2510	660	631	13382	9146	3253	0	616	951	1202	594	706	931	1501	1946	1108	1139	19	44	52	44	40	72
NZ_CP035288.1:2055349:2056479	EQW00_10040	SE	79883	23	22119	30247	23772	17375	5704	3376	516	4516	59444	15488	3	13126	1390	15296	2	3933	9784	1	8203	1	3720	7307	2661	817	737	16268	10912	5533	0	12547	17812	24193	11049	13624	17980	27581	44356	23076	16185	2205	909	846	414	246	1397
NZ_CP035288.1:2056750:2057070	EQW00_10045	SE	118	0	39	82	5	42	1	0	0	16	0	62	0	58	2	974	0	216	695	0	314	0	178	529	368	55	51	1029	655	5955	0	11	31	51	4	10	19	79	66	49	37	20	2	0	34	0	0
NZ_CP035288.1:2057219:2058109	EQW00_10050	SE	25	0	9	6	6	8	1	0	0	18	0	16	0	8	0	175	0	51	95	0	84	0	31	91	220	8	5	145	112	547	0	6	9	8	3	4	5	12	15	7	8	2	1	14	8	2	14
NZ_CP035288.1:2058226:2058753	EQW00_10055	SE	0	0	0	0	0	0	0	0	0	0	0	0	0	0	0	0	0	0	0	0	0	0	0	0	0	0	0	0	0	0	0	0	0	0	0	0	0	0	0	0	0	0	0	0	0	0	0
NZ_CP035288.1:2058870:2059802	EQW00_10060	SE	13186	1	2953	4245	3295	2432	941	193	31	2492	5230	8797	1	6797	669	23013	0	6101	15050	2	11520	0	5321	11195	2158	1237	1196	24977	16199	5433	0	1481	2330	2938	1132	1452	1899	2317	3737	1998	2124	443	153	48	168	2	68
NZ_CP035288.1:2059824:2060138	EQW00_10065	SE	60	0	16	12	20	0	4	0	0	19	10	11	0	6	1	477	0	124	254	0	199	0	108	227	145	31	24	497	286	5134	0	9	14	17	5	4	13	11	8	5	9	0	0	48	3	0	1
NZ_CP035288.1:2060289:2061332	EQW00_10070	SE	3998	0	999	1156	1222	787	219	1473	199	1000	2858	2318	0	1808	136	9516	1	2442	5892	1	4858	0	2159	4475	4459	528	466	10027	6361	4311	0	1069	1963	2125	2370	3097	4300	583	971	526	1002	30	57	134	314	80	429
NZ_CP035288.1:206030:206869	EQW00_01030	SE	4	0	1	5	1	0	0	5	1	122	0	33	1	27	7	11069	0	3007	7054	0	6195	0	2748	5382	2124	625	593	11923	7989	4782	0	1	1	3	3	2	11	14	8	4	5	35	0	1	114	2	9
NZ_CP035288.1:2061411:2062190	EQW00_10075	SE	24323	8	7600	10256	6845	6434	1241	1215	147	1675	11664	15641	2	12861	1038	16113	2	4353	10674	1	8515	1	3701	7746	4926	886	844	17514	11859	4007	0	7531	11850	15372	17157	21236	28625	4194	6300	3466	6576	346	449	320	670	64	239
NZ_CP035288.1:2062187:2063146	EQW00_10080	SE	365	0	85	102	80	54	18	16	5	102	274	244	0	175	17	471	0	116	221	0	178	1	65	204	608	23	14	379	237	959	1	128	175	235	280	304	361	44	64	55	104	2	13	8	42	8	31
NZ_CP035288.1:2063130:2064104	EQW00_10085	SE	1775	1	324	585	434	1234	152	14	6	510	439	988	0	691	47	6358	0	1830	4306	0	3145	1	1392	3147	2326	345	311	6877	4548	1254	0	339	548	724	837	995	1412	189	253	187	282	7	18	127	60	49	36
NZ_CP035288.1:2064120:2064383	EQW00_10090	SE	0	0	0	0	0	0	0	0	0	0	0	0	0	0	0	0	0	0	0	0	0	0	0	0	0	0	0	0	0	0	0	0	0	0	0	0	0	0	0	0	0	0	0	0	0	0	0
NZ_CP035288.1:2064358:2065326	EQW00_10095	SE	709	1	152	289	205	541	66	132	12	587	328	575	0	450	48	23337	0	6007	15714	0	12114	0	5515	10890	6361	1235	1187	25396	17172	5591	0	99	160	190	107	135	215	139	321	154	179	11	20	21	20	1	39
NZ_CP035288.1:2065445:2067550	EQW00_10100	SE	24270	3	6372	8084	5469	6228	1810	2057	348	4454	12370	11906	2	9349	1102	20919	1	5420	14030	0	11063	0	4873	9762	4402	1092	1024	22827	15564	4901	0	2784	4550	5761	3510	4733	6221	4717	8069	4330	4839	280	414	409	106	111	302
NZ_CP035288.1:2067513:2067911	EQW00_10105	SE	0	0	0	0	0	0	0	0	0	0	0	0	0	0	0	0	0	0	0	0	0	0	0	0	0	0	0	0	0	0	0	0	0	0	0	0	0	0	0	0	0	0	0	0	0	0	0
NZ_CP035288.1:206866:207681	EQW00_01035	SE	862	3	149	127	44	1	7	4	5	198	2	136	1	108	9	15748	0	4132	9914	2	8749	1	3789	7699	3917	887	906	16671	11243	4296	0	77	80	93	69	94	161	104	134	96	148	331	2	4	16	2	14
NZ_CP035288.1:2068666:2069541	EQW00_10110	SE	27817	7	8201	10068	8601	5364	1382	1371	233	9460	11595	4524	0	3194	273	14140	1	3520	9287	0	7115	1	3240	6466	2902	732	651	15021	10924	3116	0	2798	4478	5566	2176	2982	3596	5427	8027	4438	3892	286	102	58	311	18	124
NZ_CP035288.1:2069555:2070055	EQW00_10115	SE	3	0	0	0	2	0	0	27	6	4	2	1	0	0	0	5	0	1	1	0	4	0	1	5	38	1	0	3	3	34	0	0	2	7	0	0	2	1	4	0	0	0	0	0	3	4	0
NZ_CP035288.1:2070339:2071844	EQW00_10120	SE	4228	0	963	1323	948	770	408	860	113	956	2204	2380	1	1647	216	6339	0	1618	4501	1	2747	0	1302	3012	1901	310	307	6653	4850	1058	0	495	971	1288	646	836	1036	1234	1820	1064	629	37	7	56	55	10	50
NZ_CP035288.1:2072146:2072289	EQW00_RS12395	SE	0	0	0	0	0	0	0	0	0	0	0	0	0	0	0	0	0	0	0	0	0	0	0	0	0	0	0	0	0	0	0	0	0	0	0	0	0	0	0	0	0	0	0	0	0	0	0
NZ_CP035288.1:2072499:2073422	EQW00_10125	SE	415	0	128	184	109	77	18	16	3	571	5	899	0	568	48	5986	0	1507	3621	0	2595	0	1188	2821	3424	263	287	5724	4173	4067	0	58	90	129	63	70	108	145	128	81	83	6	3	5	145	2	16
NZ_CP035288.1:2073821:2076430	EQW00_10130	SE	223	0	23	72	8	22	30	206	14	117	110	114	0	99	18	10270	0	2980	7719	0	5508	0	2216	4910	2301	555	580	11129	9235	2465	0	25	92	85	24	21	20	10	31	22	43	8	137	0	2	0	1
NZ_CP035288.1:2076497:2077036	EQW00_10135	SE	17	0	3	14	5	4	1	0	0	0	15	17	0	12	0	404	0	115	226	0	186	0	83	208	890	24	15	422	330	377	0	9	8	4	6	5	6	6	17	3	6	0	0	38	2	0	0
NZ_CP035288.1:207674:208966	EQW00_01040	SE	161	0	31	28	6	4	1	0	0	9	3	74	0	54	5	7900	0	2207	4873	0	4004	1	1771	4022	2113	401	410	8277	5187	2557	0	17	11	20	18	38	27	15	21	14	19	7	1	1	3	0	1
NZ_CP035288.1:2077159:2078214	EQW00_10140	SE	525	0	139	172	141	117	33	40	10	167	194	199	1	137	17	1462	0	294	749	0	616	0	264	648	1063	74	50	1312	832	1808	0	38	60	93	64	98	102	105	179	137	90	26	7	164	14	2	0
NZ_CP035288.1:2078417:2079931	EQW00_10145	SE	9432	2	2722	3545	2426	1178	552	826	104	1079	4223	5464	1	4290	369	8935	0	2329	5960	0	4284	0	1975	4062	2397	438	404	9446	6831	2870	0	1102	1897	2656	1174	1415	1767	2769	3969	2312	2176	110	98	58	197	78	62
NZ_CP035288.1:2079924:2080898	EQW00_10150	SE	2063	0	332	330	458	25	98	4	5	140	745	1304	0	799	93	5541	0	1322	3212	0	2242	0	1074	2364	2064	281	240	5629	3536	1563	0	213	339	448	168	224	317	511	659	503	417	9	2	114	1	34	46
NZ_CP035288.1:2081098:2082879	EQW00_10155	SE	2748	2	827	1059	619	404	118	169	21	493	2699	2204	0	1783	172	9028	0	2605	6707	0	4787	0	2093	4423	2604	456	469	10183	7840	2230	0	159	334	419	228	338	439	489	899	453	627	38	79	63	47	14	31
NZ_CP035288.1:2082890:2084779	EQW00_10160	SE	1971	0	625	881	612	927	147	153	13	372	449	742	0	561	64	1903	0	459	1096	0	858	0	303	851	1689	78	72	1629	1189	958	0	225	292	454	190	322	367	631	820	596	585	85	143	24	61	30	131
NZ_CP035288.1:2084901:2085716	EQW00_10165	SE	3689	4	1041	1232	1626	457	129	33	8	1624	2544	2612	1	1890	154	15092	0	4241	11001	1	7161	0	3269	6842	1710	800	847	16276	12734	3144	0	267	519	733	422	551	687	621	895	433	591	36	4	8	3	7	1
NZ_CP035288.1:2086609:2088549	EQW00_10175	SE	8225	0	2068	2789	1858	1617	366	313	32	880	5346	5773	0	4318	305	4379	0	1262	3412	0	2452	0	1036	2018	1598	209	230	4840	3899	1119	0	1046	1340	1851	1107	1298	1856	1914	3200	1609	1522	157	156	63	29	13	53
NZ_CP035288.1:2089101:2090105	EQW00_10180	SE	183	0	49	50	24	102	12	3	1	1	146	38	0	23	2	253	0	56	149	0	107	0	56	99	316	9	8	212	172	2523	0	17	19	38	22	17	34	30	49	35	26	5	4	102	4	3	11
NZ_CP035288.1:2090093:2090824	EQW00_10185	SE	2330	0	636	740	509	46	68	30	5	569	1017	1925	2	1435	114	14528	0	3884	10739	1	7224	0	3315	6796	4766	775	745	15564	12394	3621	0	262	557	730	352	415	573	649	902	473	488	51	61	11	1	1	3
NZ_CP035288.1:209017:210615	EQW00_01045	SE	74	0	33	30	25	14	4	1	0	1	1	48	0	27	1	4301	0	1227	2862	1	2160	0	993	2246	2186	252	249	4629	2944	4299	0	6	6	11	11	24	12	15	11	15	9	0	2	1	1	0	1
NZ_CP035288.1:2090843:2091049	EQW00_10190	SE	0	0	0	0	0	0	0	0	0	0	0	0	0	0	0	0	0	0	0	0	0	0	0	0	0	0	0	0	0	0	0	0	0	0	0	0	0	0	0	0	0	0	0	0	0	0	0
NZ_CP035288.1:2091098:2091706	EQW00_10195	SE	245	1	91	83	54	27	9	0	0	42	439	148	0	64	12	2763	0	785	1903	0	1355	0	550	1366	2848	166	147	2991	2112	704	0	26	40	56	29	51	81	55	70	39	51	0	4	9	2	1	2
NZ_CP035288.1:2091708:2092859	EQW00_10200	SE	1172	0	344	590	412	10	128	0	1	3	13	835	0	646	47	12159	0	3164	8305	0	5525	0	2576	5795	3193	615	560	12737	9002	2581	0	107	158	214	157	168	217	182	255	166	179	0	2	6	29	0	9
NZ_CP035288.1:2092849:2093436	EQW00_10205	SE	759	0	193	224	92	0	28	97	17	8	1055	493	0	316	27	6296	0	1851	4371	0	3081	0	1337	2913	3476	317	342	6885	4851	1443	0	43	70	116	37	53	78	115	150	62	81	0	10	140	1	0	20
NZ_CP035288.1:2093733:2094404	EQW00_10210	SE	24	0	3	6	3	0	0	7	0	66	0	5	0	4	0	189	0	53	125	0	109	0	38	85	779	10	6	171	156	1772	0	2	7	6	3	1	1	6	13	6	4	0	1	0	1	0	43
NZ_CP035288.1:2094409:2094828	EQW00_10215	SE	618	0	394	291	85	48	40	0	0	89	8	1624	0	1297	91	25213	0	6709	18705	0	13988	0	6133	11692	6974	1306	1346	28020	22479	6434	0	150	185	246	158	127	214	552	1053	498	211	4	0	1	4	1	6
NZ_CP035288.1:2094829:2095542	EQW00_10220	SE	806	0	226	333	218	58	15	23	6	359	623	255	0	169	7	8806	0	2310	5623	0	3676	0	1726	4071	2432	426	381	8670	6034	1587	0	100	137	174	97	130	136	324	483	225	143	15	56	1	1	9	0
NZ_CP035288.1:2095644:2096243	EQW00_10225	SE	28246	5	9427	10870	7494	4031	1275	2200	278	6361	3644	14639	0	12276	808	15174	2	4217	10110	0	7189	0	3130	6963	4196	757	821	15849	12014	2657	0	7430	10338	14392	7239	8859	11188	14060	19602	10721	10719	214	343	377	332	95	415
NZ_CP035288.1:2096611:2096748	EQW00_RS12400	SE	0	0	0	0	0	0	0	0	0	0	0	0	0	0	0	0	0	0	0	0	0	0	0	0	0	0	0	0	0	0	0	0	0	0	0	0	0	0	0	0	0	0	0	0	0	0	0
NZ_CP035288.1:2097344:2097781	EQW00_10235	SE	0	0	0	0	0	0	0	0	0	0	0	0	0	0	0	0	0	0	0	0	0	0	0	0	0	0	0	0	0	0	0	0	0	0	0	0	0	0	0	0	0	0	0	0	0	0	0
NZ_CP035288.1:2097832:2098305	EQW00_10240	SE	8305	3	2450	3236	2791	1124	1602	274	51	596	3620	8364	1	4802	1008	7817	0	1769	4534	0	3357	1	1437	3455	3707	327	332	7456	4849	1267	0	753	1414	1705	1261	1772	2041	101	139	103	1624	37	20	102	8	33	17
NZ_CP035288.1:2098280:2098969	EQW00_10245	SE	33	0	13	11	11	7	6	1939	229	39	3	20	0	12	1	11	0	6	11	0	2	0	1	7	253	0	1	9	12	5121	0	10	5	5	3	3	8	1	0	0	5	0	0	0	7	87	58
NZ_CP035288.1:2098972:2100024	EQW00_10250	SE	30168	15	6973	10227	8676	12113	3403	283	82	8916	13822	23659	2	20290	4367	21316	2	5694	15571	0	10816	1	4828	10524	3425	1109	1076	23387	17824	5038	0	2722	4530	5855	4523	6792	7796	1159	1881	1016	5724	264	162	64	52	19	15
NZ_CP035288.1:2100094:2101200	EQW00_10255	SE	2222	0	583	710	693	564	192	316	30	869	630	633	0	535	50	1399	0	334	818	0	608	0	265	622	1499	59	50	1398	896	1237	0	194	290	363	198	259	321	588	708	526	377	19	34	83	28	30	93
NZ_CP035288.1:2101403:2102242	EQW00_10265	SE	39785	15	15167	19492	14555	12833	3742	3741	593	4500	23270	17880	3	13359	1257	12800	2	3428	8663	0	6438	0	2798	6065	4071	653	613	13499	9691	3055	0	3761	6515	8456	5143	6856	7984	13965	18377	11060	8754	261	686	437	732	320	307
NZ_CP035288.1:2102456:2103805	EQW00_10270	SE	4639	1	1127	1411	1351	503	234	190	32	1025	2249	864	0	645	58	2562	0	664	1516	0	1113	0	505	1161	1645	128	108	2559	1660	2399	0	739	1235	1515	651	723	1061	1063	1735	1073	1293	41	30	253	66	47	145
NZ_CP035288.1:2104042:2105214	EQW00_10275	SE	1327	0	249	274	127	22	59	50	5	109	53	313	0	228	19	5274	0	1453	3462	0	2449	0	1138	2587	1819	254	264	5355	3799	3032	0	92	115	203	103	102	117	244	448	217	125	2	12	0	1	11	0
NZ_CP035288.1:2105589:2107541	EQW00_10280	SE	1526	0	356	498	383	470	120	1410	124	546	771	853	0	572	79	1854	0	438	1090	0	897	0	348	859	996	91	64	1629	1259	3384	0	589	927	1324	204	191	285	631	865	549	228	17	42	8	14	1	55
NZ_CP035288.1:210628:211563	EQW00_01050	SE	244	1	68	139	92	0	2	0	0	88	0	70	0	57	3	14238	0	3821	8164	0	6769	0	2994	7026	4014	727	736	14761	8984	5234	0	20	22	52	19	15	28	34	35	29	61	1	10	0	1	0	6
NZ_CP035288.1:2107547:2108467	EQW00_10285	SE	14298	0	3497	5201	3109	2437	1366	1132	202	1111	2079	6141	1	4313	868	15743	0	4138	10292	0	7699	0	3411	7339	3321	797	775	16393	11604	3763	0	8739	10490	15834	2227	2601	3724	7231	11603	6563	2344	95	78	148	481	45	121
NZ_CP035288.1:2108464:2109222	EQW00_10290	SE	54319	1	16844	23937	13386	3410	5838	5208	610	6436	6093	14497	1	11866	2149	28626	2	7279	19451	1	15521	2	6300	13161	5896	1540	1484	30179	21884	7645	0	32718	38377	51293	11776	13796	17430	32575	52113	28054	9955	1327	448	1625	861	224	574
NZ_CP035288.1:2109453:2109935	EQW00_10300	SE	344	0	123	132	45	35	40	0	0	0	0	145	0	118	5	2828	0	797	1673	0	1318	0	572	1323	1392	169	118	2810	1831	882	0	31	63	92	30	36	24	46	69	67	44	4	26	0	10	0	0
NZ_CP035288.1:2110049:2110519	EQW00_10305	SE	2586	0	919	1050	750	90	262	456	59	2733	20	4251	0	3321	425	7737	0	1973	4786	0	3070	0	1542	3753	2143	420	360	7722	4840	6034	0	628	1214	1480	582	773	962	3656	5297	4159	971	127	20	39	1320	1	1063
NZ_CP035288.1:2110841:2112004	EQW00_10310	SE	910	0	146	200	204	124	59	28	3	70	19	797	0	471	43	3836	0	909	1995	0	1661	0	712	1856	2142	185	154	3459	2090	1540	0	31	53	98	74	82	148	89	148	109	107	8	4	1	1	0	0
NZ_CP035288.1:2112414:2113031	EQW00_10315	SE	134	0	44	34	38	40	3	58	6	139	70	92	0	77	1	1037	0	203	399	0	401	0	171	460	1414	41	35	790	447	2658	0	7	12	28	22	26	48	29	36	38	42	2	4	6	1	0	3
NZ_CP035288.1:2113028:2113297	EQW00_10320	SE	0	0	0	0	0	0	0	0	0	0	0	0	0	0	0	0	0	0	0	0	0	0	0	0	0	0	0	0	0	0	0	0	0	0	0	0	0	0	0	0	0	0	0	0	0	0	0
NZ_CP035288.1:2113347:2114720	EQW00_10325	SE	366	0	130	116	128	2	25	19	7	50	19	155	0	140	9	2900	0	702	1817	0	1193	0	603	1436	1752	148	130	3042	1774	1904	0	34	94	72	61	64	89	107	169	84	70	3	29	12	0	0	2
NZ_CP035288.1:2114917:2116473	EQW00_10330	SE	1690	0	450	622	384	408	77	51	6	209	33	1378	0	858	81	27560	0	7042	17876	0	13897	0	6574	12895	3562	1452	1367	29262	20042	6379	0	273	342	481	162	175	278	225	349	132	206	5	26	2	9	0	18
NZ_CP035288.1:211560:212438	EQW00_01055	SE	267	0	46	68	95	18	13	0	2	223	400	71	0	47	9	7955	1	2246	4970	0	3877	1	1805	4106	3030	458	445	8603	5278	2251	0	16	23	39	24	32	52	26	96	21	39	1	5	1	187	0	0
NZ_CP035288.1:2116607:2117548	EQW00_10335	SE	2053	1	412	556	442	30	112	15	3	298	284	476	0	316	27	4051	0	1062	2345	0	1779	0	831	1865	2324	213	193	3885	2484	2404	0	221	397	468	126	157	242	246	440	249	269	20	25	5	34	13	41
NZ_CP035288.1:2117677:2117970	EQW00_10340	SE	0	0	0	0	0	0	0	0	0	0	0	0	0	0	0	0	0	0	0	0	0	0	0	0	0	0	0	0	0	0	0	0	0	0	0	0	0	0	0	0	0	0	0	0	0	0	0
NZ_CP035288.1:2117992:2118918	EQW00_10345	SE	6759	1	1452	2225	1713	877	179	344	34	2770	2313	1792	1	1226	105	14428	2	3809	9212	0	7015	0	3270	6793	4114	729	743	15263	10141	3416	0	740	1267	1469	712	680	1174	1482	2237	1135	1106	315	12	31	50	0	120
NZ_CP035288.1:2119139:2119582	EQW00_10355	SE	102035	44	28554	38829	36153	31498	8023	10413	1590	33050	51908	66813	5	49848	3472	12742	2	3528	8758	0	7007	1	3051	6017	4386	704	631	13679	9779	3288	0	15931	26117	31676	16194	21464	24718	28258	39097	19405	17739	8673	8842	1885	4701	458	4359
NZ_CP035288.1:2119819:2121516	EQW00_10360	SE	521	0	160	196	49	4	52	1	0	256	6	388	0	278	36	6531	0	1712	3806	0	2901	0	1405	3260	2253	379	259	6650	4165	1629	0	83	138	192	71	65	127	45	103	54	94	0	12	1	1	0	1
NZ_CP035288.1:2121513:2123147	EQW00_10365	SE	277	1	68	89	59	66	42	0	0	37	113	337	1	208	27	8231	0	2140	5011	0	3882	0	1757	3991	2777	458	391	8621	5453	3062	0	54	50	84	33	42	53	34	54	21	41	1	7	3	2	1	3
NZ_CP035288.1:2123358:2124230	EQW00_10370	SE	14638	2	3509	4650	4722	2906	549	571	79	329	12212	6772	1	5060	252	14772	0	3795	9109	1	7828	1	3409	7085	4794	799	774	15813	10187	4275	0	1569	2435	2834	1303	1640	2135	6865	9983	5369	2943	66	14	31	246	9	81
NZ_CP035288.1:212425:213240	EQW00_01060	SE	11	0	1	0	0	0	0	0	0	10	4	3	0	1	0	98	0	30	56	0	37	0	23	48	406	6	3	91	62	4301	0	0	1	0	1	0	1	1	2	0	1	0	34	0	0	0	0
NZ_CP035288.1:2124513:2124977	EQW00_10375	SE	15	0	6	9	0	0	5	0	0	1	1	23	0	21	3	4322	0	1262	2718	0	2075	0	1000	2234	3545	229	228	4559	2852	972	0	14	7	9	6	9	15	17	8	8	23	0	0	0	0	0	0
NZ_CP035288.1:2125174:2125854	EQW00_10380	SE	24869	30	12922	15285	18822	5861	6469	22973	2735	10548	7140	19450	2	12056	1255	6658	0	1801	4382	1	2717	4	1446	3332	2082	377	367	7055	4420	1382	0	3751	9015	9254	4926	5472	7449	7838	9242	5693	5708	4403	3201	2007	8818	3981	3185
NZ_CP035288.1:2125857:2126306	EQW00_10385	SE	11722	0	3244	3995	2706	755	942	704	123	1219	1788	13059	0	8759	1042	20764	0	5542	13464	0	10588	0	4884	10062	4755	1107	1055	22047	14749	549	0	1112	1660	1987	1167	1547	1610	2630	4425	2279	2202	26	45	14	10	95	45
NZ_CP035288.1:2126317:2126883	EQW00_10390	SE	12919	1	3230	4374	3605	3880	1093	2805	433	3753	6554	2293	0	1883	196	3642	0	919	2105	0	1769	0	742	1776	2026	167	163	3650	2200	739	0	995	1603	1962	966	1174	1491	2149	3275	2092	2016	56	258	184	229	169	69
NZ_CP035288.1:2127182:2127730	EQW00_10395	SE	11568	0	4468	5289	4147	3070	763	173	29	107	5260	6646	2	4299	357	25240	0	6611	15193	0	12976	0	5607	12324	9523	1358	1251	26276	17196	7509	0	1592	2143	3280	1008	1661	1753	3629	5695	3269	2796	103	231	118	45	178	111
NZ_CP035288.1:2127856:2128152	EQW00_10400	SE	0	0	0	0	0	0	0	0	0	0	0	0	0	0	0	0	0	0	0	0	0	0	0	0	0	0	0	0	0	0	0	0	0	0	0	0	0	0	0	0	0	0	0	0	0	0	0
NZ_CP035288.1:2128284:2128706	EQW00_10405	SE	0	0	0	0	0	0	0	0	0	0	0	0	0	0	0	0	0	0	0	0	0	0	0	0	0	0	0	0	0	0	0	0	0	0	0	0	0	0	0	0	0	0	0	0	0	0	0
NZ_CP035288.1:2129145:2129834	EQW00_10410	SE	467	1	133	137	162	368	12	111	10	234	78	314	0	240	11	8416	0	2274	5298	0	4276	1	1943	4161	1368	491	464	9013	5889	2160	0	50	86	109	49	53	79	101	110	49	94	154	1	52	5	0	3
NZ_CP035288.1:2129890:2130378	EQW00_10415	SE	0	0	0	0	0	0	0	0	0	0	0	0	0	0	0	0	0	0	0	0	0	0	0	0	0	0	0	0	0	0	0	0	0	0	0	0	0	0	0	0	0	0	0	0	0	0	0
NZ_CP035288.1:2130385:2131593	EQW00_10420	SE	1592	0	306	412	247	608	135	24	1	443	422	1326	1	794	80	14923	0	3970	9468	0	6522	0	3289	7513	2335	837	781	15863	9618	3633	0	152	158	200	165	198	181	221	358	177	190	8	35	4	1	3	2
NZ_CP035288.1:2131651:2132505	EQW00_10425	SE	4848	0	1155	1457	957	1945	267	293	33	638	118	2065	2	1506	152	6640	1	1862	4355	1	3631	1	1495	3391	3271	328	349	7329	4935	1702	0	496	605	1006	387	532	769	696	935	553	597	9	33	38	7	6	12
NZ_CP035288.1:213233:213982	EQW00_01065	SE	501	0	113	125	33	46	43	2	0	135	19	101	0	79	5	9141	0	2410	5476	0	4497	0	1990	4447	3660	508	461	9340	5746	2185	0	38	51	96	36	56	75	115	65	38	64	5	9	0	0	6	0
NZ_CP035288.1:2132586:2133179	EQW00_10430	SE	4286	1	1176	1426	1138	294	353	38	7	603	274	3171	0	2029	188	8196	0	2301	5613	1	4360	0	1993	4242	3439	451	471	9112	6086	1965	0	588	905	1278	545	687	917	864	1319	746	811	17	50	23	144	43	62
NZ_CP035288.1:2133468:2133653	EQW00_10435	SE	0	0	0	0	0	0	0	0	0	0	0	0	0	0	0	0	0	0	0	0	0	0	0	0	0	0	0	0	0	0	0	0	0	0	0	0	0	0	0	0	0	0	0	0	0	0	0
NZ_CP035288.1:2133673:2134818	EQW00_10440	SE	7348	0	1370	2349	1642	2308	1110	1979	236	1805	254	4474	0	2942	620	25461	0	6943	16521	0	14132	0	6208	12359	4438	1361	1523	27229	19043	6454	0	2162	3956	6646	1020	1207	1427	4583	5995	3150	960	256	913	511	229	11	274
NZ_CP035288.1:2134990:2135664	EQW00_10445	SE	5529	4	1300	2040	1476	3132	642	507	42	2411	3873	1027	0	836	217	8768	0	2496	5645	1	4507	0	1889	4380	2707	516	440	9176	5970	1996	0	1243	2688	3780	948	1096	1407	1445	2224	1243	1370	252	330	230	205	2	17
NZ_CP035288.1:2135916:2136392	EQW00_10450	SE	273	0	56	76	47	90	31	149	22	1	283	51	0	28	3	696	0	140	386	0	203	0	119	328	487	35	38	680	327	731	0	20	43	56	28	29	68	36	60	39	39	1	1	1	0	0	0
NZ_CP035288.1:2136392:2137108	EQW00_10455	SE	4248	0	1145	1217	1125	83	349	102	20	26	432	2540	0	1868	243	9618	0	2366	5654	0	4144	0	2102	4365	4917	511	476	9755	5966	1832	0	394	779	1097	691	814	1056	935	1462	720	628	24	59	15	358	11	44
NZ_CP035288.1:2137361:2137720	EQW00_10460	SE	0	0	0	0	0	0	0	0	0	0	0	0	0	0	0	0	0	0	0	0	0	0	0	0	0	0	0	0	0	0	0	0	0	0	0	0	0	0	0	0	0	0	0	0	0	0	0
NZ_CP035288.1:2137835:2140009	EQW00_10465	SE	305	0	62	83	66	5	10	1	0	9	1	79	0	50	7	2858	0	614	1340	0	1065	0	477	1252	2447	126	98	2310	1360	1651	0	22	54	35	30	34	44	88	124	76	60	0	1	0	1	0	0
NZ_CP035288.1:213994:215184	EQW00_01070	SE	370	1	50	92	31	174	9	11	0	24	496	171	0	109	7	3487	0	929	1877	0	1637	0	665	1775	2247	167	182	3295	1981	3307	0	41	38	60	31	57	55	49	57	40	55	4	0	0	0	0	0
NZ_CP035288.1:2140272:2140931	EQW00_10470	SE	10	0	0	0	6	1	0	12	0	6	0	6	0	9	0	30	0	8	9	0	4	0	2	10	115	0	2	23	8	469	0	2	0	4	9	8	3	2	14	7	2	0	0	0	0	0	3
NZ_CP035288.1:2141342:2142142	EQW00_10475	SE	14877	3	3784	4138	3876	2921	894	872	133	5046	648	17224	1	14925	1417	20354	1	5241	13122	0	10030	1	4672	9850	3302	1059	1023	21529	14435	4655	0	670	1318	1580	920	1605	1800	2194	3812	2129	1754	661	11	12	17	4	237
NZ_CP035288.1:2142335:2143345	EQW00_10480	SE	2460	0	590	635	631	128	112	21	6	821	875	1721	1	1301	108	7604	0	2107	5136	0	3734	0	1754	3562	1433	410	373	8347	5647	4736	0	129	277	359	140	252	302	307	436	216	198	9	183	8	23	5	263
NZ_CP035288.1:2143360:2143977	EQW00_10485	SE	426	0	85	93	87	111	10	50	3	360	69	92	0	51	3	133	0	34	47	0	54	0	15	46	883	1	3	91	41	17	0	85	96	85	51	64	125	98	117	86	90	10	10	6	0	7	0
NZ_CP035288.1:2144499:2146388	EQW00_10490	SE	987	0	204	310	196	286	17	103	12	949	1236	254	0	209	10	5853	0	1521	3454	0	2707	0	1230	2686	2212	310	325	6026	3745	2944	0	160	237	260	160	146	238	214	207	153	263	3	26	131	7	157	181
NZ_CP035288.1:2146378:2147139	EQW00_10495	SE	2223	1	484	645	612	1044	101	244	32	190	361	615	0	397	14	3301	0	766	1554	0	1431	0	563	1512	1943	142	126	2813	1704	3871	0	174	278	368	151	194	223	196	345	266	363	8	29	26	61	107	346
NZ_CP035288.1:2147285:2148325	EQW00_10500	SE	8548	1	2166	2689	1753	1453	420	69	24	926	911	2931	0	2323	200	13958	0	3649	9365	0	7615	0	3392	6719	3983	721	757	15080	10336	3931	0	1792	2307	3024	1259	1515	1874	2348	3963	1965	2181	136	325	164	1158	25	236
NZ_CP035288.1:2148318:2148992	EQW00_10505	SE	4369	2	1281	1729	1150	822	175	26	7	755	809	2716	0	1731	128	12007	0	3163	7885	0	6758	1	2944	5890	5118	622	648	13218	8999	3456	0	840	1016	1480	473	594	872	988	1683	893	1121	10	23	12	13	23	40
NZ_CP035288.1:2149011:2149934	EQW00_10510	SE	8353	2	2321	2743	2297	2401	494	1626	235	881	1024	1701	0	1136	81	5888	0	1479	3531	1	2810	0	1251	2846	2912	298	270	5913	3701	3659	0	1190	1539	1995	671	888	1143	1426	2379	1458	1391	114	179	37	184	106	94
NZ_CP035288.1:2150043:2150549	EQW00_10515	SE	14	0	2	0	2	0	3	0	0	3	2	2	0	2	0	28	0	3	11	0	11	0	3	14	728	0	0	18	14	26	0	4	1	7	3	1	2	1	4	3	2	0	1	0	3	0	0
NZ_CP035288.1:2151110:2152159	EQW00_10520	SE	2752	5	739	889	943	561	132	528	60	545	778	1765	0	1485	111	7292	0	1824	4344	0	3263	1	1695	3495	1751	398	387	7555	4854	3461	0	331	555	748	319	434	542	614	1046	490	640	30	309	9	10	1	114
NZ_CP035288.1:2152438:2153505	EQW00_10525	SE	13105	4	2465	3290	3220	969	493	957	103	3066	1402	2300	0	1801	103	14836	1	3746	8726	0	6118	0	3209	6969	2374	787	722	15001	8863	4477	0	1061	1614	2133	867	1247	1398	1482	2469	1503	1923	20	107	56	259	2	36
NZ_CP035288.1:2153730:2154230	EQW00_10530	SE	18035	1	2991	4774	4639	3361	796	1492	249	17811	2528	15251	0	10603	906	12610	1	3213	7604	0	6359	1	2750	6050	3062	630	591	13357	8317	2787	0	3468	6651	7148	2545	3997	4698	5080	8079	4127	3475	781	764	196	612	93	394
NZ_CP035288.1:2154550:2155347	EQW00_10535	SE	1547	0	346	497	532	256	87	437	66	424	489	552	0	384	34	633	0	122	262	0	216	0	90	266	1677	24	16	511	253	89	0	298	314	442	447	522	699	425	595	483	318	181	143	85	241	26	141
NZ_CP035288.1:2155706:2156539	EQW00_10540	SE	21501	1	5485	8124	7836	2487	1805	897	138	3740	7331	2262	2	1755	160	18394	1	4747	11417	1	9038	0	3971	9039	5641	963	939	19147	12415	4433	0	1290	2581	3766	2756	3778	4548	1647	3184	1760	3476	855	193	70	226	117	156
NZ_CP035288.1:2157076:2158305	EQW00_10550	SE	5005	0	1012	1210	1403	816	228	237	38	167	7996	1672	0	1176	86	19141	0	4964	12462	1	9454	1	4448	9343	4879	1032	975	20719	13758	4216	0	199	391	521	301	382	498	173	249	165	464	3	6	3	8	2	7
NZ_CP035288.1:2158591:2160318	EQW00_10555	SE	8217	1	2258	2788	2159	1750	415	2077	284	2615	3735	1494	0	1077	60	6895	0	1849	4452	0	2924	0	1495	3495	2363	354	346	7448	4629	2203	0	1038	2052	2240	933	1284	1629	1239	2007	1110	1434	381	665	451	222	106	230
NZ_CP035288.1:215925:218171	EQW00_01075	SE	744	0	166	204	107	11	3903	3679	492	1099	100	288	0	179	1769	9075	0	2365	5682	0	4171	0	1956	4417	2447	495	434	9495	6051	3013	0	8066	17423	23198	63	67	101	67	103	58	109	2793	3103	51	336	100	564
NZ_CP035288.1:2161302:2161700	EQW00_10570	SE	3762	0	942	1200	989	117	171	247	22	1093	91	28	0	31	2	328	0	66	173	0	116	0	59	149	355	23	13	280	178	3267	0	569	840	968	386	442	813	617	1013	511	629	423	320	5	119	24	316
NZ_CP035288.1:2161835:2162899	EQW00_10575	SE	14285	0	3842	5489	3256	6754	1100	285	52	90	6491	7161	0	5442	587	19820	0	5501	12317	1	10444	0	4832	9661	3477	1134	1197	21660	13905	4912	0	2456	3129	3798	1982	2772	3687	2637	4771	2697	3108	75	112	24	17	7	15
NZ_CP035288.1:2162899:2163990	EQW00_10580	SE	3401	0	1019	1293	937	365	219	138	16	226	785	813	1	585	48	1618	1	438	891	1	730	0	327	838	1235	82	83	1654	953	359	0	430	752	1039	487	511	626	582	894	590	673	16	5	16	4	6	38
NZ_CP035288.1:2164313:2165125	EQW00_10585	SE	2773	0	626	870	429	16	141	848	115	1219	1953	1289	0	948	59	15180	0	4075	9980	1	7820	1	3587	7327	5576	806	812	16583	11091	3899	0	398	559	680	337	339	493	616	872	458	593	48	247	175	220	93	792
NZ_CP035288.1:2165457:2166251	EQW00_10590	SE	17416	15	4056	5522	4744	2868	1098	1538	182	2463	5505	1815	1	1491	145	9656	1	2481	6277	1	4429	0	2165	4591	2969	518	490	10153	6719	3024	0	2144	4040	4291	1815	2179	3158	2956	4628	2748	3051	47	207	470	33	23	54
NZ_CP035288.1:2166329:2167087	EQW00_10595	SE	606	0	180	179	145	197	18	208	28	109	113	259	1	188	15	1308	0	316	653	0	516	0	240	615	1784	65	53	1161	703	786	0	69	127	141	48	71	76	77	120	84	111	2	87	7	0	3	21
NZ_CP035288.1:2167262:2168008	EQW00_10600	SE	270	0	120	140	102	87	5	17	0	126	16	260	0	193	7	1598	0	373	974	0	670	0	388	755	786	87	84	1703	1048	328	0	62	104	108	57	49	72	111	200	109	74	0	0	1	6	17	16
NZ_CP035288.1:2168173:2168817	EQW00_10605	SE	243	0	84	106	70	0	8	132	25	16	72	981	0	595	35	2670	0	645	1365	0	1012	0	463	1200	1257	139	89	2257	1396	518	0	51	66	104	26	41	36	47	81	63	42	3	0	0	25	0	0
NZ_CP035288.1:2168937:2169683	EQW00_10610	SE	82	0	25	37	19	7	25	1154	157	494	1	175	0	107	46	3724	0	1034	2394	0	1880	0	808	1837	2090	204	185	3870	2529	838	0	87	217	204	23	34	22	10	17	8	20	154	402	346	218	35	330
NZ_CP035288.1:2169684:2170520	EQW00_10615	SE	665	0	222	178	185	95	216	7915	971	5062	232	248	0	182	85	4796	0	1219	2974	1	2038	0	1001	2299	1223	247	224	4799	3010	945	0	428	1232	1332	148	134	221	117	111	82	111	1719	2570	1762	3041	231	2092
NZ_CP035288.1:2170517:2171446	EQW00_10620	SE	979	1	291	298	270	296	134	11526	1452	6619	78	535	0	416	127	8283	1	2188	5403	0	3637	0	1806	3946	2125	425	426	8619	5718	2310	0	509	1177	1356	212	202	381	98	120	105	163	1916	2741	2807	3752	825	3712
NZ_CP035288.1:2172181:2174220	EQW00_10625	SE	9399	2	2242	3049	2038	1476	503	26	13	1713	2474	2185	1	1647	149	16679	1	4506	10839	0	8885	0	3924	7947	3649	892	871	18155	12256	4281	0	1210	1727	2028	762	952	1285	2112	3450	1876	1324	68	156	103	67	5	102
NZ_CP035288.1:2174669:2175133	EQW00_10630	SE	19259	1	5033	6288	6737	9058	958	1864	244	880	15995	2472	1	1997	114	9491	1	2519	5649	0	4719	1	2144	4663	3589	541	472	9839	6150	2664	0	1257	1931	2774	1104	1367	1880	1433	2188	1359	2427	53	25	15	11	0	77
NZ_CP035288.1:2175108:2175410	EQW00_10635	SE	0	0	0	0	0	0	0	0	0	0	0	0	0	0	0	0	0	0	0	0	0	0	0	0	0	0	0	0	0	0	0	0	0	0	0	0	0	0	0	0	0	0	0	0	0	0	0
NZ_CP035288.1:2175407:2175889	EQW00_10640	SE	29221	20	8145	10049	9097	4933	1389	1003	169	2281	5104	6052	0	4183	264	20565	0	5384	12716	0	9907	1	4850	10001	5326	1149	1048	22222	13429	4597	0	2444	3738	5234	2029	2800	3279	3041	4476	2496	5643	449	155	40	273	54	214
NZ_CP035288.1:2175886:2177388	EQW00_10645	SE	1542	1	311	382	329	449	85	343	47	615	372	221	0	152	10	1558	0	428	832	0	655	0	308	789	882	84	63	1485	855	2694	0	67	97	124	48	60	74	67	122	82	147	1	9	9	3	2	22
NZ_CP035288.1:2177378:2177722	EQW00_10650	SE	0	0	0	0	0	0	0	0	0	0	0	0	0	0	0	0	0	0	0	0	0	0	0	0	0	0	0	0	0	0	0	0	0	0	0	0	0	0	0	0	0	0	0	0	0	0	0
NZ_CP035288.1:2177719:2178144	EQW00_10655	SE	0	0	0	0	0	0	0	0	0	0	0	0	0	0	0	0	0	0	0	0	0	0	0	0	0	0	0	0	0	0	0	0	0	0	0	0	0	0	0	0	0	0	0	0	0	0	0
NZ_CP035288.1:2178131:2180533	EQW00_10660	SE	6044	1	1623	2367	1636	927	304	450	58	1161	1743	3392	0	2545	201	9687	0	2694	6005	0	4631	0	2078	4901	3151	559	523	10357	6494	2194	0	654	824	1057	462	709	842	1160	1674	1143	1448	29	129	55	16	19	53
NZ_CP035288.1:2181257:2181463	EQW00_10665	SE	0	0	0	0	0	0	0	0	0	0	0	0	0	0	0	0	0	0	0	0	0	0	0	0	0	0	0	0	0	0	0	0	0	0	0	0	0	0	0	0	0	0	0	0	0	0	0
NZ_CP035288.1:2181479:2181703	EQW00_10670	SE	0	0	0	0	0	0	0	0	0	0	0	0	0	0	0	0	0	0	0	0	0	0	0	0	0	0	0	0	0	0	0	0	0	0	0	0	0	0	0	0	0	0	0	0	0	0	0
NZ_CP035288.1:218193:218948	EQW00_01080	SE	27	0	6	8	6	14	63	1696	212	843	23	10	0	17	28	279	0	77	164	0	123	0	60	158	292	16	11	269	155	4409	0	156	380	591	6	2	4	4	7	1	4	1590	1366	283	11	8	252
NZ_CP035288.1:2182057:2182986	EQW00_10685	SE	178	0	46	66	70	43	13	10	3	80	97	164	0	130	6	3177	0	851	1876	0	1576	0	674	1588	1788	165	146	3068	2066	3393	0	19	54	74	37	27	40	43	115	51	63	133	3	140	56	0	231
NZ_CP035288.1:2183312:2184265	EQW00_10690	SE	21	0	9	3	2	2	2	0	0	1	4	4	0	4	0	542	0	153	253	0	233	0	100	261	1608	28	29	453	310	3731	0	2	1	3	1	3	3	7	11	2	5	0	0	0	16	0	1
NZ_CP035288.1:2184678:2185052	EQW00_10695	SE	5821	1	1403	1596	1629	868	366	1386	209	25801	1010	3319	0	2799	300	8345	0	2315	5596	0	4190	0	1866	4133	4469	429	483	9085	6097	2422	0	2318	3293	3788	1232	1841	2809	3907	5269	2966	1830	1043	316	458	845	17	167
NZ_CP035288.1:2185225:2186001	EQW00_10700	SE	12361	0	3084	4184	2950	668	742	4898	720	1571	2529	4773	1	3477	260	17484	0	4825	11027	0	9223	1	4225	8471	6037	916	917	18575	13062	4528	0	1441	1940	2412	1046	1176	1776	3914	5284	3705	2559	146	63	173	231	109	106
NZ_CP035288.1:2186210:2186929	EQW00_10705	SE	403	0	144	118	146	43	31	2	3	211	124	330	1	206	16	2826	0	775	1561	0	1239	0	512	1499	1149	130	130	2671	1651	638	0	122	196	255	55	85	120	112	193	126	155	5	6	1	1	1	11
NZ_CP035288.1:2187174:2187683	EQW00_10710	SE	19777	2	5823	6824	5101	2569	1709	2920	474	2899	7499	27952	3	19971	1896	18560	0	5215	12295	0	10326	0	4513	9338	7593	1058	1108	20397	14040	4631	0	4009	7425	7503	3421	4321	6206	2671	3972	1912	3327	3940	1983	1652	2464	616	1247
NZ_CP035288.1:2187886:2188683	EQW00_10715	SE	4215	0	1046	1282	1070	439	260	1346	197	1481	2495	1042	0	776	80	2249	0	617	1284	0	1144	0	416	1079	1368	113	100	2049	1324	764	0	528	556	828	478	533	741	656	1136	786	744	142	106	481	225	68	313
NZ_CP035288.1:2188661:2189389	EQW00_10720	SE	1067	0	301	310	229	235	62	143	23	341	222	854	0	674	66	1827	0	416	1100	0	751	2	389	873	1441	89	86	1836	1117	1511	0	141	269	328	156	207	266	254	393	251	307	71	19	23	12	1	2
NZ_CP035288.1:2189448:2190392	EQW00_10725	SE	1229	1	340	422	267	264	110	42	7	224	307	1366	0	804	72	6780	1	1863	4142	0	3235	1	1506	3414	2938	384	390	7212	4244	1296	0	103	165	248	132	138	188	167	252	135	215	27	5	100	31	0	0
NZ_CP035288.1:2190671:2191558	EQW00_10730	SE	1916	0	622	786	444	597	115	510	83	219	951	735	0	534	45	4098	1	1076	2400	0	1866	0	891	1985	2125	226	205	4090	2470	642	0	331	487	599	323	398	532	386	574	386	505	31	111	42	171	148	369
NZ_CP035288.1:219087:220304	EQW00_01085	SE	804	0	229	306	29	249	30	1029	139	967	0	101	0	93	12	21088	0	5908	13239	0	10380	0	4659	10160	4618	1251	1187	22060	14750	5007	0	61	122	163	46	105	115	104	177	79	95	1204	1471	385	5	20	601
NZ_CP035288.1:2192007:2192759	EQW00_10740	SE	3097	1	1104	1182	547	454	223	4	4	180	582	1447	0	1117	130	8003	0	2143	5050	0	3886	0	1840	3869	1946	472	446	8456	5361	307	0	943	1609	1785	705	895	1338	2341	3414	2025	1275	17	143	13	5	14	10
NZ_CP035288.1:2192814:2193449	EQW00_10745	SE	1632	0	435	544	259	142	90	0	0	229	214	2880	0	2022	217	19557	1	5348	12515	0	9805	0	4721	9418	4904	1132	1080	20901	13726	312	0	312	570	604	287	334	415	1097	1566	734	347	4	4	5	2	1	189
NZ_CP035288.1:2193706:2195367	EQW00_10750	SE	5054	0	1203	1478	1585	1178	400	78	12	731	2241	2050	0	1381	140	5778	0	1437	2994	0	2473	0	1083	2611	2542	300	235	5123	3111	300	0	448	607	831	356	611	700	775	1304	816	676	92	38	4	12	2	13
NZ_CP035288.1:2195364:2195780	EQW00_10755	SE	0	0	0	0	0	0	0	0	0	0	0	0	0	0	0	0	0	0	0	0	0	0	0	0	0	0	0	0	0	0	0	0	0	0	0	0	0	0	0	0	0	0	0	0	0	0	0
NZ_CP035288.1:2196742:2197764	EQW00_10775	SE	5406	0	1156	1298	1295	485	804	6014	826	1477	379	642	0	430	122	8339	0	2222	5145	1	4461	2	1808	4118	2726	399	430	8581	5470	5479	0	2557	4308	5954	490	644	841	2602	3749	2298	484	718	3983	552	417	84	838
NZ_CP035288.1:2198056:2199324	EQW00_10780	SE	229	0	65	91	45	2	14	67	7	26	4	185	0	118	18	2694	0	766	1440	0	1259	0	567	1135	1553	123	132	2506	1565	1648	0	24	23	38	20	20	26	112	142	103	29	0	34	13	13	0	33
NZ_CP035288.1:2199344:2200171	EQW00_10785	SE	518	0	162	199	112	0	45	28	7	145	103	123	0	91	10	1491	0	402	874	0	739	0	363	744	760	84	77	1540	920	858	0	56	133	168	70	87	134	292	543	300	163	215	58	81	88	18	48
NZ_CP035288.1:2200186:2200962	EQW00_10790	SE	2721	1	859	985	650	254	115	872	113	510	671	1859	1	1381	152	17989	2	4961	11476	1	8975	0	4113	8740	3619	1003	1061	19113	12286	2487	0	309	474	650	404	478	543	1343	1856	944	667	65	6	16	26	3	96
NZ_CP035288.1:2200959:2202146	EQW00_10795	SE	235	0	72	83	71	36	22	11	6	45	0	125	0	102	5	988	0	276	502	0	453	0	245	504	972	53	48	1028	596	403	0	22	36	31	32	14	24	62	80	51	50	2	1	2	2	0	6
NZ_CP035288.1:2202231:2202737	EQW00_10800	SE	5420	0	1413	1663	2432	1537	344	681	83	280	246	2533	0	1919	233	18726	1	4579	11187	2	8038	0	4108	9137	6379	985	937	19798	11845	4005	0	506	933	1190	630	765	935	801	1216	669	754	65	163	10	14	145	118
NZ_CP035288.1:2202794:2204092	EQW00_10805	SE	3127	0	818	962	783	1386	260	354	42	118	1374	1818	0	1209	149	6261	0	1597	3637	0	2737	0	1192	2971	2074	344	293	6209	3674	428	0	281	398	501	221	259	293	382	519	362	398	26	11	7	14	11	44
NZ_CP035288.1:2204184:2204660	EQW00_10810	SE	4220	0	956	1577	960	1244	269	1849	308	488	455	5516	1	3788	348	18966	0	4851	11783	1	9246	0	4115	9054	6295	1020	882	19898	12377	543	0	607	785	1209	393	320	520	930	1263	916	773	11	34	2	249	0	17
NZ_CP035288.1:2205277:2206215	EQW00_10815	SE	2359	0	418	513	589	451	132	1617	249	797	1546	861	0	654	63	3547	0	995	2245	0	1787	0	811	1696	1955	187	172	3745	2444	117	0	148	289	272	151	190	248	493	646	418	331	201	51	28	9	3	104
NZ_CP035288.1:2206371:2206793	EQW00_10820	SE	0	0	0	0	0	0	0	0	0	0	0	0	0	0	0	0	0	0	0	0	0	0	0	0	0	0	0	0	0	0	0	0	0	0	0	0	0	0	0	0	0	0	0	0	0	0	0
NZ_CP035288.1:220655:222016	EQW00_01090	SE	647	0	156	209	144	73	43	26	3	251	128	251	0	186	20	1089	0	306	689	0	472	0	227	565	1091	58	70	1186	727	3417	0	28	64	81	42	44	69	35	66	39	77	3	0	0	10	3	1
NZ_CP035288.1:2206798:2208129	EQW00_10825	SE	474	0	105	98	57	15	18	4	0	68	3	337	0	254	24	8333	0	2227	5341	0	4261	0	1962	4089	2187	467	434	9026	5966	1357	0	29	43	60	33	36	89	71	139	75	51	1	0	1	1	0	34
NZ_CP035288.1:2208455:2208796	EQW00_10830	SE	0	0	0	0	0	0	0	0	0	0	0	0	0	0	0	0	0	0	0	0	0	0	0	0	0	0	0	0	0	0	0	0	0	0	0	0	0	0	0	0	0	0	0	0	0	0	0
NZ_CP035288.1:2209010:2210086	EQW00_10835	SE	13705	5	3825	5168	5628	5395	811	878	124	1406	6676	5234	0	3780	222	5975	0	1505	3343	0	2887	0	1310	2787	2185	297	272	6035	3703	245	0	1239	1781	2457	1065	1256	1549	3361	5469	3181	2626	72	101	31	68	8	77
NZ_CP035288.1:2210099:2211082	EQW00_10840	SE	62992	4	16137	20660	18641	16977	2841	1759	290	9343	21744	13937	2	9738	522	14162	1	3805	9273	0	7720	1	3273	6906	4055	711	718	15353	10363	607	0	3207	4302	5910	2943	4046	5053	13253	19109	11040	8061	289	686	438	198	28	218
NZ_CP035288.1:2211087:2212007	EQW00_10845	SE	31265	2	7377	9149	7669	9398	1204	280	70	2113	12934	8161	2	5509	313	12563	1	3381	8507	0	6879	0	2924	6165	4005	690	639	13527	9467	988	0	1331	2051	2437	1146	1740	2296	8227	11760	6282	4382	1023	1227	181	139	12	40
NZ_CP035288.1:2212714:2213553	EQW00_10850	SE	24560	9	7068	9319	9108	9570	2470	4039	526	5787	13700	7418	1	5314	612	6472	1	1635	4666	0	3565	1	1762	3543	1661	380	344	8370	5212	1819	0	3162	5559	6815	2470	3197	4491	5927	8167	4781	4106	1348	1193	1024	837	129	265
NZ_CP035288.1:2213553:2214542	EQW00_10855	SE	18625	0	4229	5435	5019	1034	1098	663	129	598	37	12004	1	7064	864	18039	0	4944	12082	0	10122	0	4305	8693	4699	964	865	19772	14217	4796	0	2262	3081	4311	1554	2107	2845	3168	6225	2970	2361	551	292	42	21	47	490
NZ_CP035288.1:2214713:2215462	EQW00_10860	SE	5627	0	1515	1724	1991	634	434	249	57	929	2316	2236	0	1473	139	7907	0	2149	5573	0	4077	0	1819	3804	2114	387	403	8703	6054	1752	0	67	99	112	51	56	80	94	139	69	69	9	15	4	5	0	28
NZ_CP035288.1:2215964:2216728	EQW00_10865	SE	584	0	169	176	111	48	29	3	1	261	296	525	0	349	41	4845	1	1327	3208	0	2291	1	974	2302	1257	231	241	5084	3702	2144	0	69	98	111	41	77	81	113	201	101	117	3	3	1	7	0	1
NZ_CP035288.1:2216741:2217193	EQW00_10870	SE	108614	33	23653	33190	27571	24589	7206	4190	694	22365	38402	6433	2	5143	480	29665	2	7746	21577	0	14909	0	6663	14086	6259	1471	1400	32329	24554	569	0	11883	19403	21640	10821	13140	17914	16771	29828	16914	18003	438	837	138	706	210	355
NZ_CP035288.1:2217573:2217710	EQW00_RS12410	SE	0	0	0	0	0	0	0	0	0	0	0	0	0	0	0	0	0	0	0	0	0	0	0	0	0	0	0	0	0	0	0	0	0	0	0	0	0	0	0	0	0	0	0	0	0	0	0
NZ_CP035288.1:2217864:2219354	EQW00_10875	SE	3493	2	811	1017	978	1493	142	141	18	894	1068	592	0	387	26	3556	0	1001	2582	0	1599	0	721	1770	1733	208	178	3862	2732	873	0	153	291	364	201	252	313	592	771	482	505	17	37	6	7	13	9
NZ_CP035288.1:2219470:2219838	EQW00_10880	SE	0	0	0	0	0	0	0	0	0	0	0	0	0	0	0	0	0	0	0	0	0	0	0	0	0	0	0	0	0	0	0	0	0	0	0	0	0	0	0	0	0	0	0	0	0	0	0
NZ_CP035288.1:2219863:2220222	EQW00_10885	SE	7749	2	1926	2198	1769	2211	235	130	21	1061	4078	4613	0	3382	263	10023	0	2400	6236	0	4338	0	2084	4462	4268	463	442	9866	7089	1815	0	1147	1654	2261	931	1134	1582	1726	2361	1557	1353	38	53	10	30	4	149
NZ_CP035288.1:2220232:2220882	EQW00_10890	SE	891	0	236	278	226	39	28	0	0	132	26	1276	1	757	85	1401	0	360	859	0	782	0	276	616	1612	67	53	1289	1049	5364	0	176	244	337	147	170	205	293	397	210	222	24	5	100	97	0	41
NZ_CP035288.1:2221049:2222029	EQW00_10895	SE	102	0	30	34	7	47	10	0	0	6	176	50	0	39	2	5344	1	1456	3466	1	2638	0	1089	2440	2172	261	279	5427	3837	1738	0	23	20	14	8	15	14	18	40	35	21	2	6	0	0	0	0
NZ_CP035288.1:22215:23498	EQW00_00085	SE	2856	0	740	878	738	724	105	24	6	69	1850	1211	0	891	36	20321	1	5093	13440	1	10558	0	4661	9580	3916	1051	939	21714	15110	5958	0	241	411	551	166	182	276	733	972	609	422	11	1	6	3	0	5
NZ_CP035288.1:2222133:2222963	EQW00_10900	SE	39019	21	9007	11976	9469	9896	3431	1925	269	1562	13125	9402	2	7020	732	19034	2	5158	13029	1	9623	0	4047	9036	3657	919	945	20670	15575	5470	0	4186	6198	8376	3744	5117	6339	6249	9674	5319	6061	275	245	71	216	230	232
NZ_CP035288.1:2223779:2223958	EQW00_10905	SE	0	0	0	0	0	0	0	0	0	0	0	0	0	0	0	0	0	0	0	0	0	0	0	0	0	0	0	0	0	0	0	0	0	0	0	0	0	0	0	0	0	0	0	0	0	0	0
NZ_CP035288.1:2224242:2224502	EQW00_10910	SE	0	0	0	0	0	0	0	0	0	0	0	0	0	0	0	0	0	0	0	0	0	0	0	0	0	0	0	0	0	0	0	0	0	0	0	0	0	0	0	0	0	0	0	0	0	0	0
NZ_CP035288.1:2224506:2224868	EQW00_10915	SE	0	0	0	0	0	0	0	0	0	0	0	0	0	0	0	0	0	0	0	0	0	0	0	0	0	0	0	0	0	0	0	0	0	0	0	0	0	0	0	0	0	0	0	0	0	0	0
NZ_CP035288.1:222482:223021	EQW00_01095	SE	61	0	19	34	11	6	2	1136	125	26	5	7	0	10	1	67	0	18	24	0	36	0	19	23	16	2	0	84	45	5337	0	8	10	7	8	10	10	6	12	9	13	326	496	110	71	56	188
NZ_CP035288.1:2224834:2225982	EQW00_10920	SE	3770	0	1351	1355	1067	188	235	528	56	103	26	1585	0	980	65	21699	0	6066	15221	1	11871	0	5026	10617	5109	1163	1153	23869	17504	6399	0	349	619	908	249	477	339	662	1109	602	788	18	72	4	43	0	6
NZ_CP035288.1:2225985:2227358	EQW00_10925	SE	484	0	118	198	160	1	30	40	15	57	34	216	0	150	14	5068	0	1269	3095	0	2198	0	1073	2374	1930	274	274	5087	3323	2805	0	27	36	37	18	18	26	48	63	46	42	0	7	0	44	0	17
NZ_CP035288.1:2227464:2228111	EQW00_10930	SE	3993	1	1259	1405	651	2349	236	193	33	1655	8029	2385	0	2251	197	11979	0	3460	7702	0	5254	0	2569	5848	2692	666	688	12457	8276	2642	0	732	1381	1760	621	858	949	1912	2942	1680	1125	456	262	17	21	37	12
NZ_CP035288.1:2228233:2228781	EQW00_10935	SE	17833	15	4451	5622	5413	11283	1329	9239	1224	12176	23103	5141	1	4049	371	2969	0	694	1717	1	1478	0	601	1388	3142	145	128	2924	1886	2596	0	1877	2695	3077	1311	1805	2224	2589	4037	2630	2909	127	97	52	254	503	310
NZ_CP035288.1:2228783:2229415	EQW00_10940	SE	26618	2	7270	8750	6466	4460	1436	5495	655	5622	5577	22524	3	15040	1169	11723	0	2959	7618	1	5445	0	2688	5622	4027	634	565	12245	8358	2922	0	3001	5240	5567	2497	3541	4459	5382	7709	4489	4566	169	146	132	511	301	291
NZ_CP035288.1:2229524:2230255	EQW00_10945	SE	4538	0	1177	1427	1084	220	319	35	3	186	1675	1476	1	979	99	14552	0	3695	9543	0	7669	0	3338	6999	4739	738	725	15223	10528	3664	0	662	871	1120	735	920	1162	1050	1742	1142	874	14	24	46	3	16	32
NZ_CP035288.1:2230540:2230902	EQW00_10950	SE	0	0	0	0	0	0	0	0	0	0	0	0	0	0	0	0	0	0	0	0	0	0	0	0	0	0	0	0	0	0	0	0	0	0	0	0	0	0	0	0	0	0	0	0	0	0	0
NZ_CP035288.1:2230918:2231583	EQW00_10955	SE	18677	14	5657	6504	4125	7351	1196	1239	216	3578	8546	7764	0	6435	623	15262	0	4047	9935	0	8008	0	3470	7316	3127	803	725	15908	11192	5400	0	2064	2661	3875	3127	3986	4769	3944	6242	3552	3737	106	123	100	540	14	259
NZ_CP035288.1:2231597:2232475	EQW00_10960	SE	1360	0	329	380	368	392	54	107	20	355	929	447	0	336	33	1462	0	382	1008	0	723	0	331	743	421	72	68	1613	1146	915	0	117	157	267	172	253	359	206	364	192	224	3	25	3	16	1	2
NZ_CP035288.1:223160:224053	EQW00_01100	SE	142	0	56	26	23	1	1	1	0	0	235	71	1	52	6	14898	1	4020	9480	0	7121	0	3395	7174	3117	839	821	15653	10148	4871	0	21	16	10	8	27	39	48	84	32	48	7	0	0	13	0	0
NZ_CP035288.1:2234219:2235721	EQW00_10985	SE	5522	1	1564	1966	1354	2268	377	137	29	2363	4405	4232	0	3085	251	7913	1	2226	5029	0	4009	0	1744	4052	3229	449	414	8153	5655	2309	0	806	992	1554	773	1042	1267	914	1401	898	1543	237	18	33	6	0	20
NZ_CP035288.1:2236090:2239440	EQW00_10990	SE	781	0	215	250	207	265	43	13	3	281	460	458	0	290	22	772	0	190	377	0	329	0	133	378	790	36	32	650	422	1416	0	81	89	110	115	146	171	71	119	94	164	2	4	3	0	0	3
NZ_CP035288.1:2239884:2240450	EQW00_10995	SE	0	0	0	0	0	0	0	14	0	206	0	0	0	0	0	0	0	0	0	0	0	0	0	0	0	0	0	0	0	1951	0	0	0	0	0	0	0	0	0	0	0	0	0	0	0	0	42
NZ_CP035288.1:2240455:2241333	EQW00_11000	SE	2758	1	788	913	638	208	155	240	34	214	357	2452	0	1736	120	6862	0	1722	4329	0	3282	0	1515	3331	1661	329	319	6862	4676	2108	0	233	299	514	272	385	466	526	861	487	476	15	14	6	8	8	267
NZ_CP035288.1:224053:225018	EQW00_01105	SE	31	0	6	5	14	0	1	1	0	2	6	21	0	9	2	2266	0	563	1322	0	939	0	454	1122	1140	108	102	2159	1346	3063	0	2	7	7	7	4	3	17	14	14	5	0	0	0	1	0	0
NZ_CP035288.1:2241501:2242007	EQW00_11010	SE	4392	0	1110	1701	964	648	179	2	0	224	2380	2951	0	2263	229	14622	0	3615	8854	0	6602	0	3240	7152	2217	780	727	14849	9405	3823	0	297	677	827	431	531	707	650	838	378	746	11	60	16	7	0	5
NZ_CP035288.1:2242074:2242691	EQW00_11015	SE	118	0	14	29	33	17	0	92	19	65	7	61	0	38	2	944	0	224	486	0	406	0	173	467	1523	47	44	705	484	545	0	19	17	20	7	14	23	17	31	22	18	0	10	5	0	1	0
NZ_CP035288.1:2242684:2243346	EQW00_11020	SE	3921	1	759	1060	1083	802	142	13	1	1594	4205	1607	0	1296	62	7769	1	1978	4622	0	3563	0	1764	3656	1710	417	315	7673	4915	1777	0	346	426	581	303	365	557	511	891	549	706	21	2	0	1	0	2
NZ_CP035288.1:2243701:2244453	EQW00_11025	SE	288	1	55	84	69	115	2	0	0	111	112	482	0	331	29	7478	1	2023	4572	0	3459	1	1754	3570	1937	445	417	7663	5134	1531	0	20	38	62	23	32	49	36	78	36	34	0	0	0	0	1	0
NZ_CP035288.1:2244515:2245819	EQW00_11030	SE	2538	0	710	839	499	634	69	265	41	147	553	1581	0	1113	84	11502	0	3247	7124	0	5582	0	2546	5639	2942	657	663	11754	7827	2984	0	279	417	698	202	229	254	398	538	268	455	6	2	152	1	0	31
NZ_CP035288.1:2245908:2246603	EQW00_11035	SE	18199	4	5034	6751	6460	3592	1553	12529	1735	7441	8883	4177	1	3251	286	12262	1	3093	7784	0	6304	1	2836	5797	3674	589	603	12500	8471	6853	0	3225	4152	4828	2003	2503	3165	3881	6757	4919	4159	1861	4625	117	164	15	1491
NZ_CP035288.1:2246972:2248666	EQW00_11040	SE	8	0	2	2	1	0	0	3	0	9	2	3	0	3	0	166	0	41	76	0	68	0	21	80	867	7	7	123	95	355	0	1	1	2	1	1	1	1	1	2	2	0	0	0	0	0	0
NZ_CP035288.1:2248683:2249714	EQW00_11045	SE	295	0	107	120	48	2	4	99	21	26	16	247	0	146	12	8095	0	2264	4939	0	4401	0	1936	3983	3081	448	453	8677	5664	1831	0	31	32	75	32	60	77	122	150	77	107	1	2	0	0	0	0
NZ_CP035288.1:2249707:2250423	EQW00_11050	SE	3	0	1	1	3	0	0	0	0	2	0	5	0	0	1	87	0	19	35	0	37	0	13	37	136	3	4	94	42	4606	0	0	0	0	0	0	0	2	0	0	1	0	0	0	1	0	0
NZ_CP035288.1:225015:225503	EQW00_01110	SE	321	0	31	47	85	0	1	0	0	192	0	138	0	137	10	17952	0	4947	11596	0	8758	1	4168	8353	6403	957	1064	19282	12690	4560	0	46	78	99	27	86	66	90	110	79	114	0	0	0	5	0	0
NZ_CP035288.1:2250693:2251769	EQW00_11055	SE	28058	13	9183	11804	9132	8445	3112	2891	443	2177	13556	10324	0	7786	1053	11581	1	3229	7429	0	6718	0	2984	5849	3369	637	567	12867	8270	3079	0	3766	6410	8569	5067	6275	8018	11021	17318	9324	5360	623	909	819	265	93	410
NZ_CP035288.1:2252226:2253182	EQW00_11060	SE	2447	1	644	672	359	200	171	4	1	176	452	1077	1	733	97	18488	0	4842	11896	1	9253	0	4209	9047	4889	1010	914	19652	12792	5127	0	226	303	510	318	267	399	593	889	626	390	8	10	1	16	38	5
NZ_CP035288.1:2253441:2253650	EQW00_11065	SE	0	0	0	0	0	0	0	0	0	0	0	0	0	0	0	0	0	0	0	0	0	0	0	0	0	0	0	0	0	0	0	0	0	0	0	0	0	0	0	0	0	0	0	0	0	0	0
NZ_CP035288.1:2254939:2255448	EQW00_11075	SE	770	0	224	233	164	309	33	10	0	225	738	370	0	294	37	3944	0	1099	2347	1	2019	0	987	1806	2274	225	204	4175	2660	939	0	156	217	329	157	284	304	387	534	329	237	163	178	31	5	70	22
NZ_CP035288.1:2256022:2257191	EQW00_11080	SE	1266	0	269	366	205	5	99	41	10	695	280	606	0	415	47	5647	0	1367	3502	0	2406	0	1232	2535	2018	276	229	5689	3871	4907	0	82	185	224	105	175	211	187	296	181	206	6	10	78	47	8	28
NZ_CP035288.1:225638:226825	EQW00_01115	SE	0	0	0	0	0	0	0	0	0	0	0	2	0	1	0	3	0	0	1	0	3	0	0	1	284	1	0	1	4	2564	0	0	0	0	0	0	0	0	0	0	0	0	0	0	0	4	0
NZ_CP035288.1:2257317:2258501	EQW00_11085	SE	0	0	0	0	0	0	0	0	0	0	1	0	0	0	0	0	0	0	0	0	0	0	0	0	0	0	0	0	0	0	0	0	2	0	0	0	0	0	0	0	0	0	0	0	0	0	0
NZ_CP035288.1:2258720:2260801	EQW00_11090	SE	24461	2	6005	8103	5705	11586	827	923	164	4490	19147	37212	3	22818	1303	8835	1	2224	6147	0	4709	1	1996	4191	1940	466	357	9479	6958	2379	0	2737	3433	5198	1901	2435	2907	5613	8318	3883	3662	181	296	98	263	81	146
NZ_CP035288.1:2260921:2261391	EQW00_11095	SE	9201	3	1403	2016	3224	4439	338	636	102	230	9082	9972	2	5966	350	2211	0	512	1321	0	1108	0	434	1021	1734	107	66	2083	1444	69	0	623	922	1317	442	490	693	1373	2045	1189	892	117	169	56	97	13	17
NZ_CP035288.1:2261462:2261875	EQW00_11100	SE	0	0	0	0	0	0	0	0	0	0	0	0	0	0	0	0	0	0	0	0	0	0	0	0	0	0	0	0	0	0	0	0	0	0	0	0	0	0	0	0	0	0	0	0	0	0	0
NZ_CP035288.1:2261966:2262226	EQW00_11105	SE	0	0	0	0	0	0	0	0	0	0	0	0	0	0	0	0	0	0	0	0	0	0	0	0	0	0	0	0	0	0	0	0	0	0	0	0	0	0	0	0	0	0	0	0	0	0	0
NZ_CP035288.1:2262554:2266150	EQW00_11110	SE	52558	13	16565	21622	17530	22972	3875	2369	407	11640	28577	36211	4	25408	2161	18650	1	4680	12641	1	9706	1	4168	8653	2910	899	681	19814	14164	4541	0	5687	8318	11724	7651	10354	12453	13274	21106	11150	10349	565	795	435	352	69	415
NZ_CP035288.1:2266309:2269860	EQW00_11115	SE	25617	2	5971	7756	6493	7019	1044	674	98	9350	13241	15033	1	10617	691	21735	1	5340	14704	1	11078	1	4854	10201	2589	1052	810	23155	16062	5381	0	1370	2159	3065	2308	2975	3657	4595	6908	3728	3406	245	441	193	85	10	63
NZ_CP035288.1:226822:227457	EQW00_01120	SE	0	0	0	0	0	0	0	87	25	0	0	0	0	0	0	0	0	0	0	0	0	0	0	0	1	0	0	0	0	3102	0	0	0	0	0	0	0	0	0	0	0	259	0	1	1	0	0
NZ_CP035288.1:2270076:2270684	EQW00_11120	SE	1641	0	412	446	259	527	51	2	1	458	126	914	1	621	28	5158	1	1212	3009	1	2273	0	957	2385	2349	238	187	4866	3156	922	0	234	306	431	179	263	338	812	1243	784	386	7	17	5	4	1	10
NZ_CP035288.1:2270876:2271244	EQW00_11125	SE	0	0	0	0	0	0	0	0	0	0	0	0	0	0	0	0	0	0	0	0	0	0	0	0	0	0	0	0	0	0	0	0	0	0	0	0	0	0	0	0	0	0	0	0	0	0	0
NZ_CP035288.1:2271282:2271782	EQW00_11130	SE	78650	7	13796	18100	24480	28764	2061	4529	942	23708	67444	85412	7	68590	3646	11631	0	3042	7935	2	6428	2	2696	5537	3871	604	496	12715	8999	3015	0	9453	15324	21539	7551	9988	13747	26503	40179	20186	13122	3094	1609	1000	2036	287	1307
NZ_CP035288.1:2272057:2272752	EQW00_11140	SE	102717	43	24017	30126	30131	30002	3333	3268	577	15561	23719	50284	10	35097	1795	20917	2	5227	14319	1	10375	2	4526	9978	3849	1136	744	21698	14981	4854	0	4888	7641	10668	4484	6006	7922	12357	17444	9342	9321	581	389	98	299	82	297
NZ_CP035288.1:2272965:2273387	EQW00_11145	SE	0	0	1	0	0	0	1	0	0	0	0	3	0	0	0	0	0	0	0	0	0	0	0	0	0	0	0	0	0	0	0	0	0	0	0	0	0	0	0	1	0	0	0	0	0	0	0
NZ_CP035288.1:2273719:2274267	EQW00_11150	SE	0	0	0	0	0	0	0	0	0	0	0	0	0	0	0	0	0	0	0	0	0	0	0	0	0	0	0	0	0	0	0	0	0	0	0	0	0	0	0	0	0	0	0	0	0	0	0
NZ_CP035288.1:2274278:2274460	EQW00_11155	SE	0	0	0	0	0	0	0	0	0	0	0	0	0	0	0	0	0	0	0	0	0	0	0	0	0	0	0	0	0	0	0	0	0	0	0	0	0	0	0	0	0	0	0	0	0	0	0
NZ_CP035288.1:2274523:2274666	EQW00_11160	SE	0	0	0	0	0	0	0	0	0	0	0	0	0	0	0	0	0	0	0	0	0	0	0	0	0	0	0	0	0	0	0	0	0	0	0	0	0	0	0	0	0	0	0	0	0	0	0
NZ_CP035288.1:227476:228435	EQW00_01125	SE	55	0	12	15	6	0	2	162	24	34	1	21	0	12	4	1234	0	321	669	0	463	0	264	584	679	73	74	1181	666	5418	0	2	4	2	4	7	7	7	20	11	4	2	0	1	1	0	9
NZ_CP035288.1:2274790:2275365	EQW00_11165	SE	5801	2	1639	1975	1370	274	362	148	29	393	296	7630	0	5125	499	16860	0	4722	9645	0	7967	1	3581	7917	5651	877	956	16918	11278	3766	0	992	1330	1861	948	1228	1508	1779	2714	1395	1520	189	25	44	43	36	62
NZ_CP035288.1:2275435:2275962	EQW00_11170	SE	24460	0	7701	11133	7852	5789	2122	2526	355	4442	11986	8994	2	6743	719	20667	0	5407	14128	0	11767	0	4816	10183	8541	1046	923	22608	15956	5863	0	4247	6258	8489	4358	6216	7588	9056	14330	7190	6737	227	873	847	187	69	726
NZ_CP035288.1:2275959:2276708	EQW00_11175	SE	22258	9	6797	8416	5334	4702	1807	1023	147	2493	3465	2953	0	2005	223	7380	0	1759	4544	1	3503	1	1597	3523	2314	366	306	7420	4748	1800	0	2132	3805	4835	2470	3183	3858	4596	7232	3898	3657	682	672	320	231	35	315
NZ_CP035288.1:2276716:2277102	EQW00_11180	SE	0	0	0	0	0	0	0	0	0	0	0	0	0	0	0	0	0	0	0	0	0	0	0	0	0	0	0	0	0	0	0	0	0	0	0	0	0	0	0	0	0	0	0	0	0	0	0
NZ_CP035288.1:2277107:2278507	EQW00_11185	SE	7990	0	2367	3004	1682	1173	524	286	55	287	1750	2923	0	2132	238	8153	1	2172	5614	0	4230	0	1903	4062	2056	449	372	9093	6181	312	0	886	1219	1855	1004	1346	1643	1802	3114	1550	1365	118	153	32	27	5	36
NZ_CP035288.1:2278491:2279120	EQW00_11190	SE	11561	12	2969	3689	3175	2328	1007	354	65	1925	2108	1996	0	1341	144	6649	0	1619	4011	1	2483	0	1350	3140	1496	340	286	6888	3956	1586	0	936	1946	2575	1047	1309	1675	1978	3029	1796	1891	320	57	78	72	106	275
NZ_CP035288.1:2279505:2280959	EQW00_11195	SE	5606	0	1569	1855	1497	1106	332	630	66	313	770	3723	1	2680	235	8751	0	2143	5365	0	4106	0	1852	4060	3442	435	366	8910	5827	2235	0	610	829	1201	659	1027	1224	1419	2260	1062	1060	113	31	24	46	20	20
NZ_CP035288.1:2281369:2282427	EQW00_11200	SE	1745	0	481	677	400	468	133	157	9	368	1504	958	0	735	47	6179	0	1539	3450	0	2615	0	1282	2838	3289	329	257	6039	3739	1276	0	193	328	367	268	336	389	431	649	373	297	90	21	12	2	4	16
NZ_CP035288.1:2282481:2283854	EQW00_11205	SE	10496	0	2437	3301	3311	1375	439	505	79	1275	2963	3079	0	2185	176	13743	0	3717	9184	0	7008	1	3119	6745	2872	732	630	14463	10071	3978	0	645	935	1249	855	1102	1408	1854	2827	1277	941	33	14	20	66	22	73
NZ_CP035288.1:2284345:2286798	EQW00_11210	SE	15193	1	3512	4612	3557	3050	875	1683	231	1641	7204	4675	1	3569	409	17639	0	4500	11656	1	8875	0	3978	8361	2525	884	755	18540	12977	3263	0	1205	1747	2259	1439	2005	2767	3144	5345	2995	2310	235	283	166	315	11	103
NZ_CP035288.1:228438:229085	EQW00_01130	SE	3	1	1	1	2	0	0	0	1	3	11	8	0	6	0	267	0	73	136	0	135	0	53	137	512	15	15	250	172	2270	0	2	0	2	3	2	1	3	4	1	2	0	0	1	2	0	45
NZ_CP035288.1:2286812:2287819	EQW00_11215	SE	4735	0	1556	1947	1336	568	438	484	62	489	2407	1392	0	1009	121	3269	0	866	2248	0	1438	0	685	1588	1687	173	116	3340	2320	272	0	726	1463	1602	876	1019	1349	1529	2207	1268	1188	300	143	79	123	19	32
NZ_CP035288.1:2287809:2288372	EQW00_11220	SE	3771	0	1367	1673	1081	1425	288	675	97	1089	1188	1273	0	924	115	1213	0	269	679	0	444	0	230	562	1124	64	40	1100	655	233	0	680	1185	1447	648	782	1169	1429	1867	1131	961	250	179	22	574	0	68
NZ_CP035288.1:2288393:2288854	EQW00_11225	SE	1370	2	386	515	453	224	102	654	75	557	315	3418	0	2426	292	4111	0	1089	2817	0	1805	0	897	2117	1913	196	180	4511	3006	725	0	278	504	699	282	358	541	439	685	376	382	253	64	293	221	8	6
NZ_CP035288.1:2289011:2290225	EQW00_11230	SE	2859	1	783	785	775	909	167	499	76	34	55	1820	0	1328	140	14377	1	3634	9621	0	6481	1	2734	6893	1759	660	601	14091	10318	3767	0	171	239	274	334	447	418	329	624	304	358	23	12	1	25	0	18
NZ_CP035288.1:2290501:2291700	EQW00_11235	SE	0	0	0	0	0	0	0	0	0	0	0	0	0	0	0	0	0	0	0	0	0	0	0	0	0	0	0	0	0	0	0	0	0	0	0	0	0	0	0	0	0	0	0	0	0	0	0
NZ_CP035288.1:229126:229893	EQW00_01135	SE	0	0	0	0	0	0	0	0	0	0	0	0	0	0	0	0	0	0	0	0	0	0	0	0	0	0	0	0	0	5801	0	0	0	0	0	0	0	0	0	0	0	3	1	0	2	0	0
NZ_CP035288.1:2292110:2292667	EQW00_11240	SE	328	0	93	136	136	92	64	17	3	0	160	111	0	73	12	56	0	8	39	0	38	0	10	33	451	3	5	67	43	1526	0	52	71	83	34	42	63	50	94	63	68	13	13	71	59	3	0
NZ_CP035288.1:2292670:2293557	EQW00_11245	SE	49507	20	12502	16283	14304	5575	3953	1046	214	503	6204	22338	0	13444	1967	14142	0	3288	9406	1	5978	1	2995	6549	1857	700	522	14530	10013	2891	0	2906	5090	7186	3579	4168	5047	5064	7018	4199	7255	525	618	257	70	54	33
NZ_CP035288.1:2293654:2295018	EQW00_11250	SE	163	0	63	50	65	1054	23	0	0	105	3	294	0	176	20	21842	0	5462	17041	0	9279	0	4581	10167	3291	1076	891	22729	18389	4824	0	13	19	22	35	53	43	31	75	28	91	1	9	0	0	0	0
NZ_CP035288.1:230163:231719	EQW00_01140	SE	1	0	0	0	0	1	0	0	0	0	0	0	0	0	0	3	0	1	2	0	4	0	2	1	0	0	0	3	1	0	0	0	0	0	0	0	0	0	0	1	0	0	0	0	0	0	0
NZ_CP035288.1:2306861:2308348	EQW00_11335	SE	6590	1	1793	2307	1764	2175	336	99	30	1197	2689	5358	1	4071	291	9317	1	2172	6526	0	3837	0	1685	4224	2676	456	304	8622	7108	3731	0	804	1026	1769	896	1121	1327	1356	1818	1189	1328	141	189	40	40	35	48
NZ_CP035288.1:2308684:2309163	EQW00_11340	SE	0	0	0	0	0	0	0	0	0	0	0	0	0	0	0	0	0	0	0	0	0	0	0	0	0	0	0	0	0	0	0	0	0	0	0	0	0	0	0	0	0	0	0	0	0	0	0
NZ_CP035288.1:2309164:2309529	EQW00_11345	SE	0	0	0	0	0	0	0	0	0	0	0	0	0	0	0	0	0	0	0	0	0	0	0	0	0	0	0	0	0	0	0	0	0	0	0	0	0	0	0	0	0	0	0	0	0	0	0
NZ_CP035288.1:2309507:2310325	EQW00_11350	SE	6674	1	1705	2225	1851	1298	365	284	41	524	2398	2458	0	1509	135	10917	1	2764	7402	1	5495	1	2410	5127	3730	522	469	11285	8257	3743	1	702	957	1384	486	792	836	1239	2042	1236	937	40	16	21	46	3	91
NZ_CP035288.1:2310621:2311553	EQW00_11355	SE	113020	50	31026	38333	36288	20129	11153	5834	885	5115	41955	31096	3	21559	2714	19707	1	5107	13368	2	10014	1	4408	9301	3180	953	832	20447	15179	5463	0	13272	22408	28688	12730	15973	19758	27498	39179	23191	16059	1471	1632	401	226	432	593
NZ_CP035288.1:2311890:2312771	EQW00_11360	SE	5311	0	1267	1614	1638	802	226	1130	154	401	906	939	1	697	68	11221	1	2876	7385	1	5630	0	2442	5474	4346	584	453	11421	7999	2480	0	641	803	1243	670	844	1196	1165	2023	1213	1145	165	55	255	116	4	117
NZ_CP035288.1:2313026:2315128	EQW00_11365	SE	41280	11	13094	17505	15276	12990	2537	2390	310	6773	18402	11968	2	8332	636	5822	0	1423	3821	0	2603	0	1219	2661	1733	302	257	5880	4187	3209	0	5100	8639	10956	5641	7146	9876	9381	13463	7355	8226	851	468	304	461	80	212
NZ_CP035288.1:2315403:2315942	EQW00_11370	SE	30447	3	9551	12295	7836	8744	1341	1650	208	8343	14316	17041	3	13972	1080	12935	1	2991	7591	0	5834	1	2637	6025	5006	640	545	12586	7963	7810	0	7012	10491	12813	6338	7288	9281	10615	16671	10223	9810	1620	1124	645	4446	599	1188
NZ_CP035288.1:2315942:2317240	EQW00_11375	SE	248	0	66	100	80	41	16	1	0	82	29	93	0	72	9	323	0	78	174	0	123	0	59	135	733	18	11	277	167	1128	0	33	47	75	20	21	42	35	60	48	64	0	0	22	2	0	2
NZ_CP035288.1:2317518:2317919	EQW00_11380	SE	0	0	0	0	0	0	0	0	0	0	0	0	0	0	0	0	0	0	0	0	0	0	0	0	0	0	0	0	0	0	0	0	0	0	0	0	0	0	0	0	0	0	0	0	0	0	0
NZ_CP035288.1:2318013:2318414	EQW00_11385	SE	9838	2	3264	4218	2941	2372	666	535	105	1696	2863	2247	0	1771	134	3091	0	814	1940	0	1393	0	619	1494	1924	163	122	3045	2079	2306	0	1645	2429	3262	1594	1897	2416	3386	4732	3424	2768	159	117	90	415	186	646
NZ_CP035288.1:2318438:2318701	EQW00_11390	SE	0	0	0	0	0	0	0	0	0	0	0	0	0	0	0	0	0	0	0	0	0	0	0	0	0	0	0	0	0	0	0	0	0	0	0	0	0	0	0	0	0	0	0	0	0	0	0
NZ_CP035288.1:2318698:2319888	EQW00_11395	SE	296	0	77	95	96	129	17	0	0	89	181	127	0	76	1	173	0	28	91	0	59	0	27	63	461	8	6	141	71	28	0	38	64	84	31	32	67	102	162	96	59	1	6	0	3	0	1
NZ_CP035288.1:231893:232825	EQW00_01145	SE	1726	0	536	574	365	2	79	56	9	439	0	675	0	572	80	12759	1	3441	8225	0	7293	0	3088	6284	2315	707	703	13715	9488	3785	0	215	344	662	356	389	586	822	1230	729	429	1698	1750	53	201	2	143
NZ_CP035288.1:2319885:2321426	EQW00_11400	SE	2723	0	607	832	400	161	139	10	4	608	572	933	0	560	40	10323	0	2733	6799	1	5504	0	2310	4957	2044	516	476	10872	7599	3205	0	341	453	630	345	416	555	634	941	570	557	8	2	5	1	2	1
NZ_CP035288.1:2321416:2324916	EQW00_11405	SE	1923	0	510	602	502	308	99	1	4	328	1344	1349	0	1022	81	9661	0	2474	6124	0	5003	0	2216	4432	2699	501	409	9975	6997	3308	0	245	368	485	211	260	320	503	795	460	351	22	34	2	7	0	10
NZ_CP035288.1:2324922:2325494	EQW00_11410	SE	11347	2	2606	3445	2286	2595	731	863	108	1124	5342	5118	1	3623	221	14233	4	3636	9061	0	7067	0	3127	6713	4365	737	635	14848	10044	3115	0	1028	1724	2237	702	915	1247	1987	3040	1636	1810	29	313	18	110	1	5
NZ_CP035288.1:2325747:2326406	EQW00_11415	SE	5762	0	1133	1180	1526	672	216	766	101	557	1460	4516	0	3460	213	1799	0	503	1216	0	913	0	373	899	1097	86	65	1920	1428	503	0	370	666	853	416	463	669	654	937	572	483	213	192	50	110	14	124
NZ_CP035288.1:2326576:2327541	EQW00_11420	SE	105782	8	30364	40025	26967	17963	7198	2923	428	8337	37820	65116	5	45588	4736	27273	1	6866	18186	2	13554	2	6135	12952	5179	1471	1230	28735	20306	6785	0	13530	22463	31620	16880	22625	27118	23902	38466	20347	20416	1381	2007	998	1121	216	772
NZ_CP035288.1:2327685:2329040	EQW00_11425	SE	13904	1	4017	4410	3056	1599	740	249	40	519	4106	9456	0	5676	514	17745	0	4680	11899	1	9554	0	4166	8556	3348	934	811	19331	13469	4840	0	1452	1994	2707	1243	1737	2238	2042	3471	1990	1808	119	149	115	37	6	201
NZ_CP035288.1:232848:233849	EQW00_01150	SE	230	0	40	58	69	0	11	333	42	242	88	203	0	161	19	6010	0	1525	3445	0	2903	0	1311	2970	2905	325	293	5996	3562	2367	0	43	55	81	30	50	62	82	120	61	33	435	964	107	211	2	195
NZ_CP035288.1:2329649:2329957	EQW00_11430	SE	0	0	0	0	0	0	0	0	0	0	0	0	0	0	0	0	0	0	0	0	0	0	0	0	0	0	0	0	0	0	0	0	0	0	0	0	0	0	0	0	0	0	0	0	0	0	0
NZ_CP035288.1:2330017:2330397	EQW00_11435	SE	0	0	0	0	0	0	0	0	0	0	0	0	0	0	0	0	0	0	0	0	0	0	0	0	0	0	0	0	0	0	0	0	0	0	0	0	0	0	0	0	0	0	0	0	0	0	0
NZ_CP035288.1:2330419:2331243	EQW00_11440	SE	45873	4	10807	15552	11848	11259	2578	2475	347	21053	16469	34822	2	27578	2516	22626	2	5722	14748	0	11820	1	5280	10985	4257	1169	983	24205	16399	5997	0	4901	7572	9954	4479	5624	8068	7667	12084	6547	8259	1537	1024	2071	669	123	556
NZ_CP035288.1:2331258:2332106	EQW00_11445	SE	41258	2	8523	12452	10991	13427	1528	826	163	5365	10152	10831	2	7288	553	17354	1	4422	11379	0	8741	1	3938	8327	4449	869	798	18406	12248	4472	0	2313	3998	5047	2075	2630	3601	4189	6521	3563	4455	63	65	291	343	152	194
NZ_CP035288.1:2332499:2332762	EQW00_11450	SE	0	0	0	0	0	0	0	0	0	0	0	0	0	0	0	0	0	0	0	0	0	0	0	0	0	0	0	0	0	0	0	0	0	0	0	0	0	0	0	0	0	0	0	0	0	0	0
NZ_CP035288.1:2332862:2333752	EQW00_11455	SE	12805	4	2760	3687	3923	2761	501	94	24	1040	5401	4696	0	3356	305	15702	0	4026	10189	1	7723	0	3442	7547	3226	795	706	16399	10888	4125	0	1220	1622	2228	1058	1377	1650	1988	3246	1805	1789	227	103	23	6	27	109
NZ_CP035288.1:2333753:2334298	EQW00_11460	SE	6661	6	1695	2085	1378	1119	458	22	1	754	1387	1644	0	1237	115	4287	0	1110	2464	0	1830	0	793	2099	2571	212	180	4058	2708	790	0	995	1460	1895	643	962	1214	1402	1985	1505	1316	78	19	137	86	41	26
NZ_CP035288.1:2334505:2335275	EQW00_11465	SE	21380	2	5608	7459	5986	5880	1112	1395	163	1630	9079	9552	0	7247	541	19785	1	5023	13142	0	9724	1	4556	9528	2906	1035	899	21063	14293	5326	0	1866	3289	4066	1884	2450	3358	3977	6194	3413	3710	71	192	192	13	10	161
NZ_CP035288.1:2335303:2337273	EQW00_11470	SE	30398	2	8148	10310	6780	4915	1232	2135	327	3402	8148	13853	0	9079	639	20795	0	5307	13176	0	10841	0	4713	9970	3630	1051	894	22105	15706	5178	0	2477	3809	4956	2288	3532	3897	4875	9101	4407	4235	138	91	207	63	7	63
NZ_CP035288.1:2337483:2338322	EQW00_11475	SE	1730	0	514	650	499	396	90	3	2	303	504	594	0	391	24	5774	0	1501	3484	2	2718	0	1221	2716	2366	305	266	5874	3677	1181	0	194	242	365	147	202	240	276	437	265	376	7	47	1	204	0	25
NZ_CP035288.1:2338324:2338572	EQW00_11480	SE	0	0	0	0	0	0	0	0	0	0	0	0	0	0	0	0	0	0	0	0	0	0	0	0	0	0	0	0	0	0	0	0	0	0	0	0	0	0	0	0	0	0	0	0	0	0	0
NZ_CP035288.1:2338565:2339290	EQW00_11485	SE	4270	0	962	1240	798	333	110	1981	222	2075	271	1759	0	1226	97	11756	1	3166	7658	0	6218	0	2778	5816	3306	654	659	12744	8635	5755	0	477	600	829	312	501	653	794	1207	701	830	15	111	3	164	1	239
NZ_CP035288.1:2339386:2339733	EQW00_11490	SE	0	0	0	0	0	0	0	0	0	0	0	0	0	0	0	0	0	0	0	0	0	0	0	0	0	0	0	0	0	0	0	0	0	0	0	0	0	0	0	0	0	0	0	0	0	0	0
NZ_CP035288.1:2339750:2340553	EQW00_11495	SE	28415	4	7644	10065	7782	5881	2082	2907	347	4918	14734	9166	1	6735	628	15335	1	4002	10183	1	8085	0	3609	7432	4797	805	742	16586	11726	4035	0	2702	4090	5123	2480	3295	4155	5094	8413	4835	5104	254	408	154	357	99	310
NZ_CP035288.1:2340555:2341481	EQW00_11500	SE	914	0	269	286	228	171	56	128	18	267	412	351	0	265	22	498	0	115	279	0	222	0	96	248	446	19	18	459	287	82	0	122	170	238	109	140	153	271	397	245	197	22	15	17	21	5	10
NZ_CP035288.1:2341787:2342116	EQW00_11505	SE	0	0	0	0	0	0	0	0	0	0	0	0	0	0	0	0	0	0	0	0	0	0	0	0	0	0	0	0	0	0	0	0	0	0	0	0	0	0	0	0	0	0	0	0	0	0	0
NZ_CP035288.1:2342150:2342761	EQW00_11510	SE	8856	1	2010	2715	2326	1862	428	2134	284	598	810	2909	0	1981	236	26955	1	7348	19419	0	13911	0	6043	13197	7725	1434	1330	29139	22242	7365	0	686	1311	1484	1043	1203	1869	1329	2510	1321	1380	19	292	616	21	2	27
NZ_CP035288.1:2342765:2344102	EQW00_11515	SE	698	0	176	197	182	160	60	12	0	36	8	270	0	218	26	5109	0	1452	3421	0	2510	0	1134	2456	3202	280	255	5185	3963	1422	0	57	59	125	68	82	118	108	130	83	79	5	0	5	0	0	0
NZ_CP035288.1:234334:234558	EQW00_01155	SE	0	0	0	0	0	0	0	0	0	0	0	0	0	0	0	0	0	0	0	0	0	0	0	0	0	0	0	0	0	0	0	0	0	0	0	0	0	0	0	0	0	0	0	0	0	0	0
NZ_CP035288.1:2344131:2344664	EQW00_11520	SE	1554	0	394	492	99	87	65	6	0	2	779	1093	0	629	74	16091	0	4291	10874	0	7113	0	3159	7492	6741	803	842	15836	11985	3693	0	178	254	275	168	231	272	234	357	266	358	2	2	6	0	39	0
NZ_CP035288.1:234662:235090	EQW00_01160	SE	0	0	0	0	0	0	0	0	0	0	0	0	0	0	0	0	0	0	0	0	0	0	0	0	0	0	0	0	0	5	0	0	0	0	0	0	0	0	0	0	0	0	0	0	0	0	0
NZ_CP035288.1:2350840:2351436	EQW00_11540	SE	18209	1	4813	7001	3773	807	1049	2419	310	899	4330	8363	2	6511	574	24428	1	6436	19683	0	13439	0	5586	11318	6609	1253	1230	26912	23292	6647	0	2952	4198	4563	2232	3081	4012	3402	6466	3623	4555	66	525	27	24	19	193
NZ_CP035288.1:2351443:2351760	EQW00_11545	SE	1372	1	485	443	340	19	40	4	0	0	7	920	0	611	49	5443	0	1532	4275	0	2468	0	1193	2520	2115	260	260	5847	4773	1301	0	124	233	276	108	170	158	279	258	148	173	1	0	5	6	0	3
NZ_CP035288.1:2351849:2353555	EQW00_11550	SE	14383	2	4815	5641	3825	3186	1003	884	146	1144	1919	8827	1	5775	477	8711	1	2298	6246	0	4546	0	2004	4142	2515	426	415	9527	7306	2217	0	1923	2701	3741	1504	2282	2684	3214	4817	2667	2896	292	152	159	229	37	133
NZ_CP035288.1:235198:236073	EQW00_01165	SE	40	0	9	7	13	0	0	7	0	7	0	4	0	6	0	179	0	45	67	0	66	0	26	85	364	7	4	131	88	1186	0	4	13	14	10	8	16	12	23	10	8	7	1	1	27	1	2
NZ_CP035288.1:2353622:2354152	EQW00_11555	SE	4908	0	1430	1768	1364	550	192	541	69	600	98	1927	0	1257	61	10822	0	2840	6532	0	4821	0	2152	4758	3613	489	532	10390	7174	2281	0	403	500	712	331	426	511	654	811	511	802	13	10	6	39	1	2
NZ_CP035288.1:2355310:2356305	EQW00_11570	SE	0	0	0	0	0	0	0	2	0	0	0	0	1	0	0	0	0	0	0	0	0	0	0	0	0	0	0	0	0	852	0	0	0	0	0	0	0	0	0	0	0	0	0	0	0	0	9
NZ_CP035288.1:2356420:2357241	EQW00_11575	SE	0	0	0	0	0	0	0	144	13	97	0	0	0	0	0	0	0	0	0	0	0	0	0	0	0	0	0	0	0	2229	0	0	0	0	0	0	0	0	0	0	0	0	0	1	18	29	208
NZ_CP035288.1:2357474:2358937	EQW00_11585	SE	4849	0	1334	1850	1113	223	1037	2196	293	1631	4364	2452	1	1921	467	18478	1	4733	12097	1	8805	0	4278	8554	3015	946	831	19816	13384	4508	0	373	506	756	2995	4134	5282	2025	3250	1992	918	168	481	402	299	193	248
NZ_CP035288.1:2358955:2363451	EQW00_11590	SE	1084	0	323	315	225	227	145	290	47	150	35	320	0	205	49	7801	0	2038	4978	0	3363	0	1655	3794	2172	408	368	7951	5276	2461	0	84	130	186	746	922	1187	597	933	513	190	100	63	123	41	64	23
NZ_CP035288.1:236363:237328	EQW00_01170	SE	493	0	119	109	142	0	6	0	0	37	0	179	0	137	23	16051	0	4270	10263	0	8751	0	3867	7818	3602	920	922	17431	11435	4201	0	48	49	74	39	49	98	26	147	66	79	1	1	0	1	0	1
NZ_CP035288.1:2363643:2364524	EQW00_11595	SE	1539	0	412	542	428	285	78	66	9	581	691	344	0	240	27	5256	1	1546	3404	0	2372	0	1120	2664	1697	279	311	5626	3632	3443	0	305	501	629	187	210	307	343	482	258	299	203	3	227	2	0	5
NZ_CP035288.1:2364661:2365773	EQW00_11600	SE	4067	0	1180	1272	1014	83	276	391	35	363	3369	2524	0	1825	190	15720	0	4288	9379	0	7241	0	3586	7562	4177	862	830	16096	10541	3618	0	372	734	964	410	406	520	849	1373	720	679	4	7	0	1	12	14
NZ_CP035288.1:2365770:2366555	EQW00_11605	SE	4146	7	1121	1445	639	1561	180	1001	131	770	1717	765	0	600	61	10597	1	2857	6651	0	5453	0	2436	5097	2134	553	560	11186	7418	2945	0	451	584	934	439	580	655	724	1162	744	713	9	57	10	7	33	40
NZ_CP035288.1:2367068:2367454	EQW00_11615	SE	0	0	0	0	0	0	0	0	0	0	0	0	0	0	0	0	0	0	0	0	0	0	0	0	0	0	0	0	0	0	0	0	0	0	0	0	0	0	0	0	0	0	0	0	0	0	0
NZ_CP035288.1:2367642:2367920	EQW00_11620	SE	0	0	0	0	0	0	0	0	0	0	0	0	0	0	0	0	0	0	0	0	0	0	0	0	0	0	0	0	0	0	0	0	0	0	0	0	0	0	0	0	0	0	0	0	0	0	0
NZ_CP035288.1:2368295:2369800	EQW00_11625	SE	171	0	35	56	59	5	12	0	3	64	15	69	0	49	6	165	0	48	84	0	82	0	37	87	712	12	7	155	98	1559	0	19	32	36	22	30	37	27	46	40	37	2	0	2	1	6	10
NZ_CP035288.1:2369929:2370903	EQW00_11630	SE	1570	0	333	334	367	43	128	120	15	807	37	776	0	482	32	11320	0	3163	7054	0	5478	0	2532	5598	3185	628	605	11775	7959	3247	0	111	214	255	91	121	163	301	526	339	208	19	230	3	78	7	9
NZ_CP035288.1:2371428:2372273	EQW00_11635	SE	5254	0	1501	1821	1295	882	570	546	82	693	794	715	0	590	85	1599	1	399	856	0	755	0	338	795	998	75	83	1506	953	725	1	577	984	1178	774	1001	1275	649	1037	642	1014	17	20	17	39	1	31
NZ_CP035288.1:2372317:2372976	EQW00_11640	SE	175	0	45	72	33	82	10	0	0	10	100	92	0	63	4	417	0	107	237	0	198	0	113	212	36	22	21	458	318	128	0	23	36	32	11	23	31	22	37	20	30	6	0	0	1	0	0
NZ_CP035288.1:2372979:2374004	EQW00_11645	SE	2629	0	699	985	796	508	251	266	40	336	625	1582	0	1106	172	9594	0	2513	5420	0	4564	0	2115	4486	2046	533	479	9882	5931	4683	0	366	726	855	212	320	535	399	522	298	643	8	3	3	4	0	3
NZ_CP035288.1:2374251:2375396	EQW00_11650	SE	4969	8	1117	1408	1281	1500	324	2	9	255	3501	1744	0	1210	125	7297	0	2048	4790	0	3891	0	1778	3706	2285	410	403	7986	5196	2344	0	365	619	776	233	251	368	296	518	288	696	7	3	8	56	0	4
NZ_CP035288.1:2375389:2376297	EQW00_11655	SE	25038	9	6821	9142	6181	3205	1459	97	26	325	8194	13201	2	9904	961	19880	0	4962	12321	1	10532	1	4664	9419	3899	1081	1051	21002	14059	5429	0	1997	3676	4118	1190	1516	1932	1637	3002	1524	4526	70	9	20	12	22	116
NZ_CP035288.1:237633:238736	EQW00_01175	SE	61	0	19	27	16	18	6	3576	494	767	34	17	0	9	2	30	0	10	17	0	14	0	7	14	106	5	2	22	27	4521	0	47	41	68	7	7	23	117	150	76	10	1401	1777	195	340	60	441
NZ_CP035288.1:2376600:2377139	EQW00_11660	SE	169	1	37	18	1	1	23	0	0	146	3	734	1	512	55	9995	1	2876	6571	0	5265	1	2361	5147	3298	554	635	10840	7155	2875	0	31	43	39	26	44	53	62	109	84	45	60	0	1	166	0	112
NZ_CP035288.1:2377318:2378646	EQW00_11665	SE	1034	0	259	282	349	142	66	97	11	122	403	345	0	261	16	4671	0	1133	2371	0	2010	0	923	2121	1853	226	217	4403	2437	872	0	98	109	147	67	85	92	140	197	125	144	4	0	9	3	0	4
NZ_CP035288.1:2378791:2379033	EQW00_11670	SE	0	0	0	0	0	0	0	0	0	0	0	0	0	0	0	0	0	0	0	0	0	0	0	0	0	0	0	0	0	0	0	0	0	0	0	0	0	0	0	0	0	0	0	0	0	0	0
NZ_CP035288.1:2379048:2379776	EQW00_11675	SE	6534	0	1498	2097	1612	70	177	3045	458	745	2114	2719	2	2011	178	13453	0	3699	8130	1	6694	1	3134	6731	4602	761	694	14555	8490	4692	0	606	885	1095	591	609	900	1006	1428	728	795	20	10	3	9	0	133
NZ_CP035288.1:2379883:2380554	EQW00_11680	SE	3077	1	691	921	680	311	66	5	2	378	1954	862	0	606	44	10860	0	3067	6693	0	6085	0	2776	5444	3037	618	692	11892	7640	4760	0	327	430	568	224	308	384	396	661	404	532	7	0	11	3	108	0
NZ_CP035288.1:2380806:2381054	EQW00_11685	SE	0	0	0	0	0	0	0	0	0	0	0	0	0	0	0	0	0	0	0	0	0	0	0	0	0	0	0	0	0	0	0	0	0	0	0	0	0	0	0	0	0	0	0	0	0	0	0
NZ_CP035288.1:2381096:2381464	EQW00_11690	SE	0	0	0	0	0	0	0	0	0	0	0	0	0	0	0	0	0	0	0	0	0	0	0	0	0	0	0	0	0	0	0	0	0	0	0	0	0	0	0	0	0	0	0	0	0	0	0
NZ_CP035288.1:2381577:2384144	EQW00_11700	SE	2473	0	599	750	579	243	389	385	60	496	275	868	0	626	200	6581	0	1767	3938	0	3340	0	1519	3164	2276	366	364	6835	4304	2692	0	979	1650	2293	276	389	462	482	956	433	353	6	4	10	26	5	4
NZ_CP035288.1:2384162:2385658	EQW00_11705	SE	1862	0	546	828	573	290	589	610	85	188	597	1704	1	1016	465	11715	1	3074	6590	0	5788	0	2707	5585	2557	618	645	12023	7617	5306	0	1317	2076	2681	296	393	498	622	987	474	289	43	10	7	163	3	14
NZ_CP035288.1:2386413:2386484	EQW00_11715	SE	0	0	0	0	0	0	0	0	0	0	0	0	0	0	0	0	0	0	0	0	0	0	0	0	0	0	0	0	0	0	0	0	0	0	0	0	0	0	0	0	0	0	0	0	0	0	0
NZ_CP035288.1:2386729:2386992	EQW00_11720	SE	0	0	0	0	0	0	0	0	0	0	0	0	0	0	0	0	0	0	0	0	0	0	0	0	0	0	0	0	0	0	0	0	0	0	0	0	0	0	0	0	0	0	0	0	0	0	0
NZ_CP035288.1:2387231:2388433	EQW00_11725	SE	1319	0	300	323	388	158	91	84	8	0	2	294	1	222	16	13885	0	3786	8600	0	7440	0	3208	6929	3331	707	787	14773	9768	3970	0	77	246	200	48	84	90	146	315	179	162	2	3	0	100	0	23
NZ_CP035288.1:238752:239714	EQW00_01180	SE	2860	1	768	1312	787	1038	223	832	88	724	503	2425	0	1688	195	10372	1	2629	6418	0	4373	0	2262	5052	1429	564	558	10757	6687	2607	0	1408	1984	2640	419	553	687	4365	6603	3646	614	684	1036	305	135	48	260
NZ_CP035288.1:2388604:2388987	EQW00_11730	SE	0	0	0	0	0	0	0	0	0	0	0	0	0	0	0	0	0	0	0	0	0	0	0	0	0	0	0	0	0	0	0	0	0	0	0	0	0	0	0	0	0	0	0	0	0	0	0
NZ_CP035288.1:2389502:2390500	EQW00_11735	SE	0	0	0	0	0	0	0	2704	322	260	0	0	0	0	0	0	0	0	0	0	0	0	0	0	0	0	0	2	0	4439	0	0	0	0	0	0	0	0	0	0	0	2	0	6	478	4	196
NZ_CP035288.1:2390439:2390573	EQW00_RS12585	SE	0	0	0	0	0	0	0	0	0	0	0	0	0	0	0	0	0	0	0	0	0	0	0	0	0	0	0	0	0	0	0	0	0	0	0	0	0	0	0	0	0	0	0	0	0	0	0
NZ_CP035288.1:2391857:2392474	EQW00_11750	SE	0	0	0	0	0	0	0	405	35	39	0	0	0	0	0	0	0	0	0	0	0	0	0	0	0	0	0	0	0	4676	0	0	0	0	0	0	0	0	0	0	0	0	188	713	0	0	0
NZ_CP035288.1:2392584:2393138	EQW00_11755	SE	1230	0	280	441	343	227	37	346	45	292	77	454	0	319	12	1007	0	218	512	0	526	0	148	442	1197	46	39	762	508	8735	0	185	327	605	171	230	241	492	644	413	363	6	2	4	0	0	2
NZ_CP035288.1:2394397:2395302	EQW00_11775	SE	0	0	0	0	0	0	0	0	0	0	0	0	0	0	0	0	0	0	0	0	0	0	0	0	0	0	0	0	0	977	0	0	0	0	0	0	0	0	0	0	0	0	0	0	0	0	1
NZ_CP035288.1:2395543:2397084	EQW00_11780	SE	79371	22	24271	32026	34068	37738	8620	3820	704	28882	47125	16736	3	12994	1313	17737	1	4802	11743	2	9199	1	4039	8680	3319	952	921	19143	12906	4688	0	5337	8590	10860	9717	13777	16181	11856	17777	8360	12636	773	1457	839	1214	224	916
NZ_CP035288.1:2397251:2398717	EQW00_11785	SE	76146	24	24030	31382	34893	35255	7289	1214	297	16049	25287	40618	2	30447	3133	19360	1	4981	12641	1	9369	1	4501	9146	2607	1047	961	20952	13725	5284	0	7210	12239	14259	12118	16753	19584	13915	21357	11026	14351	1550	900	1154	775	299	632
NZ_CP035288.1:239769:240344	EQW00_01185	SE	12700	12	2900	4551	3569	2213	1012	7307	969	3760	2297	2702	1	2038	233	20670	1	5482	13023	0	10636	0	4619	10314	5414	1208	1166	21864	14510	5855	0	4801	6076	8386	1625	1751	2458	14076	21536	12207	2002	957	1663	1065	96	162	591
NZ_CP035288.1:2398755:2400023	EQW00_11790	SE	11316	0	3365	3908	2999	2810	701	677	118	211	2978	9749	2	5158	468	13864	0	3401	8212	0	6246	0	2984	6571	1639	712	667	14230	8716	3136	0	435	886	1148	1438	1835	2086	1074	1673	967	1578	28	21	19	2	10	12
NZ_CP035288.1:2400023:2400601	EQW00_11795	SE	3918	1	892	1224	1208	1109	242	87	22	678	757	731	0	459	36	1309	1	332	784	0	697	1	276	577	1926	56	62	1303	933	1504	0	130	194	271	304	458	551	311	512	320	402	1	32	424	2	0	2
NZ_CP035288.1:2401198:2401605	EQW00_11800	SE	4963	0	1327	1939	1273	120	361	1396	175	848	547	7540	1	5527	482	3811	0	1005	2341	1	2031	0	857	1894	2008	213	180	4081	2643	970	0	390	696	615	391	490	632	997	1393	908	825	53	75	81	404	66	115
NZ_CP035288.1:2401733:2402398	EQW00_11805	SE	33	0	10	8	9	2	3	514	71	47	7	7	0	15	1	21	0	2	5	0	2	0	5	3	144	0	0	15	3	846	0	2	4	4	2	0	5	7	11	8	4	0	0	4	17	13	1
NZ_CP035288.1:2402524:2403426	EQW00_11810	SE	11105	17	3027	3931	3185	2972	741	47	22	600	5740	6827	3	5644	462	5308	1	1461	3272	1	2507	2	1130	2536	2174	273	266	5362	3405	1570	5	911	1087	1439	873	1120	1381	1654	2477	1525	2134	38	52	31	175	39	22
NZ_CP035288.1:240348:240722	EQW00_01190	SE	0	0	0	0	0	0	0	0	0	0	0	0	0	0	0	0	0	0	0	0	0	0	0	0	0	0	0	0	0	0	0	0	0	0	0	0	0	0	0	0	0	0	0	0	0	0	0
NZ_CP035288.1:2403735:2405123	EQW00_11820	SE	6431	1	1442	1920	1645	1617	354	187	26	1707	4442	1441	1	1071	117	18327	0	4741	11792	0	8622	0	4147	8544	2928	943	893	19068	12683	4669	0	383	671	1021	404	507	721	1296	2054	1066	742	34	26	17	107	1	7
NZ_CP035288.1:2405245:2406000	EQW00_11825	SE	19558	5	4399	6205	5699	3976	1253	9602	1423	4964	7070	4065	2	3081	281	9909	0	2538	6356	0	5044	0	2171	4723	2754	477	460	10351	6982	4692	0	1874	2971	3569	1472	1999	2634	8570	12333	7759	3605	386	1041	740	1581	868	939
NZ_CP035288.1:2406141:2406920	EQW00_11830	SE	0	0	1	0	0	0	0	28	8	94	0	0	0	0	0	1	0	0	1	0	0	0	0	0	1	0	0	0	1	5144	0	0	0	0	0	0	0	0	2	0	0	0	0	252	28	0	159
NZ_CP035288.1:2407365:2407934	EQW00_11835	SE	6420	2	1295	1631	1639	1029	351	1792	202	5141	2045	8050	0	5594	548	4858	0	1365	2756	0	2329	0	978	2298	2874	233	226	4576	3078	5136	0	900	1187	1586	1172	1541	1770	1857	2987	1771	1254	751	251	797	432	220	941
NZ_CP035288.1:2407949:2409472	EQW00_11840	SE	20833	3	4819	6688	5485	6153	1333	4755	714	6541	14018	7661	1	6048	609	23798	0	6369	15744	1	12624	0	5777	11355	2261	1201	1232	25446	17892	2323	0	1739	2644	3526	2889	4235	5540	4928	8391	4070	2932	853	891	536	659	75	528
NZ_CP035288.1:240802:242250	EQW00_01195	SE	0	0	0	0	0	0	0	0	0	24	0	0	0	0	0	0	0	0	0	0	0	0	0	0	0	0	0	0	0	3070	0	0	0	0	0	0	0	0	0	0	0	1	12	0	15	0	0
NZ_CP035288.1:2409721:2410344	EQW00_11850	SE	827	0	262	491	364	796	204	679	113	419	1986	713	0	554	157	12600	0	3317	8722	0	5473	0	2831	6121	3432	647	692	13584	8822	2971	0	1151	1926	2681	430	558	846	591	893	538	303	345	30	29	17	0	315
NZ_CP035288.1:2410564:2410941	EQW00_11860	SE	0	0	0	0	0	0	0	0	0	0	0	0	0	0	0	0	0	0	0	0	0	0	0	0	0	0	0	0	0	0	0	0	0	0	0	0	0	0	0	0	0	0	0	0	0	0	0
NZ_CP035288.1:2411300:2411890	EQW00_11870	SE	2699	3	588	905	728	5	92	72	5	228	2693	908	0	673	54	25586	1	6749	16526	1	14034	0	6124	11851	11577	1294	1414	27026	18687	7049	0	156	219	302	289	521	641	370	767	412	612	57	2	0	2	0	5
NZ_CP035288.1:2411911:2412543	EQW00_11875	SE	115	0	37	57	35	0	3	74	11	25	1	69	0	39	4	888	0	220	552	0	313	0	208	435	703	40	56	970	529	248	0	9	17	21	12	23	31	44	65	24	34	1	1	0	0	0	0
NZ_CP035288.1:2413017:2413271	EQW00_11885	SE	0	0	0	0	0	0	0	0	0	0	0	0	0	0	0	0	0	0	0	0	0	0	0	0	0	0	0	0	0	0	0	0	0	0	0	0	0	0	0	0	0	0	0	0	0	0	0
NZ_CP035288.1:2413493:2413753	EQW00_11890	SE	0	0	0	0	0	0	0	0	0	0	0	0	0	0	0	0	0	0	0	0	0	0	0	0	0	0	0	0	0	0	0	0	0	0	0	0	0	0	0	0	0	0	0	0	0	0	0
NZ_CP035288.1:2414222:2414464	EQW00_11900	SE	0	0	0	0	0	0	0	0	0	0	0	0	0	0	0	0	0	0	0	0	0	0	0	0	0	0	0	0	0	0	0	0	0	0	0	0	0	0	0	0	0	0	0	0	0	0	0
NZ_CP035288.1:2414509:2415018	EQW00_11905	SE	280958	79	51876	67165	89136	111043	8730	22337	3631	133625	349115	305725	19	226341	11494	32727	5	8481	21287	5	17506	7	7906	15751	3956	1738	1666	35534	23841	8521	0	25326	41178	51686	21424	28923	38946	56420	81800	43826	37391	8395	5504	2276	10225	1069	5343
NZ_CP035288.1:2415041:2415337	EQW00_11910	SE	0	0	0	0	0	0	0	0	0	0	0	0	0	0	0	0	0	0	0	0	0	0	0	0	0	0	0	0	0	0	0	0	0	0	0	0	0	0	0	0	0	0	0	0	0	0	0
NZ_CP035288.1:2415722:2416531	EQW00_11915	SE	187	1	23	40	16	0	5	120	6	72	5	86	1	67	10	14024	0	3788	8793	0	6886	0	3233	6442	1911	757	788	14556	9773	4648	0	8	24	13	27	64	73	141	204	104	29	2	1	1	2	0	2
NZ_CP035288.1:2416605:2416796	EQW00_11920	SE	0	0	0	0	0	0	0	0	0	0	0	0	0	0	0	0	0	0	0	0	0	0	0	0	0	0	0	0	0	0	0	0	0	0	0	0	0	0	0	0	0	0	0	0	0	0	0
NZ_CP035288.1:2417029:2418126	EQW00_11925	SE	12606	3	2879	3558	3141	1975	566	695	127	691	5731	3586	0	3212	233	8274	0	2113	4854	1	4082	0	1713	4042	3045	461	338	8367	5189	3309	0	1378	1917	2308	1239	1548	2162	2437	4397	2521	2143	77	392	117	205	41	146
NZ_CP035288.1:2418138:2418341	EQW00_11930	SE	0	0	0	0	0	0	0	0	0	0	0	0	0	0	0	0	0	0	0	0	0	0	0	0	0	0	0	0	0	0	0	0	0	0	0	0	0	0	0	0	0	0	0	0	0	0	0
NZ_CP035288.1:2418362:2419237	EQW00_11935	SE	1861	1	498	628	628	359	94	272	45	100	1114	1155	0	663	59	1927	1	452	912	1	773	0	335	869	1833	90	75	1658	904	5270	0	186	287	339	201	285	315	629	959	615	365	167	218	2	34	2	191
NZ_CP035288.1:2419392:2420234	EQW00_11940	SE	4754	0	1624	2002	1414	1446	223	1	1	155	346	1044	0	765	78	20222	0	5391	13353	1	10104	0	4598	9747	4270	1076	1006	21385	14556	5112	0	291	545	653	575	750	851	711	1180	657	668	603	118	9	86	0	6
NZ_CP035288.1:2420963:2422066	EQW00_11950	SE	434	0	92	152	102	19	10	37	5	163	1	442	0	295	26	18638	1	4733	12414	0	9539	0	4290	8761	3183	984	878	19692	13531	4704	0	31	67	94	88	124	164	212	296	142	81	2	6	4	22	18	0
NZ_CP035288.1:2422063:2423238	EQW00_11955	SE	353	1	101	93	6	8	14	26	3	35	0	287	0	175	24	15002	0	3983	10038	0	7554	0	3427	7232	3167	787	729	15926	11202	3736	0	26	30	51	35	61	72	85	92	45	46	1	0	0	3	1	0
NZ_CP035288.1:2423192:2425030	EQW00_11960	SE	920	0	253	237	111	5	38	12	3	400	846	387	0	297	40	14892	0	3983	10094	0	7133	0	3396	7176	2933	755	750	16140	10903	3347	0	45	87	96	155	154	150	175	193	137	118	7	1	19	4	1	1
NZ_CP035288.1:2425027:2427273	EQW00_11965	SE	753	0	129	211	120	84	37	93	21	137	1	398	0	277	50	7934	0	2162	5221	0	3673	0	1673	3847	1827	406	381	8325	5635	1911	0	39	73	107	144	181	201	93	161	89	105	3	3	2	4	0	0
NZ_CP035288.1:242582:242830	EQW00_01200	SE	0	0	0	0	0	0	0	0	0	0	0	0	0	0	0	0	0	0	0	0	0	0	0	0	0	0	0	0	0	0	0	0	0	0	0	0	0	0	0	0	0	0	0	0	0	0	0
NZ_CP035288.1:2427295:2428038	EQW00_11970	SE	2172	0	483	674	565	246	252	235	23	824	137	572	1	457	52	14713	0	3983	9957	1	7440	0	3360	7162	2122	773	741	15827	10837	3979	0	110	221	281	312	401	515	236	367	186	287	371	5	0	4	0	106
NZ_CP035288.1:2428256:2429440	EQW00_11975	SE	10592	1	2937	4201	4326	4439	772	221	23	1222	6350	2812	0	2011	162	11495	0	2957	7545	0	5067	0	2565	5417	2112	607	602	11833	8051	3196	0	975	1554	1953	902	1114	1559	1169	1565	881	1106	22	89	19	0	0	25
NZ_CP035288.1:2429456:2429668	EQW00_11980	SE	0	0	0	0	0	0	0	0	0	0	0	0	0	0	0	0	0	0	0	0	0	0	0	0	0	0	0	0	0	0	0	0	0	0	0	0	0	0	0	0	0	0	0	0	0	0	0
NZ_CP035288.1:2430286:2430486	EQW00_11985	SE	0	0	0	0	0	0	0	0	0	0	0	0	0	0	0	0	0	0	0	0	0	0	0	0	0	0	0	0	0	0	0	0	0	0	0	0	0	0	0	0	0	0	0	0	0	0	0
NZ_CP035288.1:2430772:2430975	EQW00_11990	SE	0	0	0	0	0	0	0	0	0	0	0	0	0	0	0	0	0	0	0	0	0	0	0	0	0	0	0	0	0	0	0	0	0	0	0	0	0	0	0	0	0	0	0	0	0	0	0
NZ_CP035288.1:2430972:2431706	EQW00_11995	SE	293	3	96	81	33	0	4	2	0	28	0	172	0	113	7	4117	1	1149	2472	0	2088	0	863	1957	1206	232	241	4152	2659	1115	0	42	66	65	37	61	60	78	92	40	60	1	60	1	13	21	0
NZ_CP035288.1:2431734:2432576	EQW00_12000	SE	1032	1	274	340	112	304	79	92	11	225	0	1164	0	775	77	12111	0	3132	7315	1	6330	0	2657	5713	6726	692	605	12247	8509	2748	0	126	208	253	103	170	270	281	334	231	199	14	9	6	2	0	1
NZ_CP035288.1:2432576:2433214	EQW00_12005	SE	0	0	0	0	0	0	0	119	22	198	0	0	0	0	0	1	0	0	0	0	1	0	1	1	35	0	0	1	0	3121	0	0	0	0	0	1	0	2	0	0	0	0	0	0	55	0	82
NZ_CP035288.1:2433365:2433595	EQW00_12010	SE	0	0	0	0	0	0	0	0	0	0	0	0	0	0	0	0	0	0	0	0	0	0	0	0	0	0	0	0	0	0	0	0	0	0	0	0	0	0	0	0	0	0	0	0	0	0	0
NZ_CP035288.1:243391:244809	EQW00_01205	SE	3	0	2	2	1	0	0	0	0	1	0	1	0	0	0	123	0	30	49	0	53	0	22	57	786	5	7	95	51	5914	0	0	1	1	0	0	0	0	1	1	0	41	358	80	96	222	167
NZ_CP035288.1:2434071:2434535	EQW00_12015	SE	0	0	0	0	0	0	0	0	0	0	0	0	0	0	0	0	0	0	0	0	0	0	0	0	0	0	0	0	0	0	0	0	0	0	0	0	0	0	0	0	0	0	0	0	0	0	0
NZ_CP035288.1:2434657:2435205	EQW00_12020	SE	81	0	16	33	8	0	1	0	0	37	0	51	0	29	6	7445	0	2040	4286	0	3785	0	1567	3641	4731	380	398	7045	4793	6212	0	4	2	19	6	8	26	30	43	45	15	0	0	0	0	0	0
NZ_CP035288.1:2435603:2437108	EQW00_12025	SE	357	0	55	81	94	6	11	1	0	107	234	89	0	65	4	10876	0	2959	6803	0	4940	0	2294	5398	2697	587	597	10718	7356	3359	0	29	22	75	22	38	60	55	64	44	52	4	18	1	6	0	0
NZ_CP035288.1:2437184:2438818	EQW00_12030	SE	93	0	31	60	72	24	4	0	0	40	1	200	0	119	5	10922	0	3241	7383	0	5815	0	2445	5677	2943	660	619	11548	8430	3216	0	19	19	27	12	27	59	41	25	29	44	1	0	2	0	0	0
NZ_CP035288.1:2438903:2442757	EQW00_12035	SE	188	0	44	85	9	13	3	0	0	11	0	112	0	80	5	5131	0	1410	3034	0	2717	0	1120	2528	2783	287	272	5065	3587	1837	0	15	39	27	5	14	28	7	26	5	12	1	6	1	0	0	0
NZ_CP035288.1:2444162:2445526	EQW00_12040	SE	61	0	10	8	2	0	0	0	0	0	0	29	0	22	3	15514	0	4278	10364	0	7435	0	3452	7346	2599	836	892	16052	11422	2152	0	2	0	16	5	1	8	13	27	27	6	36	111	2	0	0	58
NZ_CP035288.1:2445588:2446166	EQW00_12045	SE	23	0	45	16	13	0	4	0	0	38	0	55	0	37	2	15053	1	4089	9369	0	7371	0	3300	6877	4157	816	797	15180	10263	6994	0	7	23	8	22	11	14	24	52	20	3	0	4	0	2	0	0
NZ_CP035288.1:2446892:2447272	EQW00_12055	SE	321	0	98	114	7	0	8	0	0	0	0	179	0	150	8	8522	0	2468	5572	0	4144	1	1896	4034	4256	465	483	8985	6462	2077	0	52	85	119	93	103	133	232	376	201	58	39	120	116	0	0	0
NZ_CP035288.1:2447566:2448324	EQW00_12060	SE	1168	0	258	459	135	159	22	76	11	684	257	325	1	259	21	8374	0	2290	6376	0	3774	0	1800	3634	3064	411	373	8221	7265	1116	0	79	123	158	98	149	203	67	153	75	178	565	272	2	1	5	120
NZ_CP035288.1:2448314:2450194	EQW00_12065	SE	351	0	78	103	141	29	6	273	60	203	0	156	0	127	8	10927	0	3129	7939	0	5376	0	2434	5244	3357	605	626	11553	8729	2832	0	44	67	73	53	43	65	43	85	43	81	2	14	0	0	1	10
NZ_CP035288.1:244849:245055	EQW00_01210	SE	0	0	0	0	0	0	0	0	0	0	0	0	0	0	0	0	0	0	0	0	0	0	0	0	0	0	0	0	0	0	0	0	0	0	0	0	0	0	0	0	0	0	0	0	0	0	0
NZ_CP035288.1:2450239:2450430	EQW00_12070	SE	0	0	0	0	0	0	0	0	0	0	0	0	0	0	0	0	0	0	0	0	0	0	0	0	0	0	0	0	0	0	0	0	0	0	0	0	0	0	0	0	0	0	0	0	0	0	0
NZ_CP035288.1:2450502:2452547	EQW00_12075	SE	102	0	32	39	12	5	1	65	9	13	0	33	0	25	3	5499	1	1531	3698	0	2571	0	1247	2712	2045	282	316	5682	4019	2822	0	7	10	12	11	12	13	10	24	9	17	214	539	147	83	126	234
NZ_CP035288.1:245331:246572	EQW00_01215	SE	207	0	62	71	60	6	9	0	0	38	0	103	0	77	6	4837	0	1341	2956	0	2484	0	1087	2516	2046	262	290	5203	3251	1189	0	49	93	94	49	39	56	178	340	199	54	1	5	44	2	0	1
NZ_CP035288.1:2453550:2454746	EQW00_12085	SE	3742	1	1124	1506	1149	130	469	8	19	236	967	560	0	495	55	22730	1	6446	16009	1	12122	1	5481	10811	4318	1272	1395	25053	18784	6297	0	538	1023	1242	867	1261	1576	646	1146	629	920	32	15	42	50	49	93
NZ_CP035288.1:2454739:2455425	EQW00_12090	SE	1415	0	400	420	327	75	71	61	5	142	82	828	0	602	59	8479	1	2535	5979	0	4261	0	1949	4163	2287	489	473	9295	6818	2745	0	165	254	371	214	259	285	96	186	176	276	56	3	58	2	0	225
NZ_CP035288.1:24551:25252	EQW00_00105	SE	13583	1	2850	3616	3319	3372	750	1720	207	1857	2343	3559	1	2537	264	6773	0	1892	4517	1	3279	0	1551	3494	1785	361	350	7206	5027	2456	0	1179	2154	2595	1311	1576	2110	2425	3785	2157	1634	197	135	169	68	2	54
NZ_CP035288.1:2455422:2456540	EQW00_12095	SE	78	0	21	19	16	2	2	104	9	5	3	13	0	12	0	283	0	68	163	0	126	0	33	154	908	13	12	257	160	1975	0	16	19	10	5	18	8	3	12	9	10	1	67	0	2	0	8
NZ_CP035288.1:2456778:2457407	EQW00_12100	SE	864	2	115	296	417	839	5	2	0	572	1	889	2	722	74	28946	2	7877	19294	0	14690	1	6878	13404	8777	1569	1618	30973	21725	7373	0	97	215	265	214	273	400	178	231	204	175	169	0	6	137	1	1
NZ_CP035288.1:2457595:2458164	EQW00_12105	SE	0	0	0	0	0	0	0	0	0	0	0	0	0	0	0	3	0	0	0	0	0	0	0	1	32	0	0	2	1	5028	0	0	0	1	0	0	0	0	0	0	0	0	0	0	0	0	0
NZ_CP035288.1:2458384:2458923	EQW00_12110	SE	2017	0	325	178	606	287	74	35	2	124	5	398	0	301	21	27313	0	7300	17160	1	14157	0	6349	12599	7397	1490	1503	29157	19671	199	0	240	304	372	141	171	293	466	940	473	372	52	384	43	29	1	3
NZ_CP035288.1:2458889:2459284	EQW00_12115	SE	8341	2	1349	2915	1534	543	340	1202	149	2074	6124	2594	0	1925	136	34927	0	9086	22274	1	17967	1	8193	17112	7846	1870	1911	39099	25222	9111	0	728	1195	1122	394	411	682	1223	2637	1138	1091	1017	482	31	288	16	31
NZ_CP035288.1:2459300:2459659	EQW00_12120	SE	0	0	0	0	0	0	0	0	0	0	0	0	0	0	0	0	0	0	0	0	0	0	0	0	0	0	0	0	0	0	0	0	0	0	0	0	0	0	0	0	0	0	0	0	0	0	0
NZ_CP035288.1:2460059:2460898	EQW00_12130	SE	11742	2	4303	5614	3735	2412	923	1467	195	391	4784	3674	2	2735	203	14105	0	3550	8800	1	7189	0	3317	6593	4447	732	721	14908	9686	4229	0	1569	1941	2742	1899	2408	3121	2930	4857	2994	2684	58	238	536	49	67	332
NZ_CP035288.1:2460942:2461661	EQW00_12135	SE	21072	19	5520	7487	5656	16265	1131	154	49	1047	24105	9106	1	6777	501	17688	1	4541	11339	1	9784	0	4094	8496	5437	892	913	18902	12469	644	0	1812	2909	3715	2057	2837	3861	5259	8449	3933	3229	54	35	77	35	5	67
NZ_CP035288.1:2461661:2463538	EQW00_12140	SE	12172	2	3039	4050	2523	4638	452	291	43	1906	4162	6441	0	4909	393	18049	1	4806	11704	0	9508	0	4104	8841	3598	925	863	19530	12873	4858	0	1174	1550	2168	1268	1639	2397	3025	4694	2560	2096	102	179	116	22	8	146
NZ_CP035288.1:2463611:2464990	EQW00_12145	SE	8222	1	1672	2427	1580	1886	261	475	61	687	1410	2611	2	1721	141	15204	1	3741	9219	0	7279	0	3337	6956	3777	729	630	15449	10020	4149	0	600	877	1291	821	1078	1297	1669	3054	1463	1174	48	55	40	57	1	46
NZ_CP035288.1:2465136:2465483	EQW00_12150	SE	5489	0	2022	2456	1411	989	252	30	9	336	2599	4164	0	2880	175	17755	1	4654	11507	0	8372	1	3976	8672	6232	937	810	18818	12367	2260	0	872	1230	1720	528	728	784	1354	2046	1203	1537	304	8	97	12	36	14
NZ_CP035288.1:2465642:2465779	EQW00_12155	SE	0	0	0	0	0	0	0	0	0	0	0	0	0	0	0	0	0	0	0	0	0	0	0	0	0	0	0	0	0	0	0	0	0	0	0	0	0	0	0	0	0	0	0	0	0	0	0
NZ_CP035288.1:246770:253933	EQW00_01220	SE	663	0	173	158	204	66	19	9	0	108	47	402	0	320	24	10482	0	2912	6646	0	5362	0	2367	5256	3087	586	602	11040	7175	2661	0	83	123	187	73	95	100	311	493	250	95	1	19	7	3	1	4
NZ_CP035288.1:25265:27097	EQW00_00110	SE	6815	1	1729	2094	2067	1052	364	198	30	1413	2042	2864	1	2010	200	7261	1	1753	4463	0	3263	0	1565	3453	2437	374	315	7354	4814	2142	0	617	993	1338	783	865	1270	1244	1958	976	939	32	40	199	38	15	11
NZ_CP035288.1:253943:254566	EQW00_01225	SE	274	0	83	80	70	16	17	13	0	86	691	111	1	71	13	4146	0	1029	2167	0	1873	0	832	1931	3824	164	177	3735	2394	6439	0	49	58	75	24	58	32	68	140	139	95	0	7	350	1	1	15
NZ_CP035288.1:254937:257123	EQW00_01230	SE	108	0	183	237	15	0	5	32	3	56	1	308	0	257	16	12943	0	3723	8050	0	7172	0	3045	6334	2269	756	742	13346	9053	4166	0	42	61	54	71	98	72	140	320	178	125	8	281	243	4	25	70
NZ_CP035288.1:257402:258742	EQW00_01240	SE	3794	0	791	809	1032	753	320	95	6	1158	1625	505	0	358	43	9281	0	2469	5304	0	4498	0	1858	4410	2222	463	478	8884	6018	3010	0	397	693	797	265	368	377	281	475	299	436	65	827	100	160	66	200
NZ_CP035288.1:258897:260600	EQW00_01245	SE	1059	0	396	427	331	137	126	4	2	75	538	1057	0	670	61	8591	0	2413	5877	0	4675	0	2080	4260	2724	526	494	9387	6348	2064	0	133	255	354	113	152	220	282	393	237	170	2	24	32	3	33	35
NZ_CP035288.1:260695:261192	EQW00_01250	SE	495	0	200	189	219	0	36	0	0	35	250	161	0	122	13	2911	0	755	1625	0	1282	0	529	1395	1484	158	140	2701	1756	599	0	93	130	193	75	97	140	178	242	185	101	2	14	4	0	6	3
NZ_CP035288.1:261327:262229	EQW00_01255	SE	1036	1	190	204	168	806	104	23	11	170	247	135	0	104	8	2069	0	562	1177	0	1028	0	405	954	1264	101	100	1948	1349	3521	0	69	89	141	61	54	84	104	150	92	97	2	1	3	159	0	77
NZ_CP035288.1:262337:263248	EQW00_01260	SE	4535	5	1195	1630	1124	768	133	20	8	1483	2561	1848	0	1260	88	11546	0	3243	7360	1	5912	0	2471	5540	3464	603	646	11596	8266	3545	0	420	682	972	413	532	612	645	871	583	748	15	5	11	3	3	17
NZ_CP035288.1:263621:265039	EQW00_01265	SE	2323	0	570	616	768	271	206	921	141	787	70	641	0	476	51	14316	0	3889	9200	0	7324	0	3328	6882	1800	783	783	15157	10148	5473	0	227	417	518	217	415	398	409	725	362	331	3	25	8	7	0	7
NZ_CP035288.1:265364:266716	EQW00_01270	SE	565	0	136	130	289	0	24	3094	396	1072	1	373	0	292	25	14521	0	3986	9441	0	8145	0	3474	6896	2261	849	891	15688	10749	4824	0	410	312	379	269	232	326	235	564	145	119	1168	2162	1605	2292	233	1932
NZ_CP035288.1:266758:267711	EQW00_01275	SE	3773	2	1039	1315	967	1	169	17970	2342	13044	1698	844	0	658	80	16917	0	4676	10997	1	9632	1	4194	8257	4213	988	966	18850	12524	4643	0	1131	970	1551	558	706	1028	1806	3403	1643	856	6908	12816	8737	6781	1611	12567
NZ_CP035288.1:267782:268822	EQW00_01280	SE	669	0	161	117	145	0	9	2811	312	1334	0	248	0	189	10	10331	0	2561	5426	0	4561	0	1982	4846	1620	494	500	9562	5826	2748	0	52	81	100	35	46	59	135	233	172	91	1754	2053	1720	457	198	2231
NZ_CP035288.1:268836:270113	EQW00_01285	SE	2245	0	906	1000	793	0	92	11203	1472	4960	206	713	0	459	43	12194	1	3522	7725	0	6698	0	3031	6091	3467	735	734	13179	8579	4987	0	246	375	464	215	284	359	545	1118	714	471	529	5040	3783	4357	365	3788
NZ_CP035288.1:270383:270520	EQW00_RS12290	SE	0	0	0	0	0	0	0	0	0	0	0	0	0	0	0	0	0	0	0	0	0	0	0	0	0	0	0	0	0	0	0	0	0	0	0	0	0	0	0	0	0	0	0	0	0	0	0
NZ_CP035288.1:270797:271309	EQW00_01290	SE	78	0	25	24	21	2	3	5303	668	2105	1	13	0	11	5	59	0	9	21	0	15	0	14	39	450	2	0	49	34	2163	0	13	16	22	3	12	13	25	39	22	20	1035	1799	1138	448	18	1010
NZ_CP035288.1:27090:28427	EQW00_00115	SE	767	1	239	271	257	102	55	2	1	346	215	572	0	350	27	1652	0	394	786	0	743	0	317	779	1932	79	64	1443	817	4	0	93	117	186	107	160	126	179	269	153	158	26	21	6	4	0	22
NZ_CP035288.1:271474:273066	EQW00_01295	SE	5574	0	1733	2295	1284	1449	383	182	25	835	975	3897	0	2685	302	9937	0	2710	6003	0	5161	0	2407	4786	2495	592	547	10712	6599	2875	0	836	1382	1959	1095	1613	1843	2086	3184	1791	1125	246	203	20	42	10	113
NZ_CP035288.1:273247:273807	EQW00_01300	SE	129	0	32	27	38	4	6	0	0	2	24	51	0	37	3	933	1	284	517	0	533	0	179	492	1306	56	48	877	560	991	0	30	50	57	49	23	42	70	75	49	31	2	26	14	7	0	0
NZ_CP035288.1:273841:274479	EQW00_01305	SE	1673	2	486	533	333	311	119	15	7	742	293	337	0	252	27	6357	0	1850	4443	0	2803	0	1486	3234	750	378	360	6813	4400	2655	0	177	396	476	220	219	289	530	680	410	346	3	51	49	48	0	2
NZ_CP035288.1:274673:275635	EQW00_01310	SE	818	0	292	240	196	2	17	1	1	66	1	526	0	359	16	11863	0	2972	7068	0	5585	0	2556	5687	3733	649	588	12022	7718	7297	0	32	30	96	166	246	315	234	292	165	109	3	1	1	3	0	1
NZ_CP035288.1:275918:276895	EQW00_01315	SE	2124	0	507	658	555	211	189	71	3	209	655	387	0	269	33	3126	0	795	1732	0	1350	1	497	1577	1181	145	135	2778	1787	5235	0	421	546	779	352	391	563	572	775	625	516	162	55	57	8	25	120
NZ_CP035288.1:277155:277670	EQW00_01320	SE	1	0	0	0	0	0	0	29	4	58	2	0	0	0	0	0	0	0	0	0	0	1	0	1	1	0	0	1	0	3227	0	1	0	0	1	1	2	2	0	0	0	278	35	25	11	23	122
NZ_CP035288.1:278888:280384	EQW00_01330	SE	811	0	217	258	258	222	130	11	4	280	196	526	0	487	110	8223	0	2288	4879	0	4227	1	1912	4205	2026	435	459	8488	5275	4440	0	108	288	293	77	106	134	402	510	311	85	6	37	2	3	0	0
NZ_CP035288.1:280736:281254	EQW00_01335	SE	910	1	327	643	430	54	267	24	2	32	79	636	0	432	100	27277	1	7056	17168	0	12922	0	6306	12932	10303	1505	1582	28301	19226	6388	0	225	462	566	78	176	314	259	384	132	274	2	0	6	1	0	4
NZ_CP035288.1:281398:281805	EQW00_01340	SE	0	0	0	0	0	0	0	0	0	0	0	0	0	0	0	0	0	0	0	0	0	0	0	0	0	0	0	0	0	0	0	0	0	0	0	0	0	0	0	0	0	0	0	0	0	0	0
NZ_CP035288.1:281968:282378	EQW00_01345	SE	2055	0	536	616	395	1170	107	857	113	517	27	1353	0	1002	100	15382	0	4150	9586	0	7817	0	3452	7458	5411	859	928	16083	10708	4190	0	397	690	999	285	310	345	464	525	310	533	30	28	145	161	4	15
NZ_CP035288.1:282481:282897	EQW00_01350	SE	0	0	0	0	0	0	0	0	0	0	0	0	0	0	0	0	0	0	0	0	0	0	0	0	0	0	0	0	0	0	0	0	0	0	0	0	0	0	0	0	0	0	0	0	0	0	0
NZ_CP035288.1:283134:283946	EQW00_01355	SE	172	0	25	60	80	0	55	712	91	210	5	58	0	53	3	7446	1	2141	4910	0	3598	0	1676	3715	2798	421	430	7913	5160	1867	0	14	20	37	41	36	29	218	274	170	86	2	0	1	86	9	0
NZ_CP035288.1:283971:284585	EQW00_01360	SE	13	0	1	7	5	0	0	649	109	37	0	5	0	0	0	516	0	106	201	0	158	0	80	223	1564	27	16	438	230	4750	0	2	1	2	1	3	3	9	25	9	2	6	27	11	0	2	0
NZ_CP035288.1:28428:29219	EQW00_00120	SE	7048	0	2209	2678	2061	1616	442	801	99	1673	2748	2105	0	1662	140	5649	1	1480	3378	0	2348	0	1090	2678	1877	271	273	5373	3297	1446	0	941	1397	2004	944	1174	1495	1442	2313	1485	1380	104	166	153	186	9	84
NZ_CP035288.1:284578:285822	EQW00_01365	SE	578	0	191	203	50	2	47	619	68	449	0	207	0	213	19	16072	0	4285	10000	0	8203	0	3910	7529	2939	888	851	16867	11469	4157	0	42	23	34	47	82	108	388	595	293	91	1	3	30	0	0	1
NZ_CP035288.1:285938:286516	EQW00_01370	SE	9	0	6	4	4	0	0	3	0	11	5	3	0	9	0	110	0	35	47	0	41	0	23	66	364	5	2	109	82	4083	0	0	1	3	0	0	0	1	6	0	2	0	2	0	0	0	0
NZ_CP035288.1:286513:287091	EQW00_01375	SE	2535	1	673	895	633	736	107	368	58	81	907	574	0	441	28	14983	1	4214	9855	1	7612	0	3424	7273	3998	824	804	16091	10833	3411	0	150	206	285	149	277	316	1219	2197	1272	393	5	79	31	9	1	3
NZ_CP035288.1:287084:287788	EQW00_01380	SE	1506	0	337	693	497	199	173	244	19	568	2	771	0	590	43	31392	0	8301	21046	0	17296	0	7749	14947	4467	1772	1844	34885	24215	8822	0	99	70	188	105	116	124	565	1142	530	241	3	3	4	6	1	3
NZ_CP035288.1:287785:288543	EQW00_01385	SE	253	1	35	72	61	86	10	19	2	70	14	98	0	66	4	7114	0	1918	4178	0	3326	0	1573	3467	1630	366	379	7178	4692	2975	0	15	21	25	18	26	29	73	118	67	29	0	7	0	2	0	0
NZ_CP035288.1:288540:289175	EQW00_01390	SE	198	0	51	40	35	1	10	0	0	16	1	67	0	65	5	8311	0	2315	4729	1	4089	0	1624	4018	3648	393	423	8402	5616	4246	0	12	19	17	14	11	22	38	95	41	37	0	9	0	63	0	10
NZ_CP035288.1:289284:290069	EQW00_01395	SE	279	1	55	125	178	0	1	6	2	130	1	232	1	176	17	20571	1	5603	13365	1	11333	0	4786	9957	4468	1140	1199	21566	15490	7463	0	39	76	59	44	67	72	401	498	330	60	4	3	2	84	0	0
NZ_CP035288.1:290470:292536	EQW00_01405	SE	549	0	204	258	142	1	15	8769	1055	5835	20	410	0	295	19	3787	0	987	2147	0	1670	0	831	1898	1892	203	199	3814	2098	2147	0	161	193	267	248	251	431	1430	2067	1208	130	2000	2897	1423	1966	247	354
NZ_CP035288.1:293016:294215	EQW00_01410	SE	0	0	0	0	0	0	0	0	0	0	0	0	0	0	0	0	0	0	0	0	0	0	0	0	0	0	0	0	0	0	0	0	0	0	0	0	0	0	0	0	0	0	0	0	0	0	0
NZ_CP035288.1:295048:296223	EQW00_01425	SE	224	0	72	57	63	49	9	0	0	26	43	8	0	14	1	111	0	30	61	0	56	0	35	66	179	10	8	85	58	267	0	9	35	25	9	13	17	29	46	36	29	0	0	0	0	2	0
NZ_CP035288.1:296323:297858	EQW00_01430	SE	1197	0	207	381	340	80	71	228	32	722	1387	195	0	142	15	10545	0	2988	6898	0	5067	0	2347	5336	2262	597	590	11422	7479	3037	0	72	149	182	85	103	153	187	264	164	220	16	50	51	72	9	79
NZ_CP035288.1:297955:299505	EQW00_01435	SE	8	0	1	1	12	1	0	4	0	2	0	9	0	10	1	928	0	219	507	0	438	0	192	451	435	53	56	848	575	3601	0	1	0	1	1	0	1	5	4	2	3	12	52	5	2	1	25
NZ_CP035288.1:29839:30639	EQW00_00125	SE	3607	0	865	1000	998	170	209	2278	321	1180	1924	583	1	471	43	8317	1	2361	5686	1	4741	1	1971	4159	2380	493	468	9066	6191	2391	0	283	348	447	280	299	424	592	981	515	461	9	74	214	55	0	18
NZ_CP035288.1:299740:300696	EQW00_01440	SE	122	0	20	44	23	0	4	3	4	9	0	72	0	52	6	7942	1	2004	4390	0	3758	0	1718	3831	3006	440	383	7650	4929	3357	0	14	16	24	15	17	28	29	29	21	22	6	43	14	99	40	47
NZ_CP035288.1:300810:301583	EQW00_01445	SE	93	0	45	74	43	0	3	0	0	29	0	25	0	21	1	4378	0	1162	2469	0	2127	0	899	2194	2028	227	214	4276	2756	978	0	22	49	26	22	34	41	27	38	34	31	5	112	35	0	9	8
NZ_CP035288.1:301633:302385	EQW00_01450	SE	49	0	16	19	9	10	7	444	61	25	32	47	0	16	1	4429	0	1113	2409	0	1840	0	928	2137	1768	234	203	4213	2472	4222	0	8	24	17	9	12	15	8	17	7	29	132	58	11	2	20	0
NZ_CP035288.1:302382:303197	EQW00_01455	SE	735	0	125	260	48	418	20	1291	175	319	1	409	0	273	22	24820	0	6583	15601	0	13493	0	5988	12038	6500	1326	1478	26452	17756	93	0	78	91	201	66	152	178	64	170	89	102	0	151	5	0	8	56
NZ_CP035288.1:303473:304774	EQW00_01460	SE	246	0	58	89	44	25	4	2	0	63	39	176	0	137	7	5915	0	1633	3514	0	3045	0	1347	2984	3837	361	332	6243	4002	1394	0	23	37	63	24	37	49	47	80	35	48	6	10	0	6	5	3
NZ_CP035288.1:305195:311407	EQW00_01465	SE	30	0	6	5	2	2	1	248	35	234	3	21	0	30	4	43	0	10	22	0	29	0	11	26	7	2	2	46	27	1746	0	4	6	7	3	4	5	14	17	10	5	14	152	39	152	5	6
NZ_CP035288.1:311550:312749	EQW00_01470	SE	265	0	86	80	37	45	17	18	3	8	111	95	0	75	7	2682	0	729	1482	0	1376	0	574	1316	2265	138	136	2627	1560	1709	0	35	58	59	22	34	35	133	215	138	41	0	9	1	1	0	5
NZ_CP035288.1:312767:314323	EQW00_01475	SE	1167	0	351	308	158	272	55	9	4	16	362	506	0	358	23	7346	0	2039	4316	0	3875	0	1626	3746	2768	415	416	7309	4751	1884	0	125	177	261	122	145	207	471	704	406	206	5	9	3	6	0	7
NZ_CP035288.1:314304:315872	EQW00_01480	SE	2334	1	641	620	402	637	110	0	1	420	241	1259	0	880	69	12703	0	3503	7830	0	6559	0	2969	6361	3584	705	711	13653	8831	3284	0	247	447	495	217	313	425	803	1451	750	454	13	4	171	4	0	18
NZ_CP035288.1:315859:316431	EQW00_01485	SE	66	0	18	28	32	37	7	11	0	37	4	10	0	20	0	357	0	94	163	0	157	0	42	174	574	21	17	293	156	54	0	3	5	9	11	11	15	25	22	19	19	0	0	0	0	0	0
NZ_CP035288.1:316424:318814	EQW00_01490	SE	312	0	90	108	81	66	12	2	0	49	83	133	0	120	11	1256	0	342	830	0	695	0	301	630	1620	90	67	1382	910	1975	0	25	43	45	36	60	63	140	169	101	61	5	12	5	1	0	8
NZ_CP035288.1:31681:32160	EQW00_00130	SE	0	0	0	0	0	0	0	0	0	0	0	0	0	0	0	0	0	0	0	0	0	0	0	0	0	0	0	0	0	0	0	0	0	0	0	0	0	0	0	0	0	0	0	0	0	0	0
NZ_CP035288.1:318832:320340	EQW00_01495	SE	5934	1	2022	2703	1309	407	264	637	82	1219	576	2328	0	1650	149	13191	0	3631	8669	0	7176	0	3177	6480	3500	722	724	14156	9755	6676	0	597	763	1287	827	1081	1366	2108	3580	1816	1399	775	49	37	399	7	179
NZ_CP035288.1:320333:321673	EQW00_01500	SE	3239	0	753	980	761	993	151	36	5	201	941	964	0	706	57	8610	0	2363	5441	0	4114	1	1964	4395	2904	464	488	9175	5796	2936	0	234	363	482	294	377	512	815	1257	741	502	57	14	8	5	1	24
NZ_CP035288.1:321779:322126	EQW00_01505	SE	0	0	0	0	0	0	0	0	0	0	0	0	0	0	0	0	0	0	0	0	0	0	0	0	0	0	0	0	0	0	0	0	0	0	0	0	0	0	0	0	0	0	0	0	0	0	0
NZ_CP035288.1:32204:32860	EQW00_00135	SE	1	0	0	0	0	0	0	0	0	0	0	0	0	0	0	0	0	0	0	0	0	0	0	0	0	0	0	0	0	0	0	0	0	0	0	0	0	0	0	0	0	0	0	0	0	0	0
NZ_CP035288.1:322296:322775	EQW00_01510	SE	80	0	15	19	25	2	5	0	0	32	79	5	0	7	1	677	0	180	374	0	290	0	117	315	646	31	28	543	348	754	0	6	7	8	2	7	10	5	22	10	2	2	0	0	0	1	0
NZ_CP035288.1:322923:323279	EQW00_01515	SE	0	0	0	0	0	0	0	0	0	0	0	0	0	0	0	0	0	0	0	0	0	0	0	0	0	0	0	0	0	0	0	0	0	0	0	0	0	0	0	0	0	0	0	0	0	0	0
NZ_CP035288.1:3230:3466	EQW00_00015	SE	0	0	0	0	0	0	0	0	0	0	0	0	0	0	0	0	0	0	0	0	0	0	0	0	0	0	0	0	0	0	0	0	0	0	0	0	0	0	0	0	0	0	0	0	0	0	0
NZ_CP035288.1:323620:324792	EQW00_01520	SE	1561	1	393	458	474	434	40	5	3	908	338	919	0	531	25	12947	0	3491	8081	0	5749	0	2812	6204	2738	745	786	13448	9187	3007	0	120	197	366	79	166	237	362	498	332	299	9	3	2	1	0	1
NZ_CP035288.1:326055:326192	EQW00_RS12300	SE	0	0	0	0	0	0	0	0	0	0	0	0	0	0	0	0	0	0	0	0	0	0	0	0	0	0	0	0	0	0	0	0	0	0	0	0	0	0	0	0	0	0	0	0	0	0	0
NZ_CP035288.1:326391:326567	EQW00_01530	SE	0	0	0	0	0	0	0	0	0	0	0	0	0	0	0	0	0	0	0	0	0	0	0	0	0	0	0	0	0	0	0	0	0	0	0	0	0	0	0	0	0	0	0	0	0	0	0
NZ_CP035288.1:326881:327309	EQW00_01540	SE	0	0	0	0	0	0	0	0	0	0	0	0	0	0	0	0	0	0	0	0	0	0	0	0	0	0	0	0	0	0	0	0	0	0	0	0	0	0	0	0	0	0	0	0	0	0	0
NZ_CP035288.1:327559:329589	EQW00_01545	SE	2414	0	632	857	502	369	137	286	38	767	933	1148	0	885	91	5418	0	1555	3650	0	2575	0	1215	2562	1734	294	305	5747	3940	2770	0	332	602	788	498	585	786	1501	2266	1394	646	357	379	116	182	10	99
NZ_CP035288.1:329957:331924	EQW00_01550	SE	398	0	91	171	49	2	15	27	7	160	0	337	0	300	42	10211	0	2658	6558	0	5029	0	2278	4756	2533	526	520	10470	7209	3609	0	37	71	100	88	138	167	166	370	157	73	13	98	131	63	1	50
NZ_CP035288.1:332212:335070	EQW00_01555	SE	1914	2	659	800	430	157	145	643	93	336	645	1435	0	1003	79	5312	0	1395	3000	0	2410	0	990	2524	2312	227	254	4824	3359	4950	0	283	415	645	312	425	501	441	708	447	473	101	147	60	21	2	43
NZ_CP035288.1:335381:336331	EQW00_01560	SE	232	0	48	82	5	1	16	0	0	14	1	20	0	19	2	4231	0	1086	2753	0	1486	0	866	1931	1258	260	239	4203	2641	1088	0	11	55	25	28	12	27	256	324	172	37	2	0	0	2	0	0
NZ_CP035288.1:336347:338287	EQW00_01565	SE	33	0	5	12	1	1	0	0	0	11	0	11	0	8	2	5632	1	1552	3362	0	2297	0	995	2770	1689	285	280	5325	3503	4443	0	5	7	9	5	1	3	103	87	68	5	1	0	0	0	1	2
NZ_CP035288.1:338372:340243	EQW00_01570	SE	479	0	90	156	30	1	11	0	0	225	0	412	0	330	22	10650	0	2933	6634	0	4993	0	2318	5096	3468	609	603	11119	7168	2515	0	88	115	175	51	83	115	148	213	126	143	2	5	0	8	0	1
NZ_CP035288.1:33967:34539	EQW00_00145	SE	0	0	0	0	0	0	0	0	0	0	0	0	0	0	0	0	0	0	0	0	0	0	0	0	0	0	0	0	0	0	0	0	0	0	0	0	0	0	0	0	0	0	0	0	0	0	0
NZ_CP035288.1:340561:340695	EQW00_01575	SE	0	0	0	0	0	0	0	0	0	0	0	0	0	0	0	0	0	0	0	0	0	0	0	0	0	0	0	0	0	0	0	0	0	0	0	0	0	0	0	0	0	0	0	0	0	0	0
NZ_CP035288.1:340994:341773	EQW00_01580	SE	334	0	70	63	36	0	679	3305	435	680	0	76	0	71	272	4820	0	1197	2519	1	1977	1	968	2264	1274	250	220	4603	2722	5464	0	2187	5829	6344	37	28	40	47	66	80	32	563	1550	27	88	59	189
NZ_CP035288.1:342237:342407	EQW00_01585	SE	0	0	0	0	0	0	0	0	0	0	0	0	0	0	0	0	0	0	0	0	0	0	0	0	0	0	0	0	0	0	0	0	0	0	0	0	0	0	0	0	0	0	0	0	0	0	0
NZ_CP035288.1:342388:343290	EQW00_01590	SE	1152	0	414	561	385	2	53	1	3	131	1224	362	2	264	17	7145	1	1776	3875	1	3399	0	1572	3392	3391	385	331	6819	4177	2166	0	339	527	690	299	384	477	498	687	535	440	14	0	11	1	0	135
NZ_CP035288.1:343394:344308	EQW00_01595	SE	713	0	187	190	201	93	57	0	0	94	52	439	0	281	24	6725	1	1675	3868	0	3152	1	1448	3208	2348	365	338	6606	3889	1425	0	103	167	135	161	197	297	59	103	45	156	0	3	2	2	2	37
NZ_CP035288.1:344513:345013	EQW00_01600	SE	70	0	20	18	1	0	0	0	0	0	0	167	1	112	14	25646	0	7417	16552	2	13514	1	5951	13025	6329	1505	1567	28155	18611	5410	0	49	30	10	29	51	38	35	77	38	25	123	3	1	4	0	1
NZ_CP035288.1:345352:346596	EQW00_01605	SE	643	0	166	215	91	57	20	20	4	105	23	569	0	416	59	13206	0	3712	8396	0	7201	0	3125	6213	3382	689	718	13482	9660	5304	0	61	133	122	81	141	118	204	253	210	127	246	78	4	142	0	40
NZ_CP035288.1:3463:4578	EQW00_00020	SE	13246	6	3441	4313	3227	1617	715	55	28	3410	2603	8879	1	6227	565	11962	0	3091	7804	0	5521	0	2785	5839	2091	684	509	12986	8086	3346	0	1509	2512	3521	1967	2374	2964	3552	4880	2557	2302	248	255	195	176	25	189
NZ_CP035288.1:34681:35409	EQW00_00150	SE	1	0	0	1	0	1	1	1	3	2	1	1	1	3	2	0	0	1	0	0	1	1	0	1	2	0	0	1	0	1	1	0	1	0	0	0	1	0	1	0	0	3	1	2	5	5	3
NZ_CP035288.1:347029:348552	EQW00_01610	SE	503	0	141	156	111	13	66	4	0	77	2	225	0	175	20	3019	0	776	1863	0	1294	0	589	1483	1668	151	163	2835	2040	1770	0	154	263	294	119	227	225	30	58	34	104	4	8	3	38	1	60
NZ_CP035288.1:349066:349527	EQW00_01615	SE	0	0	0	0	0	0	0	0	0	0	0	0	0	0	0	0	0	0	0	0	0	0	0	0	0	0	0	0	0	0	0	0	0	0	0	0	0	0	0	0	0	0	0	0	0	0	0
NZ_CP035288.1:349866:351101	EQW00_01620	SE	485	0	120	228	41	87	26	1	1	40	202	212	1	134	15	5405	0	1479	3399	0	2608	0	1172	2686	2465	322	307	5510	3466	1412	0	100	99	142	55	70	67	174	256	185	94	59	231	19	6	3	29
NZ_CP035288.1:351206:352213	EQW00_01625	SE	793	1	130	199	116	215	77	11	0	263	346	399	0	307	32	12811	1	3489	7804	0	6412	0	2963	6305	2382	697	638	13629	8602	2871	0	116	165	181	100	99	154	242	427	229	145	200	43	1	1	12	1
NZ_CP035288.1:352477:353880	EQW00_01630	SE	1849	0	611	768	729	137	87	1313	167	91	381	369	0	218	18	9067	1	2271	5223	1	4108	0	1926	4511	3040	459	453	8905	5338	4010	0	216	299	504	177	216	250	488	755	488	327	130	546	25	213	0	110
NZ_CP035288.1:35406:36500	EQW00_00155	SE	0	0	0	0	0	0	0	0	0	0	0	0	0	0	0	0	0	0	0	0	0	0	0	0	0	0	0	0	0	0	0	0	0	0	0	0	0	0	0	0	0	0	0	0	0	0	0
NZ_CP035288.1:354099:354785	EQW00_01635	SE	4589	3	1283	1331	887	1520	252	43	16	2062	1793	2422	0	2029	166	20559	0	5309	13063	2	10317	0	4580	9709	8765	1141	1130	21104	14260	5261	0	1019	1402	1435	600	925	1240	1476	2328	1413	1540	84	41	18	33	0	28
NZ_CP035288.1:355078:355836	EQW00_01640	SE	3438	1	942	1074	1111	1	176	242	52	99	15	1488	1	991	110	11209	0	3167	7413	0	6530	0	2806	5679	2570	622	650	12465	8502	7410	0	454	658	806	617	814	970	718	1219	593	534	31	158	144	5	1	3
NZ_CP035288.1:356090:357256	EQW00_01645	SE	186	0	52	27	13	2	11	0	0	31	0	45	0	31	7	1018	0	245	480	0	412	0	158	484	1095	45	42	861	528	3225	0	35	50	48	26	43	41	25	50	30	29	9	28	0	7	0	8
NZ_CP035288.1:357603:359252	EQW00_01655	SE	1031	0	225	330	359	114	57	27	5	264	750	391	0	304	18	1072	0	212	454	0	384	0	191	478	956	51	35	874	457	3087	0	84	122	181	94	110	139	109	150	111	153	4	3	2	22	0	1
NZ_CP035288.1:359424:359870	EQW00_01660	SE	3120	0	1048	1038	913	51	134	2445	375	847	779	1590	2	1133	91	13126	0	3545	7907	0	6470	0	3102	6518	4294	761	730	13194	8734	4753	0	557	1031	1236	591	718	886	1624	2579	1697	997	944	247	165	623	0	215
NZ_CP035288.1:360086:360568	EQW00_01665	SE	0	0	0	0	0	0	0	0	0	0	0	0	0	0	0	0	0	0	0	0	0	0	0	0	0	0	0	0	0	0	0	0	0	0	0	0	0	0	0	0	0	0	0	0	0	0	0
NZ_CP035288.1:362115:362246	EQW00_RS12610	SE	0	0	0	0	0	0	0	0	0	0	0	0	0	0	0	0	0	0	0	0	0	0	0	0	0	0	0	0	0	0	0	0	0	0	0	0	0	0	0	0	0	0	0	0	0	0	0
NZ_CP035288.1:362480:362575	EQW00_01685	SE	0	0	0	0	0	0	0	0	0	0	0	0	0	0	0	0	0	0	0	0	0	0	0	0	0	0	0	0	0	0	0	0	0	0	0	0	0	0	0	0	0	0	0	0	0	0	0
NZ_CP035288.1:362747:362914	EQW00_RS12310	SE	0	0	0	0	0	0	0	0	0	0	0	0	0	0	0	0	0	0	0	0	0	0	0	0	0	0	0	0	0	0	0	0	0	0	0	0	0	0	0	0	0	0	0	0	0	0	0
NZ_CP035288.1:363527:364864	EQW00_01695	SE	98	0	31	31	13	1	2	0	1	30	0	122	0	71	4	403	0	112	185	0	200	0	77	220	539	20	19	362	228	3002	0	9	11	17	7	9	13	32	42	24	20	3	0	0	0	1	2
NZ_CP035288.1:365272:365373	EQW00_01700	SE	0	0	0	0	0	0	0	0	0	0	0	0	0	0	0	0	0	0	0	0	0	0	0	0	0	0	0	0	0	0	0	0	0	0	0	0	0	0	0	0	0	0	0	0	0	0	0
NZ_CP035288.1:365571:367904	EQW00_01705	SE	221	0	123	101	53	89	7	11	1	57	2	209	0	199	12	9157	0	2516	5846	0	4405	0	1969	4565	3501	534	523	9528	6262	1962	0	60	155	154	43	82	153	135	180	99	80	8	56	6	0	0	0
NZ_CP035288.1:36721:36954	EQW00_00160	SE	0	0	0	0	0	0	0	0	0	0	0	0	0	0	0	0	0	0	0	0	0	0	0	0	0	0	0	0	0	0	0	0	0	0	0	0	0	0	0	0	0	0	0	0	0	0	0
NZ_CP035288.1:368095:369639	EQW00_01710	SE	490	0	137	147	122	69	21	177	19	340	0	202	0	122	11	5369	0	1383	2928	0	2559	0	1132	2516	1815	269	281	5086	3218	2043	0	19	33	41	29	39	55	73	110	68	48	27	3	37	5	6	2
NZ_CP035288.1:36942:37196	EQW00_00165	SE	0	0	0	0	0	0	0	0	0	0	0	0	0	0	0	0	0	0	0	0	0	0	0	0	0	0	0	0	0	0	0	0	0	0	0	0	0	0	0	0	0	0	0	0	0	0	0
NZ_CP035288.1:369762:371231	EQW00_01715	SE	1388	0	469	448	521	330	95	2676	340	1746	342	795	0	623	70	14467	0	3982	9038	0	7414	0	3419	7009	2464	785	798	14996	10090	3188	0	105	178	245	142	233	222	303	447	232	279	588	1733	2513	167	144	1013
NZ_CP035288.1:371528:371707	EQW00_01720	SE	0	0	0	0	0	0	0	0	0	0	0	0	0	0	0	0	0	0	0	0	0	0	0	0	0	0	0	0	0	0	0	0	0	0	0	0	0	0	0	0	0	0	0	0	0	0	0
NZ_CP035288.1:371738:372403	EQW00_01725	SE	186	0	55	64	84	89	17	934	128	159	17	56	0	36	3	151	0	33	52	0	50	0	30	46	1103	4	1	103	55	3409	0	30	39	63	19	26	28	38	67	44	26	75	469	112	18	96	358
NZ_CP035288.1:372409:373305	EQW00_01730	SE	3759	2	1071	1162	1044	665	291	155	20	580	373	528	0	347	39	3149	0	826	1931	0	1287	0	665	1557	1534	167	169	3173	1889	814	0	714	1864	1972	797	854	1191	1196	1975	1223	1154	97	203	84	14	2	95
NZ_CP035288.1:373416:374165	EQW00_01735	SE	1441	0	355	531	256	723	31	266	42	144	174	294	0	203	24	7472	1	1994	4503	0	4005	0	1750	3631	1696	401	422	7851	4841	3548	0	304	399	538	220	229	307	221	374	217	366	2	179	15	139	0	49
NZ_CP035288.1:374167:376179	EQW00_01740	SE	129	0	36	43	29	8	6	173	23	56	28	95	0	62	6	760	0	185	358	0	284	0	144	364	1139	36	32	656	380	2386	0	21	21	35	15	24	24	28	55	40	38	10	2	1	2	0	13
NZ_CP035288.1:37565:39295	EQW00_00170	SE	0	0	0	0	0	0	0	0	0	0	0	0	0	0	0	0	0	0	0	0	0	0	0	0	0	0	0	0	0	0	0	0	0	0	0	0	0	0	0	0	0	0	0	0	0	0	0
NZ_CP035288.1:376283:376873	EQW00_01745	SE	12784	5	3927	4195	3869	2462	757	1639	235	6730	3622	6511	0	4883	435	5576	0	1587	3517	0	2674	0	1247	2883	6204	321	342	5996	3820	1277	0	3722	7448	7403	2762	3517	5351	5152	7939	4888	4413	2365	744	660	616	38	108
NZ_CP035288.1:377396:378988	EQW00_01750	SE	1355	0	338	411	494	464	29	8	10	289	260	895	0	492	26	7386	0	1894	4099	0	3118	1	1504	3632	2391	394	372	7330	4299	2205	0	81	93	129	42	82	64	451	615	352	171	6	1	1	1	0	8
NZ_CP035288.1:379116:380300	EQW00_01755	SE	542	0	151	162	142	115	24	0	0	30	265	173	0	133	6	1121	0	268	615	0	503	0	231	509	592	58	55	1047	713	4617	0	35	64	97	21	35	36	199	222	153	71	0	1	2	1	2	5
NZ_CP035288.1:380297:381406	EQW00_01760	SE	1178	0	297	352	97	253	40	3	3	162	101	940	0	585	24	21293	0	5588	13723	1	11605	0	5138	10432	3058	1173	1241	22818	15036	5462	0	103	98	174	88	107	139	235	334	221	224	7	2	1	2	0	8
NZ_CP035288.1:381551:382876	EQW00_01765	SE	1260	0	351	413	284	156	55	56	3	63	471	542	1	303	27	3447	0	903	1988	0	1681	0	744	1695	1471	174	165	3390	2162	2709	0	93	125	178	90	128	164	122	207	127	254	38	4	10	5	3	2
NZ_CP035288.1:382882:383631	EQW00_01770	SE	415	0	93	132	144	50	44	8	0	141	70	88	0	48	9	1316	0	321	634	0	616	0	217	613	2375	63	58	1084	672	6095	0	53	53	89	49	50	56	58	88	50	95	0	0	0	4	0	0
NZ_CP035288.1:383851:384291	EQW00_01775	SE	957	0	292	267	147	1	78	643	85	858	0	408	0	288	31	16894	0	4658	10519	0	8895	0	4020	8327	5100	939	952	17757	11767	4186	0	176	217	223	153	261	178	366	671	388	224	388	157	14	6	0	94
NZ_CP035288.1:384308:385651	EQW00_01780	SE	1427	0	404	432	433	106	125	3188	437	1031	263	643	0	452	82	12449	0	3228	7082	0	5316	0	2557	5898	3014	638	669	12141	7521	5399	0	139	156	247	163	202	250	370	679	402	288	230	555	53	11	0	5
NZ_CP035288.1:385664:386140	EQW00_01785	SE	3517	0	914	969	549	1430	187	557	103	888	274	3013	0	2365	246	16111	0	4632	10270	2	9197	2	3987	7800	8873	924	1002	17684	11393	4365	0	330	496	636	333	346	494	1619	2115	1365	691	912	137	32	888	3	36
NZ_CP035288.1:386454:387185	EQW00_01795	SE	4607	7	1248	1802	870	289	525	144	2	211	644	2230	0	1382	258	10444	2	2872	6034	0	4818	0	2212	5039	4566	577	552	10626	6476	2169	0	941	1894	2046	820	1076	1208	1157	2085	1114	1326	20	6	10	5	1	8
NZ_CP035288.1:387483:389327	EQW00_01800	SE	26907	1	7921	10988	6705	4533	2625	219	56	1449	7642	10876	0	8147	1371	15608	1	4325	10121	0	8080	0	3707	7689	4790	925	892	17253	11229	4343	0	3370	5935	7223	3574	4503	5679	4962	7385	4065	4771	101	109	88	115	26	27
NZ_CP035288.1:389347:391065	EQW00_01805	SE	6339	0	1777	2325	1649	1003	696	37	8	403	1275	4283	1	2627	377	12752	0	3406	7520	0	6076	0	2907	6023	3110	669	706	12974	8174	2814	0	750	1209	1907	886	1117	1377	1118	1886	1077	1335	32	18	15	10	15	5
NZ_CP035288.1:391087:391866	EQW00_01810	SE	42498	25	11734	16115	11345	19874	5307	427	101	419	15804	12080	2	9028	1646	21924	1	6214	14501	0	12156	0	5396	10799	4122	1274	1374	24216	16698	5453	0	2921	4858	6942	3753	5364	6164	5144	8456	4351	6385	127	176	86	111	29	265
NZ_CP035288.1:391941:392552	EQW00_01815	SE	3549	0	957	1242	811	688	427	2	0	57	820	1187	0	857	143	3645	0	957	2065	1	1887	0	836	1785	2617	184	190	3769	2553	822	0	295	426	606	351	498	509	436	675	391	552	5	1	5	0	1	10
NZ_CP035288.1:392573:393472	EQW00_01820	SE	1854	1	458	600	528	537	205	18	3	913	738	1035	0	649	137	3950	0	979	2110	0	1759	0	793	1779	1329	199	195	3591	2266	3469	0	158	274	362	122	173	198	185	284	157	284	3	0	12	30	2	0
NZ_CP035288.1:39279:41183	EQW00_00175	SE	0	0	0	0	0	0	0	0	0	0	0	0	0	0	0	0	0	0	0	0	0	0	0	0	0	0	0	0	0	0	0	0	0	0	0	0	0	0	0	0	0	0	0	0	0	0	0
NZ_CP035288.1:393496:394674	EQW00_01825	SE	7148	1	1715	2398	1461	1985	936	197	29	772	3335	3075	0	2160	514	11930	0	3292	7747	0	6234	0	2778	5846	2192	683	673	13091	8573	5535	0	600	1175	1555	514	657	836	701	1009	505	1130	59	3	8	6	4	8
NZ_CP035288.1:394690:395289	EQW00_01830	SE	4948	0	1384	2026	1666	3138	747	1599	204	782	5968	1900	0	1508	373	4033	0	928	1960	0	1669	0	788	1883	3133	188	172	3652	2083	4115	0	568	840	945	404	442	654	517	830	525	924	18	1	13	10	2	5
NZ_CP035288.1:395613:395918	EQW00_01835	SE	0	0	0	0	0	0	0	0	0	0	0	0	0	0	0	0	0	0	0	0	0	0	0	0	0	0	0	0	0	0	0	0	0	0	0	0	0	0	0	0	0	0	0	0	0	0	0
NZ_CP035288.1:396237:398087	EQW00_01840	SE	399	1	90	84	52	8	223	365	37	342	0	187	0	116	114	15544	0	4174	10477	0	8125	0	3933	7703	3077	867	851	17537	11693	3598	0	366	1026	1246	33	48	100	122	196	127	53	460	304	27	36	1	37
NZ_CP035288.1:398084:398620	EQW00_01845	SE	652	0	21	296	39	0	108	1678	207	1637	1	144	0	103	45	21673	1	5502	14285	4	10634	0	4872	10057	7477	1108	1174	23187	16132	4983	0	234	531	514	75	57	88	78	121	99	68	2144	74	0	48	0	1
NZ_CP035288.1:398984:400282	EQW00_01850	SE	3011	1	684	1036	846	600	138	8	12	754	849	1447	0	1077	113	17416	0	4557	11094	1	7980	0	3776	7859	3098	913	895	17804	12061	3535	0	476	759	1105	275	317	483	507	809	405	436	10	171	6	27	38	2
NZ_CP035288.1:400703:402325	EQW00_01860	SE	4347	0	934	1193	1035	227	54	21	3	602	2180	1199	0	899	34	15755	0	4064	10591	0	7682	1	3546	7364	3152	816	751	16465	11965	3593	0	198	297	381	486	686	973	699	1056	655	526	8	13	17	119	0	28
NZ_CP035288.1:402355:402936	EQW00_01865	SE	9898	1	2535	3620	2632	158	98	305	50	2636	3169	1322	1	1041	45	34279	0	9142	25651	1	17380	1	7884	15604	6729	1757	1697	37187	29249	7469	0	743	930	1383	1057	1446	1545	1003	1449	748	1762	1918	578	10	4	2	1
NZ_CP035288.1:403407:404897	EQW00_01870	SE	5703	1	1230	1844	1389	1017	83	180	28	695	4852	1420	0	1069	29	4256	0	1110	2745	0	2050	1	868	1943	2146	214	176	4343	3072	2639	0	440	526	763	1628	1919	2578	926	1516	813	828	30	298	150	156	3	86
NZ_CP035288.1:405057:406775	EQW00_01875	SE	1075	0	309	230	175	103	13	37	6	154	629	278	0	196	13	5655	0	1453	3379	0	2781	0	1009	2532	2054	251	206	5435	3899	1667	0	79	66	124	300	309	447	169	336	185	128	20	17	6	70	0	5
NZ_CP035288.1:407097:408272	EQW00_01880	SE	343	0	108	115	102	58	19	3	0	6	7	113	0	61	4	1040	0	296	699	0	554	0	249	540	439	50	66	1187	779	2160	0	37	57	59	22	40	41	86	144	90	34	2	0	0	0	0	0
NZ_CP035288.1:408719:408937	EQW00_01885	SE	0	0	0	0	0	0	0	0	0	0	0	0	0	0	0	0	0	0	0	0	0	0	0	0	0	0	0	0	0	0	0	0	0	0	0	0	0	0	0	0	0	0	0	0	0	0	0
NZ_CP035288.1:408965:409411	EQW00_01890	SE	0	0	0	0	0	0	0	0	0	0	0	0	0	0	0	0	0	0	0	0	0	0	0	0	0	0	0	0	0	0	0	0	0	0	0	0	0	0	0	0	0	0	0	0	0	0	0
NZ_CP035288.1:409748:411343	EQW00_01895	SE	3235	0	836	1187	580	597	214	12	3	377	2131	819	0	655	52	10901	0	2735	6942	0	4564	0	2237	4974	3390	512	477	11073	7402	2215	0	398	525	730	401	478	564	1776	2568	1249	800	10	14	10	11	1	8
NZ_CP035288.1:411691:414318	EQW00_01900	SE	283	0	78	95	73	0	23	9779	1219	2462	2	159	0	119	8	12052	0	3222	7922	0	5203	0	2635	5286	3079	610	617	12302	8718	4408	0	40	47	66	53	55	57	215	335	173	34	582	1082	1280	670	285	1519
NZ_CP035288.1:41188:42105	EQW00_00180	SE	0	0	0	0	0	0	0	0	0	0	0	0	0	0	0	0	0	0	0	0	0	0	0	0	0	0	0	0	0	0	0	0	0	0	0	0	0	0	0	0	0	0	0	0	0	0	0
NZ_CP035288.1:414320:415138	EQW00_01905	SE	5138	2	1568	2291	1373	209	419	9985	1295	4494	1269	3929	1	2717	292	23053	0	6258	16361	1	11817	1	5264	10648	6615	1223	1338	24779	18563	5098	0	490	819	1185	546	732	791	1295	2248	1264	893	666	2400	1763	2379	950	2368
NZ_CP035288.1:415347:416846	EQW00_01910	SE	36683	19	9520	11657	10683	15293	1983	4704	672	11062	29117	30082	2	22010	1773	17063	1	4387	11596	0	8455	1	3840	8183	3842	870	813	18686	12563	4037	0	2414	3934	5418	3133	4199	5637	5578	7712	4127	4599	933	1064	653	835	189	909
NZ_CP035288.1:417241:418164	EQW00_01915	SE	1288	0	447	654	382	43	124	232	38	221	658	633	1	483	76	10152	1	2686	7202	0	4492	0	2076	4702	2931	527	534	10672	7914	3743	0	362	699	839	545	616	873	161	332	161	530	15	20	9	6	0	4
NZ_CP035288.1:418297:419187	EQW00_01920	SE	179700	76	45153	61753	61074	41189	16443	8244	1425	70365	80141	64149	4	46767	5683	21541	3	5786	16398	1	10536	1	4828	10180	3277	1097	1042	23471	18367	4926	0	20343	36963	46094	22726	29775	40342	44670	65512	35839	27016	2114	1547	1328	2927	487	1078
NZ_CP035288.1:419492:420853	EQW00_01930	SE	6420	0	1702	2450	1725	1360	364	57	23	1482	1826	4095	0	3106	349	16445	0	4522	11924	0	8018	0	3656	7476	3268	893	958	17806	13673	3739	0	584	1034	1388	708	928	1139	4762	6444	3826	1270	27	177	29	53	5	99
NZ_CP035288.1:421646:422236	EQW00_01940	SE	29	0	7	11	0	31	1	0	0	37	0	35	0	22	0	929	0	253	620	0	496	0	206	448	379	37	51	994	734	187	0	8	7	3	3	3	9	16	17	7	8	15	0	0	0	0	7
NZ_CP035288.1:422559:423437	EQW00_01945	SE	7664	0	2076	2775	1673	1026	226	801	110	338	2904	3494	2	2700	161	14347	0	3880	10145	0	6478	0	3149	6673	4556	817	856	15154	11312	2228	0	478	1032	1313	402	425	609	869	1300	803	1747	297	230	82	61	2	157
NZ_CP035288.1:423541:423972	EQW00_01950	SE	0	0	0	0	0	0	0	0	0	0	0	0	0	0	0	0	0	0	0	0	0	0	0	0	0	0	0	0	0	0	0	0	0	0	0	0	0	0	0	0	0	0	0	0	0	0	0
NZ_CP035288.1:42357:43682	EQW00_00185	SE	0	0	0	0	0	0	0	0	0	0	0	0	0	0	0	0	0	0	0	0	0	0	0	0	0	0	0	0	0	0	0	0	0	0	0	0	0	0	0	0	0	0	0	0	0	0	0
NZ_CP035288.1:424238:425575	EQW00_01960	SE	96	0	34	43	32	0	1	319	40	192	1	45	0	36	4	6329	0	1487	3667	0	2715	0	1232	2874	2482	309	268	6049	3843	2905	0	4	15	19	11	11	9	32	36	33	9	2	1	0	0	0	0
NZ_CP035288.1:425703:427154	EQW00_01965	SE	2149	0	506	659	371	553	158	670	71	1006	127	754	0	536	72	4370	0	1239	3171	1	2178	0	952	2211	1729	239	212	4838	3458	2287	0	186	379	488	387	427	611	545	871	467	384	131	148	294	65	84	4
NZ_CP035288.1:427698:428579	EQW00_01970	SE	522	0	208	171	108	10	48	1	1	515	1	420	0	275	47	11509	0	3208	8032	0	6489	1	2787	5605	4813	650	708	12873	9387	4444	0	111	244	341	78	119	123	278	379	206	165	34	239	4	4	1	20
NZ_CP035288.1:429413:430363	EQW00_01975	SE	12874	4	2875	3691	2561	2073	1520	3631	475	2500	4629	10346	0	6442	1388	9747	1	2652	6622	1	5239	1	2305	4610	2562	521	490	10725	7471	3535	0	1688	3240	4498	1195	1671	2108	2501	3858	2154	1642	593	861	398	671	179	200
NZ_CP035288.1:430426:432090	EQW00_01980	SE	18570	2	3855	5972	3880	5392	2249	3176	404	3048	6634	6634	0	4702	1174	10481	0	2977	7175	0	4747	0	2278	5148	1856	572	555	11321	7550	2573	0	2499	4732	6453	1793	2443	3142	3015	4635	2325	2356	257	511	166	183	75	114
NZ_CP035288.1:432202:432906	EQW00_01985	SE	11616	0	2893	3010	3410	2973	1472	1765	212	2267	4667	1364	1	979	214	9014	0	2151	5527	0	4099	0	1882	3997	4861	433	362	8535	5965	2699	0	1508	2493	3274	1049	1436	1743	1513	2651	1690	1637	32	52	36	597	9	48
NZ_CP035288.1:433305:434174	EQW00_01990	SE	287	0	77	76	57	3	12	0	1	89	3	156	0	115	7	6140	0	1650	3908	0	2902	0	1314	3002	1620	323	327	6383	4257	1295	0	26	43	76	31	63	62	50	97	59	52	3	0	2	1	0	4
NZ_CP035288.1:434250:435068	EQW00_01995	SE	8778	1	2358	3230	2634	1829	839	364	36	918	4977	5129	1	3459	533	9529	1	2409	5833	0	4280	1	2058	4573	2861	497	474	9780	6476	2630	0	702	1303	1557	1086	1455	1782	1481	2340	1332	1461	302	863	219	136	100	102
NZ_CP035288.1:435061:435921	EQW00_02000	SE	5210	1	1510	1688	1128	862	577	455	55	758	1130	1950	0	1285	197	4444	0	1131	2809	1	2210	0	979	2062	2356	224	220	4452	3078	2592	0	438	708	1039	860	1155	1528	899	1438	876	978	517	686	150	40	53	140
NZ_CP035288.1:435914:436300	EQW00_02005	SE	1346	0	374	332	258	261	167	124	15	135	431	646	0	442	76	3078	0	734	1721	0	1264	0	590	1512	2136	149	156	2857	1619	4985	0	104	209	290	210	289	346	281	389	282	260	104	703	15	21	19	292
NZ_CP035288.1:436718:437728	EQW00_02010	SE	88	0	27	32	27	2	1	1	0	46	16	175	0	129	13	891	0	249	512	0	400	0	167	425	1200	43	35	804	568	72	1	10	17	22	6	5	11	4	12	6	25	1	0	0	9	0	2
NZ_CP035288.1:437732:439063	EQW00_02015	SE	1028	0	307	335	242	5	33	0	0	86	241	854	0	582	30	6022	0	1687	4030	0	2934	1	1258	3014	2281	338	323	6274	4512	3448	0	73	122	143	59	59	96	54	122	86	241	12	3	89	32	0	1
NZ_CP035288.1:43892:44992	EQW00_00190	SE	0	0	0	0	0	0	0	0	0	0	0	0	0	0	0	0	0	0	0	0	0	0	0	0	0	0	0	0	0	0	0	0	0	0	0	0	0	0	0	0	0	0	0	0	0	0	0
NZ_CP035288.1:439340:440056	EQW00_02020	SE	3	0	1	2	1	3	0	0	0	5	5	2	0	0	0	9	0	1	2	0	0	1	2	6	56	0	0	8	1	0	0	0	0	1	0	2	9	0	3	0	3	0	3	0	1	0	0
NZ_CP035288.1:440357:440494	EQW00_RS12315	SE	0	0	0	0	0	0	0	0	0	0	0	0	0	0	0	0	0	0	0	0	0	0	0	0	0	0	0	0	0	0	0	0	0	0	0	0	0	0	0	0	0	0	0	0	0	0	0
NZ_CP035288.1:440625:440894	EQW00_02025	SE	0	0	0	0	0	0	0	0	0	0	0	0	0	0	0	0	0	0	0	0	0	0	0	0	0	0	0	0	0	0	0	0	0	0	0	0	0	0	0	0	0	0	0	0	0	0	0
NZ_CP035288.1:440988:442052	EQW00_02030	SE	3346	0	986	1219	1141	726	266	436	85	2469	1061	3296	0	2671	376	13093	0	3548	9265	0	6865	0	2710	6260	2874	682	692	13072	10507	3977	0	685	1152	1722	400	529	624	877	1406	798	786	27	319	110	240	21	15
NZ_CP035288.1:442276:443133	EQW00_02035	SE	7326	5	2052	2550	1832	1685	626	736	91	1089	4557	2696	1	1878	243	10034	0	2796	6809	0	5023	1	2265	4940	4119	581	548	10573	7531	2136	0	1603	2707	3333	762	1046	1146	3254	4403	3003	1436	1051	467	107	869	109	484
NZ_CP035288.1:443340:444719	EQW00_02040	SE	3158	5	759	1060	791	1471	137	804	127	788	2120	1684	4	1359	128	2160	1	492	1110	0	874	2	456	994	1263	115	98	1987	1163	1408	0	232	331	464	214	253	298	722	966	678	523	244	109	87	216	118	126
NZ_CP035288.1:445021:446079	EQW00_02045	SE	808	0	230	180	195	50	38	90	10	45	604	166	1	115	12	3934	0	1015	2526	0	1621	0	814	1931	1357	215	204	4034	2597	3309	0	56	84	83	67	68	82	69	139	47	108	16	5	1	172	63	2
NZ_CP035288.1:446180:447604	EQW00_02050	SE	1896	0	458	552	192	187	151	23	5	339	1307	1611	0	1113	120	10964	1	3119	7200	1	5582	0	2462	5421	4626	602	629	11468	8344	3098	0	257	390	518	267	391	536	679	1194	634	383	22	6	80	11	3	28
NZ_CP035288.1:448260:448967	EQW00_02060	SE	36340	25	9697	13445	11082	31399	1494	8565	1202	23136	58608	63594	8	53082	2593	7891	1	2199	5344	2	3913	3	1896	3795	1962	434	406	8408	5909	1831	0	3529	5575	7115	5384	7234	9772	18784	29598	16736	7221	1038	626	259	96	28	876
NZ_CP035288.1:449472:451280	EQW00_02065	SE	3910	2	1004	1212	1064	908	197	169	15	1702	3619	919	0	762	38	2684	0	718	1797	0	1164	0	528	1373	1751	145	128	2836	1956	1178	0	325	446	587	237	303	460	396	586	311	731	11	81	8	48	12	25
NZ_CP035288.1:44985:45353	EQW00_00195	SE	0	0	0	0	0	0	0	0	0	0	0	0	0	0	0	0	0	0	0	0	0	0	0	0	0	0	0	0	0	0	0	0	0	0	0	0	0	0	0	0	0	0	0	0	0	0	0
NZ_CP035288.1:451879:452652	EQW00_02070	SE	0	0	0	0	0	0	0	0	0	0	0	0	0	0	0	0	0	0	0	0	0	0	0	0	0	0	0	0	0	0	0	0	0	0	0	0	0	0	0	0	0	0	0	0	0	0	0
NZ_CP035288.1:452979:454139	EQW00_02080	SE	767	0	198	286	222	34	17	119	20	282	893	622	0	467	36	15690	0	4176	9958	0	8193	0	3490	7336	4012	860	861	16467	11196	3281	0	65	95	147	63	84	176	203	309	127	116	18	45	27	4	15	3
NZ_CP035288.1:45353:46972	EQW00_00200	SE	0	0	0	0	0	0	0	0	0	0	0	0	0	0	0	0	0	0	0	0	0	0	0	0	0	0	0	0	0	0	0	0	0	0	0	0	0	0	0	0	0	0	0	0	0	0	0
NZ_CP035288.1:454152:455150	EQW00_02085	SE	83	0	18	35	22	6	4	17	1	75	33	25	0	15	0	426	0	106	243	0	209	0	79	216	815	28	10	350	249	77	0	9	18	16	14	14	11	14	25	27	21	19	26	4	5	1	5
NZ_CP035288.1:455204:455410	EQW00_02090	SE	0	0	0	0	0	0	0	0	0	0	0	0	0	0	0	0	0	0	0	0	0	0	0	0	0	0	0	0	0	0	0	0	0	0	0	0	0	0	0	0	0	0	0	0	0	0	0
NZ_CP035288.1:455542:457926	EQW00_02095	SE	1404	0	441	574	324	445	95	42	4	585	542	1637	0	1139	123	11057	0	3084	7509	0	5495	0	2596	5386	2776	625	584	12010	8096	2820	0	196	276	322	147	175	272	2749	4605	2377	227	16	129	5	93	33	119
NZ_CP035288.1:458163:458369	EQW00_02100	SE	0	0	0	0	0	0	0	0	0	0	0	0	0	0	0	0	0	0	0	0	0	0	0	0	0	0	0	0	0	0	0	0	0	0	0	0	0	0	0	0	0	0	0	0	0	0	0
NZ_CP035288.1:458572:459441	EQW00_02105	SE	43288	7	11593	14387	10968	9736	3224	2662	437	19639	15856	11203	1	8298	673	16231	1	4436	10287	1	7820	2	3812	7867	2705	912	929	16988	11388	3947	1	3793	6137	7908	3140	4072	5552	11357	15279	9369	6584	724	234	208	373	464	266
NZ_CP035288.1:4589:6520	EQW00_00025	SE	26089	1	6114	8309	6458	7691	1516	1977	321	1593	11776	10309	1	7245	801	13324	0	3207	7613	0	5738	0	2506	6300	2471	640	500	12246	8154	4271	0	2507	3478	4403	2452	3365	4215	3637	6319	3310	3682	294	622	92	45	29	154
NZ_CP035288.1:459944:461488	EQW00_02110	SE	183	0	28	55	23	46	8	2243	318	878	0	56	0	46	2	1825	0	483	1093	0	909	0	429	912	1497	103	91	1927	1146	2146	0	60	53	63	27	35	30	42	78	51	18	239	120	76	175	117	239
NZ_CP035288.1:461783:462010	EQW00_02115	SE	0	0	0	0	0	0	0	0	0	0	0	0	0	0	0	0	0	0	0	0	0	0	0	0	0	0	0	0	0	0	0	0	0	0	0	0	0	0	0	0	0	0	0	0	0	0	0
NZ_CP035288.1:462016:464010	EQW00_02120	SE	240	0	71	26	75	1	72	228	41	92	0	83	0	68	28	6816	0	1789	4037	0	3623	0	1497	3364	4864	368	344	6659	4507	4031	0	131	261	281	67	88	83	119	209	96	34	24	5	65	242	14	5
NZ_CP035288.1:464025:464207	EQW00_02125	SE	0	0	0	0	0	0	0	0	0	0	0	0	0	0	0	0	0	0	0	0	0	0	0	0	0	0	0	0	0	0	0	0	0	0	0	0	0	0	0	0	0	0	0	0	0	0	0
NZ_CP035288.1:464390:464854	EQW00_02130	SE	0	0	0	0	0	0	0	0	0	0	0	0	0	0	0	0	0	0	0	0	0	0	0	0	0	0	0	0	0	0	0	0	0	0	0	0	0	0	0	0	0	0	0	0	0	0	0
NZ_CP035288.1:465159:465677	EQW00_02135	SE	5547	0	1560	2079	952	777	206	25	9	271	1399	2534	0	1753	140	11936	0	3216	7643	0	5579	0	2772	5723	3916	640	641	12873	8186	2753	0	432	967	1012	368	462	610	1283	1940	875	992	21	163	9	109	60	25
NZ_CP035288.1:465929:467095	EQW00_02140	SE	7457	4	1494	2113	1497	1079	344	564	81	1696	2243	3653	0	2835	321	8108	0	2068	4854	0	3304	0	1565	3785	2018	458	409	8245	5301	307	0	632	1019	1302	603	796	1173	1424	2477	1288	879	34	487	27	78	24	78
NZ_CP035288.1:467340:468617	EQW00_02145	SE	3337	1	892	1157	902	516	215	68	15	226	219	1542	0	1099	82	17975	0	4588	11595	0	9196	1	3914	8363	3974	930	908	18556	12880	1601	0	433	518	766	347	381	473	586	801	579	634	49	27	346	11	4	38
NZ_CP035288.1:468694:469125	EQW00_02150	SE	0	0	0	0	0	0	0	0	0	0	0	0	0	0	0	0	0	0	0	0	0	0	0	0	0	0	0	0	0	0	0	0	0	0	0	0	0	0	0	0	0	0	0	0	0	0	0
NZ_CP035288.1:469383:469598	EQW00_02155	SE	0	0	0	0	0	0	0	0	0	0	0	0	0	0	0	0	0	0	0	0	0	0	0	0	0	0	0	0	0	0	0	0	0	0	0	0	0	0	0	0	0	0	0	0	0	0	0
NZ_CP035288.1:469786:470670	EQW00_02160	SE	34382	15	9810	12803	9542	5318	2162	1225	167	6490	12496	32647	4	24795	2011	14355	1	3944	9492	0	7056	1	3216	6891	3304	767	798	15222	10158	3131	0	3072	4716	5589	2363	2965	3927	5795	8481	4931	6704	139	203	95	1062	136	174
NZ_CP035288.1:470982:471374	EQW00_02165	SE	1	0	0	2	4	0	0	0	0	0	0	3	0	0	0	49	0	13	20	0	16	0	12	21	779	4	1	38	32	1335	0	0	0	0	0	0	0	0	0	0	1	0	0	0	62	7	0
NZ_CP035288.1:471371:472060	EQW00_02170	SE	13082	4	4086	5206	5245	860	735	850	110	3393	7029	91214	9	58482	3869	32099	1	8678	21679	1	16898	0	7431	15464	5538	1765	1697	35046	25236	7526	0	1388	2272	2467	1103	1642	2060	3046	4821	2541	2566	110	46	91	201	76	31
NZ_CP035288.1:47198:48877	EQW00_00205	SE	0	0	0	0	0	0	0	0	0	0	0	0	0	0	0	0	0	0	0	0	0	0	0	0	0	0	0	0	0	0	0	0	0	0	0	0	0	0	0	0	0	0	0	0	0	0	0
NZ_CP035288.1:472110:473849	EQW00_02175	SE	51769	4	18876	23825	17826	15266	2900	2271	447	3706	29059	47537	3	34850	2209	12910	1	3413	8627	1	6202	0	2627	6245	3251	656	594	12954	9738	3560	0	6585	8995	11874	5254	6337	7933	17761	23627	14147	12151	1053	944	1203	1973	490	676
NZ_CP035288.1:474093:476120	EQW00_02180	SE	3933	2	927	1210	1063	1129	232	336	54	727	1248	1223	0	896	95	3172	1	872	2109	0	1414	0	715	1551	1785	175	156	3382	2244	2484	0	688	1629	1769	354	398	597	268	547	248	731	78	32	8	23	1	27
NZ_CP035288.1:476140:476520	EQW00_02185	SE	0	0	0	0	0	0	0	0	0	0	0	0	0	0	0	0	0	0	0	0	0	0	0	0	0	0	0	0	0	0	0	0	0	0	0	0	0	0	0	0	0	0	0	0	0	0	0
NZ_CP035288.1:476582:477349	EQW00_02190	SE	107	0	26	28	38	97	6	6	0	27	6	38	0	21	2	171	0	46	109	0	80	0	36	80	556	5	11	161	108	49	0	41	61	68	29	34	43	33	50	39	49	14	0	1	0	1	1
NZ_CP035288.1:477414:478466	EQW00_02195	SE	140	0	53	29	20	0	540	80	9	9	2	171	0	106	309	11925	0	3274	7908	0	5767	0	2645	5588	4258	639	713	12475	8747	2811	0	736	2072	2190	49	66	157	59	46	46	67	93	364	2	7	0	11
NZ_CP035288.1:478689:479015	EQW00_02200	SE	0	0	0	0	0	0	0	0	0	0	0	0	0	0	0	0	0	0	0	0	0	0	0	0	0	0	0	0	0	0	0	0	0	0	0	0	0	0	0	0	0	0	0	0	0	0	0
NZ_CP035288.1:479198:480046	EQW00_02205	SE	401	1	99	116	77	3	10	0	2	34	1	518	1	283	12	11119	1	3016	7537	0	4856	0	2543	5498	2489	643	680	12016	7978	5281	0	36	77	102	21	30	36	38	44	19	110	4	6	0	2	1	0
NZ_CP035288.1:480129:481109	EQW00_02210	SE	0	0	0	0	1	0	0	7	1	46	1	1	0	1	0	2	0	0	0	0	0	0	0	0	0	0	0	1	0	992	0	1	1	2	0	0	1	0	1	2	1	134	241	67	216	1	115
NZ_CP035288.1:481181:481498	EQW00_02215	SE	0	0	0	0	0	0	0	0	0	0	0	0	0	0	0	0	0	0	0	0	0	0	0	0	0	0	0	0	0	0	0	0	0	0	0	0	0	0	0	0	0	0	0	0	0	0	0
NZ_CP035288.1:481946:483103	EQW00_02220	SE	236	0	69	93	70	113	6	49	12	141	0	221	0	144	15	4856	0	1252	2804	0	2331	0	931	2353	2513	255	258	4901	3095	2528	0	25	49	84	37	40	60	88	161	88	51	18	264	28	68	32	27
NZ_CP035288.1:483105:483557	EQW00_02225	SE	1119	0	343	477	226	546	21	592	86	348	182	486	0	332	28	9544	0	2620	6108	0	4708	0	2144	4743	4241	542	526	10309	6491	2309	0	160	304	285	195	228	301	559	866	610	224	9	197	67	2	0	41
NZ_CP035288.1:483581:484654	EQW00_02230	SE	1711	0	608	444	358	237	39	1052	150	793	1875	906	0	530	51	13788	0	3951	9505	0	7423	0	3204	6829	3906	776	840	15246	10702	3497	0	13	26	34	24	20	27	50	81	30	17	2	27	8	0	5	4
NZ_CP035288.1:484644:484805	EQW00_02235	SE	0	0	0	0	0	0	0	0	0	0	0	0	0	0	0	0	0	0	0	0	0	0	0	0	0	0	0	0	0	0	0	0	0	0	0	0	0	0	0	0	0	0	0	0	0	0	0
NZ_CP035288.1:484808:486412	EQW00_02240	SE	1233	0	300	293	270	104	54	831	115	256	398	159	0	95	16	3873	0	1038	2264	0	1658	0	739	1865	1983	196	217	3711	2403	3378	0	152	283	316	181	197	291	406	649	436	198	30	371	61	12	4	98
NZ_CP035288.1:486668:487549	EQW00_02245	SE	2896	1	678	1000	486	1420	222	599	69	349	211	1507	1	907	136	16005	0	4293	10210	1	8360	0	4040	7522	2392	909	937	17321	11342	3969	0	1440	2032	2645	366	476	548	827	1674	929	386	113	548	82	120	28	131
NZ_CP035288.1:487571:487975	EQW00_02250	SE	0	0	0	0	0	0	0	0	0	0	0	0	0	0	0	0	0	0	0	0	0	0	0	0	0	0	0	0	0	0	0	0	0	0	0	0	0	0	0	0	0	0	0	0	0	0	0
NZ_CP035288.1:488029:488952	EQW00_02255	SE	363	0	167	263	63	0	17	0	0	3	4	282	0	203	42	15400	0	4453	9776	0	8954	0	3794	7578	3413	900	918	17001	11041	4937	0	364	469	484	83	90	147	167	374	137	83	71	47	59	4	0	48
NZ_CP035288.1:489243:490733	EQW00_02260	SE	433	0	64	83	71	2	7	40	4	46	62	105	0	71	7	4261	0	1129	2479	0	1990	0	869	2027	2237	232	215	4298	2600	2956	0	36	64	80	26	43	30	63	98	93	48	2	0	5	0	0	13
NZ_CP035288.1:48966:49304	EQW00_00210	SE	0	0	0	0	0	0	0	0	0	0	0	0	0	0	0	0	0	0	0	0	0	0	0	0	0	0	0	0	0	0	0	0	0	0	0	0	0	0	0	0	0	0	0	0	0	0	0
NZ_CP035288.1:491007:491792	EQW00_02270	SE	132	0	62	68	48	3	0	0	0	52	0	45	0	32	3	2983	0	713	1403	0	1218	0	489	1372	1860	125	155	2593	1545	750	0	34	86	61	27	23	38	40	53	34	46	48	272	0	0	0	0
NZ_CP035288.1:492445:493488	EQW00_02275	SE	3427	1	1028	1157	1067	937	197	730	91	1005	341	3704	0	2452	464	8543	0	2426	5621	1	4397	0	2027	4070	2263	456	412	9469	6161	1863	0	911	1260	1583	262	303	371	870	1342	727	673	182	800	34	105	12	119
NZ_CP035288.1:493491:494171	EQW00_02280	SE	12483	5	3118	3893	2936	2658	1215	1796	247	1325	3018	3250	0	2481	433	9482	0	2499	6180	0	5055	1	2188	4580	3663	524	471	10004	6852	2062	0	6375	9461	11480	1037	1349	1914	4386	6938	3961	2512	1502	2426	206	596	89	227
NZ_CP035288.1:49398:49709	EQW00_00220	SE	0	0	0	0	0	0	0	0	0	0	0	0	0	0	0	0	0	0	0	0	0	0	0	0	0	0	0	0	0	0	0	0	0	0	0	0	0	0	0	0	0	0	0	0	0	0	0
NZ_CP035288.1:494184:495083	EQW00_02285	SE	9666	8	2276	3528	2573	1245	990	666	99	507	2485	988	0	804	142	6235	0	1573	3736	0	2545	0	1376	2837	1632	328	280	6245	3891	1282	0	3317	6563	8017	636	750	860	2389	3928	2340	1508	619	2269	199	242	33	112
NZ_CP035288.1:495316:495453	EQW00_RS12320	SE	0	0	0	0	0	0	0	0	0	0	0	0	0	0	0	0	0	0	0	0	0	0	0	0	0	0	0	0	0	0	0	0	0	0	0	0	0	0	0	0	0	0	0	0	0	0	0
NZ_CP035288.1:495797:495973	EQW00_02290	SE	0	0	0	0	0	0	0	0	0	0	0	0	0	0	0	0	0	0	0	0	0	0	0	0	0	0	0	0	0	0	0	0	0	0	0	0	0	0	0	0	0	0	0	0	0	0	0
NZ_CP035288.1:496037:496531	EQW00_02295	SE	0	0	0	0	0	0	0	0	0	0	0	0	0	0	0	0	0	0	0	0	0	0	0	0	0	0	0	0	0	0	0	0	0	0	0	0	0	0	0	0	0	0	0	0	0	0	0
NZ_CP035288.1:496707:497318	EQW00_02300	SE	4459	1	1253	1639	1184	58	254	154	35	5403	1402	8997	1	7208	727	25878	0	6627	16469	0	12538	0	5873	12271	9079	1403	1324	26792	18227	4304	0	747	1177	1411	648	975	1130	1578	2383	1230	1308	1260	91	522	156	238	862
NZ_CP035288.1:49725:50228	EQW00_00225	SE	0	0	0	0	0	0	0	0	0	0	0	0	0	0	0	0	0	0	0	0	0	0	0	0	0	0	0	0	0	196	0	0	0	0	0	0	0	0	0	0	0	0	0	0	0	0	0
NZ_CP035288.1:497663:498472	EQW00_02305	SE	381	0	75	92	53	0	2	0	0	33	59	412	0	279	39	8783	1	2303	5123	0	4313	0	1873	4229	2595	429	441	8705	5825	2384	0	47	88	115	54	69	101	138	219	148	105	4	0	1	3	0	1
NZ_CP035288.1:498659:499651	EQW00_02310	SE	63	0	24	42	11	3	3	107	19	5	0	65	0	49	11	6840	0	1785	4300	0	3290	0	1421	3419	2285	349	320	6931	4496	5250	0	4	19	26	15	17	16	36	23	17	23	0	2	0	1	0	0
NZ_CP035288.1:499898:500560	EQW00_02315	SE	39461	17	12305	15104	10826	5325	4184	1781	259	953	9557	18363	3	14480	2065	10378	1	2848	6803	0	4877	1	2325	5127	4364	560	590	11137	7282	2397	0	6571	11525	15389	7284	8467	10705	13529	20133	11904	9418	915	997	629	364	225	1108
NZ_CP035288.1:500938:502431	EQW00_02325	SE	11708	0	2811	3521	3071	2442	663	5321	752	3879	1625	6115	1	4144	306	8290	0	2245	4929	0	4041	0	1700	4074	2204	391	429	7899	5467	2414	0	965	1440	1828	972	1190	1496	3778	5714	3833	1844	1049	767	1480	1108	579	859
NZ_CP035288.1:50242:50463	EQW00_00230	SE	0	0	0	0	0	0	0	0	0	0	0	0	0	0	0	0	0	0	0	0	0	0	0	0	0	0	0	0	0	0	0	0	0	0	0	0	0	0	0	0	0	0	0	0	0	0	0
NZ_CP035288.1:503375:504172	EQW00_02335	SE	1071	0	306	470	411	784	83	6	0	272	340	484	0	363	33	3895	0	987	2226	0	1946	0	802	1836	1604	174	184	3736	2370	1479	0	115	109	220	96	135	144	162	313	188	202	7	6	11	32	17	6
NZ_CP035288.1:504434:504715	EQW00_02340	SE	0	0	0	0	0	0	0	0	0	0	0	0	0	0	0	0	0	0	0	0	0	0	0	0	0	0	0	0	0	0	0	0	0	0	0	0	0	0	0	0	0	0	0	0	0	0	0
NZ_CP035288.1:505900:507324	EQW00_02350	SE	3309	0	712	871	829	767	95	1	8	324	366	764	1	610	38	5975	1	1631	3643	0	3106	1	1373	2750	2555	321	342	6177	4149	3569	0	154	206	455	154	212	198	831	1005	660	257	64	30	2	109	33	6
NZ_CP035288.1:50614:51180	EQW00_00235	SE	0	0	0	0	0	0	0	0	0	0	0	0	0	0	0	0	0	0	0	0	0	0	0	0	0	0	0	0	0	0	0	0	0	0	0	0	0	0	0	0	0	0	0	0	0	0	0
NZ_CP035288.1:507573:508622	EQW00_02355	SE	121	0	20	41	24	0	3	6	5	53	66	17	0	16	1	271	0	54	122	0	113	0	33	113	913	8	5	224	119	964	0	9	5	11	5	9	10	11	15	15	12	72	27	0	0	0	30
NZ_CP035288.1:508970:510757	EQW00_02365	SE	252	0	79	108	69	79	35	60	5	96	1	114	0	82	8	814	0	230	423	0	325	0	124	384	538	40	39	715	466	562	0	21	35	32	32	34	43	74	99	52	58	6	27	25	8	12	12
NZ_CP035288.1:510980:512944	EQW00_02370	SE	1220	0	355	395	314	314	68	10	4	262	266	947	0	670	87	3564	0	882	2041	0	2137	0	732	1659	1509	183	167	3655	2270	2922	0	187	360	442	232	303	418	298	632	338	238	7	107	11	6	0	48
NZ_CP035288.1:51258:54377	EQW00_00240	SE	0	0	0	0	0	0	0	0	0	0	0	0	0	0	0	0	0	0	0	0	0	0	0	0	0	0	0	0	0	0	0	0	0	0	0	0	0	0	0	0	0	0	0	0	0	0	0
NZ_CP035288.1:513118:513732	EQW00_02375	SE	84	0	16	13	21	25	8	3	0	1	36	31	0	19	2	668	0	135	316	1	292	0	121	262	1863	31	22	580	332	4233	0	11	14	29	8	12	13	12	25	23	8	45	0	0	1	3	0
NZ_CP035288.1:513840:514838	EQW00_02380	SE	89	2	29	25	12	2	8	0	0	15	0	46	0	25	2	693	0	200	455	0	362	0	139	346	294	33	42	709	489	5800	0	12	12	15	9	15	17	18	39	16	21	2	1	0	1	0	1
NZ_CP035288.1:514840:515607	EQW00_02385	SE	2788	1	760	1123	687	190	167	56	10	739	1	1298	1	879	91	13302	2	3521	7800	1	6338	1	3017	6213	3901	761	757	13584	8582	3330	0	320	451	799	448	552	697	877	1648	898	567	10	6	59	4	0	4
NZ_CP035288.1:515609:515809	EQW00_02390	SE	0	0	0	0	0	0	0	0	0	0	0	0	0	0	0	0	0	0	0	0	0	0	0	0	0	0	0	0	0	0	0	0	0	0	0	0	0	0	0	0	0	0	0	0	0	0	0
NZ_CP035288.1:515793:516911	EQW00_02395	SE	1121	0	397	502	246	85	79	1	0	186	1238	785	0	592	71	16349	1	4599	10344	0	8958	1	4041	7814	2496	913	990	17787	11515	4086	0	145	193	222	161	276	278	445	553	308	164	4	1	13	15	0	2
NZ_CP035288.1:516904:517503	EQW00_02400	SE	0	0	0	0	0	0	0	14	6	0	0	0	0	0	0	0	0	0	0	0	0	0	0	0	1	0	0	0	0	4346	0	0	0	0	0	0	0	0	0	0	0	2	0	145	2	0	0
NZ_CP035288.1:518175:519449	EQW00_02405	SE	1690	2	461	532	441	385	130	623	56	225	745	1133	0	791	49	6661	1	1707	3776	0	2962	0	1446	3199	2050	337	331	6735	3844	2949	0	200	233	260	135	202	236	105	154	71	207	72	133	145	201	84	36
NZ_CP035288.1:519602:519892	EQW00_02410	SE	0	0	0	0	0	0	0	0	0	0	0	0	0	0	0	0	0	0	0	0	0	0	0	0	0	0	0	0	0	0	0	0	0	0	0	0	0	0	0	0	0	0	0	0	0	0	0
NZ_CP035288.1:520054:521970	EQW00_02415	SE	16	0	2	6	2	2	1	0	0	2	1	14	0	12	2	428	0	110	216	0	200	0	100	224	579	22	21	412	290	1537	0	2	1	1	5	3	2	4	10	5	2	0	0	0	54	0	0
NZ_CP035288.1:522048:522461	EQW00_02420	SE	0	0	0	0	0	0	0	0	0	0	0	0	0	0	0	0	0	0	0	0	0	0	0	0	0	0	0	0	0	0	0	0	0	0	0	0	0	0	0	0	0	0	0	0	0	0	0
NZ_CP035288.1:522725:523426	EQW00_02425	SE	7375	0	1836	2275	1851	876	412	234	28	1046	1420	2185	0	1631	153	7412	0	1936	4390	0	3203	0	1588	3654	2066	405	405	7471	4617	1661	0	2498	3701	4355	1719	2039	2876	2702	4129	2849	2118	265	288	159	242	58	324
NZ_CP035288.1:523546:524463	EQW00_02430	SE	7	0	6	3	2	1	1	0	0	11	1	0	0	1	0	166	0	36	74	0	73	0	32	85	501	7	6	147	88	34	0	4	3	3	1	2	4	2	4	2	3	1	0	1	1	0	0
NZ_CP035288.1:524769:525644	EQW00_02435	SE	2161	1	605	803	477	160	132	60	10	445	1	753	0	575	52	12154	0	3115	6821	0	5367	1	2604	5809	4792	616	646	11815	7429	2496	0	502	712	803	448	496	647	933	1485	1026	563	182	699	12	3	67	123
NZ_CP035288.1:525730:526446	EQW00_02445	SE	1082	0	324	341	410	2	70	9	0	325	36	792	0	609	75	18378	1	5074	11028	0	9424	0	4100	9028	3976	995	998	18747	11823	9	0	196	307	383	289	280	339	374	550	409	254	7	48	10	2	1	0
NZ_CP035288.1:526604:527962	EQW00_02450	SE	1256	0	158	328	230	568	32	0	2	295	827	228	1	154	9	8082	0	2226	4945	0	3756	0	1807	4176	2033	479	455	8537	5164	1669	0	55	99	76	59	79	138	91	180	96	139	3	18	0	2	2	41
NZ_CP035288.1:528330:529010	EQW00_02455	SE	1063	0	300	349	380	10	51	2705	380	483	10	301	0	216	12	14476	0	3882	8757	1	7358	0	3495	7093	3159	818	785	15625	9487	3316	0	200	212	313	199	121	265	531	578	393	191	322	393	677	0	0	29
NZ_CP035288.1:529034:530575	EQW00_02460	SE	656	0	168	223	104	105	46	263	36	221	1	177	0	126	14	10460	0	2852	6361	0	4891	0	2323	5247	2205	573	532	10905	6883	1695	0	121	144	206	91	110	157	304	437	279	97	18	6	4	4	1	1
NZ_CP035288.1:530625:531983	EQW00_02465	SE	1043	1	290	348	159	32	50	664	79	588	25	556	1	332	44	10144	0	2895	6677	0	5371	0	2423	5156	2268	575	560	11033	7268	120	0	160	212	289	127	124	187	379	532	311	139	5	18	3	1	13	0
NZ_CP035288.1:532232:533098	EQW00_02470	SE	58410	17	17678	20895	15851	8531	3674	3134	467	4903	16869	16204	3	11229	1084	17042	1	4567	10823	1	9086	1	3938	8389	5150	909	915	17641	12249	4028	0	5320	8759	10596	4279	6371	7767	6977	12341	7206	10992	179	140	201	521	160	95
NZ_CP035288.1:533316:534956	EQW00_02475	SE	6597	0	1743	2261	1710	881	267	73	10	2288	1117	4609	0	3157	309	11292	1	3147	7297	0	5722	0	2638	5516	2040	629	660	12068	8000	2598	0	615	1011	1490	786	1264	1494	987	1609	916	1232	45	6	15	14	9	34
NZ_CP035288.1:535174:536664	EQW00_02480	SE	2471	0	734	963	377	757	120	5	2	201	287	2953	0	2040	151	8515	0	2302	4948	0	3770	0	1672	4061	3297	446	426	8017	5047	2624	0	264	404	581	440	634	697	494	747	482	937	3	3	5	3	1	0
NZ_CP035288.1:537023:538489	EQW00_02485	SE	0	0	0	0	0	0	0	31	0	13	0	0	0	0	0	0	0	0	0	0	0	0	0	0	0	0	0	0	0	188	0	0	0	0	0	0	0	0	0	0	0	0	0	1	0	0	0
NZ_CP035288.1:538588:539826	EQW00_02490	SE	0	0	0	0	0	0	0	359	53	224	0	0	0	0	0	0	0	0	0	0	0	0	0	0	0	0	0	0	0	191	0	0	0	0	0	0	0	0	0	0	0	0	0	175	0	0	0
NZ_CP035288.1:540098:540289	EQW00_02495	SE	0	0	0	0	0	0	0	0	0	0	0	0	0	0	0	0	0	0	0	0	0	0	0	0	0	0	0	0	0	0	0	0	0	0	0	0	0	0	0	0	0	0	0	0	0	0	0
NZ_CP035288.1:541056:541748	EQW00_02500	SE	10	0	5	4	3	1	0	576	61	74	8	4	0	0	0	32	0	5	20	0	2	0	3	11	81	2	0	19	13	461	0	7	9	3	3	1	0	5	10	3	3	5	114	44	7	4	38
NZ_CP035288.1:541837:543090	EQW00_02505	SE	2652	0	538	862	491	309	170	75	10	66	924	664	0	534	54	16815	0	4577	10471	0	8576	0	3889	8090	3868	908	940	17551	11840	2954	0	404	657	768	275	434	474	659	1055	637	489	61	117	129	33	0	17
NZ_CP035288.1:543260:545425	EQW00_02510	SE	1881	0	464	531	556	317	88	139	15	230	899	1826	0	1233	97	6686	1	1696	4092	0	2541	0	1403	3339	2541	371	377	6635	3971	408	0	177	365	422	211	276	321	464	703	477	376	10	22	39	16	0	101
NZ_CP035288.1:54361:55563	EQW00_00245	SE	0	0	0	0	0	0	0	0	0	0	0	0	0	0	0	0	0	0	0	0	0	0	0	0	0	0	0	0	0	0	0	0	0	0	0	0	0	0	0	0	0	0	0	0	0	0	0
NZ_CP035288.1:545488:547020	EQW00_02515	SE	307	0	77	107	39	5	22	10	2	78	9	170	0	142	14	1044	0	289	546	0	545	0	200	507	1082	56	53	980	634	888	0	44	86	104	70	71	92	110	189	99	94	7	33	2	0	0	21
NZ_CP035288.1:547334:548152	EQW00_02520	SE	5733	9	1671	2131	944	1799	381	46	6	217	2952	1065	0	871	109	11576	0	3059	7095	0	5566	1	2698	5553	2606	605	632	11521	7866	497	0	318	689	817	635	784	984	2316	3615	2251	871	68	49	54	2	4	71
NZ_CP035288.1:548314:548502	EQW00_02525	SE	0	0	0	0	0	0	0	0	0	0	0	0	0	0	0	0	0	0	0	0	0	0	0	0	0	0	0	0	0	0	0	0	0	0	0	0	0	0	0	0	0	0	0	0	0	0	0
NZ_CP035288.1:548519:549595	EQW00_02530	SE	3663	0	976	1243	1095	652	307	243	41	292	989	2391	1	1581	264	8535	0	2413	6009	0	3340	0	1752	4264	1203	493	536	9208	5604	2224	0	631	885	1318	645	788	1077	1121	1845	1096	755	42	10	22	21	4	17
NZ_CP035288.1:549779:550246	EQW00_02535	SE	0	0	0	0	0	0	0	0	0	0	0	0	0	0	0	0	0	0	0	0	0	0	0	0	0	0	0	0	0	0	0	0	0	0	0	0	0	0	0	0	0	0	0	0	0	0	0
NZ_CP035288.1:550299:551876	EQW00_02540	SE	1465	0	330	423	192	2	129	19	4	58	1138	1449	0	848	70	19548	0	5315	12463	0	10303	0	4672	9725	3662	1038	1104	21193	13791	4173	0	137	243	289	114	120	193	245	339	264	207	12	0	1	2	1	2
NZ_CP035288.1:552021:552803	EQW00_02545	SE	0	0	0	0	0	0	0	0	0	0	2	2	0	0	0	44	0	15	15	0	17	0	7	15	30	4	3	30	20	16	0	0	1	0	0	0	0	0	0	0	1	0	0	0	0	0	0
NZ_CP035288.1:552832:553602	EQW00_RS12325	SE	0	0	0	0	0	0	0	0	0	0	0	0	0	0	0	0	0	0	0	0	0	0	0	0	0	0	0	0	0	0	0	0	0	0	0	0	0	0	0	0	0	0	0	0	0	0	0
NZ_CP035288.1:553979:554497	EQW00_02555	SE	0	0	0	0	0	0	0	0	0	0	0	0	0	0	0	0	0	0	0	0	0	0	0	0	0	0	0	0	0	0	0	0	0	0	0	0	0	0	0	0	0	0	0	0	0	0	0
NZ_CP035288.1:554609:555271	EQW00_02560	SE	10425	1	2692	3149	2397	2623	394	57	21	214	2041	4546	2	2891	212	21838	0	5678	13276	0	10696	0	4844	10170	4744	1135	1239	22199	15057	6237	0	905	1239	1423	671	959	1246	3535	4677	2830	1526	20	481	6	136	59	321
NZ_CP035288.1:555264:556040	EQW00_02565	SE	9159	0	2074	2650	2421	3224	287	123	26	2094	2017	1476	1	965	59	6509	1	1675	3981	0	3073	1	1504	3167	1295	371	347	6764	4219	1511	0	396	679	867	351	550	683	1511	1985	1320	1042	79	111	33	18	11	50
NZ_CP035288.1:55553:57067	EQW00_00250	SE	0	0	0	0	0	0	0	0	0	0	0	0	0	0	0	0	0	0	0	0	0	0	0	0	0	0	0	0	0	0	0	0	0	0	0	0	0	0	0	0	0	0	0	0	0	0	0
NZ_CP035288.1:556179:557357	EQW00_02570	SE	23831	0	5817	7559	6324	620	867	49	13	1151	5783	1638	0	1162	94	21279	0	5590	8241	0	10009	0	4695	10295	3046	1159	1106	22189	14362	1138	0	1495	2017	2726	1486	1800	2363	2104	3533	2015	2872	40	12	17	13	4	83
NZ_CP035288.1:557440:558795	EQW00_02575	SE	1104	0	364	489	180	351	44	190	23	665	333	289	0	226	18	4675	0	1135	3095	0	1803	0	997	2256	1324	224	239	4663	3066	3436	0	105	209	246	112	105	148	133	188	127	275	10	141	7	60	7	45
NZ_CP035288.1:559112:560791	EQW00_02580	SE	1337	1	366	421	467	390	44	22	5	787	569	517	0	352	12	377	0	78	179	0	114	0	59	175	637	16	12	308	170	1089	0	144	178	239	85	110	136	262	364	265	225	9	2	7	15	1	17
NZ_CP035288.1:561391:562443	EQW00_02590	SE	10455	0	2735	3088	2209	589	1952	1553	195	473	10976	4480	0	3688	861	24794	0	6713	17397	0	13407	0	6060	11225	2826	1433	1462	26407	20470	5754	0	1265	2348	3016	942	1137	1461	3108	4876	2817	1136	765	539	197	161	15	246
NZ_CP035288.1:562933:564189	EQW00_02595	SE	10648	3	4013	4959	3625	2956	827	4099	498	3604	5905	13428	1	8591	738	11009	0	2968	6902	0	5775	1	2477	5399	3206	549	613	11454	7705	2591	0	1158	1579	2238	1179	1641	1612	1933	2886	1703	2080	449	530	946	974	474	339
NZ_CP035288.1:564192:564827	EQW00_02600	SE	12818	8	3858	5085	3979	4255	915	5740	714	5612	8299	5150	0	3817	346	2651	1	657	1427	0	1330	0	496	1255	2197	116	143	2345	1570	5044	0	1743	1670	2753	1240	1644	1762	1990	3015	2031	2402	1178	1546	651	3885	797	973
NZ_CP035288.1:564844:565788	EQW00_02605	SE	16746	9	5040	5765	4128	704	849	6548	813	4151	939	19566	4	12768	1069	9078	1	2497	5826	0	4708	1	2004	4495	2787	495	486	9753	6416	3685	0	1907	2520	3631	1785	2456	2985	2526	3903	2255	3268	530	536	415	706	191	485
NZ_CP035288.1:565788:566483	EQW00_02610	SE	1769	1	634	781	772	1254	183	527	78	342	2118	964	0	714	51	350	0	66	140	0	134	0	55	155	1119	14	10	307	143	93	0	229	349	406	184	231	301	296	432	296	360	116	84	82	93	91	27
NZ_CP035288.1:566665:567366	EQW00_02615	SE	2689	0	640	785	1006	109	112	203	17	935	10	596	0	475	44	10644	0	2797	6810	0	4107	1	2225	5327	2853	571	600	11030	7029	3244	0	183	433	350	295	362	519	389	483	354	420	832	334	71	19	76	83
NZ_CP035288.1:567370:567819	EQW00_02620	SE	163	0	18	24	59	15	2	20	6	75	157	79	0	57	5	1990	0	555	1215	0	842	0	441	942	1269	116	87	1980	1236	923	0	12	27	36	28	30	33	26	25	28	13	53	108	11	0	0	0
NZ_CP035288.1:567963:568721	EQW00_02625	SE	121	0	29	48	39	16	7	67	12	41	24	34	0	41	10	316	0	86	200	0	170	0	81	178	418	25	13	333	250	1773	0	48	101	133	75	64	138	66	151	63	70	47	26	9	2	0	27
NZ_CP035288.1:568702:570477	EQW00_02630	SE	1911	0	555	441	492	370	77	0	3	236	18	764	0	552	68	8031	0	2187	5008	0	4110	0	1701	3846	6186	451	440	8104	5643	4544	0	137	197	284	170	235	286	171	301	166	256	14	19	5	25	0	8
NZ_CP035288.1:570902:572302	EQW00_02635	SE	3484	0	732	866	899	677	235	78	15	1595	3208	1043	0	785	71	10747	1	2766	6870	0	4996	0	2255	5294	2760	576	505	11009	7250	2577	0	161	315	399	469	545	675	316	512	359	475	19	8	5	6	0	3
NZ_CP035288.1:57252:58226	EQW00_00255	SE	0	0	0	0	0	0	0	0	0	0	0	0	0	0	0	0	0	0	0	0	0	0	0	0	0	0	0	0	0	0	0	0	0	0	0	0	0	0	0	0	0	0	0	0	0	0	0
NZ_CP035288.1:572726:573658	EQW00_02640	SE	503	0	155	269	105	1	78	1208	143	50	96	127	1	99	19	9926	0	2739	6802	0	4665	0	2277	4984	3200	548	531	10654	7366	4677	0	51	49	122	205	351	378	401	467	275	119	0	317	21	3	73	3
NZ_CP035288.1:573781:574617	EQW00_02645	SE	817	1	156	238	173	123	42	77	10	255	30	537	0	394	24	9150	1	2480	5796	0	4397	0	2030	4360	2218	480	521	9530	6439	2232	0	105	217	237	99	86	122	184	222	109	144	59	123	5	18	0	16
NZ_CP035288.1:574778:576295	EQW00_02650	SE	2008	1	568	653	481	133	101	49	8	811	1112	1438	0	1054	110	6422	0	1612	3774	0	2660	0	1370	3017	1784	332	317	6360	3804	2052	0	362	604	803	404	438	664	1008	1492	819	555	95	44	64	112	4	22
NZ_CP035288.1:576582:578411	EQW00_02655	SE	2761	0	585	934	461	28	288	1	0	25	1032	823	0	703	116	13722	0	3831	9061	0	7013	0	3225	6742	2606	675	762	15095	10186	3048	0	349	843	971	178	239	368	769	1214	672	387	12	0	1	4	0	14
NZ_CP035288.1:578559:579935	EQW00_02660	SE	6951	0	1428	1868	1492	1480	483	530	85	2553	644	1480	0	1092	122	9794	0	2502	5723	0	4464	0	2021	4725	2698	509	475	9932	5975	901	0	819	1183	1543	578	709	1038	1013	1443	899	955	20	87	91	52	30	20
NZ_CP035288.1:580253:581062	EQW00_02665	SE	471	0	167	150	131	3	68	1	0	170	0	329	0	259	20	11440	1	3034	7409	0	6047	0	2761	5482	3022	672	655	12427	8410	2513	0	80	151	150	69	77	105	109	187	113	147	0	1	2	1	23	2
NZ_CP035288.1:581125:581733	EQW00_02670	SE	165	0	42	32	35	56	8	38	6	184	0	86	0	46	4	1132	0	276	607	0	488	0	219	548	782	66	44	1069	622	158	0	22	27	50	12	14	21	39	50	36	36	0	0	0	0	0	0
NZ_CP035288.1:582040:583239	EQW00_02675	SE	8176	0	1967	2619	2323	1860	422	101	27	867	3715	1485	0	1074	88	3505	0	919	2257	0	1282	0	667	1849	1268	191	187	3466	2259	949	0	477	743	1148	594	786	909	598	1078	538	1075	10	58	189	19	9	16
NZ_CP035288.1:58279:58767	EQW00_00260	SE	0	0	0	0	0	0	0	0	0	0	0	0	0	0	0	0	0	0	0	0	0	0	0	0	0	0	0	0	0	0	0	0	0	0	0	0	0	0	0	0	0	0	0	0	0	0	0
NZ_CP035288.1:583503:584204	EQW00_02680	SE	2706	1	1081	1075	795	1530	253	685	94	508	2601	1833	1	1374	126	5598	0	1551	3443	0	2844	1	1215	2747	2537	280	273	5772	3797	1062	0	770	1032	1336	630	773	1042	2139	3017	1820	727	86	145	23	123	53	49
NZ_CP035288.1:584235:585386	EQW00_02685	SE	724	0	186	211	200	159	41	256	21	46	724	149	0	106	8	799	0	203	440	0	337	0	154	365	941	33	44	741	509	1492	0	89	149	186	62	65	79	169	235	162	113	43	67	49	2	0	8
NZ_CP035288.1:585670:587142	EQW00_02690	SE	343	0	82	99	111	57	22	11	2	94	134	102	0	71	5	680	0	209	408	0	357	0	126	368	1262	33	43	680	450	1012	0	42	81	109	36	43	59	90	127	82	85	12	61	15	123	2	16
NZ_CP035288.1:587163:587549	EQW00_02695	SE	0	0	0	0	0	0	0	0	0	0	0	0	0	0	0	0	0	0	0	0	0	0	0	0	0	0	0	0	0	0	0	0	0	0	0	0	0	0	0	0	0	0	0	0	0	0	0
NZ_CP035288.1:587840:588721	EQW00_02700	SE	20	0	1	4	6	1	1	8	3	10	4	3	0	1	0	64	0	17	25	0	13	0	9	28	269	2	1	44	29	254	0	5	3	1	3	1	5	4	3	4	7	0	0	5	0	0	1
NZ_CP035288.1:588963:589649	EQW00_02705	SE	2979	13	858	948	523	1014	358	218	34	1168	1000	2297	0	1517	166	17557	1	4521	11703	0	8487	0	3901	8213	5147	897	909	18557	13128	3397	0	794	1280	1473	398	504	781	1149	1825	1169	626	529	559	144	219	22	19
NZ_CP035288.1:589835:589939	EQW00_02710	SE	0	0	0	0	0	0	0	0	0	0	0	0	0	0	0	0	0	0	0	0	0	0	0	0	0	0	0	0	0	0	0	0	0	0	0	0	0	0	0	0	0	0	0	0	0	0	0
NZ_CP035288.1:590154:590942	EQW00_02715	SE	3879	1	807	1271	984	858	287	40	9	993	3289	1348	0	1137	109	2146	0	544	1292	0	963	1	417	1007	1724	110	87	2178	1361	995	0	674	1505	1562	755	895	1276	720	1198	621	1277	26	9	12	4	3	2
NZ_CP035288.1:590923:591642	EQW00_02720	SE	38345	1	8637	11683	10079	11530	2175	416	90	8805	9583	8124	2	6277	556	9439	1	2494	6616	2	4611	0	2104	4461	2074	476	476	9960	7361	2099	0	3597	5446	6654	2410	3131	3771	2769	4632	2382	5528	86	214	32	56	13	35
NZ_CP035288.1:59152:59385	EQW00_00265	SE	0	0	0	0	0	0	0	0	0	0	0	0	0	0	0	0	0	0	0	0	0	0	0	0	0	0	0	0	0	0	0	0	0	0	0	0	0	0	0	0	0	0	0	0	0	0	0
NZ_CP035288.1:591639:592370	EQW00_02725	SE	97	0	14	30	10	28	0	0	0	3	21	12	0	5	0	79	0	19	70	0	37	0	11	37	56	3	1	95	59	1265	0	10	14	10	3	3	8	8	4	0	9	3	0	0	39	0	0
NZ_CP035288.1:592514:592642	EQW00_RS12615	SE	0	0	0	0	0	0	0	0	0	0	0	0	0	0	0	0	0	0	0	0	0	0	0	0	0	0	0	0	0	0	0	0	0	0	0	0	0	0	0	0	0	0	0	0	0	0	0
NZ_CP035288.1:593046:594293	EQW00_02730	SE	2701	0	758	918	715	269	104	72	12	105	529	2213	0	1725	115	1965	0	517	1331	0	902	0	392	889	651	100	95	1933	1541	1546	0	616	914	1294	377	474	514	1529	2161	1417	853	43	28	27	29	10	43
NZ_CP035288.1:594654:595016	EQW00_02735	SE	0	0	0	0	0	0	0	0	0	0	0	0	0	0	0	0	0	0	0	0	0	0	0	0	0	0	0	0	0	0	0	0	0	0	0	0	0	0	0	0	0	0	0	0	0	0	0
NZ_CP035288.1:595040:595636	EQW00_02740	SE	0	0	0	0	0	0	0	2	0	0	0	0	0	0	0	0	0	0	0	0	0	0	0	0	0	0	0	0	0	751	0	0	0	0	0	0	0	0	0	0	0	76	14	14	30	0	47
NZ_CP035288.1:595918:596388	EQW00_02745	SE	12	0	2	5	0	0	2	0	0	0	1	0	0	0	0	12	0	2	9	0	5	0	1	2	61	0	1	11	3	2988	0	3	1	7	2	2	3	6	12	5	3	0	0	0	0	0	0
NZ_CP035288.1:59625:62858	EQW00_00270	SE	0	0	0	0	0	0	0	0	0	0	0	0	0	0	0	0	0	0	0	0	0	0	0	0	0	0	0	0	0	0	0	0	0	0	0	0	0	0	0	0	0	0	0	0	0	0	0
NZ_CP035288.1:596623:597444	EQW00_02750	SE	1677	0	400	461	491	703	111	295	63	1942	292	404	0	303	28	5503	0	1419	3728	0	2287	0	1130	2614	2507	261	282	5653	4000	1113	0	183	373	426	235	385	587	394	514	390	383	66	379	6	38	0	6
NZ_CP035288.1:597887:598423	EQW00_02755	SE	2043	0	303	483	725	500	29	0	0	156	2	363	0	320	23	10097	0	2596	7090	0	4335	1	2202	4657	3857	542	484	10534	7659	1991	0	123	238	328	147	135	162	172	399	171	270	3	0	0	1	0	1
NZ_CP035288.1:598723:598860	EQW00_RS12330	SE	0	0	0	0	0	0	0	0	0	0	0	0	0	0	0	0	0	0	0	0	0	0	0	0	0	0	0	0	0	0	0	0	0	0	0	0	0	0	0	0	0	0	0	0	0	0	0
NZ_CP035288.1:599159:600634	EQW00_02760	SE	145	0	37	55	29	79	5	8	1	16	0	86	0	67	6	1664	0	461	1099	0	707	0	333	781	811	90	86	1595	1273	359	0	73	90	121	17	31	34	126	198	119	47	1	23	1	5	2	5
NZ_CP035288.1:600884:601603	EQW00_02770	SE	491	1	100	302	184	1	42	19	0	109	19	1042	1	807	126	15920	0	4222	11330	1	7903	0	3645	7444	4642	849	914	17125	13348	3508	0	266	457	568	141	187	239	244	442	285	247	119	82	0	4	0	2
NZ_CP035288.1:602041:604446	EQW00_02775	SE	166	0	38	54	35	0	403	2	0	88	12	86	0	55	124	8574	0	2251	5193	0	4123	0	1828	3840	1911	380	409	8926	5819	2577	0	617	2123	2464	17	26	28	20	44	25	30	10	3	18	3	0	33
NZ_CP035288.1:604449:604763	EQW00_02780	SE	0	0	0	0	0	0	0	0	0	0	0	0	0	0	0	0	0	0	0	0	0	0	0	0	0	0	0	0	0	0	0	0	0	0	0	0	0	0	0	0	0	0	0	0	0	0	0
NZ_CP035288.1:604754:605689	EQW00_02785	SE	1700	2	600	678	483	656	1806	203	26	252	675	1229	0	977	1105	13287	0	3423	8508	1	6092	0	2804	6148	3384	728	624	13720	8643	3587	0	3436	9339	11791	244	311	401	504	690	465	478	22	86	74	56	13	226
NZ_CP035288.1:605868:609551	EQW00_02790	SE	296	0	109	108	47	6	1394	2	2	13	0	130	0	74	673	11515	0	2933	6949	0	5929	0	2598	5592	2537	587	541	12099	7511	3136	0	1538	4021	5297	19	29	30	41	60	40	37	7	7	9	45	21	26
NZ_CP035288.1:609541:611094	EQW00_02795	SE	739	0	169	269	145	39	1046	4	2	164	162	397	0	274	695	18078	0	4679	10913	0	9464	0	4206	8743	3000	900	869	19302	12693	4683	0	1546	4386	6258	43	71	95	68	184	88	107	18	4	46	90	52	202
NZ_CP035288.1:611072:611662	EQW00_02800	SE	155	0	57	23	15	3	80	0	0	42	0	98	0	56	45	17216	1	4459	10653	0	8641	0	3839	7992	4964	923	770	17637	12036	3772	0	110	224	398	6	37	22	3	25	11	19	1	0	0	0	0	1
NZ_CP035288.1:611655:612332	EQW00_02805	SE	410	3	119	136	262	1	482	24	1	67	37	543	0	361	470	31145	0	8206	19692	0	16047	1	7522	15200	7070	1690	1731	34299	22038	6921	0	723	2266	3236	42	76	35	99	156	97	101	8	2	0	35	128	5
NZ_CP035288.1:612352:612804	EQW00_02810	SE	15399	0	3974	5694	3689	5014	2270	2320	286	2706	1070	5843	2	4232	1084	26941	1	7095	17237	2	14147	0	6470	12742	4044	1391	1411	29435	19040	5507	0	3413	8645	11112	1159	1554	1644	4112	6981	3526	2425	2002	403	24	1229	168	562
NZ_CP035288.1:612814:613848	EQW00_02815	SE	1343	0	347	554	305	200	231	133	12	971	1509	574	0	380	108	8926	0	2199	5178	1	3978	0	1803	4261	4063	488	417	8957	5373	3732	0	272	903	1139	140	148	205	395	556	375	255	4	6	4	5	19	119
NZ_CP035288.1:613877:614533	EQW00_02820	SE	756	1	195	224	173	13	86	91	16	19	289	110	0	81	18	10398	1	2754	6710	0	5677	1	2491	4985	3097	561	532	11170	7533	3076	0	83	155	248	44	65	86	93	221	110	99	5	1	4	84	30	106
NZ_CP035288.1:614790:615953	EQW00_02825	SE	1440	0	341	536	256	298	890	445	54	152	141	376	0	260	688	15335	0	4121	9575	0	8061	0	3548	7317	3704	804	778	16239	10825	3647	0	1439	4259	5171	97	165	166	92	147	71	187	10	107	4	10	149	7
NZ_CP035288.1:616658:617104	EQW00_02830	SE	4175	0	850	997	1072	296	234	0	7	213	3590	2259	0	1522	126	3942	0	1148	2537	0	2191	2	913	1994	2180	217	219	4372	2827	920	0	1007	1501	1500	788	1026	1486	467	857	451	1150	237	243	22	67	0	107
NZ_CP035288.1:617268:617897	EQW00_02835	SE	0	0	0	0	0	0	0	0	0	1	0	0	0	0	0	0	0	1	1	0	5	0	0	0	56	0	0	0	1	1127	0	0	0	0	0	0	0	0	0	0	0	0	0	0	2	0	0
NZ_CP035288.1:618021:618386	EQW00_02840	SE	1449	0	312	402	208	175	227	9	0	898	131	221	0	184	22	5105	1	1359	2830	0	2406	0	929	2469	2799	246	241	4894	2927	1451	0	1480	2373	2565	531	747	1016	1436	2641	1589	562	58	254	4	8	0	3
NZ_CP035288.1:618551:619831	EQW00_02845	SE	16341	2	3838	5283	3831	2934	873	1448	197	6877	3224	16467	1	10454	640	13398	0	3393	8226	0	5840	0	3013	6546	3391	739	687	13838	8759	3404	0	2568	3622	4097	1088	1388	1929	1546	2638	1241	2948	38	24	62	247	190	84
NZ_CP035288.1:619997:620347	EQW00_02850	SE	0	0	0	0	0	0	0	0	0	0	0	0	0	0	0	0	0	0	0	0	0	0	0	0	0	0	0	0	0	0	0	0	0	0	0	0	0	0	0	0	0	0	0	0	0	0	0
NZ_CP035288.1:620538:620960	EQW00_02855	SE	194	0	44	53	29	20	12	165	27	159	3	178	0	147	11	2138	0	584	1242	0	1079	0	484	1055	1317	101	99	2299	1381	491	0	55	79	133	66	121	102	211	343	185	58	24	15	9	37	1	153
NZ_CP035288.1:621033:623138	EQW00_02860	SE	335	0	105	103	85	113	23	0	0	186	163	193	0	144	17	2451	0	631	1368	0	1182	0	506	1203	1286	108	112	2219	1503	502	0	68	65	108	44	37	57	53	91	64	90	2	0	0	1	0	8
NZ_CP035288.1:624301:624678	EQW00_02865	SE	0	0	0	0	0	0	0	0	0	0	0	0	0	0	0	0	0	0	0	0	0	0	0	0	0	0	0	0	0	0	0	0	0	0	0	0	0	0	0	0	0	0	0	0	0	0	0
NZ_CP035288.1:624832:626277	EQW00_02870	SE	33648	3	10227	12054	10323	8116	2661	1121	183	1427	10705	10265	4	6914	637	14128	0	3754	8875	1	7264	0	3221	6991	3433	739	728	14865	9745	4681	0	6229	8146	9974	4057	5524	7055	1995	2814	1616	4921	180	55	93	26	53	67
NZ_CP035288.1:626367:627314	EQW00_02875	SE	1879	0	477	572	673	642	73	6	5	797	339	624	0	562	42	7640	0	2121	5093	0	4162	0	1834	3811	1906	434	395	8340	5776	3242	0	187	258	314	247	489	579	578	1114	574	380	9	56	10	4	18	75
NZ_CP035288.1:627939:628325	EQW00_RS12490	SE	602	0	103	182	87	58	11	0	0	49	0	508	0	411	19	6094	1	1751	3943	0	3152	0	1330	3150	2221	347	365	6544	4344	1539	0	63	73	91	34	31	57	76	149	60	82	0	0	1	4	0	26
NZ_CP035288.1:628415:629170	EQW00_RS12495	SE	3423	0	869	1270	782	1202	94	130	25	968	836	813	1	607	38	6499	0	1893	3802	1	3114	0	1410	3261	2306	365	364	6781	4248	1569	0	388	475	700	237	341	476	597	851	553	532	7	5	2	14	1	9
NZ_CP035288.1:62947:64455	EQW00_00275	SE	0	0	0	0	0	0	0	0	0	0	0	0	0	0	0	0	0	0	0	0	0	0	0	0	0	0	0	0	0	0	0	0	0	0	0	0	0	0	0	0	0	0	0	0	0	0	0
NZ_CP035288.1:629492:629773	EQW00_02890	SE	0	0	0	0	0	0	0	0	0	0	0	0	0	0	0	0	0	0	0	0	0	0	0	0	0	0	0	0	0	0	0	0	0	0	0	0	0	0	0	0	0	0	0	0	0	0	0
NZ_CP035288.1:629987:630403	EQW00_02895	SE	0	0	0	0	0	0	0	0	0	0	0	0	0	0	0	0	0	0	0	0	0	0	0	0	0	0	0	0	0	0	0	0	0	0	0	0	0	0	0	0	0	0	0	0	0	0	0
NZ_CP035288.1:630472:630873	EQW00_02900	SE	0	0	0	0	0	0	0	0	0	0	0	0	0	0	0	0	0	0	0	0	0	0	0	0	0	0	0	0	0	0	0	0	0	0	0	0	0	0	0	0	0	0	0	0	0	0	0
NZ_CP035288.1:630930:631922	EQW00_02905	SE	3142	0	853	959	507	29	270	724	80	399	12	1055	0	721	90	11081	0	3041	6667	0	5154	0	2583	5360	2553	574	563	11459	7289	2467	0	409	693	982	367	716	701	863	1547	781	537	30	112	12	220	1	100
NZ_CP035288.1:632163:632702	EQW00_02910	SE	1661	0	493	565	416	238	128	7	0	15	755	381	0	254	25	1285	0	343	772	0	572	0	284	566	717	62	70	1372	780	287	1	368	561	749	287	384	512	661	1119	643	530	55	20	10	38	10	96
NZ_CP035288.1:632974:635139	EQW00_02915	SE	14658	1	4298	5237	3620	2201	540	742	117	4701	6299	6336	0	5292	358	17344	1	4884	10939	1	8901	0	3895	8212	4633	901	958	18118	12509	4221	0	2663	3517	4841	2274	2933	3703	7209	11231	6069	4067	623	178	97	727	16	257
NZ_CP035288.1:635268:635915	EQW00_02920	SE	2460	0	875	1210	870	611	185	12	8	126	207	1568	0	1174	105	14725	0	4127	9554	0	7109	0	3310	7087	4515	821	896	15994	11150	3286	0	271	429	560	205	244	321	581	635	385	377	7	11	28	15	2	5
NZ_CP035288.1:636047:637726	EQW00_02925	SE	8879	1	2377	2800	2991	1711	758	81	8	1351	7148	11318	1	8561	1062	18746	0	5336	12131	0	9702	0	4360	9113	4044	1016	1078	19989	13513	1641	0	1520	2514	3197	851	1508	1756	3347	5208	2948	1978	29	93	61	115	34	38
NZ_CP035288.1:638076:639677	EQW00_02930	SE	5293	1	1166	1558	1211	1848	404	368	56	1836	2650	2410	0	2136	277	8065	0	2183	5073	0	3864	0	1749	3885	2180	442	396	8205	5618	1717	0	649	1393	1757	561	714	978	984	1389	707	746	20	67	20	78	29	17
NZ_CP035288.1:639882:641027	EQW00_02935	SE	24	0	2	2	5	3	2	1	4	6	0	6	0	9	0	75	0	22	40	0	36	0	18	43	376	2	3	66	48	206	0	3	2	5	3	0	0	3	4	7	1	0	0	0	0	0	0
NZ_CP035288.1:641359:642837	EQW00_02940	SE	1625	0	458	554	305	143	88	592	72	59	697	717	0	559	36	6645	0	1818	3986	0	3274	0	1496	3276	1886	332	323	6776	4472	1350	0	230	308	407	113	168	225	410	662	355	317	276	73	113	80	4	127
NZ_CP035288.1:642981:644336	EQW00_02945	SE	834	0	286	230	237	102	58	36	3	230	491	405	0	288	29	7975	0	1990	4480	0	3686	0	1666	3619	2314	407	385	7650	5062	1337	0	84	143	170	71	82	128	139	227	155	131	5	16	41	4	1	12
NZ_CP035288.1:644329:645003	EQW00_02950	SE	10863	36	4004	5251	3589	1664	925	62	18	2696	3704	6106	0	4185	456	38385	1	9961	25787	0	21360	0	9133	18155	10421	2134	2150	41710	29241	9027	0	2324	4622	4933	2246	2904	3452	4946	8476	4775	4694	65	409	1519	877	4	218
NZ_CP035288.1:64448:65767	EQW00_00280	SE	0	0	0	0	0	0	0	0	0	0	0	0	0	0	0	0	0	0	0	0	0	0	0	0	0	0	0	0	0	0	0	0	0	0	0	0	0	0	0	0	0	0	0	0	0	0	0
NZ_CP035288.1:645135:646187	EQW00_02955	SE	0	0	0	0	1	0	1	3	0	14	0	0	0	0	0	22	0	6	11	0	10	0	9	11	5	0	0	15	10	679	0	0	1	0	0	0	0	1	0	0	0	0	0	0	4	0	0
NZ_CP035288.1:646187:646855	EQW00_02960	SE	0	0	0	0	0	0	0	0	0	0	0	0	0	0	0	0	0	0	0	0	0	0	0	0	2	0	0	0	0	4854	0	0	0	0	0	0	0	0	0	0	0	0	0	0	5	0	0
NZ_CP035288.1:647136:648092	EQW00_02965	SE	604	0	127	181	76	4	53	12	3	71	517	239	1	201	10	8303	1	2130	4537	0	3863	0	1566	4063	2960	440	381	7625	4993	2652	0	76	102	119	63	95	123	127	159	132	123	3	34	0	5	1	2
NZ_CP035288.1:648280:648735	EQW00_02970	SE	0	0	0	0	0	0	0	0	0	0	0	0	0	0	0	0	0	0	0	0	0	0	0	0	0	0	0	0	0	0	0	0	0	0	0	0	0	0	0	0	0	0	0	0	0	0	0
NZ_CP035288.1:649015:650403	EQW00_02975	SE	2529	0	591	864	472	267	106	40	6	266	516	1067	0	766	60	1926	0	469	1017	0	820	0	327	853	2150	91	89	1721	1066	2870	0	395	591	843	453	524	717	1081	1890	1059	754	162	19	36	94	6	69
NZ_CP035288.1:650461:651672	EQW00_02980	SE	59	0	7	9	11	6	1	1	0	57	7	9	0	15	0	62	0	16	45	0	19	0	13	28	238	3	1	57	32	1691	0	3	10	9	3	1	4	7	14	11	7	0	0	0	0	0	0
NZ_CP035288.1:651709:652260	EQW00_02985	SE	6	0	0	1	0	0	0	7	0	30	3	1	0	0	0	4	0	0	2	0	1	0	2	1	147	0	0	2	2	11	0	0	2	1	1	2	0	1	0	0	1	0	0	4	17	0	1
NZ_CP035288.1:652401:653048	EQW00_02990	SE	1	0	0	0	0	0	0	0	0	3	1	0	0	1	0	1	0	0	1	0	0	0	0	0	49	0	0	0	0	6186	0	1	0	0	0	0	0	1	2	2	1	0	0	0	3	0	0
NZ_CP035288.1:653061:655037	EQW00_02995	SE	77	0	21	9	55	1	1	0	0	45	10	63	0	41	2	873	0	232	506	0	437	0	181	420	745	46	45	840	521	1316	0	8	8	13	4	4	8	19	32	18	3	1	0	0	7	0	0
NZ_CP035288.1:655217:655849	EQW00_03005	SE	81	0	23	19	21	21	2	1	0	129	48	55	0	30	2	150	0	35	55	0	39	0	28	70	476	8	3	103	75	20	0	7	13	20	10	20	12	12	11	1	11	0	0	0	0	0	2
NZ_CP035288.1:6557:9238	EQW00_00030	SE	4133	1	1178	1385	1108	706	257	1290	182	1300	906	1552	0	1027	92	5187	0	1318	3294	0	2159	0	1101	2483	1447	273	215	5428	3347	4549	0	353	586	772	427	530	643	577	778	452	557	137	264	202	510	33	307
NZ_CP035288.1:656067:656966	EQW00_03010	SE	1324	0	301	339	291	630	118	19	6	106	834	547	1	433	42	4640	0	1106	2669	0	2101	0	1024	2118	2602	256	234	4508	2870	2884	0	173	288	357	182	246	289	236	375	241	260	248	64	120	20	2	123
NZ_CP035288.1:657102:657491	EQW00_03015	SE	2	0	0	0	0	1	0	0	0	0	0	1	0	0	0	0	0	0	1	0	0	0	0	0	12	0	0	0	1	78	0	0	0	0	0	0	0	0	0	0	0	0	0	0	0	0	0
NZ_CP035288.1:657494:657970	EQW00_03020	SE	0	0	0	0	0	0	0	0	0	0	0	0	0	0	0	0	0	0	0	0	0	0	0	0	0	0	0	0	0	0	0	0	0	0	0	0	0	0	0	0	0	0	0	0	0	0	0
NZ_CP035288.1:658077:659024	EQW00_03025	SE	86	0	21	29	31	43	4	328	44	10	1	46	0	37	2	99	0	23	36	0	44	0	9	52	561	4	3	74	35	1134	0	16	17	28	9	9	16	16	26	21	22	18	46	2	3	5	37
NZ_CP035288.1:659064:660113	EQW00_03030	SE	6945	0	1831	2093	1608	2047	265	152	20	1252	2209	2913	1	2187	208	10079	1	2681	5990	0	4820	0	2175	4891	2319	551	517	10489	6286	2003	0	536	877	1081	582	673	948	1001	1518	802	1099	101	95	86	33	99	29
NZ_CP035288.1:65948:66451	EQW00_00285	SE	0	0	0	0	0	0	0	0	0	0	0	0	0	0	0	0	0	0	0	0	0	0	0	0	0	0	0	0	0	0	0	0	0	0	0	0	0	0	0	0	0	0	0	0	0	0	0
NZ_CP035288.1:660268:661476	EQW00_03035	SE	762	0	200	178	82	417	11	0	4	315	292	340	0	303	28	5146	0	1261	2859	0	2559	1	1092	2403	1457	271	275	5142	3056	4420	0	68	116	103	51	68	127	64	145	68	100	3	2	15	3	0	1
NZ_CP035288.1:661793:662113	EQW00_03040	SE	6997	1	1884	3032	1627	3705	390	10	0	6	27	4331	0	2794	266	27645	2	7268	17721	0	15014	0	6696	13678	8628	1553	1790	29579	19535	6647	0	1401	1918	2171	689	1024	1055	729	1285	939	1485	22	135	23	6	31	1
NZ_CP035288.1:662110:662670	EQW00_03045	SE	21	0	0	2	3	4	0	331	38	5	0	0	0	2	2	5	0	0	1	0	0	0	0	0	12	0	0	1	3	1347	0	0	2	1	0	0	0	0	1	0	1	0	0	2	0	10	8
NZ_CP035288.1:662667:663470	EQW00_03050	SE	146	0	38	69	32	189	5	0	0	72	113	134	0	87	7	3369	0	926	2125	0	1513	0	717	1718	2327	175	213	3496	2228	781	0	27	75	74	12	45	54	48	64	48	47	5	0	1	0	0	2
NZ_CP035288.1:663625:664233	EQW00_03055	SE	1283	1	257	213	267	158	56	0	4	120	184	527	0	387	40	28925	2	7831	18813	1	15302	0	6989	14117	5020	1605	1627	30773	21035	6568	0	58	88	94	40	88	78	112	202	105	151	4	5	2	1	3	3
NZ_CP035288.1:664592:665011	EQW00_03065	SE	0	0	0	0	0	0	0	0	0	0	0	0	0	0	0	0	0	0	0	0	0	0	0	0	0	0	0	0	0	0	0	0	0	0	0	0	0	0	0	0	0	0	0	0	0	0	0
NZ_CP035288.1:66466:66780	EQW00_00290	SE	0	0	0	0	0	0	0	0	0	0	0	0	0	0	0	0	0	0	0	0	0	0	0	0	0	0	0	0	0	0	0	0	0	0	0	0	0	0	0	0	0	0	0	0	0	0	0
NZ_CP035288.1:665584:667194	EQW00_03080	SE	579	0	167	201	66	3	11	14	3	86	1	293	0	227	19	6122	0	1745	4078	0	3522	0	1406	3186	2371	339	357	6836	4699	3864	0	66	88	120	73	70	93	139	171	121	112	5	6	0	6	0	70
NZ_CP035288.1:667782:668792	EQW00_03085	SE	5792	3	1267	2195	1883	261	320	785	112	1216	1804	2101	1	1598	132	17458	1	4688	11128	1	9253	1	4011	8354	5859	950	1018	18319	12445	5539	0	768	1291	1812	630	949	981	1523	2098	1400	1434	14	161	110	7	239	71
NZ_CP035288.1:66873:67214	EQW00_00300	SE	0	0	0	0	0	0	0	0	0	0	0	0	0	0	0	0	0	0	0	0	0	0	0	0	0	0	0	0	0	0	0	0	0	0	0	0	0	0	0	0	0	0	0	0	0	0	0
NZ_CP035288.1:668865:669545	EQW00_03090	SE	5427	1	1551	1952	1370	1170	324	1	6	796	1883	791	0	653	52	15345	1	4325	9965	0	8186	1	3660	7401	4543	845	873	16595	11190	3315	0	544	914	1190	574	852	925	645	1138	588	1225	26	1	14	2	0	0
NZ_CP035288.1:669711:670403	EQW00_03095	SE	3625	0	931	1098	857	888	214	87	11	114	713	723	0	543	31	6635	0	1675	3640	0	3006	0	1320	3126	3020	334	305	6476	4053	1264	0	264	249	407	201	253	352	375	471	347	463	105	167	5	10	2	42
NZ_CP035288.1:670805:670984	EQW00_RS12335	SE	0	0	0	0	0	0	0	0	0	0	0	0	0	0	0	0	0	0	0	0	0	0	0	0	0	0	0	0	0	0	0	0	0	0	0	0	0	0	0	0	0	0	0	0	0	0	0
NZ_CP035288.1:671389:672537	EQW00_03110	SE	12843	0	2890	4217	2596	4752	722	860	137	6419	5807	4409	0	3587	334	7935	0	2125	4943	0	3607	0	1688	3842	2150	456	442	8345	5388	1512	0	1194	2044	2353	1437	1699	2252	2694	4370	2757	2113	65	47	42	20	55	51
NZ_CP035288.1:672785:673720	EQW00_03115	SE	51919	17	14552	19359	14597	8761	3490	2374	406	17298	18286	19882	1	15540	1287	19951	1	5306	12847	1	10877	1	4829	9911	4573	1048	1079	21764	14227	4909	0	3488	6029	7840	3569	4776	6081	13786	19943	11415	8835	163	50	288	868	156	816
NZ_CP035288.1:674190:675308	EQW00_03120	SE	961	0	210	400	163	3	45	274	35	211	282	698	0	438	36	12121	0	3180	7281	0	5588	0	2654	5697	3249	610	591	12156	7792	3446	0	61	91	124	108	154	158	303	441	284	186	0	0	0	3	1	9
NZ_CP035288.1:675405:676286	EQW00_03125	SE	74515	32	26874	34702	27074	33321	7953	7752	1084	25784	56510	60390	8	47085	5683	11153	2	2938	6935	1	5427	1	2533	5451	1876	629	612	11725	7620	3257	0	9478	16033	19134	8168	10716	13129	32716	47306	29705	18493	452	313	1139	2405	1099	994
NZ_CP035288.1:676573:677184	EQW00_03130	SE	4	0	1	2	0	1	0	31	13	158	0	0	0	2	0	7	0	3	3	0	3	0	5	10	2	1	0	14	10	1528	0	0	3	0	2	1	2	3	0	1	2	144	58	203	324	23	4
NZ_CP035288.1:677228:677815	EQW00_03135	SE	15291	0	4111	5101	4276	2594	974	2487	348	2998	3368	4999	0	3542	294	11819	1	2873	6848	0	4773	0	2464	5478	3448	647	615	11854	6961	5936	0	1079	1769	1876	1126	1473	1722	3652	5225	3524	3372	1059	358	119	232	202	492
NZ_CP035288.1:67738:69366	EQW00_00305	SE	0	0	0	0	0	0	0	0	0	0	0	0	0	0	0	0	0	0	0	0	0	0	0	0	0	0	0	0	0	0	0	0	0	0	0	0	0	0	0	0	0	0	0	0	0	0	0
NZ_CP035288.1:678121:679422	EQW00_03140	SE	2492	0	618	884	563	308	113	18	2	205	1175	1132	0	719	67	9920	0	2457	5384	0	4624	0	1992	4638	2295	506	442	9347	5918	1799	0	271	284	509	238	251	358	245	361	315	466	149	4	3	2	0	5
NZ_CP035288.1:679719:680231	EQW00_03145	SE	24882	9	8619	11334	9946	2970	2395	6230	837	2279	7108	4434	0	3545	379	8977	1	2373	5377	0	4284	0	1841	4404	3349	431	468	9021	5818	2364	0	7909	13153	15312	5690	7066	9238	7479	11562	6599	7744	927	1466	683	2311	800	1522
NZ_CP035288.1:680490:681689	EQW00_03150	SE	0	0	0	0	0	0	0	0	0	0	0	0	0	0	0	0	0	0	0	0	0	0	0	0	0	0	0	0	0	0	0	0	0	0	0	0	0	0	0	0	0	0	0	0	0	0	0
NZ_CP035288.1:682087:682224	EQW00_RS12340	SE	0	0	0	0	0	0	0	0	0	0	0	0	0	0	0	0	0	0	0	0	0	0	0	0	0	0	0	0	0	0	0	0	0	0	0	0	0	0	0	0	0	0	0	0	0	0	0
NZ_CP035288.1:682448:683209	EQW00_03155	SE	108	0	37	29	21	4	22	1754	231	981	21	36	0	38	3	62	0	14	18	0	24	0	10	26	769	2	4	42	21	5932	0	30	28	38	20	15	26	11	20	13	30	98	772	264	1318	8	301
NZ_CP035288.1:683407:684996	EQW00_03160	SE	435	0	83	77	105	1	6	0	0	100	41	191	0	145	22	8824	0	2406	5543	0	4604	0	1884	4463	2735	491	419	9280	5816	2327	0	46	96	133	34	68	70	128	163	117	97	7	7	5	3	0	0
NZ_CP035288.1:685101:685631	EQW00_03165	SE	16417	0	5599	6352	4350	6154	775	25	18	6478	7124	10761	1	8633	563	12637	0	3707	8621	0	6220	0	2716	6342	3095	693	713	13550	9369	2796	0	2429	4353	5483	2189	2479	3426	18278	23016	13589	4356	90	177	142	596	257	728
NZ_CP035288.1:685932:686567	EQW00_03170	SE	258	0	63	88	83	149	12	80	12	91	66	162	0	86	10	937	0	242	439	0	466	0	171	458	1641	46	46	894	529	907	0	29	37	67	17	34	33	48	66	38	42	0	7	4	1	1	5
NZ_CP035288.1:686585:686773	EQW00_03175	SE	0	0	0	0	0	0	0	0	0	0	0	0	0	0	0	0	0	0	0	0	0	0	0	0	0	0	0	0	0	0	0	0	0	0	0	0	0	0	0	0	0	0	0	0	0	0	0
NZ_CP035288.1:687271:688470	EQW00_03180	SE	0	0	0	0	0	0	0	0	0	0	0	0	0	0	0	0	0	0	0	0	0	0	0	0	0	0	0	0	0	0	0	0	0	0	0	0	0	0	0	0	0	0	0	0	0	0	0
NZ_CP035288.1:688649:688834	EQW00_03185	SE	0	0	0	0	0	0	0	0	0	0	0	0	0	0	0	0	0	0	0	0	0	0	0	0	0	0	0	0	0	0	0	0	0	0	0	0	0	0	0	0	0	0	0	0	0	0	0
NZ_CP035288.1:688831:689187	EQW00_03190	SE	0	0	0	0	0	0	0	0	0	0	0	0	0	0	0	0	0	0	0	0	0	0	0	0	0	0	0	0	0	0	0	0	0	0	0	0	0	0	0	0	0	0	0	0	0	0	0
NZ_CP035288.1:689586:690962	EQW00_03195	SE	20810	4	5473	7172	7035	4681	1403	553	118	1056	9426	5574	0	3957	464	16149	2	4123	9846	0	7240	1	3536	7426	2802	855	809	16843	10613	2989	0	1409	2369	3212	1486	1848	2427	2403	3712	2017	2628	259	187	66	31	52	24
NZ_CP035288.1:691085:691957	EQW00_03200	SE	44603	6	12417	16104	10561	9388	2359	1853	258	6678	17839	21856	2	17241	1325	21777	3	5973	14553	1	11842	0	5174	10565	4354	1184	1210	23706	17183	5820	0	5816	7892	10615	4660	6754	7938	14175	22378	14062	9253	2893	2127	851	562	396	416
NZ_CP035288.1:691971:693395	EQW00_03205	SE	5301	1	1211	1606	1391	752	64	662	84	354	3104	4297	0	2776	156	26077	1	7048	16768	1	13535	0	6137	12294	4016	1450	1462	27780	18470	4940	0	547	941	1249	577	802	970	779	1156	587	819	160	454	89	75	39	139
NZ_CP035288.1:693408:694295	EQW00_03210	SE	1648	0	473	656	345	758	25	339	50	338	429	1832	1	1225	73	8544	1	2411	5759	0	4648	0	2022	4320	2102	488	459	9257	6215	1804	0	324	547	555	310	332	396	313	561	265	356	341	310	16	49	24	73
NZ_CP035288.1:69388:70737	EQW00_00310	SE	0	0	0	0	0	0	0	0	0	0	0	0	0	0	0	0	0	0	0	0	0	0	0	0	0	0	0	0	0	0	0	0	0	0	0	0	0	0	0	0	0	0	0	0	0	0	0
NZ_CP035288.1:694292:695344	EQW00_03215	SE	1272	0	309	401	366	77	22	100	10	603	441	884	0	619	41	5068	0	1534	3471	1	2567	0	1122	2584	2110	280	301	5428	3773	1518	0	209	418	522	221	264	320	274	407	197	282	285	318	13	103	19	201
NZ_CP035288.1:695524:695859	EQW00_03220	SE	203	0	53	105	117	0	8	131	21	168	404	19	0	22	1	1345	0	329	782	0	541	0	273	686	1305	88	66	1218	804	332	0	65	88	105	60	82	88	59	110	92	79	60	111	0	6	1	3
NZ_CP035288.1:695911:696657	EQW00_03225	SE	15283	1	3578	5625	3802	3928	659	105	7	4008	2380	4621	1	3604	317	28664	0	7545	19066	1	14638	2	6487	13864	10068	1597	1657	30850	21365	5496	1	2780	4318	4627	2273	3251	4020	2746	4674	2989	3439	278	85	117	91	2	97
NZ_CP035288.1:696836:697525	EQW00_03230	SE	1994	0	535	648	331	245	161	140	23	1284	4	2058	0	1653	152	20851	1	5685	13685	0	10656	0	4961	10037	5711	1113	1156	22903	15428	4618	0	558	1049	1110	513	681	721	1045	1543	780	672	126	13	36	170	9	221
NZ_CP035288.1:697954:698769	EQW00_03235	SE	266	0	103	150	46	58	29	0	2	71	0	380	0	307	36	14382	1	3820	9473	0	7360	1	3317	6776	5344	769	737	15273	10863	3191	0	72	133	162	111	186	200	228	303	181	82	4	82	2	2	1	40
NZ_CP035288.1:698958:699908	EQW00_03240	SE	8330	0	2027	3016	2046	2787	180	204	19	1	1876	2906	1	2361	154	12310	1	3208	8316	0	5996	1	2695	5897	4138	662	668	12879	9101	3455	0	681	1182	1391	795	1018	1524	3429	5294	2894	1275	30	395	15	415	99	202
NZ_CP035288.1:699928:701622	EQW00_03245	SE	0	0	0	0	0	0	0	0	0	0	0	0	0	0	0	0	0	0	0	0	0	0	0	0	0	0	0	0	0	0	0	0	0	0	0	0	0	0	0	0	0	0	0	0	0	0	0
NZ_CP035288.1:702455:702730	EQW00_03255	SE	0	0	0	0	0	0	0	0	0	0	0	0	0	0	0	0	0	0	0	0	0	0	0	0	0	0	0	0	0	0	0	0	0	0	0	0	0	0	0	0	0	0	0	0	0	0	0
NZ_CP035288.1:702752:703528	EQW00_03260	SE	38	0	14	21	9	5	2	0	0	4	16	29	0	23	3	98	0	23	54	0	44	0	20	46	108	5	4	108	52	3377	0	10	11	21	5	6	12	15	10	8	6	9	24	0	3	1	0
NZ_CP035288.1:703911:705035	EQW00_03265	SE	8966	0	2747	3039	1671	1108	490	347	46	277	3	1639	0	1212	84	6889	1	1876	4697	0	3452	0	1406	3437	2155	328	381	7174	5176	1624	0	846	1306	1723	969	1319	1583	1905	2908	1548	1662	42	10	11	8	1	50
NZ_CP035288.1:705176:706129	EQW00_03270	SE	70475	17	16841	22298	17770	7841	5054	2754	417	2952	6052	5505	1	3918	439	17322	1	4408	11744	0	9222	1	4000	8168	3594	910	851	18271	13548	7536	0	8714	15179	20220	9328	12595	15550	15747	24777	11950	11469	2759	5281	473	2278	760	657
NZ_CP035288.1:706207:706524	EQW00_03275	SE	0	0	0	0	0	0	0	0	0	0	0	0	0	0	0	0	0	0	0	0	0	0	0	0	0	0	0	0	0	0	0	0	0	0	0	0	0	0	0	0	0	0	0	0	0	0	0
NZ_CP035288.1:706530:706856	EQW00_03280	SE	0	0	0	0	0	0	0	0	0	0	0	0	0	0	0	0	0	0	0	0	0	0	0	0	0	0	0	0	0	0	0	0	0	0	0	0	0	0	0	0	0	0	0	0	0	0	0
NZ_CP035288.1:707009:707482	EQW00_03285	SE	2968	1	721	597	588	328	99	58	19	2845	465	7416	3	6116	423	19414	1	4934	11752	0	9267	0	4094	9264	5545	962	998	19161	12653	3970	0	207	258	385	456	513	827	2602	3355	2338	414	21	32	9	141	193	29
NZ_CP035288.1:707804:708298	EQW00_03290	SE	9	0	0	0	0	0	0	7	0	12	0	1	0	1	0	17	0	3	4	0	8	0	0	13	173	2	1	12	10	374	0	1	2	0	0	0	5	0	0	1	1	0	6	0	0	1	0
NZ_CP035288.1:708680:709750	EQW00_03295	SE	20887	3	6470	8172	6743	3624	790	6297	739	9014	6179	8012	1	5115	240	12139	0	3079	7994	1	6191	0	2750	5663	3327	665	607	12779	8778	5557	0	1983	2673	3626	1640	2145	2432	3205	4583	2653	5012	1139	349	1091	1640	563	1240
NZ_CP035288.1:70971:72764	EQW00_00315	SE	0	0	0	0	0	0	0	0	0	0	0	0	0	0	0	0	0	0	0	0	0	0	0	0	0	0	0	0	0	0	0	0	0	0	0	0	0	0	0	0	0	0	0	0	0	0	0
NZ_CP035288.1:709815:711212	EQW00_03300	SE	8897	4	2312	2786	2819	2099	419	545	69	288	4790	1912	0	1452	71	5906	0	1524	3616	0	2560	0	1231	2965	2013	307	295	6172	3776	1631	0	553	869	1113	462	488	721	700	1099	679	1242	17	54	4	4	9	19
NZ_CP035288.1:711661:712434	EQW00_03305	SE	0	0	0	0	0	0	0	0	0	0	0	0	0	0	0	0	0	0	0	0	0	0	0	0	0	0	0	0	0	0	0	0	0	0	0	0	0	0	0	0	0	0	0	0	0	0	0
NZ_CP035288.1:713006:714979	EQW00_03310	SE	806	0	267	400	233	13	18	129	17	188	146	483	0	345	24	9874	0	2694	6038	0	4915	0	2093	4574	4045	552	578	9806	6905	2258	0	53	129	152	49	73	206	238	422	212	179	7	31	1	51	0	58
NZ_CP035288.1:715018:715746	EQW00_03315	SE	620	0	122	207	113	121	11	68	12	54	710	440	1	363	25	14348	0	4025	9185	1	7249	0	3334	6867	6261	809	798	15178	10287	3053	0	46	61	107	39	67	75	191	343	155	140	0	17	44	11	7	84
NZ_CP035288.1:715782:716105	EQW00_03320	SE	0	0	0	0	0	0	0	0	0	0	0	0	0	0	0	0	0	0	0	0	0	0	0	0	0	0	0	0	0	0	0	0	0	0	0	0	0	0	0	0	0	0	0	0	0	0	0
NZ_CP035288.1:716510:716854	EQW00_03325	SE	0	0	0	0	0	0	0	0	0	0	0	0	0	0	0	0	0	0	0	0	0	0	0	0	0	0	0	0	0	0	0	0	0	0	0	0	0	0	0	0	0	0	0	0	0	0	0
NZ_CP035288.1:716959:717795	EQW00_03330	SE	16242	4	4531	6354	4175	5924	1293	50	14	3737	4636	5564	2	4507	535	14109	1	3571	8668	0	6478	0	3029	6636	2874	755	691	14322	9383	2675	0	2461	3416	4605	1589	2385	2585	9425	14652	8537	3251	551	654	105	475	33	138
NZ_CP035288.1:717795:718409	EQW00_03335	SE	1320	1	439	533	247	454	73	0	4	163	136	1293	0	851	91	2286	0	615	1571	1	1094	0	490	1121	1620	140	94	2414	1630	513	0	175	260	347	133	150	215	793	1310	720	221	8	6	25	5	0	10
NZ_CP035288.1:718422:719111	EQW00_03340	SE	12138	0	3687	4571	3130	4066	901	1835	278	905	3568	10987	2	8017	921	26159	0	6762	17230	0	13522	0	6086	12349	5502	1413	1269	27716	19352	5810	0	1264	1826	2741	1076	1428	1433	7184	13250	6267	1968	37	974	81	20	11	185
NZ_CP035288.1:719104:719556	EQW00_03345	SE	0	0	0	0	0	0	0	0	0	0	0	0	0	0	0	0	0	0	0	0	0	0	0	0	0	0	0	0	0	0	0	0	0	0	0	0	0	0	0	0	0	0	0	0	0	0	0
NZ_CP035288.1:719570:721285	EQW00_03350	SE	8446	1	1993	2398	1973	1399	430	53	20	200	2301	3406	0	2178	258	13177	0	3315	7719	0	5631	0	2697	5991	1922	642	609	12699	8408	2735	0	811	1158	1382	492	738	743	3454	6737	3987	1258	14	240	36	81	4	114
NZ_CP035288.1:721288:721689	EQW00_03355	SE	6287	2	1692	2677	1807	2487	528	86	12	292	886	2767	1	2173	261	8715	0	2470	5731	0	4110	1	2072	4165	3237	456	414	9112	6108	232	0	770	1256	1552	570	838	928	3702	6555	3464	1203	254	288	21	42	5	38
NZ_CP035288.1:721703:722005	EQW00_03360	SE	0	0	0	0	0	0	0	0	0	0	0	0	0	0	0	0	0	0	0	0	0	0	0	0	0	0	0	0	0	0	0	0	0	0	0	0	0	0	0	0	0	0	0	0	0	0	0
NZ_CP035288.1:722273:723175	EQW00_03365	SE	78	0	10	23	10	0	12	0	0	5	258	206	0	133	11	6427	0	1945	4315	0	3447	0	1511	3193	1682	357	376	7069	4897	1515	0	8	13	24	3	5	7	19	19	20	11	0	0	0	0	2	0
NZ_CP035288.1:723608:724750	EQW00_03375	SE	2977	0	537	748	556	576	227	2	1	405	233	396	0	320	33	7126	0	1955	4720	0	3725	0	1700	3626	1618	408	374	7958	5320	1650	0	230	472	410	169	261	363	364	581	344	321	4	10	26	2	2	5
NZ_CP035288.1:725069:726010	EQW00_03380	SE	4060	0	991	1464	1143	891	277	106	20	220	5230	1038	1	796	80	15333	1	4160	9712	1	8090	1	3703	7434	3804	841	767	16761	10990	3422	0	434	531	844	352	459	684	821	1118	647	627	8	3	28	9	1	41
NZ_CP035288.1:726120:726668	EQW00_03385	SE	42	0	16	13	16	12	2	0	0	5	49	33	0	20	1	599	0	191	292	0	307	0	102	296	761	31	38	514	346	114	0	7	8	9	10	6	7	6	9	1	9	0	0	0	0	2	3
NZ_CP035288.1:726705:727460	EQW00_03390	SE	234	0	42	50	32	97	4	7	0	11	440	69	0	43	2	1381	0	388	825	0	751	0	296	697	1471	80	98	1535	936	311	0	34	19	27	33	24	43	17	18	17	21	0	10	0	1	0	0
NZ_CP035288.1:72764:73060	EQW00_00320	SE	0	0	0	0	0	0	0	0	0	0	0	0	0	0	0	0	0	0	0	0	0	0	0	0	0	0	0	0	0	0	0	0	0	0	0	0	0	0	0	0	0	0	0	0	0	0	0
NZ_CP035288.1:728581:729366	EQW00_03405	SE	19644	1	6909	8457	7490	2893	3341	455	75	1983	7377	2274	1	1709	300	12104	0	3043	7093	1	5593	0	2595	5699	3947	603	595	11927	7694	3066	0	4916	10374	11233	2648	3331	4141	7197	10367	5876	3752	1226	969	56	187	35	310
NZ_CP035288.1:729380:730051	EQW00_03410	SE	457	0	97	196	54	0	54	184	20	0	712	407	0	250	52	9923	0	2526	5804	1	5130	0	1981	4798	3489	457	501	9741	6825	2190	0	190	255	330	63	74	102	153	282	159	74	1	0	1	3	0	1
NZ_CP035288.1:730052:730672	EQW00_03415	SE	5495	0	1550	1873	1022	1061	613	2333	284	79	35	2827	0	1996	399	28990	0	7777	18803	0	14772	0	6792	13717	5307	1499	1560	30969	20943	5899	0	1147	1708	2535	518	729	838	1303	2032	1172	994	49	80	4	188	1	14
NZ_CP035288.1:730748:731749	EQW00_03420	SE	2163	1	579	733	668	478	296	38	16	72	1471	241	0	201	19	2172	0	570	1222	0	973	0	423	1012	2914	110	85	1945	1332	1084	0	377	617	856	197	193	323	396	720	399	358	5	5	2	1	0	6
NZ_CP035288.1:731770:732300	EQW00_03425	SE	7	0	7	2	5	1	0	150	10	144	7	1	0	1	0	8	0	0	0	0	2	0	1	5	2	1	0	8	7	4693	0	1	2	7	1	3	0	0	4	3	0	0	41	0	2	1	1
NZ_CP035288.1:73232:74815	EQW00_00325	SE	0	0	0	0	0	0	0	0	0	0	0	0	0	0	0	0	0	0	0	0	0	0	0	0	0	0	0	0	0	0	0	0	0	0	0	0	0	0	0	0	0	0	0	0	0	0	0
NZ_CP035288.1:732361:732849	EQW00_03430	SE	0	0	0	0	0	0	0	0	0	0	0	0	0	0	0	0	0	0	0	0	0	0	0	0	0	0	0	0	0	0	0	0	0	0	0	0	0	0	0	0	0	0	0	0	0	0	0
NZ_CP035288.1:732911:734170	EQW00_03435	SE	4576	0	1288	1652	1396	883	318	39	2	757	603	1913	1	1308	131	18381	0	4801	11546	0	9224	0	4354	8724	3225	1018	913	19371	12886	4169	0	821	1196	1647	500	603	788	837	1435	744	842	34	85	16	6	11	14
NZ_CP035288.1:734167:734643	EQW00_03440	SE	0	0	0	0	0	0	0	0	0	0	0	0	0	0	0	0	0	0	0	0	0	0	0	0	0	0	0	0	0	0	0	0	0	0	0	0	0	0	0	0	0	0	0	0	0	0	0
NZ_CP035288.1:734644:735096	EQW00_03445	SE	6140	0	1721	2262	929	1879	574	25	8	225	7207	6679	2	4597	449	17889	0	4718	11393	1	9504	0	4130	8627	7363	919	884	18636	12720	3390	0	529	907	1412	508	645	918	1181	1812	915	842	201	11	175	23	105	9
NZ_CP035288.1:735093:735326	EQW00_03450	SE	0	0	0	0	0	0	0	0	0	0	0	0	0	0	0	0	0	0	0	0	0	0	0	0	0	0	0	0	0	0	0	0	0	0	0	0	0	0	0	0	0	0	0	0	0	0	0
NZ_CP035288.1:735332:735937	EQW00_03455	SE	53	0	19	35	15	11	5	0	3	77	0	24	0	20	0	86	0	25	71	0	30	0	18	36	62	6	7	66	49	2943	0	6	17	9	5	8	13	20	22	10	10	0	3	41	3	0	22
NZ_CP035288.1:735950:736972	EQW00_03460	SE	7383	0	2051	2360	1677	533	339	14	7	914	2793	1865	0	1151	144	10975	0	2875	6845	1	4887	1	2186	5406	2300	534	488	10787	7385	2631	0	757	1100	1376	662	790	1112	1188	1982	1230	1218	75	46	134	4	16	69
NZ_CP035288.1:737374:737724	EQW00_03465	SE	0	0	0	0	0	0	0	0	0	0	0	0	0	0	0	0	0	0	0	0	0	0	0	0	0	0	0	0	0	0	0	0	0	0	0	0	0	0	0	0	0	0	0	0	0	0	0
NZ_CP035288.1:738590:739783	EQW00_03480	SE	2827	0	593	741	638	729	183	9	2	1366	389	518	0	389	20	11458	0	2787	6953	0	5384	0	2385	5354	3134	574	540	11513	7732	3634	0	102	187	223	164	220	292	451	562	402	272	2	3	3	3	0	2
NZ_CP035288.1:739783:740223	EQW00_03485	SE	13	0	2	0	0	3	0	0	0	15	0	4	0	8	0	176	0	46	103	0	65	0	32	104	200	8	10	147	87	571	0	0	0	0	0	1	1	1	4	3	2	0	0	0	0	0	2
NZ_CP035288.1:740386:741147	EQW00_03490	SE	7	0	1	0	2	0	2	0	0	1	0	0	0	2	0	7	0	1	1	0	2	0	0	2	132	0	0	5	1	688	0	1	0	4	1	2	2	4	1	0	2	0	0	0	0	1	2
NZ_CP035288.1:741144:741395	EQW00_RS12505	SE	0	0	0	0	0	0	0	0	0	0	0	0	0	0	0	0	0	0	0	0	0	0	0	0	0	0	0	0	0	0	0	0	0	0	0	0	0	0	0	0	0	0	0	0	0	0	0
NZ_CP035288.1:741547:742797	EQW00_03495	SE	8621	2	2350	2769	2420	1481	577	1425	172	2727	3003	4406	0	2986	309	6186	0	1641	3739	1	3007	0	1194	3043	2551	326	256	5894	3953	4428	0	1220	1603	2015	947	1201	1486	2518	3990	2453	1707	635	462	598	339	547	555
NZ_CP035288.1:742874:746029	EQW00_03500	SE	1945	0	541	712	553	380	77	100	19	239	515	937	0	687	47	6752	0	1672	4072	0	3158	0	1348	3181	2663	331	270	6833	4242	2245	0	150	277	287	172	308	380	370	654	472	381	6	3	5	34	3	12
NZ_CP035288.1:746080:746397	EQW00_03505	SE	0	0	0	0	0	0	0	0	0	0	0	0	0	0	0	0	0	0	0	0	0	0	0	0	0	0	0	0	0	0	0	0	0	0	0	0	0	0	0	0	0	0	0	0	0	0	0
NZ_CP035288.1:746689:746859	EQW00_03510	SE	0	0	0	0	0	0	0	0	0	0	0	0	0	0	0	0	0	0	0	0	0	0	0	0	0	0	0	0	0	0	0	0	0	0	0	0	0	0	0	0	0	0	0	0	0	0	0
NZ_CP035288.1:747001:747909	EQW00_03515	SE	270	0	51	77	61	51	20	408	68	524	282	113	0	77	4	3487	0	903	2299	0	1455	0	704	1804	1109	176	180	3734	2390	3157	0	16	37	32	13	23	25	49	96	52	32	3	8	0	3	0	1
NZ_CP035288.1:748104:748895	EQW00_03520	SE	36785	19	11245	14604	8353	4021	2091	1418	228	8640	1840	20587	1	15048	1293	25800	3	7225	17105	1	12511	1	6020	12519	4914	1494	1546	27351	19225	5558	0	3866	5975	8012	4255	5431	6819	8274	11692	7091	6389	1472	1886	310	449	137	129
[truncated: 2,920 more rows]
[truncated: 39 more columns]

## Sheet: TableS8(D)-refdb-CDS-CPMs
Supplemental Table S8(D) Gene-level counts per million (medianCPM of probes for each CDS) of MIP data mapped to reference genomes from which probes were designed (S.a. M2872, S.e. ATCC 14990).
[truncated: 4,878 more rows]
[truncated: 38 more columns]
