# Supplementary material for: TEAL-Seq: targeted expression analysis sequencing
Source: mSphere. 2025 Apr 22;10(5):e00984-24. doi: 10.1128/msphere.00984-24 (PMC12108068; doi:10.1128/msphere.00984-24)
Supplement: Table S9B — CPM tables for MIP reads mapped to the experimental genome. [file msphere.00984-24-s0008.xlsx]

## Sheet: Legends
Supplemental Table S9. Count table targeted RNA-seq data using Molecular Inversion Probes (MIP) in which reads are mapped to the genomes of the strains with which experiments were conducted (S.a. USA300, S.e. Tü3298). (A) Raw probe counts of MIP data mapped to genomes of the strains with which experiments were conducted (S.a. USA300, S.e. Tü3298). (B) Probe counts per million (CPM) of MIP data ma…

## Sheet: TableS9(B)-expdb-probe-CPMs
Supplemental Table S9 (B) Probe counts per million (CPM) of MIP data mapped to genomes of the strains with which experiments were conducted (S.a. USA300, S.e. Tu3298).
probeID	CDSid	mismatches	S12ML:SE(10ng)	S13ML:SA(10ng)	S14ML:SE+SA_50:50mix(10ng)	S15ML:SE+SA_50:50mix(10ng)	S16ML:SE+SA_50:50mix(1ng)	S17ML:SE+SA_50:50mix(100pg)	S18ML:SE+SA_50:50co(10ng)	S19ML:RHE_SE_1-32_G04(10ng)	S20ML:RHE_stapha_HL_SA_E04(10ng)	S21ML:RHE_SE+SAmix(G04+E04)(10ng)	S22ML:LowTemp_CTRL_SE(50pg)	S23ML:SE(50ng)	S24ML:SA(100ng)	S25ML:SE+SA_50:50mix(50ng)	S26ML:SE+SA_50:50co(50ng)	S28ML:gDNA.SE(10–100ng)low(10ng)	S29ML:gDNA.SA(10–100ng)low(10ng)	S30ML:gDNA.SE+SA_50:50mix(10ng)	S31ML:gDNA.SE(50ng)	S32ML:gDNA.SA(50ng)	S33ML:gDNA.SE(1ng)	S34ML:gDNA.SA(1ng)	S35ML:gDNA.SE+SA_50:50mix(1ng)	S36ML:gDNA.SE(1ng)+Hu(10ng)	S37ML:gDNA.SE(10ng)+Mstool(100ng)	S38ML:gDNA.SE:SA_5:95mix(10ng)	S39ML:gDNA.SE:SA_5:95mix(50ng)	S40ML:gDNA.SE:SA_95:5mix(10ng)	S41ML:gDNA.SE:SA_95:5mix(50ng)	S42ML:gDNA.ICHT_24_3_HSource_wH4	S43ML:gDNA_HuBlood(10ng)	S44ML:SPIA1/2_SE+SA_50:50mix(10ng)_BR1_CTRL	S45ML:SPIA1/2_SE+SA_50:50mix(10ng)_BR2_CTRL	S46ML:SPIA1/2_SE+SA_50:50mix(10ng)_BR3_CTRL	S47ML:SPIA1/2_SE+SA_50:50mix(10ng)_BR1_Urea	S48ML:SPIA1/2_SE+SA_50:50mix(10ng)_BR2_Urea	S49ML:SPIA1/2_SE+SA_50:50mix(10ng)_BR3_Urea	S50ML:SPIA1/2_SE+SA_50:50mix(10ng)_BR1_Acidic	S51ML:SPIA1/2_SE+SA_50:50mix(10ng)_BR2_Acidic	S52ML:SPIA1/2_SE+SA_50:50mix(10ng)_BR3_Acidic	S53ML:SPIA1/2_SE+SA_50:50mix(10ng)_Apr	S54ML:RHE_SPIA1/2_SE+SA_H02+B03mix(10ng)	S55ML:RHE_SPIA1/2_SE+SA_A01+C03mix(10ng)	S56ML:RHE_SPIA1/2_SE+SA_D02+F04mix(10ng)	S57ML:RHE_SPIA1/2_SE+SA_E03+C07mix(10ng)	S58ML:RHE_SPIA1/2_SE+SA_B01+D07mix(10ng)	S59ML:RHE_SPIA1/2_SE+SA_C01+G07mix(10ng)
JMD87_04705_1669	NRS_933	0	0	133.638	64.8529	65.3364	62.4741	83.2186	128.37	7.57714	41.6403	60.8333	0	0	194.635	114.969	203.543	0.0231612	230.11	146.913	0	232.865	0	236.014	172.923	0	1.27507	209.934	225.515	17.7539	25.7913	105.14	0	86.7233	77.444	72.3576	70.7492	71.673	66.0896	64.6775	63.559	68.3316	60.984	5.29293	45.4251	113.638	8.93194	16.3296	97.7155
JMD87_00035_21	NRS_15	0	0	61.0613	29.2508	29.2427	32.7897	0.308471	49.1301	2.84143	1.22471	56.2893	0	0	66.2368	32.6122	46.133	0.0231612	221.722	137.53	0.0357182	219.136	0	217.22	168.85	0	0.935051	203.188	205.882	14.9742	19.6451	128.438	0	18.4774	15.9432	16.3712	13.6056	17.9636	11.3296	34.2077	26.9441	30.4065	22.0477	2.80214	30.4997	3.86523	0	58.5582	2.69932
JMD87_04710_1670	NRS_934	0	0	15.9801	6.52763	7.35475	6.84511	1.91937	9.02472	0	0.489885	28.2838	0	0	2.08074	1.2201	2.62884	0	30.3973	17.9069	0	25.5139	0	24.3629	19.1429	0	0	27.9987	27.1569	2.2725	2.87209	11.3978	0	9.42443	8.02843	13.3563	10.9463	13.2913	6.26564	11.3648	8.8693	9.92781	11.2954	2.17944	1.29786	0.773047	0	2.80939	5.48862
JMD87_04710_1671	NRS_934	0	0	5.60088	2.29349	3.8285	2.83822	1.85082	6.0502	0	0	12.7972	0	0	10.2592	6.83763	12.6954	0	98.0287	59.573	0	83.9528	0	87.3731	65.0656	0.0483663	0	90.1774	92.2167	6.83779	8.6737	41.2729	0	3.38908	4.62013	5.34902	4.01984	3.58365	3.0899	3.39812	3.30983	2.82465	3.09536	15.2561	1.48327	0	0	0.26338	1.52962
JMD87_04710_1672	NRS_934	0	0	6.50172	3.66959	4.53375	2.00345	2.67341	10.4816	0	0	4.63668	0	0	16.906	9.91329	15.6128	0	115.988	70.1644	0	90.959	0	93.6249	72.1424	0	0.425023	99.1528	92.3248	7.4465	10.9139	40.5198	0	4.13189	5.0367	5.93255	5.31856	3.99192	4.37736	4.90839	3.82699	6.10622	5.05033	0.934046	0.834338	4.25176	0	0.438967	7.73806
JMD87_04715_1673	NRS_935	0	0	17.821	4.65755	13.5005	11.3529	0	17.6043	0	0	14.5592	0.046291	0	5.40413	3.38069	9.52154	0	152.381	95.3867	0	131.822	0	148.186	103.504	0	0	140.107	139.72	11.1596	17.5772	69.5916	3448.28	8.96017	5.22605	6.06222	11.0082	10.0705	11.1151	5.85231	5.24918	9.09703	8.52582	2.49079	5.65496	1.54609	13.8941	12.4667	17.0057
JMD87_04715_1674	NRS_935	0	0	4.54337	1.79951	0.957125	1.46919	0	5.30152	4.73571	58.5413	0.649136	0	0	1.50275	1.24552	2.01972	0	44.1497	29.5479	0	35.8409	0	37.1317	26.8561	0	0.170009	38.6394	37.2759	3.32759	4.42301	16.9711	0	1.4392	2.08285	1.23189	2.72112	1.63306	1.80244	1.35925	0.905031	1.95233	1.35761	3.11349	0.741634	0	0	1.05352	1.70957
JMD87_04715_1675	NRS_935	0	0	2.11502	0.670405	1.13344	1.50258	0.0342745	2.24606	0	0.489885	0.185467	0	0	1.56055	0.864235	1.28236	0	35.9456	23.0595	0	33.33	0	28.5687	24.7942	0	0	34.1799	35.0056	2.51598	4.19324	16.7703	0	1.20707	0.340829	1.19948	1.05134	1.36088	1.45912	0.755137	0.594735	0.955396	0.488741	0.311349	1.20515	0.386523	11.9093	2.80939	4.31892
JMD87_04715_1676	NRS_935	0	0	10.9276	5.61023	5.79312	9.71671	0.137098	16.2081	6.25114	75.4424	24.5744	0	0.0376666	9.8546	6.15132	13.593	0	222.852	148.28	0	209.7	0	206.839	162.486	0	0	208.241	205.925	16.2321	24.8148	89.1234	0	10.1208	3.55977	5.44627	9.89499	7.57557	8.84055	5.05942	5.37847	7.93394	5.59337	1.24539	0.370817	1.15957	0	5.44319	33.1117
JMD87_04715_1677	NRS_935	0	0	20.171	10.1266	9.57125	5.30913	0	25.4756	0	0.734828	13.8173	0	0.0376666	20.4895	10.8538	30.3599	0	368.396	244.112	0.250027	385.462	0	371.506	283.428	0	0.935051	352.44	364.932	28.0613	49.285	51.0639	0	14.5313	11.7397	10.5684	20.594	12.0665	16.6941	10.7985	9.05031	13.1263	13.8477	4.04753	0.370817	0.773047	2.97731	13.3446	26.6333
JMD87_04720_1678	NRS_936	0	0	40.0287	17.7481	16.8001	14.6919	42.6375	29.1988	0.568285	11.2674	2.64291	0	0	38.2046	23.4614	41.1959	0	183.515	116.76	0	172.806	0	184.029	141.179	0.0483663	0.170009	170.646	168.217	13.3306	18.8696	11.448	0	18.0596	13.7089	24.6703	22.5729	22.7267	20.5993	24.1644	23.1947	21.5172	13.5761	9.02911	29.6653	1.93262	2.48109	12.9934	13.7666
JMD87_04725_1679	NRS_937	0	0	101.403	43.2235	53.5486	61.9399	71.668	103.926	16.2908	172.44	35.1461	0	0.0376666	201.369	109.758	206.909	0	138.024	81.6783	0	124.086	0	129.885	91.7436	0	1.36007	127.829	127.503	9.19145	12.9818	54.6289	0	100.001	84.6393	57.3155	78.1086	75.7103	58.5794	46.8185	49.6216	60.1069	55.3907	470.759	233.058	257.038	86.8383	72.7807	92.7668
JMD87_04730_1680	NRS_938	0	0	606.148	333.509	371.793	280.816	194.474	764.106	12.8811	19.3505	582.785	0.092582	0.0376666	1110.62	459.672	1353.5	0	288.143	186.766	0	300.497	0	287.24	215.46	0.0483663	9.86054	267.061	289.342	20.6351	33.546	132.857	0	390.255	339.05	479.693	457.953	455.26	439.152	601.391	566.006	574.193	375.679	56.3541	360.527	672.164	25.3072	400.953	240.24
JMD87_04730_1681	NRS_938	0	0.0214947	316.273	173.776	186.942	164.65	109.301	370.499	3.59914	1.46966	245.002	0.092582	0.0376666	524.923	239.546	642.015	0	278.598	175.825	0	262.752	0	275.76	202.528	0.0483663	2.72015	265.847	266.985	21.1221	27.572	123.919	0	165.183	157.047	208.32	213.794	182.403	184.493	248.893	227.887	267.843	177.196	17.4355	147.863	47.5424	112.642	217.377	110.582
JMD87_04730_1682	NRS_938	0	0	21.111	11.9262	11.1581	8.41447	9.04848	25.7387	0.947142	1.7146	12.2872	0	0	60.5147	30.5787	72.6458	0	85.9066	51.0807	0	69.5759	0	70.7775	52.3631	0	0.255014	73.5532	74.4436	6.04647	7.00789	31.8334	0	11.4207	10.7929	15.885	16.4504	14.1078	12.4454	15.7824	13.6272	18.1525	13.196	2.17944	18.4481	0	0.992438	11.4131	10.3474
JMD87_04735_1683	NRS_939	0	0	108.336	56.7022	71.0287	48.9509	22.7926	147.552	2.08371	3.18426	60.045	0	0	63.6358	31.265	75.7235	0	211.151	137.339	0	208.444	0	199.943	154.111	0	0.850046	194.044	202.055	14.6495	20.0472	108.555	0	56.6394	57.4487	64.1882	76.8099	77.0712	71.0248	78.2322	89.0033	95.955	53.4357	4.35888	64.4294	38.2658	1.98488	70.8493	53.2667
JMD87_04735_1684	NRS_939	0	0	89.0657	44.4232	50.1483	47.2146	53.6396	120.195	0.757714	5.63368	33.2914	0	0.0376666	196.543	102.056	226.818	0.0694836	344.52	214.564	0	344.518	0	328.843	252.422	0.0483663	1.36007	314.873	332.24	24.8555	32.8567	143.752	0	39.369	43.1339	61.3678	67.8425	67.6358	63.9438	84.311	79.0221	71.3639	52.2953	68.1853	169.185	10.0496	127.528	27.1282	52.6368
JMD87_04735_1685	NRS_939	0	0	9.47841	5.71609	4.18112	3.53942	1.09678	13.7394	1.326	19.8404	2.82838	0	0	27.1074	14.3107	34.175	0	66.1325	40.8709	0	60.9093	0	58.2361	42.1043	0	0.0850046	60.1465	62.4436	5.01167	6.43347	32.3857	0	5.66394	5.49114	6.84026	11.5029	8.66427	7.89642	9.81678	8.79173	10.3432	7.00529	5.91562	24.6593	0.386523	1.98488	12.8178	3.77905
JMD87_04740_1686	NRS_940	0	0.0214947	254.468	130.764	133.317	134.164	26.8712	261.939	5.49343	31.1077	38.2526	0.46291	0	109.412	52.0829	100.826	0.0231612	164.293	124.807	0.0357182	200.709	0	190.319	135.783	0	2.72015	159.779	183.287	13.2089	19.1855	92.5879	0	107.754	98.3104	108.698	137.417	132.867	110.249	138.454	122.024	142.645	111.596	205.49	63.7805	54.1133	4.96219	75.0634	34.5513
JMD87_04740_1687	NRS_940	0	0.0214947	172.609	104.301	106.644	66.9819	29.3047	168.111	2.08371	3.18426	17.6658	0.092582	0	170.88	94.1	203.062	0.0231612	313.045	193.509	0	316.736	0.0458966	302.358	230.555	0	4.16523	290.713	303.223	22.3801	30.042	147.167	0	69.3601	71.6878	72.5845	79.5928	91.8141	71.9261	83.3294	74.0574	82.2471	74.343	74.7237	30.8705	8.89004	4.96219	82.2624	23.3941
JMD87_04740_1688	NRS_940	0	0	147.229	77.8023	87.1487	65.6796	43.8371	153.137	3.978	11.5123	20.4941	0	0.113	78.8657	40.6445	79.1538	0	123.325	79.579	0	104.485	0	111.206	81.0775	0	0.680037	114.648	114.66	8.72478	11.2299	53.5242	0	68.7101	62.7884	73.5895	73.3466	69.4049	61.1114	67.8113	58.5426	75.5593	66.1973	8.71776	18.6335	7.73047	7.44328	60.753	31.6721
JMD87_04740_1689	NRS_940	0	0	187.767	109.699	114.679	88.953	88.0513	186.504	5.11457	6.36851	0.556402	0	0	87.651	41.9917	85.5336	0.0231612	103.551	60.4953	0	75.2862	0	92.7534	64.251	0.0483663	0.425023	93.9031	87.6545	6.57402	7.4387	37.5071	0	80.9201	95.8488	100.172	109.03	89.0016	89.6072	88.9929	80.5736	98.4058	82.0542	8.71776	23.3615	20.0992	101.725	95.5192	87.818
JMD87_04750_1690	NRS_942	0	0.0214947	1155.97	622.56	726.584	452.645	371.262	1162.29	24.6257	106.06	359.436	0.138873	0	881.654	407.08	943.434	0.0463224	507.34	324.169	0.0357182	571.835	0.0458966	531.627	386.423	0.145099	7.82043	485.575	513.754	36.2586	53.1623	238.6	0	793.602	725.399	761.83	843.053	844.789	785.221	641.074	653.536	690.253	682.88	117.378	449.986	136.056	276.394	544.67	225.843
JMD87_04750_1691	NRS_942	0	0	870.8	490.066	556.593	329.166	370.885	939.906	28.2248	162.397	186.302	0.092582	0.0376666	663.234	314.658	718.956	0.0231612	283.989	183.999	0.0357182	315.4	0	293.909	217.802	0	8.75548	273.806	294.834	21.5482	29.4389	162.43	0	525.911	467.58	490.197	504.706	538.274	487.303	428.314	431.958	445.671	437.586	67.5626	289.979	178.574	238.681	351.525	160.07
JMD87_04750_1692	NRS_942	0	0	551.706	291.662	345.346	246.09	201.534	591.767	36.9385	388.969	253.627	0.092582	0.0753332	199.866	89.7025	184.756	0	160.927	100.189	0	145.065	0	143.791	114.527	0	3.48519	144.058	150.228	10.9973	15.3369	69.2903	0	311.61	269.331	311.248	317.134	292.226	280.194	245.571	230.55	231.787	250.887	30.2008	171.781	107.453	71.9517	160.223	95.916
JMD87_04750_1693	NRS_942	0	0	101.913	44.6702	51.6344	38.7333	86.3718	77.4183	2.84143	1.7146	46.4596	0	0	69.7046	38.6872	84.7641	0	395.875	255.245	0	447.06	0.0458966	424.93	315.502	0	0.935051	382.104	409.991	30.5367	42.6505	201.795	0	65.5996	57.0321	61.4651	65.8017	78.2053	64.5875	43.5714	48.2769	51.3837	58.2145	5.60427	11.4953	122.141	66.4933	23.9676	2.24944
JMD87_04755_1694	NRS_944	0	0	87.1074	36.343	38.8643	50.3199	38.4217	101.72	1.89428	2.44943	68.2983	0	0	37.1932	24.4274	49.3709	0.0463224	249.726	157.154	0	230.597	0	243.667	181.374	0	1.10506	224.188	233.774	17.8554	23.9532	129.091	0	40.9939	40.2179	42.9542	37.7247	33.1148	44.7607	30.2432	28.8058	36.9697	35.5695	2.80214	14.1837	3.47871	3.96975	56.9779	18.8953
JMD87_04755_1695	NRS_944	0	0.0214947	97.9175	55.1849	48.7882	65.2456	72.1479	131.101	0.757714	5.87863	54.1101	0	0.0376666	33.1184	19.8266	42.0935	0.0231612	260.376	161.607	0	248.942	0	253.064	195.579	0	0.850046	242.759	239.028	19.1134	26.0785	114.982	0	49.3041	57.6759	56.2457	50.8355	46.9504	54.1162	40.5509	49.1561	47.7282	45.0185	4.98158	79.5402	3.09219	1.98488	35.6441	13.5866
JMD87_04760_1696	NRS_945	1	0	27.2994	15.631	19.1173	6.1439	0.308471	21.3072	0.568285	1.22471	0.231834	0.138873	0	51.0358	20.3604	34.5917	0	282.069	188.929	0.0357182	271.459	0.0458966	279.435	200.034	0	0.255014	261.811	266.315	20.9598	31.5355	116.94	0	16.249	13.7847	16.1119	18.0584	20.5947	19.9556	14.914	18.7212	19.9802	22.8622	2.49079	18.3554	3.09219	0.496219	25.9869	5.30867
JMD87_04760_1697	NRS_945	0	0.0214947	62.5497	37.331	44.9093	35.5278	33.3834	55.504	9.28199	74.2176	31.0658	0	0	65.0519	29.1298	45.8124	0.0231612	119.906	81.3284	0.0357182	116.797	0.0458966	115.146	90.7253	0	0.680037	112.926	110.768	9.13058	15.7965	51.2648	0	59.9821	41.2025	49.6	52.629	54.3445	48.4085	60.0711	57.4824	73.3578	61.147	302.008	156.207	5.0248	4.96219	79.6286	35.1812
JMD87_04760_1698	NRS_945	0	0	15.3535	8.29186	7.27919	3.53942	0.0342745	13.274	11.934	105.08	5.42492	0	0	32.7138	17.7422	25.3908	0.0463224	209.731	145.068	0	212.17	0	207.71	157.038	0	0	192.52	207.028	16.3133	28.2039	93.9938	0	9.33157	8.89944	10.698	9.58577	10.2973	8.79764	9.81678	8.66244	13.0017	11.6212	64.1378	9.91935	1.54609	0.496219	13.2568	4.49887
JMD87_04760_1699	NRS_945	0	0	84.8357	37.1899	39.9977	39.0672	60.1861	67.9282	1.326	2.69437	9.6443	0.092582	0	92.0437	46.6687	70.7543	0	301.133	196.212	0.0357182	291.668	0	290.044	220.297	0	0	286.62	288.456	22.3801	34.7235	131.099	0	54.4574	54.4948	50.767	53.2474	54.4806	45.5331	62.3743	53.6813	61.0622	48.6569	4.35888	45.4251	3.86523	2.97731	89.0225	20.155
JMD87_04760_1700	NRS_945	0	0	33.9578	14.7489	18.5632	20.6689	22.6212	31.4651	1.13657	34.7819	9.59793	0	0	37.0198	19.6232	30.2317	0	193.349	122.645	0	178.719	0	188.121	140.008	0	0	178.52	175.46	14.1423	20.1333	85.0061	0	22.4236	23.7823	24.7027	22.2019	25.3124	17.6811	24.3154	19.0315	23.8434	16.8344	1.55674	25.6791	1.93262	0.496219	11.3254	4.13896
JMD87_04760_1701	NRS_945	0	0	8.89091	4.16357	5.74275	2.77143	0.651216	7.77016	0	0	5.56402	0	0	2.94771	1.88098	2.14796	0	20.5366	12.4998	0	15.7943	0	16.9745	11.6589	0	0	17.1887	18.7244	1.15654	2.15406	7.02945	0	6.40675	8.59648	7.9749	6.18437	6.03324	5.62191	4.49307	5.04232	7.97548	7.54834	0.934046	3.52276	1.54609	1.48866	9.21831	1.88953
JMD87_04760_1702	NRS_945	0	0	234.454	108.394	119.54	114.063	104.503	172.218	1.70486	19.8404	96.4894	0	0	51.0069	25.9525	42.2538	0	198.661	129.388	0	188.155	0	184.484	138.786	0	1.27507	182.867	190.033	15.1771	20.5641	90.4791	0	134.774	127.584	117.192	110.391	113.225	101.237	113.384	109.276	124.783	96.282	5.60427	75.9247	64.9359	16.3752	105.001	90.7873
JMD87_04765_1703	NRS_946	0	0	33.1353	15.137	15.9185	16.5952	19.1937	34.7836	0.378857	5.63368	20.0768	0	0	19.2757	10.7267	17.5042	0	56.6137	37.3086	0	43.9405	0	49.2184	34.4675	0	0.0850046	50.3244	49.4489	4.01746	5.74417	20.536	0	19.5452	17.0036	20.1966	19.9755	18.009	17.5094	20.6152	17.3507	22.2233	15.7483	0.934046	6.30389	3.47871	13.8941	11.8521	9.71757
JMD87_04765_1704	NRS_946	0	0	62.1972	29.2508	29.9479	32.2555	16.4175	61.8982	2.08371	51.9279	67.2783	0	0	14.4785	8.0323	16.5104	0	33.4738	19.37	0	28.5512	0	33.4185	21.3067	0	0.510028	31.6962	31.7407	2.11018	2.98697	17.3226	0	39.1833	47.6404	49.0164	49.1657	42.6863	40.1687	43.4204	38.8905	48.2683	43.0635	5.91562	43.8491	21.6453	7.44328	47.4962	30.5024
JMD87_04765_1705	NRS_946	0	0	65.5655	34.5788	26.6484	48.4834	67.3152	61.7768	24.6257	365.455	23.4616	0.046291	0	37.9445	22.8514	42.0294	0	294.375	192.173	0.0357182	298.998	0	287.43	220.857	0	0	277.08	291.223	23.212	31.0472	140.589	0	39.0905	29.8036	38.4481	34.6325	33.4777	35.6626	32.8107	32.3225	37.385	27.2609	8.40641	30.5924	80.0103	40.1937	59.1728	30.8623
JMD87_04770_1706	NRS_947	0	0	21.2285	14.3961	16.4726	16.9625	3.53028	28.8143	3.40971	50.9481	10.7571	0	0	40.3721	20.0553	42.895	0	101.21	68.0016	0.0357182	98.7751	0	92.2609	76.0117	0	0.425023	94.524	97.6654	8.17694	12.0053	50.8129	0	14.3456	13.5953	9.85516	14.4714	15.3779	10.5572	17.0283	13.9375	20.271	12.3814	26.776	9.36312	41.7445	36.224	12.73	3.5991
JMD87_04770_1707	NRS_947	0	0	31.2944	14.7136	15.6666	17.8641	6.30651	32.4971	4.73571	48.7436	13.3536	0	0	10.606	4.42285	8.97654	0	27.163	15.1397	0	19.7226	0	18.1112	14.1026	0	0	22.0998	20.0217	1.17683	2.21151	1.20505	0	22.6558	15.1858	17.2789	21.2124	17.7822	15.7928	19.8979	18.2558	23.8849	16.5086	32.3803	5.84037	6.95742	10.4206	15.4516	16.7358
JMD87_04770_1708	NRS_947	0	0	258.306	144.137	157.22	100.039	28.7906	256.274	2.27314	3.18426	43.9558	0.185164	0.0753332	255.902	119.112	236.724	0.0231612	365.215	231.231	0	374.365	0	360.215	272.507	0	4.25023	351.537	352.629	27.412	41.358	165.142	0	177.253	145.231	135.93	162.958	173.921	152.392	171.605	158.406	214.632	129.354	95.584	66.2835	153.836	117.108	208.422	137.036
JMD87_04770_1709	NRS_947	0	0	45.7862	21.1001	22.3917	32.6896	1.37098	47.6732	38.0751	411.259	16.182	0	0	25.5468	16.1409	24.8778	0.0231612	325.088	220.29	0	366.833	0	340.172	267.212	0	0.170009	311.091	334.834	25.4236	41.1857	167.301	0	34.4015	29.993	27.8797	26.1599	33.3416	28.2812	34.5475	30.7452	36.7204	24.0569	4.98158	5.93307	7.34394	3.96975	11.5009	53.6266
JMD87_04825_1710	NRS_956	0	0	0.078334	0.105853	0.050375	0	0	0.0809392	0	4.40897	0.463668	0	0	0.0288991	0.0762561	0.0320591	0	7.38896	4.89815	0	6.23672	0	5.49397	5.6767	0	0	7.42305	5.79463	0.385513	0.775463	0	0	0.0928515	0	0.0324183	0.123687	0.136088	0.257492	0	0.025858	0.0415389	0	0	0	0	0	0	0.449887
JMD87_04825_1711	NRS_956	0	0	0.352503	0.141138	0.151125	0.0667815	0	0.283287	0	0	0.463668	0	0	0.173395	0.330443	0.256472	0	23.4291	14.4082	0	19.8441	0	17.5807	14.2554	0	0	19.983	18.6163	1.80583	2.90081	0	0	0.185703	0.0378699	0.0972548	0.556593	0.0453627	0.257492	0.339812	0.362012	0.0415389	0.271523	0	0.0927042	0	0	0.351174	0.899775
JMD87_04825_1712	NRS_956	0	0	0.352503	0.105853	0.30225	0	0	0.121409	0	0	0.649136	0	0	0.231193	0.279606	0.224413	0	18.6433	10.8459	0	15.0653	0	13.7918	12.2189	0	0	15.9469	15.3731	0.913058	1.69453	0	0	0.0928515	0.0757399	0.226928	0.185531	0.181451	0.128746	0.188784	0	0.0415389	0.108609	1.24539	0.278113	0	0	0.438967	0.899775
JMD87_04825_1713	NRS_956	0	0	0.78334	0.282276	0.050375	0	0	0.97127	0	0.244943	0	0	0	1.76285	1.52512	2.14796	0	129.399	80.8513	0	104.08	0	113.479	88.6125	0.0483663	0	113.124	111.503	9.33348	14.7051	14.6614	0	0.928515	0.378699	0.356601	0.247375	0.453627	0.64373	0.339812	0.12929	0.581545	0.488741	0.311349	0.927042	0	0	0.175587	0.71982
JMD87_04825_1714	NRS_956	0	0	2.66336	4.30471	0.806	2.33735	0	7.70946	55.692	831.581	23.1834	0	0	6.3578	4.14325	8.143	0	252.303	162.243	0.0357182	233.553	0	247.608	180.763	0	0	231.413	237.623	18.667	28.4336	122.312	0	3.29623	3.25681	2.10719	3.64878	2.04132	1.9741	2.37868	2.30136	4.19543	2.66092	0.622697	0.370817	0	30.2693	26.1624	21.7745
JMD87_04825_1715	NRS_956	0	0	0.078334	0	0.125937	0	0	0.0809392	0.947142	15.6763	2.08651	0	0	0	0	0	0	1.49883	1.30405	0	0.688469	0	1.13668	0.814593	0	0	1.12898	1.38379	0.0608705	0.0861626	0	0	0.0928515	0.11361	0.0972548	0	0	0	0.0377568	0.025858	0	0	0.622697	0	0	0	0.175587	0.0899775
JMD87_04850_1716	NRS_961	0	0	193.524	106.489	99.5914	100.406	24.4377	178.714	1.89428	2.44943	110.214	0.092582	0	188.075	88.4824	158.372	0.0463224	223.352	147.008	0.0357182	221.525	0	219.873	164.064	0	4.42024	211.204	213.19	16.5974	26.2509	108.254	0	280.504	210.973	216.587	383.184	365.759	328.774	490.839	470.332	602.107	202.556	112.085	55.7152	34.0141	19.3525	44.7746	62.5343
JMD87_04850_1717	NRS_961	0	0.386904	257.601	158.533	139.891	116.066	33.6576	211.413	1.70486	1.95954	49.9834	0.046291	0	284.772	136.219	231.851	0.0231612	268.317	177.319	0	262.712	0	254.541	191.328	0	2.63514	249.703	267.05	21.4264	34.1491	123.869	0	338.722	282.169	259.411	457.272	451.903	423.66	564.729	566.394	668.029	255.666	90.2911	55.5298	44.8367	17.3677	89.8127	86.5583
JMD87_04850_1718	NRS_961	0	0	44.1804	29.5331	25.2631	24.8093	17.0002	47.4506	0.378857	0.489885	10.0616	0.185164	0	22.5702	10.9809	16.9913	0	15.409	10.7187	0	13.1214	0	10.4954	9.46965	0	0.255014	13.5478	14.3352	0.872478	1.72325	6.37671	0	67.8744	55.9718	52.777	83.7364	82.6508	72.7414	101.453	87.426	123.911	53.3814	15.2561	28.5529	7.34394	12.9017	9.83286	13.5866
JMD87_04850_1719	NRS_961	0	0	134.343	75.2971	74.1016	74.1609	42.1919	111.716	2.46257	2.20448	3.33841	0.138873	0	125.191	55.7686	97.4275	0	195.847	130.151	0.0357182	182.282	0	193.539	135.783	0.0483663	2.21012	183.883	189.579	13.5944	23.7809	83.4998	0	128.135	138.187	143.289	249.168	249.722	209.684	290.35	237.066	256.337	134.404	160.967	56.8277	36.7197	14.8866	22.8263	47.0582
JMD87_04855_1720	NRS_962	0	0	210.562	113.863	135.408	161.578	39.073	223.655	2.08371	3.91908	124.309	0	0.0376666	36.7308	21.6313	31.8026	0	345.414	228.432	0.0357182	342.21	0	360.746	264.106	0	2.38013	334.207	344.542	28.6092	40.4964	157.008	0	127.996	143.944	179.889	164.937	120.166	136.127	24.1266	25.1081	30.9881	201.524	551.398	72.2166	15.8475	2.48109	34.6784	16.8258
JMD87_04860_1721	NRS_963	0	0	71.8323	49.7511	54.2539	30.0517	10.4537	76.1233	1.70486	2.93931	0	0	0	31.5578	16.6238	32.1232	0.0463224	346.729	241.822	0	397.976	0	384.427	277.802	0.0483663	0.425023	341.178	359.98	29.9686	53.191	169.811	0	38.2548	33.8557	37.2486	47.3104	64.1428	51.67	96.28	95.3644	94.7088	48.6569	39.2299	115.788	2.70566	146.881	148.108	108.153
JMD87_04860_1722	NRS_963	0	0	31.0986	10.7265	11.1832	12.8888	3.53028	17.0377	0.378857	1.7146	1.66921	0	0	23.784	12.9381	23.5313	0	272.866	180.532	0	280.572	0	276.707	211.82	0	0.255014	260.061	260.261	22.2177	35.7	129.141	0	12.3028	12.535	10.4063	15.7083	17.011	14.4625	13.4792	21.3329	23.428	13.0874	4.35888	11.588	0.773047	1.98488	55.2221	38.4204
JMD87_00035_22	NRS_15	0	0	12.6509	6.42178	5.96944	5.60965	0.0685491	12.8693	0.757714	2.20448	5.00762	0	0.0376666	63.1445	35.5353	45.1712	0.0231612	282.753	195.322	0	302.643	0	320.734	218.286	0	0	264.633	270.445	21.6293	30.4728	174.581	0	9.28515	10.8308	3.69568	5.56593	6.48686	4.63485	9.51473	11.1965	10.3432	9.06886	4.67023	0.741634	7.34394	0.992438	25.5479	11.0672
JMD87_04875_1723	NRS_965	0	0	76.3756	40.1538	42.8439	32.5226	22.4841	86.099	0	2.20448	16.5066	0.046291	0	22.6569	10.4217	23.2428	0	167.422	107.728	0	143.242	0.0458966	146.708	105.363	0	1.27507	147.53	149.86	10.9567	19.0132	78.9809	0	65.5067	66.7647	68.1432	76.6862	66.0027	59.1802	114.668	101.363	133.963	51.4807	24.5965	167.887	29.3758	68.9744	124.93	101.675
JMD87_04880_1724	NRS_966	0	0	396.566	189.76	175.532	205.587	48.567	248.665	3.59914	11.0224	326.608	0.092582	0	115.596	53.2521	79.3782	0	268.659	166.155	0	244.771	0	263.029	193.39	0	1.44508	256.307	256.585	20.067	27.2848	119.551	0	116.668	115.655	135.217	124.182	122.207	120.549	122.445	100.019	110.12	132.395	10.5859	153.704	142.627	6.45084	247.929	55.6061
JMD87_04880_1725	NRS_966	0	0	38.1095	20.465	25.4394	15.4933	11.0021	40.9148	0.947142	0.244943	10.618	0	0	117.793	63.0638	85.3091	0	261.559	155.691	0	242.463	0	256.436	191.862	0	0.765042	239.429	241.515	19.4786	28.1464	117.342	0	16.1562	14.9208	21.1043	23.0059	20.7307	15.9216	22.1255	23.7894	22.6803	19.1152	4.67023	51.1727	5.0248	0.496219	35.6441	32.9317
JMD87_04885_1726	NRS_967	0	0.0214947	59.0638	32.3559	34.0031	26.7794	40.6496	74.8687	1.326	4.65391	7.00139	0	0	54.0991	22.0888	46.9665	0	37.9177	23.5366	0	34.383	0	30.9557	24.3105	0	0.595032	34.3775	33.8164	2.77975	3.76243	0.251052	0	64.996	52.6013	44.9642	63.2043	67.7718	57.4207	40.3998	38.4509	44.5713	36.8185	61.9584	82.414	17.3935	4.46597	78.7507	70.5423
JMD87_04885_1727	NRS_967	0	0	5.75755	2.71691	3.80331	2.37074	0.651216	5.34199	0.757714	19.3505	0.556402	0	0	6.3867	3.07566	5.93093	0	23.6131	13.2632	0	20.0871	0	21.8243	16.5973	0	0	22.5514	17.7947	1.6435	1.72325	6.02524	0	8.68161	5.90771	5.34902	7.17387	6.66831	7.12394	5.43699	3.74941	5.77391	3.5841	7.16102	3.98628	3.86523	3.96975	8.42817	2.60935
JMD87_04885_1728	NRS_967	0	0	1.99752	0.740974	0.70525	0.834769	0.171373	1.96277	0.189428	0	0.0463668	0	0	3.03441	1.93182	3.71885	0	18.4067	11.7365	0	15.5513	0	16.2546	11.3534	0	0	16.6807	16.1731	1.07538	1.95302	5.87461	0	2.13558	2.23433	1.55608	2.28822	2.49495	1.71661	0.906164	1.08604	1.28771	1.1404	0	0.556225	1.93262	0.992438	2.19484	2.15946
JMD87_04885_1729	NRS_967	0	0	58.9463	26.1811	24.3563	26.8128	14.4296	45.1843	0.189428	1.46966	3.01384	0	0	67.0748	36.1962	77.1982	0	174.732	112.944	0	178.192	0.0458966	168.608	131.48	0	1.02006	160.485	162.141	13.777	19.7025	72.3531	0	49.4434	35.5599	29.6303	49.5368	54.2991	47.8077	35.0761	32.5294	34.0619	23.894	1.86809	9.54853	4.63828	2.97731	21.5972	26.0035
JMD87_04890_1730	NRS_968	0	0	58.2413	25.546	26.2957	33.5577	8.70573	55.8683	1.51543	1.95954	43.2139	0	0	46.8166	26.2067	47.8642	0	153.853	96.4045	0	133.199	0	136.137	105.719	0	0	134.857	139.374	11.7074	15.2508	46.545	0	49.0256	41.7705	32.1589	49.9079	48.0844	41.6708	36.3598	34.8825	30.9465	27.4781	14.0107	39.5847	4.25176	26.7958	48.9009	60.015
JMD87_04890_1731	NRS_968	0	0	49.8204	27.6278	27.1017	23.0396	3.42745	50.2228	0.568285	0	14.8374	0	0	45.1982	24.7324	42.7988	0	127.006	80.7877	0.0357182	122.386	0	121.322	90.5471	0	0.595032	119.644	120.498	8.98855	13.5275	53.223	0	43.5938	38.0214	33.8447	44.0327	50.6248	42.4862	30.432	30.047	30.3234	22.8079	98.3862	18.3554	10.0496	3.47353	40.1216	65.4136
JMD87_04890_1732	NRS_968	0	0	28.3569	14.7136	11.6618	18.5319	25.466	23.7759	0	0.489885	0.834603	0	0	26.5294	13.9294	23.7558	0	67.2895	41.9205	0	57.143	0	54.4472	42.9952	0	0.255014	58.7635	52.8003	4.70732	6.00266	21.49	0	30.641	20.6391	16.6306	22.3256	23.9515	20.6852	11.5914	11.2741	14.8294	12.3814	3.11349	17.5211	20.4857	15.3828	29.4986	20.6048
JMD87_04890_1733	NRS_968	0	0.0214947	99.9542	52.6797	57.8557	48.1495	46.2706	90.753	0.568285	0.979771	29.953	0.046291	0	44.7647	23.6394	35.4573	0	68.3413	42.175	0	58.0339	0	60.8126	43.7335	0	0.340019	61.1344	61.3409	4.72761	6.2037	29.2224	0	79.713	69.7564	57.3479	69.2649	74.3494	70.8961	44.3643	40.985	48.559	47.9509	40.164	38.3795	82.716	26.2996	61.3676	70.2724
JMD87_04895_1734	NRS_969	0	0	271.388	146.113	153.946	97.8016	58.9522	208.216	9.66085	136.678	67.1392	0	0.0753332	178.018	91.9902	150.838	0	314.702	199.075	0	340.873	0	328.047	244.734	0.0483663	1.70009	301.607	307.677	24.7946	37.7392	44.1851	0	183.707	155.57	141.117	179.965	207.67	179.128	128.713	126.342	116.932	121.316	9.02911	184.945	94.3117	28.7807	181.03	212.347
JMD87_04895_1735	NRS_969	0	0	695.292	348.611	407.03	291.501	413.351	547.392	47.736	448.98	101.265	0.138873	0.0376666	308.96	159.223	246.149	0	339.235	217.491	0.0714363	377.079	0	350.288	266.601	0	7.14039	320.038	335.656	24.8758	37.1073	186.531	0	496.105	396.953	346.389	456.592	483.929	455.203	343.436	311.77	307.72	324.035	39.5413	598.684	253.559	633.671	670.654	561.909
JMD87_04910_1736	NRS_972	0	0	54.0896	28.5804	29.8472	32.3557	105.668	51.2547	7.38771	113.408	55.1302	0	0	63.029	28.774	57.4178	0	286.513	194.24	0	290.737	0	278.98	202.681	0.0483663	0.0850046	266.44	280.131	20.9395	36.3893	37.8084	0	42.4796	28.5161	36.7623	26.6546	26.0835	21.5006	52.4065	47.3719	54.9145	38.9364	20.549	14438.3	177.028	2.97731	6993.45	2207.42
JMD87_04910_1737	NRS_972	0	0	5.87505	1.83479	3.65219	3.94011	0.102824	5.5848	0	1.22471	3.80208	0	0	14.334	6.04965	11.926	0	149.331	94.1781	0.0357182	134.778	0	128.483	97.9039	0	0	130.059	130.595	10.4089	16.9166	7.18008	0	4.31759	2.46155	3.46876	2.28822	2.26813	3.00407	4.00223	3.49083	5.27545	4.39867	2.49079	1202.65	4.25176	0	740.713	200.29
JMD87_04910_1738	NRS_972	0	0	5.13088	2.43463	3.14844	0.834769	0	2.99475	0	0.489885	4.12665	0	0	10.3748	4.70246	8.94448	0	58.0862	35.5275	0	42.9281	0	49.1048	34.5438	0	0	51.4816	46.984	3.57107	5.85905	4.76998	0	3.57478	3.67338	3.85778	2.72112	2.54031	2.31743	4.56858	5.01646	5.60776	2.49801	4.35888	1475.29	32.8545	0.496219	739.572	255.356
JMD87_04915_1739	NRS_973	0	0	29.5711	16.7954	15.3644	10.852	0.0685491	26.4469	1.326	3.91908	0.602769	0.046291	0	59.4166	25.1899	51.6792	0.0231612	456.459	303.717	0.107154	452.365	0.0458966	478.999	345.795	0	0	437.622	434.9	36.6644	56.178	0	0	20.0095	19.4651	23.5033	13.9148	18.6441	11.7159	22.5031	20.8674	23.5526	16.1285	7.78371	6802.82	3.86523	6.45084	4343.49	1512.7
JMD87_04915_1740	NRS_973	0	0	14.296	8.25657	7.657	12.388	35.8512	13.2538	2.08371	1.7146	1.76194	0	0	22.8592	7.49851	14.9395	0.0231612	105.549	67.2383	0	90.0275	0	91.1242	71.6842	0	0	94.4393	93.3194	7.66969	11.0001	49.407	0	11.0029	8.89944	12.2865	9.15287	8.755	5.8794	15.5181	12.205	14.954	11.4583	4.67023	3307.41	1.54609	2.48109	2107.31	523.399
JMD87_04915_1741	NRS_973	0	0	38.1487	21.453	16.2963	26.8128	0.0342745	27.6003	0.568285	0.734828	34.9142	0	0.0376666	89.5583	36.7808	69.7926	0	359.666	240.55	0.0357182	372.745	0	369.688	280.627	0.0483663	0.0850046	343.21	329.213	27.7773	44.5173	152.137	0	24.7913	25.7516	28.1715	19.1715	20.8215	12.1879	32.9995	34.2102	31.9019	21.396	59.4676	9782.98	51.7941	4.96219	6351.42	1783.89
JMD87_04920_1742	NRS_974	0	0	7.44173	3.59902	3.50106	3.67298	0	8.74143	13.0706	140.842	13.4464	0	0	6.82019	4.52453	10.3871	0	132.028	79.6109	0	115.015	0	123.027	94.0091	0	0.255014	122.184	116.13	9.47551	11.8904	53.7251	0	1.20707	2.49942	3.27425	3.71062	2.72176	3.21865	4.07774	2.4048	3.69697	3.20397	0.934046	4.17169	0	0	1.58028	0
JMD87_04920_1743	NRS_974	1	0	28.2002	17.8187	18.0846	19.1663	12.1332	39.8828	6.44057	61.9705	120.6	0	0	30.3441	15.8613	38.9197	0	92.8222	56.2969	0	69.4544	0	78.2039	62.7237	0	0	84.3067	80.2599	7.00011	8.47265	34.9966	0	5.94249	9.31601	15.7229	13.049	11.1139	12.5313	15.4048	13.2135	17.1556	17.7033	1.86809	3.15194	0.773047	25.3072	9.65728	11.0672
JMD87_04920_1744	NRS_974	0	0.0429893	112.213	51.1625	57.226	61.606	71.5309	155.262	57.9651	663.795	29.4893	0	0	129.555	61.0811	150.581	0	370.474	235.779	0	385.381	0	378.251	291.65	0	0.510028	350.972	357.818	28.386	36.0447	158.866	0	25.9056	24.4261	45.6125	46.8775	36.9252	47.4214	42.6652	52.2849	54.3329	73.8542	8.09506	13.0713	72.6664	1.48866	62.7723	28.6128
JMD87_04925_1745	NRS_975	0	0	4.73921	3.70487	3.72775	0.934942	1.78228	7.8511	0	0.489885	9.7834	0	0	8.00505	3.48236	10.8039	0	134.448	87.626	0.0357182	120.563	0	109.728	90.3944	0	0.0850046	122.89	121.017	9.57697	13.585	52.1686	0	8.35663	5.37753	7.39137	8.03968	5.17135	6.95228	8.72183	9.10203	10.8417	5.37615	0.622697	18.819	41.358	0	3.42394	1.79955
JMD87_04925_1746	NRS_975	0	0	10.9668	6.42178	6.54875	5.4427	1.71373	10.6435	0	0	23.8789	0	0	14.4496	9.32866	17.2478	0	121.116	76.9073	0	102.663	0	106.469	78.761	0	0.0850046	106.068	110.228	8.27839	11.4309	48.3526	0	10.91	12.4971	13.3239	11.2556	11.9757	12.145	24.3532	16.3681	20.4787	9.93774	48.259	12.7932	0.386523	60.5387	2.7216	4.31892
JMD87_00355_74	NRS_106	0	0	0.430837	0.493983	0.629687	0.233735	0	0.748687	0	0.489885	0.88097	0	0	0.231193	0.0254187	0.0641181	0	3.68133	2.25824	0	3.32085	0	3.2206	2.92744	0	0	3.30227	2.96218	0.304353	0.287209	0.451893	0	0.232129	0.454439	0.486274	0.556593	0.49899	0.514984	0.566353	0.439587	0.581545	0.543046	3.42483	2.31761	0	0	1.40469	0.269932
JMD87_04930_1747	NRS_976	0	0	6.97172	7.33917	6.17094	2.67126	9.2884	11.9385	24.2468	346.104	44.0949	0	0	26.1826	12.9127	27.5708	0.0231612	161.9	99.2989	0	150.653	0	149.247	114.832	0.0483663	0	148.743	150.141	11.4842	15.7965	71.4493	0	10.1672	9.54322	14.0371	12.2451	10.0252	8.58306	6.45642	7.18853	7.02008	19.2781	719.215	36.8036	3.09219	40.6899	2.45822	0.71982
JMD87_04940_1748	NRS_977	0	0	104.537	54.5851	64.2533	46.7471	43.3573	96.7223	8.71371	104.101	122.548	0.046291	0	236.366	117.231	233.422	0	208.968	128.688	0	196.173	0.229483	212.446	155.613	0	0.850046	203.301	192.628	14.7307	18.0367	83.1483	0	55.2002	53.7374	68.046	89.8589	73.9412	71.1536	103.605	106.845	99.735	69.0211	74.101	194.308	132.964	403.426	270.667	321.399
JMD87_04940_1749	NRS_977	0	0	161.486	82.9186	96.4933	42.9739	98.882	164.347	17.238	191.79	144.433	0.046291	0.113	402.333	192.547	389.165	0.0231612	338.236	214.533	0	358.976	0.0458966	332.632	251.557	0	0.765042	318.542	334.683	23.7801	33.1726	165.242	0	79.3416	67.9387	70.6394	100.991	96.5318	97.5036	118.481	129.471	143.309	98.7257	90.6024	197.275	90.4465	241.162	448.185	382.854
JMD87_04940_1750	NRS_977	0	0	89.1049	53.6324	56.42	35.5946	111.701	104.654	2.27314	6.8584	113.274	0.092582	0	301.88	140.108	281.03	0	157.693	113.421	0.0357182	152.8	0	149.777	115.774	0	0.765042	147.078	151.179	11.5451	18.9558	63.968	0	51.4861	41.9978	56.7644	70.1308	56.4312	63.5147	86.4254	82.0993	87.6887	63.5364	58.5335	133.309	103.975	33.2467	192.004	154.761
JMD87_04940_1751	NRS_977	0	0	109.041	64.6765	60.1226	49.1512	62.6538	109.915	35.9914	414.443	90.7399	0	0.0376666	303.99	145.725	288.724	0.0231612	258.298	163.675	0.0357182	258.905	0.0458966	252.685	187.942	0.0483663	0.680037	243.296	254.228	16.8409	23.9819	111.266	0	48.9792	41.4297	52.7121	62.5858	57.0663	56.734	80.9507	81.5045	87.0656	61.3642	72.5442	133.309	36.3332	9.92438	227.385	172.217
JMD87_04940_1752	NRS_977	1	0	8.77341	5.36324	6.14575	2.97178	3.39318	9.14613	0.378857	4.40897	5.00762	0	0	11.9064	8.51526	16.6386	0	25.9008	15.5532	0	22.4765	0	25.0828	14.8663	0	0	24.0191	26.5947	1.76525	3.10185	8.48555	0	0.417832	0.26509	0.421438	0.989499	0.49899	0.128746	0.755137	0.905031	0.498467	1.08609	0.622697	0.927042	0	1.48866	1.40469	1.07973
JMD87_04940_1753	NRS_977	0	0.064484	117.462	66.1231	53.9264	43.7085	132.608	101.781	83.7274	1013.82	130.059	0	0.113	424.008	199.791	374.931	0.0463224	381.965	243.731	0	418.387	0.0917932	394.884	299.159	0	1.44508	362.46	376.845	28.6092	39.2901	170.816	0	66.8066	59.4179	76.5071	91.2195	82.6508	88.6201	125.013	117.318	135.002	80.588	56.6654	437.749	131.804	67.4858	469.431	270.562
JMD87_04940_1754	NRS_977	0	0	86.9507	45.1289	33.8268	33.0903	36.9479	66.0059	2.84143	4.16403	35.1924	0.046291	0.0376666	209.865	86.0422	166.29	0	212.308	129.642	0.0357182	196.538	0	199.147	147.39	0	0.850046	195.85	195.244	15.2379	20.6216	86.7635	0	36.9549	34.0451	39.453	42.1774	39.0573	43.5161	52.331	51.0179	59.6499	44.9642	4.67023	172.801	143.4	18.3601	243.978	207.668
JMD87_04940_1755	NRS_977	0	0	35.2111	16.8307	19.0669	19.8007	76.8092	33.61	18.7534	195.709	41.081	0.092582	0	30.1707	13.599	25.5511	0	53.8264	33.2375	0	39.2428	0	40.5796	33.1692	0	0.850046	44.4254	41.7516	3.20585	4.25069	18.5276	3448.28	12.9528	10.7172	12.5135	14.5333	10.9324	13.2608	15.7824	15.8251	22.7218	15.2596	1.55674	38.7504	15.8475	3.47353	90.6028	68.3829
JMD87_04940_1756	NRS_977	0	0	77.864	47.7046	52.6922	43.6417	40.7867	64.7311	10.2291	89.1592	36.908	0	0.0376666	92.1881	42.8051	79.6347	0	60.5054	38.072	0	53.4981	0	64.3742	42.4861	0	0.0850046	61.2755	61.1895	4.1392	6.03138	32.9882	0	23.7236	33.8936	36.503	41.8682	36.4262	40.1258	62.0345	52.9831	65.05	42.4119	9.02911	104.57	57.9785	74.4328	193.672	168.168
JMD87_04940_1757	NRS_977	0	0	5.01338	3.1756	2.79581	2.47092	1.91937	4.97776	0	0	2.59654	0	0	9.33441	4.75329	6.92476	0	7.41526	4.92996	0	6.92519	0	5.3803	4.04751	0	0	5.10864	7.1568	0.446384	0.919067	1.90799	0	2.32129	1.66628	2.62588	2.10269	2.54031	1.80244	4.07774	3.3874	5.40006	3.14967	0.934046	8.7142	3.09219	3.47353	13.5202	10.6173
JMD87_04940_1758	NRS_977	0	0	78.8432	47.2812	41.0052	47.0476	50.0408	71.3074	1.13657	1.7146	29.5357	0	0	145.189	67.512	120.35	0	101.684	65.7116	0	81.7254	0.0917932	89.7602	71.1242	0	0.510028	89.8387	88.1086	7.48708	12.2925	39.9674	0	29.1554	26.9255	44.6724	46.3209	38.6944	43.559	79.7425	73.7471	78.8825	44.8556	59.7789	160.1	6.5709	0	246.7	207.758
JMD87_04945_1759	NRS_978	0	0	31.6861	19.1242	17.4046	20.4685	1.78228	40.0851	0	0.489885	7.09412	0	0	10.9817	4.93122	15.3563	0	39.4692	26.9716	0	33.573	0	32.8881	25.456	0	0	35.0549	33.6218	2.96237	4.99743	14.0589	0	6.77816	7.57399	12.1244	12.1214	6.89513	10.2138	10.6097	12.4636	14.2479	13.7391	1.55674	26.8842	0.773047	6.94706	11.062	6.11847
JMD87_04950_1760	NRS_979	0	0	8.3034	4.05772	4.48337	4.17385	6.51216	10.2388	0.378857	0.979771	3.24568	0	0	6.93579	3.50778	7.37358	0	22.9558	16.5392	0	24.7039	0	21.6349	17.9211	0	0	21.112	21.2325	1.42031	2.46999	11.7492	0	4.8747	3.97634	3.95503	5.00934	4.21873	5.96523	6.0411	6.15421	8.43241	3.09536	0	12.9786	0	7.44328	2.7216	0.989752
JMD87_04955_1761	NRS_980	0	0	24.0094	16.4426	17.5305	13.757	10.1795	32.0519	1.13657	10.5325	33.616	0	0	32.7716	14.4632	35.1367	0	8.88779	5.08899	0	6.35822	0	7.99468	5.9058	0	0.425023	6.80211	6.81085	0.446384	0.6893	3.91641	0	15.2276	16.7385	23.2763	23.3151	17.1017	18.5823	27.1094	21.8759	32.3173	17.2689	9.65181	26.6061	1.15957	11.9093	16.8563	13.1367
JMD87_04955_1762	NRS_980	0	0	41.3995	27.5572	28.1848	19.2999	8.8771	51.7808	0.568285	0.489885	15.3938	0	0	112.62	55.1077	136.347	0	66.1063	40.2984	0	54.7131	0	58.6529	44.9044	0	1.36007	56.8442	56.4111	4.7479	5.65801	28.168	0	26.6948	27.6829	46.9741	47.1867	40.8718	38.6667	50.1033	40.985	40.8743	33.343	29.8895	50.153	3.09219	75.9215	30.2887	18.9852
JMD87_04955_1763	NRS_980	0	0.064484	280.592	168.554	184.322	116.1	27.0426	312.668	6.44057	11.0224	253.117	0.324037	0.0753332	738.632	365.775	885.824	0.0463224	385.015	244.144	0	430.941	0.0917932	409.13	306.287	0	1.7851	372.423	386.986	29.5831	42.2771	185.226	0	181.432	174.997	259.314	296.973	311.46	233.803	332.411	302.849	292.185	192.347	171.242	246.593	165.819	480.836	258.288	106.803
JMD87_04960_1764	NRS_981	0	0.0214947	79.6265	47.3165	35.8922	28.4155	38.2846	84.885	0.378857	3.18426	99.225	0	0	196.774	95.4726	196.394	0.0231612	267.633	172.708	0.0357182	277.291	0	273.979	209.121	0	0.255014	252.073	255.418	19.6206	28.6347	122.614	0	93.0836	77.7091	99.0054	78.2323	82.5601	73.9431	131.922	135.031	128.397	81.5655	10.2745	348.29	267.861	96.7627	106.757	107.883
JMD87_04960_1765	NRS_981	0	0	27.2994	20.1827	17.6061	13.2227	0.239922	35.5121	0	0.489885	27.0319	0	0	58.4629	25.9016	58.0269	0.0231612	72.4434	41.9841	0	65.3641	0	63.1996	50.4793	0	0.425023	63.6181	65.1463	5.23487	6.49091	30.5279	0	49.4434	43.0203	47.9142	38.1576	40.3728	36.0489	50.783	50.0353	64.0531	36.8185	12.7653	133.772	25.8971	6.94706	55.5732	13.7666
JMD87_04960_1766	NRS_981	0	0	43.1229	23.9582	23.4496	14.7921	8.46581	44.6784	0.189428	1.95954	14.6983	0	0	58.0583	27.9606	48.3451	0	59.6113	35.5911	0.0357182	48.7598	0	50.7719	39.4569	0	0.935051	55.2072	51.5246	4.03775	6.11754	22.4942	0	83.752	71.2712	76.5071	74.6453	74.3948	61.2401	106.588	93.5544	112.321	63.4277	39.8526	217.948	26.2836	15.879	73.8343	41.7495
JMD87_00360_75	NRS_107	0	0	40.3812	18.0657	25.8927	20.7357	0	27.58	12.5023	125.656	7.74326	0	0	74.0684	37.7722	58.5078	0	293.008	196.403	0.0714363	312.687	0	327.592	243.869	0	1.27507	282.612	281.385	23.8815	41.3867	195.77	0	49.3506	28.0616	29.0468	37.0444	34.2942	24.5046	40.9284	49.8284	55.6206	38.8278	266.203	69.8063	0.386523	0.496219	134.763	82.4193
JMD87_00360_76	NRS_107	0	0.0214947	35.3678	20.5356	18.3113	10.7852	0.616942	20.9835	11.7446	137.168	3.19931	0	0.0753332	51.1803	24.6815	45.7483	0.0231612	363.19	236.129	0.0357182	365.01	0	405.948	295.01	0	0.425023	350.972	349.061	29.2179	47.9064	24.8541	0	22.6558	16.3977	17.1493	19.6045	19.0523	14.0333	22.5408	20.1693	19.191	20.0927	16.8128	65.82	9.66308	0	34.2394	49.5776
JMD87_00360_77	NRS_107	1	0	15.7843	12.7024	12.4678	3.87333	0.137098	9.81387	2.27314	23.5145	16.0429	0	0	12.1376	6.04965	8.49565	0	41.415	26.3673	0	33.5325	0	39.8976	29.4272	0	0.255014	36.0145	33.2759	2.71888	4.53789	20.6867	0	13.9741	7.57399	9.17437	13.1109	10.1612	8.84055	12.8373	14.0151	14.3309	15.2053	3.73618	56.735	0.386523	48.6294	26.9526	12.2369
JMD87_04995_1767	NRS_987	0	0	82.1724	36.2019	35.3381	29.2169	2.36494	106.273	6.81942	92.5884	12.9827	0.046291	0.0376666	47.1633	29.384	74.4091	0	282.122	171.594	0.0357182	291.385	0	301.941	219.991	0	1.02006	268.585	280.564	20.8989	27.4571	141.192	0	64.3925	51.9576	39.3234	64.3174	67.9079	59.8669	41.6836	46.803	56.6176	26.8808	5.60427	12.7932	78.8508	37.7126	53.115	73.3316
JMD87_04995_1768	NRS_987	0	0	36.9736	17.4305	16.5734	16.5952	3.97585	46.8233	6.44057	76.1772	24.8526	0	0	18.1775	11.4892	25.3908	0	105.155	68.8286	0	105.133	0	104.461	77.8446	0	0.425023	100.31	101.795	7.4465	10.1672	51.2648	0	41.8296	32.3409	23.5357	35.3746	41.8244	33.8173	28.3176	29.3489	32.525	15.151	146.022	15.1108	36.3332	109.664	32.5714	78.3704
JMD87_05000_1769	NRS_988	0	0	25.7327	12.5613	15.0621	16.3949	0.0342745	32.1936	0.757714	0.734828	1.53011	0	0	31.1532	14.9716	33.9505	0.0231612	170.551	100.444	0	153.974	0.0458966	166.752	120.534	0	0	161.36	152.476	10.3277	16.0262	79.2319	0	28.5054	19.4651	16.3712	54.9172	63.6892	59.9527	10.7607	9.95534	9.30472	16.7258	7.78371	15.7597	11.9822	14.3903	15.3638	22.9443
JMD87_05005_1770	NRS_989	0	0	23.8527	15.878	13.5761	7.78005	18.7139	28.5108	15.5331	140.352	35.8879	0.092582	0	24.7376	9.73536	21.1269	0	47.2	26.908	0	34.5855	0	44.558	33.4747	0	0	44.0867	37.5137	2.98266	3.07313	19.331	0	37.2799	40.18	27.361	75.3875	85.6901	90.2509	11.9689	11.3775	13.874	22.8622	4.98158	14.74	11.9822	60.5387	26.1624	47.5981
JMD87_05005_1771	NRS_989	0	0	17.5468	6.98633	11.1581	5.67643	25.8773	15.4594	1.70486	39.9257	3.98755	0	0	34.2743	15.6325	32.9888	0.0231612	149.173	92.7786	0	132.915	0	152.732	110.836	0	0	142.082	132.541	11.5451	12.6946	51.0639	0	33.9372	23.4794	24.9945	65.8635	67.9533	76.3893	8.68408	9.30889	8.97241	15.9655	1.86809	35.3203	7.73047	32.2542	19.2268	28.5229
JMD87_00360_78	NRS_107	0	0	9.55675	7.16275	7.35475	1.26885	0.239922	6.981	0	0	2.82838	0.046291	0	26.0092	13.6244	21.0949	0	173.943	114.916	0.0357182	149.195	0	171.412	128.909	0	0	163.872	154.833	13.6959	22.2299	18.3268	0	15.1348	9.88405	10.925	10.5134	9.88907	9.18388	9.59024	12.929	13.9571	11.4583	127.03	44.5907	0.773047	9.42816	16.7685	6.47838
JMD87_05020_1772	NRS_992	0	0	83.9349	49.0807	43.3477	39.1674	25.089	86.6656	2.652	0.489885	16.1357	0	0	19.6514	8.28649	18.7866	0	73.7056	43.5108	0.0357182	65.4451	0.0458966	71.1564	51.4976	0	0.680037	71.4645	72.3896	5.15371	5.94522	33.9924	0	93.8728	94.2962	72.2604	150.96	146.34	165.052	20.0111	19.2384	21.7249	39.8053	10.2745	22.8979	21.6453	18.3601	44.9502	42.8293
JMD87_05020_1773	NRS_992	0	0	84.4832	34.3318	35.0106	36.7966	37.6334	78.5919	1.51543	3.67414	16.6921	0.046291	0	36.673	18.5556	30.2958	0	78.5965	46.2462	0	78.688	0	75.7032	59.0071	0	0.765042	73.9483	67.8923	5.88415	5.62929	28.7203	0	114.625	81.4582	62.5349	138.468	162.988	165.739	15.3293	15.4372	18.7756	40.4569	7.78371	15.2962	30.9219	7.9395	44.6869	45.7985
JMD87_05025_1774	NRS_993	0	0	58.633	28.0512	31.9629	27.9815	1.6109	43.8083	0	2.93931	2.68928	0	0	32.1647	17.3101	27.699	0	151.277	89.9161	0	129.878	0.0917932	143.563	105.541	0	0.170009	141.687	136.822	11.606	12.4074	22.444	0	65.2746	69.9079	50.1187	110.762	120.755	104.456	11.4026	7.52469	13.4171	31.1708	1.24539	2.78113	29.7623	61.0349	48.7253	26.8133
JMD87_05025_1775	NRS_993	0	0	156.864	69.1929	81.7838	79.5702	15.4578	140.773	3.22028	7.59322	53.9246	0	0	78.9235	40.8478	72.8382	0	244.02	145.354	0	232.379	0	233.778	177.658	0	1.27507	221.111	220.131	16.2524	21.4258	142.196	0	142.666	125.236	98.7461	221.4	237.7	216.594	19.7468	19.5228	22.7218	62.5589	8.09506	42.5512	34.0141	67.982	34.5028	64.2439
JMD87_05025_1776	NRS_993	0	0.0214947	175.155	79.6371	75.6129	68.6514	131.58	152.935	5.11457	20.3302	36.7689	0	0	73.8661	38.1026	65.8493	0.0231612	216.594	132.25	0	211.644	0.0458966	214.075	163.708	0.0483663	0.680037	200.366	202.769	15.1365	19.3291	98.6633	0	177.811	147.503	120.531	267.041	280.84	271.911	19.7846	22.8844	26.128	85.3668	11.8312	50.7092	40.1984	18.8563	71.4638	70.7223
JMD87_05025_1777	NRS_993	0	0	136.693	61.9243	68.2329	55.5289	37.1536	109.915	6.81942	72.0132	20.4941	0.092582	0	87.1597	45.0419	77.3264	0	275.6	172.071	0	281.179	0	290.006	212.482	0	1.10506	268.161	260.931	20.9598	24.6999	125.928	0	132.221	113.572	98.0005	193.88	230.034	198.183	16.311	15.2304	19.731	61.5271	9.34046	6.02577	54.1133	72.9442	55.3099	26.2734
JMD87_00360_79	NRS_107	0	0	0.430837	0.141138	0.0755625	0.0667815	0.891138	0.121409	0	0	0.510035	0	0	0.31789	0.279606	0.35265	0	0.972924	0.826961	0	0.809964	0	1.21246	0.712769	0	0	1.21366	0.908113	0.0811607	0.114883	0	0	0.464257	0.454439	0.551111	0.309218	0.181451	0.257492	0.302055	0.103432	0.498467	0.59735	0	0.648929	0	0	1.58028	0.629842
JMD87_05025_1778	NRS_993	0	0	17.2335	8.43299	7.17844	9.24924	6.20369	14.6905	0.189428	0.979771	1.66921	0	0	14.6518	7.49851	11.7016	0	35.6301	21.66	0	30.1307	0	34.6689	25.2524	0	0.340019	31.9502	31.2434	2.4754	3.07313	13.607	0	16.9454	14.277	12.4162	25.8507	26.7186	22.788	1.51027	1.99107	2.28464	7.33112	1.24539	0.185408	1.93262	8.43572	5.53099	2.51937
JMD87_05025_1779	NRS_993	0	0	34.7411	17.4658	17.8076	18.3649	0.959687	27.661	0.947142	6.12357	20.1696	0	0	13.3803	8.69319	11.0604	0	59.2695	34.7641	0	50.2988	0	58.6908	41.5952	0	0.0850046	57.6063	52.8868	4.66674	5.85905	0.903786	0	24.7913	27.1149	24.0544	52.4435	43.4121	42.3145	3.88896	4.31829	5.85699	15.0967	3.42483	10.2902	9.66308	84.3572	9.21831	14.5763
JMD87_05030_1780	NRS_994	0	0	217.024	115.874	109.44	100.039	188.716	201.033	157.036	1948.03	14.2346	0.046291	0	115.047	67.4612	101.852	0	352.724	227.16	0.250027	381.048	0	359.192	274.187	0	1.02006	334.63	342.964	25.2004	34.9246	171.97	0	146.798	129.818	98.2598	228.265	264.419	229.854	15.216	15.6183	23.0541	100.192	13.388	56.3642	59.5246	7.9395	31.1667	32.4819
JMD87_05030_1781	NRS_994	0	0	160.35	89.1286	91.078	66.0469	40.8895	124.545	3.978	8.81794	15.0692	0	0.0376666	87.1019	48.7785	74.5052	0.0231612	218.619	136.512	0	217.84	0	215.591	161.9	0.0967326	0.255014	201.185	216.563	15.7452	19.243	95.9018	0	82.5914	73.96	55.9864	134.077	147.882	131.407	8.72183	9.77434	15.9094	66.8489	4.67023	3.98628	47.1558	5.95463	38.1901	48.8578
JMD87_05030_1782	NRS_994	0	0.0214947	293.282	154.687	160.192	135.633	165.546	219.143	4.92514	6.61345	133.861	0	0.0376666	138.08	79.8909	121.247	0	218.882	133.968	0.0357182	216.382	0	217.107	171.039	0	1.8701	205.221	206.271	15.5626	20.1908	102.881	0	138.767	124.516	98.2598	223.132	236.113	248.308	18.5764	17.9713	21.5172	107.089	14.9447	5.19144	78.8508	4.46597	63.1235	30.9522
JMD87_05030_1783	NRS_994	0	0	179.659	96.7501	90.5239	89.5207	54.1195	149.616	1.51543	2.69437	57.2167	0	0	158.772	85.9406	141.509	0	219.171	141.124	0.107154	212.737	0	209.301	164.039	0	0.935051	203.188	203.028	16.009	19.8461	95.6005	0	77.3453	72.0286	62.081	130.243	138.129	145.011	9.70351	10.4208	12.3371	76.0807	7.78371	4.91332	41.358	4.96219	50.569	40.4899
JMD87_05035_1784	NRS_995	0	0	244.755	99.22	109.44	101.541	176.034	176.953	9.85028	9.06288	28.7938	0.138873	0.113	230.384	121.145	202.293	0	294.586	174.87	0.0357182	278.385	0	296.523	209.376	0	1.95511	267.71	270.683	21.3859	25.5328	122.563	0	87.3268	81.9884	83.6067	151.703	158.679	153.637	14.7252	14.0409	18.9418	93.8926	9.96316	7.13822	25.8971	9.92438	73.4831	46.7883
JMD87_05035_1785	NRS_995	0	0.0214947	508.779	271.444	295.676	280.316	209.109	421.39	9.85028	8.81794	0.185467	0.092582	0.188333	577.693	288.858	494.928	0	428.192	268.73	0	428.754	0	417.845	316.24	0	4.50525	401.127	405.818	30.1309	39.8645	2.35989	0	204.227	185.07	179.468	363.27	359.227	408.94	38.9651	36.0978	44.9867	238.614	32.6916	27.1623	40.9715	14.3903	117.643	110.042
JMD87_00360_80	NRS_107	0	0	45.277	24.6639	35.3884	27.7811	74.9584	37.4344	0	0.979771	4.17301	0	0	43.1753	17.0305	32.9246	0.0231612	167.79	104.261	0	147.818	0	173.231	126.16	0	0.680037	155.997	147.222	12.7625	20.4492	0	0	87.5589	62.9777	45.8395	59.3081	55.2971	64.2871	65.6969	58.2323	92.0088	50.7748	231.643	122.184	5.0248	47.1408	84.6329	89.4376
JMD87_05035_1786	NRS_995	0	0	331.901	171.059	172.358	121.108	155.435	267.747	23.868	258.904	57.5412	0.092582	0.0376666	231.337	115.757	202.229	0	163.583	103.815	0	167.217	0	157.696	126.822	0	3.06017	152.3	152.325	11.7277	14.7338	56.5871	0	127.299	111.981	118.586	231.852	232.711	244.617	23.6735	20.3761	25.7957	147.926	16.8128	14.6473	20.8723	9.92438	58.8216	65.1437
JMD87_05040_1787	NRS_996	0	0.0429893	486.297	301.435	302.754	243.719	282.388	460.342	5.68285	38.2111	114.943	0	0	264.687	126.966	225.279	0	181.648	111.831	0	171.591	0.0458966	167.926	130.895	0	7.73542	164.097	168.087	12.1944	17.29	35.6996	0	182.825	167.272	174.961	322.515	311.778	347.871	46.3277	34.7532	44.5713	251.865	28.3327	27.3477	65.709	43.6673	131.866	124.979
JMD87_05045_1788	NRS_997	0	0.0214947	326.261	173.988	173.869	132.461	136.481	267.787	5.11457	26.2089	20.7723	0.138873	0	252.405	125.314	221.656	0	156.983	99.4897	0	145.51	0	148.565	109.639	0	2.21012	141.969	128.282	11.2408	13.6711	63.014	0	120.614	100.317	105.359	230.182	215.155	232.472	21.1061	19.4711	25.8372	161.773	14.6334	30.6851	66.0955	50.6143	50.569	27.5331
JMD87_05045_1789	NRS_997	0	0	693.569	354.327	372.095	346.429	379.453	532.195	22.542	97.2423	50.2616	0.092582	0	545.239	251.747	489.926	0.0694836	317.988	199.87	0	314.145	0	314.71	240.687	0	4.16523	300.563	309.796	22.9279	30.0707	149.024	0	244.432	231.688	221.838	480.464	476.943	526.743	45.4592	41.709	59.2761	356.672	24.5965	52.656	136.056	47.637	163.12	111.392
JMD87_05045_1790	NRS_997	0	0	383.053	200.275	208.804	204.318	229.605	308.581	15.3437	56.3368	123.892	0.046291	0	355.315	161.027	328.028	0.0463224	212.492	130.564	0	195.971	0	210.287	155.155	0.0483663	4.50525	196.81	193.688	14.2031	19.3866	83.6002	0	143.688	130.008	139.431	263.083	262.242	274.272	29.4503	29.7885	38.2989	192.455	24.2852	29.1091	88.1273	9.42816	136.168	63.4341
JMD87_05045_1791	NRS_997	0	0	24.7927	12.8083	14.2057	19.1663	10.2138	26.9123	9.09257	101.896	34.7288	0	0	7.10918	3.30443	6.47593	0	2.2351	1.14502	0	1.78192	0	1.97025	1.0437	0	0.765042	2.11684	1.92433	0.223192	0.201046	28.2684	0	9.79583	8.63435	7.9749	15.9557	13.2005	14.6341	2.30317	1.55148	2.90773	12.7616	2.80214	3.80087	101.269	167.722	5.53099	6.02849
JMD87_05050_1792	NRS_998	0	0.0214947	416.502	186.09	208.175	169.024	43.5629	340.633	10.4186	57.5615	128.993	0.046291	0.0376666	231.106	111.512	231.21	0	278.572	174.012	0.0357182	289.117	0	269.356	207.008	0	2.89016	253.456	268.607	19.2148	29.4102	123.317	0	134.82	102.893	107.985	238.964	224.364	249.467	27.1094	30.1505	28.4542	176.816	21.7944	33.9297	54.4998	10.9168	74.361	24.7438
JMD87_00360_81	NRS_107	0	0	11.6718	4.86926	7.93406	5.40931	16.726	9.95552	0	0.489885	3.84845	0	0	17.0505	8.41358	13.0801	0	103.971	67.111	0	92.0929	0	100.824	78.9901	0	0	96.3868	84.5194	7.6494	11.8904	57.8925	0	14.067	6.1728	6.09464	10.699	9.25399	8.15391	7.77791	10.7311	14.414	7.81986	1.24539	21.7855	0.773047	12.4055	20.7192	20.8748
JMD87_05050_1793	NRS_998	0	0.0214947	613.238	270.314	319.73	299.682	207.772	635.615	12.1234	69.5637	154.541	0.092582	0	210.357	94.8371	195.24	0.0231612	174.022	109.54	0	162.033	0	154.248	122.52	0	6.71537	155.941	158.422	11.2611	15.739	69.5413	0	234.079	204.573	221.644	450.717	390.8	441.985	53.3882	50.4232	69.0793	322.08	59.1562	111.06	315.403	189.556	90.8662	67.3031
JMD87_05050_1794	NRS_998	0	0.0429893	350.505	206.661	216.31	160.71	95.2146	351.924	13.26	95.2827	143.274	0.046291	0.0376666	247.376	127.805	261.634	0	385.199	246.498	0	434.748	0	408.714	301.196	0.0967326	6.71537	370.024	394.553	28.1425	40.4677	186.029	0	121.868	123.721	115.928	279.595	250.901	254.359	32.2443	32.8914	36.7204	177.033	99.0089	47.4646	25.5105	511.105	88.3202	16.016
JMD87_05055_1795	NRS_999	0	0	182.401	72.4391	80.5496	47.9158	82.0532	115.864	1.89428	3.91908	136.179	0.185164	0.0753332	250.642	145.954	212.007	0	513.967	319.62	0.0357182	596.012	0	535.719	392.278	0	1.10506	482.245	525.668	36.8064	51.037	243.47	0	145.591	97.7802	107.11	64.5648	68.2708	51.6271	53.9168	67.2309	65.4654	80.1536	5.91562	5.74766	10.8227	1.98488	70.0592	5.5786
JMD87_05055_1796	NRS_999	0	0.0214947	41.282	19.3006	16.8252	14.6919	90.5533	31.9305	1.326	1.95954	92.8264	0	0	40.0542	23.4106	34.5276	0	158.455	104.356	0	138.301	0.0917932	136.592	105.133	0	0.0850046	144.877	145.255	11.3828	18.3813	57.8423	0	33.2408	31.0155	33.715	17.6255	16.3759	16.0932	11.7801	12.3601	20.5202	23.8397	2.80214	1.48327	2.31914	0	10.184	2.60935
JMD87_05060_1797	NRS_1000	0	0	92.4733	51.4095	63.1199	42.5732	7.30047	95.9939	2.08371	1.46966	62.3634	0.046291	0.0376666	107.476	57.192	92.1057	0.0463224	319.067	199.806	0	325.12	0	305.616	224.293	0	0.255014	297.882	310.748	23.4352	31.1621	138.631	0	73.8634	57.2972	78.3874	48.1144	46.5421	32.4011	39.8335	44.812	48.6421	60.7668	5.60427	1.01975	8.50351	1.48866	55.661	10.0775
JMD87_05060_1798	NRS_1000	0	0	364.253	223.421	247.568	157.404	47.1275	343.364	6.25114	12.982	135.298	0.092582	0	472.992	197.3	370.635	0.115806	302.606	190.932	0	315.845	0	310.125	224.93	0.0967326	0.850046	283.177	311.396	20.0264	29.2953	44.2353	0	278.415	239.565	284.6	198.827	189.389	147.543	180.742	147.882	165.574	240.895	36.7391	38.3795	15.8475	5.95463	83.6671	31.3122
JMD87_05060_1799	NRS_1000	0	0	157.765	90.5047	99.6417	74.6618	33.3834	165.5	3.03086	10.7775	115.036	0.138873	0	107.938	46.7704	86.1747	0	70.1031	42.7475	0	62.1242	0	65.2836	46.4573	0	1.10506	64.0697	64.649	4.38268	5.80161	26.7119	0	115.693	121.979	122.055	89.8589	70.4936	69.6086	67.7358	61.749	77.6363	93.3496	10.2745	10.0121	8.11699	2.48109	35.0296	14.7563
JMD87_00360_82	NRS_107	0	0	36.0336	16.5131	17.2534	8.44787	0.75404	27.8431	0.189428	1.22471	0.231834	0	0.0753332	34.2165	17.7677	37.0603	0.0231612	359.298	236.352	0.0714363	340.144	0.0458966	365.254	285.82	0	0.0850046	338.92	330.121	28.0816	49.8307	230.365	0	28.3661	17.0036	16.7603	25.8507	21.0483	24.1613	26.9961	28.237	29.1188	16.4543	228.219	132.289	3.09219	121.077	49.7789	34.6413
JMD87_05065_1800	NRS_1001	0	0.0214947	67.9156	32.9557	35.8418	37.3309	1.19961	72.3596	2.08371	2.44943	24.2499	0	0	162.24	84.0342	159.943	0	260.823	165.297	0	265.749	0.13769	279.056	197.793	0	0.0850046	252.61	266.445	19.8844	25.9637	112.07	0	59.2392	46.5043	61.4975	31.664	27.2176	29.6974	29.9412	32.3743	38.2158	41.6516	5.29293	2.1322	5.79785	2.48109	7.02347	11.787
JMD87_05075_1801	NRS_1003	0	0	95.4891	50.8802	53.5234	57.3987	24.5063	98.8874	4.16743	53.1526	117.494	0	0.113	283.298	157.825	282.184	0	109.152	66.0932	0	98.4106	0	90.7832	66.9239	0	1.44508	96.0763	105.255	6.69576	10.1097	49.4572	0	97.4941	80.6251	80.527	80.706	74.4402	68.9649	59.1272	60.2234	79.8794	65.8171	73.7896	40.419	88.5138	3.96975	12.3789	14.3064
JMD87_05075_1802	NRS_1003	0	0.064484	2037.04	1094.35	1146.61	1075.05	1592.74	1954.74	117.446	1334.45	4055.2	102.118	0.150666	1261.47	621.08	1187.85	0	322.564	199.711	0.0357182	337.593	0.0458966	300.35	233.381	0.0483663	26.8615	299.999	313.169	22.6641	31.9376	137.526	0	1985.44	1650.56	1613.98	1718.27	1642.04	1685.84	1455.83	1586.67	1697.61	1342.03	7750.09	2414.67	333.956	805.859	574.784	737.365
JMD87_05075_1803	NRS_1003	0	0	132.659	76.1792	76.973	83.3434	99.8417	175.577	29.3614	323.324	169.146	0	0	110.51	57.3954	111.341	0.0231612	260.376	164.82	0	272.512	0	262.801	199.041	0	2.12512	244.029	255.655	18.2003	26.5381	107.952	0	87.9304	98.5376	79.5545	84.4166	72.5349	78.3204	73.286	71.032	77.4286	53.5443	665.352	125.521	62.6168	10.4206	44.2479	57.4956
JMD87_05075_1804	NRS_1003	0	0	9.24341	6.03365	7.95925	3.80655	3.32463	13.1931	0	0.979771	0.88097	0	0	24.911	14.8191	29.6226	0	243.284	150.348	0	253.681	0	234.157	182.367	0	0	228.788	241.904	17.2669	23.1203	110.463	0	11.5136	8.48287	8.81777	5.25671	5.80642	8.66889	5.21045	6.1025	6.81239	8.19999	7.47237	34.486	0.773047	0.496219	2.28263	11.1572
JMD87_00360_83	NRS_107	0	0.064484	36.0336	20.712	21.8879	17.4968	1.16533	26.6695	0.947142	0	4.08028	0	0	72.768	35.8912	81.0453	0	354.96	232.503	0.0357182	341.116	0	388.86	289.741	0	0.510028	338.186	334.25	29.2787	45.781	0.451893	0	34.4479	22.6841	24.4434	35.1891	29.8486	30.5128	29.1483	29.1161	36.9697	18.7351	2.49079	115.88	2.70566	265.477	64.2648	27.0832
JMD87_05080_1805	NRS_1004	0	0	18.291	12.526	11.3344	9.95045	21.7986	24.909	0.378857	1.7146	11.9163	0	0	48.4638	25.3424	54.1798	0	95.1625	57.8236	0	94.8873	0	92.6019	65.2184	0	0.595032	86.3953	97.0167	6.47257	9.01835	45.591	0	15.8312	14.6178	15.7877	12.9872	11.0685	11.7159	7.81567	8.99859	10.9247	12.5444	11.8312	10.9391	20.4857	9.92438	1.84366	2.87928
JMD87_05080_1806	NRS_1004	0	0	62.393	33.6261	37.6553	33.3574	50.4521	70.3159	0.568285	0	54.2492	0.092582	0	71.9877	37.518	75.8517	0.0231612	100.132	59.9228	0.0357182	87.3141	0.0458966	93.246	65.422	0	0.510028	89.6411	81.795	5.90444	7.49614	68.6878	0	49.9077	37.7185	38.675	33.3956	31.6632	29.0966	27.2227	21.1777	33.1481	40.294	13.0766	11.6807	5.41133	25.8034	15.8906	15.926
JMD87_05080_1807	NRS_1004	0	0.0214947	624.204	364.312	423.301	310.568	659.545	690.978	20.4583	229.266	385.447	0.046291	0.150666	473.743	228.184	503.359	0.0231612	404.973	254.195	0.0357182	440.175	0.0917932	402.159	303.436	0	9.94554	380.156	403.656	27.5744	39.7784	195.168	0	533.525	397.786	397.707	367.723	376.964	350.575	308.473	291.704	352.541	375.136	242.541	189.858	191.329	162.76	211.846	236.191
JMD87_05085_1808	NRS_1005	0	0.0429893	270.096	141.879	149.538	109.755	116.533	273.23	6.06171	4.65391	11.7772	0.046291	0.0376666	482.384	257.364	447.769	0.0231612	173.917	107.728	0	160.494	0	164.137	115.545	0	5.5253	164.408	161.666	11.1799	14.5615	84.6547	0	275.026	225.023	191.56	181.573	164.258	161.404	171.19	140.59	180.528	166.878	232.266	100.399	22.8049	87.8307	160.399	240.78
JMD87_05095_1809	NRS_1007	0	0.0214947	1478.12	918.596	976.242	1154.12	1123.18	1330.44	163.666	1676.88	2294	0.370328	0.113	1252.31	731.702	1182.34	0.0231612	124.771	77.5435	0.0714363	127.974	0.0458966	115.032	88.3324	0	26.6915	117.16	124.757	8.72478	10.4544	57.8925	0	1058.41	1183.28	990.249	1003.35	984.597	981.43	1085.17	967.789	1015.83	1000.78	542.681	922.036	1370.61	1230.13	1081.7	969.507
JMD87_00360_84	NRS_107	0	0	283.922	206.132	209.812	130.358	103.338	352.146	4.92514	5.63368	64.4963	0.092582	0.0376666	148.108	59.251	147.728	0.0231612	164.608	105.088	0.107154	140.893	0	167.471	126.924	0	3.40019	156.9	146.012	13.7567	21.5119	105.542	0	184.774	170.528	209.584	301.241	229.717	239.467	210.268	198.771	228.34	195.605	62.8924	539.538	52.5672	178.639	329.489	170.147
JMD87_05095_1810	NRS_1007	0	0.687829	5942.22	3843.57	3825.83	4850.61	6946.32	5083.45	863.225	8370.43	6573.94	23.6547	0.0376666	4685.73	2594.79	4257.03	0.0926447	369.685	229.227	0.250027	386.191	0.183586	362.526	275.129	0.386931	125.637	340.557	353.818	24.7946	32.1961	167.2	0	3329.14	3587.23	3179	3244.13	3366.86	3266.46	3429.19	3310.94	3165.23	3296.99	2793.42	3519.14	11621.2	3018	3439.57	3446.95
JMD87_05095_1811	NRS_1007	0	0.0214947	104.458	50.6685	56.017	59.6025	182.957	86.7466	14.2071	258.415	90.6935	0.138873	0	80.1661	55.9211	79.282	0.0694836	117.145	75.1898	0	113.354	0	110.486	86.576	0	2.63514	106.519	110.811	7.81172	9.96614	41.2729	0	55.5252	61.425	43.9592	53.3093	50.8516	55.5753	55.9557	58.2064	54.5406	51.8066	42.6548	50.6165	10.8227	187.571	50.6568	66.2234
JMD87_05095_1812	NRS_1007	0	0.0429893	1133.88	424.966	485.565	617.629	420.925	1042.54	169.917	2104.79	2567.05	0.185164	0	223.91	139.472	225.311	0	206.128	121.022	0	181.796	0.13769	190.054	140.645	0	15.7259	188.512	191.179	13.6147	16.1411	87.366	0	639.515	619.174	416.38	478.918	451.223	432.243	416.571	414.272	509.517	486.026	153.184	263.743	47.9289	718.525	418.599	388.343
JMD87_05095_1813	NRS_1007	0	0	9.20424	2.75219	4.05519	4.3408	22.1413	5.84786	0	0.734828	1.94741	0	0	13.4381	11.6926	18.2095	0	135.289	81.8373	0	123.074	0	121.663	92.2272	0	0	121.14	123.914	9.06971	10.799	48.9049	0	7.52097	6.62724	3.63085	4.14353	5.12598	5.36441	2.90728	5.06817	3.48927	3.31258	3.42483	0.463521	0.773047	0	0	0.0899775
JMD87_05105_1814	NRS_1009	0	0.0429893	533.024	269.997	287.49	194.935	197.935	381.345	6.44057	6.61345	3.29204	0.370328	0.0376666	206.975	113.418	175.62	0	301.659	186.957	0.0357182	312.241	0.0917932	280.306	223.479	0.0483663	6.54536	275.556	287.872	21.2641	27.0263	129.041	0	363.096	315.722	283.401	209.032	258.658	169.687	122.748	117.059	114.357	212.331	141.352	32.7246	115.57	17.3677	91.0418	16.016
JMD87_05105_1815	NRS_1009	0	0	35.6811	17.1483	17.3542	16.9291	21.5244	29.1988	0.947142	0	27.1246	0	0	12.8601	5.69379	9.77801	0	13.8313	8.17419	0	11.7445	0	8.71458	7.50953	0	0.680037	11.8543	11.1352	0.872478	1.32116	4.92061	0	33.473	26.509	24.5082	16.3267	16.5574	11.9305	8.87286	8.71416	11.1324	19.2781	9.34046	3.15194	15.8475	0	9.13052	0.629842
JMD87_05105_1816	NRS_1009	0	0	73.7123	42.165	40.0229	39.6682	22.2442	63.6991	1.70486	0.734828	47.4796	0	0	29.9106	15.8104	29.1737	0	70.2609	42.175	0	51.2302	0	64.5258	41.9515	0	0	63.3641	65.9031	4.46384	4.91127	30.6283	0	61.607	91.1151	74.6593	44.8985	45.8163	31.7144	23.2582	17.3766	19.8972	41.9774	24.9079	11.588	6.95742	0.992438	9.04272	3.32917
JMD87_05110_1817	NRS_1010	0	0	249.768	134.504	142.108	105.916	342.026	227.682	7.38771	35.0268	29.4893	0.092582	0.0753332	116.492	67.3341	111.566	0.0694836	427.876	257.948	0	453.256	0	432.736	320.059	0	2.21012	402.256	424.997	29.9889	39.6635	222.03	0	262.166	218.358	251.015	154.918	159.767	126.901	77.7791	70.1528	65.2577	136.956	609.932	13.4421	35.9467	1.98488	73.8343	16.5559
JMD87_05110_1818	NRS_1010	0	0	73.9473	39.2716	35.5899	25.3436	50.6578	70.1136	6.44057	125.411	14.2346	0	0	18.4087	10.9555	17.1837	0	107.732	64.7574	0	92.3764	0	97.2244	73.0334	0	0.510028	98.1932	94.5951	7.32476	9.96614	41.4235	0	91.8765	72.1422	79.6193	49.5986	56.8848	37.3363	23.9001	22.0052	18.4018	50.7205	4.04753	7.97256	59.1381	1.98488	2.6338	3.5991
JMD87_05110_1819	NRS_1010	0	0	3.76003	2.11707	1.38531	1.53598	1.26816	2.46864	0.189428	0	0.0927337	0	0	3.03441	1.39803	2.1159	0	14.8042	7.25181	0	11.0965	0	11.1395	5.39668	0	0	13.1809	11.3947	0.994219	0.832905	5.27209	0	2.50699	2.57516	3.50117	1.66978	1.49697	1.41621	0.377568	0.724025	0.332312	1.79205	0	0.185408	1.93262	0.496219	2.10704	0.449887
JMD87_05115_1820	NRS_1011	0	0.064484	389.281	188.772	195.052	238.844	301.376	336.849	26.7094	184.687	10.7571	0	0.0376666	11.4151	7.77812	11.0283	0	34.4468	20.7694	0	32.2366	0	29.6675	23.6487	0	0.425023	27.5472	30.3353	2.23192	3.84859	14.2597	0	237.746	217.373	250.755	188.871	202.544	173.721	152.538	136.815	133.672	202.773	100.566	157.041	33.6275	362.24	184.103	241.679
JMD87_05135_1821	NRS_1014	0	0	588.327	324.688	367.637	372.274	300.519	711.233	66.8682	731.889	204.246	0.185164	0.0376666	487.875	239.266	572.543	0.0231612	369.396	224.901	0.0357182	374.203	0.0458966	357.373	261.561	0	6.20534	345.948	365.191	24.7743	32.8854	172.121	0	366.67	374.534	390.381	330.307	352.786	351.305	406.528	371.813	390.051	336.851	224.171	337.814	465.761	17.8639	171.461	75.4011
JMD87_05140_1822	NRS_1015	0	0	230.341	173.353	188.629	135.7	23.0668	364.651	101.155	1352.57	112.069	0.185164	0	468.599	173.508	526.506	0	106.417	65.139	0	95.4948	0	89.5328	66.6184	0.0483663	4.84526	92.2096	97.1248	6.91895	10.0523	37.2059	0	412.864	379.078	450.258	400.252	371.43	380.187	332.109	322.062	399.812	281.515	2546.21	923.427	66.482	19.8488	117.116	129.298
JMD87_00370_85	NRS_109	0	0	87.7732	51.9741	48.36	23.4737	55.5247	59.6117	26.8988	390.194	29.7675	0	0.113	174.204	79.6367	131.602	0.0231612	404.815	273.915	0.0357182	427.499	0	455.015	341.264	0	1.19006	389.047	392.802	34.7368	57.7576	288.258	0	85.0984	82.973	72.9736	38.2194	31.7539	28.2812	42.9295	29.1937	35.1835	79.9906	488.817	7180.59	3.86523	582.065	2689.9	1125.44
JMD87_05155_1823	NRS_1018	0	0.0214947	1666.16	850.497	935.464	1060.86	1778.47	1398.35	78.0445	424.731	110.121	1.29615	0.0376666	2120.44	1642.96	2295.49	0.0926447	284.62	161.925	0.107154	284.338	0.0458966	280.003	214.365	0.0967326	13.0907	263.589	272.499	19.1742	24.1542	111.467	0	719.135	665.11	531.757	680.281	687.426	609.869	730.671	666.051	715.674	667.838	212.34	281.079	621.53	422.282	692.163	480.12
JMD87_05155_1824	NRS_1018	0	0.0214947	2523.76	1347.69	1467.15	1474.47	1428.7	2131.19	101.723	808.311	975.651	1.80535	0.0753332	2767.64	1683.78	2525.77	0.0231612	204.919	123.313	0.107154	182.647	0.0458966	184.181	143.699	0.0483663	18.106	187.213	184.887	13.5741	15.6529	91.6339	0	1471.79	1236.79	1019.81	1210.28	1212.95	1081.34	1204.1	1090.87	1240.06	1199.53	228.841	372.393	618.824	736.389	820.605	685.538
JMD87_05155_1825	NRS_1018	0	0	222.508	137.257	129.942	192.264	228.611	208.135	10.2291	32.5774	131.775	0.277746	0	445.249	284.969	390.095	0.0231612	37.1026	23.0913	0	28.1462	0	28.455	22.2231	0	4.76026	32.6276	28.4975	2.37395	2.26895	12.3015	0	153.251	125.047	107.953	115.771	112.454	109.262	116.14	99.2173	126.901	123.652	27.3987	44.6834	28.2162	10.4206	74.0099	80.3499
JMD87_05155_1826	NRS_1018	0	0	1411.5	931.228	929.973	1318	2978.11	1274.39	116.688	894.041	340.657	0.694365	0.113	1767.06	1117.56	1582.31	0.0694836	92.4278	54.9929	0	92.0119	0.0917932	87.4489	66.5421	0.0483663	23.9713	85.097	79.6977	6.08705	7.00789	37.959	0	810.501	694.913	605.184	693.33	662.613	642.271	683.739	609.939	722.03	709.489	234.134	297.581	422.083	258.034	567.409	408.948
JMD87_05160_1827	NRS_1019	0	0.32242	3407.45	1843.79	1939.76	2935.15	4126.45	2887.87	507.668	4329.61	3631.4	12.9152	0.188333	3528.55	2306.29	3486.1	0.0463224	370.71	229.863	0.107154	423.692	0.0458966	393.596	292.108	0.0483663	86.2797	364.576	371.656	26.9251	34.465	191.703	0	1375.22	1425.24	1144.43	1490.87	1629.11	1583.7	1532.63	1618.82	1543.5	1561.53	1123.35	829.888	1340.46	1692.6	2010.64	1825.82
JMD87_05160_1828	NRS_1019	0	0	1408.33	864.893	783.356	1380.37	921.231	1232.34	115.172	945.234	1548.51	6.61962	0	502.527	335.755	483.386	0.0231612	192.271	115.297	0.0357182	165.03	0	163.304	118.014	0.0483663	24.3113	168.698	176.65	12.4379	14.0158	75.6168	0	443.18	617.848	502.872	595.926	542.492	577.425	568.656	491.096	521.148	580.625	670.645	391.49	1177.35	471.904	770.563	647.208
JMD87_05160_1829	NRS_1019	0	0.0429893	3495.58	1261.03	1347.76	1713.61	1891.58	2129.33	99.6394	599.13	2486.7	0.694365	0.113	901.161	607.583	856.714	0.0694836	304.736	187.179	0	309.163	0.0458966	300.085	227.806	0	16.7459	281.116	294.25	22.5627	25.5616	147.518	0	1722.39	1365.29	1104.65	1387.4	1417.81	1298.15	1321.98	1342.57	1509.11	1316.4	495.044	501.993	1331.19	324.527	1060.46	830.222
JMD87_00370_86	NRS_109	0	0.0214947	128.311	53.0326	71.6584	50.1529	111.495	89.5997	0.757714	2.69437	9.04153	0	0	45.9496	23.436	36.355	0.0463224	334.344	218.063	0.0357182	343.87	0	387.23	289.181	0.145099	1.70009	325.514	316.694	29.1367	48.9978	0	0	116.529	75.2097	68.8888	35.8693	42.0512	19.6981	34.5475	35.1928	40.0435	74.2887	174.667	6647.73	4.25176	2.48109	3035.46	1133.45
JMD87_05170_1830	NRS_1021	0	0	10.4184	8.67998	8.58894	9.21585	7.43757	13.5775	1.13657	16.4112	1.06644	0	0	19.1023	7.67644	11.958	0	22.9032	13.2632	0.0357182	18.7912	0	16.6714	12.9571	0	0.170009	19.9265	18.7677	1.40002	1.83813	8.63618	0	16.249	10.4521	11.5085	11.5029	11.9304	11.63	6.07885	4.52516	7.26932	15.0424	18.9923	11.1245	12.3687	1.48866	11.062	12.4169
JMD87_05175_1831	NRS_1022	0	0	9.79175	6.49235	4.50856	5.14218	1.71373	8.43791	0	0.489885	8.71696	0	0	14.4496	7.67644	14.2022	0	77.4395	43.8289	0	53.4981	0	59.7896	46.2282	0	0.0850046	62.8561	60.2165	4.66674	5.5144	21.8415	0	7.47454	7.11955	6.41882	6.43174	7.62093	6.52313	1.88784	1.03432	3.40619	7.38542	0.622697	3.70817	1.15957	0.496219	9.65728	2.69932
JMD87_05175_1832	NRS_1022	0	0.0214947	14.6093	8.43299	6.90137	8.34769	0.993961	12.8896	0.378857	0	0.649136	0	0	29.7661	15.8613	26.3205	0.0463224	112.701	68.3197	0	105.862	0	106.583	79.9065	0	0	96.8666	101.471	8.62333	9.76509	33.6409	0	9.51728	5.60475	7.29411	9.02918	10.887	8.23974	3.96447	2.94782	4.44467	11.1867	1.24539	6.39659	4.63828	1.48866	4.74084	5.30867
JMD87_05175_1833	NRS_1022	0	0.0214947	116.052	72.6861	58.2335	60.8714	58.678	101.477	0.757714	2.44943	4.59032	0	0	136.982	63.4959	113.457	0.0231612	364.662	212.911	0	343.182	0	341.536	265.405	0	0.340019	336.775	336.456	25.8091	30.6452	154.196	0	52.7861	52.8286	47.3307	51.0829	54.027	48.3226	21.899	20.6089	26.9172	55.2278	7.16102	53.583	32.0814	0.992438	61.192	33.4716
JMD87_05180_1834	NRS_1023	0	0	2.78086	1.3761	1.0075	2.07023	0.856863	2.89358	0	0	2.87474	0	0	3.15	1.55054	2.46855	0	28.2148	17.0799	0	21.4235	0	19.1342	15.9355	0	0	21.366	23.1136	1.62321	2.49871	12.0505	3448.28	2.8784	1.40119	1.81542	2.10269	2.44958	2.44617	0.981678	0.801599	1.03847	2.44371	0.311349	1.94679	0	0	1.3169	1.61959
JMD87_05180_1835	NRS_1023	0	0	1.13584	0.70569	0.352625	0.634425	0	0.870096	0	0	1.53011	0	0	2.05184	0.686304	0.961772	0	7.33637	4.19841	0	4.94078	0	5.64553	4.55663	0	0	5.36266	5.2757	0.588415	0.516975	2.51052	0	0.696386	0.605919	0.680784	1.54609	0.816528	0.815391	0.339812	0.362012	0.540006	1.1947	0	2.31761	0	0	0.790141	0.899775
JMD87_00370_87	NRS_109	1	0	68.2289	37.331	39.7962	48.2831	34.4459	62.0196	0.378857	0.244943	0	0	0.0376666	23.6973	12.4806	21.7681	0	232.476	152.511	0.0714363	212.94	0	263.37	199.219	0	0.510028	224.413	208.65	20.4931	34.781	9.13828	0	66.2495	42.793	46.7796	24.1809	24.6773	14.1191	15.4426	18.5144	20.3125	41.1086	57.9108	3253.27	1465.7	1.48866	1421.46	554.171
JMD87_05185_1836	NRS_1024	0	0	5.17004	2.25821	3.07287	3.07195	0.205647	4.02672	0	0	5.42492	0	0	6.4156	3.45694	5.28974	0	48.7251	28.2439	0	38.3518	0	42.7393	33.0928	0	0	43.9174	41.1029	3.85513	4.30813	21.9921	6896.55	1.8106	1.93137	2.23686	2.47375	2.63104	1.80244	0.60411	0.646451	0.830779	2.71523	0	0.834338	0.773047	0	1.84366	0.449887
JMD87_05185_1837	NRS_1024	0	0	141.04	72.9683	65.9157	66.9485	116.396	106.536	1.51543	8.573	52.4873	0.046291	0	108.661	59.6068	91.5927	0.0231612	343.758	219.844	0	372.138	0	359.041	275.46	0	1.27507	326.191	342.834	25.6671	35.2118	155.451	0	62.9997	55.2144	55.4677	63.0806	65.413	56.9915	24.5042	20.1951	26.0449	73.7456	33.003	30.5924	10.0496	2.97731	19.3146	8.81779
JMD87_05190_1838	NRS_1025	0	0	33.1353	14.0079	17.3794	15.6937	16.7945	25.2126	0	0	21.0969	0	0	24.2175	11.1334	16.6066	0	73.3374	43.3518	0	54.9561	0	60.2443	46.1518	0	0.425023	60.8521	58.2057	5.21458	6.51963	25.2056	0	14.8562	10.1113	11.703	12.8016	13.1098	10.6859	3.51139	4.57687	7.1447	14.9338	1.24539	4.91332	0.386523	4.46597	7.46244	12.5968
JMD87_05190_1839	NRS_1025	0	0	32.6261	16.0544	15.9941	13.2227	13.7098	26.1434	0.189428	0	29.4429	0	0	30.7486	13.599	20.2934	0	86.1695	53.9433	0	82.2113	0	82.599	58.6762	0	0.425023	80.1577	80.1518	6.49286	7.69719	41.0721	0	13.1849	11.3231	9.95241	9.40024	10.6149	8.49723	4.79512	5.09403	5.6493	13.6848	0.311349	3.15194	1.15957	0	9.65728	8.3679
JMD87_05190_1840	NRS_1025	0	0	213.264	101.831	87.3251	67.7499	24.7805	136.443	1.89428	4.40897	87.5869	0	0	94.0377	44.5081	69.2476	0.0231612	301.107	198.025	0.0714363	345.409	0	317.59	239.414	0.0483663	2.38013	280.862	306.683	22.4815	32.311	120.254	0	146.473	96.0382	87.7563	99.0118	99.9794	84.5861	33.1128	42.1486	58.4868	123.869	339.37	119.588	379.566	85.3496	224.839	263.814
JMD87_05195_1841	NRS_1026	0	0.0214947	421.124	239.123	265.829	273.003	228.543	420.863	84.4851	871.996	654.607	0.046291	0.0376666	956.734	419.027	1033.97	0.0231612	162.978	96.1183	0.0357182	144.781	0	147.428	110.046	0	7.73542	144.086	146.725	11.6263	14.7051	108.053	0	341.554	322.425	378.613	358.075	301.39	323.152	309.606	315.546	348.512	343.531	706.139	797.349	769.568	479.844	614.817	897.795
JMD87_05195_1842	NRS_1026	0	0.064484	2611.73	1856.92	1850.07	2384.27	1766.54	2551.91	231.482	1425.08	1819.99	2.63859	0.113	1271.18	540.122	1409.19	0.0231612	215.227	134.795	0.0714363	209.619	0	205.096	155.587	0.0967326	96.9903	196.81	206.552	14.4872	22.4023	86.8137	0	1526.48	1937.43	2110.01	2172.88	1912.45	2190.23	2071.19	2018.76	1876.02	1943.83	11173.1	9646.99	6272.5	7938.01	6285.48	7295.64
JMD87_05200_1843	NRS_1027	0	0	4.1517	1.72894	2.39281	2.33735	0.685491	6.00973	0	1.46966	6.25952	0	0	1.12707	0.610048	1.53883	0	28.9774	19.9425	0	29.6042	0	25.8027	19.9321	0	0.340019	24.8658	26.4866	2.13047	3.96348	15.7661	0	3.89976	2.57516	4.53856	3.958	4.26409	3.77655	10.0056	13.4979	9.84473	4.94172	0.934046	0.834338	0	0.496219	0.351174	3.05923
JMD87_05205_1844	NRS_1028	0	0	127.214	72.3685	77.0737	66.5478	116.602	150.243	3.03086	7.83817	90.1371	0.092582	0	241.336	111.537	272.31	0	150.198	98.6309	0	147.899	0	139.471	108.595	0	1.10506	141.8	148.649	9.94219	14.7912	68.7882	0	57.0572	60.3268	83.1205	103.65	94.3997	91.8388	207.361	199.34	203.416	74.1257	267.76	34.3933	31.3084	17.8639	29.6742	7.01824
JMD87_05205_1845	NRS_1028	0	0	190.077	103.56	127.751	74.5282	113.38	251.033	3.03086	3.91908	205.359	0.046291	0	385.745	173.686	410.324	0.0463224	243.073	156.009	0	256.516	0.0458966	231.202	180.916	0	2.63514	224.131	241.126	17.9974	24.0681	4.21767	0	104.69	100.28	149.999	196.972	179.455	175.567	421.82	438.682	412.149	135.055	593.119	66.747	18.9396	18.8563	17.4709	30.8623
JMD87_05205_1846	NRS_1028	0	0	95.685	45.9051	55.0851	43.5082	28.4821	90.7733	0	1.7146	43.2139	0	0	36.7886	18.8861	41.9653	0	24.2968	13.9311	0	18.1837	0	20.1193	13.0335	0	0.765042	21.3095	19.5893	1.6435	1.83813	8.88723	0	41.0404	60.5919	105.943	159.68	117.807	111.494	348.571	351.902	339.955	97.4224	110.217	17.3357	16.234	43.171	13.7836	8.00799
JMD87_05210_1847	NRS_1029	0	0.0214947	8.3034	2.92861	3.75294	2.43753	0.685491	9.46988	0	0.244943	11.128	0	0.0753332	9.47891	4.14325	11.0604	0	65.6066	38.4537	0	56.6165	0	59.3728	43.1734	0	0	60.0054	58.7246	4.30152	6.46219	5.3223	0	5.38539	4.88522	5.41385	7.48309	8.61891	9.61303	9.81678	7.70569	6.1893	5.59337	90.6024	6.11848	8.11699	0	2.28263	2.69932
JMD87_05215_1848	NRS_1030	0	0.0214947	480.853	213.542	226.058	190.928	106.011	504.777	49.8197	592.516	107.015	0.092582	0	287.459	147.276	353.772	0.0694836	337.394	209.571	0.0714363	363.107	0	339.035	253.338	0.0967326	3.48519	311.571	339.05	25.0787	35.1543	62.9638	0	460.497	348.403	302.463	298.829	328.108	277.018	323.652	329.845	349.384	210.267	22.4171	249.745	466.147	14.8866	390.856	688.507
JMD87_05215_1849	NRS_1030	0	0	688.712	330.333	349.779	290.132	403.651	764.997	22.7314	109.979	41.7301	0.231455	0	335.779	167.153	395.416	0.0463224	305.84	205.977	0	334.475	0	320.28	237.301	0	9.69053	289.922	316.823	23.1105	37.4233	134.714	0	710.964	548.016	465.3	484.298	495.179	450.997	505.338	502.034	542.54	339.295	199.886	496.153	57.9785	115.619	734.48	1163.59
JMD87_05225_1850	NRS_1032	0	0	43.0054	19.724	19.9737	18.5987	4.90126	34.1968	1.326	0.489885	8.48513	0	0	71.0051	37.9755	56.1995	0	52.8009	31.2019	0	44.3455	0	42.8151	34.7729	0	0	45.4133	43.6327	3.00295	4.50917	19.8833	0	20.7523	22.722	15.1718	20.2847	23.77	20.4277	9.47697	9.23132	12.0463	17.2689	23.3511	7.41634	3.09219	0.496219	11.9399	3.86903
JMD87_05225_1851	NRS_1032	0	0	465.421	222.504	216.335	168.39	75.0269	322.765	23.6786	294.421	206.889	0	0	362.713	174.525	291.737	0.0463224	147.253	93.6374	0	118.943	0	133.257	92.5327	0	2.29513	137.482	142.66	10.348	12.8669	65.3237	0	245.36	284.062	209.13	298.396	307.196	265.045	127.543	118.404	153.113	226.016	38.9186	73.6071	56.4324	19.8488	105.352	68.8328
JMD87_05225_1852	NRS_1032	0	0	607.793	292.261	296.381	269.263	250.581	442.474	15.1543	69.8087	55.872	0.046291	0	428.314	211.636	355.663	0	140.653	90.8702	0	149.276	0.0458966	139.32	102.995	0	3.23018	129.014	141.86	10.1451	14.1594	22.2432	0	319.223	283.759	241.613	338.718	368.481	305.257	175.079	163.785	164.328	251.756	43.9002	82.8776	108.613	116.115	148.371	121.2
JMD87_05225_1853	NRS_1032	0	0.0429893	1750.61	851.697	931.534	798.807	969.626	1326.31	63.648	468.82	240.505	0.555492	0.0376666	1454.38	708.571	1165.99	0.0463224	385.068	240.932	0.107154	425.312	0	392.345	297.556	0.145099	11.1356	367.935	391.224	28.6497	36.9637	181.711	0	815.7	727.179	625.608	943.673	1020.16	868.263	491.33	456.756	430.593	679.676	100.877	174.006	623.076	180.127	414.209	301.784
JMD87_05225_1854	NRS_1032	0	0.0859787	2418.91	1052.18	1153.99	957.881	1817	1789.12	96.4191	875.425	1343.9	2.22197	0.113	1684.76	761.391	1229.34	0.0463224	361.428	220.544	0.0714363	375.54	0.0458966	368.248	267.696	0.0483663	12.5807	341.997	362.402	27.1077	34.7235	160.774	0	1213.99	1131.52	914.455	1337.99	1419.85	1229.74	755.099	661.19	669.068	964.992	278.968	351.164	517.168	369.187	608.145	422.444
JMD87_05245_1855	NRS_1036	0	0.0214947	248.985	136.304	142.083	99.5045	90.3134	356.294	4.73571	7.10334	263.549	0.092582	0	286.795	147.81	445.236	0.0231612	254.512	157.504	0	253.883	0	230.103	182.036	0	7.3954	231.018	243.115	17.3075	27.1125	115.785	0	205.759	182.003	259.833	255.847	235.069	225.434	226.881	248.961	273.451	163.24	672.513	282.284	26.2836	42.1786	155.57	134.966
JMD87_05245_1856	NRS_1036	0	0.0429893	490.762	204.685	247.24	207.524	183.197	628.25	10.7974	4.65391	102.842	0.046291	0	429.556	222.566	729.856	0	432.478	272.77	0.0357182	497.682	0	467.518	348.213	0.0483663	7.22539	421.844	455.678	31.0846	45.6949	213.796	0	335.751	344.313	489.581	479.66	494	450.139	448.853	440.75	498.052	265.712	33.937	412.534	131.804	334.948	243.715	189.313
JMD87_05245_1857	NRS_1036	0	0.0429893	410.979	199.781	230.088	202.381	346.138	585.17	11.3657	76.4221	60.6478	0.138873	0	452.56	221.015	731.748	0.0463224	322.301	202.955	0	353.104	0.0458966	329.866	238.039	0	4.16523	299.406	319.072	23.6786	33.0003	154.799	0	249.121	261.037	366.78	377.308	349.247	337.615	331.769	341.947	346.809	205.76	156.608	443.126	45.9963	223.298	163.208	193.901
JMD87_05245_1858	NRS_1036	0	0	3.25086	1.87008	2.34244	3.07195	0.0685491	6.81913	0	1.46966	2.64291	0	0	3.2367	3.8128	7.27741	0	123.561	72.7407	0	129.189	0	122.838	89.8089	0	0	118.515	110.984	8.84652	11.1437	50.9635	0	2.78554	2.08285	2.75555	2.53559	2.40422	3.73363	3.09606	2.92196	3.78004	1.57483	1.86809	11.7734	0.386523	0	2.37042	0
JMD87_05250_1859	NRS_1037	0	0.0214947	1314.95	671.393	820.08	572.451	710.957	1580.07	150.406	1400.09	154.309	0.555492	0	362.857	185.277	429.11	0.0463224	461.666	300.696	0	532.551	0	498.625	361.043	0.0483663	9.86054	440.613	486.77	34.1484	47.6192	217.662	0	784.641	619.552	610.177	608.233	626.005	629.825	229.599	277.974	353.87	714.703	163.769	1313.43	2489.98	1511.48	2233.11	2122.93
JMD87_05250_1860	NRS_1037	0	0	238.214	108.959	120.295	99.7382	59.5691	291.765	35.2337	286.583	188.481	0	0	89.2982	40.6953	104.256	0.0231612	152.565	100.38	0	155.554	0.0458966	144.738	114.298	0	2.97516	143.352	143.417	10.9364	14.3317	58.8967	0	140.206	108.914	103.901	102.475	105.241	112.266	40.9284	40.1058	70.0762	113.659	25.5306	231.112	217.613	108.176	333.791	383.214
JMD87_05250_1861	NRS_1037	0	0.0214947	93.0216	49.3983	48.7126	47.6486	19.0224	121.874	2.27314	21.31	30.1848	0	0	54.1858	25.0374	68.7667	0	93.4533	59.0959	0.0714363	83.0618	0.0458966	79.4542	59.9235	0.0483663	0.510028	81.4843	84.5626	6.73634	8.09928	8.03366	0	49.5363	43.2096	40.6201	37.601	34.3849	42.4862	18.0478	15.2045	27.5403	39.045	10.8972	69.7136	8.89004	22.3298	102.543	133.706
JMD87_05250_1862	NRS_1037	0	0	4.42587	1.48195	1.78831	2.23718	2.81051	6.77866	0	0.979771	6.49136	0	0	3.72798	1.60138	4.2318	0	5.73236	2.86256	0	4.00932	0	4.47096	3.51293	0	0	4.4877	3.56759	0.405804	0.229767	1.75736	0	4.54972	2.12072	2.62588	1.79347	2.58567	2.40326	0.641866	0.362012	1.74464	1.46622	0.311349	1.11245	0.773047	0	5.70657	7.55811
JMD87_05250_1863	NRS_1037	0	0	46.2562	23.2172	25.792	22.7725	15.8348	61.8173	4.54628	39.6807	49.427	0.092582	0	62.8267	30.8329	83.9306	0	118.513	78.4658	0.0357182	112.909	0	104.651	84.2086	0	0	109.568	110.876	8.31897	10.9139	58.3444	0	32.823	24.1989	22.3686	24.4901	24.768	26.4787	10.7229	9.41232	14.9956	22.3192	0.311349	24.0104	8.89004	6.45084	72.1662	57.0457
JMD87_05250_1864	NRS_1037	0	0	81.0757	39.5892	44.5063	38.2658	25.9801	118.798	23.4891	325.529	40.6173	0.092582	0.0376666	66.2368	31.6208	96.5298	0	213.912	135.113	0.0714363	217.516	0.0458966	214.189	153.805	0.0483663	1.10506	204.938	218.661	14.4466	20.6216	45.6914	10344.8	71.0778	63.1671	60.2332	58.1331	57.7467	59.8669	29.5259	27.7457	35.765	50.5033	9.02911	90.7574	291.439	42.1786	210.353	233.222
JMD87_05250_1865	NRS_1037	0	0	26.5944	13.761	12.0144	8.58143	70.3313	34.0552	3.59914	26.4538	30.2312	0.046291	0.0376666	33.4652	19.2928	53.3783	0	159.428	99.5215	0	145.591	0	148.186	113.508	0	0.340019	147.84	148.498	11.5045	14.0732	66.1772	0	23.3057	18.0261	17.9921	17.4399	16.1491	15.0204	8.07997	6.95581	11.7555	14.5536	2.80214	25.4937	42.131	56.0727	37.839	39.2302
JMD87_05250_1866	NRS_1037	0	0	15.3926	7.33917	6.09537	7.81344	28.4479	17.5031	8.52428	97.9771	13.3536	0	0.0753332	18.0041	10.9555	25.7434	0	84.3552	54.802	0	79.417	0	71.1943	55.036	0	0.170009	77.3635	76.6491	5.5798	7.49614	22.6449	0	12.7207	11.361	8.72052	7.29756	8.93645	9.44137	4.90839	4.00799	6.02315	5.64768	41.7207	8.43608	15.8475	10.9168	13.3446	22.8543
JMD87_05250_1867	NRS_1037	0	0.0214947	268.255	128.894	142.763	97.6346	553.465	350.709	329.227	4082.46	605.829	0.046291	0.0376666	180.33	99.4125	255.094	0.0231612	364.11	225.601	0	393.602	0	386.207	283.402	0	2.63514	344.763	360.78	26.8033	37.0786	163.585	0	281.665	247.48	201.869	197.467	215.836	195.608	128.487	111.862	136.58	147.002	467.023	366.923	1287.12	7.9395	394.719	483.899
JMD87_05250_1868	NRS_1037	0	0	53.8938	23.5348	22.4672	27.7143	42.9803	59.6522	3.03086	60.7458	67.1392	0	0	40.1409	21.4025	57.0331	0	155.72	100.221	0	154.825	0	149.777	116.996	0	0.765042	145.356	149.017	11.0784	17.0889	70.8468	0	45.1258	30.2202	26.8099	24.9849	35.2922	33.6885	9.85454	12.5153	18.6094	29.1073	53.2406	55.5298	27.8297	1.98488	65.5817	43.999
JMD87_05255_1869	NRS_1038	0	0	45.5904	20.8179	21.5605	26.0114	24.7462	41.9265	0.378857	0.734828	63.2907	0.046291	0	12.7445	9.73536	14.106	0.0231612	152.249	95.991	0	132.065	0	146.291	102.079	0	0.0850046	141.715	147.525	10.348	13.786	67.7338	0	43.733	39.8013	31.3485	21.8308	23.9515	16.3507	24.5042	18.6954	16.6156	25.9033	6.53832	71.9385	3.09219	0.496219	20.2803	5.03874
JMD87_05255_1870	NRS_1038	0	0	113.937	42.3414	48.1837	41.872	189.367	67.2402	1.326	1.46966	109.426	0.046291	0	35.9505	26.0542	35.4573	0	345.125	225.029	0	383.68	0	357.79	272.176	0	0	327.856	348.651	24.8758	34.9533	151.083	0	82.8235	70.4002	53.0687	42.9814	40.5996	31.7573	42.1744	39.5111	35.0589	45.6701	17.4355	39.5847	855.763	4.46597	39.946	30.5923
JMD87_05265_1871	NRS_1040	0	0	69.3256	42.165	40.8289	52.2566	141.348	62.7076	4.16743	26.9437	4.35848	0	0	64.1271	35.4591	48.5054	0	132.055	81.8055	0	108.333	0	111.471	80.8738	0	0.595032	116.483	115.46	8.2581	10.8565	50.8129	0	48.7006	53.6996	45.7098	42.6103	38.649	33.3452	25.3348	20.8416	25.7126	38.2847	2.49079	38.7504	7.73047	3.96975	32.9225	14.7563
JMD87_05270_1872	NRS_1041	0	0	384.698	210.754	221.222	198.708	71.3253	465.704	6.06171	6.8584	154.772	0	0.0376666	203.276	108.284	228.87	0.0463224	204.814	132.027	0	201.681	0	206.573	146.958	0	4.25023	191.673	192.52	14.2031	19.4727	94.044	0	348.472	339.39	354.202	374.958	393.204	329.504	335.168	311.951	333.392	250.181	1035.86	718.365	39.8119	223.298	376.019	451.507
JMD87_05270_1873	NRS_1041	0	0	420.81	230.549	235.276	169.057	185.082	435.028	24.2468	309.853	202.623	0.277746	0	289.251	143.234	305.17	0.0463224	327.376	207.026	0.0357182	345.126	0	334.071	246.644	0	4.76026	302.228	317.429	23.4149	34.5512	141.794	0	398.797	347.229	357.833	386.399	415.477	344.438	306.661	288.731	321.511	255.557	339.37	648.188	375.314	343.88	329.84	441.519
JMD87_05270_1874	NRS_1041	0	0	44.807	25.6165	28.0841	16.6286	39.2443	59.0856	5.304	57.0717	15.2083	0	0	55.284	33.8831	60.1428	0	157.798	99.0762	0	139.921	0	143.109	109.639	0	0.425023	144.256	142.574	10.5712	15.3657	62.1102	0	48.8863	41.6191	50.4104	51.454	50.3072	44.2028	38.9651	37.0028	44.3636	33.7774	27.71	49.5968	33.241	80.8837	32.6592	65.7735
JMD87_05280_1875	NRS_1043	0	0.0214947	263.085	139.656	149.236	133.864	131.032	272.037	5.49343	13.9617	333.748	0	0	27.7142	19.0894	35.3932	0	119.801	71.7229	0	94.2393	0	104.461	72.6515	0	1.44508	107.733	108.26	7.93346	12.2064	59.5495	0	212.537	201.771	222.649	290.727	293.134	274.057	253.688	220.957	172.179	165.032	28.9554	240.382	27.8297	2.97731	52.0615	116.701
JMD87_05280_1876	NRS_1043	0	0	13.2776	7.40974	8.13556	9.75011	5.244	17.7864	1.70486	11.0224	5.70312	0	0	14.1895	8.00689	15.0036	0	50.8813	30.6293	0	40.3362	0	45.0885	34.9257	0	0	44.5383	43.6975	3.59136	5.08359	19.5318	0	9.14587	9.24027	9.95241	12.1214	11.2046	10.4284	7.7024	6.72309	7.22778	5.32185	9.34046	3.15194	0.773047	0	4.12629	3.68908
JMD87_05280_1877	NRS_1043	0	0	127.058	76.9555	78.0561	96.0653	2.67341	169.568	7.00885	68.339	13.4927	0	0	225.702	114.41	266.699	0.0463224	396.348	248.279	0	397.166	0	394.316	293.508	0	0.765042	373.524	389.645	28.2845	43.5121	124.723	0	63.789	53.0558	57.6721	84.8496	75.6196	82.4403	53.1616	53.19	58.2376	47.3536	11.2085	6.95282	8.89004	5.95463	40.4728	1.25968
JMD87_00005_2	NRS_9	0	0	144.291	83.9771	80.0207	54.6941	80.7165	113.942	9.66085	68.584	32.0858	0	0.0376666	250.555	101.624	198.413	0.0231612	278.572	169.686	0.142873	264.696	0	284.701	214.187	0	1.7851	256.956	249.536	19.8235	23.2926	164.037	0	156.408	135.423	103.771	125.481	148.336	126.858	82.3854	78.324	82.9533	92.2635	15.5674	121.906	104.748	45.1559	124.579	59.925
JMD87_05295_1878	NRS_1046	0	0	359.945	186.479	186.362	158.94	141.759	287.415	16.4803	192.77	132.934	0.138873	0	129.641	61.259	103.839	0	220.512	137.339	0	206.986	0	226.086	162.639	0.0483663	2.55014	210.16	209.58	16.1307	19.6163	101.475	0	355.528	332.536	268.748	278.42	306.425	262.084	320.593	305.926	342.613	303.4	185.564	156.67	345.165	15.3828	219.835	295.396
JMD87_05305_1879	NRS_1048	0	0	74.2998	38.7424	37.1516	38.4662	45.6879	85.836	0	1.46966	21.2824	0	0	34.1298	14.6412	35.4894	0.0231612	146.149	93.0649	0	129.797	0	135.19	102.741	0	1.02006	133.022	126.876	10.3277	14.7051	20.9377	0	47.3543	43.2096	49.5027	49.6605	44.4101	41.5849	41.1172	38.0372	49.6806	44.3125	26.776	44.1272	7.34394	20.345	23.6164	17.6356
JMD87_05305_1880	NRS_1048	0	0	322.619	194.77	167.396	197.607	123.217	379.787	4.35685	5.63368	126.396	0.185164	0.0376666	102.736	50.8628	114.291	0	301.738	193.668	0	289.643	0	294.515	216.249	0	1.70009	280.157	282.466	22.096	32.5982	119.752	0	202.184	183.669	221.352	226.101	218.693	191.145	205.586	188.427	204.081	191.912	33.3143	187.541	153.063	57.5614	153.726	85.3886
JMD87_05305_1881	NRS_1048	0	0	169.789	89.799	107.752	76.6652	43.7	182.842	3.59914	4.65391	44.6049	0	0.0753332	68.2597	32.8918	76.9738	0.0463224	209.363	128.783	0.0357182	201.479	0	209.529	150.114	0	0.255014	199.886	209.407	14.6901	21.6268	109.308	0	101.115	96.947	116.252	126.347	125.201	99.5635	99.3383	95.261	95.4565	94.7615	12.1426	58.5891	100.883	75.4253	59.1728	54.7063
JMD87_00375_88	NRS_112	0	0	21.7768	4.26942	8.6645	3.43925	0	16.4509	0.189428	0	0	0	0	16.4436	13.0906	23.8199	0	492.589	321.179	0	465.446	0	652.267	459.634	0	0.510028	501.748	419.678	47.0935	68.0397	0	0	21.1237	18.5941	17.4086	24.7993	25.3124	21.5006	28.6952	20.9709	22.1403	15.151	11.8312	157.319	0.773047	0	133.358	152.512
JMD87_05310_1882	NRS_1049	0	0.193452	2596.5	1666.17	1616	2630.02	3284.25	2166.15	223.904	1792.49	2313.84	2.22197	0.602666	9831.59	5472.26	6948.54	0.231612	206.812	132.314	0.107154	207.432	0.0917932	200.094	145.914	0.241832	70.4688	194.185	200.888	14.7307	20.9662	98.814	0	1177.08	1573.08	1295.5	1440.65	1328.63	1610.53	1229.48	1081.74	1041.71	1451.72	2429.76	2274.5	2060.56	812.806	845.451	567.128
JMD87_05320_1883	NRS_1051	0	0	55.7738	32.5323	29.9227	34.6262	0.0342745	50.7893	86.5688	1039.78	156.303	0	0	25.1711	8.92196	20.7422	0.0231612	198.766	134.222	0.0357182	196.416	0	209.415	147.849	0	0.510028	191.193	201.493	15.1162	24.9584	93.4415	0	14.717	18.6699	13.0646	12.1214	14.5614	15.192	7.51361	4.9906	9.3878	17.649	3.11349	27.5331	10.4361	69.4706	199.554	109.593
JMD87_05320_1884	NRS_1051	0	0	91.2199	43.1176	42.7936	29.2169	0	85.5932	412.007	5286.35	570.219	0	0	39.7941	17.183	37.0923	0	273.444	185.366	0	280.612	0	274.32	207.238	0	1.44508	258.65	261.493	21.6496	34.9246	124.07	0	41.6903	46.6936	49.0164	29.6231	30.7105	31.3711	15.9334	18.3592	22.2233	64.4052	10.2745	202.281	1.15957	229.749	705.859	401.03
JMD87_05320_1885	NRS_1051	0	0	1.01834	0.811543	0.730437	0.567643	0	1.94254	0	0.244943	0.0927337	0	0	3.3523	1.4997	3.59061	0	52.2224	31.8062	0	45.9655	0	48.5743	32.8892	0	0	46.4858	50.7895	3.67252	6.51963	23.5487	0	0.278554	0.454439	0.74562	0.371062	0.408264	0.600814	0.415325	0.284438	0.706162	1.1947	1.55674	2.50301	6.5709	0	9.3939	5.21869
JMD87_00040_23	NRS_16	0	0	10.7709	5.0104	7.27919	2.50431	0	5.66574	18.7534	220.448	2.59654	0	0	4.39266	3.63487	7.02093	0	208.179	139.756	0.0714363	191.192	0	212.636	155.384	0	0	200.422	186.92	16.5771	27.3135	115.132	0	11.2815	12.232	5.60836	9.89499	13.5634	12.5742	4.79512	2.5858	5.60776	6.02781	4.04753	3.89358	1.54609	1.48866	35.1174	20.065
JMD87_05320_1886	NRS_1051	0	0	2.93752	0.917397	2.6195	2.40414	0	4.16837	0.189428	0.489885	0.417301	0	0.0753332	2.34083	1.27093	1.89148	0	55.7985	38.1992	0	47.8284	0	44.899	35.5112	0	0	45.6673	46.3786	3.81455	6.69196	52.8715	0	1.53205	0.984618	0.778039	0.123687	0.589715	0.386238	0	0.0517161	0.0415389	2.17218	0	9.45583	0	0.496219	25.1967	11.6071
JMD87_05320_1887	NRS_1051	0	0.0214947	1.44918	1.05853	3.24919	0.934942	0.102824	4.06719	41.106	578.8	14.7447	0.046291	0.0376666	12.8312	6.45635	11.7336	0	359.193	242.395	0	380.926	0.0458966	383.1	277.293	0	0	341.235	347.115	29.6642	46.4991	156.355	0	0.232129	1.8935	1.23189	0.185531	0.589715	1.07288	0.0377568	0	0.207695	1.03179	14.322	1.57597	3.09219	66.9895	16.5052	5.30867
JMD87_05325_1888	NRS_1052	0	0.064484	117.227	74.2739	66.1927	59.9364	29.3733	84.6624	0.947142	1.22471	31.4831	0	0	410.194	148.394	322.674	0.0926447	293.665	199.934	0.0357182	314.023	0	305.086	220.78	0	0.510028	275.951	287.266	22.096	38.0839	27.5153	0	64.8568	60.5162	81.5644	46.1354	58.4725	49.8247	27.5247	28.2628	24.3834	65.3284	5.29293	131.918	5.79785	3.47353	133.797	18.6253
JMD87_05325_1889	NRS_1052	0	0.0429893	343.495	239.688	240.037	176.504	312.207	334.036	83.3485	866.117	540.22	0.138873	0.0376666	990.604	377.62	812.601	0.0463224	463.848	308.806	0.0357182	521.171	0	501.164	366.185	0	3.14517	446.907	478.64	35.2846	62.8412	81.6922	0	242.203	198.287	271.633	202.105	192.973	195.179	100.093	101.725	111.407	251.159	19.3036	359.043	514.463	174.669	360.568	163.309
JMD87_05325_1890	NRS_1052	0	0	40.9295	28.651	25.4897	23.9078	1.33671	41.9467	0.947142	1.46966	5.56402	0.046291	0	112.129	46.3637	88.9639	0	52.8009	38.0084	0	53.1741	0	49.37	38.0568	0	0.595032	48.0946	50.5949	3.36817	6.57708	0	0	28.1804	27.6451	36.9893	23.9954	26.2196	23.3888	12.6108	8.53315	13.0017	34.3205	6.22697	46.4448	3.86523	39.6975	52.1493	20.5149
JMD87_05330_1891	NRS_1053	0	0.0214947	6.61922	2.15235	3.60181	4.00689	0.411294	13.1931	37.3174	525.647	20.4014	0	0	9.739	5.99881	15.0678	0	265.661	173.185	0	268.301	0	254.845	189.902	0.0483663	0.170009	243.973	265.147	20.0873	33.23	142.045	0	5.84964	4.12782	6.12706	7.91599	5.44352	3.86238	7.06053	6.54208	5.81545	3.69271	6.53832	98.9154	1.93262	0.496219	45.916	22.6743
JMD87_05335_1892	NRS_1054	0	0	1.56668	1.09382	0.403	0.601034	0.445569	1.71996	0	0	0	0	0	1.96514	0.940491	1.85943	0	29.0037	17.3344	0	23.2055	0	26.6363	18.6084	0	0	26.1359	25.5353	1.84641	2.81464	12.1007	0	1.02137	0.871009	0.94013	1.11319	1.13407	1.02997	1.09495	0.956747	1.78617	0.923178	25.8419	8.43608	0	0	12.0277	4.76881
JMD87_05335_1893	NRS_1054	0	0	23.0694	15.5252	11.7374	21.103	3.53028	24.0592	0.189428	1.95954	4.68305	0	0	22.4835	10.2437	25.4869	0	251.961	164.056	0	247.808	0	254.39	185.727	0	0.170009	236.155	238.553	19.2757	30.9898	105.392	0	15.8312	10.2249	18.9971	17.9347	20.5493	20.9856	17.2171	19.3159	30.1988	13.7934	28.0214	192.917	8.50351	119.093	232.916	114.991
JMD87_05335_1894	NRS_1054	0	0	3.01586	1.79951	1.78831	0.367298	2.33067	6.57631	0.378857	28.6583	10.3398	0	0.0376666	4.04587	1.77931	5.4821	0	130.056	87.5306	0	118.984	0	119.693	87.696	0	0	124.442	124.952	10.6726	16.1124	56.7377	0	1.6249	1.17397	2.59346	2.28822	1.63306	1.20163	2.1899	1.86178	4.32005	2.11788	61.3357	65.5419	6.18437	0	34.3272	2.96926
JMD87_00380_89	NRS_113	0	0	6.89339	2.99918	2.92175	6.8785	0.0342745	5.24081	0	0	7.09412	0	0	9.6523	5.79546	9.71389	0.0231612	152.67	98.3129	0	114.245	0	167.888	116.869	0	0	143.409	123.395	12.1132	17.5484	9.18849	0	5.71037	6.24854	7.03477	6.67912	7.03122	6.35147	7.4381	8.197	9.55396	3.96423	14.9447	53.8611	0.773047	0	78.4873	13.7666
JMD87_05345_1895	NRS_1056	0	0	6.30589	2.11707	2.69506	0.701206	0.411294	6.94053	0.189428	2.69437	37.5571	0	0	13.8138	7.70186	19.4919	0.0231612	307.523	200.252	0.0357182	319.774	0.0458966	304.897	237.505	0	0	279.592	305.234	23.6989	40.0943	148.522	0	1.71775	2.80238	2.56104	3.77247	3.31148	4.29153	2.52971	3.62012	5.4416	2.93245	2.17944	12.7932	6.5709	5.45841	34.3272	13.0467
JMD87_05345_1896	NRS_1056	0	0	21.3068	10.7618	12.4174	19.6338	32.2523	32.9827	2.652	59.0312	45.8104	0	0	22.7436	10.7267	28.9173	0.0463224	289.931	185.462	0.142873	279.195	0	287.96	216.733	0	0.425023	275.782	270.661	22.6641	35.1256	121.057	0	14.4384	12.1563	15.8525	12.9872	11.2953	18.5394	11.9689	11.481	20.3125	12.0013	3.11349	80.9308	8.89004	19.3525	125.896	130.737
JMD87_05350_1897	NRS_1057	0	0	16.646	15.1723	12.9464	12.1209	0.205647	25.1923	31.2557	347.084	47.1087	0	0	47.4523	22.9531	57.1292	0	304.499	202.033	0	327.225	0	312.664	229.741	0	0.170009	288.991	299.677	23.2323	39.8933	145.259	0	23.3057	19.9953	26.3561	25.9125	23.2711	25.7492	24.1266	27.8232	31.7358	21.3417	92.4705	142.95	81.9429	21.3374	240.027	134.516
JMD87_00380_90	NRS_113	0	0	18.6043	8.11543	10.4024	12.9222	5.14118	26.7909	0	0	9.73703	0.046291	0.0376666	18.4665	10.8538	21.159	0.0694836	267.396	169.304	0.0714363	240.195	0	315.127	225.515	0	0	256.448	220.78	23.212	31.7078	0.150631	0	17.8739	17.6095	14.5234	18.8623	14.9697	17.5094	17.7835	23.1688	27.3326	12.3271	56.6654	78.8913	1.93262	0	120.101	32.9317
JMD87_05365_1898	NRS_1059	1	0	47.7054	27.9453	32.0889	27.1801	7.4033	56.192	0	3.67414	0	0.185164	0.0376666	110.741	59.3272	105.763	0.0231612	306.366	202.001	0	337.593	0	321.037	241.552	0	0.595032	290.205	301.234	22.7453	34.7522	150.33	0	35.5157	33.7042	39.5503	46.0117	48.8102	31.3711	42.2122	44.6827	36.1389	45.29	5.91562	22.3417	33.6275	8.43572	14.4859	13.9465
JMD87_05365_1899	NRS_1059	0	0.0214947	63.6072	30.133	33.8016	30.8531	40.821	50.0002	1.13657	1.95954	0	0.046291	0	51.2092	31.6717	55.1095	0.0463224	292.666	187.943	0.0714363	279.883	0.0458966	295.689	215.027	0	0.255014	274.455	278.401	21.4873	29.4389	127.735	0	14.8562	19.3137	21.3312	16.4504	16.3759	19.269	15.5558	14.8167	19.3987	21.6675	5.91562	23.5469	0.773047	3.96975	9.74507	5.12872
JMD87_05370_1900	NRS_1060	0	0	369.227	172.365	164.55	165.919	67.2809	317.868	5.49343	7.34828	104.789	0.046291	0	92.4193	57.8275	104.737	0	213.018	132.95	0	203.179	0	208.809	150.623	0	2.21012	200.789	200.325	15.035	19.0419	102.58	0	173.772	152.995	120.564	153.743	167.797	153.851	76.2311	80.0823	107.337	150.315	15.2561	59.0526	14.6879	6.45084	107.108	22.3144
JMD87_05370_1901	NRS_1060	0	0	62.0014	26.6398	26.4217	32.556	35.5084	63.598	1.70486	27.6785	28.6547	0	0	21.3564	13.1669	22.1849	0.0231612	34.2101	21.9145	0	27.3363	0	27.3562	20.0339	0	1.02006	28.3374	28.9948	2.77975	3.41778	0.251052	0	32.5444	27.2664	22.2065	26.0362	25.9021	22.0585	12.5353	13.7823	19.8972	25.9033	1.55674	3.24465	11.5957	0.496219	1.49249	1.16971
JMD87_05370_1902	NRS_1060	0	0	14.7268	6.52763	5.4405	10.0172	10.6937	14.0025	1.51543	2.93931	3.33841	0	0	1.99404	0.813398	1.69913	0	1.78808	1.14502	0	1.25544	0	1.51558	0.763681	0	0.340019	1.69347	1.34055	0.121741	0.143604	6.57756	0	12.7207	7.95269	8.78535	10.6371	9.97979	8.36849	3.62466	4.73202	7.72624	7.65695	1.55674	8.8996	3.86523	1.98488	5.3554	2.33941
JMD87_05375_1903	NRS_1061	0	0.064484	991.238	495.253	515.387	382.358	462.329	805.082	21.7843	38.701	262.112	1.38873	0	455.681	235.606	461.939	0.0231612	368.712	228.209	0.107154	389.309	0.0917932	365.633	285.108	0	9.77553	335.336	364.305	26.9454	37.452	174.381	0	594.064	487.954	406.007	487.947	577.785	464.73	306.925	320.019	351.835	427.594	46.3909	78.2424	107.067	75.9215	276.11	32.3919
JMD87_05375_1904	NRS_1061	0	0.0214947	237.509	139.444	124.98	104.713	141.074	211.13	4.35685	5.63368	150.692	0.138873	0	202.265	102.081	202.87	0.0231612	145.202	89.0573	0	146.401	0	144.738	112.618	0.0483663	1.53008	133.333	131.547	10.3886	13.8147	26.7119	0	157.29	121.411	106.04	122.76	135.544	117.545	83.8957	68.5238	94.5426	105.297	11.2085	19.6533	14.6879	19.3525	38.5413	14.1265
JMD87_05375_1905	NRS_1061	0	0	598.041	340.919	355.446	280.783	348.195	560.079	11.934	12.737	162.098	0.092582	0	530.356	264.914	517.658	0	240.496	150.475	0	248.983	0.0458966	244.652	189.673	0	7.56541	228.365	227.98	17.9162	24.1255	111.266	0	424.192	329.393	295.72	346.758	372.609	333.967	234.546	227.654	246.451	298.458	25.8419	89.8304	54.1133	45.6521	113.341	61.5446
JMD87_05375_1906	NRS_1061	0	0.0429893	1047.09	566.916	603.543	535.788	641.722	1040.45	20.6477	29.1482	371.398	0.370328	0.0376666	723.836	337.738	693.534	0.0694836	347.15	220.798	0.0357182	356.587	0	345.59	256.24	0.0483663	12.6657	318.712	349.645	25.2207	36.3032	161.376	0	852.609	698.814	591.601	737.61	754.2	725.569	505.64	467.798	556.04	649.809	66.0059	72.1239	120.982	61.0349	181.293	197.86
JMD87_05375_1907	NRS_1061	0	0	43.4754	24.805	24.9608	24.1081	23.7522	49.6562	0.378857	2.44943	2.36471	0	0	40.112	18.1744	36.5794	0	82.3041	51.3988	0.0357182	78.364	0	75.5516	55.1632	0	0.255014	73.1298	78.3139	5.72183	9.33428	36.9046	0	32.0338	25.0699	21.1367	25.4178	28.6239	25.4488	16.2354	16.937	18.1941	25.5775	3.73618	14.3692	49.475	0.992438	7.11127	4.94876
JMD87_05375_1908	NRS_1061	1	0	213.813	100.067	119.741	100.907	132.3	208.56	1.70486	2.44943	20.5405	0	0	119.469	65.0718	121.087	0.0463224	201.053	126.366	0.107154	200.547	0	187.818	145.074	0	3.14517	188.596	186.487	13.8785	18.3813	79.1315	0	150.234	105.43	84.4496	97.4038	107.6	105.014	62.9407	63.0419	84.6564	97.4224	11.2085	20.4876	14.3014	0.496219	31.869	10.2574
JMD87_05375_1909	NRS_1061	0	0.0214947	92.0424	43.9998	52.6671	39.2008	104.812	96.7223	2.46257	12.4921	23.2298	0.046291	0	46.4987	31.7225	56.1995	0.0463224	413.388	260.397	0.0357182	446.047	0	436.259	323.648	0.0483663	1.27507	391.559	403.505	32.9513	42.7941	181.36	0	58.9143	57.9031	54.7545	51.5158	50.035	52.5283	39.3049	42.8726	41.8713	43.6066	2.49079	2.68842	5.41133	0.992438	1.14131	12.5968
JMD87_05380_1910	NRS_1062	0	0	83.1515	41.4593	45.1612	30.419	79.1399	92.817	1.13657	33.8021	98.7613	0	0	69.8491	35.0524	60.0146	0	365.662	233.362	0.0357182	387.527	0	379.956	273.652	0	0.340019	350.323	371.267	26.6613	38.17	57.5913	0	68.2458	45.9362	51.6423	43.2287	51.0784	40.6408	70.2655	69.8167	86.7333	53.8158	11.8312	8.8996	6.5709	0.496219	47.0573	47.6881
JMD87_05380_1911	NRS_1062	0	0	0.078334	0.0352845	0.0251875	0.0333908	0.0342745	0.0404696	0	0	0	0	0	0.0577982	0.152512	0.0320591	0	0.341838	0.159031	0	0.161993	0	0.0378895	0.101824	0	0	0.0846736	0.281083	0	0	0	0	0.0928515	0.0378699	0.0324183	0	0	0	0.0377568	0.025858	0.0830779	0	0	0	0	0	0.0877934	0
JMD87_00385_91	NRS_114	0	0	63.6072	44.9172	44.4811	40.1357	12.9558	78.167	0.378857	5.87863	56.9848	0.046291	0	51.2092	22.648	49.0504	0.0231612	147.306	104.579	0	157.093	0	161.674	128.782	0	0.340019	142.703	140.779	12.6814	21.7417	1.25526	0	61.607	51.4274	64.6745	60.7305	54.2991	55.5324	68.9062	77.5224	84.3656	47.2993	54.1747	133.216	28.2162	6.94706	88.7591	42.6493
JMD87_05395_1912	NRS_1065	0	0	15.3143	10.1266	10.2513	7.54631	3.05043	17.584	6.44057	60.9907	10.4325	0	0	19.189	9.32866	19.2034	0.0231612	67.5525	43.5427	0	58.0744	0	62.8965	45.4899	0	0	61.219	61.1895	5.68125	6.7494	35.6494	0	20.938	19.8438	14.6206	15.4609	18.3719	15.707	18.1988	17.0146	20.9356	10.1007	2.80214	4.07899	30.5353	0	3.9507	8.90777
JMD87_05395_1913	NRS_1065	0	0	4.77837	3.74016	3.67737	2.37074	1.33671	8.8426	0	0	2.59654	0	0	7.05138	3.05024	4.93709	0	18.3804	11.323	0	14.2149	0	12.8824	9.13872	0	0.0850046	14.7897	15.3082	1.15654	1.49348	6.82861	0	11.56	9.6947	7.68313	8.22521	8.3921	6.86645	8.26875	6.80066	9.63703	4.99602	0	3.98628	4.63828	0	3.16056	2.7893
JMD87_05395_1914	NRS_1065	0	0	42.7312	29.7095	31.6859	14.3246	51.0348	47.572	1.51543	6.36851	63.6617	0	0	57.7693	24.3765	50.3327	0	101.947	62.5309	0	86.5042	0	91.6925	72.0151	0	0.340019	92.5765	88.5194	6.63489	8.58754	39.7666	0	101.347	91.418	65.4849	85.468	78.795	74.9301	86.0856	84.2455	100.483	53.1099	10.8972	33.7443	49.8615	0	32.4836	79.63
JMD87_05395_1915	NRS_1065	0	0	79.1173	51.7623	56.3192	47.6152	52.7828	81.4855	1.89428	20.8201	47.3405	0	0	92.5638	43.4914	82.7444	0	245.887	149.616	0.0357182	255.017	0	235.748	182.011	0	1.44508	223.454	224.412	17.2061	23.9819	98.111	0	107.661	90.6228	63.5074	83.7364	97.938	76.518	84.9907	78.6084	88.4779	54.2503	86.8663	30.1289	34.0141	7.9395	62.4211	19.0752
JMD87_05395_1916	NRS_1065	0	0	97.2125	48.7632	51.584	42.0724	14.6009	88.3653	1.13657	4.40897	17.573	0	0.0753332	74.0684	34.0865	65.4967	0	209.152	127.257	0.0357182	196.376	0	190.622	145.15	0	1.61509	186.338	187.201	14.7104	19.8461	80.7382	0	108.172	85.5482	71.6768	77.7994	88.9562	73.8572	86.3122	74.2126	84.3241	46.8649	61.0243	26.328	28.2162	1.48866	32.0446	67.5731
JMD87_05400_1917	NRS_1066	0	0	53.3454	26.3928	24.5578	17.43	9.52832	45.7509	0.189428	1.22471	31.7613	0.046291	0	61.7863	29.1044	55.0775	0	266.134	173.185	0.0357182	283.285	0	272.35	206.728	0	0.170009	262.658	263.807	20.6351	28.4049	126.681	0	49.1184	41.5055	33.9419	37.4773	45.0451	38.0659	34.0189	37.5459	38.5481	25.2516	1.86809	15.3889	2.31914	1.98488	25.9869	21.4146
JMD87_00385_92	NRS_114	0	0	114.25	81.366	85.7634	82.2081	21.7301	135.087	3.03086	14.6966	149.301	0.092582	0	169.262	67.2578	154.685	0.0231612	302.842	202.764	0.0714363	300.294	0	325.471	252.422	0	0.340019	297.854	283.591	25.6468	41.4442	185.126	0	104.319	85.9648	105.327	108.288	105.332	102.568	138.681	143.848	151.908	95.5761	130.144	352.74	64.1629	2.48109	211.055	57.4056
JMD87_05400_1918	NRS_1066	0	0	44.7679	25.793	24.2304	22.1715	14.5324	44.4558	0.189428	1.46966	16.8775	0	0	61.9597	30.3245	56.0392	0	171.892	108.586	0	157.093	0	165.463	124.836	0	0.765042	158.001	155.806	11.748	15.8252	77.9265	0	36.3514	29.6143	24.5406	27.6441	29.8486	30.2982	26.6563	24.7461	25.9203	23.0251	3.11349	73.329	18.5531	2.97731	28.6207	10.7073
JMD87_05400_1919	NRS_1066	0	0	287.917	135.528	158.379	142.879	51.069	253.906	12.5023	146.966	71.8222	0.185164	0.113	257.52	125.619	235.891	0.0463224	389.696	246.339	0	422.194	0	409.055	308.68	0	4.08022	375.499	387.116	28.1425	40.1518	184.674	0	231.943	190.978	151.329	170.132	198.19	170.374	171.831	145.607	165.491	152.27	18.6809	99.1008	84.2621	2.97731	162.418	303.584
JMD87_05400_1920	NRS_1066	0	0.0429893	229.049	119.226	147.599	121.175	121.16	199.434	1.51543	3.67414	57.9122	0	0	220.674	98.9549	196.426	0.0231612	313.387	197.803	0	316.129	0	322.818	229.283	0.0483663	2.38013	284.221	293.58	21.8119	31.3345	142.095	0	192.249	155.911	126.107	145.209	168.885	129.604	130.261	117.964	133.465	117.135	110.84	45.8886	106.68	33.7429	100.172	161.42
JMD87_05400_1921	NRS_1066	0	0	444.389	289.262	314.718	199.209	137.03	431.669	10.9869	5.38874	21.6533	0.46291	0	181.602	73.765	153.851	0.0231612	148.805	92.3333	0.0357182	153.974	0	152.96	108.57	0	6.37535	137.058	147.158	10.7538	15.2221	69.9932	0	392.437	342.041	319.093	325.483	349.066	313.968	277.739	246.039	282.299	268.047	85.3095	168.351	42.9041	71.9517	338.883	328.328
JMD87_05400_1922	NRS_1066	0	0.0214947	208.133	108.923	117.122	64.0435	97.7167	178.754	2.46257	14.4516	10.8962	0	0	133.427	54.5231	109.257	0.0231612	190.825	119.273	0	185.603	0	184.863	134.051	0.0483663	3.48519	180.496	187.201	13.9191	18.0367	84.0521	0	144.152	118.344	109.736	113.112	115.947	104.67	92.4288	86.1848	95.6642	92.4807	56.0427	44.9615	44.8367	57.5614	106.757	96.8157
JMD87_05405_1923	NRS_1067	0	0	255.447	113.51	122.588	135.633	163.284	258.075	41.4848	585.903	207.909	0	0.0376666	467.356	320.199	643.041	0	279.545	174.87	0	293.126	0.0458966	285.838	221.544	0	2.38013	266.976	269.926	19.7626	27.8592	129.342	0	136.91	133.151	157.812	215.031	200.957	193.291	163.94	170.094	196.687	110.89	709.252	359.785	74.599	1.98488	48.1986	135.866
JMD87_05415_1924	NRS_1068	0	0	12.0243	9.24454	9.64681	9.08229	4.18149	18.2113	0	0.979771	0.602769	0	0	18.7555	7.39684	13.8495	0.0231612	36.9711	22.646	0	28.4702	0	25.2723	20.823	0	0.255014	28.4786	30.2921	2.59714	2.81464	12.402	0	15.0419	11.7397	9.72548	8.47259	9.79834	8.28265	11.4026	10.8862	14.6217	11.241	2.49079	4.4498	0	16.3752	8.25258	17.0057
JMD87_00385_93	NRS_114	0	0	10.3793	5.32796	4.65969	1.8031	0.205647	13.1121	4.35685	54.1323	4.03391	0	0	15.1431	8.23565	17.6004	0	130.766	92.1425	0	122.548	0	134.659	103.606	0	0.0850046	124.16	123.352	10.4089	17.692	50.9635	0	6.40675	5.37753	6.80784	7.29756	7.84774	6.78062	9.81678	7.99013	8.26625	7.00529	9.65181	7.87986	0.386523	0.496219	11.6765	7.64808
JMD87_05415_1925	NRS_1068	0	0.0214947	267.276	137.645	163.114	84.1781	194.954	176.468	18.7534	136.188	7.04776	0	0.0376666	193.682	84.3646	164.431	0	386.619	237.433	0	423.206	0	395.036	288.086	0	2.38013	359.75	382.143	27.6961	40.2379	203.352	0	289.418	198.552	198.53	233.522	261.289	212.216	327.767	310.167	321.678	221.563	40.164	80.9308	392.321	164.745	472.768	580.804
JMD87_05415_1926	NRS_1068	0	0	33.0178	18.8772	17.5809	12.7219	5.31255	34.5408	5.304	54.8672	16.0893	0	0	17.1661	7.54935	13.6251	0	57.2448	34.3507	0	46.5729	0	46.7556	34.4675	0	0	50.3808	49.0597	3.69281	4.76766	21.9921	0	40.2511	28.7812	23.5033	27.0257	25.4031	24.848	29.186	32.6587	38.7558	27.3152	18.0582	17.243	52.1806	15.3828	26.5136	57.5856
JMD87_05415_1927	NRS_1068	0	0	14.1001	6.95104	9.94906	3.6062	15.8006	15.5403	0	0	10.5716	0	0	6.67569	3.50778	6.34769	0	53.3268	33.1738	0	42.6041	0	46.5662	34.5438	0	0.255014	49.1389	48.1084	3.81455	4.10708	21.5402	0	9.65655	9.42962	5.77045	8.41074	7.03122	8.19682	10.0811	7.42126	8.18317	9.72052	2.17944	4.72791	5.0248	10.4206	7.28685	5.12872
JMD87_05415_1928	NRS_1068	0	0	1.33168	0.564552	1.15862	0.333908	1.85082	1.96277	0	0	1.34464	0	0	0.491285	0.432118	0.769417	0	19.7214	11.4184	0	14.4984	0	17.467	11.0225	0	0	16.9912	15.719	1.25799	1.40732	8.68639	0	1.67133	1.40119	1.62091	1.17503	1.36088	0.64373	1.43476	1.24119	1.53694	1.03179	1.55674	1.94679	0	11.413	1.3169	3.77905
JMD87_05425_1929	NRS_1070	0	0	22.9127	10.9382	14.1302	10.4513	9.0142	23.7759	1.89428	21.7999	7.97509	0	0.0376666	54.1858	28.2656	57.1613	0	62.9245	40.9345	0	55.7255	0	59.6001	42.9443	0	0.255014	57.7756	56.0219	4.22036	4.91127	27.917	0	26.6948	23.4036	21.3636	24.4901	21.0936	18.8827	11.7424	11.0414	14.3309	12.8702	0.934046	11.2172	8.89004	15.879	14.5737	45.7085
JMD87_05425_1930	NRS_1070	0	0.150463	1817.31	981.332	1035.13	876.908	688.233	1850.51	111.384	993.488	1791.61	15.2297	0	769.728	392.134	813.274	0	365.004	230.658	0	397.854	0.0458966	395.793	298.65	0.0483663	18.106	350.295	352.845	27.3309	35.1256	176.138	0	1946.96	1542.44	1250.37	1487.53	1704.73	1379.17	778.244	808.4	954.15	870.991	1437.81	788.913	1411.97	2437.92	1857.53	3532.16
JMD87_00385_94	NRS_114	0	0	12.4943	5.89251	5.39012	7.44614	0.651216	13.5775	0	0.489885	4.03391	0.046291	0	27.7142	14.0565	29.1096	0	95.7673	62.9762	0	79.7815	0	95.0647	71.4296	0	0	87.2138	85.4059	7.60882	11.3735	49.6078	0	9.378	8.36926	7.71555	8.3489	8.80036	5.75065	10.874	9.82605	11.0494	7.00529	1.86809	9.17772	1.15957	2.48109	8.25258	3.5991
JMD87_05425_1931	NRS_1070	0	0.0429893	588.876	332.133	347.26	249.162	286.946	563.357	65.7317	753.444	331.059	0.185164	0.0376666	538.015	243.994	495.216	0	280.097	171.213	0	291.587	0.13769	270.758	213.958	0	7.48041	260.908	262.12	19.4786	27.371	124.02	0	621.362	486.818	396.476	482.443	532.875	446.19	249.157	262.511	311.293	299.273	84.3755	176.138	321.587	317.084	643.877	1220.18
JMD87_05425_1932	NRS_1070	0	0.064484	501.612	267.88	269.305	285.691	221.379	524.789	44.5157	470.535	409.512	0.416619	0.0753332	245.007	112.325	217.777	0.0231612	92.0071	54.5158	0.0357182	71.2363	0.0458966	74.4149	58.6253	0	6.20534	81.6536	79.4815	5.94502	7.75463	36.2519	0	391.601	345.98	264.857	320.474	330.104	280.409	154.123	151.373	197.019	207.878	51.9952	106.981	160.021	323.038	395.597	802.149
JMD87_05425_1933	NRS_1070	0	0.107473	1487.33	877.984	912.795	864.22	850.043	1514.66	151.164	1768.49	1234.52	0.601783	0.0376666	876.712	379.043	773.425	0.0231612	250.383	153.624	0	237.076	0	255.375	189.698	0.0483663	12.7507	237.848	232.823	19.1945	22.5171	106.848	0	1345.09	1284.55	1004.45	1326.11	1257.91	1175.11	645.453	644.537	806.728	781.769	858.699	678.595	1669.78	1211.27	1828.39	3448.12
JMD87_05430_1934	NRS_1071	0	0.0214947	120.36	70.7101	65.8149	52.2232	149.163	113.011	10.9869	145.741	75.0679	0	0.113	197.439	99.0058	192.547	0.0926447	418.988	269.207	0.107154	455.969	0	448.346	336.656	0	1.02006	396.865	407.181	30.5976	43.0813	195.67	0	129.528	93.8038	86.1678	98.7644	118.261	101.323	54.1811	52.3625	59.4007	62.3417	29.8895	85.0098	8.89004	128.024	124.93	288.198
JMD87_05435_1935	NRS_1072	0	0	396.683	191.171	185.733	196.338	110.261	487.638	7.57714	4.40897	172.206	0.046291	0	105.251	58.0309	131.122	0	169.552	102.988	0	153.934	0	180.657	121.4	0	4.42024	166.384	157.579	11.5654	14.9923	76.7214	0	85.5162	112.739	149.383	133.459	119.984	135.012	261.24	236.549	311.044	155.637	196.461	300.547	90.0599	2.48109	93.8512	161.779
JMD87_05435_1936	NRS_1072	0	0	532.554	254.401	257.945	227.224	141.657	616.574	12.5023	10.0427	178.605	0	0.0376666	177.527	98.8278	232.492	0.0463224	355.091	223.438	0.0714363	357.518	0	342.672	260.415	0	4.25023	330.848	328.304	26.2758	35.1256	155.552	0	156.083	146.784	233.152	201.363	186.94	191.402	447.23	401.989	468.435	226.667	23.9738	210.346	26.2836	12.9017	180.503	279.47
JMD87_00385_95	NRS_114	0	0	74.6915	36.7664	39.1666	42.6066	42.2262	75.3948	0	1.7146	18.9177	0.046291	0	28.8413	11.7689	29.3982	0	111.965	73.8539	0	98.9776	0	111.925	89.7834	0	1.02006	105.532	97.3411	9.31319	14.9923	61.6583	0	31.4767	30.6747	35.6277	35.8075	34.4756	29.4828	41.3815	44.1397	42.4943	27.7496	9.96316	47.1864	2.31914	11.413	34.5028	22.3144
JMD87_05445_1937	NRS_1074	0	0	421.398	205.003	209.484	202.215	98.6078	535.757	4.35685	10.2876	254.368	0.046291	0.0753332	292.314	160.722	409.234	0.0463224	433.872	272.134	0.0357182	462.368	0	446.338	327.925	0	6.97038	410.639	426.9	33.1136	43.3972	195.921	0	237.236	211.996	311.216	298.334	257.932	262.384	563.559	457.661	517.575	246.651	1656.37	387.782	94.6982	354.3	190.863	185.264
JMD87_00385_96	NRS_114	1	0	39.7153	23.1113	22.1398	21.103	7.74604	41.6432	0.189428	0.734828	7.51143	0	0	14.0161	6.58344	14.3625	0	48.357	28.3711	0	38.8378	0	43.3456	34.2129	0	0.255014	44.4254	37.211	3.1044	5.28464	19.1804	0	25.8127	20.5255	24.2489	20.2847	20.3225	18.6252	24.2777	26.8665	35.4327	19.9841	10.5859	26.2353	9.66308	21.3374	29.5864	25.1037
JMD87_05470_1938	NRS_1077	0	0.0214947	185.612	150.665	150.168	93.0935	138.435	161.676	150.596	1962.97	263.595	0	0	429.643	170	296.514	0.0231612	366.266	238.419	0	378.213	0	373.325	283.937	0	3.06017	357.04	364.413	29.299	45.6662	160.422	0	237.143	177.08	141.376	221.462	266.869	234.403	89.5215	82.9267	92.5072	172.417	481.656	842.218	20.0992	101.229	145.21	76.4808
JMD87_05475_1939	NRS_1078	0	0.0214947	255.016	138.421	169.487	108.253	41.0266	261.717	4.16743	3.18426	92.3164	0.138873	0	598.558	295.213	594.407	0	313.387	207.981	0	346.3	0	322.932	245.243	0.0483663	2.89016	293.055	315.115	23.3946	43.2249	1.10463	0	190.995	159.092	146.466	261.908	307.06	271.868	30.3943	30.8486	37.9666	150.044	398.838	258.274	27.0566	562.216	50.569	179.055
JMD87_00040_24	NRS_16	0	0	4.1517	0.952681	1.68756	1.0685	0	4.04696	0	0	3.57025	0	0.0376666	1.56055	0.838817	2.21207	0	85.3018	57.8236	0.0357182	67.8345	0	76.1199	55.5705	0	0	73.9201	70.9842	6.26967	9.13323	42.8294	0	2.73912	1.74202	2.07477	3.27772	2.40422	2.01702	0.755137	1.03432	1.12155	1.30331	0.622697	1.66868	0	39.6975	3.33615	16.3759
JMD87_00385_97	NRS_114	0	0	58.9463	33.485	31.9377	25.1099	9.59687	52.7926	0.189428	0.734828	16.1357	0	0	14.2184	7.37142	15.8051	0	163.53	109.572	0	146.522	0	154.93	117.607	0	0.255014	150.296	149.06	12.7422	20.2769	100.27	0	49.7684	42.4901	53.7171	49.9697	53.7094	41.5849	55.8424	47.5788	64.2607	38.5562	6.84967	68.0449	8.50351	0.992438	26.1624	27.2632
JMD87_05495_1940	NRS_1081	0	0	44.1412	17.2188	23.4747	13.6234	7.19765	29.1381	1.51543	0.489885	49.3343	0	0	65.9767	30.6804	46.678	0.0231612	201.737	137.562	0	204.394	0	209.453	153.5	0	0.425023	191.108	193.147	16.4756	26.1647	90.5293	0	38.9512	27.5314	19.5158	11.9977	17.1471	6.52313	5.92783	5.04232	2.74157	27.5324	245.654	455.085	2529.8	136.956	612.447	534.736
JMD87_05495_1941	NRS_1081	0	0	15.3143	7.86844	7.90887	4.84166	0.0342745	11.5136	0	0	10.6644	0	0	51.4982	23.3852	37.5091	0	212.781	137.753	0	203.949	0	208.354	161.519	0	0	193.141	192.909	16.8206	28.0028	88.069	0	18.3382	14.0876	8.29908	2.65928	7.07658	3.34739	2.15214	1.86178	1.82771	8.14569	103.056	203.949	1074.15	126.04	223.434	162.049
JMD87_05510_1942	NRS_1082	0	0	16.0976	4.19885	5.28937	6.41103	0	12.1004	0	0.244943	12.2408	0	0.188333	2.60092	3.15192	6.70034	0.0463224	413.23	266.599	0	442.2	0	423.718	326.397	0	0.425023	391.982	404.499	32.6469	52.7602	192.306	0	4.82828	3.37042	5.28418	4.26721	8.43746	4.59194	5.09717	4.65445	2.4508	6.51655	2.17944	0.370817	1.93262	0.496219	0.175587	0.269932
JMD87_05515_1943	NRS_1083	0	0	1.52751	0.987966	0.352625	0	0.0342745	1.13315	0	0	0.231834	0	0	1.06927	0.889654	2.37237	0	137.629	86.9263	0	117.809	0	120.716	95.0528	0	0	125.656	122.53	10.6929	14.4179	54.8297	0	1.02137	0.568049	1.39399	0.556593	0.997979	0.514984	0.679623	0.801599	0.207695	1.1947	2.17944	0.185408	2.70566	0.496219	0.26338	0.0899775
JMD87_05515_1944	NRS_1083	0	0	1.84085	0.987966	1.209	0.233735	0	1.63902	0	0	1.20554	0	0	1.32936	0.559211	1.60295	0	107.811	69.8464	0	84.7627	0	94.1553	72.3206	0	0	98.0238	94.0978	7.81172	12.0915	40.8712	0	1.34635	1.36332	0.74562	0.989499	0.997979	0.772476	0.490839	0.724025	0.581545	0.59735	0.311349	0.185408	0	0	1.49249	2.7893
JMD87_05520_1945	NRS_1084	0	0	0.195835	0.176422	0.277062	0.300517	0	0.343991	0	0	0.417301	0	0	0.288991	0.432118	0.320591	0	22.351	11.7683	0	20.8971	0	20.574	16.2155	0	0	19.1362	19.2217	1.35944	2.58488	7.38092	0	0.464257	0.454439	0.0972548	0.123687	0.317539	0.300407	0.113271	0.155148	0.0830779	0.217218	0	0.0927042	0	0	0.526761	0.269932
JMD87_05525_1946	NRS_1085	0	0	4.81754	0.740974	0.528937	3.33908	0.0685491	1.21409	0	0.734828	1.06644	0	0	2.05184	1.95724	3.62267	0.0231612	263.952	169.304	0	259.553	0	258.671	196.19	0	0	241.235	239.266	20.696	28.8932	120.404	0	1.57848	2.57516	1.29673	1.11319	0.68044	0.64373	0	0.38787	0.78924	0.923178	1.24539	0.834338	50.6346	0	2.80939	2.69932
JMD87_05525_1947	NRS_1085	0	0	5.36588	1.51723	1.8135	5.04201	20.4619	2.10442	0	0	5.79585	0	0.0376666	2.13853	2.26226	4.00738	0	198.976	131.932	0.0357182	184.307	0	205.512	143.088	0	0	196.302	199.893	14.8727	21.9427	100.822	0	2.41414	1.1361	0.648366	1.29872	1.0887	1.45912	0.641866	1.34462	1.7031	1.08609	1.86809	12.3297	58.365	0.992438	44.7746	10.0775
JMD87_05525_1948	NRS_1085	0	0	2.82002	2.36406	1.18381	1.76971	0.479843	2.44841	0	0	0.0463668	0	0	4.39266	3.88906	8.17506	0	382.307	246.339	0.0357182	411.705	0	390.337	293.839	0.0483663	0	350.831	374.099	27.8381	42.392	180.155	0	4.22474	2.04498	1.49124	1.73162	2.08668	2.66075	3.70017	1.96521	1.53694	1.30331	3.11349	5.46955	4.63828	0.992438	40.2972	15.2062
JMD87_00390_98	NRS_115	0	0	5.95338	4.16357	2.69506	3.53942	0	8.23556	0	0	2.31834	0	0.0753332	4.50826	3.1265	6.12328	0	57.8232	38.4537	0	48.9623	0	53.0453	42.3588	0	0	51.8485	51.0273	4.03775	6.7494	37.0552	0	8.68161	5.7941	4.96	4.01984	4.62699	4.24862	8.64632	8.14528	10.094	3.85562	0.622697	7.78715	1.15957	0	15.1883	19.1652
JMD87_05530_1949	NRS_1086	0	0	0.156668	0	0.0251875	0.166954	0	0.768922	0	0	0.185467	0	0	0.288991	0.0508374	0.224413	0	15.8823	8.14238	0	12.6354	0	12.8824	9.95331	0	0	13.2938	11.546	0.994219	1.09139	4.8704	0	0.603535	0.416569	0.19451	0.0618437	0.136088	0.514984	0.226541	0.25858	0.166156	0.162914	0.622697	2.1322	6.5709	0	2.54601	1.70957
JMD87_05530_1950	NRS_1086	0	0	0.235002	0.070569	0	0	0	0.121409	0	0	0.1391	0	0	0.173395	0.330443	1.05795	0	85.4858	52.0031	0	74.2332	0	77.7871	50.7593	0	0	78.8594	78.8977	6.4117	8.98963	36.4025	0	0.139277	0.0757399	0.129673	0.247375	0	0.128746	0	0.0775741	0	0.0543046	0	24.4739	15.8475	0	5.70657	0.35991
JMD87_05535_1951	NRS_1087	0	0	1.56668	0.740974	0.453375	0.200345	7.33475	1.3355	0	0	0.417301	0	0	1.76285	2.66896	4.7768	0.0463224	347.097	227.414	0	344.478	0	332.139	250.64	0	0.0850046	323.82	336.521	24.4294	40.5826	154.296	0	1.34635	0.605919	0.421438	0.49475	0.181451	0.300407	0.792894	0.491303	0.0415389	0.868873	2.80214	2.31761	5.79785	22.3298	0.702347	0.0899775
JMD87_05535_1952	NRS_1087	0	0.0214947	14.2568	0.987966	4.55894	1.83649	11.7219	6.55607	1.13657	4.65391	17.6658	0	0.0376666	4.39266	5.0329	7.82241	0	501.398	311.669	0	544.174	0	513.364	385.099	0	0.170009	478.66	501.732	37.9832	55.5749	210.13	0	5.19968	2.84025	0.680784	1.29872	2.22277	2.91824	2.83176	2.43065	4.44467	3.04106	11.2085	17.0576	107.067	43.171	2.80939	15.1162
JMD87_05535_1953	NRS_1087	0	0	4.0342	1.23496	1.03269	1.63615	0.788314	4.08743	0	0.979771	0	0	0	0.144496	0.406699	0.67324	0	33.8157	21.4692	0	24.4204	0	26.0301	19.8557	0	0	28.027	30.638	2.31308	3.01569	13.0547	0	1.99631	1.74202	1.36157	1.05134	1.99596	2.10285	1.09495	1.31876	1.78617	1.1404	6.22697	9.17772	9.27656	0.496219	11.5009	11.967
JMD87_05535_1954	NRS_1087	0	0	25.5369	11.1499	10.5536	14.8923	0	18.5553	0.757714	10.5325	11.8235	0	0	3.64129	1.88098	4.42415	0.0231612	127.006	78.4976	0.0714363	106.632	0	115.449	83.3176	0	0.0850046	115.495	125.276	9.23203	13.6711	53.7251	0	10.2137	6.40002	7.00235	8.96734	8.34673	8.71181	6.94726	7.55055	12.0878	7.81986	91.2251	27.255	29.7623	45.1559	60.0507	42.1094
JMD87_00390_99	NRS_115	0	0	65.8789	39.1305	43.4736	25.978	62.6881	82.7401	0.757714	0.489885	22.4415	0	0	38.4936	18.5048	43.44	0.0231612	364.031	245.639	0.0714363	396.963	0	395.49	295.697	0	0.510028	352.129	368.434	30.9019	49.9456	232.825	0	62.2105	30.8261	48.2384	48.4855	49.3546	39.525	73.0595	67.9549	69.91	32.3655	6.84967	144.619	6.5709	216.848	133.534	235.201
JMD87_05545_1955	NRS_1088	0	0	235.119	111.393	146.163	89.6542	47.2989	212.283	1.51543	3.91908	110.214	0.046291	0.0376666	205.068	123.179	200.626	0	445.573	293.889	0.0714363	489.016	0	462.971	355.315	0	2.55014	429.719	454.208	33.9049	56.4939	193.862	0	120.475	83.579	104.906	95.2393	84.2839	72.9989	75.6647	75.4537	77.8855	112.845	11.2085	78.7059	6.95742	7.9395	54.4319	36.6208
JMD87_05545_1956	NRS_1088	0	0	506.743	296.743	331.09	237.408	417.498	563.843	12.8811	34.7819	548.891	0.092582	0.0376666	421.262	212.17	360.023	0.0231612	309.153	198.502	0.0357182	295.92	0	292.469	221.595	0	5.5253	281.568	300.283	22.9888	38.5434	13.1551	6896.55	324.748	273.118	314.36	298.025	271.314	260.324	285.14	264.554	295.3	340.87	39.2299	147.585	489.339	25.3072	240.291	145.404
JMD87_00390_100	NRS_115	0	0	63.9205	32.5676	40.7786	17.3298	7.5404	66.4308	2.08371	53.6425	39.9682	0	0	34.7078	16.3188	36.6435	0	299.924	195.29	0	290.656	0.0458966	320.621	241.451	0	0.510028	287.241	276.153	24.3076	37.8541	137.074	0	52.5539	27.0391	41.3009	37.1062	37.7418	39.1817	58.6741	49.8284	63.5961	27.8582	86.5549	150.737	38.6523	109.168	87.4422	176.536
JMD87_05570_1957	NRS_1092	0	0	78.099	35.9902	56.3444	30.2186	16.8973	121.085	21.4054	233.675	35.8879	0.046291	0	149.755	72.977	207.55	0	147.28	98.122	0.0357182	144.619	0	142.843	103.275	0	0.255014	136.861	140.325	11.1393	16.1986	71.0477	0	134.96	93.3115	115.085	117.75	99.0721	117.674	135.887	133.712	189.251	84.0635	25.8419	131.269	15.0744	150.851	64.0014	60.8248
JMD87_05570_1958	NRS_1092	0	0	18.526	11.7145	11.7122	6.17729	0.171373	26.1636	0.189428	1.22471	7.23323	0	0	23.0037	13.8278	44.0171	0.0231612	368.028	248.661	0.0357182	401.904	0	369.536	267.441	0.0483663	0.850046	352.412	376.802	27.6961	42.9951	159.368	0	31.1981	29.122	21.6554	23.5624	23.2257	25.2342	38.512	20.4796	34.3527	19.3324	4.35888	0.556225	5.0248	1.98488	8.16479	33.1117
JMD87_05580_1959	NRS_1094	0	0.0214947	174.724	91.8102	108.105	66.8149	96.38	214.833	19.3217	125.166	1.99377	0.046291	0	189.838	89.6263	233.422	0.0231612	264.688	172.326	0	273.16	0	253.291	200.848	0	1.44508	239.965	253.255	18.6264	28.3188	32.1848	0	186.167	162.121	148.767	181.326	189.389	162.778	200.3	172.706	203.624	93.2953	145.4	59.0526	38.2658	19.8488	100.962	207.398
JMD87_05580_1960	NRS_1094	0	0.0214947	55.6955	37.2604	38.8139	22.8727	24.7119	75.9614	17.0486	164.357	16.6921	0	0	64.9941	31.3158	77.615	0.0231612	74.9415	51.6214	0	71.6818	0	71.6111	53.0249	0	1.10506	68.6421	73.7517	5.66096	9.04707	32.6367	0	63.3247	57.9789	53.9764	64.4411	60.7406	57.764	69.5481	56.0602	67.1269	33.6688	3.73618	12.9786	24.351	32.2542	36.6099	61.7245
JMD87_05580_1961	NRS_1094	0	0.0214947	238.331	130.482	175.809	118.404	27.3511	285.048	3.40971	6.36851	3.10658	0	0	193.653	87.6945	224.894	0.0231612	439.157	282.916	0.0357182	487.679	0	454.825	340.093	0.0967326	5.95032	422.324	442.208	31.815	47.8489	198.13	0	218.247	192.834	175.513	214.35	233.073	195.78	266.11	216.199	224.476	118.112	10.8972	39.3993	23.1914	25.3072	175.499	256.886
JMD87_05580_1962	NRS_1094	0	0	16.2151	13.0905	9.16825	7.07884	33.0406	19.4052	0	0	1.34464	0	0	9.39221	5.08374	11.6374	0.0231612	122.825	70.896	0	102.055	0	102.339	75.8335	0	0	111.035	100.974	8.27839	9.59277	41.9256	0	23.0736	20.4498	18.4784	21.3361	20.5493	21.7151	21.5592	17.118	20.9356	11.8384	14.0107	12.8859	1.93262	47.637	4.0385	22.0445
JMD87_05590_1963	NRS_1096	0	0.0214947	1387.65	638.438	648.931	755.733	754.657	1429.2	150.785	1626.42	219.037	0.324037	0.0376666	1159.49	542.816	1454.23	0.0694836	128.952	80.7241	0	126.881	0	117.988	87.9506	0	23.5463	120.011	126.487	9.53639	12.5797	47.1977	0	1073.6	1123.03	1072.27	1072.18	992.536	1016.49	998.027	935.388	987.298	762.491	474.184	861.778	1268.96	403.922	1134.2	1454.31
JMD87_05590_1964	NRS_1096	0	0	243.031	128.577	122.361	107.084	120.715	283.793	47.9254	551.121	30.1384	0	0	456.779	222.769	595.561	0.0463224	100.395	62.2129	0	93.8343	0	92.905	68.8586	0.145099	4.16523	86.2824	90.0545	6.49286	8.04184	40.6202	0	185.796	185.979	173.6	175.822	158.679	160.074	149.215	143.435	155.813	99.2145	37.3618	74.3488	34.0141	43.171	138.626	111.482
JMD87_05600_1965	NRS_1098	0	0.0429893	71.7148	40.2596	43.9774	33.3908	8.19161	156.415	1.13657	10.2876	26.1045	0	0.0376666	49.3886	25.1391	90.6951	0	177.151	116.856	0	155.635	0	163.645	112.923	0	1.8701	160.88	173.796	11.9306	16.6294	70.5958	0	81.6629	85.6618	97.6763	71.4295	68.4977	72.8273	66.6786	55.6723	81.624	53.3814	77.2145	2.96653	119.049	3.96975	18.1732	22.6743
JMD87_00395_101	NRS_116	0	0	26.5944	17.607	14.7851	14.3914	0	36.2607	0.568285	1.46966	7.69689	0.046291	0	9.01652	6.22758	15.3242	0	249.673	165.837	0.0357182	201.317	0	241.432	178.294	0	0.0850046	228.873	221.32	20.0061	29.6686	103.132	0	19.081	12.1941	16.3388	15.6465	17.0564	11.5442	19.8223	17.7386	24.9234	12.1642	2.49079	0	239.258	0	21.0704	16.9158
JMD87_05600_1966	NRS_1098	0	0.0214947	203.903	115.416	128.481	81.9743	47.573	316.411	6.81942	18.1258	44.0485	0.138873	0.0376666	313.844	146.056	480.565	0	274.312	173.344	0.107154	299.606	0	273.41	213.271	0	3.6552	260.343	273.039	21.0003	29.2091	124.271	0	197.774	170.793	172.044	155.475	159.268	163.894	144.609	148.761	169.52	104.916	11.8312	43.8491	28.2162	16.3752	27.9183	66.7633
JMD87_05600_1967	NRS_1098	0	0.0214947	487.59	290.85	333.457	271	120.029	737.073	17.238	20.8201	289.885	0.231455	0.0753332	573.907	247.4	788.268	0.0694836	281.911	177.288	0.0357182	285.877	0	280.837	209.554	0	5.95032	274.455	287.569	20.5742	27.2848	130.497	0	632.829	521.658	516.52	476.939	468.551	521.121	440.547	418.538	566.259	353.468	61.9584	209.604	124.074	111.153	150.478	195.881
JMD87_05600_1968	NRS_1098	0	0.0214947	138.847	77.9787	74.0009	62.9082	35.0628	217.362	7.76657	42.865	62.7807	1.80535	0.0376666	110.423	60.6744	189.501	0	114.647	71.1822	0	106.591	0	109.501	78.3282	0	1.70009	103.838	112.52	7.36534	11.2299	51.6162	0	112.629	122.547	140.501	120.843	116.764	122.609	74.532	86.0555	97.3257	77.8185	14.9447	32.0757	160.794	87.3345	64.0892	39.77
JMD87_05600_1969	NRS_1098	0	0.0429893	1019.2	531.42	552.337	510.545	211.405	1422.71	27.0883	71.2783	125.422	0.231455	0.113	567.087	279.86	905.957	0.0463224	377.915	235.334	0.0714363	426.851	0.0458966	389.693	294.043	0.145099	15.2158	353.512	383.116	28.4468	36.5329	177.594	0	980.929	764.064	798.722	754.988	807.773	851.783	499.183	675.127	739.892	535.172	621.452	275.424	446.048	128.024	278.481	300.885
JMD87_05600_1970	NRS_1098	0	0	227.795	130.376	134.678	127.686	155.675	333.793	15.912	124.921	18.1294	0.046291	0	89.5583	42.3221	125.126	0	53.8527	34.6051	0	51.9592	0	45.2021	37.0894	0	4.42024	51.3687	51.8705	4.03775	5.5144	21.3896	0	190.299	187.191	183.747	169.081	165.12	200.801	96.0534	133.583	154.525	137.445	190.545	63.5024	24.351	9.92438	81.0333	40.6698
JMD87_05600_1971	NRS_1098	0	0	204.726	90.293	120.22	99.6047	192.657	292.797	4.16743	9.06288	55.872	0.046291	0	122.966	73.3583	202.036	0	331.977	223.248	0.0357182	387.689	0	343.544	265.532	0	5.61031	308.014	339.959	25.1598	40.3241	155.1	0	189.742	137.013	163.972	176.069	169.838	167.541	208.154	197.323	207.487	89.1681	196.772	42.4585	75.372	8.43572	80.0676	14.4864
JMD87_05605_1972	NRS_1099	0	0	30.3936	10.1619	10.2513	6.04373	1.57663	30.4736	0	0.489885	6.44499	0	0	23.2927	12.3535	34.5597	0	103.104	63.0398	0	81.8064	0	95.1026	67.1276	0	0.0850046	94.2982	93.7302	6.89866	9.70765	43.3315	0	28.6911	26.2817	26.8099	24.8612	23.4071	25.4917	28.2799	22.031	31.8188	11.8927	21.7944	20.3949	68.4146	2.97731	15.0127	9.53761
JMD87_05605_1973	NRS_1099	0	0	122.514	61.5009	60.2989	52.3567	40.0669	168.94	0.947142	1.22471	40.2	0	0	72.1322	37.4163	103.743	0.0463224	208.548	125.157	0.0357182	177.099	0	193.88	141.841	0	2.04011	187.213	188.779	14.7104	16.8591	1.10463	0	112.675	107.891	109.671	115.091	94.4905	98.4906	99.0362	93.3216	119.508	61.147	53.552	33.9297	22.0318	9.42816	64.2648	31.0422
JMD87_00395_102	NRS_116	0	0	9.83092	3.14032	4.30706	6.24407	0.0685491	12.586	0	0	2.78201	0	0	11.8775	8.05772	18.1454	0.0231612	311.809	205.436	0.0714363	291.871	0.0458966	323.917	246.898	0	0	294.1	283.266	25.3424	37.7392	65.4743	0	5.98892	4.77161	3.27425	7.29756	5.21671	5.79357	7.36259	8.79173	12.2124	4.45298	1.86809	0.185408	0	0.992438	4.38967	1.79955
JMD87_05610_1974	NRS_1100	0	0.0429893	1319.97	587.557	633.642	533.251	657.385	1317.79	27.4671	76.4221	1363.79	0.046291	0.0753332	393.432	197.986	512.977	0.0463224	381.754	238.101	0.0357182	423.085	0.0917932	407.084	300.865	0.145099	17.0859	364.915	381.364	27.6961	37.7679	168.908	0	1249.46	1000.71	994.496	1038.23	1010.05	1052.46	1016.45	1089.79	1161.01	592.626	265.58	258.181	262.836	265.477	566.97	492.897
JMD87_05610_1975	NRS_1100	0	0	218.591	111.675	117.928	86.4153	96.7227	261.939	6.44057	47.2739	19.6595	0.092582	0.0376666	171.314	79.6622	214.026	0	250.094	155.914	0	256.273	0	237.415	185.218	0	1.02006	235.647	225.731	17.3075	23.149	1.35568	0	305.296	218.926	244.174	223.627	239.56	203.633	223.558	224.189	281.966	113.279	74.101	50.8946	19.7127	23.3223	148.02	80.5298
JMD87_05610_1976	NRS_1100	0	0	3.32919	0.952681	0.755625	1.30224	3.25608	4.1886	0	0.734828	0.973703	0	0	0.231193	0.127093	0.320591	0	0.0788857	0.0318062	0	0.161993	0	0.0378895	0.0763681	0	0	0.0564491	0.086487	0	0	0	0	6.77816	4.05208	5.18693	4.82381	4.21873	2.7895	3.13382	3.15468	6.27238	2.44371	2.49079	1.48327	0.386523	3.47353	3.07277	1.79955
JMD87_05610_1977	NRS_1100	0	0	67.5631	35.4609	37.6049	25.1766	29.2704	80.9392	1.326	23.0246	24.8063	0	0	60.3702	26.6134	67.5805	0	72.3908	42.3022	0.0357182	59.8563	0	63.3512	44.8281	0	0.510028	61.8964	63.6976	4.82906	5.57185	23.7997	0	66.6674	57.7895	61.303	55.0409	52.3032	48.2797	52.5575	46.5445	55.7037	28.89	6.53832	8.34338	9.66308	21.3374	23.1775	39.5001
JMD87_05615_1978	NRS_1101	0	0	129.369	89.0933	106.266	78.9692	131.237	175.355	16.6697	113.164	11.499	0.092582	0	336.126	156.376	394.166	0	252.592	164.311	0.0357182	256.273	0	253.859	186.415	0	2.97516	241.659	256.109	19.7221	30.8462	120.204	0	149.119	129.553	136.286	137.231	137.358	124.926	139.587	130.066	161.545	72.7138	12.7653	64.5221	35.1736	11.413	98.153	69.6426
JMD87_05615_1979	NRS_1101	0	0	52.7579	34.5435	32.0385	26.0782	7.60895	60.158	3.978	56.3368	22.3024	0	0	65.9189	31.7225	69.5682	0	39.7321	23.7274	0	32.3986	0	37.018	25.9397	0	0.935051	36.1839	36.1948	2.45511	2.95825	16.5694	0	69.5458	58.0167	57.5749	60.3594	54.4352	53.5154	57.9945	54.4053	71.7793	37.8503	4.04753	27.7186	73.826	19.3525	58.7338	44.089
JMD87_05615_1980	NRS_1101	0	0.0214947	487.394	305.458	326.002	281.918	210.48	561.192	33.15	336.306	223.766	0.092582	0.0376666	471.2	190.843	463.221	0	131.66	81.233	0	127.448	0	126.437	90.9035	0.0483663	9.60552	120.575	130.984	8.90739	12.4074	63.0642	6896.55	428.185	407.102	398.875	392.46	381.636	402.589	424.878	398.446	464.779	284.719	98.0748	345.045	542.292	256.545	519.298	442.239
JMD87_00395_103	NRS_116	0	0	2.54585	0.882112	1.56162	2.57109	0	3.60179	1.51543	26.2089	0.0927337	0	0	1.44496	1.14384	2.43649	0	52.6957	33.7145	0.0357182	41.2272	0	50.6582	38.8968	0	0	50.9171	45.6651	4.09862	5.83033	29.1722	0	2.50699	3.06747	2.39895	2.28822	2.6764	1.84536	3.13382	2.94782	3.24004	1.1947	2.49079	2.41031	0	11.413	2.6338	7.46813
JMD87_05620_1981	NRS_1102	0	0.064484	1339	639.143	707.466	682.608	433.059	1255.75	168.97	2089.85	383.546	0.416619	0.113	1666.9	821.329	1637.1	0.0231612	197.582	122.104	0.0357182	182.566	0.0458966	187.629	137.259	0.0483663	13.9408	184.137	190.206	13.9596	18.2952	93.6925	0	1114.87	1075.47	1082.02	1118.26	1075.73	993.961	1165.21	1032.72	1068.46	824.561	314.462	1444.8	1694.52	175.661	1425.24	1227.74
JMD87_05620_1982	NRS_1102	0	0.107473	730.974	405.525	427.407	441.092	206.573	760.504	121.234	1304.56	533.172	0.46291	0.113	963.843	479.549	985.047	0.0231612	138.392	85.0815	0	115.825	0.0917932	123.899	91.1326	0.0483663	10.7106	124.244	124.411	8.52188	12.5797	58.7963	0	432.224	515.523	488.9	518.25	467.689	467.176	406.641	377.088	416.843	408.805	106.481	505.794	719.706	161.767	937.107	661.694
JMD87_05620_1983	NRS_1102	0	0.107473	1141.95	544.757	543.445	567.944	861.696	934.969	91.3045	913.146	868.729	0.185164	0.0753332	1090.02	547.188	1087.96	0.0926447	107.179	68.6695	0	105.822	0.0458966	107.985	76.9791	0	15.3008	100.959	101.557	7.16243	9.59277	51.4656	0	761.661	749.408	658.415	755.915	782.416	762.605	617.891	609.293	663.418	630.259	179.025	790.025	1190.88	485.302	1548.85	1123.64
JMD87_05620_1984	NRS_1102	0	0.150463	4621.12	2676.61	2820.04	3005.24	2532.75	4044.31	501.038	4528.75	6697.92	18.0072	0.301333	5122.6	2232.55	4577.17	0.185289	296.926	185.589	0.0714363	294.867	0.275379	305.541	162.079	0.0967326	100.475	282.02	300.239	20.5945	25.1595	131.601	0	2792.46	3687.43	3333.83	3245.25	3251.01	3615.79	3306.52	2895.12	3203.4	3368.13	2194.38	5400.11	6304.97	4384.09	10207	7194.24
JMD87_05625_1985	NRS_1103	0	0.193452	1871.91	1049.15	1070.47	1239.37	1517.88	1751.73	273.724	2851.38	285.434	0.694365	0.0376666	1347.91	747.055	1464.04	0.0926447	227.244	135.176	0.0357182	208.485	0.0458966	207.028	153.958	0.0967326	26.1814	208.692	211.612	15.7452	20.6216	100.17	0	802.701	992.268	992.064	1033.47	1003.88	976.71	947.055	831.413	788.201	793.227	300.763	1006.03	861.947	481.828	1259.22	1047.79
JMD87_05625_1986	NRS_1103	0	0.128968	1089.74	594.473	586.768	619.733	277.349	945.248	81.2648	585.413	498.629	0.46291	0.0753332	1113.42	675.171	1264.18	0	331.557	204.227	0.0714363	331.194	0.13769	333.92	252.549	0.0967326	4.50525	306.603	307.461	22.8062	29.324	147.418	0	757.854	754.672	743.384	799.206	768.444	722.479	680.416	653.045	669.525	636.993	124.228	518.031	979.837	286.318	872.052	683.649
JMD87_05625_1987	NRS_1103	0	0.451388	2173.14	1121.59	1230.56	1109.74	1792.87	2051.77	125.212	906.778	1787.35	0.509201	0.0376666	2003.78	1185.99	2175.88	0	329.716	204.991	0.0714363	342.858	0.0458966	324.94	249.546	0.145099	18.361	306.631	318.423	22.1772	32.311	140.388	0	1602.11	1470.91	1426.18	1519.69	1563.33	1489.63	1339.27	1328.17	1304.53	1247.43	554.823	919.997	1563.49	763.185	1464.92	1057.42
JMD87_05630_1988	NRS_1104	0	0	46.0996	27.91	30.6784	29.9849	27.7966	58.2762	7.38771	82.5457	38.9481	0	0.0376666	53.3766	24.0207	47.7359	0.0463224	70.892	40.0122	0	55.4825	0	63.2375	48.0865	0	0.595032	59.7231	55.3949	4.40297	5.80161	21.8415	0	29.3875	22.722	32.3534	43.3524	35.2468	39.4821	47.6869	44.812	60.1069	36.4927	36.7391	16.3159	97.4039	2.48109	43.9845	56.2359
JMD87_00040_25	NRS_16	0	0	20.876	7.7273	7.657	6.37764	0.102824	28.8953	1.89428	1.22471	13.9564	0	0	10.7794	8.54068	15.8692	0	323.09	219.717	0	324.836	0	337.14	251.506	0.193465	0	307.252	305.299	25.383	41.7027	196.071	0	16.0169	13.6332	12.5135	18.8623	16.2398	14.3337	7.1738	5.37847	6.31392	6.40794	3.11349	34.6714	10.0496	202.953	33.9761	102.664
JMD87_05630_1989	NRS_1104	0	0	119.577	74.3797	80.6504	57.4989	28.585	148.928	15.5331	309.118	50.4935	0	0	135.71	55.1077	120.542	0	130.977	85.3996	0.0357182	125.018	0	118.783	90.7762	0	2.97516	116.708	123.806	8.80594	12.1776	56.4364	0	64.3925	58.4712	82.3424	112.184	90.8161	100.422	136.906	123.11	141.357	81.7827	49.1931	57.3839	149.198	43.6673	114.219	133.437
JMD87_05635_1990	NRS_1105	0	0.0214947	1191.5	659.573	769.554	657.164	300.656	1291.73	137.904	1630.83	299.252	0.277746	0.339	2506.54	1246.99	2683.18	0.0231612	266.082	157.663	0.142873	251.696	0.13769	261.248	195.528	0	23.5463	246.344	249.882	18.6873	25.3031	110.262	0	1019.88	965.721	1060.92	1381.22	1315.97	1331.4	1120.25	1052.68	1099.12	906.18	1506.3	1734.12	1331.57	996.904	2099.93	1580.27
JMD87_05650_1991	NRS_1108	0	0	101.364	59.9484	67.7292	53.9261	42.0891	98.3006	0	1.22471	40.7101	0	0	152.645	66.6224	125.223	0.0231612	282.989	177.288	0.0357182	281.139	0	283.11	205.43	0.0483663	0.680037	263.137	264.326	21.1221	30.8749	114.078	0	78.5524	72.6345	66.1333	99.1973	106.375	91.9246	84.8774	80.5736	80.2948	63.6993	8.40641	72.6801	13.9148	1.98488	82.7892	71.3521
JMD87_05650_1992	NRS_1108	0	0	97.1733	55.7848	53.1456	49.2514	22.347	95.8724	1.13657	0.734828	38.9481	0.046291	0	95.3093	38.3822	72.6779	0	136.367	104.706	0.0357182	142.837	0	147.314	109.563	0	0.935051	143.098	134.357	10.7944	16.7155	67.1815	0	88.3946	90.0926	80.3325	112.617	111.093	100.808	91.8624	78.9963	89.7657	83.1403	47.325	54.6028	15.8475	2.97731	86.3009	54.7063
JMD87_05655_1993	NRS_1109	0	0.0429893	542.11	332.556	355.824	278.746	407.25	668.295	18.3746	20.5752	167.662	0.185164	0.0376666	802.962	377.849	897.076	0.0231612	353.855	221.053	0.107154	369.384	0	358.889	255.375	0.0483663	6.97038	331.187	337.105	25.0584	34.3214	162.581	0	629.997	560.816	572.734	568.776	603.505	513.696	615.512	502.266	541.668	423.739	591.562	575.044	1004.57	139.934	493.487	636.411
JMD87_05660_1994	NRS_1110	0	0.0214947	77.5898	34.2965	36.4715	31.7546	19.4337	60.6234	23.4891	300.055	28.5156	0	0.0376666	282.402	155.003	276.606	0	279.86	176.333	0.0714363	320.665	0	276.29	211.718	0	0.765042	261.839	277.515	20.6757	27.572	140.187	0	59.4714	43.0203	38.1563	39.3326	43.1399	34.3322	34.5098	36.796	39.462	42.9549	4.98158	1.20515	6.18437	5.95463	9.92066	8.54786
JMD87_05660_1995	NRS_1110	0	0.0214947	521.587	243.992	264.972	230.931	226.692	458.601	49.8197	562.633	345.155	0.046291	0.0753332	578.965	274.42	517.145	0	343.021	220.894	0.0357182	384.166	0	351.463	264.565	0.0483663	5.35529	325.09	355.505	24.2265	34.0342	171.569	0	371.452	291.03	207.542	214.907	244.323	230.241	207.096	213.639	260.449	255.883	35.8051	41.2534	38.6523	20.345	69.269	136.136
JMD87_05660_1996	NRS_1110	0	0	503.609	257.753	235.906	199.109	446.7	417.241	5.304	13.9617	172.299	0.138873	0	376.96	180.117	357.587	0	380.229	241.027	0.0714363	449.328	0	396.097	303.665	0.0483663	3.99522	359.27	388.953	28.2642	36.6191	126.882	0	259.056	194.424	159.466	164.999	209.939	176.94	158.73	155.071	169.063	173.34	18.6809	28.4602	72.2799	5.45841	85.0718	23.754
JMD87_05660_1997	NRS_1110	0	0	250.63	121.873	130.522	125.983	161.159	232.316	3.59914	5.1438	27.9128	0	0.188333	221.83	110.953	214.347	0	208.784	125.253	0.0357182	194.796	0	191.039	149.223	0	1.95511	187.552	184.887	15.1162	19.3866	44.0847	0	152.694	117.965	92.8784	88.8075	109.097	93.6412	86.4254	84.1679	98.2811	103.179	7.16102	7.32363	493.204	2.48109	31.6934	16.6458
JMD87_05660_1998	NRS_1110	0	0.0214947	101.638	48.622	59.6188	40.4362	8.67146	88.2439	3.03086	12.0022	0.927337	0	0.0376666	224.055	108.639	212.936	0.0231612	270.078	162.689	0	245.298	0	259.088	191.353	0	0.0850046	249.731	249.774	18.1191	22.2299	121.158	0	79.3416	60.3268	48.7895	49.1039	51.6227	51.5413	43.3071	42.5882	52.4637	55.988	7.16102	3.80087	53.3402	4.46597	24.1432	14.4864
JMD87_05660_1999	NRS_1110	0	0	324.146	148.618	167.824	171.495	214.216	352.51	9.85028	36.7414	250.427	0.138873	0.0376666	170.938	84.6696	167.509	0	164.398	104.197	0	146.603	0	147.579	111.777	0.0483663	4.76026	144.679	148.217	10.8552	15.021	67.6836	0	210.819	155.04	140.404	136.736	128.013	124.926	142.004	124.325	154.774	149.826	76.2804	58.2182	41.358	30.2693	35.0296	68.2029
JMD87_05660_2000	NRS_1110	0	0	147.307	78.7197	74.5046	91.9248	76.4322	179.908	3.978	39.6807	162.84	0	0	38.4358	19.547	32.9567	0	38.8644	22.8686	0	29.0372	0	28.1898	22.9359	0	1.61509	34.5468	31.265	2.37395	2.58488	12.0505	0	94.9871	74.1493	68.5322	63.2661	53.3919	48.7518	49.7258	48.0959	69.6193	68.2609	18.0582	11.3099	5.0248	3.47353	19.8413	21.0547
JMD87_05660_2001	NRS_1110	0	0	132.267	64.4295	69.2908	62.7747	69.2688	133.954	2.652	10.5325	132.47	0	0	22.2812	12.3535	21.3513	0	56.4033	34.7641	0	50.7847	0	47.8165	36.5294	0	1.36007	51.538	52.7138	3.73339	4.85382	24.2014	0	89.6481	81.9127	70.3153	65.5543	70.04	65.6175	59.316	51.9488	73.607	76.2979	18.6809	53.583	8.89004	14.8866	39.946	24.7438
JMD87_05665_2002	NRS_1111	0	0	47.6271	24.5933	23.4244	24.2083	4.93553	54.2292	0.189428	0	1.80831	0	0	27.4831	13.7769	31.7705	0	119.538	74.2356	0	100.233	0.0458966	97.5654	74.8662	0	0.850046	104.939	103.265	8.66391	11.4309	32.4359	0	40.5761	33.6285	31.5106	38.3431	36.653	31.2423	35.2271	31.9088	43.699	24.5457	2.49079	8.52879	1.93262	0.992438	20.0169	18.5354
JMD87_00400_104	NRS_117	0	0.687829	271.858	143.29	144.072	193.566	188.167	105.261	6.25114	127.86	226.131	0.092582	0	191.717	108.08	77.4547	0.0463224	363.19	238.578	0.0357182	389.552	0.0458966	391.095	291.37	0	0.510028	344.057	359.224	29.0961	48.7106	62.9638	0	248.981	154.812	108.504	153.187	185.579	154.066	15.7824	15.6441	20.9356	181.649	32.6916	50.3384	15.0744	39.2013	117.555	45.2587
JMD87_05665_2003	NRS_1111	0	0	109.393	58.1841	55.0599	51.7223	41.6778	111.372	1.326	4.40897	0.370935	0.138873	0.0376666	83.1138	38.306	96.6581	0.0694836	215.253	142.269	0.107154	219.379	0	199.261	151.794	0	1.36007	204.007	221.082	15.3597	26.3945	102.078	0	64.0675	57.3351	51.2533	60.1739	67.1368	59.0515	58.4476	64.2314	69.7439	40.294	6.84967	22.5271	6.95742	31.2618	26.338	47.6881
JMD87_05675_2004	NRS_1112	0	0	65.8397	35.6021	43.4484	27.4472	7.78032	51.5987	0.947142	1.22471	32.4568	0	0	133.947	73.7396	113.97	0.0694836	196.504	120.609	0	186.656	0	184.181	141.866	0	0.850046	182.556	186.25	13.5944	18.0941	85.458	0	80.038	75.1718	55.954	71.3676	71.7184	66.39	40.8529	37.2356	50.0129	61.3099	487.883	47.2791	15.0744	10.4206	26.338	31.2222
JMD87_05680_2005	NRS_1113	0	0	168.026	90.8576	84.0003	62.374	59.9119	120.822	1.51543	3.4292	38.6236	0	0	155.477	90.2618	136.347	0.0231612	202.184	130.723	0.0357182	207.796	0	202.633	149.121	0	0.680037	189.838	194.552	15.1771	18.525	89.023	0	123.957	95.3944	83.2826	98.517	116.582	79.7366	52.8973	52.7762	63.1392	77.6012	9.34046	102.067	9.27656	9.92438	65.4939	34.4614
JMD87_05680_2006	NRS_1113	0	0	18.4085	8.186	8.71487	8.6816	5.75812	12.4849	0.378857	2.69437	9.227	0	0	10.4037	5.87172	7.9827	0	11.5699	6.48846	0	11.623	0	10.1923	8.42595	0	0.170009	11.1487	10.7028	0.628996	1.03395	1.10463	0	9.28515	10.3385	8.36392	8.03968	9.34471	6.4373	4.64409	3.77527	5.35852	8.03708	0.622697	3.43006	1.93262	1.48866	6.40892	4.4089
JMD87_00400_105	NRS_117	0	0	275.344	147.242	142.486	113.428	119.481	91.785	13.26	217.019	218.898	12.1282	0.0376666	332.6	175.109	130.673	0	178.992	118.414	0	173.251	0	188.614	139.855	0	0.850046	171.21	171.374	13.3509	22.0863	103.885	0	161.84	122.774	77.8039	109.34	131.37	103.555	10.6474	10.7052	12.6694	120.448	13.0766	19.3752	12.7553	72.4479	105.177	86.1084
JMD87_05685_2007	NRS_1114	0	0	226.346	119.65	126.693	106.216	41.198	162.546	25.3834	299.075	206.379	0.092582	0	173.626	92.9053	102.044	0.0463224	92.8485	55.7244	0	75.3672	0	80.894	61.2218	0	1.44508	80.1012	80.3464	5.92473	7.86951	33.0384	0	341.136	292.242	259.444	303.034	320.85	270.967	240.511	245.419	291.437	145.591	629.236	721.053	407.782	152.339	220.888	62.3544
JMD87_05690_2008	NRS_1115	0	0	60.1997	27.0279	40.0481	13.0558	5.5182	17.24	0.378857	5.38874	51.0035	0.046291	0	129.641	75.1122	57.2895	0.0463224	423.38	264.914	0	468.402	0	435.274	330.827	0	0	409.284	425.775	30.8411	42.0186	66.7798	0	195.545	133.113	113.756	121.461	192.61	120.892	84.9152	64.4124	62.6823	28.6728	5.60427	56.9204	21.6453	6.94706	148.985	22.9443
JMD87_05690_2009	NRS_1115	0	0	26.3986	14.5372	14.105	9.81689	8.60291	9.14613	0	0.244943	9.69067	0	0	19.9982	9.70994	7.08505	0	42.1513	25.5404	0	33.3705	0.0458966	33.1912	25.7361	0	0	38.5829	36.5191	2.57685	3.18801	16.4188	0	51.4861	47.8676	36.9244	39.6418	47.0411	32.4869	19.1805	14.7391	17.8617	10.4265	3.42483	18.4481	3.86523	1.98488	30.9911	5.12872
JMD87_05690_2010	NRS_1115	0	0	544.695	295.896	315.499	244.187	252.089	209.592	5.49343	36.4965	311.91	0.046291	0.0753332	482.297	245.189	153.467	0	296.979	183.681	0	301.55	0	294.098	218.387	0	2.97516	273.637	283.158	21.7714	28.0603	94.9478	0	1325.92	1013.7	725.748	876.201	1178.75	870.194	479.814	384.587	425.317	271.577	47.325	625.012	395.413	123.558	1010.77	231.062
JMD87_05695_2011	NRS_1116	0	0	77.4723	58.7134	54.3798	51.0545	30.8128	27.4586	1.70486	8.08311	19.2886	0	0	157.587	68.6559	42.3821	0	136.341	83.523	0	123.722	0	129.393	94.4419	0	1.02006	123.313	126.444	9.67842	12.5797	56.336	0	292.157	228.394	167.7	185.84	252.489	166.855	74.6453	54.9742	62.9315	64.2966	7.47237	183.925	42.131	11.9093	214.04	35.2712
JMD87_05695_2012	NRS_1116	0	0	33.4486	22.5115	21.3338	20.6021	10.8993	12.7479	0.378857	8.08311	16.4602	0.046291	0	71.5253	37.518	19.556	0	49.0932	31.7108	0	45.0745	0.0458966	44.9748	33.4747	0.0483663	0.0850046	42.5908	41.9246	3.00295	4.10708	21.2892	0	116.854	91.0393	69.4075	79.6547	109.868	81.3674	32.2066	24.1773	24.3003	24.6543	88.7343	89.9231	17.007	25.3072	119.575	27.983
JMD87_00400_106	NRS_117	0	0.0429893	894.809	453.9	483.021	360.787	520.733	304.574	32.0134	308.383	244.631	18.7016	0.0753332	757.301	378.154	269.809	0.0231612	307.865	202.828	0.0714363	323.459	0	315.165	236.563	0.0483663	3.14517	292.068	303.396	24.7134	38.9742	87.3158	0	508.594	392.143	259.314	383.493	444.736	349.245	42.9295	49.2337	57.116	408.805	44.5228	187.355	108.613	106.191	346.96	292.697
JMD87_05700_2013	NRS_1117	0	0	135.439	78.0846	79.7688	58.0999	56.1074	39.5388	3.59914	20.5752	27.3101	0	0	217.235	94.4304	57.001	0	142.625	90.9975	0.0357182	120.806	0	132.727	100.526	0.0483663	0.680037	129.974	130.293	9.43493	11.9192	58.1938	0	375.538	309.473	209.973	222.328	295.765	214.577	58.6364	48.9234	65.5069	86.8873	18.6809	202.744	110.546	8.93194	297.444	56.1459
JMD87_05700_2014	NRS_1117	0	0	177.505	97.5263	100.221	65.3791	65.8414	48.5028	1.51543	16.1662	8.29966	0	0	188.162	85.8897	46.8062	0.0231612	92.533	53.8479	0	85.2082	0	89.5328	62.52	0	0.340019	85.1817	89.8599	6.65518	7.49614	47.2479	0	302.139	292.773	183.747	223.318	284.424	206.036	63.8468	46.4152	63.3053	82.5973	19.615	165.199	103.975	46.1483	356.792	67.3931
JMD87_05700_2015	NRS_1117	0	0.0214947	412.389	219.47	254.948	174.867	323.997	122.4	4.16743	14.9415	32.6422	0.092582	0.0376666	482.962	199.994	112.431	0	155.405	98.7264	0	148.831	0	145.874	113.279	0.0483663	2.12512	139.006	144.347	12.1538	13.8722	65.9764	0	749.636	619.931	415.894	479.845	631.539	491.509	151.216	120.757	145.802	216.73	46.7023	469.454	292.598	144.896	960.987	161.779
JMD87_05700_2016	NRS_1117	0	0.0214947	985.99	629.687	641.702	480.527	952.729	292.433	18.1851	86.9547	40.7564	0.046291	0	1233.21	481.786	273.752	0.0926447	307.391	195.99	0.107154	328.359	0	307.852	233.534	0.0483663	3.6552	289.104	295.331	22.6844	29.9559	125.877	0	1969.66	1562.55	1121.45	1264.89	1654.1	1285.53	430.994	351.178	464.322	618.258	100.254	1295.54	284.095	336.933	2899.73	537.435
JMD87_05710_2017	NRS_1119	0	0	143.9	85.0709	88.8867	70.8218	98.1623	30.8176	2.27314	50.7031	21.1433	28.469	0	258.271	119.519	59.9825	0	186.013	119.559	0.0357182	196.295	0	184.256	142.834	0	0.170009	171.069	177.406	13.6756	16.4858	77.0729	0	186.817	138.339	77.3176	88.1891	152.963	89.0922	18.01	14.9201	18.5264	65.2741	12.7653	100.769	37.1062	43.6673	157.15	25.3736
JMD87_00400_107	NRS_117	0	0.0214947	1817.78	913.092	970.827	818.274	1333.35	663.479	87.8948	945.234	651.825	20.9235	0.0376666	1042.91	566.938	408.336	0.0463224	334.896	213.26	0	359.584	0	334.261	276.554	0	2.89016	311.627	330.402	25.9511	44.144	214.097	0	933.9	684.916	472.043	674.715	848.418	653.686	89.4837	101.803	120.588	778.293	73.4783	338.834	741.352	151.347	710.249	711.182
JMD87_05710_2018	NRS_1119	0	0.0214947	743.272	373.663	377.435	344.559	399.264	167.949	5.11457	26.6988	584.083	0	0.0376666	1059.7	514.474	245.188	0	462.192	287.655	0	505.985	0.0917932	489.153	361.578	0	1.8701	439.936	458.229	33.6411	44.862	116.538	0	961.616	614.137	366.035	433.215	731.292	402.674	87.9735	77.2897	116.184	354.609	38.6072	372.115	70.7338	639.626	1013.05	100.055
JMD87_05710_2019	NRS_1119	0	0.0214947	341.732	193.288	205.303	194.635	266.416	95.6701	1.70486	5.1438	228.125	0.092582	0	536.859	263.007	116.438	0	209.284	132.473	0.0357182	212.859	0	206.611	151.591	0	1.27507	194.721	199.028	14.7713	19.0994	92.5377	0	454.833	309.094	189.42	207.486	330.558	195.908	45.9878	32.426	45.5267	186.102	20.8604	216.094	183.212	231.734	530.272	73.1517
JMD87_05710_2020	NRS_1119	0	0.0214947	722.553	410.288	426.399	323.356	288.969	198.868	3.59914	13.7168	283.997	0.046291	0	787.674	369.486	168.951	0.0231612	366.819	229.736	0	403.848	0	359.116	275.002	0	2.80515	344.763	364.088	25.4236	36.3606	42.2771	0	861.847	609.062	333.39	417.198	663.883	414.605	75.0229	61.749	105.758	389.635	40.7867	383.888	66.8685	23.8185	928.064	212.887
JMD87_05710_2021	NRS_1119	0	0	219.335	116.968	112.361	71.4563	159.171	51.4975	0.947142	4.40897	57.4485	0.046291	0	390.34	184.057	83.9947	0.0231612	217.672	134.922	0	214.438	0.0458966	206.914	160.169	0	0.765042	201.439	199.612	15.0147	18.209	89.1736	0	212.119	140.043	69.8938	87.1378	151.738	89.4784	17.2171	12.8773	21.6833	105.188	9.02911	88.9033	56.0459	8.93194	155.043	66.6733
JMD87_05710_2022	NRS_1119	0	0	253.606	133.27	145.684	100.707	227.446	59.1868	4.54628	48.2537	48.1288	0	0.0753332	514.491	240.918	110.636	0.0694836	205.55	129.578	0.0357182	207.918	0.0917932	204.186	151.922	0.0483663	0.340019	192.632	195.85	15.1365	19.3579	93.2908	0	290.95	188.176	93.2026	114.596	193.426	120.506	24.5797	16.2906	26.0449	139.78	69.4307	151.942	107.067	5.95463	281.29	40.6698
JMD87_05710_2023	NRS_1119	0	0	449.324	250.308	264.066	218.275	505.344	117.868	25.9517	268.702	95.7939	0.138873	0	860.789	402.505	192.803	0.0231612	258.351	165.837	0.0357182	292.195	0.13769	251.851	201.485	0	1.10506	245.187	262.185	17.6119	26.6817	120.053	0	516.115	311.442	164.847	200.683	355.643	230.927	46.8185	31.5985	46.939	251.05	50.1271	317.697	213.747	17.8639	443.532	124.439
JMD87_05710_2024	NRS_1119	0	0.107473	2457.92	1227.3	1364.1	1092.18	2001.8	641.726	17.6168	93.3232	635.782	0.46291	0.150666	1978.75	904.168	438.696	0.0231612	510.391	316.63	0.0357182	573.657	0.275379	540.607	395.918	0	4.16523	483.882	514.857	36.7455	49.9743	225.495	0	1867.06	1233.99	637.116	794.815	1343.46	916.843	167.112	126.549	190.498	1024.62	145.711	779.272	190.556	52.103	1885.45	497.845
JMD87_05710_2025	NRS_1119	0	0	145.623	82.8127	83.7988	46.3798	143.302	29.3809	0.378857	0.734828	0.231834	0.092582	0	277.72	133.779	68.2217	0.0231612	250.83	159.444	0.0714363	253.478	0	248.669	178.803	0.0483663	0.170009	236.324	250.531	17.2467	25.9924	119.049	0	118.711	85.6997	38.4157	50.65	90.3171	54.9745	10.1188	8.22285	10.5094	67.6092	7.16102	74.0707	25.8971	9.92438	89.8127	33.2917
JMD87_05715_2026	NRS_1120	0	0	512.422	283.229	299.908	257.576	103.886	136.403	4.16743	27.6785	7.97509	0.046291	0	387.335	182.989	95.3116	0	144.729	88.1667	0	134.171	0	138.562	100.679	0	1.53008	131.301	136.174	10.2871	13.4414	64.6207	0	428.974	349.653	163.712	221.524	351.153	218.997	41.1927	30.6935	46.2744	323.438	70.9875	331.788	371.449	15.3828	434.49	134.876
JMD87_00400_108	NRS_117	0	0.0429893	1137.68	610.492	623.491	537.925	473.982	433.874	51.714	554.795	374.041	0.138873	0.188333	625.637	345.465	254.324	0.0231612	318.83	198.025	0.0357182	288.469	0	307.321	228.952	0.0967326	2.38013	295.37	291.548	23.0294	39.0891	193.26	0	495.827	448.569	288.036	436.926	501.167	403.275	59.014	73.4368	71.6131	494.606	115.199	209.512	188.237	203.45	438.44	398.15
JMD87_05715_2027	NRS_1120	0	0.0214947	587.27	366.571	404.536	338.816	606.762	193.606	14.2071	155.784	522.461	0.185164	0	423.95	189.09	93.7727	0	162.11	107.187	0	160.778	0	159.174	124.658	0	2.29513	156.928	153.709	11.606	16.055	52.8213	0	513.19	340.981	143.192	196.354	327.927	215.95	45.7991	31.7019	44.6544	323.167	34.2483	336.516	91.2195	48.1332	390.33	120.93
JMD87_05720_2028	NRS_1121	0	0	42.3395	26.0752	27.0766	21.103	23.1696	13.4157	0	2.69437	0.463668	0.972111	0	28.928	12.7856	5.35386	0	12.0169	6.55207	0	10.5295	0	10.268	7.61136	0	0	11.1769	10.4649	0.811607	0.861626	4.8704	0	25.9056	18.632	7.13202	11.4411	17.8275	10.4284	1.54803	1.75835	2.94926	20.5814	2.17944	18.6335	4.25176	0	21.3338	10.8873
JMD87_05735_2029	NRS_1124	0	0	0.626672	0.423414	0.554125	0.233735	0	1.53784	0	0	0.324568	0	0	12.3399	7.70186	18.6584	0	62.9245	38.4855	0	51.2707	0	54.3335	39.7878	0	0	57.9732	59.6111	4.72761	5.39952	25.9588	0	1.76418	1.36332	1.49124	1.79347	1.72378	1.20163	0.792894	1.52562	1.32925	2.17218	1.24539	0.0927042	0.386523	0	0.614554	0
JMD87_05735_2030	NRS_1124	0	0.0214947	68.8556	42.165	38.7636	26.145	15.8691	90.4293	1.70486	1.46966	12.5654	0.046291	0	87.5354	40.6699	108.905	0.0231612	168.763	101.589	0.0357182	143.647	0.0458966	144.132	110.632	0.0967326	1.44508	151.396	148.974	10.5712	14.2168	55.6833	0	102.74	90.9257	104.679	100.372	82.2425	81.2387	100.207	83.9352	102.85	55.9337	10.5859	30.3143	15.4609	25.3072	61.5432	87.908
JMD87_05735_2031	NRS_1124	0	0	87.9299	46.4344	47.151	47.081	17.9599	120.701	3.59914	18.8606	12.4263	0.092582	0	140.854	65.809	182.961	0	198.634	126.684	0	219.055	0	196.116	148.46	0.0483663	0.850046	183.685	191.569	13.8176	20.9088	86.1108	0	108.451	93.0464	86.103	94.1879	98.9814	79.5221	94.4299	92.6493	108.666	50.5576	12.4539	22.3417	29.3758	6.94706	80.8577	66.4933
JMD87_05735_2032	NRS_1124	0	0.0214947	137.711	72.6155	78.1316	51.1547	32.2181	186.383	2.27314	3.18426	26.3827	0	0.0376666	187.064	86.1693	252.112	0	350.253	218.127	0.0357182	351.241	0.0458966	333.2	249.775	0	1.27507	321.929	335.699	23.9627	34.6373	146.213	0	159.983	141.937	128.344	126.965	139.989	120.678	148.686	142.038	182.148	92.9694	47.6363	100.769	70.7338	279.371	86.6521	71.892
JMD87_05735_2033	NRS_1124	0	0	31.9211	17.0424	19.9233	15.3598	0.274196	49.1301	0.189428	0.489885	30.973	0	0	33.9853	16.5221	43.953	0	44.8597	27.9258	0	35.4764	0	39.9355	30.0636	0	0.0850046	40.1353	38.7678	2.73917	3.47522	6.7784	0	40.4368	44.0806	42.1762	43.2287	33.8859	34.461	43.9867	37.2873	50.3452	26.2834	86.5549	32.5392	43.6771	30.7656	25.8113	41.9295
JMD87_05740_2034	NRS_1125	0	0.107473	3720.55	1820.26	1873.87	2452.85	1492.48	3403.65	282.817	3052.97	721.375	0.879529	0.188333	2251.44	1087.89	2434.24	0.0231612	461.771	294.016	0.0357182	535.548	0.183586	498.171	367.814	0.0967326	85.1746	445.92	469.257	34.4324	46.6427	220.976	0	1655.12	1614.21	1935.7	1883.2	1843.95	1969.25	2011.04	2042.99	2167.59	2268.3	1237.61	2820.15	2193.13	1751.65	1255.01	1447.83
JMD87_05750_2035	NRS_1127	0	0	86.4024	33.6614	32.8193	15.5935	20.1534	91.3196	33.9077	429.14	48.8243	0.046291	0	108.372	59.556	122.818	0.0463224	375.417	241.791	0	419.804	0.0458966	379.615	280.755	0	0.850046	358.875	377.926	27.128	38.8019	185.226	0	43.1295	37.4912	36.7623	39.3944	42.8677	28.9249	49.386	45.8463	64.3854	40.7284	6.22697	44.3126	136.056	13.3979	41.0873	39.2302
JMD87_05750_2036	NRS_1127	0	0	0.705006	0.529267	0.629687	0.534252	0.171373	1.41644	0	14.9415	0.370935	0	0	0.838074	0.482955	1.63501	0	5.28534	2.95797	0	4.73829	0	4.05417	4.25116	0	0	3.75386	4.08651	0.385513	0.402092	1.85778	0	0.64996	0.681659	0.324183	0.432906	0.453627	0.987052	0.415325	0.594735	0.913857	0.271523	0.311349	0.0927042	0	0	1.22911	0.0899775
JMD87_05750_2037	NRS_1127	0	0	54.7946	25.0167	28.5878	32.4224	20.976	60.1985	2.08371	6.12357	5.88859	0	0.0376666	59.7345	27.7318	58.5398	0	118.855	79.1656	0	105.903	0	104.537	78.6082	0	0	106.068	108.044	8.78565	11.7755	52.8715	0	44.1045	42.2629	38.5778	43.5998	49.1278	39.4821	50.5564	49.3371	59.3176	38.5019	32.3803	13.8129	8.89004	3.47353	50.0423	52.0969
JMD87_05755_2038	NRS_1128	0	0.0214947	154.318	83.589	96.72	61.606	109.576	161.899	1.89428	39.4358	63.9399	0.138873	0.0376666	179.695	78.4166	199.824	0.0231612	326.561	208.426	0.0357182	340.549	0	340.058	255.451	0.0483663	1.19006	305.502	323.591	24.5917	33.4885	19.0799	0	118.757	96.6062	96.9631	106.68	116.537	97.804	119.01	121.093	130.058	86.2357	134.191	36.34	61.4572	40.1937	97.6263	85.3886
JMD87_05755_2039	NRS_1128	0	0	23.0302	14.1844	13.6264	13.8238	8.08879	26.1636	5.49343	60.5009	10.618	0	0	28.6101	12.3789	29.8149	0	49.698	31.2019	0.0357182	44.5075	0	44.5201	32.431	0	0.0850046	44.3125	46.3354	3.3073	5.19847	24.1512	0	21.263	18.7835	19.1592	17.811	19.9596	15.7499	20.4265	18.9798	22.3895	10.2636	22.1058	11.4026	15.4609	2.48109	18.4366	27.5331
JMD87_05755_2040	NRS_1128	0	0	57.0663	25.0167	26.1194	15.126	95.5231	48.9884	1.51543	1.46966	8.5315	0	0	73.5482	34.4677	83.4497	0.0694836	402.317	255.467	0	452.567	0	434.782	322.757	0	0.255014	380.806	402.445	30.699	42.3633	183.017	0	39.044	34.5374	29.1116	30.86	36.5623	34.2035	37.3793	34.1067	42.3697	23.5139	6.53832	2.03949	5.41133	19.3525	89.8127	15.7461
JMD87_05755_2041	NRS_1128	0	0	52.5621	25.1931	27.1521	24.8427	75.1298	79.7656	5.304	56.8267	14.3274	0	0	28.8413	19.5216	44.8506	0	139.26	85.9403	0	123.115	0	130.112	93.9328	0	0.510028	125.599	127.72	9.96248	13.3265	61.2064	0	23.3521	23.9338	27.1665	20.8413	23.634	23.2172	28.6197	23.1171	25.2557	16.6172	4.98158	30.4997	0.773047	5.45841	27.216	17.9955
JMD87_05755_2042	NRS_1128	0	0	30.8636	15.0665	13.9539	15.4265	5.14118	40.1863	5.11457	56.3368	22.3488	0	0	19.5936	10.7267	25.1984	0	121.326	71.6593	0	90.473	0	110.183	80.2374	0	0	106.604	102.033	8.4813	10.0523	42.8796	0	18.2453	20.2604	18.7702	19.9137	17.3739	23.2601	12.8373	17.9455	21.3926	14.4993	40.164	1.94679	3.86523	17.8639	25.3723	14.8463
JMD87_05755_2043	NRS_1128	0	0	112.801	51.7623	54.7072	52.4235	22.4155	119.385	1.89428	9.06288	81.5593	0	0.0376666	52.134	28.5452	64.3425	0	232.897	144.177	0	230.88	0	224.533	169.232	0	1.10506	213.801	216.52	16.2727	22.9767	93.0398	0	81.4772	63.7351	57.2831	56.587	68.8152	59.5235	65.1306	63.8952	68.5393	47.4622	11.5199	43.8491	24.7375	115.619	76.1169	51.827
JMD87_05755_2044	NRS_1128	0	0	302.839	132.952	146.793	98.9369	249.896	340.167	40.3483	407.095	38.5772	0	0.0753332	103.95	56.8362	135.61	0	337.263	213.101	0	365.213	0	351.728	254.051	0	4.16523	316.595	333.883	23.2931	35.5851	100.22	0	197.124	145.913	140.209	142.735	159.949	162.692	146.534	160.915	167.319	117.787	20.549	129.415	54.8863	106.191	206.666	156.471
JMD87_00405_109	NRS_118	0	0	8.26424	7.69202	7.53106	5.54287	5.72385	10.9875	0	0.734828	7.46506	0.046291	0.0376666	5.54863	4.39743	5.86681	0.0231612	141.863	93.5738	0	139.962	0	144.776	105.032	0	0	135.478	139.439	11.0176	17.8931	0	0	9.93511	10.6036	5.38143	6.24621	6.62295	5.23567	13.7812	12.9549	16.1586	6.57085	7.16102	97.7102	0	37.2164	45.3014	13.8565
JMD87_05760_2045	NRS_1129	0	0	4.30837	1.5878	2.36762	3.53942	0.342745	8.09392	0	0	0	0	0.0753332	15.461	7.72728	19.0751	0.0231612	321.407	201.715	0.0357182	348.042	0	327.1	229.588	0.0483663	0.0850046	303.865	336.023	24.8352	43.5408	0	0	6.3139	6.9302	8.78535	9.3384	13.6088	9.78469	14.9895	13.1359	11.2155	4.50728	22.4171	130.249	1.54609	33.2467	37.6634	4.58885
JMD87_05760_2046	NRS_1129	0	0	0.861674	0.635121	0.554125	0.0667815	0.171373	1.13315	0	0	0.602769	0	0	1.15596	0.508374	1.05795	0	31.0547	20.2287	0	29.2397	0	26.2574	18.2774	0	0	25.6843	28.5407	2.41453	2.78592	0	0	1.48562	1.32545	1.39399	1.85531	2.58567	1.37329	2.60522	2.19793	3.53081	0.868873	0	14.4619	0.386523	1.98488	9.04272	1.43964
JMD87_05760_2047	NRS_1129	0	0	2.31085	0.246991	0.478562	0.734597	0.137098	2.16512	0	0	1.48374	0	0	0.577982	0.711723	0.801476	0	64.4234	41.3162	0	55.199	0	53.4242	41.3406	0	0	56.816	55.3084	4.03775	7.78335	0	0	4.08547	2.00711	1.65333	4.88565	4.03728	2.532	6.98502	5.01646	5.31698	1.24901	1.55674	8.8996	1.15957	0	3.42394	0
JMD87_00040_26	NRS_16	0	0	0.235002	0.211707	0.755625	0	0	0.647513	0	0	0.649136	0	0	0.31789	0	0.448827	0	18.6433	13.3268	0	15.4703	0	15.2316	11.277	0	0	17.8097	16.3893	1.60292	2.15406	0	0	0.185703	0.18935	0.0648366	0.123687	0.0907254	0.300407	0.113271	0	0.124617	0.108609	0.622697	0.185408	0.773047	0	0.0877934	0.179955
JMD87_05775_2048	NRS_1132	0	0	79.4698	56.1729	59.8707	44.9106	39.2101	83.9744	0.568285	3.4292	3.47751	0	0.0753332	128.63	53.0996	98.1648	0	142.757	89.4072	0	122.507	0	131.817	94.7728	0.0483663	0.680037	131.103	126.379	9.39435	13.2116	67.3321	0	56.5001	54.1919	48.9516	51.6395	49.7629	49.2239	42.552	37.7527	43.7405	52.947	5.29293	36.8963	6.95742	7.9395	96.9239	43.0992
JMD87_00405_110	NRS_118	0	0.0214947	22.286	9.17397	11.8633	2.27057	9.25412	18.7779	0.568285	3.4292	7.83599	0	0.113	16.0968	10.3708	17.5684	0	431.216	289.532	0	475.53	0	466.04	343.835	0	0.170009	410.893	434.035	34.3716	58.9926	10.3433	0	14.8562	11.7776	6.71058	10.0805	13.7449	8.06808	21.4081	21.3587	20.4787	10.3722	2.80214	96.6905	0	66.4933	54.3441	60.9147
JMD87_05775_2049	NRS_1132	0	0.0214947	267.824	160.05	186.035	148.155	57.307	236.808	7.956	102.876	6.30589	0.046291	0.0376666	347.57	152.461	273.56	0	305.156	190.519	0	307.017	0.0917932	313.611	236.385	0.0483663	2.89016	285.943	283.72	22.7047	30.5877	68.7882	0	191.831	151.101	149.999	145.518	174.782	149.002	137.473	133.712	143.143	148.089	91.2251	112.636	23.5779	44.6597	181.996	208.208
JMD87_05775_2050	NRS_1132	0	0.0214947	277.459	154.405	148.833	130.691	64.8131	227.702	37.6963	379.416	8.9488	0	0	160.332	75.5952	131.282	0.0231612	226.981	145.163	0	227.154	0.0917932	224.533	168.341	0	3.06017	209.567	216.585	15.9887	23.4075	108.254	0	205.016	178.064	138.005	130.861	170.881	144.839	122.181	120.628	127.317	144.124	11.2085	280.616	17.7801	372.164	231.775	142.254
JMD87_05780_2051	NRS_1133	0	0.0214947	170.846	81.4366	72.0362	60.5709	16.4175	131.243	15.3437	158.723	7.41869	0	0	99.1817	50.2782	87.6815	0	197.951	128.179	0	187.912	0	199.791	151.896	0.0483663	1.8701	192.632	181.623	14.5684	17.1463	76.2695	0	111.329	91.721	82.7963	81.2008	95.9874	74.7585	52.18	51.7161	61.1869	75.0489	7.78371	49.7822	39.0389	52.103	80.2432	66.6733
JMD87_05780_2052	NRS_1133	0	0.0214947	130.622	55.4319	64.4296	37.8651	10.5223	104.715	4.54628	56.5818	43.2139	0	0	86.9285	44.1523	79.2179	0	114.437	75.9213	0	117.607	0	112.191	86.7796	0	0.510028	106.689	110.292	8.21752	12.7233	52.6205	0	90.3909	67.1434	59.0013	57.6383	77.8877	59.4806	41.6458	42.5623	44.5713	57.2913	6.22697	39.3993	14.6879	18.3601	73.3075	62.6243
JMD87_05780_2053	NRS_1133	0	0	83.034	38.5307	37.7309	32.7563	1.748	61.3317	3.03086	19.3505	7.37233	0	0	84.212	41.3562	72.7741	0	184.934	118.065	0	183.74	0	167.093	133.161	0	0.680037	168.613	164.952	11.9712	17.3761	66.7296	0	66.3888	52.3363	44.8993	42.0537	46.0885	39.6537	27.9778	25.3926	30.5311	39.6966	6.53832	35.8765	15.8475	3.47353	37.0488	17.0057
JMD87_05785_2054	NRS_1134	0	0	370.011	182.774	199.006	172.096	66.1498	279.281	17.0486	141.822	73.5842	0.046291	0.0376666	283.211	140.921	255.927	0.0231612	356.774	213.483	0	356.587	0	363.928	270.318	0	0.680037	326.445	335.656	26.2758	35.3266	146.464	0	233.661	191.433	183.455	197.591	202.227	165.696	106.776	95.7523	100.815	160.144	43.9002	140.54	106.68	97.7551	158.555	167.898
JMD87_05785_2055	NRS_1134	0	0	498.322	241.099	247.165	220.947	186.865	386.586	7.956	44.0897	242.452	0.046291	0.0376666	353.552	171.042	309.113	0	323.563	196.021	0	328.886	0	319.636	245.931	0	2.63514	298.249	305.083	23.0902	30.5303	143.401	0	282.779	236.839	230.137	235.934	257.116	218.096	137.246	137.797	132.426	209.236	26.4646	157.319	72.2799	386.554	208.422	122.099
JMD87_05785_2056	NRS_1134	0	0	226.189	113.722	117.852	94.2955	70.3999	185.634	5.304	44.8245	103.398	0	0	178.163	84.2884	142.278	0	171.603	101.303	0.0357182	166.853	0	156.635	128.782	0	1.27507	159.186	153.147	12.0321	16.1411	65.1228	0	132.638	111.716	106.526	101.918	113.86	99.2202	65.5459	57.56	63.97	94.0012	14.322	63.4097	12.3687	131.498	114.131	103.024
JMD87_00405_111	NRS_118	0	0	13.0426	5.15154	5.41531	2.60448	3.18753	11.3517	0.378857	2.93931	11.8235	0	0	6.70459	4.77871	8.65594	0	188.642	149.902	0.0357182	177.382	0	190.281	147.95	0	0	174.117	177.709	14.3249	22.2299	0.602524	0	10.9565	10.2249	5.3166	7.97784	5.80642	5.66482	13.3282	11.6103	16.3248	5.43046	4.98158	27.3477	3.09219	24.8109	30.3765	5.12872
JMD87_05795_2057	NRS_1136	0	0	238.997	143.326	145.71	116.601	95.5231	230.151	1.70486	16.1662	38.6699	0.046291	0.0376666	252.174	115.579	219.637	0.0231612	133.685	83.9047	0	111.127	0	115.942	91.9981	0	1.61509	118.6	113.32	8.92768	10.6842	4.11725	0	178.321	157.501	157.164	139.458	129.873	130.205	65.0928	74.2901	97.6581	142.441	75.035	106.981	31.3084	3.96975	140.996	99.605
JMD87_05795_2058	NRS_1136	0	0.0214947	1899.21	1131.96	1248.77	1198.93	610.841	1709.78	124.076	1144.62	979.175	0.370328	0	869.372	392.388	731.427	0.0231612	265.871	169.813	0	266.64	0.0917932	260.339	196.011	0.0967326	18.191	243.408	254.38	19.6409	28.9793	114.68	0	1106.09	1106.22	1056.32	1040.21	1015.13	1022.71	667.994	681.359	754.638	1123.29	1716.15	1072.31	1716.16	822.731	1546.83	1461.77
JMD87_05795_2059	NRS_1136	0	0.0214947	731.209	467.52	497.428	477.521	482.997	689.966	47.736	336.551	241.061	0.277746	0	418.979	189.496	334.504	0	265.635	170.163	0.214309	266.357	0.0458966	272.046	200.874	0	8.07544	253.372	254.726	19.1336	30.4441	114.429	0	501.444	490.794	511.171	501.8	478.44	437.135	295.032	298.272	327.908	480.378	130.455	316.399	342.846	211.389	577.154	391.672
JMD87_05795_2060	NRS_1136	0	0.0214947	704.653	386.894	443.728	348.433	414.619	637.275	13.4494	20.8201	342.28	0.277746	0.0376666	435.481	198.876	360.216	0	187.459	115.965	0	183.092	0	173.799	136.241	0.0483663	5.69531	167.428	171.547	12.7219	19.243	78.1775	0	508.873	413.767	462.868	449.48	460.477	393.147	244.362	242.316	264.811	436.609	495.356	279.04	467.307	108.176	390.681	340.025
JMD87_05795_2061	NRS_1136	0	0	340.518	203.98	228.048	134.198	142.205	337.516	91.1151	1108.61	231.973	0.046291	0	362.742	159.782	316.872	0	230.872	143.35	0	218.569	0.0458966	236.392	169.868	0	2.46513	216.398	217.471	16.4959	22.8618	97.2072	0	219.872	202.718	214.901	228.822	218.058	212.731	119.387	121.869	134.337	219.662	145.4	220.172	28.2162	98.7475	257.059	214.776
JMD87_00405_112	NRS_118	0	0	5.44421	2.22292	4.00481	3.70638	0.205647	5.50386	0	0	5.93495	0	0	3.3523	3.20275	3.78297	0	115.094	73.7903	0	98.5321	0	107.871	81.5357	0	0	102.116	102.898	8.72478	13.2116	0	0	6.22105	3.63551	3.07974	2.9685	2.76712	1.37329	7.06053	6.69723	7.47701	3.90993	1.24539	17.0576	23.9644	56.0727	33.8883	15.6561
JMD87_05800_2062	NRS_1137	0	0.0214947	506.351	304.893	293.485	263.62	139.634	590.411	21.5948	213.1	206.24	0.185164	0.0376666	404.298	194.529	443.569	0	414.571	264.214	0.0357182	462.165	0.0458966	431.94	325.125	0	9.35051	393.281	409.754	28.5889	43.627	187.435	0	348.611	275.693	231.661	279.101	332.282	272.126	303.641	303.806	311.584	242.253	66.6286	247.984	63.0033	89.8156	238.008	413.806
JMD87_05800_2063	NRS_1137	0	0.0429893	249.141	114.428	136.541	132.795	91.2045	245.65	16.6697	193.26	143.923	0.046291	0	182.44	79.3063	179.242	0.0463224	225.876	140.806	0.0357182	228.572	0	226.086	170.683	0	3.6552	207.846	208.952	16.293	21.5694	95.3495	0	156.269	144.512	126.626	154.238	159.813	135.655	136.793	134.824	152.033	117.732	22.1058	171.688	309.219	16.8714	157.326	148.463
JMD87_05805_2064	NRS_1138	1	0	135.048	72.8978	84.3529	62.207	22.5526	143.707	7.956	60.5009	64.1717	0.046291	0	189.752	86.6269	186.327	0.0231612	260.454	161.798	0	275.145	0	244.084	189.571	0	0.510028	237.397	251.05	18.9916	27.6295	113.777	0	128.553	91.2666	97.6114	109.154	120.846	97.289	105.908	102.243	108.334	78.633	11.5199	89.7377	29.7623	12.4055	101.665	128.218
JMD87_05805_2065	NRS_1138	0	0	182.557	100.102	109.54	106.483	102.618	182.983	5.49343	27.4336	5.61039	0	0	235.036	104.801	225.664	0.0231612	257.851	162.784	0	246.877	0.0458966	217.978	178.6	0	1.36007	225.401	242.682	18.18	25.1882	111.467	0	154.319	109.899	124.227	130.243	136.133	125.227	115.045	116.103	125.115	97.2052	18.0582	83.99	35.9467	22.3298	156.887	177.795
JMD87_05810_2066	NRS_1139	0	0	155.454	83.6595	96.2162	81.1062	58.6094	171.551	7.956	97.7321	140.816	0.046291	0	83.2872	42.3984	87.7777	0	170.235	105.024	0	148.831	0	168.835	118.676	0.0483663	2.63514	153.683	160.866	11.8698	14.6764	70.8468	0	160.122	144.701	132.494	150.095	149.425	136.385	114.856	117.266	137.286	111.976	284.573	151.201	155.769	66.9895	120.365	153.232
JMD87_00405_113	NRS_118	0	0.0214947	15.7843	7.83316	10.6795	4.00689	0.0342745	17.2603	0.378857	9.55277	14.9301	0	0	13.0913	8.79487	16.5104	0.0231612	384.621	256.421	0.0357182	416.564	0	403.902	308.196	0	0.425023	363.871	380.564	32.1802	48.8255	0	0	23.12	13.7847	6.96993	10.1424	11.4768	9.74178	24.2021	26.22	21.7249	8.63443	16.5015	125.707	88.9004	144.896	192.619	28.7928
JMD87_05820_2067	NRS_1141	0	0.0214947	676.649	324.441	355.345	316.678	150.637	709.897	83.7274	781.367	29.4429	0.138873	0.113	276.073	146.462	292.539	0	274.996	176.333	0.0357182	286.079	0.0458966	269.621	190.818	0	8.50046	259.609	289.58	18.0786	26.9689	128.036	0	433.988	400.55	357.638	419.795	445.099	347.571	289.029	290.696	334.056	306.984	386.695	651.896	1041.68	360.255	346.872	561.549
JMD87_05825_2068	NRS_1142	0	0	256.23	124.272	136.214	100.907	92.7469	255.707	9.47142	122.716	98.5295	0	0.0753332	125.711	60.4711	123.588	0	82.1989	53.1163	0	75.7721	0	79.7194	55.316	0	3.31518	75.924	83.1788	5.64067	7.40998	44.8378	0	177.764	194.462	146.725	178.852	175.327	140.934	123.691	105.966	119.092	117.787	122.983	131.269	208.336	117.604	179.889	103.654
JMD87_05825_2069	NRS_1142	0	0.0214947	596.278	274.619	306.759	276.509	255.482	544.721	47.736	489.151	375.989	0	0.0376666	573.069	302.813	561.771	0	275.574	171.372	0	290.98	0	278.45	203.597	0	5.27029	260.767	266.077	20.3308	25.418	124.07	0	451.815	375.48	318.963	362.961	399.418	332.894	271.283	251.392	268.342	259.359	221.68	434.227	675.643	81.3799	321.763	262.914
JMD87_05825_2070	NRS_1142	0	0.0214947	119.303	56.9492	60.5004	62.2404	20.7361	113.295	4.16743	19.3505	32.4568	0	0.0376666	121.607	68.5288	123.075	0	65.4489	40.2348	0	53.9031	0	58.6529	41.7224	0	0.850046	60.5134	60.3895	3.91601	5.80161	26.5613	0	86.4447	90.1305	73.6868	81.5718	85.5994	76.9471	58.7497	50.6817	58.4453	64.0251	62.8924	68.4157	124.847	165.241	49.8667	43.6391
JMD87_05825_2071	NRS_1142	0	0.0429893	227.169	108.429	119.464	138.405	94.8376	218.455	6.06171	19.3505	44.6976	0	0.150666	704.647	408.351	741.75	0.0463224	258.85	165.328	0.0357182	263.157	0.13769	254.882	189.571	0	2.72015	238.639	253.126	18.322	24.8723	121.559	0	208.869	142.845	130.419	156.959	176.098	150.719	111.836	115.973	118.137	110.673	66.0059	147.585	86.9677	88.8232	123.174	47.1482
JMD87_05830_2072	NRS_1143	0	0	4.5042	3.35203	3.70256	3.03856	2.0222	9.308	0.947142	10.7775	18.3149	0	0	68.4909	29.2061	73.3511	0.0231612	196.715	123.535	0	201.762	0	179.141	137.895	0.0483663	0	181.173	183.893	13.7973	19.5876	71.1481	0	11.9314	9.2024	8.65568	8.65812	7.66629	10.2997	12.3842	14.5581	11.7971	5.53907	170.308	36.7109	10.8227	3.47353	20.9826	9.26768
JMD87_05830_2073	NRS_1143	0	0	46.2954	18.4185	21.4094	10.7852	3.70165	39.6804	0.189428	7.34828	8.71696	0	0	57.0179	29.2569	72.8061	0	427.876	278.527	0.0357182	489.299	0.0458966	450.771	337.954	0	0	403.103	429.516	31.9367	51.439	191.854	0	41.6439	29.7279	29.5979	36.9207	41.144	34.5039	48.3288	55.2328	56.2437	25.7404	44.8342	20.3949	105.907	0	13.9592	29.7825
JMD87_05830_2074	NRS_1143	0	0	21.8943	11.6086	9.269	3.47264	0	23.6545	0.757714	0.244943	6.86229	0	0	35.6037	18.9115	38.9518	0.0694836	236.052	151.684	0	231.69	0	227.109	174.374	0	0.425023	215.24	228.39	17.1858	21.3683	2.86199	0	14.2527	13.8604	10.1145	12.3069	16.6935	13.9046	14.7252	16.1613	18.6094	8.47151	1.55674	6.48929	0	0	5.70657	13.7666
JMD87_05830_2075	NRS_1143	0	0	33.6053	14.1491	17.9839	9.31603	0	32.9625	0.757714	10.7775	0.417301	0	0.0376666	49.7932	26.7913	59.1169	0	262.821	166.378	0.107154	287.497	0	268.788	210.598	0.0483663	0	246.174	269.169	19.3163	24.8148	128.036	0	22.6093	20.3362	20.0669	19.7281	26.2196	19.6981	25.3726	25.1599	26.9588	14.4993	4.35888	11.4953	7.34394	0	9.65728	24.5638
JMD87_05830_2076	NRS_1143	0	0	106.417	43.7528	67.6284	65.9134	54.3251	110.785	0.568285	5.63368	13.8173	0	0.0376666	94.3556	43.3389	101.082	0	493.325	307.343	0.0357182	529.473	0	519.124	380.288	0	1.19006	469.713	490.597	36.0354	47.5617	210.231	0	76.0918	66.6132	62.3728	76.377	97.2122	72.0977	103.68	91.3823	102.061	44.747	12.1426	53.3049	221.864	6.45084	61.4554	132.537
JMD87_05830_2077	NRS_1143	0	0	8.38174	4.33999	7.15325	4.80827	1.23388	15.5606	0	6.61345	4.26575	0	0	10.6927	6.76137	14.3304	0.0231612	98.4757	64.2167	0	90.797	0	90.139	69.9786	0.0483663	0.340019	89.5282	93.4924	7.04069	9.65021	42.3775	0	6.03535	4.99883	5.99738	7.11202	8.61891	5.96523	7.36259	9.15374	8.39087	4.29006	2.80214	4.54251	0.773047	0	2.45822	3.50912
JMD87_05835_2078	NRS_1144	0	0	924.224	481.81	570.975	576.826	208.698	915.301	113.278	1249.7	484.858	0.092582	0.0753332	338.437	176.304	298.63	0	251.908	153.528	0	256.637	0	247.911	187.789	0	12.4107	232.994	236.542	16.5568	22.0576	115.785	0	1071.37	963.487	731.097	790.733	825.238	751.619	547.361	540.304	587.028	590.399	788.957	505.423	394.64	1210.77	674.956	543.014
JMD87_05840_2079	NRS_1145	0	0.0214947	695.997	335.908	394.814	370.137	233.512	650.366	15.5331	51.438	339.405	0.277746	0.150666	350.98	173.05	278.048	0.0231612	211.703	123.694	0	197.591	0	191.645	144.692	0	4.33524	189.02	191.093	13.006	17.7495	103.082	0	789.377	641.971	456.676	474.465	555.693	426.836	250.517	227.059	267.926	386.486	231.021	219.153	158.861	29.7731	271.369	315.371
JMD87_05840_2080	NRS_1145	0	0	1711.48	874.314	1002.82	896.308	616.599	1287.62	61.3748	403.176	420.269	0.694365	0.113	1006.12	525.328	850.174	0.0694836	485.594	303.495	0	563.978	0.0917932	530.339	381.688	0.0967326	14.5358	473.721	503.159	34.473	48.768	229.009	0	1606.61	1452.65	1061.41	1133.1	1369.05	1049.24	594.482	546.484	551.679	902.814	120.803	553.537	494.75	170.699	611.481	596.101
JMD87_05840_2081	NRS_1145	0	0	416.972	215.765	227.594	224.92	188.681	350.851	12.8811	9.06288	253.348	0.231455	0	306.013	169.898	233.518	0	127.059	78.9429	0	122.426	0	122.913	86.0669	0	2.80515	115.946	110.487	8.2581	11.1724	52.0681	0	477.814	363.438	258.439	255.909	316.813	243.587	127.694	117.628	129.56	204.24	60.713	63.317	50.248	17.3677	157.589	124.709
JMD87_05845_2082	NRS_1146	0	0.0429893	1276.96	744.115	811.113	719.17	747.288	992.901	86.0005	809.781	301.802	134.568	0.188333	1251.19	598.559	968.632	0.0231612	311.835	194.527	0.0357182	293.247	0	329.714	227.806	0.0483663	8.33045	297.317	300.845	23.2728	25.6764	135.618	0	1184.55	1174.23	810.133	875.892	921.498	751.876	409.888	359.065	388.846	655.185	71.6102	221.007	901.759	229.253	447.659	390.772
JMD87_05845_2083	NRS_1146	0	0.0214947	285.723	157.686	158.429	153.03	201.5	223.129	4.16743	41.6403	91.8991	0	0	172.701	77.3745	122.337	0.0926447	60.032	37.2768	0	60.1803	0	59.5244	40.9079	0	5.95032	55.2072	58.0544	4.20007	4.88255	26.5613	0	256.549	272.247	187.54	196.601	209.53	182.261	93.939	89.1326	87.5641	164.651	41.098	128.117	230.754	120.581	101.226	77.2906
JMD87_00410_114	NRS_119	0	0	0.39167	0.070569	0.277062	0.0667815	0	0.323757	0	0	0.556402	0	0	0.144496	0.228768	0.512945	0	26.0323	15.6486	0	23.3675	0	26.5984	18.3793	0	0	23.0877	24.1515	2.21163	2.69976	0	0	0.0928515	0.0757399	0.162091	0.309218	0.136088	0.386238	0.226541	0.12929	0.207695	0.0543046	0	1.85408	0	0	0	0.539865
JMD87_05865_2084	NRS_1150	0	0	143.743	90.6459	82.9928	59.6693	86.0291	126.346	9.47142	135.453	17.8512	0.046291	0.0376666	90.6565	42.5509	77.1982	0.0463224	112.675	70.0054	0.0357182	91.9714	0	105.181	75.9863	0	1.8701	96.1892	95.8059	7.2233	9.70765	44.4864	0	122.982	110.088	96.8658	95.6722	97.5751	88.2339	105.342	92.9338	118.344	78.2529	8.71776	95.578	141.468	23.8185	154.165	118.41
JMD87_05865_2085	NRS_1150	0	0	146.171	92.0925	83.9247	61.3055	86.5089	128.309	9.47142	135.453	17.9903	0.046291	0.0376666	91.7258	42.9576	78.3203	0.0463224	113.333	70.6097	0.0357182	92.6599	0	105.636	76.3681	0	1.8701	96.6408	96.433	7.30447	9.82253	44.637	0	125.442	112.587	98.8758	97.6512	99.8433	89.6501	107.38	94.9765	120.338	79.5019	9.34046	96.227	144.56	23.8185	155.921	119.58
JMD87_05865_2086	NRS_1150	0	0	84.3657	52.3975	65.4623	48.5836	46.442	83.4888	0.568285	2.20448	3.01384	0	0	121.839	53.3792	103.775	0	161.374	101.494	0	155.392	0	154.589	116.156	0	1.10506	142.534	143.72	11.1799	15.9688	3.11304	0	93.5479	65.8558	63.4102	68.832	72.8071	64.8021	85.3682	72.6611	89.5995	52.5125	6.22697	43.0148	13.1418	17.8639	38.2779	56.9557
JMD87_05865_2087	NRS_1150	0	0.0214947	68.4247	42.7648	53.7501	30.8531	55.182	57.7501	1.13657	11.5123	28.0983	0.046291	0.0376666	133.629	60.2677	111.982	0.0231612	240.707	168.318	0	259.877	0.0917932	249.237	188.247	0	1.19006	230.002	238.726	18.667	30.0133	112.12	0	89.3231	67.7115	62.3079	69.0794	84.2385	72.9989	74.8341	69.765	86.3179	66.9032	17.7469	22.5271	8.50351	46.6446	64.177	57.0457
JMD87_00410_115	NRS_119	0	0	0.078334	0.070569	0.125937	0	0	0.182113	0	0	0	0	0	0.260092	0.762561	1.76325	0	58.3754	35.6229	0	47.0589	0	51.8328	41.6206	0	0	51.3969	45.9029	3.7131	6.83556	0	0	0	0.11361	0.162091	0.0618437	0.181451	0.171661	0	0.181006	0.0830779	0.162914	0.311349	2.1322	0	0	0.175587	0
JMD87_05865_2088	NRS_1150	0	0	63.5289	35.1786	44.7834	27.2469	25.3289	59.2272	1.70486	0	25.6409	0	0.0376666	146.432	61.1319	131.218	0	384.962	245.894	0.142873	409.437	0	399.885	297.327	0	0.255014	367.963	385.148	30.0295	47.3894	161.928	0	73.3062	57.4108	45.9691	55.412	68.7245	58.6652	58.1833	58.1289	69.6193	41.3801	108.038	6.48929	10.0496	81.8761	56.0122	68.1129
JMD87_05865_2089	NRS_1150	0	0	74.8481	40.5772	49.2667	33.0903	21.0103	74.9699	0.947142	0.489885	30.3239	0	0	85.6859	36.8571	72.5176	0.0231612	95.6358	57.9827	0	79.3765	0	86.6911	64.302	0	0.680037	85.8873	84.3896	6.00589	7.40998	47.8003	0	68.153	59.7966	53.7171	60.1739	56.0229	55.4466	59.8824	53.9657	73.3578	47.5708	39.5413	36.4328	25.124	23.8185	51.7981	40.9397
JMD87_05865_2090	NRS_1150	0	0.0214947	368.836	205.109	237.946	188.424	138.401	368.395	24.6257	296.381	247.645	0.231455	0.0753332	525.819	214.203	439.433	0.0231612	283.2	176.556	0.0357182	297.864	0	284.967	222.129	0.0483663	2.38013	272.197	274.445	22.1366	28.7209	130.045	0	416.81	286.259	253.738	315.217	338.95	324.44	353.819	328.862	375.844	262.834	118.935	195.606	97.7904	446.597	296.83	292.157
JMD87_05865_2091	NRS_1150	0	0.0214947	183.106	101.866	96.1911	80.3716	27.0083	147.208	8.52428	134.719	67.2319	0	0	219.344	88.3045	190.912	0	331.136	202.255	0.0357182	338.605	0	330.017	240.585	0	1.19006	303.753	313.256	23.5975	31.7365	63.1144	0	257.756	184.73	143.224	192.21	204.177	177.369	176.324	177.205	208.65	143.364	17.1242	42.1804	92.3791	19.3525	210.616	199.48
JMD87_05865_2092	NRS_1150	0	0	21.816	12.7377	13.6516	10.3177	3.29035	25.6982	1.13657	43.8447	16.3211	0	0	58.145	24.6307	50.4289	0.0231612	90.8238	53.8797	0	73.0588	0	71.4595	55.876	0	0.0850046	76.2063	74.2058	5.41748	6.893	35.1472	0	29.8053	25.1835	24.9945	26.6546	26.9001	24.7192	26.09	23.0395	29.8665	19.1152	7.16102	4.54251	5.79785	0.496219	23.6164	11.3372
JMD87_05865_2093	NRS_1150	0	0	24.2444	15.1018	15.8681	12.8888	7.60895	25.7589	0.757714	0.979771	11.2208	0	0	43.551	22.7751	43.1515	0	61.1102	34.1916	0.0357182	48.3144	0	50.1657	37.624	0	0.255014	52.3565	49.5138	3.44933	5.65801	20.6365	0	29.2946	24.0474	23.5681	25.3559	22.0009	21.0285	21.8612	19.8331	23.3033	17.5947	14.0107	4.82062	11.9822	0.496219	21.8606	12.2369
JMD87_05865_2094	NRS_1150	0	0	48.5671	28.8627	32.643	28.6827	18.4054	57.3454	2.08371	19.3505	15.3938	0.046291	0	39.9386	18.3777	35.4894	0	26.3741	15.1079	0	25.0279	0	24.8555	17.2846	0	0.170009	23.6239	22.7028	1.84641	2.18278	10.6446	0	45.5437	36.1658	32.7749	33.8903	36.7891	36.993	36.5864	31.9347	41.7466	32.1483	11.2085	20.9512	62.2303	59.5463	44.5113	42.5593
JMD87_05870_2095	NRS_1151	0	0	364.057	210.472	223.892	150.425	71.9422	341.017	10.7974	6.8584	9.59793	0	0.0753332	343.986	164.281	350.79	0.0231612	343.889	212.465	0	379.63	0	345.704	266.397	0.0483663	2.29513	318.288	336.802	24.8149	33.6321	47.6496	0	331.48	237.369	212.08	230.306	301.435	253.072	220.727	195.797	248.403	204.185	24.5965	87.3274	61.8437	329.489	220.625	224.764
JMD87_05870_2096	NRS_1151	0	0	221.764	135.034	151.553	103.211	33.0749	214.651	3.78857	24.9842	3.61661	0	0	119.296	49.8969	112.688	0	100.159	61.3223	0.0357182	78.7285	0	99.2325	66.873	0	0.340019	96.5562	97.3843	6.95953	7.26638	51.4154	0	157.894	177.875	149.286	169.266	156.365	154.366	110.477	103.561	143.6	135.599	27.3987	111.523	29.7623	31.2618	125.896	119.67
JMD87_05870_2097	NRS_1151	0	0	758.155	441.338	503.448	378.852	469.801	732.864	31.6346	187.626	100.848	0.370328	0.188333	702.855	296.966	602.261	0.0463224	330.479	203.241	0.0714363	342.493	0.13769	340.626	253.822	0	6.20534	311.853	314.38	24.0033	31.5929	145.309	0	726.563	562.369	507.735	573.662	632.356	549.616	491.103	466.531	540.006	465.445	53.552	219.153	72.6664	95.274	633.869	552.642
JMD87_05880_2098	NRS_1153	0	0	392.649	225.468	211.751	193.366	43.0831	393.546	20.8371	217.019	35.0997	0.138873	0	196.08	94.6338	196.458	0.0231612	158.902	94.5279	0	153.529	0.0458966	138.297	108.315	0	2.89016	137.228	145.536	10.8958	13.4414	12.0003	0	252.138	197.719	200.377	210.454	226.995	192.604	143.74	164.612	187.341	189.849	36.1164	89.5523	22.4184	5.45841	179.186	202.089
JMD87_05880_2099	NRS_1153	0	0	319.72	161.391	175.33	142.478	95.3517	329.22	11.7446	70.0536	126.767	0.046291	0.0753332	195.156	89.3467	186.231	0.0231612	137.813	91.0611	0	135.426	0	135.644	97.7257	0	3.82521	125.176	132.303	9.15087	13.0105	62.5119	0	215.276	207.149	192.111	208.351	207.943	196.123	164.771	168.75	192.741	157.592	15.8788	143.321	130.645	186.082	240.642	125.519
JMD87_05880_2100	NRS_1153	1	0	456.805	225.397	262.076	183.449	170.721	467.282	21.7843	176.114	406.22	0.138873	0.0753332	241.221	118.934	242.687	0.0231612	219.907	142.619	0.0714363	217.394	0	219.569	160.475	0.0967326	5.10028	203.414	210.185	15.8466	19.6451	103.232	0	294.803	263.385	236.005	282.007	278.981	261.783	231.525	237.894	243.751	218.847	46.7023	173.913	196.354	47.637	295.952	204.699
JMD87_05880_2101	NRS_1153	0	0	541.21	285.593	312.652	367.232	411.98	563.033	60.4277	676.287	383.5	0	0.0376666	201.86	101.598	208.576	0.0463224	163.504	100.444	0.0357182	149.074	0.0917932	159.628	120.509	0	6.29034	143.606	146.271	12.0524	14.4466	64.219	0	341.09	358.742	358.125	351.21	321.168	330.362	313.193	285.111	307.554	282.058	922.837	373.134	1227.98	181.12	431.329	339.215
JMD87_05890_2102	NRS_1155	0	0	67.0539	26.9926	29.3938	31.6545	3.42745	42.6954	27.846	298.095	18.3613	0	0	34.7656	20.0045	21.8963	0	72.6538	42.7475	0	62.0432	0	65.6624	49.1047	0	0.340019	64.5213	63.8274	5.43777	6.46219	30.076	0	31.4302	29.993	22.8549	22.0164	21.2751	20.3848	9.0994	11.6361	14.4556	34.8635	32.0689	38.1941	4.63828	0.992438	35.7319	9.89752
JMD87_00415_116	NRS_120	0	0	2.03668	1.72894	2.39281	2.57109	0.0685491	4.37072	0	0	5.56402	0	0	11.2996	6.43093	12.8236	0	109.677	73.6313	0	97.3982	0	103.817	78.8119	0	0.0850046	99.6326	100.238	8.60304	13.9009	0	0	1.67133	2.31007	2.98248	2.78297	2.3135	2.74658	2.75625	2.4048	4.52774	3.36688	0.311349	2.87383	0	0	0.175587	0.809797
JMD87_05895_2103	NRS_1156	0	0.0214947	387.871	238.982	235.226	243.419	139.806	243.991	19.3217	181.258	56.243	0.185164	0.0376666	126.549	59.7593	60.5275	0	119.801	75.4761	0	102.663	0	108.743	80.8484	0.0483663	2.46513	104.826	99.4168	8.33926	10.2533	44.1851	0	176.093	160.834	139.626	135.128	142.121	113.511	61.0906	64.7744	71.9039	213.526	20.8604	98.73	118.663	2.48109	154.78	95.3761
JMD87_05905_2104	NRS_1158	0	0	0.940008	0.529267	1.71275	0.534252	0.445569	3.88508	0.568285	0.979771	0.0927337	0	0	6.6179	3.88906	10.1307	0	338.236	224.806	0.0714363	356.627	0	343.203	253.975	0	0	325.09	339.267	25.5859	42.8802	139.936	0	2.78554	1.96924	4.76549	3.27772	3.53829	2.87533	3.8512	5.99906	4.56928	0.923178	2.80214	3.52276	1.93262	0.496219	1.75587	12.4169
JMD87_05905_2105	NRS_1158	0	0	1.52751	0.846828	1.68756	0.100172	0	1.98301	0	0.734828	2.45744	0	0	3.84358	1.93182	4.90504	0	51.3546	29.4843	0	42.3611	0	44.8611	34.5438	0	0	46.5987	43.5029	3.67252	4.42301	17.9251	0	1.8106	2.91599	3.24183	3.4014	2.3135	2.48909	3.39812	2.76681	2.70003	1.1404	1.86809	2.59572	3.86523	0.992438	21.3338	1.52962
JMD87_05905_2106	NRS_1158	0	0	7.28506	4.44585	3.92925	3.50603	2.74196	5.68598	3.978	43.8447	17.944	0	0	1.50275	0.737142	2.05178	0	6.12679	4.103	0	5.10277	0	6.40332	3.61476	0	0	6.35052	4.75678	0.365223	0.287209	2.61094	0	16.6204	13.1787	14.3289	15.2135	13.3366	11.8017	14.9517	15.2045	16.7402	8.74304	9.02911	22.7125	3.86523	0.992438	20.6315	24.6538
JMD87_05905_2107	NRS_1158	0	0	20.9935	11.2558	12.3922	11.5532	4.21577	30.1094	34.6654	370.353	23.0907	0	0.0376666	52.6542	21.5805	66.1699	0	257.062	172.358	0.142873	271.419	0.0917932	250.146	199.601	0	0.595032	239.767	249.515	19.6206	29.2953	30.4275	0	48.6542	31.3563	38.0915	34.6325	37.016	28.1095	37.4926	41.0884	45.2359	22.6993	145.4	69.25	49.8615	0.992438	33.6249	47.2382
JMD87_05905_2108	NRS_1158	0	0	2.23252	0.987966	1.38531	1.73632	0.171373	3.74344	0.189428	26.2089	0.788236	0	0	4.19037	1.4997	3.87915	0	38.5751	24.1091	0	32.844	0	28.1519	22.5795	0	0.170009	30.5672	33.1461	2.6783	4.36557	13.8078	0	5.71037	2.15859	4.18196	2.47375	3.85583	2.532	3.17158	3.41326	4.32005	1.57483	1.24539	3.43006	1.93262	0	3.9507	1.61959
JMD87_00415_117	NRS_120	0	0	0.078334	0	0.10075	0	0	0.101174	0	0	0	0	0	0.144496	0.0254187	0.128236	0	1.41994	0.699736	0	0.809964	0	0.606231	0.585489	0	0	1.15721	1.16757	0.101451	0.114883	0	0	0.0464257	0.0378699	0.0972548	0.185531	0.0907254	0	0.0755137	0.103432	0.0415389	0.162914	0	0	0	0	0	0
JMD87_05905_2109	NRS_1158	0	0	32.9786	17.1483	15.8429	8.78177	41.952	41.198	31.824	480.823	5.88859	0	0	43.4354	22.3176	52.9295	0	278.782	170.926	0.0714363	231.002	0	235.748	181.4	0	0.765042	245.243	251.353	19.0728	24.0681	44.9383	0	43.2224	32.7954	38.2212	30.4271	25.3577	26.4787	33.6036	22.9102	33.1481	23.1337	8.40641	82.414	2.31914	2.48109	14.5737	31.5821
JMD87_05905_2110	NRS_1158	0	0	12.5726	6.21007	6.72506	6.37764	3.08471	15.2975	0.189428	0	4.82215	0	0	14.7674	8.18482	17.6325	0	113.07	70.2916	0	98.8156	0	102.946	76.5208	0	0.850046	102.596	108.93	7.89288	13.4988	13.3057	0	11.4672	8.97518	9.14196	7.73046	7.80238	6.65187	7.58913	7.55055	9.34626	8.41721	0.622697	5.46955	1.15957	0	7.90141	12.7768
JMD87_05905_2111	NRS_1158	0	0	2.31085	2.18764	1.93944	2.00345	0.239922	4.77541	0.568285	4.40897	1.66921	0	0	1.79174	0.58463	1.85943	0	9.22963	5.05718	0	7.53267	0	9.28292	6.00762	0.0967326	0	7.98755	7.50274	0.507255	0.459534	3.06283	0	1.76418	3.40829	2.17202	1.979	1.45161	1.50204	2.41644	2.12036	1.4954	1.79205	0	3.70817	1.15957	0	2.19484	1.79955
JMD87_05910_2112	NRS_1159	0	0	112.879	64.6765	69.8197	60.7712	28.6192	128.896	2.08371	4.16403	24.018	0	0.0376666	130.104	58.6155	133.045	0	131.765	84.5408	0	133.361	0	125.3	94.5692	0	1.19006	125.994	121.428	9.17116	14.2743	0.753155	0	54.4574	40.3315	42.241	43.1669	50.035	39.7396	35.1516	37.0028	39.2543	49.037	1.55674	26.7915	10.8227	2.48109	25.6357	26.9033
JMD87_05910_2113	NRS_1159	0	0	12.2201	6.66877	6.27169	7.74666	2.26212	13.5371	0	0.979771	8.6706	0	0	11.4151	6.50718	11.8619	0	14.7253	9.16018	0	12.4329	0	12.2004	10.0297	0	0.0850046	12.6164	11.9352	1.05509	1.52221	0	0	8.17093	6.43789	7.03477	5.19487	6.03324	5.75065	4.71961	5.4819	5.4416	6.40794	0.311349	2.03949	0.386523	0.496219	2.10704	5.30867
JMD87_05915_2114	NRS_1160	0	0.0214947	124.825	82.354	84.5544	64.1437	24.2664	132.599	1.89428	12.2471	52.3018	0	0	36.3551	16.4713	32.6041	0	35.8404	22.6142	0	31.5481	0	30.2358	24.005	0	1.7851	31.8373	32.865	2.51598	3.87732	15.0631	0	88.1161	88.9944	77.0258	85.2206	82.8776	74.1147	61.0151	53.5778	64.2607	77.2754	96.5181	40.6044	53.3402	47.637	105.089	50.1174
JMD87_05915_2115	NRS_1160	0	0	435.106	247.979	253.739	184.551	132.128	393.425	8.71371	10.7775	179.811	0.138873	0.0753332	204.317	93.0324	190.848	0	364.794	235.175	0.0357182	392.266	0	384.881	279.991	0	1.61509	345.864	360.218	26.8642	39.922	125.978	0	333.755	265.393	235.551	244.221	289.142	239.339	190.974	176.559	218.246	236.605	28.0214	106.517	68.0281	23.3223	312.896	163.039
JMD87_00415_118	NRS_120	0	0	11.7501	7.65673	5.16344	6.1439	0.479843	11.8778	0	0.489885	1.94741	0	0.0376666	15.75	8.38817	17.7287	0	178.676	112.689	0	162.074	0	158.908	121.12	0	0	164.097	160.952	14.1625	21.5119	0	0	8.77446	4.92309	10.925	8.59627	8.25601	10.128	10.2321	7.96427	11.174	9.77482	10.8972	0.648929	10.0496	0	4.47746	2.15946
JMD87_05920_2116	NRS_1161	0	0.0429893	34.9761	18.6302	21.5353	22.7391	12.5445	38.3449	13.26	160.193	18.6858	0.092582	0	22.1945	13.3448	25.4228	0	14.9357	8.87392	0	15.2678	0	14.739	10.437	0	0	14.5639	13.8812	1.37973	1.49348	8.18429	0	29.7589	27.8344	23.795	20.2229	24.2237	19.4836	16.1222	16.1613	19.2325	14.2278	3.11349	29.0164	43.2906	62.0274	57.5047	153.412
JMD87_05920_2117	NRS_1161	0	0	169.006	85.4943	75.2602	57.4989	86.4061	128.37	16.2908	218.979	81.4202	0	0.0376666	102.794	48.5751	96.113	0	172.549	110.908	0	164.463	0	162.167	125.473	0	1.53008	153.937	162.012	11.4234	16.9453	68.6376	0	181.525	147.428	98.7461	95.0538	132.005	89.5642	78.4587	75.7123	86.1102	74.5059	12.4539	126.634	309.605	107.183	292.967	619.675
JMD87_05920_2118	NRS_1161	0	0.0214947	203.355	107.618	96.1911	66.2473	111.221	186.099	4.73571	17.3909	32.4568	0.092582	0	178.307	83.8054	155.294	0	183.041	112.816	0	145.834	0	175.58	120.967	0	1.61509	167.569	169.233	11.9915	14.303	5.12146	0	236.446	229.34	140.663	151.579	154.142	126.085	96.6953	89.5722	115.977	105.84	290.8	158.71	22.8049	16.8714	386.467	829.592
JMD87_05925_2119	NRS_1162	0	0	1047.56	497.723	533.874	538.192	229.125	964.937	155.521	1821.64	264.245	0.555492	0	340.2	158.104	312.063	0.0231612	357.536	223.502	0	344.478	0	351.917	263.826	0.145099	7.05538	335.59	346.942	24.754	32.2822	103.484	0	914.401	774.97	542.552	587.453	685.838	522.236	391.085	400.231	472.672	398.215	283.327	743.488	980.61	921.975	1932.07	3965.4
JMD87_05925_2120	NRS_1162	0	0	355.245	190.713	191.45	165.518	110.33	335.452	44.3263	458.533	83.7385	0.046291	0	173.857	81.0093	158.981	0.0231612	185.75	112.276	0.0357182	164.018	0.0458966	170.578	125.676	0	3.14517	173.92	169.882	13.8785	15.9114	78.9307	0	359.057	347.532	234.903	269.7	274.671	225.348	186.972	177.205	209.896	171.983	135.437	400.575	110.159	375.638	939.829	1690.05
JMD87_05930_2121	NRS_1163	0	0	5.01338	2.9639	1.53644	1.20207	0	2.28653	0	0	1.1128	0	0.0376666	25.8936	10.6504	23.1146	0.0231612	441.182	297.038	0.107154	520.199	0	486.311	357.708	0.0967326	0.0850046	433.698	471.851	37.3948	58.1597	206.515	0	5.38539	4.80948	3.89019	5.00934	5.3528	5.02109	6.64521	7.5764	10.4678	3.85562	216.699	1.94679	0.386523	2.97731	0.438967	0.899775
JMD87_00415_119	NRS_120	0	0	6.73672	5.71609	3.67737	7.2458	0	11.4124	0	0	6.63046	0	0	21.6454	12.2518	27.122	0	325.404	207.885	0	314.226	0	351.652	266.448	0	0	310.809	300.499	25.8497	44.6035	0.0502104	0	5.84964	3.37042	6.96993	7.11202	7.66629	6.7377	8.5708	6.38693	6.23084	6.95099	2.49079	0.741634	1.54609	0	8.42817	1.9795
JMD87_05930_2122	NRS_1163	0	0	0	0	0	0	0	0	0	0	0	0	0	0	0	0	0	0.0262952	0	0	0.202491	0	0.0378895	0.101824	0	0	0.0564491	0.0216217	0.0202902	0	8.58597	0	0	0	0	0	0	0	0	0	0.0415389	0	0	0.0927042	0	0.496219	0.0877934	0
JMD87_05930_2123	NRS_1163	0	0	8.34257	6.42178	7.98444	2.20379	6.54644	6.39419	0	0.489885	3.70935	0	0	13.9005	6.40551	15.7089	0.0463224	237.209	157.122	0	222.052	0	233.285	177.734	0	0.425023	225.571	223.482	19.3568	30.3292	107.651	0	9.33157	12.6107	5.21934	5.25671	6.66831	7.42435	6.41866	12.8514	10.8832	8.68873	2.80214	1.39056	0	0.496219	9.04272	40.1299
JMD87_05935_2124	NRS_1164	0	0	3.25086	2.15235	2.2165	0.0333908	0.0342745	4.97776	6.63	89.1592	27.3101	0	0	8.49634	4.95664	13.2724	0	210.678	141.506	0.0357182	188.965	0	198.73	151.005	0	0	201.213	199.136	15.4408	24.3553	86.3618	0	7.52097	4.16569	5.51111	4.51459	8.57355	5.10692	8.75959	7.31782	8.10009	4.18145	17.1242	7.41634	2.70566	0.992438	11.062	2.06948
JMD87_05935_2125	NRS_1164	0	0	1.84085	0.31756	1.03269	0.86816	0	1.57831	0	0.734828	1.48374	0	0	1.84954	0.711723	2.05178	0	43.7816	28.3711	0	35.9219	0	32.6228	26.6016	0	0	35.196	37.9678	2.71888	4.56662	15.7158	0	2.55342	1.85563	1.71817	2.22637	1.63306	1.28746	2.00111	2.12036	2.65849	1.68344	5.60427	0.556225	20.4857	0	0.438967	0.71982
JMD87_05935_2126	NRS_1164	0	0	0.548338	0.246991	0.377812	0.367298	0.479843	0.222583	0.378857	2.44943	0	0	0	0.0866973	0.0254187	0.128236	0	2.44546	2.0674	0	2.06541	0	1.25035	1.14552	0	0	2.00394	1.75136	0.162321	0.114883	0.552314	0	0.0464257	0.22722	0.291765	0.185531	0.362901	0.128746	0.302055	0.0775741	0.332312	0.217218	5.60427	0.556225	22.0318	0	0.175587	0.269932
JMD87_05940_2127	NRS_1165	0	0	5.64005	4.69284	3.45069	2.70465	1.02824	6.71795	0.757714	1.22471	16.5993	0	0	7.28257	3.25359	7.50182	0.0231612	96.8454	60.2409	0	82.0089	0	85.8196	67.3821	0	0	89.3307	76.822	6.24938	10.0523	30.076	0	7.14956	5.18818	6.0298	5.50409	5.08062	5.36441	5.17269	5.94735	7.85086	8.19999	0.934046	22.249	0	0	3.9507	9.89752
JMD87_05940_2128	NRS_1165	0	0	0.470004	0.670405	0.478562	0	0	0.141644	0.189428	0.489885	0.556402	0	0	2.68762	1.57596	3.65473	0	134.553	79.9607	0	126.921	0	124.997	94.2637	0	0	118.458	112.498	8.64362	11.4309	50.2104	0	1.06779	0.22722	0.583529	0.247375	0.317539	0.343322	0.755137	0.620593	0.581545	0.543046	2.17944	1.20515	17.3935	0	0.175587	1.79955
JMD87_05945_2129	NRS_1166	0	0.0214947	860.303	504.251	527.3	412.677	210.754	958.522	23.6786	143.781	167.894	0.231455	0.0376666	724.183	318.801	781.824	0.0231612	220.512	142.237	0.0357182	238.048	0.0458966	221.312	173.508	0.145099	9.60552	211.486	210.358	15.522	21.5119	94.7469	0	515.79	430.733	510.069	434.514	438.34	424.561	603.77	577.694	645.391	422.49	244.097	373.691	620.37	49.1257	614.203	364.229
JMD87_05945_2130	NRS_1166	0	0	1409.07	816.554	910.906	607.412	391.141	1444.18	53.04	283.889	197.291	0.231455	0	1380.63	576.165	1465.84	0.0463224	407.471	245.766	0	464.717	0	422.96	311.76	0	13.0057	393.083	415.159	29.5831	37.9115	16.9209	0	765.7	704.608	818.335	748.432	776.927	702.609	997.158	951.55	1041.05	699.552	112.397	615.371	649.746	191.044	999.353	573.156
JMD87_05945_2131	NRS_1166	0	0.107473	294.066	174.447	167.774	126.584	164.689	288.508	5.304	42.865	6.95502	0.046291	0.0376666	607.459	244.934	604.89	0.0463224	239.892	147.04	0	244.285	0	214.985	170.225	0.145099	2.29513	216.341	218.855	16.5771	21.196	90.0272	0	172.054	149.927	176.582	155.97	173.24	149.174	198.828	196.288	217.083	151.021	21.4831	133.123	28.2162	79.8912	301.395	152.062
JMD87_05945_2132	NRS_1166	0	0.0429893	514.341	301.188	316.934	202.949	90.3819	579.261	29.3614	271.397	195.622	0.138873	0.0753332	402.709	166.162	410.067	0.0231612	275.574	169.654	0	251.21	0	266.174	200.899	0	6.29034	254.981	258.899	19.9655	23.5224	112.421	0	309.567	324.318	354.624	312.991	315.497	307.66	313.495	331.681	354.119	283.416	136.993	173.357	207.177	449.574	565.038	172.937
JMD87_05945_2133	NRS_1166	0	0	108.375	73.2506	74.8572	51.9894	10.488	145.67	3.78857	36.7414	16.5066	0	0	139.207	60.1152	147.985	0	102.21	66.6975	0	91.8499	0	94.0417	68.5531	0	0.765042	91.4193	96.9303	7.04069	9.47788	42.2771	0	64.0675	72.6724	96.3147	79.7165	64.6418	66.5616	81.5548	71.213	77.7609	66.4145	6.22697	51.9144	42.5176	21.8336	61.2798	35.4511
JMD87_05945_2134	NRS_1166	0	0	137.633	84.4005	89.5416	76.6652	111.906	156.233	13.4494	103.611	77.0617	0.046291	0.113	190.647	85.8897	195.047	0	94.9258	57.5692	0	88.3671	0	85.2513	61.5018	0	2.12512	84.8712	88.1518	5.88415	8.27161	38.5616	0	79.6201	78.7695	93.624	77.9849	76.7537	79.2646	85.255	75.4279	89.7657	68.4238	36.1164	68.6938	69.5742	18.3601	135.465	61.9945
JMD87_05950_2135	NRS_1167	0	0	88.3607	43.3999	48.7882	38.6331	15.6977	100.446	3.78857	19.1055	39.18	41.7082	0	57.4803	34.8744	69.6964	0	89.7194	57.2829	0	89.5415	0	77.7113	59.2362	0	1.53008	83.2342	87.3302	6.65518	7.2951	6.52735	0	49.6291	41.6948	48.7895	43.3524	45.4534	41.8853	39.6824	39.7179	47.9775	39.2079	6.22697	13.6275	6.95742	18.8563	52.5883	32.122
JMD87_05950_2136	NRS_1167	0	0	65.683	29.145	33.7512	29.1835	19.4337	72.1775	0.757714	3.67414	30.2775	4.39765	0	77.8542	41.7883	83.9306	0	96.7665	59.8274	0.0714363	89.582	0	88.6235	66.1348	0	0.340019	90.5443	88.5843	7.0204	8.58754	37.9088	0	35.655	31.6593	42.0789	32.5298	31.3456	30.0836	29.1105	29.0127	31.6527	28.5642	2.17944	6.11848	29.3758	12.9017	43.2822	40.7598
JMD87_05950_2137	NRS_1167	0	0	102.265	39.6951	36.6226	41.872	11.3449	84.804	1.13657	2.20448	30.3703	5.09201	0.0376666	85.079	50.2527	93.933	0.0231612	123.062	75.7941	0	110.925	0	109.084	76.0117	0	0.850046	107.705	111.611	8.78565	10.1097	51.1141	0	48.6078	40.8617	48.0115	39.4563	37.9686	37.7655	45.4592	34.1843	43.2836	38.5562	4.67023	8.52879	41.358	4.46597	56.1878	32.6618
JMD87_05950_2138	NRS_1167	0	0	5.28754	2.89333	3.67737	1.23546	6.54644	6.43466	0	0	1.29827	0	0	21.4142	17.2593	28.0837	0	43.2031	28.0849	0	43.9	0	41.5269	32.4564	0	0.0850046	40.5304	41.6002	2.86092	3.76243	18.7787	0	3.80691	3.18107	3.14457	3.03034	3.13003	3.17573	3.39812	2.74095	4.56928	3.69271	0.934046	1.66868	0.386523	0	5.09202	0.449887
JMD87_05955_2139	NRS_1168	0	0	66.9756	33.1674	36.0685	25.1099	15.3893	68.5757	1.326	3.4292	7.83599	0.138873	0.0376666	171.979	80.0943	175.171	0	104.103	65.2027	0	94.3608	0	98.6642	74.3825	0	1.27507	98.2496	98.5735	7.40592	9.10451	46.8965	0	93.2229	67.5221	54.5276	59.4318	62.1922	50.1251	62.9407	46.0532	58.7361	32.4198	59.1562	42.8293	13.1418	2.97731	81.6479	54.9762
JMD87_05955_2140	NRS_1168	0	0.0214947	128.076	57.549	64.7067	54.427	5.68957	123.614	10.0397	103.611	45.7177	0	0.0753332	200.473	89.0925	191.489	0.0231612	97.5291	60.5271	0	97.2362	0	85.6302	70.4369	0.0483663	0.680037	87.5243	88.1951	6.22909	8.04184	40.821	0	191.042	127.735	89.7986	112.061	118.896	95.1862	101.151	83.6766	96.8688	64.2966	7.78371	106.703	78.4642	182.112	169.002	115.441
JMD87_05965_2141	NRS_1170	0	0	379.685	238.735	229.206	179.175	110.844	335.291	24.4363	215.55	137.617	0.277746	0	348.494	134.516	309.145	0.0694836	398.189	234.571	0	400.851	0	395.111	289.359	0.0483663	3.6552	369.713	376.499	26.9048	34.7522	175.184	0	337.097	362.188	322.692	346.881	378.053	332.079	318.819	291.342	285.539	222.757	125.785	347.733	323.907	185.586	1067.66	753.201
JMD87_05965_2142	NRS_1170	0	0.0214947	1027.31	590.168	642.634	705.848	358.889	1102.67	37.128	232.206	250.566	0.277746	0	392.623	170.305	350.085	0	119.17	72.7089	0.0357182	118.295	0	108.023	80.2374	0	10.4556	106.548	109.19	7.54795	9.53532	7.88303	0	1117.75	1031.12	832.955	958.515	965.182	895.128	851.304	814.088	849.264	659.909	391.365	1330.86	949.688	842.083	2469.98	2293.17
JMD87_05965_2143	NRS_1170	0	0.0429893	1262.43	881.16	892.645	780.943	312.755	1248	154.952	1633.77	175.498	0.370328	0	1038.43	403.318	897.141	0	291.982	174.87	0	278.506	0.0458966	287.695	210.19	0.0483663	16.4059	276.855	275.893	19.8641	23.5224	119.199	0	1247.37	1331.01	1062.51	1236.01	1222.48	1135.2	1070.52	973.632	1041.05	822.606	645.737	1436.27	2164.92	1209.29	2938.53	2357.95
JMD87_05965_2144	NRS_1170	0	0.0214947	424.649	279.383	277.743	194.668	73.039	381.122	26.3306	292.462	82.4402	0.092582	0	434.643	164.332	354.798	0	98.8964	61.0042	0	100.355	0.0458966	88.2825	74.4589	0	8.16045	92.4918	94.0762	7.04069	9.04707	2.51052	0	507.526	439.897	369.05	433.71	474.811	398.383	390.028	369.847	353.33	275.922	169.374	424.771	639.696	266.47	1032.01	850.107
JMD87_05970_2145	NRS_1171	0	0	165.206	81.4719	77.5775	52.7574	35.7141	147.896	14.3966	113.164	115.407	0	0.0753332	404.963	186.522	366.756	0.0231612	372.998	224.711	0.0357182	402.228	0	381.585	291.421	0.0483663	2.29513	350.549	358.315	27.0468	33.0003	181.008	0	237.932	229.946	172.725	209.898	250.946	206.165	138.077	175.602	159.925	129.245	38.2959	209.975	54.1133	114.627	400.689	355.141
JMD87_05970_2146	NRS_1171	0	0	1264.55	640.766	717.844	671.822	596.034	1257.65	38.454	266.498	72.5641	46.0596	0.0753332	459.785	238.986	439.209	0.0463224	318.278	193.127	0	343.708	0.13769	319.143	242.952	0	17.3409	300.789	317.861	23.4757	28.6347	143.2	0	1252.89	1088.5	817.395	1019.68	1078.41	921.606	748.152	826.526	807.434	675.658	230.087	765.459	1683.7	143.903	1941.81	1075.14
JMD87_05990_2147	NRS_1173	0	0.236441	1151.39	674.075	739.127	1085.33	589.796	950.954	100.208	1006.47	873.597	0.509201	0.0376666	1227.78	703.64	875.437	0.0231612	123.167	69.0512	0.0357182	113.476	0	115.449	90.9544	0	16.4909	113.406	108.563	8.86681	9.70765	43.1307	0	681.762	777.811	666.39	762.966	708.066	718.188	471.017	475.658	556.456	755.214	266.514	670.9	374.155	119.589	592.342	714.061
JMD87_05990_2148	NRS_1173	0	0	436.712	212.166	223.388	220.312	147.997	316.513	25.9517	191.545	31.4831	0.185164	0.0376666	392.392	301.542	314.371	0	78.3861	49.3632	0	82.1304	0	81.6897	59.1089	0	2.46513	76.9119	82.5086	6.06676	7.00789	34.0426	0	224.004	214.23	163.777	209.155	219.601	197.582	124.711	109.147	125.821	201.144	70.0534	101.511	183.212	18.8563	142.664	137.486
JMD87_05995_2149	NRS_1174	0	0.0859787	1039.69	631.804	654.422	908.63	527.862	859.473	150.217	1430.96	613.804	0.416619	0.0376666	1020.98	536.436	801.156	0	190.325	112.976	0.0357182	190.139	0	194.6	140.39	0.0483663	15.4708	175.557	173.666	11.7683	15.3657	74.1105	0	646.896	669.389	620.162	672.674	689.467	690.979	517.118	495.052	573.611	727.627	239.738	372.393	528.764	119.589	870.999	354.151
JMD87_00425_120	NRS_122	0	0	134.499	54.8321	64.6815	60.7378	37.702	118.333	42.8108	506.297	4.40485	0	0	93.4019	55.6415	103.839	0	276.337	173.789	0.0714363	244.893	0	284.436	206.55	0	0.850046	259.638	248.607	19.7829	31.2196	11.5986	0	40.9011	36.0901	50.3132	61.9055	52.1217	62.313	53.8413	48.7682	54.7483	45.1271	7.47237	18.5408	3.09219	3.96975	36.0831	35.811
JMD87_06005_2150	NRS_1176	0	0	284.352	143.467	133.972	165.117	245.885	202.409	9.47142	123.206	113.738	0	0	95.945	51.3457	73.1588	0	94.6103	55.0247	0	80.8344	0	76.0821	62.2655	0.0483663	3.23018	83.7422	76.4328	5.76241	8.01312	33.189	0	245.267	222.6	199.988	193.88	223.048	207.109	100.395	107.052	138.075	209.996	445.54	179.29	102.042	125.047	112.376	96.2759
JMD87_06005_2151	NRS_1176	0	0	37.0128	23.0408	18.8402	23.5739	28.5164	33.7112	0.378857	0.734828	33.5696	0	0.0376666	31.2688	18.5556	24.7175	0	120.117	70.8642	0	108.657	0	102.453	81.2557	0	1.02006	103.697	102.876	7.46679	9.363	49.1559	0	28.4126	21.6995	24.7027	27.0875	25.3577	23.8609	13.1771	11.5068	13.9155	20.853	4.98158	7.41634	1.15957	16.3752	14.2225	9.9875
JMD87_06010_2152	NRS_1177	0	0	158.665	67.4639	78.3835	71.69	65.3615	128.026	2.08371	18.6156	133.676	0.046291	0	72.1033	44.4573	68.1576	0	135.946	82.537	0	136.479	0	126.816	100.22	0	1.10506	123.736	127.136	8.64362	12.4649	60.8047	0	105.34	88.3127	84.8711	87.1378	98.7092	83.3415	47.3848	45.7687	50.5944	83.3032	21.1717	24.2885	75.7586	20.345	36.5221	60.9147
JMD87_06010_2153	NRS_1177	0	0	333.899	156.169	163.593	183.315	199.169	320.216	11.5551	126.635	358.091	0.092582	0.113	105.597	60.5219	91.3683	0.0231612	249.463	154.037	0.0357182	222.902	0	223.472	167.781	0	2.12512	224.075	233.493	17.2872	21.0237	91.182	0	211.469	197.795	168.932	160.608	178.049	177.412	91.0695	83.6766	91.5934	177.033	226.973	80.4673	96.6308	19.8488	62.2455	115.711
JMD87_06015_2154	NRS_1178	0	0	308.518	159.168	165.91	109.689	149.608	332.539	6.63	13.2269	206.796	0	0.0376666	398.114	210.289	537.63	0.0231612	436.475	259.475	0	463.866	0	444.216	294.17	0.0483663	4.84526	409.961	439.829	31.1454	40.0369	192.958	0	194.663	160.303	175.188	195.673	210.755	197.797	121.162	102.993	101.355	145.156	12.4539	288.217	507.119	21.3374	132.919	74.6813
JMD87_06015_2155	NRS_1178	0	0	284.47	138.386	148.279	126.317	93.7066	321.834	3.978	10.2876	87.7724	0.138873	0	277.836	145.014	343.801	0	197.188	124.426	0.0357182	222.74	0	197.177	149.172	0	1.19006	185.548	200.779	13.6756	19.5015	81.6922	0	46.565	36.6202	44.2185	44.0946	50.1258	41.1558	26.2033	27.6681	31.8188	31.2251	5.91562	14.3692	39.8119	3.96975	24.3188	14.9363
JMD87_06015_2156	NRS_1178	0	0	372.439	239.088	249.23	203.917	137.269	479.443	9.66085	37.9661	347.288	0.046291	0.0376666	312.717	150.453	371.052	0	148.857	96.2137	0	119.794	0.0458966	146.291	98.3621	0	3.14517	142.365	139.871	10.49	14.3891	17.8247	0	245.778	292.886	298.248	300.127	260.881	284.228	167.527	155.226	187.091	210.756	139.796	136.831	164.272	337.925	169.529	106.803
JMD87_00425_121	NRS_122	0	0	8.69507	4.02243	4.2315	5.00862	6.85491	10.5423	0.757714	11.5123	0.788236	0	0	3.84358	2.16059	2.78914	0.0231612	7.1786	4.07119	0	4.29281	0	4.96352	3.08018	0	0	5.64491	4.54056	0.466674	0.574417	2.61094	0	3.34265	3.37042	3.66327	3.89615	4.30945	4.37736	3.39812	2.92196	5.52468	4.07284	0.934046	3.61546	6.95742	0.496219	5.44319	4.4089
JMD87_06020_2157	NRS_1179	0	0	1607.02	975.898	889.698	803.95	1217.29	1584.53	80.3177	622.889	567.484	0.92582	0.0753332	356.991	172.466	378.81	0.0694836	158.955	92.3651	0.0357182	143.161	0	150.952	105.744	0.0967326	10.0305	143.268	150.79	10.8958	13.0967	68.6376	0	1206.84	1138.75	1081.73	1106.94	1268.61	1257.89	677.056	750.814	886.566	1065.4	244.72	662.186	730.143	61.5311	850.543	624.624
JMD87_06020_2158	NRS_1179	0	0	88.3607	45.3053	45.9924	32.4224	33.1435	89.6806	27.0883	345.614	20.4014	0	0	72.5946	36.0691	78.0317	0.0231612	181.779	112.976	0	181.634	0	168.078	128.069	0.0967326	0.170009	163.025	178.833	12.2553	16.0837	87.2154	0	61.2356	52.7528	69.6669	58.1331	63.8253	51.4555	43.3826	38.5285	44.9867	44.747	24.5965	6.86011	8.11699	0.496219	27.8305	29.9625
JMD87_06020_2159	NRS_1179	0	0	58.0455	30.8034	31.3332	24.008	22.9297	65.9857	0.757714	10.0427	28.1447	0	0	67.306	37.1621	71.2673	0	130.372	77.9887	0	119.429	0	121.549	92.2527	0.0483663	0.850046	124.95	118.249	9.17116	11.0001	23.7997	0	37.8834	30.7504	36.1464	34.5088	34.7025	35.5768	18.9539	17.8162	24.051	29.4331	3.42483	4.07899	2.31914	24.3147	9.48169	8.81779
JMD87_06020_2160	NRS_1179	0	0.0214947	47.3529	28.8627	29.1923	18.966	10.488	56.88	1.70486	0.489885	6.02769	0	0.0376666	34.2454	19.0894	39.112	0	88.4309	51.9395	0	80.4699	0	78.9995	56.0033	0	0.765042	81.3714	86.0113	5.86386	8.15672	10.6948	0	31.5695	36.3173	37.5728	30.86	31.89	34.5897	18.1988	15.8251	19.8972	25.5232	1.55674	5.28414	5.41133	1.48866	18.5244	7.46813
JMD87_06020_2161	NRS_1179	0	0	679.508	294.237	334.843	302.621	636.889	728.533	23.868	149.66	178.883	0.138873	0.0376666	173.135	101.853	192.996	0	352.041	224.265	0.0714363	399.393	0.0917932	373.476	268.587	0	9.1805	333.812	360.413	25.3424	32.6269	104.538	0	353.207	282.51	301.652	314.475	333.461	334.01	198.979	185.299	202.752	269.405	29.5781	43.6637	28.2162	86.8383	237.569	220.355
JMD87_06025_2162	NRS_1180	0	0.0214947	32.0778	19.1595	18.6387	26.2785	7.47185	35.5323	16.1014	195.954	13.3073	0	0	48.4638	19.3436	36.7076	0	69.025	42.1114	0	56.819	0.0458966	60.0927	39.966	0	0	62.9125	60.6057	4.84935	4.30813	27.6659	0	23.7236	23.5551	30.2463	26.098	23.6793	26.2213	27.4492	22.8844	32.3588	30.7907	19.3036	29.8508	0.773047	29.7731	52.3249	22.0445
JMD87_06025_2163	NRS_1180	0	0	17.8993	16.9366	17.2031	3.10534	12.9558	21.1049	0.189428	8.573	5.23945	0	0	29.6794	13.1923	23.4352	0	170.814	103.593	0	164.706	0	165.615	115.825	0	0.0850046	159.328	157.212	11.2611	14.1881	40.4695	0	10.5386	8.48287	11.4112	15.3991	12.6562	15.3208	14.9517	12.3601	13.6663	14.6079	9.02911	10.0121	3.09219	88.8232	4.65305	13.4066
JMD87_00425_122	NRS_122	0	0	143.9	76.1439	75.2099	67.0153	98.2651	143.768	23.4891	247.882	39.8291	0.277746	0	90.0785	47.7617	94.0292	0	222.221	143.859	0.0357182	185.482	0	216.576	154.696	0	1.10506	203.358	205.947	16.435	25.3605	0.0502104	0	57.9393	54.3434	70.3801	78.0467	71.2194	67.42	51.8024	55.7241	66.5454	62.0701	3.42483	54.6028	5.41133	9.42816	55.4854	60.9147
JMD87_06025_2164	NRS_1180	0	0	36.0336	15.137	15.4147	10.3177	0.514118	23.5128	0.189428	5.38874	3.57025	0.138873	0.0376666	28.2633	15.5308	29.5905	0	253.539	147.74	0	260.525	0	247.759	176.792	0	0.255014	234.546	256.218	17.6727	21.5981	15.8665	0	11.9314	10.6036	12.8052	15.9557	16.7388	13.9046	12.9884	16.575	20.5202	14.7708	1.24539	9.73394	3.47871	0.992438	20.1925	28.9727
JMD87_06025_2165	NRS_1180	0	0	74.2606	33.9084	37.076	26.3453	14.0183	68.2924	3.59914	12.4921	15.9966	0	0	23.3794	12.9127	24.3969	0.0231612	145.965	92.6196	0	119.429	0	127.612	94.2637	0	0.680037	134.151	129.363	9.13058	12.2638	51.1644	0	29.2018	32.3788	32.8397	42.6103	31.8446	35.3622	33.2638	30.9521	37.9666	29.1073	11.8312	34.1151	4.25176	13.3979	39.4192	57.8555
JMD87_06025_2166	NRS_1180	0	0.0214947	187.14	98.1615	97.123	69.6865	74.6499	168.05	3.03086	14.4516	26.29	0.138873	0	94.3556	46.0332	93.8369	0	295.269	179.26	0	293.085	0	293.492	220.017	0	0.765042	275.98	278.034	20.4119	25.619	12.402	0	95.4049	96.4169	110.806	123.935	123.704	128.746	110.477	112.172	110.494	104.699	132.323	72.3093	16.234	71.9517	169.968	165.379
JMD87_06025_2167	NRS_1180	0	0	65.0564	32.3206	28.4115	25.6441	29.0991	64.4073	2.27314	0.244943	6.76956	0	0	19.6514	8.8457	17.4401	0	42.7824	25.4131	0	36.3269	0	40.3902	30.1145	0	1.70009	39.4015	36.6488	3.06382	2.98697	15.7158	0	29.8053	28.6675	30.2138	32.9008	30.1662	31.1565	31.4515	25.496	35.4743	24.8172	7.78371	41.4388	3.47871	29.2769	45.477	35.1812
JMD87_06025_2168	NRS_1180	0	0	197.088	78.8961	87.2999	75.5299	58.4038	174.262	2.27314	3.4292	3.33841	0	0.0376666	99.2973	48.1938	94.2216	0	192.928	117.556	0	191.273	0	175.201	133.415	0	1.02006	176.545	177.731	12.4379	17.5484	81.4914	0	103.437	75.2854	87.2376	92.3945	105.287	102.868	93.5237	80.8839	101.48	69.89	6.84967	67.5814	19.7127	95.7702	180.328	108.873
JMD87_06025_2169	NRS_1180	0	0	153.809	74.4856	78.7613	45.1443	29.8531	137.414	3.22028	10.5325	17.4339	0	0	77.2473	41.7883	75.6914	0	270.71	157.409	0	264.089	0	262.157	200.008	0.0483663	0.0850046	255.489	248.455	19.3365	22.5171	108.354	0	68.1066	56.9564	64.8041	73.7177	75.801	69.2224	64.8285	58.7753	62.2253	53.0013	8.09506	63.1316	5.41133	198.488	143.542	82.1494
JMD87_06025_2170	NRS_1180	0	0	210.327	113.828	111.127	89.9881	75.8153	186.605	3.78857	8.573	28.562	0.046291	0	169.638	83.1699	171.484	0	347.597	212.783	0	360.677	0	334.337	252.804	0	0.425023	318.796	327.267	25.0178	30.8462	166.046	0	111.979	92.1376	96.4768	109.154	124.657	109.606	94.2411	86.2107	93.2965	83.086	9.65181	32.8173	14.6879	5.95463	163.208	140.725
JMD87_06025_2171	NRS_1180	0	0.0429893	257.954	136.445	136.29	132.595	93.4666	248.24	5.11457	4.89885	67.7883	0.046291	0.113	215.443	108.284	223.323	0.0694836	310.258	193.89	0	300.983	0	306.071	231.854	0	2.21012	288.314	300.975	21.467	28.1464	138.33	0	93.8264	84.9423	86.265	92.8274	88.1397	78.4492	72.7952	64.1796	69.6608	77.6012	12.1426	74.0707	9.66308	1.48866	116.765	151.522
JMD87_06025_2172	NRS_1180	0	0	236.02	126.777	131.302	105.314	128.015	246.237	3.40971	16.4112	105.299	0	0	161.286	82.0769	172.766	0	312.94	187.084	0.0357182	300.092	0.0458966	288.869	214.823	0	2.89016	287.269	282.315	20.4525	25.418	0.0502104	0	154.366	127.281	143.062	150.713	159.767	146.685	121.237	108.785	117.971	132.449	94.0273	184.111	20.4857	6.45084	207.105	191.382
JMD87_06025_2173	NRS_1180	0	0	195.639	101.231	91.2291	72.291	185.082	183.469	17.0486	271.886	71.8686	0	0	177.932	89.2196	185.462	0.0231612	337.552	211.797	0	357.194	0	340.399	264.539	0	1.61509	324.385	329.969	23.9221	30.0133	80.9893	0	113.465	101.113	103.576	115.091	111.955	113.125	83.0651	86.8313	78.5917	94.0012	10.8972	107.444	72.6664	65.5009	110.795	108.333
JMD87_06025_2174	NRS_1180	0	0.236441	265.043	135.951	121.429	157.838	164.621	284.218	14.586	164.357	142.81	0.185164	0	118.804	64.0805	125.896	0.0463224	210.862	125.348	0	185.522	0	191.759	146.347	0	1.02006	193.253	189.925	15.1568	15.3369	97.5587	0	164.997	153.298	154.765	180.645	158.724	156.598	115.158	105.061	117.264	128.267	26.1533	85.8441	445.661	90.3118	131.954	111.932
JMD87_00425_123	NRS_122	0	0	395.352	215.412	215.126	199.443	333.765	371.41	77.2868	853.38	200.49	0.277746	0.113	363.637	201.418	373.167	0.0231612	582.203	376.203	0.107154	634.85	0.0458966	666.589	485.141	0.0483663	2.63514	560.37	568.911	46.2007	77.1442	319.237	0	189.51	152.805	206.31	238.284	221.778	228.867	199.356	205.364	220.946	214.286	51.3725	193.937	23.9644	178.143	183.137	408.588
JMD87_06025_2175	NRS_1180	0	0.580356	352.542	182.139	185.002	136.401	122.497	350.123	5.49343	9.30782	136.736	0.046291	0.0376666	187.151	92.5749	184.692	0	327.823	203.973	0.0357182	367.116	0	341.915	260.924	0	3.14517	309.849	321.429	22.8873	28.4911	170.565	0	208.869	169.392	190.23	221.833	222.867	216.465	141.022	150.261	139.363	165.412	99.0089	249.374	567.03	151.347	161.715	363.959
JMD87_06035_2176	NRS_1182	0	0	253.489	123.178	125.459	157.137	27.3168	163.153	48.6831	575.37	145.916	0.046291	0.0753332	359.014	180.6	251.343	0	180.228	102.893	0	170.74	0	176.982	127.917	0	2.72015	165.029	169.298	11.9306	14.2168	74.462	0	119.546	121.222	91.6141	115.957	133.911	113.811	74.1922	81.8407	85.4871	117.461	153.495	215.63	33.6275	45.6521	125.72	91.1472
JMD87_06035_2177	NRS_1182	0	0	1018.19	601.107	650.568	646.379	359.06	740.27	109.869	1037.33	254.229	0.231455	0.0376666	844.779	401.895	563.887	0	354.933	226.81	0.0357182	355.412	0	357.677	268.867	0.0483663	8.07544	341.348	347.115	25.6062	32.0238	148.221	0	553.07	586.302	514.835	585.289	602.054	535.969	420.007	385.698	394.911	520.238	290.488	681.376	181.666	282.845	1049.83	768.407
JMD87_06035_2178	NRS_1182	0	0.0429893	3854.07	1958.08	2067.39	2026.22	1519.8	2419.92	205.719	1968.85	804.882	0.740656	0.0376666	1632.34	751.656	1043.49	0.0926447	441.024	272.324	0.0714363	473.626	0.0458966	462.062	342.638	0.145099	25.2464	414.195	432.521	31.1048	40.5826	209.026	0	1535.3	1462.23	1244.99	1559.51	1847.85	1472.47	1061.53	1044.54	985.054	1466.71	1336	1086.68	703.086	733.411	2445.13	2342.29
JMD87_06050_2179	NRS_1185	0	0	107.67	66.5818	66.7217	37.8985	19.7079	78.5919	3.59914	23.5145	19.335	0	0	301.996	112.376	165.232	0	257.983	156.168	0	252.182	0	248.1	177.021	0	0.850046	243.606	257.126	17.7336	22.6895	98.6131	0	48.0971	50.9729	37.0217	52.4435	53.4372	47.2068	31.1494	28.1853	31.4034	47.1907	39.5413	35.413	9.66308	4.96219	63.2113	66.6733
JMD87_06050_2180	NRS_1185	0	0.0214947	578.614	350.199	360.408	248.461	76.158	424.89	32.0134	420.077	6.44499	0.046291	0	1317.97	646.168	852.034	0.0231612	421.907	256.58	0.0357182	472.735	0	454.067	320.059	0.0483663	3.6552	401.409	425.948	30.2324	42.0186	185.025	0	266.437	234.756	174.346	252.137	292.453	231.957	144.684	152.252	143.642	273.261	94.9613	81.8578	37.4928	18.8563	208.685	187.783
JMD87_06050_2181	NRS_1185	0	0.214947	475.683	242.863	239.306	227.425	229.194	252.146	3.78857	19.1055	22.9979	0.046291	0	359.852	193.741	243.168	0.0463224	224.903	140.17	0	217.759	0.0458966	220.933	167.984	0	1.10506	209.483	205.579	15.9278	20.1046	92.4373	0	204.97	199.12	155.057	198.827	206.99	167.413	110.59	104.777	117.68	216.295	249.079	140.261	54.1133	125.047	191.741	201.01
JMD87_06050_2182	NRS_1185	0	0.107473	300.803	156.099	150.747	135.132	122.531	181.789	5.304	38.9459	12.2872	0	0.0376666	420.598	218.321	275.804	0.0231612	187.354	110.526	0	169.201	0	171.526	130.742	0	2.29513	168.613	169.19	12.8843	14.4753	70.5455	0	152.184	139.172	116.122	142.117	148.472	123.339	84.009	81.0649	77.4286	163.348	22.4171	27.3477	24.7375	100.732	127.125	115.081
JMD87_06050_2183	NRS_1185	0	0.0214947	427.351	210.79	223.892	260.481	274.368	317.727	29.9297	236.37	251.494	0.138873	0.0376666	522.236	260.211	314.339	0.0231612	131.581	78.0524	0.0357182	114.245	0	115.677	86.9578	0	3.31518	117.132	110.552	7.62911	9.93742	46.0931	0	248.61	208.285	163.323	196.23	198.19	180.373	124.031	119.49	129.768	241.492	34.5597	71.5676	85.4217	159.286	143.806	180.765
JMD87_06050_2184	NRS_1185	0	0.0214947	416.463	231.678	245.855	238.41	238.105	332.579	22.1631	237.839	255.759	1.75906	0.0753332	287.026	146.717	179.146	0.0231612	157.982	98.2493	0	145.753	0	142.805	113.687	0.0483663	1.61509	141.603	147.698	12.0524	14.7338	59.4491	0	197.356	192.038	157.747	191.159	176.869	166.683	114.441	116.62	128.106	215.372	29.5781	94.8364	175.868	78.4026	197.886	195.521
JMD87_06060_2185	NRS_1187	0	0	75.0048	35.6726	29.3938	26.5123	12.9215	41.6027	0.757714	0.489885	12.8436	0	0.113	16.1257	8.46442	11.8939	0	125.507	77.0982	0	116.027	0	117.344	79.7283	0	0	110.386	118.984	8.82623	10.081	55.5829	0	35.33	39.4226	27.7825	39.8273	33.2055	33.7743	24.0511	25.3409	29.7003	32.7457	4.35888	45.7032	1.15957	5.45841	64.0892	42.1994
JMD87_06060_2186	NRS_1187	0	0	284.157	147.419	150.52	130.124	177.885	224.1	16.6697	188.361	117.03	0.46291	0	82.6514	41.2291	60.7519	0.0463224	323.011	209.475	0.0357182	319.774	0	323.841	241.781	0	1.61509	311.486	321.753	23.4149	35.5277	138.129	0	188.999	163.03	110.741	152.754	151.421	120.163	100.471	101.467	119.674	136.033	39.2299	177.621	134.51	20.345	142.225	291.797
JMD87_06060_2187	NRS_1187	0	0	145.662	83.0244	71.3814	37.1305	71.0854	98.7863	4.54628	41.6403	80.3073	0	0.0376666	63.5491	30.8583	41.5165	0.0231612	259.744	167.205	0	243.556	0	255.337	151.514	0	0.850046	244.989	244.823	18.4844	29.2091	103.986	0	116.9	94.2962	69.3751	84.7877	77.3434	70.939	59.2027	58.6202	67.21	81.6198	46.0796	99.1008	284.868	13.3979	97.6263	189.493
JMD87_06065_2188	NRS_1188	0	0	207.193	100.137	88.9622	84.5788	124.725	194.78	8.33485	54.6222	117.447	0	0	85.9459	45.3978	83.7062	0	166.16	96.1501	0	149.479	0	146.102	110.097	0	2.97516	150.691	153.406	11.3422	13.5275	65.9262	0	144.941	120.919	109.347	128.82	118.306	111.537	149.479	141.754	158.72	92.4807	16.8128	74.0707	196.74	44.6597	117.643	124.709
JMD87_06065_2189	NRS_1188	0	0	184.124	89.552	94.1005	71.2559	115.162	170.66	10.2291	85.9749	61.6215	0	0.0376666	99.5863	50.4307	91.7851	0	122.746	70.3871	0	109.426	0.0917932	105.636	82.0957	0	1.7851	107.536	107.914	7.14214	9.47788	43.3817	0	142.295	115.314	101.21	118.121	119.213	108.704	132.98	135.082	148.46	94.8158	9.34046	58.1255	34.7871	52.103	140.733	157.371
JMD87_00430_124	NRS_123	0	0	0.039167	0	0.0251875	0.100172	0	0	0	0	0.1391	0	0	0	0	0.0641181	0	0	0	0	0	0	0	0	0	0	0	0	0	0	0	0	0.0928515	0	0.162091	0.123687	0.0907254	0.0429153	0.0377568	0.025858	0.0415389	0.0543046	0	0.0927042	0	0	0.175587	0
JMD87_06075_2190	NRS_1190	0	0	296.377	176.952	178.806	147.687	62.6538	274.283	19.5111	155.294	18.9177	0.138873	0	450.71	190.716	453.636	0	80.0164	48.1864	0	79.2955	0	78.6585	56.6651	0.0483663	3.48519	74.287	76.6491	5.07255	6.86428	33.0886	0	208.544	252.403	206.861	214.969	224.772	219.126	128.487	140.461	149.333	197.18	37.3618	72.3093	67.2551	110.161	220.625	130.737
JMD87_06075_2191	NRS_1190	0	0.0429893	940.243	554.284	569.716	621.436	497.083	849.477	79.3705	645.914	76.8762	0.555492	0.150666	1455.65	677.586	1396.81	0	199.318	125.189	0.0357182	213.588	0.0917932	208.013	153.525	0.0483663	12.8357	187.157	189.471	13.777	18.1516	93.1402	0	702.561	706.009	650.927	675.457	728.434	702.18	525.236	553.724	560.693	624.068	212.028	605.08	349.031	221.81	972.049	616.166
JMD87_06075_2192	NRS_1190	0	0	473.568	294.237	313.509	297.211	174.629	455.87	26.7094	182.482	180.552	0.046291	0	471.807	225.286	454.982	0	224.22	140.87	0	225.615	0.0458966	224.04	167.755	0	5.4403	207.196	215.353	15.8466	18.5824	91.5335	0	269.734	262.477	280.548	271.308	253.305	244.446	247.194	220.44	224.269	238.506	146.957	170.112	306.9	25.3072	254.25	223.144
JMD87_06075_2193	NRS_1190	0	0	1328.43	741.751	776.858	629.483	738.959	1304.4	72.93	653.752	1028	0.555492	0	1264.91	697.514	1385.05	0.0463224	338.394	211.988	0.142873	383.963	0.0458966	362.185	266.27	0	8.67047	333.304	354.618	24.1453	32.5694	157.61	0	737.519	674.274	646.388	706.502	763	621.371	474.415	450.731	463.492	582.851	102.745	327.895	265.542	25.3072	637.644	279.56
JMD87_06075_2194	NRS_1190	0	0	172.335	100.279	96.3422	92.793	162.975	194.922	7.19828	93.5681	91.0181	0.046291	0	138.311	75.2647	132.692	0	35.1042	19.7198	0	29.9687	0	26.0301	22.4522	0.0483663	3.6552	30.539	28.6704	1.94786	2.58488	10.1927	0	132.917	106.036	104.03	98.4552	101.658	97.2032	60.411	62.5764	79.2148	88.8423	16.1901	24.0104	15.4609	25.3072	84.3695	26.6333
JMD87_06075_2195	NRS_1190	0	0	37.5611	19.6182	22.2406	22.8059	13.8469	40.3684	0.757714	0.244943	23.4152	0.046291	0	31.9335	17.2593	33.117	0	42.1776	26.0175	0	37.2583	0	38.8367	29.9618	0	0	36.7484	36.9083	3.1044	2.81464	18.5778	0	19.5452	19.9575	16.6306	18.3057	17.6914	16.9515	12.7241	11.7395	11.6309	17.2689	12.7653	16.5013	19.3262	29.7731	25.1967	2.87928
JMD87_06080_2196	NRS_1191	0	0	215.027	105.995	118.532	139.54	85.5492	261.919	38.454	498.948	104.928	0	0.0376666	33.7253	19.1911	34.3352	0	19.327	10.9413	0	14.5794	0	12.5793	10.5643	0	1.95511	15.3824	14.1622	1.25799	1.60837	3.51472	0	202.509	166.514	167.538	156.959	155.912	141.835	121.388	119.128	143.766	142.495	559.805	323.908	537.267	18.3601	200.345	174.826
JMD87_00430_125	NRS_123	0	0.0214947	180.677	144.137	109.389	204.585	172.127	116.613	19.89	92.8333	15.9502	0.277746	0.113	1248.59	910.828	1334.11	0.0231612	444.074	292.267	0	406.156	0	509.651	345.566	0	3.6552	441.037	399.462	37.3745	61.4626	16.5694	0	133.01	193.326	160.633	167.349	180.135	185.952	128.675	145.581	126.86	194.03	123.605	25.2155	183.599	31.2618	172.777	40.2199
JMD87_06080_2197	NRS_1191	0	0.0214947	1059.78	511.519	540.272	505.603	227.206	862.528	48.8725	347.329	109.518	0.277746	0	396.756	212.983	389.069	0.0463224	240.996	148.408	0	231.569	0	243.175	174.603	0.0483663	10.2006	227.433	220.758	15.8263	19.4153	32.8878	0	603.256	635.723	529.585	594.627	600.965	535.497	433.486	440.44	436.408	472.721	282.393	708.167	808.993	436.673	643.087	528.887
JMD87_06080_2198	NRS_1191	0	0	276.362	135.739	138.38	116.3	71.7366	215.683	21.0266	242.983	37.9744	0.092582	0	142.444	77.7303	134.456	0	165.765	100.476	0.0714363	143.242	0	156.597	115.01	0.0483663	3.31518	152.13	150.639	11.0176	14.3317	50.7125	0	181.942	181.7	158.461	173.162	176.461	144.539	124.56	112.715	125.946	127.181	23.9738	191.156	30.5353	249.102	182.786	151.162
JMD87_06080_2199	NRS_1191	0	0	348.86	152.641	161.376	126.651	67.3152	262.911	4.54628	18.8606	58.7004	0.046291	0	249.775	125.441	232.46	0	205.839	135.59	0.0357182	215.936	0.0458966	206.99	153.984	0	2.29513	195.737	196.304	13.6147	20.3631	92.1862	0	244.107	204.233	182.029	201.178	232.937	179.772	158.277	145.115	154.026	142.93	33.003	173.542	205.63	61.0349	242.749	168.888
JMD87_06080_2200	NRS_1191	0	0	257.092	134.787	133.569	105.582	69.92	194.578	5.304	52.6627	8.9488	0.046291	0	298.239	133.982	242.431	0.0231612	236.315	136.003	0.0357182	204.637	0	226.011	159.584	0.0483663	3.31518	217.922	210.942	16.8206	18.7834	23.147	0	114.254	121.638	113.107	107.546	124.022	104.713	99.8291	87.8139	95.955	94.9244	130.144	158.895	16.234	17.3677	145.035	126.238
JMD87_06085_2201	NRS_1192	0	0	12.7293	6.63348	7.70737	4.3408	11.0364	15.682	0.378857	0.244943	20.0768	0	0	5.77982	2.84689	5.57828	0	1.73549	0.890573	0	1.09345	0	1.47769	0.916417	0	0.255014	1.46768	0.972978	0.0811607	0.114883	0.853576	0	18.6167	16.2083	14.6206	15.832	14.3346	15.4495	10.9117	10.7311	15.8263	14.3364	4.35888	22.7125	12.3687	0	13.169	6.92826
JMD87_06085_2202	NRS_1192	0	0	64.038	44.8113	39.6451	40.503	11.5505	70.842	0.189428	4.16403	12.9363	0	0	144.785	60.4965	157.121	0	158.981	100.667	0.0714363	148.142	0	163.038	116.64	0	1.02006	148.151	143.655	12.5393	18.6111	0	0	59.2857	51.6546	48.1087	64.2556	58.5179	58.4507	36.1333	48.8975	45.1113	39.751	6.84967	12.7005	8.89004	0.992438	32.9225	7.1982
JMD87_06085_2203	NRS_1192	0	0	307.657	154.864	147.674	126.184	53.7425	366.149	8.14542	81.076	154.077	0	0	197.034	98.4974	242.847	0	228.216	145.704	0.0357182	224.765	0.0458966	239.878	158.667	0	3.06017	220.998	231.072	16.3133	22.8331	113.877	0	252.649	228.431	229.359	283.059	270.906	252.771	195.316	186.85	212.97	167.584	35.8051	119.125	26.2836	62.5236	109.215	153.412
JMD87_06085_2204	NRS_1192	0	0	72.1848	39.7656	41.2319	44.1092	44.8311	99.798	5.68285	35.7616	26.7073	0	0.113	125.913	65.1481	154.909	0.0231612	104.681	65.3299	0	91.121	0.0458966	97.6033	68.7568	0.0483663	0.765042	96.3304	94.8329	6.14793	9.01835	46.3442	0	87.0018	79.9056	79.7166	95.1774	84.0117	76.7755	67.1694	58.9563	66.7946	58.2688	5.29293	46.8156	7.34394	37.2164	46.1793	64.7838
JMD87_06085_2205	NRS_1192	0	0	370.833	179.245	206.109	171.328	319.884	462.952	68.7625	773.284	166.503	0.185164	0	310.925	142.37	338.64	0.0231612	243.468	151.556	0.0357182	249.793	0.0458966	225.48	174.043	0	5.18528	220.659	226.055	16.0292	24.4702	102.429	0	423.124	303.376	304.602	332.101	344.802	323.925	234.621	237.713	277.356	222.16	79.7052	147.956	35.5601	58.0576	199.73	485.338
JMD87_00430_126	NRS_123	0	0.171957	2639.23	2034.64	1906.22	2187.93	1662.97	2367.53	338.509	3790.73	2041.39	40.6435	0.263666	8561.45	3027.8	5862.48	0.231612	270.525	179.609	0.214309	233.594	0.0458966	293.34	202.045	0.241832	15.3008	263.533	241.99	21.4873	33.2013	136.522	0	2170.22	2374.22	2406.54	1740.22	1596.04	1656.7	1529.15	1244.93	1197.11	2602.49	446.474	264.763	1050.57	449.078	898.39	335.706
JMD87_06085_2206	NRS_1192	0	0.0214947	293.909	146.607	179.285	136.401	119.173	324.141	17.238	223.388	155.653	0	0.0376666	421.754	199.181	489.061	0.0231612	401.739	248.756	0.0714363	427.742	0	410.76	311.48	0	2.46513	380.241	392.153	30.0903	38.8019	184.523	0	271.73	204.043	218.564	262.836	241.284	229.254	183.272	164.483	167.942	165.955	20.549	104.756	37.1062	39.2013	201.486	359.01
JMD87_06085_2207	NRS_1192	0	0.0214947	361.198	179.845	210.114	132.962	219.391	399.111	56.8285	793.125	139.703	0.046291	0	359.245	179.99	426.995	0	403.79	252.605	0.107154	449.976	0	436.335	324.361	0.0483663	4.33524	383.684	396.91	29.5425	41.9324	186.08	0	317.181	254.637	279.705	320.227	304.973	285.301	203.321	219.25	241.757	192.673	835.66	196.904	413.58	10.4206	241.432	487.228
JMD87_06090_2208	NRS_1193	0	0	83.1124	48.5162	46.6472	27.8479	21.8671	102.631	0	1.22471	12.1017	0	0	152.038	74.7055	188.187	0.0231612	238.419	149.012	0	239.992	0	230.633	172.694	0	1.27507	226.389	224.78	17.9568	24.7574	115.434	0	44.708	47.1102	52.8094	69.2031	61.3757	65.2742	49.9523	46.4927	51.6744	52.0781	4.04753	21.8782	6.18437	0.992438	80.2432	28.7028
JMD87_06100_2209	NRS_1195	0	0	9.08674	6.1395	5.4405	3.37247	9.76824	11.6957	0.378857	17.3909	4.12665	0	0	11.7908	5.33792	13.048	0	13.805	8.87392	0	13.5264	0	12.7309	10.3352	0	0	12.3906	12.7136	0.852188	1.14883	6.72819	0	6.36033	5.33966	6.3864	7.23571	6.48686	7.33852	4.79512	3.74941	3.78004	4.34437	0	0.370817	1.93262	0.496219	3.86291	2.33941
JMD87_00430_127	NRS_123	0	0.0214947	287.877	213.683	177.723	337.581	577.492	231.506	25.0046	41.8852	718.269	19.3034	0	1890.81	725.093	1361.77	0.0463224	273.786	183.045	0.0357182	265.506	0	293.795	219.635	0.0483663	4.84526	266.948	243.396	21.954	37.2509	4.01683	0	171.915	203.21	187.799	184.48	194.243	204.491	170.434	157.398	139.031	228.134	154.74	67.1178	61.4572	41.6824	233.531	44.6288
JMD87_06100_2210	NRS_1195	0	0.0214947	121.614	67.8874	71.2051	44.8772	45.5851	136.059	4.35685	10.5325	43.4921	0.046291	0.0376666	264.225	121.12	289.718	0	206.575	129.96	0	203.22	0	207.104	154.875	0.0483663	0.595032	189.612	191.158	15.1973	20.3056	94.7469	0	64.6246	60.9327	66.7168	83.0561	85.2365	87.3756	52.1045	48.7682	52.256	55.2821	6.22697	28.0894	9.66308	0	46.4427	25.3736
JMD87_06100_2211	NRS_1195	0	0	32.0778	17.1483	13.5257	15.126	6.34079	30.8783	0	0.734828	0.370935	0	0.0376666	26.1826	14.7937	29.9111	0	97.1609	60.4635	0	85.2487	0	85.9712	64.4547	0	0.765042	86.6493	85.0815	6.59431	8.15672	45.2395	0	17.6882	16.4356	22.3362	21.9545	22.5906	23.9467	13.1016	13.11	12.9186	17.7576	3.42483	13.0713	23.1914	8.93194	9.13052	3.68908
JMD87_06100_2212	NRS_1195	0	0	66.5056	37.2604	40.4763	32.6562	40.7867	83.5495	0.189428	3.18426	45.0222	0	0	102.91	56.5057	123.748	0	117.066	69.6873	0	96.5072	0	105.939	79.7792	0.0483663	0.765042	106.294	102.725	8.98855	11.3447	48.704	0	39.9261	43.8155	50.6374	55.3501	48.402	56.3049	31.7535	27.2802	27.8726	40.6741	77.2145	58.1255	9.27656	19.8488	27.8305	21.9545
JMD87_06105_2213	NRS_1196	0	0.0429893	486.65	260.823	272.05	203.35	202.185	495.732	8.33485	23.5145	130.105	0.277746	0.0376666	219.2	109.275	247.977	0.0694836	226.744	141.347	0	197.712	0	242.265	165.948	0.0967326	4.33524	216.398	210.747	15.8669	22.2587	98.814	0	258.406	289.667	308.817	340.821	323.254	339.889	188.709	178.188	200.135	265.006	36.4278	142.672	158.861	23.3223	192.882	180.315
JMD87_06110_2214	NRS_1197	0	0.0214947	171.395	82.5657	89.2645	75.6969	38.833	151.538	2.84143	16.901	43.9558	0	0	288.615	149.157	310.268	0	390.09	235.366	0.0357182	368.615	0	388.253	292.337	0	0.850046	357.859	360.802	28.7106	37.6243	157.008	0	93.9657	91.9103	109.12	109.525	114.495	109.82	63.3937	57.922	63.0977	88.1363	9.02911	85.4733	209.109	3.96975	100.699	81.1597
JMD87_06110_2215	NRS_1197	0	0.214947	1444.44	661.478	773.181	734.33	796.643	1474.67	26.8988	148.68	612.413	0.416619	0.0376666	307.429	169.187	336.235	0.0463224	279.597	171.944	0	274.335	0.0458966	278.791	213.551	0.0483663	20.1461	261.416	258.055	20.4931	27.1125	115.885	0	650.471	612.054	689.342	735.26	741.997	747.456	456.971	456.317	504.698	601.152	439.002	493.279	1362.49	276.394	745.103	707.493
JMD87_00430_128	NRS_123	0	0.0429893	565.493	404.29	378.09	577.059	492.696	500.406	97.7451	931.517	2503.02	0.740656	0.0753332	1200.96	437.252	914.228	0.0231612	267.291	181.359	0	257.488	0.0458966	286.71	220.755	0.0483663	14.0258	253.767	236.736	22.0757	36.2457	175.586	0	358.5	355.826	332.709	272.421	295.901	285.301	257.351	237.894	241.424	362.863	145.088	32.8173	264.382	51.6068	137.748	174.286
JMD87_06120_2216	NRS_1199	0	0.0429893	190.352	92.6571	96.3926	82.7757	146.558	227.56	18.7534	244.453	139.24	0.046291	0	19.4202	11.6418	26.9617	0	87.0636	54.8656	0	73.2207	0	80.3636	63.971	0	2.89016	79.0005	76.9518	6.45228	7.78335	37.4067	0	94.1514	94.9399	106.105	111.504	95.7153	102.396	67.2827	74.4453	78.6332	88.8966	207.358	109.484	68.0281	117.604	66.284	80.5298
JMD87_06125_2217	NRS_1200	0	0	3.21169	1.16439	1.28456	0.601034	0	3.52085	0	0	0.231834	0.092582	0	9.39221	4.95664	12.9519	0	108.073	67.3973	0	84.6007	0	98.6263	69.6732	0	0	95.7376	98.2276	7.73056	9.33428	46.1433	0	2.97125	3.25681	2.88523	3.03034	4.26409	4.07695	3.92671	4.60273	4.6939	2.76953	0.934046	0	1.54609	0.496219	0.702347	5.39865
JMD87_06125_2218	NRS_1200	0	0.0214947	61.2572	24.7344	22.5428	24.1081	11.7219	62.141	0.378857	0.244943	11.6844	0	0	48.3771	26.9692	63.7334	0	274.601	165.328	0	265.142	0	271.554	205.608	0.0483663	0.680037	256.674	257.191	20.3105	24.9584	125.928	0	44.1045	32.9468	32.321	42.3629	45.8617	28.9678	57.6547	53.8881	56.9914	25.4688	12.4539	16.9649	5.0248	109.168	65.1427	67.4831
JMD87_06125_2219	NRS_1200	0	0	72.7331	27.6278	29.5701	34.86	18.474	76.5078	1.326	2.93931	39.69	0	0.0376666	78.8368	38.4839	96.9466	0	341.733	222.039	0.0357182	367.035	0.0458966	356.085	268.943	0	1.10506	320.179	334.294	25.8497	45.8672	165.694	0	62.4426	50.9351	51.8693	67.7188	77.0712	58.9227	92.6553	88.3828	86.2348	37.796	45.1455	16.3159	32.0814	135.468	55.9244	92.7668
JMD87_06135_2220	NRS_1202	0	0	97.5258	56.1376	60.8026	66.3141	65.0188	115.399	5.68285	92.5884	118.096	0	0	214.778	85.0509	179.402	0	92.086	55.6608	0	90.5135	0	88.8887	65.7784	0	0.850046	88.3428	84.195	6.10734	7.66847	33.6911	0	41.4118	41.8463	39.4206	45.4551	45.8163	42.0999	35.3782	35.4514	34.8512	43.2807	49.5044	97.8029	87.3543	45.1559	70.5859	86.9182
JMD87_06135_2221	NRS_1202	0	0	307.578	152.57	164.273	142.746	100.87	294.619	31.0663	302.014	112.161	7.2214	0	203.71	110.495	222.618	0.0231612	161.453	102.098	0	182.606	0	179.369	134.051	0	4.33524	155.828	165.752	11.5857	16.1986	81.0897	0	90.623	86.3813	88.9882	102.97	107.328	97.6752	92.391	97.5624	81.5825	70.8132	94.9613	200.056	100.11	60.0425	120.804	155.031
JMD87_06135_2222	NRS_1202	0	0.0214947	428.996	213.648	243.16	255.64	109.301	458.966	137.714	1690.59	236.981	8.56384	0	346.5	197.274	382.112	0.0463224	216.357	127.288	0	184.834	0.0458966	211.196	151.362	0	3.48519	199.914	205.385	14.4263	17.5772	90.1778	0	179.296	214.42	214.739	224.74	202.68	177.798	168.509	161.794	162.334	155.908	223.548	246.408	525.672	254.56	113.254	172.307
JMD87_06135_2223	NRS_1202	0	0	447.522	221.692	216.738	232.266	295.446	457.569	71.2251	682.41	101.312	0.138873	0	212.755	128.542	239.161	0.0231612	223.352	126.589	0.0357182	182.606	0	197.215	155.664	0	3.7402	200.31	190.098	15.2176	17.8356	76.6712	0	219.454	220.744	215.646	230.491	199.414	194.836	161.864	157.372	187.05	156.995	88.1117	183.925	31.3084	29.2769	159.872	203.439
JMD87_06145_2224	NRS_1204	0	0	397.819	171.835	180.166	199.977	170.687	334.279	8.14542	79.8513	1.06644	0	0.0376666	370.371	190.005	356.529	0	308.312	187.116	0.0357182	308.799	0	313.119	220.551	0.0483663	4.76026	287.326	300.564	21.3859	28.8645	172.874	0	36.6299	45.6711	46.0988	59.3081	47.5855	56.3907	37.0395	40.7264	52.8791	55.3907	59.7789	55.159	45.9963	60.5387	37.3122	23.1242
JMD87_06145_2225	NRS_1204	0	0	2.35002	1.16439	0.931937	1.50258	0.651216	2.7924	0	0	0	0.046291	0	0.924771	0.457536	1.12207	0	1.84067	1.65392	0	1.09345	0	1.21246	0.967329	0	0	1.46768	1.44866	0.142031	0.0861626	0.702945	3448.28	1.06779	0.454439	1.16706	0.927655	1.13407	1.41621	0.906164	0.620593	1.24617	1.24901	0	0.185408	0	0	0.0877934	0.179955
JMD87_06150_2226	NRS_1205	0	0.0214947	69.5214	33.1674	35.6151	22.9061	11.0021	64.3466	1.13657	0.734828	4.08028	0	0	78.6634	38.128	89.4768	0.0231612	169.946	105.946	0	162.6	0	160.235	124.785	0	1.02006	154.247	162.228	11.6871	16.1698	75.3657	0	23.9557	23.4036	33.5853	34.1996	35.519	38.3234	32.7729	32.8656	35.3912	33.9947	4.35888	14.3692	6.95742	0.992438	39.6826	39.1402
JMD87_06150_2227	NRS_1205	0	0	150.989	76.6732	82.6906	56.397	41.5407	159.41	8.14542	42.865	42.5184	0	0.0376666	146.981	67.5629	156.993	0	209.783	126.748	0	189.856	0.0917932	204.148	153.373	0.0967326	0.510028	191.504	192.671	13.8785	19.1281	91.5335	0	58.5429	59.8724	66.2306	78.727	72.0359	70.424	80.12	68.4979	87.3564	70.8675	12.1426	74.2561	22.0318	3.47353	53.993	63.884
JMD87_06150_2228	NRS_1205	0	0	353.991	213.542	220.391	208.726	199.375	395.671	25.194	151.864	86.5669	0.185164	0.0376666	136.086	59.3018	133.302	0.0231612	171.34	103.497	0	135.912	0.0458966	163.341	108.825	0.0483663	0.850046	162.63	160.693	11.7277	14.1881	70.0937	0	161.422	186.434	186.567	226.843	206.355	206.337	224.351	200.219	244.166	183.169	17.7469	58.8672	22.0318	15.3828	184.454	258.235
JMD87_06150_2229	NRS_1205	0	0	136.889	83.4478	83.6477	59.2018	152.693	154.371	5.11457	32.5774	52.7191	0.046291	0	149.033	62.9621	145.612	0	136.078	82.7279	0	130.323	0.0458966	129.468	95.9183	0	1.44508	122.297	122.703	9.73929	11.9766	23.0968	0	88.8124	83.6547	85.9733	87.5707	93.9008	100.121	97.6392	91.7443	116.932	86.833	4.98158	65.7273	17.3935	2.48109	53.4662	106.443
JMD87_06150_2230	NRS_1205	0	0	206.802	93.2216	109.087	70.2208	109.404	202.146	4.35685	15.4314	19.4741	0.046291	0.0376666	113.891	50.3544	112.72	0	268.869	168.032	0	278.223	0	263.37	199.295	0.0483663	2.29513	246.824	256.066	20.2902	25.6477	111.015	0	108.543	90.5092	87.7239	100.496	118.261	111.236	98.8474	104.906	127.981	98.2913	9.34046	45.8886	27.4432	9.42816	101.226	75.4911
JMD87_06155_2231	NRS_1206	0	0	130.426	64.6412	78.3331	60.8046	129.729	154.776	10.9869	121.492	22.2561	0	0	86.9574	45.169	97.6839	0	127.716	79.4836	0	125.18	0	121.739	89.4016	0	1.10506	121.112	124.801	8.90739	11.6894	57.8925	0	67.9673	64.644	65.647	67.7807	67.4543	68.1924	77.4771	72.3508	77.4701	65.1655	4.04753	56.4569	28.6027	26.7958	45.1258	58.5753
JMD87_06155_2232	NRS_1206	0	0	0.274169	0.211707	0.226687	0.166954	0.102824	0.303522	0	0.244943	0	0	0	0.260092	0.279606	0.288531	0	0.788857	0.190837	0	0.526477	0	0.454674	0.509121	0	0	0.451593	0.605409	0.0608705	0.0287209	0.100421	0	0.0464257	0.30296	0.162091	0.123687	0.272176	0.171661	0.264298	0.12929	0.124617	0.0543046	0	0	0.386523	0	0.0877934	0.0899775
JMD87_00435_129	NRS_124	0	0	29.9627	17.5364	15.2888	20.3016	7.30047	32.2543	2.652	51.6829	45.7177	0.046291	0	72.5657	36.5775	64.8234	0	25.0068	15.6486	0	18.5077	0	18.9447	15.1209	0	0.0850046	20.0112	19.265	1.68409	2.46999	11.9501	0	30.641	23.4036	25.5132	22.0782	16.4213	19.9127	10.1188	9.05031	10.717	24.4914	2.49079	1.66868	0.773047	0.496219	3.24836	0.899775
JMD87_06165_2233	NRS_1208	0	0	27.8869	14.2549	16.6237	18.799	11.4134	40.2065	4.54628	26.2089	9.45883	0	0	15.0275	7.95605	15.0998	0	13.5158	7.85612	0	9.59807	0	10.268	7.28043	0	0.680037	9.85037	9.47032	0.507255	0.919067	5.52314	0	16.2954	15.4131	15.3338	12.9253	15.4687	12.7029	13.3282	10.6018	18.111	16.0742	11.5199	19.5606	12.7553	9.42816	13.0812	11.787
JMD87_06165_2234	NRS_1208	0	0	241.7	137.398	143.191	106.65	88.9081	259.005	11.5551	108.755	67.5565	0	0.0753332	238.649	114.511	237.878	0.0231612	155.247	96.3727	0.0357182	146.603	0	151.558	115.952	0.0483663	4.42024	143.183	137.903	11.3016	14.9636	63.7169	0	138.813	124.819	136.708	156.588	157.363	136.514	127.807	117.99	140.651	128.05	143.532	169.927	53.7267	22.3298	210.441	131.367
JMD87_06165_2235	NRS_1208	0	0	1195.18	677.004	752.451	555.556	443.033	1206.5	47.9254	262.334	578.704	0.138873	0	621.822	310.057	646.278	0.0231612	323.642	203.464	0.0357182	332.166	0	335.852	249.036	0.0483663	15.5558	301.805	309.083	22.9482	32.7705	47.8505	0	792.209	677.569	718.065	868.471	893.962	821.399	716.436	717.974	798.337	702.267	562.918	1261.61	203.698	338.917	991.89	777.135
JMD87_06165_2236	NRS_1208	0	0	261.557	133.164	135.005	85.1799	62.1054	235.857	11.3657	83.7704	68.1592	0.046291	0	232.696	107.419	212.519	0	158.061	97.4859	0.0357182	151.423	0	145.344	107.628	0	5.4403	143.55	143.158	10.4292	14.4466	6.87882	0	222.24	177.383	171.914	210.578	230.488	208.654	168.811	166.707	202.128	174.752	19.9263	233.429	40.1984	22.3298	245.646	226.023
JMD87_06165_2237	NRS_1208	0	0	556.367	336.579	355.748	299.348	153.721	566.756	39.78	408.809	181.433	0	0	643.699	289.443	617.874	0	306.629	191.759	0.0714363	310.621	0.0458966	310.542	228.646	0.0967326	9.0955	288.539	301.58	23.3337	30.1856	133.509	0	415.789	404.224	389.181	470.136	482.16	474.729	398.033	376.7	424.819	372.747	275.855	487.161	562.005	46.6446	559.946	402.109
JMD87_06175_2238	NRS_1210	0	0	0.705006	0.141138	0.428187	0.200345	0.616942	1.03197	0	0	2.13287	0	0	0.144496	0.254187	0.128236	0	0.49961	0.349868	0	0.323986	0	0.265226	0.25456	0	0	0.423368	0.194596	0.0405804	0	0	0	0.557109	0.643789	0.615947	0.742124	0.68044	0.300407	0.339812	0.465445	0.623084	0.543046	0	0.278113	0	0	0.26338	0
JMD87_06180_2239	NRS_1211	0	0	38.3053	18.2068	21.2834	19.3666	29.7503	43.525	0	0.244943	1.2519	0	0	37.7133	16.7255	39.0479	0	106.627	65.7752	0	91.5259	0	95.1026	70.9205	0	0	96.6973	87.3086	6.95953	9.65021	39.1139	0	39.7869	34.2344	27.4907	35.7457	42.7316	33.1306	28.1289	25.1081	35.8066	21.1245	27.3987	53.4903	5.0248	1.48866	61.192	25.4636
JMD87_06180_2240	NRS_1211	0	0.0214947	172.883	111.146	123.419	67.3158	36.708	210.28	5.68285	66.3795	44.6513	0	0.0376666	80.2528	36.2979	86.6877	0	338.104	205.881	0.0357182	334.272	0	345.855	250.971	0.0483663	2.29513	315.437	316.153	23.4554	32.9141	149.526	0	176.65	137.051	119.948	186.706	202.363	176.382	141.739	141.159	157.225	106.817	108.038	180.959	326.612	117.604	276.11	182.654
JMD87_06180_2241	NRS_1211	0	0	102.657	48.7279	62.465	39.8686	11.9618	122.036	1.13657	1.22471	22.3952	0	0	82.0157	40.1615	89.1242	0.0231612	263.952	176.62	0.0357182	267.612	0	247.039	192.219	0	1.53008	241.574	254.25	19.6409	31.8514	112.321	0	121.682	97.6287	100.399	141.189	147.066	134.497	88.4265	95.3903	108.084	64.1337	5.60427	50.6165	8.11699	4.46597	168.212	94.4763
JMD87_06180_2242	NRS_1211	0	0.0214947	87.7341	47.1048	51.6344	39.7016	14.3953	89.0533	15.7226	211.386	5.33219	0.092582	0	113.4	54.9806	127.884	0.0231612	393.929	244.844	0.0357182	425.474	0.0458966	411.745	292.337	0	0.935051	373.354	391.289	28.8323	40.4102	177.042	0	118.386	83.3517	83.6392	128.264	153.462	124.712	87.8979	89.7274	85.9025	49.4172	17.1242	47.8354	27.4432	2.97731	58.207	116.971
JMD87_06180_2243	NRS_1211	0	0.0214947	63.2939	36.2725	32.7689	22.9395	19.0566	66.6534	4.92514	17.146	12.1945	0	0.0376666	139.525	63.8009	151.287	0	380.361	240.773	0	409.639	0	386.927	282.893	0	1.02006	347.444	371.159	29.1164	36.9637	174.782	0	87.5125	65.7422	61.0112	90.23	106.693	90.1651	70.8696	62.7057	68.2485	45.6158	26.4646	37.8233	21.2588	6.45084	50.3056	67.663
JMD87_00045_27	NRS_17	0	0	708.962	446.596	468.538	463.097	419.143	686.101	24.0574	147.211	557.561	0.277746	0.0376666	547.58	223.176	393.397	0.0231612	103.945	63.7714	0	89.501	0.0458966	89.3434	71.1242	0	9.1805	94.524	88.7572	7.08127	9.27684	54.177	0	538.817	595.694	442.769	463.333	451.767	414.261	478.908	438.087	472.962	469.952	623.32	473.07	277.137	25.3072	193.409	54.8862
JMD87_06180_2244	NRS_1211	0	0	57.2621	42.5531	37.0508	36.2958	15.2179	71.4895	6.81942	17.6359	15.2547	0.092582	0	145.218	66.8003	143.048	0	306.392	189.946	0.0357182	274.821	0	270.948	218.235	0	0.170009	277.729	277.45	22.2583	26.9114	120.655	0	77.7167	60.4404	52.1286	84.2311	87.5046	76.6897	59.0517	45.5619	59.5668	44.3668	7.78371	62.5753	27.0566	5.95463	29.1474	67.4831
JMD87_06180_2245	NRS_1211	0	0	74.6523	50.2098	43.0706	47.8824	111.632	96.8437	1.89428	0.979771	72.7496	0.046291	0	59.012	25.0882	53.4104	0	72.6801	45.4192	0	69.3329	0	66.6855	51.6758	0	1.8701	67.4567	72.5409	4.72761	7.72591	0.903786	0	86.6304	65.8558	49.989	73.3466	79.294	73.8572	53.9168	48.8975	58.9438	38.5562	26.1533	72.6801	10.0496	1.98488	46.0915	39.6801
JMD87_06185_2246	NRS_1212	0	0	63.6855	31.2268	40.1992	33.925	11.3791	79.0978	3.78857	39.1908	7.97509	0	0	91.8703	41.6866	96.4978	0.0231612	139.444	83.3322	0	137.815	0	142.805	102.13	0	0.255014	132.006	123.763	9.73929	11.9479	53.7753	0	60.2606	46.2013	48.3681	64.503	68.4977	55.8757	38.2099	34.9601	44.4051	30.139	28.3327	73.1436	46.3828	2.48109	43.7211	30.2324
JMD87_06185_2247	NRS_1212	0	0	242.248	141.314	146.717	98.3024	116.396	251.62	34.8548	353.697	28.3301	0.046291	0.0376666	286.275	122.391	280.196	0.0231612	317.778	202.796	0.107154	336.945	0	314.445	238.854	0.0483663	3.99522	298.079	313.407	22.9076	31.8514	141.643	0	250.42	174.694	194.445	270.69	301.254	242.986	168.924	147.391	176.333	128.648	80.0166	278.391	345.552	10.9168	180.328	184.364
JMD87_06185_2248	NRS_1212	0	0	31.7644	20.9943	20.0744	17.9642	2.33067	39.3567	2.46257	16.6561	5.42492	0	0	47.4812	18.5048	41.2279	0	56.1404	35.6865	0	47.3829	0	47.0208	37.7258	0	0.510028	49.7881	48.4976	3.46962	4.59534	24.1512	0	36.6763	31.0534	28.1715	36.9207	40.4182	35.6197	24.995	21.5139	24.9649	20.4728	11.8312	34.3933	25.5105	0.496219	23.1775	21.5046
JMD87_06185_2249	NRS_1212	0	0	37.3261	26.9926	30.6028	22.1047	6.88918	41.2992	4.35685	48.4987	7.37233	0	0	57.0468	19.8774	46.0047	0	95.1362	60.8452	0	88.7721	0	89.116	64.6583	0	0.0850046	91.504	87.2653	6.91895	8.8173	38.9632	0	55.2931	42.4143	41.0415	55.8449	52.1671	51.3696	33.7924	27.9008	31.2788	27.3152	2.17944	29.0164	86.1947	2.48109	54.8709	23.6641
JMD87_06185_2250	NRS_1212	0	0	22.6777	15.2782	18.2609	11.1859	0.0342745	24.7876	0.189428	1.22471	7.37233	0	0.0376666	64.6762	24.1986	54.7248	0	110.65	68.8922	0	107.563	0	105.75	76.5463	0	0.255014	99.8867	101.428	7.08127	11.2299	0	0	38.9976	39.3847	38.2212	44.5893	50.7155	40.8983	24.3909	24.8237	26.9588	22.9708	4.04753	24.752	8.11699	0	30.2009	20.065
JMD87_06185_2251	NRS_1212	0	0	11.4368	7.02161	9.36975	5.54287	0.342745	15.945	0.189428	0.734828	1.29827	0	0	47.1922	19.5216	39.625	0	47.3577	29.4525	0	41.7536	0	37.7	29.0199	0	0	40.8974	38.7029	2.9015	3.87732	0.150631	0	25.1628	20.0711	17.6355	22.4493	21.2297	18.9257	12.9128	12.3343	15.8679	11.8927	0.934046	27.5331	13.5283	0.992438	6.93568	14.3064
JMD87_06190_2252	NRS_1213	0	0.0214947	138.651	86.7998	98.5083	85.7141	61.3171	136.281	0.378857	1.22471	124.449	0.046291	0	312.833	134.007	277.728	0.0231612	183.699	114.057	0	182.93	0	177.853	137.564	0	2.29513	171.464	169.774	13.0466	16.5432	75.8176	0	235.936	197.567	191.819	238.593	274.081	230.412	141.475	143.021	146.425	163.185	87.489	138.037	487.792	23.8185	183.313	102.484
JMD87_06195_2253	NRS_1214	0	0	250.786	125.507	127.625	156.202	34.206	361.758	56.6391	587.128	176.982	0.185164	0.0376666	191.948	84.0596	292.699	0.0231612	416.149	260.779	0	450.057	0	412.427	306.669	0.0483663	2.04011	391.249	426.229	29.5831	40.6974	196.172	0	358.082	428.801	538.759	423.567	473.632	311.007	167.867	187.729	232.95	137.336	28.6441	321.684	68.4146	326.016	469.431	177.705
JMD87_06195_2254	NRS_1214	0	0.0429893	301.899	158.145	157.951	162.98	211.405	475.497	13.6388	75.6873	159.409	0.092582	0	232.147	105.615	336.299	0.0231612	402.869	249.042	0	434.991	0	398.484	309.622	0	6.20534	380.128	400.326	28.7918	35.9872	170.665	0	399.493	476.366	630.373	477.062	522.578	363.321	202.981	223.155	279.806	160.633	255.929	122.555	168.138	179.631	501.739	293.327
JMD87_00440_130	NRS_125	0	0	1.13584	0.811543	0.0251875	0	0	0.708218	1.89428	13.9617	0.0463668	0	0.0376666	1.84954	1.01675	2.1159	0	80.8842	52.3848	0	70.1024	0	76.4988	57.2252	0	0	73.6096	71.8707	5.23487	8.30033	41.7248	0	0.464257	0.0757399	0.324183	0.247375	0.181451	0.0858306	0	0.0775741	0.249234	0.217218	0	2.1322	0	0	0.26338	2.51937
JMD87_06200_2255	NRS_1215	0	0	60.983	27.0279	30.5776	17.8641	8.84283	61.3317	0.189428	0.244943	11.6844	0	0	78.7501	40.1361	95.7283	0.0231612	253.907	154.546	0	247.201	0	246.433	180.789	0.0483663	0.0850046	236.917	249.839	17.9771	23.8957	115.835	0	42.8974	45.6711	41.6575	68.7083	67.3636	56.5195	24.844	24.0738	34.3112	27.6953	7.16102	5.19144	8.89004	4.96219	6.40892	2.96926
JMD87_06200_2256	NRS_1215	0	0	116.248	55.4319	51.584	36.9636	38.2161	106.678	4.92514	66.3795	14.6983	0.046291	0.0376666	63.4624	38.611	87.6174	0	276.626	167.682	0.0357182	275.428	0	276.328	204.667	0	0.850046	253.682	268.261	18.9104	24.8435	108.354	0	59.6571	66.4996	70.1856	107.422	106.103	92.3108	43.7979	45.2516	56.9499	35.5695	151.004	10.2902	106.294	1.48866	20.807	28.8828
JMD87_06200_2257	NRS_1215	0	0	225.249	106.383	107.198	74.8955	59.2264	221.146	12.3128	105.57	22.3488	0	0	116.319	57.7767	143.015	0.0231612	449.412	278.527	0.142873	488.854	0.0458966	456.644	335.383	0	0.510028	421.59	456.565	32.2411	42.5069	195.017	0	129.342	132.923	144.034	231.728	245.231	204.191	84.4621	91.977	114.98	82.9774	205.179	35.0422	42.9041	17.3677	65.8451	29.9625
JMD87_06200_2258	NRS_1215	0	0	207.703	105.289	106.468	76.9657	54.6336	224.202	68.7625	699.556	30.4166	0.138873	0	97.6501	50.3798	121.568	0.0463224	283.989	176.938	0	285.755	0	292.734	212.38	0.0483663	1.44508	273.722	282.185	20.2496	25.1595	122.212	0	119.175	126.902	139.528	218.123	215.654	192.046	80.9884	86.1331	109.414	75.7549	15.5674	32.5392	92.7656	4.96219	100.085	40.3099
JMD87_06205_2259	NRS_1216	0	0.0429893	459.742	249.673	222.859	240.38	328.83	937.478	69.5202	373.538	15.0229	0.740656	0.0753332	171.892	92.3715	765.474	0	318.751	196.912	0	339.01	0.0917932	332.783	231.675	0	22.7812	308.607	323.721	22.9279	31.5068	145.058	0	415.557	519.348	636.047	786.466	740.909	821.184	634.881	599.337	629.689	207.226	106.481	61.0921	216.067	60.5387	74.361	45.4386
JMD87_06205_2260	NRS_1216	0	0	149.892	69.7927	74.6557	76.4315	69.2688	359.491	8.14542	6.36851	21.8388	0.046291	0.0376666	42.3661	24.3003	162.283	0	89.7457	57.1875	0	89.825	0	86.3122	67.0003	0	5.4403	83.2624	85.5788	6.08705	8.44393	40.9214	0	143.316	156.895	221.255	281.327	267.05	268.779	209.626	175.162	197.725	55.2821	21.1717	44.5907	41.358	14.8866	24.8455	22.2244
JMD87_06205_2261	NRS_1216	0	0.0429893	267.981	148.23	132.511	123.512	153.584	862.933	17.8063	42.865	169.007	0.138873	0	55.3707	31.7225	196.362	0	143.546	89.9161	0	133.644	0.0458966	126.399	99.1004	0.0483663	17.511	131.696	134.422	8.54217	12.0915	49.7585	0	210.68	287.471	414.468	562.159	538.364	565.967	303.263	292.816	328.324	98.9972	24.5965	53.9538	84.6486	26.7958	38.1901	44.8088
JMD87_06205_2262	NRS_1216	0	0	421.045	204.932	207.772	217.474	193.617	1141.93	27.846	84.2603	102.563	0.185164	0	112.186	57.8275	330.048	0.0231612	241.811	149.489	0.0357182	222.659	0.0458966	222.942	161.977	0.0483663	8.07544	218.204	228.412	15.2988	19.3004	90.931	0	310.356	490.378	721.858	1007	876.543	886.459	521.686	477.986	573.487	151.347	31.7576	100.399	157.315	61.0349	74.6244	79.2701
JMD87_06205_2263	NRS_1216	0	0	67.4456	29.5684	31.3836	36.8634	10.7279	192.453	2.27314	5.1438	43.0748	0.046291	0.188333	24.1019	13.3194	82.2956	0	237.42	149.68	0.0714363	260.363	0	229.042	176.614	0.0483663	2.38013	215.635	221.536	16.1916	22.3735	104.337	0	90.3445	95.508	175.545	268.34	250.856	251.784	123.88	143.279	162.168	33.8318	13.388	13.164	25.124	4.46597	28.4451	10.0775
JMD87_00440_131	NRS_125	0	0	1.17501	0.882112	1.0075	0.701206	0	2.12465	0.947142	0.244943	2.96748	0	0	5.02844	3.38069	7.02093	0	99.0805	66.3159	0	82.8593	0	95.8225	69.5459	0	0.255014	87.355	91.4816	7.0204	12.7233	52.5702	0	1.71775	0.681659	0.615947	0.680281	0.68044	1.15871	0.566353	0.568877	0.913857	1.24901	0.311349	0.648929	0	0	1.93146	0
JMD87_06210_2264	NRS_1217	0	0	10.7709	5.6808	7.12806	6.8785	0.959687	10.8458	0.947142	10.5325	4.08028	0	0	10.1725	5.77004	9.16889	0	39.4955	24.6498	0	32.0746	0	33.4185	24.5396	0	0.170009	36.833	31.5677	2.63772	2.84336	14.3602	0	8.40306	7.00594	6.90509	7.54493	7.53021	6.56604	8.34426	7.24025	11.2155	5.15893	12.1426	16.3159	1.54609	0	6.58451	3.68908
JMD87_06210_2265	NRS_1217	0	0	63.098	36.2372	39.4184	37.0638	1.78228	72.5215	0.757714	0.734828	16.1357	0	0	52.423	23.3089	49.7877	0	179.071	108.364	0.0357182	163.37	0	161.03	128.324	0.0967326	0.680037	160.428	160.974	12.4582	15.8252	7.68218	0	80.7808	66.8026	63.086	63.0806	67.6358	62.6993	67.2072	67.2826	102.02	49.3629	12.1426	55.9006	8.11699	4.96219	53.0272	44.089
JMD87_06215_2266	NRS_1218	0	0	15.1185	7.12747	5.4405	6.24407	3.80447	13.5573	3.22028	39.1908	6.49136	0	0.113	15.2587	7.52393	15.5486	0	105.602	62.9126	0	91.8094	0.0458966	89.7602	70.3096	0	0.0850046	93.8184	97.514	7.38563	8.09928	38.2101	0	13.1385	11.361	9.53097	13.3582	12.0211	11.1151	13.3659	13.8858	15.7848	9.12317	7.16102	20.0241	0.773047	0	18.7	4.58885
JMD87_06215_2267	NRS_1218	0	0	9.16508	4.51641	3.57662	3.63959	3.22181	8.11415	0.189428	0	7.37233	0	0	11.444	6.30383	10.7718	0	38.8907	28.2757	0	42.8876	0	44.1791	28.4598	0	0	38.0749	43.8489	3.53049	4.10708	20.6867	0	8.03165	8.33139	8.29908	7.66862	8.3921	6.65187	7.28707	7.78327	9.09703	6.02781	5.91562	4.63521	11.5957	0	12.9934	3.14921
JMD87_06225_2268	NRS_1220	0	0	132.149	69.3693	80.6252	73.5599	1.13106	159.268	3.22028	3.18426	32.2713	0.046291	0	278.241	125.009	289.397	0.0463224	358.904	223.566	0.0714363	383.275	0.0458966	354.229	273.805	0	2.63514	334.489	361.537	25.5048	33.546	150.731	0	196.334	137.43	138.945	135.561	153.916	113.726	159.334	194.763	231.497	114.691	565.098	227.774	13.1418	122.566	94.4657	75.1312
JMD87_00440_132	NRS_125	0	0	3.83837	2.25821	1.53644	0.0333908	3.73592	3.50062	0	0	0.510035	0	0	12.5133	7.77812	14.7792	0.0231612	263.478	174.107	0.0357182	254.855	0	261.021	198.684	0	0	247.868	249.061	20.5945	33.4598	160.824	0	2.18201	1.74202	2.07477	1.979	2.13205	1.80244	1.77457	0.724025	0.830779	1.90066	2.80214	0.370817	0	0.992438	13.9592	0.179955
JMD87_06230_2269	NRS_1221	1	0	27.2211	11.291	13.7524	9.7835	5.6553	17.4019	0.568285	5.63368	7.78963	0	0	33.3496	14.692	24.7816	0.0231612	156.956	97.9312	0	150.734	0	147.125	112.388	0	0	145.667	143.785	11.89	13.786	60.8047	0	17.4097	13.0273	10.3739	14.8425	15.7409	12.4025	12.0822	12.3084	16.3248	17.2146	4.04753	4.3571	2.70566	3.47353	8.51596	6.56835
JMD87_06230_2270	NRS_1221	0	0	238.684	137.221	151.729	118.537	57.3756	203.987	11.7446	131.044	91.0645	0	0	129.555	59.9881	93.901	0	321.275	202.542	0	334.92	0.0917932	300.35	236.97	0.0483663	2.55014	302.652	313.926	22.9685	28.4049	139.735	0	166.204	133.832	106.851	128.14	127.061	104.928	121.577	120.343	137.619	137.391	17.4355	73.6071	62.6168	110.161	138.45	106.353
JMD87_06230_2271	NRS_1221	0	0	160.781	94.7036	99.0624	57.2986	15.1836	134.966	6.81942	87.6895	41.4056	0	0	110.799	46.9737	76.0441	0.0231612	221.643	133.491	0	202.572	0.0458966	205.058	149.987	0	1.02006	197.431	208.585	15.4814	18.4962	103.986	0	108.358	95.5459	71.9037	85.3443	83.422	75.6168	81.4793	75.5313	98.9042	89.6569	11.5199	26.9769	36.7197	132.987	88.6714	81.3396
JMD87_06235_2272	NRS_1222	0	0	12.1809	6.06893	8.08519	4.84166	1.09678	8.55932	0	0	2.04014	0	0	18.5243	8.87112	12.6954	0.0231612	111.729	68.9876	0	104.647	0	101.165	74.9935	0	0	97.8263	107.179	7.46679	9.76509	45.3902	0	5.94249	7.00594	5.44627	5.19487	5.39816	3.34739	5.70128	2.92196	5.23391	7.49403	0	9.54853	1.15957	0	2.01925	1.43964
JMD87_06235_2273	NRS_1222	0	0	409.491	233.301	239.508	197.406	313.098	286.201	5.87228	5.63368	179.903	0.324037	0.0753332	97.7946	49.5156	75.6594	0.0694836	365.504	224.838	0.0357182	374.73	0	376.849	270.7	0	3.40019	340.19	359.288	25.099	35.2979	4.61935	0	208.452	185.941	152.366	164.813	175.599	158.872	115.649	125.825	136.04	177.087	11.5199	102.345	12.3687	6.45084	217.025	217.565
JMD87_06235_2274	NRS_1222	0	0	302.291	143.608	152.611	81.607	26.6313	136.909	70.0885	845.297	66.2118	0.277746	0.0376666	74.473	42.7796	59.8863	0	511.285	321.083	0.0357182	600.791	0.0917932	530.225	390.012	0.0483663	1.10506	494.296	535.484	36.3194	51.1231	1.9582	0	190.253	133.113	103.739	136.736	135.997	108.147	88.6908	97.3813	89.9734	109.641	46.0796	59.7015	24.351	2.48109	139.416	31.0422
JMD87_06245_2275	NRS_1224	0	0.0429893	970.558	448.536	495.085	530.546	314.503	1192.92	134.873	1369.96	544.207	0.694365	0	713.548	407.207	1060.67	0.0694836	192.77	115.011	0.0357182	183.902	0.0917932	178.118	134.739	0	11.4756	177.532	180.325	13.3306	17.2325	77.7758	0	927.029	837.797	709.117	830.808	789.855	724.453	342.643	342.153	426.48	460.557	115.822	373.876	293.371	315.099	760.993	553.271
JMD87_06245_2276	NRS_1224	0	0.0214947	596.592	250.802	268.751	277.177	287.872	604.251	48.4937	451.429	430.841	0.092582	0.0376666	401.524	208.891	564.047	0	135.263	83.7457	0.0714363	132.429	0	131.211	96.7329	0	8.92549	127.039	135.936	9.96248	12.034	57.6917	0	425.724	456.143	360.167	423.073	404.771	402.546	208.456	200.322	261.446	251.756	93.7159	219.616	93.5386	142.415	359.251	351.272
JMD87_06245_2277	NRS_1224	0	0.0859787	1816.41	780.07	851.841	884.689	1670.92	2119.33	54.366	60.2559	1458.65	0.555492	0.0376666	1208.79	622.275	1655.75	0	248.253	153.497	0.0714363	256.556	0.0458966	245.107	189.698	0	16.3209	227.574	241.19	18.322	24.6712	106.998	0	2118.55	1663.29	1344.16	1490.12	1535.98	1491.26	745.849	722.241	929.517	843.73	244.72	691.295	832.185	334.451	1434.54	1189.32
JMD87_06245_2278	NRS_1224	0	0.0214947	585.742	225.927	258.323	261.717	367.217	611.334	14.586	19.3505	65.6091	0.324037	0.0376666	392.768	188.912	512.817	0.0463224	204.104	126.684	0	186.211	0.0458966	201.951	144.514	0	6.88538	188.992	198.985	12.8843	18.3239	1.30547	0	738.309	686.582	537.69	645.03	662.204	655.531	311.23	308.667	384.817	335.276	154.429	508.39	132.191	61.5311	564.161	529.967
JMD87_00445_133	NRS_126	0	0	23.461	18.8419	15.3644	5.57626	19.3308	24.1603	4.35685	77.8918	20.4478	0	0.150666	33.4941	22.521	39.3044	0	490.801	319.97	0.107154	511.492	0	489.191	388.586	0	0.340019	465.253	463.57	38.5513	64.4496	295.388	0	7.05671	9.01305	8.52601	13.5438	11.7036	8.79764	9.89229	6.72309	10.8001	13.7934	3.73618	18.2627	1.15957	0	94.8169	14.1265
JMD87_00445_134	NRS_126	0	0	1.60585	0.776259	0.982312	0.300517	1.748	1.61878	0	0	2.36471	0	0	2.91881	1.39803	2.75708	0	87.9576	54.9293	0	67.065	0	78.8859	56.6906	0	0	80.4682	74.6815	6.24938	9.363	47.9509	0	0.232129	0.908879	0.907712	1.60794	0.544352	0.557899	0.151027	0.362012	0.498467	0.868873	0.622697	0	0	0	6.14554	0.449887
JMD87_06335_2279	NRS_1237	0	0	0.665839	0.458698	0.554125	0	4.83271	0.424931	0.189428	0	0.1391	0.046291	0	0.722478	0.355862	0.577063	0	23.8498	14.281	0	20.8161	0	19.0584	17.3356	0	0	20.0112	18.8325	1.50147	1.98174	0.0502104	0	0.0928515	0.26509	0.129673	0.185531	0.317539	0.171661	1.77457	1.00846	1.37079	0.434437	0.311349	0.463521	0.386523	0	0.351174	0.809797
JMD87_06335_2280	NRS_1237	0	0	0.900841	2.46991	0.755625	0	0.0342745	3.84461	0	0	0.0927337	0	0	3.95918	2.18601	3.71885	0	240.181	152.193	0	222.781	0.0458966	222.222	166.508	0	0.0850046	216.228	223.526	17.1046	24.9297	104.488	0	0.882089	0.492309	1.00497	1.79347	1.04334	0.600814	3.09606	1.62906	4.65236	1.35761	0	6.30389	0	1.48866	21.3338	4.85878
JMD87_06345_2281	NRS_1239	0	0.0214947	21.4635	10.7618	16.1704	11.9205	12.4417	34.5206	2.46257	6.36851	19.3813	0.555492	0.0376666	32.4248	20.6908	47.7039	0	271.13	181.581	0	253.519	0	253.405	201.128	0	0.510028	251.989	260.65	20.8989	32.6269	116.639	0	30.8731	29.6143	36.3085	30.3653	25.5846	22.7451	56.7863	63.1195	65.6315	22.102	4.04753	10.8464	2.31914	0.992438	48.1986	6.29842
JMD87_06345_2282	NRS_1239	0	0.0214947	161.642	83.9771	86.9221	75.0625	32.3894	206.678	2.84143	4.16403	52.4409	0.092582	0.0753332	79.1547	44.2031	120.574	0	391.563	247.325	0	421.181	0.0917932	411.025	295.825	0.0483663	2.12512	376.769	408.716	30.4961	46.7288	0.100421	0	247.078	215.594	249.588	233.089	205.947	206.809	417.591	435.708	529.954	123.543	16.5015	220.821	23.9644	10.4206	97.7141	50.2074
JMD87_00450_135	NRS_127	0	0	12.4159	6.38649	7.58144	12.4881	0.137098	10.5221	1.51543	5.1438	7.46506	0	0	29.8528	20.945	28.6287	0.0231612	326.455	213.324	0	330.992	0	335.17	253.211	0	0	308.861	308.65	25.3627	39.8071	181.912	0	7.7531	5.60475	6.87268	7.3594	8.30137	8.4114	6.72072	6.85238	5.4416	8.2543	7.16102	87.0493	0	6.45084	36.6977	8.09797
JMD87_06345_2283	NRS_1239	0	0	138.847	62.877	71.8347	72.1908	21.6615	199.353	10.2291	110.224	18.8249	0.046291	0	29.7372	17.7422	43.3759	0.0231612	197.556	125.221	0	170.821	0	182.551	137.004	0.0967326	1.8701	179.508	179.85	14.406	19.1568	30.1764	0	74.5133	67.2191	71.3851	56.8962	58.654	50.5113	113.535	120.498	138.2	34.7006	11.8312	55.5298	8.50351	0.992438	30.4643	29.3327
JMD87_06345_2284	NRS_1239	0	0	86.3632	37.7897	39.0658	58.3003	31.3612	143.161	6.44057	52.9076	42.7966	0.046291	0	12.7445	7.24433	18.5943	0	95.6358	56.5832	0.0357182	81.5634	0	84.3041	61.0436	0	0.510028	84.589	83.5896	6.04647	9.01835	0	0	75.3026	63.47	67.9811	64.1938	56.4312	47.8506	114.252	124.455	146.383	34.9721	4.67023	30.0362	3.86523	6.94706	52.1493	37.4306
JMD87_06350_2285	NRS_1240	0	0	2.54585	0.211707	1.71275	0	0	1.15338	0	0	0.927337	0	0	6.4734	4.04157	7.40564	0	240.207	155.405	0.0357182	234.404	0	219.456	174.348	0.0483663	0	220.462	231.007	16.3133	29.6974	72.6544	0	0.928515	1.32545	1.03739	1.05134	1.99596	0.300407	1.6613	1.1119	1.08001	1.08609	16.8128	0.741634	0	0	12.4667	0.809797
JMD87_06350_2286	NRS_1240	0	0	1.95835	0.423414	2.418	0.801379	0	3.13639	0.189428	0.244943	9.82977	0	0	5.20184	2.10975	3.78297	0	140.101	91.4109	0	129.311	0.0917932	134.432	94.2892	0	0	128.224	123.72	10.8958	15.6529	51.1141	0	2.41414	1.70415	1.9451	1.979	3.62901	1.37329	2.90728	3.05125	2.07695	4.07284	1.86809	17.6138	0	0	3.9507	4.49887
JMD87_06355_2287	NRS_1241	0	0	0	0	0	0	0	0	0	0	0	0	0	0	0	0	0	0	0.0318062	0	0	0	0.0378895	0.025456	0	0	0	0.0432435	0.0202902	0	0.0502104	0	0	0	0	0	0	0	0	0	0	0	0	0	0	0	0	0
JMD87_06355_2288	NRS_1241	0	0	1.29251	1.1291	0.831187	1.4358	0	2.99475	0	0	0	0	0	2.94771	2.92315	5.38592	0.0231612	253.749	170.131	0.0357182	262.793	0	255.299	201.357	0.0483663	0	240.614	255.742	18.8293	32.7992	112.722	0	0.974941	1.17397	0.74562	1.4224	1.04334	0.64373	1.35925	0.827457	1.16309	1.68344	0.311349	2.41031	0	0	2.19484	3.41914
JMD87_06360_2289	NRS_1242	0	0	4.93504	2.9639	3.0225	3.73977	0	5.68598	0	0	9.59793	0	0	10.3748	5.4396	8.04682	0	52.0909	29.866	0	36.8129	0	35.4267	30.5218	0.0483663	0	43.0989	38.638	2.96237	4.16452	12.2011	0	5.06041	3.82486	5.83529	5.00934	3.58365	3.77655	3.88896	4.88717	4.94313	3.47549	24.5965	3.61546	0	6.45084	4.82864	2.33941
JMD87_00450_136	NRS_127	0	0	5.32671	2.75219	3.77812	3.53942	0	2.327	0	2.20448	0.556402	0	0	13.8427	8.64235	13.593	0.0463224	364.163	242.649	0	377.646	0	372.605	277.98	0	0.0850046	342.815	351.526	29.7048	47.2745	210.883	0	2.69269	1.06036	1.84784	1.91715	4.30945	1.80244	1.01943	0.956747	1.99387	3.31258	1.55674	12.5151	4.25176	25.8034	13.4324	6.74831
JMD87_06360_2290	NRS_1242	0	0	12.2984	4.41056	5.74275	3.77316	0.0342745	9.00448	0	1.22471	4.12665	0	0.0376666	34.4188	14.7683	29.847	0.0231612	227.875	147.899	0.0714363	220.229	0.0458966	215.288	158.006	0	0	212.474	217.104	16.7597	25.3892	86.2112	0	13.8349	10.3764	10.4711	11.5029	9.75298	9.01221	11.4403	13.0842	14.9956	7.92847	50.4385	15.667	1.15957	139.934	6.84789	5.03874
JMD87_06360_2291	NRS_1242	0	0	39.5195	10.6206	18.8402	8.38108	0.0342745	31.5056	0.378857	0	15.0692	0	0	82.1313	39.2464	72.5817	0	396.953	260.079	0.0357182	444.387	0	403.296	317.386	0	0.255014	373.044	402.726	31.1251	53.9378	185.126	0	41.4582	26.9255	24.8972	29.4994	35.8365	27.895	33.9057	39.1491	37.1358	25.5232	15.8788	24.2885	3.86523	168.218	22.2995	22.5843
JMD87_00045_28	NRS_17	0	0	971.381	533.113	495.438	448.338	386.685	719.61	31.4451	161.172	225.204	0.138873	0	969.363	399.683	739.25	0.0463224	477.864	295.67	0	497.196	0	513.63	386.804	0.0967326	7.90543	450.069	447.894	34.3107	46.1831	290.166	0	727.259	620.082	415.667	471.063	544.806	453.057	492.009	481.296	516.121	479.292	374.552	318.068	350.19	36.7202	94.9047	31.4921
JMD87_06365_2292	NRS_1243	0	0	57.693	41.3534	47.2014	38.4328	15.1493	76.4875	2.27314	13.2269	14.6519	0	0.0376666	43.7821	19.1657	35.0085	0.0231612	149.015	97.5177	0	127.326	0	125.187	96.4784	0	1.36007	129.607	134.552	9.73929	14.6476	54.9301	0	116.807	124.895	112.524	115.771	95.3524	98.1044	108.475	100.872	122.914	92.0463	446.785	164.457	9.27656	304.182	80.6822	129.658
JMD87_06375_2293	NRS_1245	0	0	2.78086	0.246991	0.50375	0.667815	0	1.55808	0	0	3.94118	0	0.0376666	2.02294	1.34719	1.4106	0.0231612	114.805	72.1682	0	101.974	0	93.1323	73.0079	0	0	99.1246	100.001	7.30447	11.4596	44.1851	0	2.08916	0.643789	0.615947	1.05134	0.635078	1.41621	0.528596	1.34462	1.03847	2.49801	1.24539	0.648929	0	0	0.0877934	0
JMD87_06380_2294	NRS_1246	0	0	38.0312	26.0752	24.18	20.3016	10.6251	42.6145	2.84143	3.4292	20.5869	0	0	169.464	79.6622	145.869	0	96.2143	61.3223	0.107154	90.8375	0	85.6681	65.5493	0	0.425023	85.3228	90.9194	6.14793	9.90869	37.005	0	54.7824	54.4191	56.9913	47.8052	46.1338	40.1258	54.9362	48.6131	50.9267	36.4384	36.4278	74.8123	110.546	30.7656	31.6934	25.1937
JMD87_06380_2295	NRS_1246	0	0	28.1611	16.0897	17.6312	10.8854	3.59883	37.2118	0.378857	5.1438	27.6346	0	0	107.851	48.3972	90.2783	0	78.0706	47.3912	0	56.7785	0	59.5622	47.1955	0	0.0850046	64.4649	66.8544	4.9508	6.97917	23.8499	0	34.8193	39.8392	39.3882	30.3034	28.0341	22.1014	37.4548	29.7109	36.4297	22.1563	92.4705	58.8672	65.3224	62.0274	15.715	19.0752
JMD87_06385_2296	NRS_1247	0	0	5.01338	2.39935	1.36012	0.734597	0	4.04696	0	0	1.85467	0	0	2.42752	2.16059	3.46238	0	164.372	101.43	0	156.485	0	150.042	115.316	0	0.0850046	152.243	153.06	10.8147	17.0315	65.5245	0	9.09945	7.46038	3.79294	4.14353	4.40018	5.23567	6.0411	5.74048	5.94007	2.98675	0.622697	35.6911	0	0.496219	24.8455	5.93851
JMD87_06390_2297	NRS_1248	0	0	0	0.141138	0	0.133563	0	0.263052	0	2.44943	0.231834	0	0	0.0577982	0.0254187	0.0320591	0	8.41448	4.54828	0	7.08719	0	5.53186	4.70937	0	0	7.19726	6.48652	0.507255	0.66058	3.16325	0	0.139277	0	0.0972548	0	0.0453627	0.0429153	0	0.0517161	0.0415389	0	0	0.648929	0	0	0	0.0899775
JMD87_06390_2298	NRS_1248	0	0.0214947	12.4159	7.33917	3.95444	3.07195	21.4901	16.6128	31.4451	372.803	42.843	0.046291	0.0376666	15.5477	9.78619	26.3846	0	448.886	276.427	0.0357182	464.514	0	451.605	335.816	0	0.255014	422.917	439.527	32.5455	42.4781	174.832	0	10.0744	7.87695	7.55346	9.7713	9.25399	12.4025	8.72183	10.8604	10.5509	9.88343	4.04753	109.669	141.081	10.9168	166.895	151.702
JMD87_06390_2299	NRS_1248	0	0	0.470004	0.529267	0.403	0.233735	0	1.27479	0	0.244943	1.94741	0	0.0753332	1.73395	1.6268	4.80886	0	98.9227	66.4431	0	87.6786	0.0917932	86.1228	70.6914	0	0	87.7219	91.4383	7.06098	10.9426	40.8712	0	0.789238	1.06036	0.389019	0.371062	0.997979	0.858306	0.339812	0.646451	0.955396	0.814569	0.622697	4.3571	0	1.48866	5.70657	15.926
JMD87_06395_2300	NRS_1249	0	0	7.08923	3.56373	4.433	1.0685	0.0685491	11.8374	6.25114	102.141	15.0229	0	0	17.0794	8.36275	20.8384	0	61.0839	37.1178	0	55.199	0	45.8463	39.4569	0	0	52.7234	51.503	4.03775	6.26115	22.7453	0	4.41045	3.5219	5.41385	5.13303	5.12598	5.70774	4.56858	5.17161	5.56622	6.51655	36.4278	35.3203	146.879	48.6294	43.5455	127.948
JMD87_06395_2301	NRS_1249	0	0	38.8928	20.2886	19.9233	16.3615	9.90534	55.4231	25.0046	360.801	57.1239	0	0	12.0798	4.04157	14.2663	0	32.238	20.0697	0	28.9967	0	25.9164	20.3903	0	0.595032	31.1881	29.6866	2.29279	2.49871	14.5108	0	14.9027	10.3006	14.8152	16.1412	16.6027	15.3637	11.7801	13.3945	15.7848	14.0106	108.661	127.376	249.308	224.787	175.85	282.349
JMD87_06395_2302	NRS_1249	0	0.064484	31.4119	20.0416	22.0139	15.5601	7.4033	49.9799	7.956	110.714	22.2097	0	0	22.5991	8.31191	25.9037	0	39.5743	25.2223	0	36.0029	0	30.8041	25.2269	0	0.850046	34.3775	33.2326	2.61743	3.15929	15.3644	0	23.3986	17.8746	22.628	19.79	21.1844	20.0844	20.7285	18.9022	28.9942	22.8079	11.5199	170.112	95.8578	549.81	282.783	418.755
JMD87_06395_2303	NRS_1249	0	0	58.0847	24.8756	33.9024	23.3068	14.3953	65.4798	58.7228	806.351	230.165	0.046291	0	38.1468	15.302	44.4339	0	157.062	104.356	0	170.335	0	160.576	120.534	0	1.7851	149.308	159.72	10.7132	17.0027	68.5873	0	42.5724	33.3634	43.1487	47.6815	41.779	46.1769	41.9856	44.0621	56.2437	38.8278	146.957	246.779	454.551	1345.25	498.228	830.762
JMD87_06400_2304	NRS_1250	0	0	13.5518	4.90454	5.21381	4.44097	0.75404	17.9078	2.27314	8.81794	3.06021	0	0	6.79129	3.25359	8.65594	0	85.8803	56.1061	0	80.8344	0.0458966	72.9372	56.9452	0	0.0850046	75.2184	76.022	6.2088	8.04184	31.4317	0	6.68531	5.18818	4.92758	5.93699	6.98585	6.48021	3.92671	4.08557	5.6493	5.37615	24.9079	26.8842	3.09219	29.2769	51.4469	66.8532
JMD87_06400_2305	NRS_1250	0	0	25.9285	8.89169	8.11037	11.8871	11.9275	36.6654	17.8063	331.652	21.236	0	0	16.0101	9.55743	28.3081	0	207.864	133.522	0	208.282	0.0458966	186.985	146.754	0	0.340019	191.56	199.763	14.5886	21.2247	86.1108	0	11.8386	8.445	8.62326	13.2964	9.93443	10.2138	11.025	8.74001	12.9602	9.39469	38.2959	38.1014	48.3154	73.4404	71.5516	137.306
JMD87_00455_137	NRS_128	0	0	0.195835	0	0.125937	0	0	0.384461	0	0.489885	0.185467	0	0	0.31789	0.457536	1.28236	0	85.7488	54.5794	0	69.0089	0	78.7343	57.5306	0	0	75.0491	76.9734	5.86386	9.24811	45.0889	0	0.185703	0	0.226928	0.247375	0.0907254	0.128746	0.679623	0.439587	0.124617	0	0.311349	6.21118	31.6949	0	22.2117	3.05923
JMD87_06405_2306	NRS_1251	0	0	18.2127	8.57413	7.63181	6.74494	1.09678	26.3862	0.378857	0	7.46506	0	0	19.2179	10.8538	26.8014	0	146.701	88.9937	0	122.143	0	129.43	98.2348	0	0.0850046	132.317	132.628	9.67842	13.1829	54.6791	0	8.96017	8.25565	9.53097	13.4819	8.66427	12.2738	6.83399	7.73155	11.6724	9.06886	8.71776	34.3933	0.386523	50.6143	50.9202	94.4763
JMD87_06405_2307	NRS_1251	0	0	72.0281	33.1321	32.5926	22.3718	3.56455	101.821	37.5068	491.11	99.0859	0	0.0753332	44.678	22.2668	58.604	0	288.643	195.322	0.0357182	313.861	0	282.58	218.464	0	0.510028	273.665	297.861	22.5424	31.7653	139.986	0	33.4265	23.1764	31.7051	30.6745	39.6923	39.8683	31.678	33.331	40.8743	28.0755	235.068	96.6905	147.265	173.18	219.571	262.374
JMD87_06410_2308	NRS_1252	0	0	397.075	199.146	218.678	198.942	110.364	417.019	22.542	291.237	264.569	0.092582	0.0376666	642.89	308.608	682.826	0	418.357	265.295	0	466.499	0	423.832	322.426	0	1.95511	394.071	436.024	30.9628	43.7706	183.067	0	552.234	394.226	356.407	386.523	445.824	357.785	302.508	280.43	374.972	332.181	2048.99	316.585	728.983	220.321	309.56	594.841
JMD87_06410_2309	NRS_1252	0	0	732.736	365.547	410.733	319.116	159.068	770.237	11.7446	10.0427	472.061	0.324037	0.0376666	392.912	203.451	415.421	0	357.668	234.412	0	419.966	0	380.562	284.548	0	10.3706	344.114	379.483	28.1628	38.1987	2.66115	0	545.549	437.246	393.493	433.153	464.877	417.223	345.437	333.594	361.389	374.43	587.515	488.088	158.861	45.1559	336.249	490.287
JMD87_06425_2310	NRS_1254	0	0	75.514	36.1313	34.1542	27.8479	37.1193	103.541	5.11457	26.4538	40.5246	0.046291	0.0376666	85.2235	42.5255	105.41	0	139.707	89.2481	0	124.572	0	131.249	95.3583	0	1.61509	128.676	134.206	10.3277	13.5562	54.2774	0	44.5223	46.9966	80.0732	64.3174	53.1651	59.3519	46.4787	52.2849	65.0084	47.0278	7.16102	12.1443	36.7197	4.46597	24.9333	12.3269
JMD87_06425_2311	NRS_1254	0	0	157.96	82.5304	91.5817	92.8931	99.499	222.927	5.49343	32.3324	24.2035	0.092582	0	144.785	62.4791	180.236	0	76.5455	48.2818	0	68.6445	0	66.5339	49.8175	0	3.99522	69.5735	67.6544	5.15371	6.54835	29.0718	0	73.9098	68.3552	117.257	99.6302	70.0853	82.4403	74.8341	78.5826	108.957	88.8966	49.5044	26.4207	8.89004	18.3601	51.4469	56.5058
JMD87_00455_138	NRS_128	0	0	1.99752	1.16439	0.251875	0	0	2.08418	0	1.95954	38.4845	0	0	2.02294	2.3131	5.57828	0	235.5	151.461	0.0357182	213.466	0	244.993	177.607	0	0	233.05	227.612	18.2003	27.1412	152.137	0	1.20707	0.530179	1.4264	2.4119	1.67842	0.686645	2.86952	2.81853	4.48621	0.760264	1.55674	137.202	119.822	0	180.679	139.105
JMD87_06425_2312	NRS_1254	0	0	660.708	419.991	437.003	450.608	843.291	941.565	42.0531	278.01	402.325	0.231455	0.150666	814.377	386.644	1059.1	0.0231612	286.487	179.45	0.0357182	272.958	0.0458966	277.275	203.623	0.0483663	7.82043	267.879	271.828	19.6815	25.7339	119.25	0	259.195	244.64	406.428	417.074	296.037	376.024	326.823	324.389	361.14	377.145	83.7528	149.346	252.4	254.064	148.283	235.561
JMD87_06425_2313	NRS_1254	0	0	63.098	33.2733	40.2244	26.1784	26.5628	80.9392	2.84143	3.91908	69.1329	0.046291	0	299.684	142.421	365.121	0.0463224	234.659	145.672	0	227.438	0	215.326	164.013	0.0483663	0.170009	216.059	232.044	17.1858	21.2247	99.3663	0	23.8628	19.9953	42.8246	35.3128	31.0281	31.8002	31.1116	32.7104	39.462	39.2622	9.65181	60.9067	7.34394	8.43572	13.7836	23.3042
JMD87_06430_2314	NRS_1255	0	0	140.61	57.549	78.2324	92.3589	40.7524	198.402	81.4542	970.708	43.353	0.046291	0.0376666	97.6501	51.3712	162.251	0.0231612	388.986	243.158	0.0357182	406.48	0.0458966	394.808	291.472	0	0.595032	360.06	400.413	26.8236	36.5616	175.987	0	136.863	97.4015	94.5317	79.2218	66.5471	83.6849	122.521	140.719	176.541	65.8171	11.8312	112.172	204.857	511.105	260.834	1074.51
JMD87_06430_2315	NRS_1255	0	0	165.676	67.7462	106.493	103.445	204.242	220.559	132.032	1777.06	123.66	0.046291	0	158.627	80.196	232.556	0	401.87	250.187	0.0714363	428.633	0	410.305	302.698	0	1.61509	378.068	408.024	27.7773	38.2849	164.59	0	167.55	123.153	115.377	114.906	90.3625	98.791	156.955	152.278	186.427	65.3284	160.033	109.391	199.06	113.634	272.862	996.05
JMD87_06430_2316	NRS_1255	0	0.0214947	171.747	73.18	81.3304	66.1471	83.3899	261.09	41.6743	498.458	164.602	0	0.0376666	87.4198	43.288	117.016	0	234.79	151.143	0	216.989	0	222.411	161.009	0.0483663	1.19006	216.793	231.526	16.2727	21.3683	100.973	0	166.576	130.197	131.132	108.721	84.4653	98.1044	159.107	150.468	193.571	75.7006	233.511	164.086	449.527	256.545	373.21	1092.78
JMD87_06430_2317	NRS_1255	0	0	66.8189	27.0279	25.8927	23.5071	13.0929	87.3131	31.824	383.335	41.081	0	0	44.8514	25.0882	67.7728	0.0231612	125.612	74.3628	0	109.305	0	112.494	85.3286	0	0.765042	112.108	111.806	8.19723	10.1959	0.100421	0	64.4389	54.7599	54.6248	49.2276	35.519	38.6238	63.8091	58.5426	83.8256	31.3337	17.7469	118.012	422.47	201.465	115.887	466.533
JMD87_00455_139	NRS_128	0	0.0214947	2.66336	2.89333	5.26419	1.16868	0	4.69447	1.70486	9.79771	35.8879	0	0.0376666	2.65872	3.22817	5.80269	0	242.284	150.475	0.0357182	208.606	0	226.162	172.999	0	0	221.45	207.612	17.7336	25.6477	122.614	0	2.22844	0.454439	2.72314	2.53559	2.04132	2.48909	3.47363	8.197	11.3817	1.57483	5.60427	204.135	151.131	0	287.962	130.827
JMD87_06445_2318	NRS_1258	0	0	14.2176	9.42096	8.84081	8.58143	2.22784	13.5168	0.189428	0	7.23323	0	0	29.3904	15.0987	29.7829	0	166.58	107.632	0	158.672	0	157.279	118.243	0	0	151.001	154.92	11.606	14.0158	66.2777	0	22.1451	16.6628	12.5459	20.4084	23.6793	26.9079	5.39923	6.05078	5.31698	16.3457	15.8788	2.68842	14.3014	1.48866	27.0404	8.18795
JMD87_06445_2319	NRS_1258	0	0	7.32423	5.43381	4.96194	5.37591	13.0929	7.10241	0	0	3.94118	0	0	8.26514	3.8128	6.92476	0	67.2632	38.1674	0	60.9903	0	61.4188	46.1773	0	0	61.6988	59.0922	4.46384	6.00266	24.4022	0	7.70667	5.49114	5.02483	8.28706	9.25399	8.02516	1.43476	1.65491	2.65849	4.07284	0.622697	0.278113	5.0248	0	4.47746	3.05923
JMD87_06445_2320	NRS_1258	0	0	86.3241	36.4136	41.8364	14.6919	23.6494	83.6709	30.8768	385.05	50.0298	0	0.0376666	33.6675	16.3188	30.9049	0	223.957	142.269	0	226.182	0	217.258	155.231	0.0483663	1.02006	210.555	213.925	15.2582	20.5354	88.9727	0	50.0934	34.8782	41.5602	74.6453	68.8152	79.2646	19.1427	15.3338	17.5294	34.3205	24.5965	22.0636	28.9892	78.8988	79.0141	50.2074
JMD87_06450_2321	NRS_1259	0	0	20.7585	9.49153	8.36225	5.20896	7.16338	16.026	0	0.244943	3.75571	0	0	45.2271	24.4782	47.1268	0	107.258	70.3553	0	109.872	0	99.4977	73.9243	0	0	96.7537	104.606	8.11607	12.2351	49.658	0	24.1414	17.6095	18.6405	26.2217	29.3497	27.5945	10.6852	12.205	16.3248	14.5536	95.8954	28.4602	5.41133	1.48866	22.6507	8.54786
JMD87_06450_2322	NRS_1259	0	0.0214947	72.3806	42.6942	42.4409	39.6682	22.6555	69.5875	0.378857	1.95954	21.6533	0	0	87.9978	38.3314	77.9356	0.0231612	153.065	93.8918	0	137.775	0	147.996	101.188	0	0.425023	141.461	137.082	10.7132	13.4414	65.2735	0	81.57	79.6026	84.32	115.586	110.458	111.365	65.4704	54.7156	64.2192	60.5496	157.542	225.179	10.4361	6.45084	46.8817	95.1062
JMD87_06455_2323	NRS_1260	0	0	193.602	95.5504	120.119	110.223	37.1536	286.059	77.2868	1058.15	127.462	0.046291	0.0753332	87.7666	47.6346	127.627	0.0231612	241.732	157.25	0	248.902	0	249.464	176.614	0.0483663	2.80515	229.974	249.536	16.9626	24.2404	102.68	0	189.046	175.111	199.178	333.09	317.539	309.419	260.598	253.9	244.332	95.5218	452.701	182.256	92.7656	11.9093	97.7141	76.3909
JMD87_06470_2324	NRS_1262	0	0	58.5547	32.5676	32.3407	34.5928	19.8792	79.118	0	5.1438	32.4568	0.046291	0.0376666	172.961	89.8042	176.004	0.0231612	36.9185	21.819	0	33.1275	0	24.9313	22.4522	0	1.27507	32.4018	29.9245	2.19134	2.92953	16.8707	0	48.8863	35.2569	37.3134	39.8273	43.6843	37.5509	40.8152	49.2854	52.3806	32.5284	23.3511	12.237	11.9822	2.48109	32.0446	30.9522
JMD87_06470_2325	NRS_1262	0	0.0429893	77.3548	42.4825	45.2367	38.4996	25.7402	96.176	19.3217	286.583	20.2623	0.138873	0.0376666	164.407	78.8233	172.285	0	36.0245	22.1371	0	29.8067	0	30.1979	22.5031	0	0.595032	30.1156	29.4921	2.39424	2.64232	11.3475	0	63.5104	42.9445	52.3231	52.7527	48.3566	43.559	67.2827	62.6282	70.907	41.6516	7.16102	27.8113	12.3687	2.48109	61.4554	45.2587
JMD87_06470_2326	NRS_1262	0	0.0214947	481.284	281.57	285.475	239.545	271.728	550.811	10.2291	44.0897	252.282	0.231455	0	1078.6	551.331	1213.66	0	180.438	114.788	0.0714363	180.298	0	168.267	132.6	0	6.29034	169.855	176.001	11.7886	16.256	78.529	0	319.548	292.924	295.039	339.213	336.773	269.594	409.133	361.082	377.714	255.992	167.817	168.814	85.8082	79.8912	267.946	303.944
JMD87_00460_140	NRS_129	0	0	1.91918	1.3761	1.18381	0	0	4.39095	17.9957	181.503	9.87613	0	0	1.67615	2.10975	5.61033	0	207.391	136.353	0.0357182	183.173	0	195.964	150.038	0	0	191.08	192.39	16.5365	24.4989	119.45	0	1.4392	0.643789	1.5885	0.49475	0.816528	0.472068	1.96336	1.86178	4.27851	0.814569	3.11349	8.34338	40.1984	1.48866	109.303	60.4649
JMD87_06470_2327	NRS_1262	0	0.0214947	278.908	150.947	138.582	130.525	91.3073	257.043	16.2908	157.498	79.8437	0.046291	0	289.887	146.361	317.032	0.0231612	122.089	79.6427	0	117.769	0	101.089	83.7504	0	1.70009	109.088	117.017	8.13636	11.3447	48.1517	0	157.987	152.502	152.917	161.598	164.712	149.174	159.711	155.51	158.886	121.697	10.8972	66.6543	37.8793	11.413	131.69	107.973
JMD87_06470_2328	NRS_1262	0	0.451388	831.985	475.423	437.331	448.037	364.921	787.295	38.0751	421.057	558.442	0.277746	0	739.615	340.077	804.778	0.0231612	186.197	120.132	0.0357182	161.79	0.13769	160.992	117.938	0.0967326	7.14039	166.638	179.569	12.0321	17.7782	114.58	0	489.699	603.723	527.802	577.373	522.17	535.969	546.983	519.669	557.785	466.531	150.693	263.836	154.609	314.107	505.778	524.299
JMD87_06470_2329	NRS_1262	0	0.171957	1229.33	724.708	733.762	809.159	1040.92	1357.03	76.3397	794.349	680.572	0.601783	0.150666	732.072	340.788	790.672	0.0231612	133.133	82.1553	0.0357182	129.392	0.0458966	126.702	92.5072	0.0967326	14.1108	119.559	125.622	8.96826	12.2925	53.8757	0	910.177	910.318	796.777	871.934	816.12	819.897	865.047	897.791	1004.33	728.985	130.144	586.076	473.491	796.431	993.295	1217.22
JMD87_06485_2330	NRS_1264	0	0	6.97172	1.97593	2.92175	1.1019	0.548392	4.69447	0	0	1.85467	0	0	3.3812	1.6268	3.55856	0	14.515	10.5278	0	15.3893	0	14.398	10.0551	0	0.255014	14.5639	14.746	0.913058	1.52221	5.72398	0	5.66394	6.24854	3.89019	4.51459	5.80642	5.06401	3.8512	4.11143	4.11236	5.75629	0.311349	12.5151	1.54609	0	3.77512	0.629842
JMD87_06490_2331	NRS_1265	0	0	12.4159	8.22129	8.71487	2.97178	9.83679	12.1409	0.378857	0	2.87474	0.046291	0	21.6743	7.90521	20.8384	0	194.611	124.903	0	181.229	0.0458966	173.155	136.75	0	0	173.609	177.169	14.0814	20.5067	65.0726	0	16.0169	13.1787	10.2118	14.0385	15.1965	12.1879	9.3637	10.5759	9.92781	8.47151	1.55674	0.927042	4.25176	1.98488	16.593	2.06948
JMD87_00460_141	NRS_129	0	0	5.24838	3.84601	2.34244	2.50431	0	10.2793	28.2248	413.708	20.5869	0	0.0376666	4.56606	4.77871	10.0345	0.0231612	369.527	249.774	0	396.234	0.0458966	372.491	293.508	0	0.170009	348.912	352.175	29.6034	48.3372	228.005	0	1.67133	1.55267	4.24679	1.4224	1.58769	2.40326	4.41755	5.94735	7.47701	1.84636	1.86809	25.4937	13.1418	0	239.413	100.505
JMD87_06490_2332	NRS_1265	0	0	78.804	48.128	57.4527	31.4541	5.89522	80.2714	2.08371	11.2674	20.5405	0.046291	0	134.699	59.556	123.299	0	365.004	235.588	0.0357182	383.68	0	357.752	267.823	0	1.19006	343.352	366.078	27.4932	39.6922	148.372	0	106.826	74.3387	62.2755	102.97	93.4471	81.2816	93.4104	65.8087	82.1225	70.8132	10.5859	60.5358	8.50351	2.97731	88.4958	36.8008
JMD87_06490_2333	NRS_1265	0	0	5.36588	4.23414	2.19131	1.36902	0.788314	4.53259	0	0.244943	3.01384	0	0	17.9463	7.7527	14.9716	0.0231612	84.7233	52.9573	0	78.0805	0	79.4163	61.5782	0	0	77.1659	82.7464	6.02618	9.79381	33.189	0	9.61013	7.34677	5.73804	6.43174	6.94049	8.11099	6.22988	4.16314	7.47701	4.07284	1.24539	4.26439	1.54609	0	4.38967	6.20844
JMD87_06495_2334	NRS_1266	0	0	46.2954	34.6494	40.4007	28.9164	2.91333	57.7299	1.326	1.22471	1.80831	0	0	56.8734	20.157	46.9665	0	155.799	95.3231	0	136.884	0	137.349	105.693	0	0.935051	141.744	139.006	11.5857	16.457	57.6917	0	72.192	63.8866	46.3906	62.6477	64.3696	55.8328	39.6824	39.2525	49.9298	47.245	5.91562	61.1848	5.41133	0.496219	77.6972	22.4944
JMD87_06495_2335	NRS_1266	0	0	7.79423	6.17479	5.28937	2.57109	3.08471	8.8426	0	0.244943	4.96125	0	0	8.81423	3.91448	5.67445	0	23.5605	14.9171	0.0357182	21.5855	0.0458966	18.4522	14.6881	0.0483663	0	21.5353	18.3352	1.74496	1.86686	5.22188	0	14.4848	7.57399	8.20183	8.71996	10.3881	7.63893	5.62577	4.52516	6.31392	6.95099	7.16102	8.8069	0.773047	0	5.09202	0.809797
JMD87_06495_2336	NRS_1266	0	0	11.3976	8.92698	7.02731	5.24235	0	13.0514	0.378857	22.7797	1.06644	0	0.0376666	34.65	14.4124	27.699	0	140.864	87.5942	0	127.691	0	108.629	90.0125	0	0.255014	119.446	123.049	9.82045	14.9061	45.9927	0	24.9306	17.5338	15.3987	15.5228	20.0049	16.5224	11.5914	10.7311	12.6694	10.9695	54.7974	3.24465	3.86523	0.992438	6.6723	7.01824
JMD87_06495_2337	NRS_1266	0	0	11.1234	8.53885	9.84831	9.38281	0.891138	14.7309	4.35685	64.4199	2.22561	0	0	13.2936	4.6262	8.62389	0	32.5009	22.0099	0	24.8254	0	20.6876	18.5065	0	0	26.9827	27.0488	2.15076	3.01569	11.448	0	27.9947	18.5941	17.5059	16.0794	18.1904	18.2819	8.94837	9.46404	15.5771	12.8702	72.8556	16.4086	22.0318	0.496219	16.5052	11.6071
JMD87_06495_2338	NRS_1266	0	0	2.74169	1.41138	1.38531	1.23546	3.6331	4.08743	0.757714	3.4292	6.67682	0	0	2.91881	0.991329	1.60295	0	9.46629	5.69331	0	7.33017	0	6.1002	5.57487	0	0.0850046	8.9754	7.61085	0.466674	0.545696	2.4101	0	7.38169	3.74912	4.24679	3.4014	4.26409	3.90529	1.58579	1.68077	3.57235	2.66092	10.8972	0.741634	4.63828	0	1.58028	0.809797
JMD87_06495_2339	NRS_1266	0	0	10.3009	7.90373	5.86869	1.73632	0.685491	10.0162	0.189428	0.489885	3.24568	0.046291	0.188333	21.8766	8.79487	15.4525	0	78.3861	50.8899	0	77.2301	0	63.7301	49.3847	0	0	67.4849	73.8815	5.45806	7.35254	28.8207	0	20.3345	14.7314	13.6157	13.7293	15.514	11.9734	9.59024	7.3954	11.714	10.155	22.7284	7.69445	2.70566	0	9.04272	3.23919
JMD87_06495_2340	NRS_1266	0	0	22.6777	13.7962	13.702	4.47436	0.37702	21.4691	0	0.734828	0.0463668	0	0	40.661	17.8948	34.8482	0	174.416	115.743	0	177.909	0	159.78	119.796	0.0483663	0.425023	162.376	173.255	11.7683	20.0759	64.3697	0	30.6874	25.2214	19.3861	27.6441	28.0795	26.0496	18.3876	13.9375	15.3694	16.5086	59.1562	7.78715	4.25176	1.98488	32.308	18.3554
JMD87_06495_2341	NRS_1266	0	0	57.458	32.3206	32.9956	17.3966	1.57663	44.5368	0.189428	0	9.9225	0.138873	0.0376666	37.9734	17.4881	32.1552	0	184.987	122.581	0.107154	184.429	0.0458966	159.174	126.771	0	0.0850046	169.037	186.293	13.4727	22.1151	49.4572	0	42.3403	33.0605	28.9171	34.1996	31.1642	32.8731	17.3304	19.7038	25.2972	28.9443	8.40641	33.0027	5.0248	0.496219	40.2094	25.8235
JMD87_06495_2342	NRS_1266	0	0	64.7822	38.7071	36.0685	25.6775	2.46777	57.4263	3.59914	0.489885	5.93495	0	0	61.006	29.7653	50.6854	0	156.483	95.673	0.0714363	151.423	0	140.267	108.392	0	0.255014	144.002	145.255	9.86103	13.5275	61.8089	0	57.8465	45.709	38.6102	50.4026	50.9423	46.6919	29.9412	32.7363	36.0143	43.7695	15.2561	59.5161	2.31914	2.48109	43.9845	35.1812
JMD87_06505_2343	NRS_1268	0	0.0429893	139.121	75.2618	65.6386	59.0015	5.27828	116.107	9.09257	103.611	107.71	0.046291	0.113	631.214	403.522	623.581	0.0694836	491.721	309.538	0.0357182	564.585	0.0917932	502.111	364.276	0	0.170009	465.592	514.857	34.4121	48.8542	192.506	0	93.2693	68.4689	90.3498	90.4773	103.835	86.7748	34.9251	32.2191	41.3728	72.7138	9.34046	82.3213	10.0496	4.46597	29.2352	20.8748
JMD87_06505_2344	NRS_1268	0	0	846.869	475.741	484.683	587.143	289.346	725.417	25.9517	35.7616	404.69	0.277746	0.0376666	552.233	331.638	536.54	0.0926447	350.7	220.29	0.0357182	327.549	0	308.041	234.374	0.0483663	5.35529	309.313	343.505	23.4554	31.4781	103.634	0	394.944	411.192	413.43	472.177	436.208	416.793	192.749	190.108	207.487	392.785	397.281	495.689	166.592	904.111	386.993	178.515
JMD87_06505_2345	NRS_1268	0	2.47189	2584.36	1342.47	1527.09	1754.75	1558.87	2222.75	59.4805	73.9727	1465.42	0.879529	0.0753332	976.096	573.446	906.502	0.0463224	367.871	231.39	0.0714363	433.938	0	368.324	277.853	0	37.487	340.275	400.413	25.8091	37.7966	152.941	0	1260.32	1206.99	1239.74	1358.89	1502.41	1355.09	653.231	664.888	654.986	1248.79	291.422	1532.96	307.673	83.3648	1666.85	597
JMD87_06505_2346	NRS_1268	0	0	974.671	499.628	528.56	608.146	680.864	802.148	43.9474	269.437	259.515	0.370328	0	283.674	157.24	242.559	0	278.335	168.477	0	274.011	0	242.303	180.992	0	11.2206	253.259	264.996	18.4235	23.3213	91.7845	0	490.442	486.515	473.048	551.708	538.727	486.402	228.693	221.862	243.086	485.429	98.3862	359.043	88.1273	20.8412	558.63	221.255
JMD87_06505_2347	NRS_1268	0	0.064484	1380.17	604.212	707.416	648.549	1922.84	1145.15	75.0137	701.271	1108.21	0.046291	0.113	305.724	163.849	251.151	0.0463224	336.921	215.391	0.0714363	370.113	0.0458966	316.036	245.574	0	9.0955	312.954	348.672	22.9279	32.7705	146.413	0	674.659	610.501	635.074	741.63	749.21	681.667	252.178	262.743	264.935	599.034	71.6102	741.541	635.058	23.8185	724.822	300.345
JMD87_00465_142	NRS_130	0	0	3.29003	3.03447	5.46569	3.2389	0	4.49212	0	5.38874	0	0	0.0376666	4.56606	5.46502	12.7274	0	343.653	229.227	0.142873	358.531	0	351.425	265.914	0.0967326	0	324.893	330.596	28.6294	42.7079	213.294	0	3.62121	2.12072	3.95503	1.85531	1.9506	3.6478	5.5125	5.76634	8.30779	2.60662	4.04753	101.975	6.18437	0.992438	285.943	64.6938
JMD87_06510_2348	NRS_1269	0	0	91.2199	25.3343	37.6553	27.0465	19.1595	81.4653	1.51543	48.2537	12.0554	0	0	92.6216	52.21	116.374	0	304.367	194.749	0	323.864	0	275.987	218.107	0.0967326	0.595032	276.967	307.958	21.2844	28.3475	110.965	0	60.0285	50.8972	35.5953	52.8764	52.8929	49.0093	56.1067	72.9714	88.5195	37.3615	31.7576	46.074	10.4361	6.45084	149.337	244.649
JMD87_06510_2349	NRS_1269	0	0	109.511	39.8715	51.3069	42.0056	174.526	109.693	29.3614	330.673	26.6609	0	0	109.296	62.9875	141.637	0	295.19	181.677	0	322.69	0	283.527	210.827	0	1.53008	278.209	309.191	20.0264	27.055	106.195	0	78.4595	64.1517	54.9166	66.6057	67.3636	62.313	79.1761	95.4161	106.672	39.2079	36.4278	112.079	81.9429	61.0349	114.395	207.668
JMD87_06510_2350	NRS_1269	0	0.0429893	148.6	65.3469	71.9859	75.3296	111.461	161.919	32.5817	227.307	95.9793	0	0	126.896	64.3093	166.034	0	215.989	138.007	0	229.098	0	200.928	153.704	0	1.10506	199.604	217.255	14.0205	22.1725	81.391	0	124.653	91.418	78.0308	99.7539	104.425	97.9757	133.621	139.763	163.165	73.9628	10.2745	75.832	83.1025	164.248	195.692	341.554
JMD87_06510_2351	NRS_1269	0	0	53.2279	26.3575	25.7164	28.8496	23.8893	65.844	8.52428	164.846	54.8056	0.046291	0	49.0996	24.6307	58.1551	0	74.3893	47.1367	0	72.6133	0	63.8816	47.17	0	0.595032	67.5131	74.1193	4.42326	7.06533	27.0634	0	50.6041	38.2865	36.6327	43.1051	42.5956	40.2975	47.7624	48.3287	62.89	28.1841	5.91562	17.1503	42.5176	67.4858	89.1103	130.827
JMD87_06510_2352	NRS_1269	0	0	88.2824	46.8578	52.6922	39.735	31.6011	103.299	3.40971	47.5189	84.5731	0.046291	0	94.1244	46.0078	112.848	0	151.434	92.1107	0.0357182	132.308	0	131.704	88.027	0	0.340019	136.917	157.082	9.21174	11.4022	59.0976	0	69.8243	80.8523	56.3754	71.4913	61.0582	60.0385	69.3593	58.9563	84.4487	42.249	7.47237	46.7229	24.7375	58.5538	113.692	200.47
JMD87_00045_29	NRS_17	0	0	379.489	237.323	229.383	219.745	137.03	333.49	10.7974	74.7075	308.942	3.56441	0	763.63	346.431	619.766	0.0231612	176.152	107.696	0.0357182	163.451	0	162.356	136.597	0	5.35529	161.529	152.022	12.9451	16.5719	93.5419	0	428.742	310.193	208.514	232.594	244.868	204.449	253.462	255.995	292.933	241.004	170.93	94.9291	88.9004	62.0274	51.5347	43.1892
JMD87_06510_2353	NRS_1269	0	0.0214947	325.713	156.028	158.958	121.042	296.68	409.168	77.8551	914.861	287.753	0.046291	0.0753332	236.655	112.935	278.465	0.0231612	239.944	153.846	0.0357182	244.933	0	211.954	159.406	0.0483663	3.48519	218.035	241.558	15.9887	22.3161	110.513	0	270.941	205.217	164.069	196.106	217.514	200.929	211.099	243.66	304.397	154.605	43.9002	119.125	104.361	590.004	404.903	669.072
JMD87_06510_2354	NRS_1269	0	0	441.02	235.277	254.167	223.785	544.211	502.025	172.19	2091.57	342.187	0.231455	0	485.649	226.989	564.464	0.0231612	325.22	210.525	0.0714363	387.203	0.0458966	303.646	243.691	0.0483663	7.05538	300.309	342.964	23.0294	29.0655	127.534	0	261.98	193.553	186.275	215.092	229.581	217.495	232.205	264.321	280.263	170.516	43.9002	161.862	628.873	420.794	501.827	749.062
JMD87_00465_143	NRS_130	0	0.0214947	0.979175	0.493983	1.48606	0.634425	0	3.17686	1.326	8.32805	0.927337	0	0	1.27156	1.093	2.50061	0	78.5176	48.9815	0	61.9217	0	72.672	54.7559	0	0	72.3959	66.6382	5.90444	8.18544	35.1975	0	1.20707	0.871009	1.62091	0.865812	0.907254	1.1158	1.88784	1.83592	1.99387	0.543046	1.86809	16.1305	22.8049	0	56.1878	19.7051
JMD87_06510_2355	NRS_1269	0	0	147.855	82.9538	87.0228	89.3871	46.3049	177.479	44.3263	605.988	162.608	0.231455	0	82.3047	36.0691	88.2906	0.0463224	151.934	97.6131	0	146.887	0	131.704	97.3439	0	2.72015	134.744	151.482	10.2668	12.551	52.5702	0	109.518	89.3352	82.4073	104.145	92.3131	89.4784	109.57	97.5365	128.895	73.637	55.42	38.2868	24.351	212.878	192.531	280.37
JMD87_06515_2356	NRS_1270	0	0	400.248	181.398	247.996	213.033	255.242	493.344	133.736	1598.5	526.866	0.046291	0.0376666	259.514	143.336	319.725	0.0231612	474.84	306.103	0	601.398	0.0458966	478.127	354.501	0.0483663	6.37535	441.855	542.316	34.8991	52.7889	202.599	0	291.832	266.15	239.474	318.062	355.008	307.703	257.426	297.678	336.59	214.177	349.022	399.648	1413.13	307.656	151.707	292.517
JMD87_06525_2357	NRS_1272	0	0	16.3326	7.30389	8.18594	6.47781	9.49404	20.2348	0.947142	1.22471	4.08028	0	0	22.6569	11.6418	20.9666	0	36.6556	21.7236	0	32.0341	0	28.9854	21.7649	0	0.255014	31.8937	36.2164	2.45511	2.90081	15.8163	0	6.91744	6.13493	7.03477	8.90549	6.39614	6.56604	4.49307	4.60273	4.32005	6.29933	6.84967	11.1245	3.47871	7.44328	4.38967	3.86903
JMD87_00465_144	NRS_130	0	0.064484	0.626672	3.14032	0.6045	3.47264	29.0991	0.50587	3.978	31.8426	0.0927337	0	0.0753332	2.71652	3.02482	7.18123	0.0231612	325.877	218.667	0	326.618	0.0458966	335.776	226.05	0	0	315.55	321.061	26.154	39.8358	198.331	0	0.742812	1.85563	1.71817	1.29872	0.771166	1.07288	1.51027	2.37894	3.78004	1.1947	1.24539	15.2962	1.15957	0	54.9587	26.0035
JMD87_06530_2358	NRS_1273	0	0	59.0638	27.8395	28.4619	28.9832	0.239922	60.158	0	2.20448	19.5668	0	0	86.4372	43.4151	81.1094	0	105.654	61.0997	0	94.0368	0	84.0767	64.7092	0.0483663	0.0850046	95.9352	91.3735	6.08705	6.66324	38.2603	0	36.5371	34.0072	26.7451	37.972	36.6984	32.7444	25.3726	26.5821	38.5897	28.6185	4.98158	22.7125	6.18437	0.992438	37.4	9.26768
JMD87_06530_2359	NRS_1273	0	0.0214947	481.049	268.374	275.702	237.943	105.326	471.43	36.1808	326.999	40.2	0.046291	0	241.77	113.698	207.55	0	217.619	132.727	0.0357182	233.918	0.0458966	201.269	156.784	0.0483663	5.69531	198.39	211.547	14.8118	19.8748	52.0179	0	268.898	242.14	220.088	306.497	341.037	290.065	280.382	254.857	300.576	241.112	26.776	140.261	179.733	18.8563	159.608	74.8612
JMD87_06530_2360	NRS_1273	0	0.0214947	689.143	419.356	360.131	337.046	124.417	589.035	60.8065	571.696	111.93	0.138873	0.0753332	429.094	206.476	408.689	0	294.849	191.759	0.0357182	343.263	0.0458966	295.803	228.315	0.0967326	7.56541	275.697	314.315	20.0264	28.0603	132.907	0	437.655	368.853	367.85	481.329	546.076	461.297	426.313	427.149	476.867	363.026	100.254	358.394	59.1381	56.5689	318.602	196.151
JMD87_06530_2361	NRS_1273	0	0.0429893	1144.11	667.018	615.457	480.426	1106.93	1036.47	24.6257	88.6693	801.961	0.231455	0	554.025	259.957	537.598	0.0463224	405.499	258.966	0.0714363	480.43	0.0917932	416.405	308.884	0.0967326	6.12033	385.463	433.559	27.2903	37.4233	175.837	0	715.049	670.412	515.191	790.177	888.7	799.469	597.615	674.067	739.227	577.801	126.719	469.918	112.092	72.4479	709.634	367.558
JMD87_06530_2362	NRS_1273	0	0	259.991	139.056	135.962	84.846	160.165	255.99	5.87228	8.32805	13.91	0.138873	0	226.136	105.132	214.956	0	221.09	135.113	0	228.248	0	190.432	150.547	0	2.12512	200.535	206.704	14.9742	18.7834	88.7217	0	166.808	119.518	113.367	149.6	161.582	147.5	124.522	138.444	163.663	111.27	12.7653	96.4124	22.0318	9.42816	148.371	54.9762
JMD87_06530_2363	NRS_1273	0	0	237.039	109.946	113.268	70.9554	99.3619	195.67	3.59914	5.63368	58.9322	0.046291	0	253.705	121.857	274.458	0.0231612	411.889	260.938	0	476.299	0	409.282	293.483	0	0.595032	378.802	427.959	28.2642	42.0473	177.293	0	159.983	131.106	120.077	168.153	194.062	149.259	137.359	131.695	146.466	108.555	127.653	61.0921	11.5957	12.4055	117.204	79.63
JMD87_06535_2364	NRS_1274	0	0.0214947	165.128	104.266	102.286	76.7988	100.938	190.207	5.304	30.6178	87.9579	0	0.0376666	105.857	50.5832	113.874	0	103.235	63.7078	0.0357182	88.8936	0	88.2067	65.7529	0	0.935051	95.9352	92.1951	6.85808	7.40998	4.92061	0	104.644	98.8405	88.5667	123.873	108.281	97.9327	87.3316	71.7819	95.1657	68.4781	93.0932	9.91935	29.7623	4.46597	5.53099	5.75856
JMD87_06535_2365	NRS_1274	0	0	201.553	103.207	113.243	103.545	117.013	215.501	3.40971	39.9257	93.5683	0	0	177.701	92.4986	189.373	0.0231612	181.726	111.894	0.0357182	187.871	0.0458966	159.401	128.604	0	1.7851	162.404	176.563	11.9306	16.4858	67.7338	0	152.787	126.221	119.137	147.064	164.031	139.904	128.26	110.259	118.76	101.061	15.5674	38.2868	32.8545	8.43572	87.969	38.1504
JMD87_06535_2366	NRS_1274	0	0	257.366	135.986	155.18	92.459	130.997	252.49	4.54628	1.7146	93.2901	0	0	269.022	131.999	292.282	0.0231612	308.838	188.07	0.0357182	333.219	0	291.522	224.98	0	2.04011	279.197	312.11	23.0091	29.0942	129.091	0	178.321	142.353	133.758	165.061	194.379	161.834	123.842	120.654	136.455	118.656	50.7498	95.578	11.9822	100.236	140.118	74.3214
JMD87_00465_145	NRS_130	0	0.0214947	0.744173	0.105853	0.50375	0.601034	5.89522	1.13315	0.189428	2.44943	1.76194	0	0	0.838074	1.06758	2.46855	0	75.7566	47.6775	0	66.3766	0	65.9277	52.5922	0	0	66.6381	65.0382	5.66096	8.38649	42.0763	0	0.32498	0.340829	0.486274	0.49475	0.408264	0.300407	0.60411	0.749883	0.996935	0.162914	0	7.23093	0	0	22.3873	11.877
JMD87_06535_2367	NRS_1274	0	0	267.432	144.666	161.578	145.984	215.827	297.492	5.68285	33.3122	194.045	0.138873	0.0376666	208.738	107.724	215.79	0	153.196	89.9797	0	133.361	0	134.811	101.519	0.0483663	2.97516	137.566	134.228	10.7944	12.35	52.4698	0	212.398	164.28	179.63	206.743	210.619	190.759	160.769	130.092	161.005	149.881	255.617	75.6466	46.3828	37.2164	139.767	61.2746
JMD87_06535_2368	NRS_1274	0	0	87.4599	48.9749	53.2212	39.1674	43.7	92.9586	1.326	1.22471	64.7745	0	0	101.205	44.7623	99.6716	0	77.3343	44.8149	0	70.2239	0	65.9277	51.0394	0	1.61509	66.5817	69.5355	4.66674	6.03138	30.7789	0	94.2443	80.36	76.4747	94.9301	91.7687	89.0493	70.0012	58.7236	70.45	71.7363	14.322	53.3976	32.0814	12.9017	78.3117	29.2427
JMD87_06535_2369	NRS_1274	0	0	10.5751	5.82194	7.17844	5.27574	2.60486	13.7192	0	0	11.1744	0	0	10.9817	5.8463	12.0542	0	30.9232	20.1333	0	29.4422	0	27.8866	20.1866	0	0.510028	29.5511	30.8975	2.29279	2.7572	6.92903	0	13.5563	8.59648	9.7579	12.6161	11.3407	11.7159	10.0056	6.2835	10.5509	6.51655	1.55674	3.80087	1.15957	0	5.17981	2.87928
JMD87_06535_2370	NRS_1274	0	0	9.32174	4.5517	4.55894	5.97695	5.07263	13.8204	0.378857	0	4.59032	0	0	6.12661	2.97399	6.50799	0	13.8313	8.11057	0	10.57	0	9.6997	7.63681	0	0	12.5881	11.6109	0.791317	0.947788	3.76578	0	8.54234	5.4154	6.64575	7.97784	6.21469	6.35147	3.36036	3.62012	4.77698	4.7245	0.934046	1.76138	0	0	3.68732	6.56835
JMD87_06540_2371	NRS_1275	0	0.0214947	421.515	182.244	186.136	193.7	344.116	404.655	44.3263	370.843	69.0866	0	0.0376666	215.847	135.024	319.821	0	442.365	261.32	0.0357182	462.125	0	450.998	329.274	0	2.97516	426.614	440.759	30.8005	40.5826	171.519	0	143.177	163.787	202.485	223.75	211.027	213.332	106.021	99.45	117.306	146.297	98.6975	38.4722	241.964	16.8714	98.2408	97.2656
JMD87_06540_2372	NRS_1275	0	0	211.267	100.843	98.4327	131.56	80.7851	259.956	10.608	29.1482	81.8838	0.046291	0	40.8633	20.7671	50.5251	0	98.1076	58.4279	0	86.9901	0	78.4691	60.4072	0	2.21012	84.8712	84.5194	6.63489	7.69719	47.0471	0	85.1912	65.0984	109.088	96.3525	83.5127	88.191	41.7213	40.804	52.2145	64.2966	7.78371	36.8963	42.131	27.7883	32.1324	25.6436
JMD87_06540_2373	NRS_1275	0	0.0429893	472.824	233.548	250.515	179.008	90.3819	541.018	19.1323	105.325	95.933	0	0.113	178.539	95.3455	245.636	0.0231612	357.878	224.901	0.0357182	390.565	0	358.927	275.052	0	4.76026	338.017	359.742	25.3019	38.3998	153.192	0	262.12	209.497	305.964	307.549	285.558	277.018	132.489	149.175	168.607	187.677	25.8419	60.2577	21.6453	92.7929	137.221	65.5036
JMD87_06540_2374	NRS_1275	0	0	270.409	134.963	150.269	120.04	138.846	345.63	10.2291	86.7097	99.8742	0.046291	0	119.151	62.6062	141.861	0	201.474	125.921	0.0357182	193.055	0	184.597	142.096	0	1.95511	181.032	194.379	14.122	18.6398	70.1439	3448.28	151.905	122.282	186.729	177.553	147.701	159.645	75.2872	75.5313	91.178	114.583	27.71	111.894	9.27656	27.292	100.875	42.7393
JMD87_00465_146	NRS_130	0	0.150463	3.95587	2.71691	2.54394	4.10706	0	7.22382	0.757714	11.5123	16.3675	0	0	7.74496	6.45635	15.7089	0	444.547	286.351	0	455.321	0.0458966	472.179	335.714	0	0	416.566	424.932	34.0875	53.7654	7.07966	0	4.17832	4.05208	5.08967	5.44225	2.81249	2.74658	7.13604	3.10296	5.48314	2.17218	29.5781	58.8672	93.1521	0.496219	141.172	112.112
JMD87_06545_2375	NRS_1276	0	0	75.279	50.3863	39.5444	30.4858	73.2447	88.4665	3.978	21.7999	17.6658	0	0.0376666	104.99	62.3266	116.791	0	233.186	150.316	0.0357182	233.027	0	215.629	168.595	0	1.61509	215.692	231.612	16.1104	25.6477	104.538	0	64.1139	48.9658	81.8886	59.3699	49.8082	49.1809	97.6015	96.89	115.811	74.2344	169.374	43.7564	12.7553	49.6219	50.6568	55.786
JMD87_06545_2376	NRS_1276	0	0	55.9305	37.1899	30.9302	29.3505	19.4337	59.3486	2.08371	2.93931	49.7516	0	0	56.6711	30.4007	63.6693	0.0231612	139.417	88.1667	0	132.713	0	132.613	101.035	0	0.510028	131.329	140.563	9.45522	15.3944	59.2984	0	36.3049	30.9019	51.6423	35.4364	31.3003	29.397	62.6009	53.8106	76.1824	45.29	5.91562	28.4602	3.47871	116.611	21.246	51.5571
JMD87_06555_2377	NRS_1277	0	0.0214947	156.002	81.6483	74.4794	80.5385	37.4278	170.68	5.49343	79.3614	232.669	0.046291	0.0376666	186.515	120.154	257.306	0.0231612	159.218	95.8956	0	142.716	0	143.033	107.424	0	0.765042	140.276	146.66	10.6118	16.3134	62.9136	0	126.649	111.451	140.987	154.918	139.4	124.497	111.76	125.127	144.389	96.0105	19.9263	195.142	23.1914	143.407	56.0122	72.6118
JMD87_06555_2378	NRS_1277	0	0	34.1536	20.3592	18.0091	25.9112	20.8389	49.5752	1.326	35.5167	16.5066	0	0	94.8469	65.7073	138.399	0	79.0698	50.2219	0	66.3766	0	67.519	51.7776	0.0483663	0.595032	71.1823	73.4058	6.14793	7.40998	30.076	0	21.5415	19.7681	27.4259	30.2416	23.9515	20.1702	23.0694	19.0574	26.2526	16.1285	1.24539	22.6198	4.63828	17.8639	10.184	15.7461
JMD87_06555_2379	NRS_1277	0	0	8.1859	4.37528	5.01231	5.17557	12.99	15.601	1.326	2.20448	6.49136	0.046291	0	94.1244	66.5207	144.266	0	56.1141	36.0046	0	61.3953	0	50.1278	37.0131	0	0.340019	50.6348	53.103	3.40875	6.23243	25.2056	0	8.77446	6.21067	8.39634	7.85415	7.30339	7.2956	8.49529	6.49037	10.3432	5.26754	0.934046	6.30389	2.31914	7.44328	1.05352	2.42939
JMD87_06560_2380	NRS_1278	0	0	3.64253	1.87008	1.93944	1.60276	1.06251	3.52085	0	0	0.0463668	0	0	5.40413	2.87231	4.32797	0	20.5103	13.7085	0	16.3208	0	15.1179	13.4662	0	0	18.9669	17.2974	1.2377	1.60837	6.42693	0	2.8784	1.70415	3.17699	1.36056	1.90523	1.20163	2.94503	2.71509	3.78004	1.84636	1.86809	0.370817	1.15957	0	3.24836	2.51937
JMD87_06560_2381	NRS_1278	0	0	100.111	43.4705	49.8712	68.9519	57.8211	89.7615	20.4583	242.738	44.5585	0	0.0753332	70.2248	40.6699	67.324	0.0463224	215.858	131.837	0	194.027	0.0458966	197.29	148.969	0	0.425023	196.358	192.801	15.8061	19.243	74.7632	0	43.6866	38.7031	48.0115	30.7982	25.8114	25.9638	47.989	51.2765	59.3591	40.6741	8.71776	18.7262	4.63828	2.97731	82.7014	29.3327
JMD87_06560_2382	NRS_1278	0	0	31.9994	11.8203	13.8783	17.5635	22.9982	28.6727	0.378857	0	37.8353	0	0	12.3688	6.76137	11.2207	0.0231612	34.1312	21.0239	0	29.2802	0	27.3562	20.3394	0	0.170009	30.8494	32.411	2.13047	2.49871	13.3057	0	21.7272	17.0036	19.9372	13.2964	12.5201	10.128	21.7857	21.2812	24.8403	17.4861	5.91562	14.2764	2.31914	0.992438	19.9291	19.2552
JMD87_06560_2383	NRS_1278	0	0	13.8651	7.76259	6.72506	6.84511	5.27828	16.1271	0	0	5.79585	0	0	14.6807	8.94738	12.4069	0	44.9649	29.707	0.0357182	33.249	0	31.5619	25.176	0	0.850046	37.3411	41.0381	2.86092	4.65278	15.7661	0	8.49591	7.38464	11.314	6.74096	5.03526	4.89235	11.4403	10.1622	11.5478	7.54834	0.622697	3.05924	1.54609	0.496219	4.65305	8.63784
JMD87_06560_2384	NRS_1278	0	0	145.74	63.4062	69.316	62.0067	79.2084	127.155	0.568285	1.7146	101.914	0.046291	0	128.977	72.3924	116.118	0	155.51	98.3447	0	162.722	0	148.489	108.85	0	2.55014	139.147	151.741	11.5451	16.4283	66.2777	0	87.0018	70.6653	99.4269	63.1424	60.6953	57.0344	121.992	110.44	119.383	77.7642	307.924	91.6845	12.7553	31.2618	50.9202	97.1757
JMD87_06560_2385	NRS_1278	0	0	218.826	100.279	100.599	109.455	105.394	211.757	2.46257	0.734828	190.892	0	0	150.42	79.2046	138.399	0	156.562	103.688	0	157.457	0.0458966	150.573	110.148	0	3.91021	142.788	153.666	10.6726	16.1411	61.3068	0	137.977	103.536	144.067	100.187	93.7193	84.8436	180.667	168.724	174.38	129.462	14.322	213.034	79.2373	100.732	102.016	94.5663
JMD87_06560_2386	NRS_1278	0	0.0214947	395.626	207.543	213.363	200.345	314.743	419.751	6.44057	1.22471	394.906	0.092582	0	232.031	115.985	204.152	0	217.777	138.961	0	193.338	0	194.184	145.099	0	3.06017	198.503	203.439	15.4611	19.9036	87.0648	0	258.034	211.92	267.386	172.358	164.031	149.517	316.402	298.221	345.064	233.347	23.3511	336.794	35.9467	12.9017	250.914	214.326
JMD87_00470_147	NRS_131	0	0	0.117501	0.211707	0.251875	0.0667815	0	0.50587	0	0	0	0.046291	0	1.50275	1.6268	3.01355	0	148.91	93.542	0.0357182	143.242	0	141.403	111.192	0.0483663	0	133.333	131.482	11.119	16.6007	81.5918	0	0.0464257	0.15148	0.259346	0.432906	0.317539	0.214577	0.830651	0.206864	0.456928	0.380132	0.622697	10.1975	0.773047	0	10.7108	7.91802
JMD87_06560_2387	NRS_1278	0	0	39.4803	18.3832	17.1779	14.358	52.817	28.612	0.757714	4.16403	16.3211	0.046291	0.0753332	34.7945	17.6914	30.1035	0	166.133	106.614	0	165.233	0	152.354	121.731	0	0	151.679	160.628	10.6726	16.3996	66.5789	0	20.1952	16.1326	19.8076	16.6978	12.3387	12.5313	30.6963	23.4791	27.8726	20.4185	0.934046	6.95282	3.47871	0.496219	28.4451	33.5616
JMD87_06570_2388	NRS_1280	0	0	141.315	76.0734	69.3916	57.8996	2.46777	126.852	28.4143	277.275	174.478	0	0	280.408	126.458	255.959	0	306.234	195.926	0	334.839	0.0458966	307.738	231.981	0	0.680037	286.959	297.58	23.6786	32.4258	125.526	0	154.923	128.644	144.521	183.367	189.571	144.539	148.347	141.676	160.133	126.475	826.319	222.676	26.6701	11.9093	140.031	78.3704
JMD87_06570_2389	NRS_1280	0	0	45.042	23.817	24.4319	16.662	1.06251	45.3057	4.54628	55.8469	18.5004	0	0	54.3881	22.5972	51.6151	0	53.1427	33.1738	0	46.006	0	46.5662	33.0928	0	0.510028	46.7963	51.5895	3.5102	5.5144	26.0592	0	41.6439	44.8001	47.5252	50.4645	44.773	38.2805	36.2088	35.7358	47.4375	37.6331	117.378	45.5178	4.25176	5.95463	38.6291	35.4511
JMD87_06570_2390	NRS_1280	0	0.0214947	214.753	120.144	130.899	133.196	100.527	239.661	15.3437	130.065	165.483	0.231455	0	93.5175	37.6197	89.2845	0	55.2989	33.5873	0	46.3704	0	46.3388	35.3584	0	1.36007	48.3486	49.2759	3.48991	5.19847	25.0048	0	181.942	191.016	191.787	214.659	189.389	181.403	192.031	177.929	191.744	162.479	173.733	347.641	229.595	87.3345	181.381	98.5253
JMD87_06580_2391	NRS_1282	0	0	21.8552	11.044	10.9566	12.4881	2.33067	37.9807	8.52428	91.1187	6.72319	0	0	10.606	6.10048	16.1898	0	85.9329	48.8225	0	73.3422	0	68.0495	53.0504	0	0.0850046	71.9726	69.7733	4.80877	6.893	27.4149	0	15.599	10.187	11.8327	11.0082	9.66225	10.9005	6.87175	8.61072	13.7494	12.9245	6.53832	11.9588	181.279	35.7278	19.4901	34.2814
JMD87_00470_148	NRS_131	0	0	26.9469	9.06811	8.63931	2.10362	0	24.565	0.568285	10.5325	24.3426	0	0.150666	6.90689	5.99881	12.0221	0	416.937	270.766	0.0714363	426.163	0.0458966	424.324	330.648	0	0.0850046	388.2	391.764	32.8701	52.1283	232.675	0	11.1422	9.27814	12.6431	8.90549	8.11992	9.09805	21.7102	14.5839	21.0187	9.34039	7.78371	226.291	56.0459	35.2315	507.797	219.275
JMD87_06580_2392	NRS_1282	0	0	12.1026	5.71609	7.10287	4.14046	0	16.9365	0.757714	0.244943	6.44499	0	0	10.1436	6.04965	15.6448	0.0463224	348.622	225.092	0	369.87	0	358.321	271.641	0.0483663	0.765042	329.832	347.98	25.2004	37.1648	169.36	0	10.5851	6.70298	9.0447	8.41074	8.93645	8.15391	3.96447	8.27457	8.14163	6.29933	2.17944	0.834338	1.93262	0.496219	46.0915	16.7358
JMD87_06580_2393	NRS_1282	0	0	1.84085	1.1291	1.66237	0.100172	0.205647	3.96602	0	0	4.08028	0	0	1.64725	1.16926	2.37237	0	87.905	52.671	0	73.9092	0	78.2039	54.9087	0	0.255014	76.0651	74.5734	5.62038	7.66847	32.0342	0	2.92482	0.946749	1.45882	1.85531	1.31552	1.75953	1.9256	1.39633	1.62002	1.95496	0.622697	0.927042	5.0248	0	2.80939	0.629842
JMD87_06585_2394	NRS_1283	0	0	0.195835	0.105853	0.0755625	0.0333908	0	0.182113	0	0	0.0927337	0	0	0.0577982	0.0254187	0.128236	0	1.49883	0.826961	0	1.25544	0	0.833568	0.509121	0	0	1.24188	1.10271	0.0405804	0.0861626	0.753155	0	0.0928515	0.26509	0.226928	0.185531	0.0453627	0	0.0377568	0.362012	0.207695	0.217218	0	0	0	0	0	0.179955
JMD87_06585_2395	NRS_1283	0	0.0214947	18.8002	9.1034	6.75025	6.17729	0.342745	15.8236	0.568285	0.489885	20.1232	0	0	14.0161	10.6504	22.6658	0.0231612	317.173	194.208	0.0714363	315.278	0	319.37	234.348	0.0967326	0.0850046	294.071	306.121	22.7656	32.9141	130.748	0	15.8312	16.3219	16.5009	17.8728	13.7903	12.7888	12.4598	11.843	12.0878	12.4901	1.55674	1.94679	0.773047	0.992438	9.48169	30.2324
JMD87_06585_2396	NRS_1283	0	0	1.60585	0.987966	0.680062	1.20207	0	1.63902	0	1.7146	2.04014	0	0	0.433487	0.127093	0.545004	0	14.1468	9.54185	0.0357182	15.2273	0	12.693	10.6915	0	0	12.8139	14.9839	0.913058	1.55093	6.7784	0	1.06779	0.871009	0.648366	0.680281	0.861891	0.901221	0.71738	0.801599	1.37079	0.651655	0.311349	0.556225	1.93262	0	0.614554	1.43964
JMD87_06590_2397	NRS_1284	0	0.0214947	51.9746	36.9076	28.613	32.2221	0	47.9767	0	2.93931	43.1212	0	0	61.7863	32.0784	83.2894	0.0926447	370.947	248.12	0.0357182	395.951	0.0458966	377.947	277.853	0	0.425023	358.988	382.575	28.4265	45.8098	151.836	0	58.45	44.9137	44.3158	46.9394	42.1873	37.8942	42.6275	40.9333	48.0606	26.392	100.566	45.9813	51.0211	182.112	33.0103	67.933
JMD87_06590_2398	NRS_1284	0	0.0214947	419.008	202.815	211.852	226.056	299.011	579.727	109.679	1180.62	405.246	0.046291	0.0753332	39.2739	23.1818	58.1231	0.0463224	371.604	254.64	0	407.007	0.0458966	372.757	288.341	0	3.99522	362.064	386.489	28.2236	49.7445	157.56	0	262.723	232.938	230.299	262.836	216.698	206.079	267.507	263.623	289.651	151.021	941.518	554.371	228.049	10.9168	561.966	604.828
JMD87_00470_149	NRS_131	0	0	12.7293	6.52763	5.18862	5.20896	7.43757	13.5168	4.73571	73.2379	10.2007	0	0.150666	4.82615	3.86364	7.37358	0.0231612	209.731	141.251	0	192.69	0	191.114	148.332	0	0.255014	196.161	197.385	14.7915	26.2509	115.685	0	5.71037	7.49825	10.2442	6.49359	4.35482	6.7377	13.0261	8.53315	12.5448	4.12715	1.24539	102.253	131.031	23.3223	254.864	159.53
JMD87_06595_2399	NRS_1285	0	0	4.81754	2.32878	2.24169	2.07023	0.0685491	9.32824	0	0	0	0	0	2.71652	2.28768	3.62267	0	52.8534	33.7464	0.0357182	46.4919	0	45.4674	34.8493	0	0	45.6109	48.4976	3.55078	5.57185	1.20505	0	3.48193	2.87812	2.95006	3.21587	2.49495	3.34739	3.73793	4.26658	4.86006	4.23576	2.49079	0	0.773047	0	3.86291	0
JMD87_06595_2400	NRS_1285	0	0	0.979175	0.70569	0.982312	1.20207	0	3.17686	0	0	0.0927337	0	0	2.28303	1.32177	3.23796	0	52.8534	34.8914	0	47.7879	0	48.4606	35.2566	0	0	50.0703	52.1084	3.48991	5.62929	0.200841	0	0.64996	1.21184	1.52366	0.927655	0.907254	1.28746	1.51027	1.34462	1.16309	1.62914	0	0	0	0	0.702347	0
JMD87_06595_2401	NRS_1285	0	0	7.36339	2.64634	2.64469	4.37419	6.54644	10.2995	0	0	0.463668	0	0	8.61193	5.61753	13.1122	0.0231612	222.431	135.303	0	213.466	0	217.675	158.362	0	0.0850046	209.68	205.45	15.4611	20.8801	83.6002	0	2.64627	2.72664	3.69568	2.53559	3.22075	3.43322	2.07663	2.66338	4.07082	3.5298	1.24539	0.741634	0	0	0.351174	0.269932
JMD87_06595_2402	NRS_1285	0	0	0.430837	0	0.151125	0.200345	0	0.667748	0	0	0.834603	0	0	0.404587	0.305024	0.833535	0	12.0958	7.79251	0	10.246	0	9.28292	7.84046	0	0.0850046	9.90681	9.77303	0.649286	0.832905	3.76578	0	0.278554	0.0378699	0.453856	0.309218	0.0453627	0.128746	0.226541	0.38787	0.664623	0.108609	0.934046	0.0927042	0	0	0.175587	0
JMD87_06600_2403	NRS_1286	0	0	11.0843	5.64552	11.3847	5.4427	1.8851	17.8066	0.568285	0	1.57647	0	0	11.7908	5.33792	14.5548	0	101.447	61.5768	0	84.3173	0	85.7439	66.1602	0	0	93.5926	89.4924	7.14214	9.62149	1.85778	0	4.54972	4.58226	7.4562	6.12253	4.44554	6.39438	5.7768	6.69723	6.97854	6.24503	1.55674	1.76138	0.773047	0	0.877934	0.629842
JMD87_06605_2404	NRS_1287	0	0	2.31085	1.69366	1.43569	0.601034	0.411294	4.51236	0	0	0	0	0	3.0922	1.65221	5.25769	0.0231612	51.9857	26.749	0	37.6633	0	40.807	32.3546	0	0	46.1189	38.6813	3.32759	3.21674	16.0171	0	1.57848	0.681659	1.52366	1.73162	1.49697	1.02997	1.13271	1.75835	1.91079	1.30331	0	0	0	0	0.702347	0
JMD87_06605_2405	NRS_1287	0	0	5.24838	3.52845	4.25669	7.91361	0.788314	8.43791	0.947142	0.244943	1.06644	0	0.0376666	12.4555	6.6597	24.2366	0	282.306	179.928	0	309.811	0	285.876	218.235	0	0.0850046	265.057	272.628	20.4728	29.841	114.429	0	5.01398	2.23433	4.92758	6.18437	3.90119	4.07695	6.07885	3.85285	4.94313	3.20397	5.91562	8.8069	0.773047	0.496219	3.24836	0.35991
JMD87_06605_2406	NRS_1287	0	0	3.40753	2.29349	1.88906	2.5377	0.0342745	6.75842	0.189428	0	0.741869	0	0	7.88946	2.82147	13.561	0	128.899	83.8729	0	123.074	0	117.306	91.2344	0	0	117.442	120.152	8.90739	13.1254	17.3226	0	3.29623	2.42368	3.59843	3.33956	2.49495	4.29153	4.1155	3.25811	4.36159	2.76953	0.622697	0.185408	39.4254	0.496219	0.26338	0.629842
JMD87_06610_2407	NRS_1288	0	0.0214947	13.3559	4.5517	6.49837	4.97523	0	14.1846	0	0	3.43115	0	0.0376666	22.3679	9.81161	34.6879	0.0231612	315.964	209.253	0	347.799	0	331.154	241.985	0	0.0850046	304.007	324.672	24.2062	39.7784	127.735	0	6.36033	5.4154	6.93751	6.18437	3.67438	5.66482	5.55026	6.80066	6.43854	6.24503	0.311349	1.39056	0.386523	0	1.14131	2.24944
JMD87_06610_2408	NRS_1288	0	0.0214947	21.5418	12.4907	14.5836	20.3684	0	43.525	0.568285	0.734828	15.0229	0	0.0376666	23.1482	11.4638	40.0097	0	323.169	216.632	0	350.269	0	337.823	246.974	0.0483663	0.255014	309.2	332.759	24.3279	41.4155	156.656	0	17.0847	7.3089	16.047	18.2439	12.8376	18.9686	11.5914	13.0066	18.5679	17.3775	11.8312	16.0378	22.4184	2.97731	4.38967	39.2302
JMD87_06615_2409	NRS_1289	0	0	5.32671	3.38731	1.93944	3.77316	7.43757	15.8236	0.378857	0	0	0	0.0376666	12.1087	6.45635	22.9863	0	213.307	146.785	0	215.248	0	198.048	159.355	0	0.170009	199.745	210.79	14.9944	27.6869	102.68	0	3.34265	2.42368	4.18196	5.19487	3.90119	3.94821	3.13382	3.25811	4.27851	5.75629	2.17944	0.185408	10.8227	0	0.0877934	0.179955
JMD87_06620_2410	NRS_1290	0	0	52.7971	28.3334	16.9764	25.1099	9.18557	71.9549	1.89428	0	0	0	0.0753332	13.7849	7.77812	23.884	0.0231612	372.577	232.789	0.0357182	400.568	0	371.62	276.02	0	0.255014	353.456	379.137	27.8584	38.888	155.301	0	9.84226	10.4142	18.3163	14.3477	13.6542	18.5823	10.3831	10.8087	12.0878	13.5218	4.35888	0.556225	150.358	0.992438	4.38967	14.3064
JMD87_00475_150	NRS_132	0	0	0.78334	0.564552	0.755625	0.133563	0	1.11291	0	2.44943	0.1391	0	0	1.61835	2.08433	3.94326	0	164.871	111.544	0.0357182	162.6	0	157.848	122.418	0	0	145.61	155.266	12.7017	21.0524	86.9643	0	0	0	0	0.123687	0	0	0	0.0517161	0	0.108609	0	0	0	0	1.22911	0
JMD87_06620_2411	NRS_1290	0	0	34.6628	22.1234	14.3317	11.5866	6.92345	46.0544	0.757714	0	0	0.046291	0.0753332	15.8367	10.0658	27.5067	0	380.098	237.624	0	407.898	0	389.428	298.625	0	0	364.181	381.04	28.1019	41.8176	3.46451	0	13.2313	10.4142	20.5856	15.5228	13.9717	14.2908	11.4781	12.5929	15.6186	18.898	7.16102	0.278113	1.54609	0	12.73	23.1242
JMD87_06620_2412	NRS_1290	0	0	68.3072	34.226	27.7818	29.05	7.47185	93.3836	1.51543	15.4314	2.64291	0	0	21.472	12.1247	35.1047	0	392.378	248.565	0.0714363	447.343	0	386.435	301.909	0	0.935051	367.286	395.981	29.8874	40.7262	169.711	0	24.4199	20.9799	30.927	22.4493	23.0896	28.882	25.8257	18.9798	34.0204	23.0251	6.84967	44.5907	4.63828	8.43572	15.1005	5.03874
JMD87_06625_2413	NRS_1291	0	0	3.09419	1.27024	1.91425	1.00172	2.36494	7.10241	0	0	3.94118	0	0	2.71652	1.01675	3.01355	0	43.3083	26.1447	0	41.7536	0	34.0626	26.4488	0.0483663	0.170009	37.087	39.2002	2.57685	3.96348	0.0502104	0	1.76418	1.17397	2.17202	1.4224	1.76914	2.57492	2.60522	2.68924	1.74464	1.95496	2.49079	0.278113	0.773047	1.98488	0.351174	3.50912
JMD87_06630_2414	NRS_1292	0	0.0214947	511.991	248.262	267.995	290.233	129.421	609.614	96.0402	1064.52	9.7834	0.231455	0.113	517.641	275.386	614.957	0.0463224	216.883	137.562	0.0714363	204.961	0	196.23	150.7	0	6.29034	194.467	202.12	15.5017	21.1385	64.6709	0	370.338	354.16	361.367	420.723	420.104	356.326	388.707	359.065	466.275	236.659	232.889	346.992	516.395	75.4253	309.823	334.086
JMD87_06630_2415	NRS_1292	0	0	199.83	108.888	109.414	110.924	56.2445	231.992	11.934	111.204	120.693	0	0.113	295.638	150.86	340.115	0	169.315	109.699	0.0357182	151.787	0	155.347	116.614	0.0483663	2.46513	153.175	164.671	11.7683	15.6816	17.9753	0	183.103	170.074	171.655	215.587	214.565	193.419	206.983	190.186	217.207	125.552	50.7498	91.1282	162.726	3.96975	111.937	114.271
JMD87_06630_2416	NRS_1292	1	0	658.671	363.713	398.819	291.501	444.232	757.995	39.0223	281.684	434.967	0.092582	0	871.944	464.501	1066.09	0.0463224	375.391	234.284	0.0714363	352.982	0.0458966	390.792	264.692	0.0483663	8.75548	363.645	380.867	26.3367	36.3319	68.1857	0	559.477	614.25	575.619	723.448	707.476	639.181	664.143	582.581	686.057	390.939	236.314	279.596	525.285	38.2088	452.312	437.2
JMD87_00475_151	NRS_132	0	0	2.78086	1.44666	2.821	0.333908	0	2.42818	0.378857	0	0.788236	0	0	4.62386	4.98206	9.36124	0	305.077	209.126	0.0714363	314.307	0	305.995	233.737	0	0	286.677	291.418	23.9018	37.3946	200.59	0	2.13558	0.984618	1.84784	0.803968	1.76914	2.01702	5.13493	1.42219	3.11542	2.55232	59.4676	10.1975	18.9396	0	113.078	17.6356
JMD87_06635_2417	NRS_1293	0	0	2.46752	1.30553	1.36012	1.63615	0.308471	3.46015	0	0.244943	0.510035	0	0	2.60092	1.2201	2.24413	0	0.49961	0.381674	0	0.647971	0	0.833568	0.330928	0	0.680037	0.366919	0.583787	0	0	0	0	3.01767	2.6509	3.0149	3.27772	3.26611	2.91824	1.81233	1.31876	1.86925	2.11788	0	1.20515	2.70566	0	0.790141	1.07973
JMD87_06635_2418	NRS_1293	0	0	684.091	421.226	416.223	361.155	502.876	802.35	98.6922	1099.3	452.865	0.370328	0.113	464.929	199.079	512.175	0	96.9769	62.0538	0	88.7316	0	98.74	66.3639	0.0483663	10.6256	89.1331	90.2491	6.10734	10.1385	12.4522	0	534.175	676.509	596.756	679.415	620.924	592.145	520.818	440.285	522.145	385.834	400.394	387.225	695.742	393.005	554.152	624.444
JMD87_06635_2419	NRS_1293	0	0	1.76251	1.27024	0.881562	0.634425	1.6109	1.59855	0	1.22471	1.15917	0	0	0.63578	0.228768	0.641181	0	1.84067	1.08141	0	1.49843	0	1.09879	1.14552	0	0	1.46768	1.34055	0.0202902	0.287209	0.100421	0	0.742812	1.21184	0.842875	0.556593	0.635078	0.815391	0.679623	0.982605	0.706162	0.488741	0.622697	0.927042	0	0.496219	0.790141	0.449887
JMD87_06635_2420	NRS_1293	0	0	188.354	95.9385	92.287	89.9547	48.3614	209.147	8.90314	155.784	125.979	0.046291	0	52.6831	29.4603	62.2266	0	129.267	78.7839	0	118.984	0	105.03	83.8776	0	1.95511	111.402	113.514	9.09	12.35	49.7083	0	165.972	145.534	127.047	151.95	150.196	144.753	100.018	90.0894	122.706	80.0449	51.9952	96.5978	15.8475	61.0349	82.7892	101.405
JMD87_06640_2421	NRS_1294	0	0	66.9364	37.825	39.8466	34.9601	30.2301	59.2677	3.03086	12.4921	21.0969	0	0	11.9642	4.49911	8.688	0	21.0888	14.6626	0	21.0186	0	18.3006	13.1862	0	1.8701	18.3177	21.4704	1.68409	2.52744	8.28471	0	28.1804	23.8202	28.366	33.0864	33.7045	30.384	28.3932	28.7541	27.4572	32.2026	34.5597	36.8963	37.4928	23.3223	33.9761	22.9443
JMD87_06645_2422	NRS_1295	0	0.0214947	2.31085	0.846828	0.957125	0.233735	12.613	0.607044	0	0	6.16679	0	0	1.58945	1.60138	3.43032	0	264.109	173.853	0.0357182	271.864	0	262.915	200.925	0	0.170009	241.969	258.38	19.6409	29.6974	101.927	0	0.974941	0.0378699	0.778039	0.803968	1.81451	0.472068	0.868408	1.13775	0.996935	0.923178	0.934046	0.463521	0	0	2.7216	0.0899775
JMD87_00475_152	NRS_132	0	0	0.117501	0.282276	0.050375	0.0333908	0	0.101174	0	0	0.185467	0	0	0.0577982	0.279606	0.384709	0	15.2775	8.7785	0	14.6603	0	13.2234	10.1315	0	0	12.6728	13.4487	1.0348	2.0679	0.100421	0	0.139277	0.18935	0.0648366	0.371062	0.226813	0.0429153	0.188784	0.12929	0.0415389	0.217218	0.311349	3.05924	0	0	2.80939	1.07973
JMD87_06650_2423	NRS_1296	0	0	26.5552	9.59738	15.4399	16.5952	0.102824	24.1806	0	0.979771	16.8312	0	0	28.8702	16.6492	30.1676	0.0231612	340.786	220.957	0.0357182	354.359	0.0458966	309.557	239.898	0.0483663	0.935051	319.22	330.51	25.3221	37.653	153.744	0	20.9844	24.1232	20.0345	23.6861	21.8648	20.4277	40.9284	43.7776	43.6159	18.192	4.04753	10.0121	0.386523	73.9366	28.5329	17.2757
JMD87_06650_2424	NRS_1296	0	0.0214947	15.9801	7.30389	10.8306	1.40241	0	13.0919	0.189428	0.489885	2.78201	0.138873	0	16.7615	8.46442	15.4525	0	350.568	236.256	0.0357182	387.932	0	360.859	276.402	0	0.0850046	336.295	364.867	27.5744	42.5643	147.066	0	10.5386	7.53612	8.00732	11.5029	11.2046	9.65594	32.8862	29.9177	35.9312	8.58012	324.737	6.30389	14.3014	2.48109	21.7728	18.3554
JMD87_06655_2425	NRS_1297	0	0.0214947	74.4173	42.0238	60.3744	42.2393	137.441	77.0339	0.189428	2.44943	35.0533	0	0	39.9675	16.7255	31.1293	0.0231612	296.873	188.674	0	293.207	0	301.449	221.009	0	0	284.532	295.764	23.1511	30.8749	79.2319	0	81.8022	53.8511	63.2805	67.8425	69.0874	63.2143	262.033	218.345	285.373	55.2821	111.151	173.357	8.11699	3.96975	470.222	254.726
JMD87_06660_2426	NRS_1298	0	0	9.90925	4.69284	5.11306	4.10706	0	5.09917	0	0.489885	5.33219	0	0.0753332	18.8133	10.1421	18.6904	0.0231612	233.449	142.873	0	211.968	0	211.537	163.3	0	0	211.261	205.558	14.9336	22.4884	69.9932	0	7.47454	4.50652	5.77045	5.99884	6.21469	5.02109	23.4092	27.2285	27.9557	6.51655	4.67023	23.5469	5.41133	0.496219	7.72582	22.1345
JMD87_06660_2427	NRS_1298	1	0	7.67673	2.15235	3.50106	1.63615	0	4.49212	0	1.46966	2.22561	0	0	4.85505	3.60945	7.85447	0.0694836	218.066	141.029	0	212.17	0	198.617	150.623	0.0483663	0.0850046	196.81	213.839	14.893	21.8566	86.4622	0	6.22105	5.56688	3.30666	3.27772	4.03728	6.7377	22.05	18.3075	22.6387	6.08211	7.16102	16.4086	0.386523	0.992438	7.02347	8.72781
JMD87_06665_2428	NRS_1299	0	0	13.1601	5.85723	7.95925	5.14218	0.891138	13.3954	13.8283	160.193	15.4402	0	0	36.4129	17.2084	35.5214	0.0694836	482.886	301.3	0.0357182	529.028	0	490.29	370.64	0	0	454.923	490.295	35.4064	49.4286	204.155	0	13.2313	8.74796	8.46117	10.3279	12.1118	7.68184	49.9901	46.6479	54.7483	8.74304	4.67023	8.8996	1.93262	1.48866	43.7211	9.62759
JMD87_00475_153	NRS_132	0	0	3.48586	0.987966	3.04769	0.601034	0	3.37921	0.568285	4.40897	2.64291	0	0.0376666	4.24817	4.24492	9.42536	0.0231612	342.864	226.46	0.0714363	328.157	0	352.524	266.423	0	0	329.832	328.888	26.4178	42.8228	66.9806	3448.28	2.55342	3.5219	2.82039	1.60794	1.81451	1.6737	3.51139	3.18054	2.70003	1.46622	4.04753	42.2731	2.70566	1.48866	68.3033	7.55811
JMD87_06665_2429	NRS_1299	0	0	4.66087	2.78747	2.66987	2.93839	0.0342745	5.66574	0	0	2.64291	0	0.0376666	11.0973	6.35467	12.503	0.0231612	291.904	200.474	0.0357182	331.478	0	279.738	215.765	0	0	270.589	299.029	21.4061	35.0107	121.961	0	4.03904	4.62013	2.88523	3.27772	4.76308	2.83241	16.9528	15.7475	17.9448	3.5841	1.86809	40.1409	0	0	8.42817	3.14921
JMD87_06675_2430	NRS_1300	0	0	0.548338	1.19967	0.327437	0.43408	0.0342745	0.748687	0	0.489885	5.74949	0.046291	0	1.96514	1.67763	3.39826	0	168.106	103.943	0	151.099	0	141.555	110.759	0.0483663	0.0850046	147.812	153.774	11.2205	16.974	64.2693	0	1.53205	0.18935	0.551111	0.432906	0.453627	0.64373	1.24598	1.47391	1.99387	0.70596	0.622697	2.50301	3.47871	0.992438	1.58028	0
JMD87_00475_154	NRS_132	0	0.0429893	14.061	4.33999	7.20362	8.98212	0	11.8374	0.568285	0.734828	10.8962	0	0.0376666	9.739	9.70994	17.1195	0	507.262	340.326	0	557.863	0	537.614	406.558	0.0967326	0.340019	488.313	512.911	38.0441	67.4366	322.652	0	4.82828	7.34677	8.23424	5.99884	4.71772	5.40733	9.43921	8.06771	6.97854	7.22251	11.8312	99.1935	1.93262	0.496219	168.3	72.3419
JMD87_06685_2431	NRS_1302	0	0.0214947	8.1859	4.33999	5.31456	2.83822	4.86698	7.3857	8.71371	95.2827	12.7972	0	0	1.90734	1.44887	1.79531	0	94.2685	56.3923	0	81.4824	0	79.8331	60.0762	0	0	80.7504	84.8005	5.90444	9.10451	34.6451	0	7.89238	5.94558	4.86274	7.05018	7.84774	6.65187	4.26652	3.74941	7.51855	6.57085	448.342	134.05	48.7019	275.898	265.838	715.951
JMD87_06690_2432	NRS_1303	0	0	0.39167	0.105853	0.352625	0	0	0.283287	1.89428	6.12357	4.26575	0	0	0.751377	0.864235	0.67324	0	45.8589	31.2019	0.0357182	47.0994	0	41.7921	33.271	0	0	43.4658	47.9138	2.77975	4.42301	25.6575	0	0.557109	0.30296	0.226928	0.309218	0.725803	0.386238	0.264298	0.206864	0.207695	0.108609	1.55674	13.164	16.234	9.42816	28.4451	78.2804
JMD87_06690_2433	NRS_1303	0	0	0.313336	0.141138	0.2015	0.0667815	0	0.424931	0	0	0	0	0	0.288991	0.228768	0.448827	0	27.3208	19.1473	0	27.7008	0.0458966	21.9001	19.1684	0	0	25.6279	25.1461	2.04931	3.24546	11.0463	0	0.882089	0.22722	0.19451	0.865812	0.816528	0.815391	0.151027	0.0517161	0.249234	0.217218	0.311349	17.9846	0	1.48866	23.0897	62.8043
JMD87_06695_2434	NRS_1304	0	0.0214947	64.273	35.8138	20.956	18.0644	59.7748	21.8131	0	0.489885	26.4755	0	0.339	25.4601	10.625	15.2922	0.0463224	367.976	232.026	0.0357182	412.879	0	363.549	270.139	0.0483663	0.510028	346.88	385.84	27.5135	36.0447	82.345	0	81.895	42.8309	21.3636	68.2136	100.342	73.2135	14.9517	15.8251	22.0156	22.3192	59.7789	1595.53	15.4609	561.223	3857.91	8630.46
JMD87_06695_2435	NRS_1304	0	0	2.66336	2.68162	2.24169	1.13529	0	0.768922	21.216	329.203	36.2125	0	0	11.7908	5.56669	9.20095	0	425.852	272.07	0	468.443	0	420.838	322.681	0	0	403.075	437.386	31.0034	41.0421	180.356	0	5.80322	3.0296	1.75059	5.25671	9.07254	7.51018	1.20822	1.00846	0.623084	1.03179	7.78371	61.2775	16.234	355.293	368.645	621.834
JMD87_06700_2436	NRS_1305	0	0	2.93752	1.23496	1.03269	0.0667815	0	2.93404	3.03086	13.4719	0.834603	0	0	7.16698	4.29576	6.66828	0	401.528	254.926	0.142873	481.24	0.0458966	395.263	305.32	0	0	377.814	429.494	27.8584	39.2901	176.791	0	5.10683	1.59054	1.13464	1.29872	6.94049	3.13282	1.01943	0.336154	0.37385	0.651655	1.86809	59.5161	35.5601	0.496219	211.319	511.702
JMD87_06700_2437	NRS_1305	0	0	1.05751	0.670405	0.528937	0.100172	0	0.0202348	1.70486	18.6156	0.695502	0	0.0376666	1.53165	1.57596	2.72502	0	266.003	172.358	0	281.827	0	249.692	194.153	0.0483663	0	246.005	273.385	18.8496	26.4519	112.622	0	1.39277	0.26509	0.162091	0.371062	1.49697	1.07288	0.0755137	0.181006	0.249234	0	2.80214	14.5546	1.54609	1.48866	88.1446	79.4501
JMD87_06705_2438	NRS_1306	0	0	1.60585	0.282276	1.51125	0.166954	0	0.0809392	101.723	1324.16	166.364	0	0	2.88991	1.34719	1.79531	0	176.625	115.552	0	186.049	0	172.662	124.836	0	0	168.275	187.893	12.8234	15.538	69.3907	0	6.22105	3.0296	0.907712	4.14353	7.75702	7.08103	0.226541	0.12929	0.498467	1.35761	488.506	787.43	1259.68	20.345	721.047	1955.21
JMD87_06705_2439	NRS_1306	0	0	0.156668	0	0.125937	0.200345	0	0.0404696	0.189428	12.982	1.90104	0	0	0.173395	0.152512	0.192354	0	18.9063	11.8955	0	17.8597	0	13.4129	12.8553	0	0	15.8904	15.2433	1.11596	1.86686	5.52314	0	0.696386	0.30296	0	0.49475	0.544352	0.257492	0	0	0.124617	0.108609	0	59.0526	60.2976	22.8261	53.554	127.678
JMD87_00480_155	NRS_133	0	0	9.40008	4.65755	7.60662	1.23546	7.33475	9.2473	0	0.734828	33.5696	0	0	5.75092	3.99073	8.75212	0.0231612	187.774	121.118	0	176.734	0	169.063	127.509	0	0	166.045	168.433	12.6205	20.8513	1.9582	0	7.66025	10.0734	6.45124	6.80281	4.71772	4.42028	6.41866	7.60226	10.9663	5.21324	0	32.8173	0.386523	0	197.008	93.0367
JMD87_06715_2440	NRS_1307	0	0	18.4085	11.8203	14.1554	4.97523	0.514118	28.3489	0	0.979771	10.4325	0	0.0753332	10.4615	6.02423	11.1566	0	244.73	157.441	0	299.889	0	234.195	184.404	0.0483663	0.510028	226.135	269.039	17.3481	25.3605	52.0179	0	21.2166	22.9492	15.1393	16.7596	16.9203	18.239	16.9151	12.5411	16.4494	15.6397	1.24539	18.3554	1.15957	0.496219	17.0319	4.22894
JMD87_06715_2441	NRS_1307	0	2.4074	1605.85	788.397	798.041	818.809	658.277	1399.36	65.9211	461.472	335.881	0.46291	0.150666	706.468	384	796.09	0.0231612	502.003	320.002	0.107154	606.056	0	487.789	368.272	0.0483663	12.7507	470.39	556.371	36.2788	48.7106	209.026	0	1005.67	889.603	830.362	1015.72	1025.83	890.192	630.388	650.562	649.337	685.867	350.89	1349.5	274.045	659.475	453.102	461.944
JMD87_06715_2442	NRS_1307	0	0	190.469	112.028	118.734	87.6174	18.3711	196.014	3.59914	16.901	23.8789	0.138873	0	246.567	142.04	283.466	0.0231612	254.854	154.355	0.0714363	275.914	0	235.483	181.476	0.0483663	2.12512	230.538	259.31	16.5162	21.6842	10.8956	0	177.3	163.068	171.558	183.243	183.674	146.685	104.36	99.5793	110.411	129.571	33.937	155.743	31.3084	3.96975	85.1596	84.3989
JMD87_06720_2443	NRS_1308	0	0.0214947	1310.02	885.817	902.846	986.33	605.048	1173.9	87.5159	624.359	106.087	1.85164	0	917.922	387.406	686	0	143.414	90.0115	0	140.934	0.0458966	126.248	95.8929	0.0483663	20.2311	127.857	146.509	9.84074	12.6085	62.1604	0	719.088	784.286	704.255	761.543	694.548	720.162	596.747	559.49	611.744	852.582	336.256	333.828	424.016	262.996	335.371	223.144
JMD87_06720_2444	NRS_1308	0	0	44.8854	28.2629	22.1398	31.1536	32.1838	35.593	9.47142	59.0312	24.018	0	0	42.684	19.9028	30.5843	0	87.0373	56.3287	0	88.4886	0	71.8384	58.6253	0.0483663	0.255014	77.1941	89.1897	6.04647	7.15149	27.214	0	25.302	25.2971	21.1691	24.119	25.0856	25.3629	19.0672	18.2816	19.5233	26.5006	4.35888	15.0181	9.27656	1.48866	18.4366	4.67883
JMD87_00480_156	NRS_133	0	0	0.039167	0.493983	0.0755625	0.0333908	0	0.647513	0	0	0.0927337	0	0	0.346789	0.330443	1.05795	0	57.3499	39.4078	0	59.2894	0	55.2428	44.8281	0	0.0850046	52.5823	54.0111	4.44355	7.4387	36.8544	0	0.835663	0.416569	0.421438	0.742124	0.181451	0.64373	1.05719	0.517161	0.747701	1.30331	0	9.91935	57.592	0	18.9634	6.20844
JMD87_06720_2445	NRS_1308	0	0	218.983	107.759	109.465	97.1004	127.947	137.779	3.78857	2.93931	5.70312	0.046291	0.0753332	282.633	173.889	250.99	0.0231612	311.967	190.424	0	349.256	0	292.507	223.733	0	1.53008	290.713	325.515	20.3713	29.3814	0.0502104	0	124.189	111.035	91.9382	105.444	112.862	97.7182	66.4143	63.74	73.1501	117.95	23.9738	30.9632	8.11699	2.48109	64.4404	20.155
JMD87_06720_2446	NRS_1308	0	0.0214947	190.978	94.0332	102.815	91.858	83.3899	147.451	3.03086	0.734828	153.752	0	0	148.917	88.0503	133.622	0.0231612	161.611	100.698	0	153.974	0	143.601	104.752	0	0.850046	146.344	168.304	10.8958	13.4414	0	0	85.8412	84.1091	74.4648	82.7469	77.2527	67.377	47.3471	38.7353	48.1852	85.5297	11.2085	13.9056	9.27656	2.48109	14.8371	24.6538
JMD87_06725_2447	NRS_1310	0	0	125.844	44.8819	70.2227	52.5237	65.67	203.643	125.402	1679.82	283.348	0.092582	0	31.8757	15.3275	58.4437	0	370.632	228.845	0	429.767	0	358.662	276.529	0	1.8701	341.827	387.029	26.0323	36.0734	145.158	0	69.4993	54.9114	64.2206	189.675	169.112	167.756	179.723	172.628	204.081	48.1139	180.271	125.985	386.91	2155.08	504.724	1686.36
JMD87_06725_2448	NRS_1310	0	0	27.9261	11.9614	13.6012	6.81172	3.05043	45.1438	51.714	559.694	66.4437	0	0	7.68716	3.63487	13.4648	0	114.752	68.5741	0	112.706	0.0917932	93.928	74.128	0	0.255014	105.447	110.768	7.28418	9.39172	40.3189	0	19.5452	14.845	15.3987	45.0841	42.777	46.1769	46.5542	40.7005	57.7391	12.4901	8.71776	64.4294	82.3295	297.235	120.101	475.621
JMD87_06725_2449	NRS_1310	0	0	11.5934	6.1395	6.57394	4.14046	0.548392	28.3287	44.8945	556.265	25.78	0	0	2.60092	0.940491	5.28974	0	37.9177	22.4234	0	30.6976	0	30.7662	21.6631	0	0	31.7244	34.5083	2.6783	3.07313	1.15484	0	11.9778	9.08879	9.91999	27.2731	18.5533	25.0196	27.8646	20.8416	37.842	7.38542	12.7653	40.3263	10.4361	190.548	71.2005	258.415
JMD87_00480_157	NRS_133	0	0.0214947	2.54585	1.41138	5.61681	0	0	2.71146	0	0	1.85467	0	0	1.53165	2.54187	4.00738	0	215.095	141.442	0.0714363	198.968	0	193.691	156.631	0.145099	0.255014	201.382	197.19	16.1713	24.7861	163.485	0	1.16064	0.833139	2.23686	1.29872	1.0887	0.64373	1.35925	2.68924	3.28158	3.63841	1.55674	16.5941	164.272	3.96975	21.3338	9.53761
JMD87_06730_2450	NRS_1311	0	0.0214947	6.97172	4.51641	3.14844	1.56937	0.685491	13.5573	8.71371	155.049	13.91	0	0	5.28854	4.70246	13.4969	0	113.096	69.5283	0	104.242	0	88.9266	73.1352	0	0.255014	98.3061	105.319	7.58853	9.16195	39.6662	0	7.01029	5.71836	4.01987	13.5438	11.7489	11.5013	14.6874	12.3343	16.034	2.87814	37.3618	23.0833	3.47871	56.5689	35.8197	150.262
JMD87_06730_2451	NRS_1311	0	0	9.67425	7.69202	7.12806	2.07023	2.33067	29.3202	0.568285	32.5774	4.12665	0	0	23.3505	13.0398	53.0257	0	268.685	180.405	0.107154	327.468	0	266.969	204.03	0	0.170009	257.38	296.434	18.7075	26.8827	74.0603	0	14.7634	8.97518	10.8601	27.8915	26.0382	30.2124	35.4537	29.866	41.4143	6.08211	175.601	46.2594	1.54609	14.8866	108.776	343.084
JMD87_06730_2452	NRS_1311	0	0	47.1571	25.1931	21.9383	34.3591	19.1252	113.841	75.9608	1173.77	106.69	0	0.0753332	34.1876	17.971	83.7383	0	291.877	185.335	0	333.746	0	283.337	220.704	0	0.595032	267.653	304.564	19.296	27.9167	116.89	0	57.7536	32.9847	31.4133	72.9756	76.9805	82.5691	113.308	101.105	144.016	23.4053	135.748	123.018	529.537	469.423	322.641	1021.78
JMD87_00005_3	NRS_9	0	0.107473	76.7673	45.4817	43.8011	37.9319	35.5084	76.528	1.51543	4.65391	66.49	0	0	97.101	43.9235	87.938	0	33.0794	19.3382	0	25.3924	0.0458966	29.4401	20.874	0	1.27507	29.1277	29.1245	2.00873	2.21151	17.3728	0	65.8781	66.2724	56.5375	66.1728	60.1056	55.4895	38.2099	35.8392	39.1712	41.3801	23.3511	47.5573	55.2728	45.1559	67.6887	45.7985
JMD87_06735_2453	NRS_1312	0	0	22.3252	8.85641	9.672	5.37591	1.67945	40.9957	1.89428	0.734828	13.9564	0	0	17.4262	8.23565	41.6447	0	183.199	115.425	0	190.342	0	150.8	123.665	0	0.340019	161.981	183.979	13.1277	18.1803	58.4449	0	30.7803	15.2237	17.052	37.1062	33.7045	37.8084	50.7074	46.5186	61.8515	9.99204	26.1533	40.7899	4.25176	118.1	179.889	457.175
JMD87_06735_2454	NRS_1312	0	0	15.1185	4.90454	6.97694	10.4847	6.34079	40.1661	4.35685	71.7682	17.3876	0	0	19.6514	10.8792	49.5633	0.0463224	378.02	248.852	0	474.315	0	394.088	283.937	0	0.255014	353.964	419.029	28.0207	41.5304	7.48134	0	19.7309	14.6178	16.5009	32.4679	29.9847	34.1606	50.8585	35.7617	56.036	6.95099	4.98158	21.7855	5.41133	76.9139	174.884	477.69
JMD87_06740_2455	NRS_1313	0	0.0214947	2.38919	1.27024	0.680062	0.300517	0.171373	5.62527	0	0	0.0927337	0	0	6.12661	2.84689	13.3686	0	105.838	59.9228	0	102.298	0	83.0916	67.8913	0	0.170009	88.4557	95.8059	6.57402	9.21939	38.4109	0	0	0	0	0	0	0.0429153	0.0377568	0	0	0	0	0	0	0	0.0877934	0.269932
JMD87_06745_2456	NRS_1314	0	0	4.30837	2.18764	2.39281	2.27057	0.0342745	9.22707	0	0.489885	0.695502	0	0	1.84954	1.27093	5.06533	0	63.4504	42.1432	0	65.4451	0	58.0846	42.0025	0	0.170009	57.0418	66.6166	4.24065	5.31336	28.9714	0	5.01398	3.5219	4.05229	8.10152	8.25601	7.68184	11.0628	8.378	14.9125	2.44371	14.9447	14.8327	34.7871	44.6597	34.1516	57.4956
JMD87_06745_2457	NRS_1314	0	0.0429893	44.2979	20.5709	28.1848	37.598	21.4559	100.263	87.3265	1020.92	152.593	0	0	22.4546	10.1675	48.6015	0	329.085	207.026	0	363.674	0	313.194	240.381	0	1.7851	300.987	335.85	22.725	31.3057	133.057	0	57.1037	48.1327	43.246	101.114	89.7274	98.1473	153.066	127.558	159.8	24.6543	63.8265	60.9067	306.513	570.155	348.364	809.527
JMD87_00480_158	NRS_133	0	0	1.25334	1.65837	0.30225	3.77316	0	3.13639	0	0.244943	11.8699	0	0	2.88991	2.64354	4.84092	0	252.96	169.304	0	240.883	0	256.55	181.069	0	0	239.259	243.785	19.2351	30.4728	0.100421	0	2.08916	1.36332	0.972548	1.11319	1.31552	1.88827	1.397	1.47391	1.74464	0.380132	0.622697	1.85408	13.1418	0	46.6183	20.4249
JMD87_06750_2458	NRS_1315	0	0	3.01586	2.22292	2.77062	0.734597	6.78636	9.61153	0.378857	3.4292	0.1391	0	0	2.80321	2.03349	5.67445	0	57.9547	32.9194	0	52.1212	0	48.1196	35.4603	0	0.0850046	49.5623	52.4111	3.9363	5.65801	25.9588	0	3.89976	4.58226	4.89516	9.21471	7.98383	8.15391	10.7229	7.52469	12.4201	1.90066	0.311349	5.74766	2.31914	52.103	12.2033	21.0547
JMD87_06750_2459	NRS_1315	0	0	19.7793	7.93901	7.20362	3.30569	9.90534	40.247	0	0.734828	3.80208	0	0	18.3509	9.78619	29.0455	0	292.114	187.943	0	340.63	0	281.519	214.187	0	0.255014	273.016	315.288	20.4322	29.6686	133.509	0	24.6521	16.6249	21.8175	34.4469	42.2327	37.7226	47.045	30.1246	35.1419	8.52582	0.622697	16.8722	24.351	134.475	56.6268	81.8795
JMD87_06755_2460	NRS_1316	0	0	2.89836	0.635121	1.18381	0.767988	38.4217	1.51761	0	0	1.29827	0	0	2.16743	1.14384	2.6609	0	63.2138	39.2488	0	61.2738	0	50.5446	39.1259	0	0	55.3483	59.5246	4.20007	6.31859	18.5778	0	1.76418	0.871009	1.0698	1.85531	2.22277	2.66075	2.1899	1.91349	2.11849	0.814569	0	1.01975	0	0.496219	4.74084	4.49887
JMD87_06755_2461	NRS_1316	0	0	7.87257	3.84601	8.61412	7.17902	2.98188	17.7459	15.1543	163.132	6.58409	0	0	21.0097	11.3367	32.027	0	364.373	224.552	0	398.138	0	350.856	259.092	0	0	341.037	377.58	25.2816	36.9637	156.355	0	15.4598	12.5728	16.7927	29.1902	30.393	28.4099	30.2055	24.5651	22.971	8.09138	3.42483	4.26439	92.3791	51.1105	53.115	82.9592
JMD87_06755_2462	NRS_1316	0	0	9.94842	5.39853	9.54606	5.64304	2.09075	20.336	1.89428	28.1684	8.02146	0	0	22.8881	11.4638	32.0911	0.0231612	263.058	172.358	0.0714363	275.793	0	256.853	189.647	0.0967326	0	250.126	271.288	18.7481	25.102	102.178	0	20.3809	13.3302	19.7752	28.1389	33.2962	28.8391	29.8279	24.2031	22.6387	7.81986	22.7284	5.19144	68.4146	103.214	34.6784	92.6768
JMD87_06760_2463	NRS_1317	0	0	0.705006	0.458698	0.176312	0.534252	0.0342745	1.59855	1.13657	22.5347	1.29827	0	0	1.01147	0.482955	0.929713	0	3.65504	2.60811	0	2.91587	0	1.70503	2.29104	0	0	2.56843	3.24326	0.202902	0.287209	1.00421	0	1.16064	0.643789	0.615947	0.432906	0.589715	0.815391	0.71738	0.517161	0.706162	0.651655	0	0.185408	0.773047	5.45841	0.965728	1.88953
JMD87_00480_159	NRS_133	0	0	0.430837	0.282276	0.680062	0.0667815	0	1.69972	0	0.489885	0.463668	0	0	1.32936	1.93182	3.62267	0	144.387	91.4746	0	127.407	0	135.265	103.682	0	0	135.647	133.125	11.748	16.1986	76.2193	0	0.371406	0.340829	1.26431	0.0618437	0.589715	0.257492	1.51027	0.879173	0.872318	0.271523	0.311349	0.834338	2.31914	0	20.8948	4.04899
JMD87_06760_2464	NRS_1317	1	0	23.3827	10.6559	8.43781	12.0541	4.79843	26.0422	15.7226	244.208	11.5917	0	0	15.9234	6.60886	14.3945	0	87.3791	71.7865	0	99.2206	0	88.9266	62.9019	0	0.510028	88.0041	94.0546	6.26967	10.2821	27.3646	0	15.4133	19.1622	13.2915	19.6045	20.4132	18.1532	22.7296	13.9375	19.6064	9.23178	8.09506	7.41634	59.5246	56.5689	6.6723	29.1527
JMD87_06940_2522	---	---	0	0	0	0	0	0	0	0	0	0	0	0	0	0	0	0	0	0	0	0	0	0	0	0	0	0	0	0	0	0	0	0	0	0	0	0	0	0	0	0	0	0	0	0	0	0	0
JMD87_06760_2465	NRS_1317	0	0.0214947	22.9127	7.02161	10.0498	9.61654	3.9073	26.4064	7.76657	118.307	9.5052	0	0	11.1551	5.69379	16.9592	0	94.5577	60.3363	0	84.2768	0.0458966	82.6369	62.1382	0	0.425023	85.4075	93.7086	6.59431	8.15672	35.5489	0	17.4097	18.3669	18.7378	23.748	19.7781	20.8568	16.8773	17.118	22.3064	12.1099	12.4539	7.97256	20.8723	38.7051	19.0512	50.1174
JMD87_06765_2466	NRS_1318	0	0.0214947	1.64501	0.388129	0.50375	2.57109	1.16533	1.63902	0	0	1.76194	0	0	1.73395	0.940491	2.40443	0	113.78	68.5741	0.0357182	100.881	0	91.3894	70.2332	0	0.255014	102.963	106.552	6.91895	10.6842	35.1975	0	2.13558	1.28758	1.29673	1.36056	0.771166	1.33037	2.15214	1.31876	1.74464	1.35761	71.2988	1.01975	0	0.496219	0.0877934	0.179955
JMD87_06790_2467	NRS_1323	0	0	12.2984	5.15154	6.448	5.27574	3.97585	14.7714	1.70486	23.0246	7.55779	0	0	17.8018	6.22758	18.8187	0	17.3286	9.82811	0	15.3893	0	13.2234	9.24054	0	0.340019	13.6042	13.0379	0.892768	1.72325	5.02104	0	19.7309	13.7847	15.1069	14.7806	17.9636	14.5054	14.3476	14.6356	21.3926	7.87416	5.91562	18.17	29.7623	27.7883	17.0319	36.9807
JMD87_06790_2468	NRS_1323	0	0	108.493	77.9434	69.8701	50.6872	68.3091	132.74	1.51543	39.1908	77.8963	0.138873	0	201.427	89.4992	253.459	0	350.963	223.343	0	375.742	0	322.023	251.557	0.0483663	0.255014	326.473	368.132	23.6786	34.8384	126.229	0	162.861	148.564	169.807	167.349	185.896	157.199	178.779	180.644	187.216	91.3946	65.3832	259.85	313.47	297.731	223.346	386.003
JMD87_06790_2469	NRS_1323	0	0.0214947	48.6846	30.133	25.9431	32.3223	36.9822	57.4263	0.757714	1.46966	23.8326	0	0	110.973	52.8963	146.221	0	140.127	88.8983	0	152.8	0	121.133	97.1912	0	0.510028	126.22	143.049	8.86681	14.1881	61.2566	0	67.4102	58.3954	60.1359	65.9254	75.8464	60.8539	69.2461	71.2906	80.2948	30.139	172.176	66.3762	106.68	185.09	41.4385	160.52
JMD87_00485_160	NRS_134	0	0	6.18838	1.65837	2.29206	0.500862	0.171373	9.14613	3.59914	106.55	0.417301	0	0	7.39817	5.87172	14.7472	0.0231612	481.387	309.76	0	484.52	0	483.432	368.603	0	0	456.278	454.554	38.4702	60.4	309.647	0	2.8784	2.53729	1.97752	2.59744	2.04132	1.75953	2.56747	4.21486	7.43547	3.74702	4.04753	1.66868	9.27656	0	53.6418	30.2324
JMD87_06805_2470	NRS_1325	0	0	7.24589	3.1756	5.26419	3.43925	3.05043	10.5423	0	0.734828	5.05398	0	0	3.69909	1.98266	5.35386	0	23.1661	13.1996	0	18.0622	0	20.5361	13.1353	0	0	19.3338	21.8812	1.72467	1.49348	7.68218	0	1.90346	2.53729	3.3715	4.32906	3.71974	4.42028	2.56747	2.50823	3.86312	3.47549	0.934046	0	1.54609	0	0.351174	1.25968
JMD87_06805_2471	NRS_1325	0	0	81.8198	40.683	46.7228	38.2992	30.1273	109.652	1.51543	0.734828	38.2063	0	0	44.5335	24.6053	71.4917	0	305.025	194.431	0.0357182	342.493	0	299.819	227.628	0	0.340019	287.834	323.937	21.5888	29.6399	129.041	0	32.8694	37.1504	41.7223	55.1646	51.532	59.3948	37.9456	42.2779	54.5406	39.588	4.98158	31.983	11.5957	0.992438	33.0103	15.4761
JMD87_06805_2472	NRS_1325	0	0	680.879	377.191	453.123	432.077	473.743	943.508	123.697	1433.16	358.787	0.277746	0	165.823	76.0527	223.323	0.0231612	280.623	187.052	0	335.487	0	275.153	206.499	0	10.3706	261.642	305.969	20.5337	29.8122	125.877	0	361.796	321.894	412.717	479.66	482.568	508.933	446.512	449.904	468.767	372.692	99.3202	70.0844	244.283	331.97	373.737	370.347
JMD87_06805_2473	NRS_1325	0	0	324.655	176.422	188.629	155.534	278.138	444.983	57.018	629.013	234.802	0.046291	0	82.1602	39.4244	108.52	0	214.017	133.045	0.0357182	211.927	0	191.796	146.118	0	2.55014	189.584	206.336	14.7104	19.444	75.3657	0	129.714	144.436	182.839	209.217	193.2	210.543	175.532	175.602	192.159	148.251	30.5122	52.9341	20.0992	266.966	190.336	127.588
JMD87_00485_161	NRS_134	0	0	20.5627	11.291	11.2336	12.6217	0.205647	24.1199	10.9869	169.255	14.5592	0.046291	0	4.53716	2.61812	6.79652	0	164.897	110.876	0.0357182	155.837	0	171.336	133.695	0	0.170009	154.36	151.46	12.9248	21.7417	104.689	0	11.9314	10.4142	15.4311	11.3174	12.0211	9.44137	16.462	10.4725	16.034	13.9563	3.42483	93.5385	214.907	0.992438	199.993	89.5276
JMD87_06805_2474	NRS_1325	0	0	16.881	9.87966	9.09269	5.50948	5.34683	25.7589	1.13657	1.7146	25.409	0	0	20.7785	9.45575	25.8075	0	39.3114	22.5824	0	34.9094	0	34.631	25.456	0	0.340019	33.6719	31.5029	2.9015	3.04441	10.745	0	10.1208	7.76334	11.1519	11.0082	13.3366	11.2867	11.025	10.9897	12.1294	9.17747	18.3696	8.34338	0.386523	0	4.47746	6.56835
JMD87_06810_2475	NRS_1326	0	0	95.7633	58.9604	55.5132	56.4972	36.3653	131.607	0.947142	1.22471	0.1391	0	0	50.2844	23.6648	64.2784	0	101.526	60.9724	0	85.7752	0	94.7237	64.1747	0	2.38013	90.4879	100.628	6.26967	9.19067	43.5826	0	41.6903	53.1694	64.7069	79.0362	64.7326	67.9349	57.5414	56.9135	78.4255	57.2913	4.67023	48.6697	5.0248	101.725	30.3765	34.9113
JMD87_06810_2476	NRS_1326	0	0	13.0818	9.7738	8.79044	3.50603	2.43349	26.0017	0	0.489885	0.185467	0	0	22.6569	11.1842	30.4882	0	83.1719	52.6074	0	79.8625	0	73.2782	53.6613	0	0	72.6217	85.514	5.55951	8.58754	31.7832	0	6.68531	7.95269	12.092	13.9767	10.7056	11.3726	8.19324	10.2398	9.09703	8.2543	4.04753	1.20515	0	0.992438	3.07277	9.26768
JMD87_06820_2477	NRS_1328	0	0.0214947	1735.65	1168.94	1172.76	853.268	1053.77	1793.43	297.024	2899.39	417.765	0.740656	0.0376666	1558.79	594.873	1483.92	0.138967	322.985	210.334	0.0714363	369.182	0.13769	324.789	244.123	0.0967326	19.7211	297.063	332.132	23.0699	34.8958	144.405	0	2173.89	1935.08	1421.8	1752.03	1834.29	1672.15	1664.74	1638.31	1620.97	1096.57	1954.34	3500.33	1614.89	2272.19	3255.03	6295
JMD87_06820_2478	NRS_1328	0	0	42.3004	26.7809	26.7491	20.7357	19.6393	47.2887	2.27314	4.40897	2.96748	0	0	76.8138	29.384	68.6705	0.0231612	30.818	19.4654	0	23.6509	0	24.7039	18.3029	0	0.425023	26.7004	28.4326	2.23192	3.18801	10.3433	0	61.5605	60.9327	44.7048	53.7422	46.2699	39.6108	42.0234	37.4683	46.0251	29.8675	43.2775	83.8046	25.5105	48.6294	73.3953	127.588
JMD87_06825_2479	NRS_1329	0	0	39.872	23.2525	25.9179	22.0045	7.43757	36.4429	26.7094	305.933	56.5212	0	0	64.0693	30.4516	54.2119	0	188.248	120.036	0.0357182	186.049	0	169.063	129.215	0	0	172.875	188.347	11.6263	18.8696	61.6583	0	71.7278	55.025	32.6128	38.6523	42.8677	35.0189	35.4914	34.4946	44.2805	23.2424	199.263	230.37	948.142	609.853	225.015	314.651
JMD87_06825_2480	NRS_1329	0	0.0429893	98.1133	58.2547	62.5657	44.9106	2.33067	76.0828	64.5951	859.259	83.0894	0.046291	0.0376666	158.165	79.8147	120.157	0.0463224	463.559	293.221	0.0357182	566.084	0.0917932	474.603	349.995	0.0483663	0.255014	443.21	488.781	33.56	48.8829	190.147	0	191.32	128.152	73.7516	98.2696	123.25	92.225	90.8052	99.2431	109.081	64.5138	26.1533	216.372	972.106	436.176	710.863	776.056
JMD87_06825_2481	NRS_1329	0	0	226.072	169.33	177.144	98.3692	90.9646	210.239	56.0708	746.34	118.653	0.046291	0.0376666	166.459	59.1493	105.57	0	156.614	102.67	0	155.513	0	145.268	104.09	0	2.04011	142.082	156.931	11.9712	17.5484	68.0852	0	353.161	280.465	191.073	209.526	229.263	173.035	180.553	180.825	237.104	146.351	44.2115	687.309	39.4254	1274.29	1272.3	2098.63
JMD87_06830_2482	NRS_1330	0	0	68.3464	45.3406	46.9243	32.1887	38.7302	61.5542	29.3614	395.827	56.1039	0	0	90.6565	34.0865	62.5472	0.0231612	128.426	76.9391	0	115.258	0	111.812	83.1903	0	0.340019	118.797	124.779	8.37985	11.4022	26.1094	0	140.066	111.981	69.8614	72.9756	74.9845	60.0814	69.8879	64.2572	80.544	43.8781	146.645	166.589	404.303	104.702	396.387	480.48
JMD87_06830_2483	NRS_1330	0	0	65.213	38.0014	39.897	18.4985	20.9417	53.1163	21.216	256.945	33.1987	0.046291	0	128.688	56.5312	99.9281	0	245.519	155.691	0.0357182	239.223	0	238.097	174.832	0	0	225.514	242.163	16.9829	22.2587	106.848	0	158.358	90.547	57.51	68.5847	70.1761	48.2797	66.6031	60.9215	68.6639	32.5827	66.3173	212.478	738.26	68.9744	424.218	526.818
JMD87_06830_2484	NRS_1330	0	0	17.2335	10.2678	10.8054	5.7766	4.93553	16.2283	1.89428	25.9639	8.71696	0	0	29.6505	12.506	22.7299	0	84.5129	56.9967	0	78.8905	0.0458966	75.4379	56.4615	0	0	76.7143	79.8491	5.51893	8.32905	33.6409	0	40.5297	24.3882	13.5508	16.203	16.2398	11.9305	15.1405	12.7739	15.3279	7.54834	9.02911	32.8173	85.4217	42.1786	74.8	103.924
JMD87_06830_2485	NRS_1330	0	0	31.7253	13.6904	19.0166	6.8785	9.21985	21.3679	10.608	153.089	23.2761	0	0	64.6473	31.6717	54.4042	0.0231612	271.13	178.592	0	300.78	0	266.666	204.616	0.0483663	0.340019	255.771	285.969	19.3365	29.0942	124.321	0	74.6526	49.6854	22.9521	27.5204	37.5149	24.6334	27.0339	32.788	32.4835	14.5536	16.8128	63.5024	33.6275	8.93194	162.857	190.482
JMD87_06830_2486	NRS_1330	0	0	56.2046	33.485	33.0964	10.852	3.9073	49.6359	12.5023	154.804	39.9682	0.046291	0	76.6693	38.4076	65.9455	0.0231612	357.905	227.541	0	395.424	0.0458966	358.662	262.274	0	0.340019	345.384	382.597	25.3221	36.935	146.765	0	114.904	89.4488	46.9417	46.4446	54.163	38.5379	49.3104	47.0616	55.496	30.5192	73.1669	140.818	72.6664	38.7051	317.812	389.242
JMD87_00490_162	NRS_135	0	0	11.2018	5.99836	5.28937	3.90672	4.25004	12.7074	0.757714	3.67414	0.231834	0	0	4.42156	3.9399	6.25152	0.0463224	217.856	139.12	0	209.254	0	202.709	152.66	0	0	195.624	195.915	15.7655	26.3945	128.84	0	5.24611	5.60475	5.44627	5.07118	4.80844	3.73363	7.02277	4.57687	5.77391	5.10463	0.934046	17.6138	45.9963	16.8714	69.8836	63.794
JMD87_06830_2487	NRS_1330	0	0	2.42835	2.01122	2.2165	2.07023	0.239922	3.01498	0	0.979771	1.66921	0	0	4.30597	2.61812	3.49444	0	27.9256	18.2885	0	21.8285	0	19.3994	16.7246	0	0	23.8497	23.1569	1.31886	1.75197	10.1425	0	8.35663	4.50652	2.75555	2.22637	2.63104	1.80244	1.69906	1.91349	3.11542	1.35761	0	11.1245	8.50351	2.48109	10.3596	16.2859
JMD87_06830_2488	NRS_1330	0	0.0214947	38.227	18.4185	17.5305	7.57971	22.7926	28.2275	7.76657	85.9749	15.2083	0.231455	0	32.4537	16.4459	28.0837	0.0231612	168.237	109.699	0	172.077	0	154.059	121.247	0	0	156.308	167.914	12.1944	14.9061	67.9848	0	74.7919	46.2771	27.3286	24.6756	33.7952	22.5735	27.8268	23.8411	32.3173	12.3271	84.3755	69.7136	23.5779	1.48866	159.696	182.924
JMD87_06830_2489	NRS_1330	0	0	32.9786	15.1018	11.9389	4.37419	0.0685491	23.5938	2.08371	9.30782	2.45744	0	0	30.4019	16.4459	26.064	0.0231612	215.542	137.721	0	213.345	0	202.633	143.547	0	0	201.128	229.472	14.122	22.8044	86.2112	0	67.6887	50.7836	26.6154	20.7176	28.3517	18.4536	25.9012	19.9107	31.6942	16.0199	1.55674	78.7986	16.6205	0.992438	137.484	169.068
JMD87_06830_2490	NRS_1330	0	0	132.306	55.5025	72.0614	32.7563	5.68957	113.962	97.5557	1120.86	108.22	0	0	152.674	86.0168	131.346	0	329.532	214.405	0.0357182	405.994	0	336.724	253.288	0	0.510028	311.176	359.872	22.8265	37.0212	158.715	0	434.777	280.692	137.94	121.894	158.452	107.632	135.774	143.486	196.728	86.9959	487.883	594.697	442.569	552.788	939.126	1092.96
JMD87_06835_2491	NRS_1331	0	0	61.1005	33.6614	39.1162	42.1392	35.954	53.7638	25.194	342.675	114.572	0.046291	0	12.1087	6.9393	10.8039	0	16.2505	8.68309	0	13.9314	0	13.7918	10.8952	0	0	14.6768	12.8649	1.07538	0.861626	5.87461	0	81.2915	62.2961	68.046	63.1424	71.673	51.4984	77.326	85.7452	92.5488	81.294	134.814	297.766	45.2232	104.702	149.776	250.407
JMD87_06835_2492	NRS_1331	0	0	22.4427	13.0553	13.7776	12.6217	6.23796	22.9867	0	12.2471	17.2948	0	0	14.1317	6.07507	11.3168	0	40.9154	28.5301	0	43.8596	0	37.018	28.0271	0	0	39.4861	40.93	2.53627	3.36034	17.3728	0	17.1311	13.671	16.1767	16.4504	12.1572	13.0033	17.5192	15.9803	19.3156	17.7576	17.1242	50.7092	11.5957	23.3223	28.9718	52.3669
JMD87_06835_2493	NRS_1331	0	0.0214947	151.067	84.4005	86.5191	46.9808	73.039	96.7425	1.326	1.7146	130.337	0.324037	0.0753332	284.02	130.322	201.235	0	324.326	206.486	0.0714363	374.649	0.0458966	326.759	243.538	0	1.10506	303.696	337.623	21.5482	33.0003	135.468	0	135.517	120.275	108.18	111.319	109.868	105.185	128.411	123.007	144.431	145.591	108.038	393.715	13.1418	112.145	284.977	461.854
JMD87_00490_163	NRS_135	0	0	11.0843	5.57495	6.851	10.9522	5.89522	10.3197	0	1.46966	5.51765	0	0.0376666	5.98212	5.54127	10.1627	0	305.34	204.991	0	334.151	0	320.318	259.957	0	0	288.144	299.785	25.1192	39.9507	0.401683	0	7.9388	5.83197	5.51111	4.82381	5.30743	4.29153	7.58913	6.95581	6.35546	5.26754	4.98158	55.4371	0	0	79.1897	53.1767
JMD87_06840_2494	NRS_1332	0	0	44.6112	31.756	31.031	33.7915	8.02024	41.6432	7.38771	81.076	31.7149	0.046291	0	118.862	54.6502	87.8098	0	259.324	163.42	0	254.815	0	256.095	189.189	0	0	241.376	253.472	17.064	25.6764	94.1946	0	36.862	22.5705	25.578	27.0875	25.4031	20.771	28.5442	26.7889	32.9404	36.8185	9.65181	48.4843	144.56	24.8109	94.7291	80.9797
JMD87_06855_2495	NRS_1335	0	0	0.039167	0.105853	0.125937	0	0	0.101174	0	0	0	0	0	0	0	0	0	0.210362	0.190837	0	0.121495	0	0.113668	0	0	0	0.169347	0.12973	0.0405804	0	0.0502104	0	0	0.18935	0.0648366	0.123687	0	0	0.0377568	0	0.0415389	0	0	0.185408	0	0	0.26338	0
JMD87_06855_2496	NRS_1335	0	0	21.1502	12.5613	8.68969	20.6689	0	27.2563	0.378857	0.244943	2.55018	0.786947	0	27.9165	16.573	31.2576	0	219.408	140.615	0	246.067	0	224.685	167.603	0	0.340019	206.604	232.326	15.9684	24.8723	102.078	0	11.0493	8.14204	10.0497	8.3489	8.07456	6.95228	10.0811	12.1791	9.51242	12.4901	1.86809	9.08501	4.25176	0	32.7469	47.6881
JMD87_00490_164	NRS_135	0	0	3.72086	2.92861	2.72025	2.33735	6.71781	5.46339	0.568285	4.89885	0.370935	0	0.0376666	4.68166	4.49911	9.74595	0	312.177	208.362	0	322.973	0.0458966	333.276	256.266	0	0	302.765	298.661	25.6671	39.9507	41.1725	0	3.20338	2.76451	1.78301	1.85531	2.04132	1.37329	3.3226	2.4048	2.86619	2.11788	5.29293	6.76741	0	0	27.8305	15.7461
JMD87_06860_2497	NRS_1336	0	0	209.191	97.1735	104.704	83.0095	28.5507	176.63	2.652	1.7146	20.6796	0.046291	0.0376666	225.211	120.688	202.261	0.0231612	371.341	246.116	0.0714363	449.004	0	380.751	284.98	0.0483663	1.02006	357.125	397.213	29.3802	44.0003	54.8799	0	155.387	111.944	115.571	95.6722	91.9955	100.164	158.956	129.161	164.827	149.392	57.9108	96.5978	85.4217	37.2164	114.57	132.627
JMD87_06860_2498	NRS_1336	0	0	31.9211	18.9831	18.3113	14.8589	9.4255	29.644	0.189428	3.91908	8.02146	0	0	30.5464	15.48	27.8914	0	80.516	48.4726	0	69.6164	0	65.2078	51.1666	0	0.340019	69.6864	71.3734	4.9508	7.09405	27.214	0	24.977	16.2083	20.4884	18.6768	15.1058	17.6811	23.4848	22.031	24.3003	26.6092	9.02911	13.7202	43.6771	1.48866	20.0169	16.8258
JMD87_06865_2499	NRS_1337	0	0	217.494	107.265	132.663	93.6277	49.938	171.227	11.1763	165.091	5.51765	0	0.0753332	386.641	164.027	316.423	0.0463224	370.632	236.988	0.0714363	423.49	0	373.931	278.133	0	2.21012	349.843	395.764	27.3106	42.392	6.62777	0	140.949	89.0322	115.604	101.918	78.1599	81.6249	118.859	121.429	170.891	158.298	20.2377	88.6252	10.0496	38.2088	61.4554	85.9285
JMD87_06870_2500	NRS_1338	0	0	76.6498	32.8499	34.7839	39.0338	4.21577	95.0631	4.35685	28.4134	60.6478	0.092582	0	18.1197	9.63368	24.4931	0	89.5616	61.4177	0	85.7752	0	79.5679	61.1454	0	1.10506	84.7865	94.4005	6.67547	9.47788	46.4948	0	45.2651	61.1978	91.3871	70.811	61.8293	64.373	70.19	67.1274	81.0009	50.0688	116.756	104.478	52.5672	11.413	36.8732	82.2394
JMD87_06870_2501	NRS_1338	0	0.0214947	230.498	105.783	115.182	117.435	60.9058	307.225	47.736	629.013	157.74	0.046291	0	71.0629	30.477	85.1168	0.0231612	214.438	139.406	0	217.03	0.0458966	218.509	158.617	0.0483663	2.38013	188.483	216.304	14.7307	22.7469	84.253	0	142.62	146.026	205.953	166.236	154.777	170.717	195.09	183.566	209.979	138.205	847.18	294.707	180.506	20.8412	98.3286	92.0469
JMD87_06870_2502	NRS_1338	0	0.0214947	92.0424	61.7126	51.1054	43.9756	22.8611	116.026	12.8811	148.435	27.9592	0.046291	0	144.9	58.8697	178.729	0	143.178	95.005	0	134.94	0	133.447	94.5183	0	0.850046	134.462	144.347	9.9219	17.9505	53.7753	0	53.5289	62.7126	81.1105	65.6162	60.6953	65.7892	80.4221	73.1782	90.3472	49.8516	77.8371	71.1041	70.3472	43.6673	61.8066	48.8578
JMD87_06870_2503	NRS_1338	0	0	45.1595	26.6045	28.21	20.4018	23.8551	56.9205	2.27314	0.244943	51.0035	0	0.0376666	174.724	75.9256	229.671	0.0463224	255.905	167.364	0.0357182	283.771	0	252.154	196.953	0	0.255014	239.034	255.547	18.4438	26.4519	110.463	0	32.1266	28.8948	49.0164	39.0234	40.6903	34.6327	48.9706	45.0964	56.0776	33.5602	169.374	78.7986	3.47871	0	29.5864	38.6903
JMD87_06880_2504	NRS_1340	0	0	15.5493	8.85641	7.50587	5.04201	4.52424	20.5788	5.68285	56.0919	35.2852	0	0	8.78533	6.50718	14.4907	0	39.3377	25.4767	0	37.9063	0	38.6094	27.6962	0	0	37.4822	38.6164	2.57685	3.87732	14.0589	0	16.6668	16.0947	11.314	10.2042	11.2953	10.5143	11.8557	10.4984	12.7525	12.2185	118.312	5.00603	1.54609	0.992438	6.40892	18.5354
JMD87_06895_2505	NRS_1343	0	0	52.7188	33.979	35.4892	29.3171	13.9497	60.9067	2.46257	38.701	16.7848	0	0	101.002	49.3377	95.7925	0	57.087	34.5733	0	44.5885	0	43.9139	34.442	0	1.61509	46.8527	49.0597	3.40875	5.65801	19.9335	0	42.2938	37.7185	33.9744	27.7678	27.1722	22.6164	20.3887	20.3503	28.288	25.7404	0.934046	23.5469	5.41133	23.3223	21.3338	19.795
JMD87_06895_2506	NRS_1343	0	0	31.6078	15.878	16.3719	13.5567	13.9497	25.7791	6.81942	40.6605	15.4865	0	0	75.918	34.1119	67.2278	0	83.6978	51.7486	0	69.0899	0	66.7234	54.9596	0	0.255014	74.6539	76.3031	5.21458	8.75986	31.2811	0	34.3086	26.6604	23.017	24.2427	24.0876	21.801	13.517	15.7734	21.0602	21.8847	20.549	17.4284	36.3332	16.8714	28.2695	16.4659
JMD87_06900_2507	NRS_1344	0	0	354.931	244.239	264.066	196.071	78.66	396.076	21.216	205.997	11.128	0.277746	0	542.465	225.565	463.414	0	166.764	100.221	0	149.681	0	155.46	111.777	0	4.25023	150.211	154.163	11.0784	15.9114	58.0934	0	351.118	351.547	311.378	289.552	262.106	253.887	206.077	206.037	265.226	285.045	43.5888	227.867	308.446	7.9395	357.056	340.385
JMD87_06905_2508	NRS_1345	0	0	184.79	119.085	135.206	110.056	246.914	214.104	16.1014	210.161	210.923	0.138873	0	112.446	42.9067	96.8183	0	39.2851	27.2579	0	38.9998	0	33.7974	27.6707	0	2.46513	38.3854	40.1732	2.71888	4.25069	16.5694	0	232.872	204.801	195.612	216.267	206.446	213.289	179.798	180.825	205.867	183.224	230.398	223.973	57.2055	171.195	251.353	275.601
JMD87_06905_2509	NRS_1345	0	0	185.299	103.948	108.155	68.2841	143.884	194.821	17.9957	92.3434	23.9253	0	0.0376666	420.915	168.221	391.12	0	310.862	189.247	0	310.905	0	291.9	221.697	0	1.27507	292.378	310.467	22.8467	30.6452	127.133	0	186.678	138.301	149.157	135.932	162.444	131.278	116.555	100.614	133.008	137.391	33.6256	158.431	21.2588	35.7278	119.838	136.856
JMD87_06910_2510	NRS_1346	0	0	14.4526	7.93901	8.18594	7.81344	3.59883	19.7087	0.378857	0.734828	2.96748	0.046291	0	36.5574	17.666	36.2267	0	139.838	87.0535	0	118.7	0	114.881	91.0053	0	0	119.983	131.784	9.33348	14.3317	49.1559	0	12.0243	8.78583	10.5684	12.9872	11.1592	12.145	6.79623	7.0851	9.5955	7.81986	2.80214	11.0318	0.773047	0.496219	8.51596	12.5069
JMD87_06915_2511	NRS_1347	1	0	135.949	61.2892	58.8884	49.819	107.074	117.18	3.22028	7.59322	96.9067	0	0	224.633	110.012	219.348	0	272.261	181.486	0	313.983	0	277.01	216.86	0.0483663	0.680037	258.65	288.953	21.9337	35.9011	115.082	0	58.2643	51.8818	57.5425	63.1424	71.9906	61.4118	46.5542	51.5092	51.7575	54.9562	9.02911	56.8277	83.8756	0.496219	19.7535	60.015
JMD87_06915_2512	NRS_1347	1	0.0214947	59.9647	34.226	37.2775	15.7271	3.6331	55.3219	0.189428	0.244943	46.9696	0.092582	0	172.268	77.8829	149.395	0	303.158	200.92	0.0357182	299.525	0	293.378	221.366	0	0.425023	285.435	308.239	22.1772	37.2222	123.216	0	34.2158	34.6889	36.4057	43.9709	45.0905	31.7144	25.1461	29.8919	30.5727	36.1125	42.0321	14.5546	94.3117	0.992438	26.338	12.6868
JMD87_06915_2513	NRS_1347	0	0.150463	224.544	124.166	123.948	116.634	302.644	228.734	4.35685	4.40897	74.1869	0.138873	0	420.482	191.072	357.651	0	268.054	182.218	0	282.191	0	262.157	200.288	0	2.72015	248.912	272.499	21.1627	34.0055	104.337	0	171.357	169.885	173.957	196.539	214.157	177.541	147.138	160.785	147.546	161.665	105.236	226.94	35.5601	194.518	119.223	184.364
JMD87_06930_2514	NRS_1349	0	0	226.503	100.984	99.0372	107.318	73.3475	158.843	1.326	3.18426	134.927	0.092582	0.0376666	135.046	74.6801	103.519	0	383.306	251.428	0.0357182	447.019	0	392.838	306.516	0	1.44508	358.931	397.018	27.9193	44.8333	2.96241	0	64.3461	56.0854	84.32	189.675	167.933	169.945	86.1611	95.5713	90.9287	100.029	13.388	138.129	15.4609	5.45841	48.462	50.8373
JMD87_06940_2515	NRS_1352	0	0	0	0	0	0	0	0	0	0	0	0	0	0.0577982	0	0	0	4.10206	2.09921	0	3.68534	0	3.97839	2.69834	0	0	3.3305	3.63245	0.0608705	0.488255	1.70715	0	0	0	0	0	0	0	0	0	0	0	0	0	0	0	0	0
JMD87_06940_2516	NRS_1352	0	0	3.01586	1.1291	2.44319	0.0333908	0.0342745	1.76043	0.568285	0	1.20554	0	0	1.99404	2.00808	4.7768	0.115806	409.128	268.094	0	431.063	0.0458966	440.389	316.826	0	0	388.426	423.656	31.5107	51.1231	167.1	0	2.46056	1.47693	0.551111	1.36056	1.31552	1.93119	1.20822	0.439587	0.456928	0.162914	4.04753	0.185408	2.70566	39.2013	6.05775	1.79955
JMD87_06940_2517	NRS_1352	0	0	0.430837	0	0.327437	0	0	0.0607044	0	0	0	0	0	1.18486	0.889654	1.66707	0	122.299	79.6109	0	124.127	0.0458966	124.429	92.3036	0	0	115.749	121.341	8.78565	13.9583	71.2485	0	0.232129	0.11361	0.291765	0.185531	0.544352	0.0429153	0.188784	0.155148	0.249234	0.488741	0.622697	0.278113	0.386523	0	2.19484	0.449887
JMD87_06940_2518	NRS_1352	0	0	0.861674	0.105853	0.0251875	0.166954	0	0	0	0	0.185467	0	0	0.63578	0.38128	0.545004	0.0231612	79.7535	52.8937	0	87.1521	0	80.7425	61.1709	0	0	75.9805	79.4599	6.71605	9.87997	32.9882	0	0.139277	0.0378699	0.129673	0.185531	0.0453627	0.171661	0.113271	0.0775741	0.124617	0.108609	0	0.0927042	0	0	0.26338	4.76881
JMD87_06940_2519	NRS_1352	0	0	0.430837	0.211707	0.226687	0.100172	0	0.667748	0	0	0.741869	0	0	0.895872	0.279606	1.53883	0	74.547	47.582	0	73.8687	0	71.7248	54.4505	0	0	69.3195	71.6544	5.80299	8.98963	28.0676	0	0.232129	0.22722	0.74562	0.618437	0.453627	0.300407	0.226541	0.25858	0.166156	0.162914	0.311349	0.0927042	0	0	0.175587	5.39865
JMD87_06940_2520	NRS_1352	0	0	3.17253	1.83479	2.418	0.734597	0.0342745	1.35573	0	0	1.1128	0	0	3.67019	1.32177	3.49444	0	127.164	82.7279	0	117.445	0	116.169	92.0999	0	0	120.575	119.028	8.78565	14.3317	38.7624	0	1.48562	1.74202	1.26431	1.4224	1.63306	1.15871	1.6613	1.06018	1.91079	1.24901	11.5199	3.05924	1.93262	51.1105	6.49671	20.5149
JMD87_06940_2521	NRS_1352	0	0	2.85919	1.23496	2.69506	0.333908	0	1.53784	0	0.244943	0.973703	0	0	5.63533	3.78738	9.00859	0.0231612	288.301	187.466	0	293.49	0	290.309	217.955	0	0	279.818	267.569	22.725	34.3214	139.384	0	1.76418	0.833139	1.49124	1.66978	1.76914	1.63078	1.88784	0.465445	1.20463	1.62914	7.16102	2.03949	0	36.7202	0.614554	4.67883
JMD87_06940_2523	NRS_1352	0	0	0	0	0	0	0	0	0	0	0	0	0	0	0	0	0	0	0	0	0	0	0	0	0	0	0	0	0	0	0	0	0	0	0	0	0	0	0	0	0	0	0	0	0	0	0	0
JMD87_06940_2524	NRS_1352	0	0	3.40753	1.97593	1.71275	0.634425	1.19961	1.59855	0	0.244943	5.98132	0	0	2.19633	1.4997	4.80886	0	364.873	241.6	0	418.954	0	397.877	303.334	0	0.0850046	354.641	373.472	29.2584	51.9847	93.1904	3448.28	2.36771	0.795269	1.26431	1.4224	1.85987	1.37329	0.302055	0.232722	0.540006	1.46622	130.144	0.278113	0	16.8714	4.30188	0.269932
JMD87_06940_2525	NRS_1352	0	0	1.25334	0.246991	0.0755625	0.0333908	0.171373	0.182113	0	0	0.0927337	0	0	0.751377	0.915073	1.2503	0	124.718	79.7381	0.0714363	111.289	0	118.821	92.7618	0	0	117.217	118.79	9.39435	14.5902	62.4115	0	0.278554	0.0378699	0.0972548	0.185531	0.0907254	0.987052	0.113271	0.25858	0.290773	0.271523	0	0.0927042	0	7.44328	1.84366	0.269932
JMD87_06940_2526	NRS_1352	0	0	1.13584	0.987966	0.478562	0.0333908	0	1.35573	0	0	0.788236	0	0.0376666	2.68762	2.36394	4.90504	0	333.555	223.947	0.0714363	380.926	0	354.759	273.882	0	0.340019	318.74	330.229	26.499	45.8959	170.012	0	0.835663	1.09823	0.74562	0.803968	1.54233	1.41621	0.679623	0.413729	1.53694	1.1947	2.80214	6.76741	0.386523	12.4055	10.7108	2.24944
JMD87_06940_2527	NRS_1352	0	0	0.900841	0.811543	4.13075	1.1019	0	3.33874	0	0	0	0	0	3.2367	2.54187	5.86681	0	291.588	206.04	0.107154	344.356	0	321.719	249.495	0	0	284.39	301.991	24.9772	41.6165	142.045	0	0.974941	0.681659	1.45882	1.29872	1.40624	1.80244	2.03887	1.86178	0.955396	0.760264	8.71776	6.6747	0	13.3979	3.42394	13.2267
JMD87_06940_2528	NRS_1352	0	0	5.20921	2.0465	2.54394	8.61482	0	4.1279	0.189428	0	8.76333	0	0	4.39266	3.15192	6.09122	0.0463224	317.278	212.052	0	329.534	0.0458966	345.779	267.136	0	0	300.083	302.272	25.9511	43.3398	144.204	0	6.40675	4.2793	3.0149	4.70012	5.85179	4.42028	2.90728	2.97367	1.91079	3.14967	24.2852	1.85408	2.31914	0.992438	2.45822	74.2314
JMD87_06940_2529	NRS_1352	0	0	2.78086	0.282276	2.04019	0.400689	6.30651	1.88184	0	0	0.556402	0	0	5.57753	2.82147	5.70651	0	168.027	111.481	0	163.127	0	166.297	132.651	0	0	157.295	157.06	13.9191	21.9715	72.0016	0	1.34635	2.2722	0.713202	1.36056	3.49293	1.24454	1.58579	0.956747	0.830779	2.06357	6.84967	11.588	0.773047	3.47353	24.7577	4.22894
JMD87_06940_2530	NRS_1352	0	0	0.156668	0.529267	0.0755625	0	0	0.222583	0	0	0.0463668	0	0	0.693579	0.203349	0.897654	0	44.176	29.866	0	38.7568	0	41.9815	29.4781	0	0	39.4297	43.0273	3.48991	5.48568	0	0	0.185703	0.22722	0.162091	0.123687	0.0907254	0.171661	0.0377568	0.155148	0.207695	0.325827	0	3.05924	0	0	0.175587	0.179955
JMD87_06940_2531	NRS_1352	0	0	3.48586	3.21089	2.2165	8.44787	0.0342745	1.8616	0	1.22471	1.94741	0	0.0376666	7.65826	4.47369	10.6115	0	380.729	259.888	0.0357182	436.854	0	435.085	319.626	0	0	371.407	392.456	32.6672	52.8464	171.117	0	3.01767	1.74202	4.11712	3.09218	3.90119	3.81946	1.35925	2.71509	2.07695	2.82384	8.09506	19.8387	0	23.8185	10.3596	4.58885
JMD87_06940_2532	NRS_1352	0	0	1.91918	1.27024	1.23419	2.40414	0	2.02348	0	1.7146	1.06644	0	0.0376666	3.69909	2.26226	4.42415	0.0231612	219.697	137.403	0	212.656	0	232.149	172.083	0	0	210.47	200.39	16.9423	26.136	99.2659	0	2.50699	2.23433	2.17202	3.21587	1.54233	1.54495	1.17046	0.749883	1.32925	2.28079	146.957	0	0	14.3903	0.526761	21.7745
JMD87_06940_2533	NRS_1352	0	0	2.93752	2.29349	2.59431	0.267126	0	2.95428	0	0	2.96748	0	0	0.462386	0.610048	0.929713	0	89.325	63.7714	0	88.2051	0	87.4489	68.604	0	0	80.327	84.4978	7.66969	11.8904	18.9293	0	1.57848	1.36332	0.615947	0.927655	1.40624	0.858306	1.51027	0.905031	0.332312	0.868873	0	5.84037	0	0	1.3169	4.85878
JMD87_06940_2534	NRS_1352	0	0	2.58502	1.65837	2.19131	0	0	0.607044	0	0.489885	0.741869	0	0	3.61239	0.838817	2.98149	0	104.997	70.6415	0	88.3266	0	99.422	72.5497	0	0	95.2861	91.3951	8.52188	10.799	2.25947	3448.28	2.18201	1.77989	0.583529	1.29872	0.725803	1.84536	0.60411	0.284438	1.4954	1.41192	59.1562	12.4224	0	29.7731	9.65728	12.057
JMD87_06940_2535	NRS_1352	0	0	1.33168	0.352845	0.931937	0.0333908	0.0342745	1.41644	0.189428	3.18426	2.92111	0	0	3.64129	2.36394	4.6165	0	249.305	169.781	0.0357182	268.706	0	275.911	206.296	0	0	237.905	246.293	20.6554	35.5564	28.6701	0	1.4392	0.568049	0.453856	1.17503	1.90523	0.557899	1.77457	1.65491	0.540006	1.03179	4.35888	3.33735	0.386523	0	11.8521	10.7973
JMD87_06940_2536	NRS_1352	0	0	6.03172	2.89333	2.34244	6.57798	0	5.34199	0	1.22471	8.3924	0	0	8.52524	4.65162	11.4771	0.0231612	295.348	196.117	0.0714363	306.004	0	348.204	261.383	0	0.255014	291.305	278.034	25.3019	42.4494	138.38	0	4.8747	2.42368	3.46876	3.03034	3.35684	2.18868	2.79401	2.84438	2.40926	3.47549	2.49079	4.26439	2.31914	1.48866	14.3981	38.2404
JMD87_06940_2537	NRS_1352	0	0	1.37084	0.987966	1.18381	1.00172	0	1.53784	0	0	0.324568	0	0	4.42156	1.75389	4.00738	0	130.188	81.7419	0	113.881	0	139.168	108.035	0	0	125.571	116.195	10.835	16.9453	59.2482	0	1.02137	0.605919	0.389019	0.618437	0.49899	0.901221	0.226541	0.310296	0.415389	0.814569	0.622697	1.39056	0	25.8034	0.965728	21.8645
JMD87_06940_2538	NRS_1352	0	0.0214947	6.18838	2.43463	2.84619	0.267126	78.3516	3.54109	0	0.244943	4.45122	0	0	6.3578	3.35527	7.11711	0.0463224	371.315	248.533	0.0357182	394.776	0	452.4	330.547	0	0	369.911	353.342	30.1106	52.4443	177.092	0	3.01767	1.06036	1.45882	1.29872	0.771166	1.28746	0.339812	0.853315	0.913857	2.76953	3.42483	0.185408	2.70566	90.808	3.51174	3.68908
JMD87_06940_2539	NRS_1352	0	0	3.9167	1.23496	2.19131	0	0	4.5933	0	0	0.927337	0.046291	0.0376666	2.22523	1.24552	3.55856	0.0231612	211.335	142.746	0.0357182	199.778	0	231.618	176.945	0	0	206.067	198.596	18.4438	28.0028	93.8934	0	1.25349	1.1361	1.16706	2.65928	2.17741	1.24454	0.566353	0.749883	0.456928	0.760264	2.49079	10.0121	0	49.1257	4.21408	1.43964
JMD87_06940_2540	NRS_1352	0	0.0214947	7.75506	5.39853	3.90406	5.50948	10.6937	7.08218	0.189428	0	0	0.046291	0.0376666	5.25964	3.15192	7.08505	0	288.801	195.608	0	292.883	0.0458966	346.461	261.688	0	0	275.048	260.91	24.8352	43.5695	152.288	0	4.08547	2.42368	2.3017	4.76196	3.53829	2.91824	2.75625	1.62906	1.95233	4.83311	1.86809	10.9391	2.70566	0	30.3765	23.3042
JMD87_06940_2541	NRS_1352	0	0.0214947	2.97669	3.06975	3.34994	6.1439	10.9336	4.1886	0.757714	0	3.15294	0	0	3.64129	2.3131	6.12328	0	283.305	189.31	0.0357182	266.964	0	325.622	235.596	0	0	279.197	245.882	24.612	41.875	82.345	0	3.62121	2.84025	1.75059	1.4224	2.04132	1.6737	0.453082	0.775741	0.872318	1.57483	1.24539	2.68842	0	0	6.23333	3.41914
JMD87_00505_165	NRS_138	0	0	7.79423	5.36324	5.01231	4.3408	4.31859	6.37396	3.978	48.2537	5.61039	0	0	8.40964	4.27034	7.63006	0	47.8311	28.4347	0	33.7755	0	40.1628	31.1582	0	0.425023	43.5505	40.2381	3.42904	5.31336	23.8499	0	6.08177	5.33966	6.32156	19.5426	12.0665	11.1151	20.3132	19.3159	27.9557	5.64768	2.80214	53.1195	0.773047	2.48109	42.4042	8.45788
JMD87_06940_2542	NRS_1352	0	0	19.0352	11.7145	15.5911	9.34942	10.6594	17.321	0.568285	5.63368	23.2298	0	0	8.55414	5.46502	9.45742	0	260.034	179.482	0.0357182	284.297	0.0458966	311.641	238.599	0	0.340019	261.049	248.477	22.7656	39.7209	142.346	0	17.2239	17.1551	12.708	11.07	16.1038	12.9604	9.0994	7.16267	7.60163	13.9563	38.2959	61.2775	4.25176	0.496219	34.0638	76.4808
JMD87_06940_2543	NRS_1352	0	0	0.979175	0.176422	0.251875	0.734597	0	0.951035	0.189428	0	3.70935	0	0	0.866973	0.915073	1.63501	0.0463224	83.8292	54.9293	0	66.9435	0	92.2987	68.9604	0	0	78.436	64.5193	7.28418	11.7755	0	0	0.603535	0.454439	0.453856	0.49475	0.362901	0.257492	0.151027	0.12929	0.124617	0.271523	1.24539	0.0927042	0	0	0.175587	0
JMD87_06940_2544	NRS_1352	0	0	0.78334	0.246991	0.0251875	0.100172	0	1.53784	0	0	0.649136	0	0	1.67615	1.47428	2.72502	0	173.89	118.796	0	169.687	0	192.137	148.918	0	0	169.855	156.044	14.3452	24.6138	84.9057	0	0.882089	0.11361	0.680784	0.680281	0.589715	0.815391	0.0377568	0.181006	0.456928	1.08609	1.55674	0.0927042	0.386523	0.496219	5.44319	0.35991
JMD87_06940_2545	NRS_1352	0	0	7.05006	5.92779	3.92925	6.71155	0	8.39744	0	0	1.15917	0.046291	0	4.27707	2.97399	5.35386	0	316.858	210.08	0.0357182	316.655	0	369.725	268.561	0	0.0850046	312.333	293.169	28.0613	46.6714	0	0	5.33896	1.40119	4.92758	3.03034	3.26611	2.57492	2.07663	1.18947	2.86619	3.31258	6.84967	21.6001	0.773047	0.992438	11.5009	32.6618
JMD87_06940_2546	NRS_1352	0	0	5.20921	4.5517	7.0525	7.71327	0	13.3347	0	0.244943	1.80831	0	0.0753332	6.12661	4.67704	6.8927	0.0231612	308.47	204.005	0.0357182	313.942	0	359.836	267.212	0	0	300.535	287.223	25.8903	42.8802	155.2	0	6.03535	3.86273	6.0298	3.958	3.58365	4.97818	2.30317	3.82699	1.57848	4.99602	71.6102	16.3159	1.54609	0	47.4084	46.4284
JMD87_06940_2547	NRS_1352	0	0	3.09419	1.48195	3.75294	1.03511	45.2767	4.20884	0	0	0.0927337	0	0	2.60092	2.3131	3.97532	0	272.182	179.164	0	276.117	0	338.429	252.244	0.0483663	0	266.863	245.126	24.4091	38.6295	72.7548	0	2.13558	1.24971	2.36653	2.28822	0.68044	2.14577	1.01943	0.465445	1.32925	2.3894	0	0	0	73.4404	2.89718	2.33941
JMD87_06940_2548	NRS_1352	0	0	1.95835	1.16439	0.881562	1.60276	0.0342745	0.910566	0	2.69437	0.278201	0	0	1.44496	0.889654	1.79531	0	109.23	68.924	0	82.3733	0	122.345	88.8925	0	0	102.088	79.6761	9.19145	13.8147	0.100421	0	0.928515	0.643789	1.16706	0.618437	0.317539	0.901221	0.490839	0.568877	0.456928	0.814569	1.24539	13.6275	0	0	2.54601	0.899775
JMD87_06940_2549	NRS_1352	0	0	1.56668	0.635121	1.13344	2.63787	0	2.61029	0	0	1.80831	0	0	3.58349	2.08433	4.45621	0.0231612	138.891	89.3753	0	128.865	0	161.371	112.414	0	0	134.518	129.622	10.7741	17.7495	62.7127	0	2.13558	2.68877	1.39399	2.10269	1.67842	1.33037	1.24598	0.801599	0.498467	1.68344	0.934046	1.48327	0.773047	0	15.2761	11.877
JMD87_06940_2550	NRS_1352	0	0	3.95587	1.19967	3.17362	3.20551	0	3.31851	0	0	1.66921	0	0	7.48487	4.29576	9.20095	0.0231612	382.701	249.551	0	397.125	0.0458966	456.72	341.645	0	0	376.12	339.786	34.3513	55.661	184.473	0	3.20338	1.77989	2.20444	1.48425	4.08264	0.686645	1.77457	0.672309	1.03847	1.08609	4.35888	4.82062	0	1.98488	11.5887	9.89752
JMD87_06940_2551	NRS_1352	0	0	8.14673	0.846828	3.47587	1.86988	0	5.32175	0	0	36.027	0	0	4.59496	4.11783	6.21946	0.0231612	284.567	191.028	0.0357182	294.3	0	343.468	261.917	0	0	280.044	251.136	26.2149	42.2771	140.037	0	1.39277	2.49942	2.91765	2.90665	1.49697	1.9741	2.64298	1.1119	1.16309	2.11788	2.17944	0.556225	0.386523	0	14.2225	3.23919
JMD87_06940_2552	NRS_1352	0	0	4.62171	1.83479	2.59431	1.23546	0.0685491	3.96602	0	0	9.55157	0.046291	0	2.48532	1.75389	3.81503	0.0463224	169.92	116.252	0	169.444	0	198.162	151.056	0	0	166.186	159.136	14.5481	23.8383	86.5626	0	1.16064	1.24971	0.648366	0.49475	2.17741	0.901221	0.60411	0.853315	0.498467	0.923178	8.40641	0.278113	0	1.48866	1.49249	1.25968
JMD87_06940_2553	NRS_1352	0	0	1.91918	0.70569	0.226687	0.801379	12.5102	1.8009	0	0	0.1391	0	0	2.22523	0.940491	2.88531	0	159.612	108.65	0.0357182	145.186	0	176.451	127.357	0	0	151.848	139.828	14.8321	22.0002	0	0	0.417832	0.605919	0.356601	1.4224	1.22479	0.214577	0.377568	0.025858	0.540006	0.434437	4.98158	0.278113	0	0.992438	2.98498	3.68908
JMD87_06940_2554	NRS_1352	0	0	0.705006	0.70569	0.680062	0	0	1.21409	0.189428	0	0.278201	0	0	1.41606	1.04217	1.98766	0.0231612	91.2971	61.8312	0	81.8874	0	95.1405	74.0771	0	0	84.5043	79.0491	6.73634	12.7521	46.2437	0	0.974941	0.378699	0.162091	0.618437	0.816528	1.20163	0.377568	0.284438	0.456928	0.923178	1.24539	0	0	0	5.79437	2.69932
JMD87_06940_2555	NRS_1352	0	0	0.509171	0.529267	1.8135	0	0	1.90207	0	0	0.0927337	0.046291	0	2.57202	2.79606	3.97532	0	265.687	175.475	0.0714363	249.145	0	302.888	218.718	0.0483663	0	254.416	240.542	21.2032	33.0864	0.200841	0	1.8106	0.492309	0.259346	1.79347	1.27016	0.772476	0.792894	0.775741	0.37385	0.325827	2.17944	0.0927042	0	0	2.80939	0.449887
JMD87_06940_2556	NRS_1352	0	0	2.85919	1.76422	6.01981	0.0333908	0	7.58805	0	0	1.391	0	0.0376666	6.64679	3.58403	9.71389	0.0463224	337.684	225.697	0.0357182	341.764	0	395.263	295.748	0	0	325.627	303.072	27.4932	46.1544	2.46031	0	2.46056	2.42368	1.62091	3.64878	1.72378	1.1158	1.88784	1.65491	2.4508	1.68344	4.04753	15.3889	1.93262	0	50.7446	3.41914
JMD87_06940_2557	NRS_1352	0	0	3.6817	2.99918	3.72775	0.233735	0.0342745	5.03846	0.189428	0	2.64291	0	0	5.46193	3.15192	6.1874	0.0231612	266.555	181.104	0.0714363	249.509	0	288.869	215.969	0	0.255014	255.376	241.688	22.4004	35.0107	114.731	0	4.5033	2.57516	2.39895	2.72112	3.7651	1.28746	1.20822	0.827457	1.95233	1.95496	1.55674	10.661	3.09219	0	27.8305	5.66858
JMD87_06940_2558	NRS_1352	0	0	24.2835	13.6198	11.6618	8.64821	0.0342745	24.0592	0.189428	2.20448	55.0838	0.046291	0	11.5596	5.74462	10.4833	0	231.214	161.512	0.0357182	232.986	0	279.397	208.74	0	0.510028	218.458	211.007	20.3105	33.3449	119.701	0	11.0958	7.57399	7.87764	11.9358	14.3346	9.39845	5.66353	4.4993	7.76778	7.0596	6.22697	19.2825	2.31914	0.992438	87.3545	34.9113
JMD87_06940_2559	NRS_1352	0	0	4.11253	1.76422	4.15594	1.8031	0	6.35372	0	0	1.48374	0	0.188333	3.3234	3.17734	4.68062	0.0231612	173.68	119.273	0.0357182	155.473	0	195.813	147.696	0	0	168.726	128.563	14.8321	25.4467	83.2488	0	3.15695	2.00711	1.81542	2.22637	3.62901	2.74658	1.32149	1.06018	1.86925	2.00927	1.86809	20.4876	0	1.48866	40.9995	8.3679
JMD87_06940_2560	NRS_1352	0	0	0.940008	0.423414	0.50375	0	0	0.526105	0.757714	0	0.510035	0	0	0.606881	0.635467	0.801476	0	42.1776	29.5797	0.0357182	36.4889	0	43.0045	32.7619	0	0	41.7723	36.8002	3.59136	6.2037	0.351472	0	0.557109	0.30296	0.226928	0.247375	0.362901	0.386238	0.264298	0.284438	0.290773	0.59735	0.622697	0.648929	0	0	2.10704	2.87928
JMD87_06940_2561	NRS_1352	0	0	0.235002	0.31756	0.50375	0	0	0.182113	0	0.489885	0.0463668	0	0	0.722478	0.533792	1.34648	0	58.1125	36.6089	0	43.5761	0	58.5771	43.0716	0	0	53.6266	47.503	4.48413	6.34731	0	0	0.557109	0.30296	0.162091	0.247375	0.317539	0.0429153	0.302055	0.0517161	0.124617	0.217218	1.24539	1.57597	0	0	2.7216	1.9795
JMD87_06940_2562	NRS_1352	0	0	4.46504	2.0465	1.78831	5.30913	0	2.08418	0	0	8.9488	0	0.0376666	3.95918	2.54187	6.41181	0.0231612	251.935	169.718	0.0714363	265.304	0	291.749	225.159	0	0	245.92	227.807	22.7859	36.3893	100.772	0	2.55342	1.09823	1.23189	2.53559	2.90321	1.20163	1.05719	0.905031	1.20463	1.57483	1.24539	0.185408	0.386523	0.496219	15.715	6.92826
JMD87_06940_2563	NRS_1352	0	0	2.27169	1.48195	1.98981	1.90327	0	0.991505	0	4.40897	11.7772	0	0	2.91881	2.10975	4.0715	0	179.57	127.447	0.0357182	184.307	0	202.027	152.202	0	0.0850046	174.089	174.423	15.7249	25.6764	87.6171	0	1.8106	0.795269	0.226928	2.4119	1.36088	1.07288	1.51027	0.413729	0.706162	1.1404	1.86809	0.648929	0	100.732	3.42394	4.4089
JMD87_06940_2564	NRS_1352	0	0	0.744173	0.176422	0.730437	0	0	0.445165	0	0	3.15294	0.046291	0	1.12707	0.330443	0.512945	0	25.7693	16.571	0	21.3831	0	24.2114	19.0411	0	0	21.6764	20.2596	1.8667	2.84336	11.2471	0	0.417832	0.11361	0.324183	0.371062	0.0907254	0.557899	0.0377568	0.181006	0.332312	0.217218	0	0	0	0	5.3554	1.52962
JMD87_06940_2565	NRS_1352	0	0	2.50669	0.599836	0.6045	0	0	1.01174	0.189428	0.734828	0.973703	0.046291	0.0376666	2.05184	1.80473	2.98149	0.0231612	175.889	117.587	0.0357182	159.239	0	190.319	150.114	0	0	163.025	148.325	14.5278	25.7339	79.2821	0	0.882089	0.18935	0.0648366	0.927655	0.68044	1.15871	1.01943	0.336154	0.37385	0.760264	2.17944	3.98628	1.15957	0	0.438967	13.0467
JMD87_06940_2566	NRS_1352	0	0	1.64501	3.1756	0.982312	0.0333908	0.0342745	3.27804	0.378857	0	7.04776	0	0	4.07477	1.55054	4.55239	0	154.038	101.525	0.0357182	141.582	0	172.473	122.52	0	0.255014	150.296	137.406	12.4785	19.9036	72.9054	0	2.41414	0.833139	1.26431	1.54609	1.27016	2.40326	0.906164	0.543019	0.540006	0.923178	2.17944	0.556225	1.93262	8.93194	1.75587	11.6071
JMD87_00510_166	NRS_139	0	0	8.46007	5.53967	5.18862	4.64132	0.205647	12.7682	1.13657	0.244943	0.324568	0	0	5.86652	2.82147	7.24535	0	32.2117	18.0659	0	27.6603	0	30.0842	25.456	0	0.170009	30.7648	26.3785	1.98844	3.59011	0	0	13.3242	7.57399	7.16444	14.5333	9.29935	8.79764	13.2904	15.4114	16.4079	4.94172	0.934046	17.7992	2.31914	9.92438	24.4944	43.1892
JMD87_06940_2567	NRS_1352	0	0	2.38919	1.44666	0.6045	0.233735	0	1.47714	0	0	1.53011	0	0	3.46789	2.21143	5.45004	0	208.022	138.007	0.0357182	192.609	0	241.773	162.333	0	0	200.902	185.428	16.4148	26.9114	0.351472	0	1.20707	0.530179	0.713202	1.60794	1.22479	0.858306	0.641866	0.853315	0.540006	1.41192	0.311349	0.185408	0	0	4.56526	0.71982
JMD87_06940_2568	NRS_1352	0	0	1.88002	0.388129	0.453375	0	0	0.364226	0	0	0.324568	0	0	1.04037	0.813398	1.66707	0	109.362	66.793	0	90.068	0	118.897	88.307	0	0	103.443	86.5518	9.33348	11.2873	40.2687	0	0.603535	1.02249	1.03739	0.247375	0.771166	0.128746	0.113271	0.517161	0.0830779	0.325827	1.24539	6.86011	0	0	7.46244	0.629842
JMD87_06940_2569	NRS_1352	0	0	0.744173	0.952681	1.25937	0	0	0.182113	0	0	0.556402	0	0	1.79174	1.32177	3.5265	0	129.688	86.1311	0	114.691	0	140.267	108.163	0	0	120.857	114.92	11.5451	18.2665	0	0	0.928515	1.06036	0.875294	0.680281	0.68044	0.300407	0.188784	0.827457	0.540006	0.814569	0.622697	6.39659	0	0	6.40892	7.28817
JMD87_06940_2570	NRS_1352	0	0	2.27169	2.68162	1.209	2.43753	0	4.24931	0	0.244943	5.88859	0	0	6.15551	4.52453	7.40564	0	352.251	238.292	0.0714363	372.138	0	420.952	310.589	0	0	346.682	336.088	29.9889	50.8646	166.196	0	3.89976	2.99173	3.46876	3.52509	3.94655	4.16278	1.24598	3.33569	1.16309	2.55232	4.35888	3.70817	2.31914	1.48866	34.6784	17.4556
JMD87_06940_2571	NRS_1352	0	0	1.95835	1.23496	1.71275	1.63615	0.0342745	3.78391	2.27314	23.2696	0.1391	0	0.0376666	3.06331	1.6268	3.04561	0.0231612	124.824	80.8195	0	114.407	0	138.107	93.1436	0.0483663	0.255014	122.353	113.233	9.57697	15.3082	52.9719	0	1.71775	1.66628	0.907712	1.36056	2.3135	1.41621	1.13271	1.39633	1.28771	2.00927	1.24539	2.50301	0	10.4206	11.5009	13.5866
JMD87_06940_2572	NRS_1352	0	0	2.74169	0.917397	0.428187	0.133563	0	1.59855	0.189428	0	0	0	0	1.09817	0.940491	2.05178	0	131.318	92.4287	0	123.843	0	150.156	112.592	0.0483663	0	135.054	114.033	11.5248	18.8983	53.7251	0	0.789238	0.681659	0.421438	0.803968	1.22479	1.41621	0.453082	0.749883	0.207695	0.59735	0.622697	0.648929	0	0	2.28263	0.449887
JMD87_06940_2573	NRS_1352	0	0	3.13336	0.987966	0.554125	0.86816	0	1.47714	0	0	0	0	0	2.68762	2.3131	2.69296	0	150.751	99.5215	0	130.931	0	153.793	125.676	0	0	136.607	125.752	11.4437	20.1908	68.4869	0	1.39277	0.681659	0.453856	1.17503	0.453627	0.429153	0.566353	0.38787	0.498467	0.70596	12.4539	1.39056	22.4184	4.96219	0.702347	2.60935
JMD87_06940_2574	NRS_1352	0	0	10.6926	4.16357	3.24919	1.66954	0	7.54758	0	0	9.6443	0	0	9.6234	6.02423	10.6436	0.0463224	364.847	249.106	0.0357182	409.437	0	432.167	325.43	0	0	362.403	353.148	32.444	54.3111	172.272	0	6.17462	3.63551	2.6583	4.51459	3.7651	3.39031	2.68074	5.04232	1.66156	3.04106	5.60427	3.98628	0	78.8988	32.9225	7.1982
JMD87_06940_2575	NRS_1352	0	0	1.64501	0.740974	0.403	0	0	1.19385	24.2468	273.846	0.695502	0	0	1.53165	1.29635	2.01972	0	166.396	111.353	0	161.547	0	178.99	134.764	0	0	157.465	156.412	13.8582	23.149	78.8805	0	1.57848	0.530179	0.19451	0.680281	0.68044	0.815391	0.302055	0.38787	0.747701	0.162914	0.622697	5.74766	0	5.45841	7.90141	0.179955
JMD87_06940_2576	NRS_1352	0	0	5.20921	5.2221	3.29956	1.16868	0.0342745	3.82438	0	0	3.80208	0	0	4.62386	2.46561	3.9112	0.0231612	101.132	70.6733	0	82.9808	0	109.273	75.859	0.0483663	0.0850046	90.4032	81.8383	8.4813	12.2638	38.4109	0	6.68531	5.52901	4.31163	5.62778	4.9899	4.42028	3.5869	3.2064	3.28158	3.04106	2.49079	19.2825	0	0	19.5779	27.7131
JMD87_00510_167	NRS_139	0	0.0214947	45.3162	34.4377	19.3692	21.7708	5.55247	51.6392	47.5465	563.858	50.6789	0	0.0753332	13.2069	10.625	21.4154	0.0231612	271.604	179.991	0	256.435	0	280.42	205.099	0	0.340019	259.638	249.299	20.4931	32.7418	170.816	0	26.0913	26.4711	11.703	29.4994	25.4938	25.3629	44.0622	34.3136	41.1651	9.449	41.7207	79.7256	283.322	2.48109	72.254	126.688
JMD87_06940_2577	NRS_1352	0	0	3.48586	3.45788	2.77062	0.0667815	0	3.46015	18.564	243.473	1.15917	0	0	18.5243	7.49851	18.7225	0	303.026	197.198	0	299.484	0	347.901	253.517	0	0	287.749	285.191	26.154	40.9559	129.041	0	3.94619	2.38581	4.66823	2.90665	3.35684	3.47614	1.24598	1.55148	1.78617	1.1947	2.17944	2.78113	0	0.992438	7.72582	23.6641
JMD87_06940_2578	NRS_1352	0	0	5.64005	1.90536	1.68756	0.0333908	0	2.36747	73.4982	1027.78	0.370935	0	0	6.5601	3.17734	8.17506	0	371.683	244.685	0	377.767	0	437.358	312.88	0.0967326	0	365	350.791	31.1048	49.9456	152.74	0	1.48562	2.68877	2.72314	2.78297	5.03526	1.54495	1.17046	0.336154	1.45386	1.95496	12.1426	13.3494	0	304.182	4.12629	3.14921
JMD87_06940_2579	NRS_1352	0	0	14.9226	6.5982	5.96944	0.601034	0	6.87983	0	0.489885	9.27337	0	0.0376666	11.5018	6.02423	11.1886	0	193.454	128.306	0	183.295	0	208.468	157.446	0	0	190.205	176.801	16.293	24.3266	84.4538	0	2.59984	1.77989	2.72314	2.47375	2.90321	2.36034	1.62354	1.42219	1.74464	2.98675	0.934046	4.54251	28.2162	3.96975	5.26761	10.9772
JMD87_06940_2580	NRS_1352	0	0	14.7268	5.11625	4.50856	6.44442	0	5.44316	0	0.244943	4.59032	0	0	6.3578	3.58403	7.85447	0	170.577	109.699	0	154.541	0.0458966	184.408	141.561	0	0.255014	168.67	145.514	15.1162	23.1203	59.3988	0	8.26378	4.62013	7.52104	4.08168	8.66427	4.33445	2.22765	4.05971	2.74157	6.02781	0.622697	12.7005	112.865	0	15.715	8.09797
JMD87_06940_2581	NRS_1352	0	0	7.91173	4.30471	4.20631	0.534252	2.12502	1.76043	0	0	13.1682	0	0.0376666	7.74496	4.24492	8.33535	0	184.566	128.624	0.107154	189.046	0	208.885	168.621	0	0	183.572	175.741	15.2785	26.6817	0	0	5.01398	3.25681	2.75555	3.03034	5.39816	3.90529	2.03887	3.28397	3.61389	3.74702	1.86809	6.21118	0	0	10.8864	29.1527
JMD87_06940_2582	NRS_1352	0	0	0.195835	0	0.0251875	0.0333908	0.102824	0.202348	0	2.44943	0	0	0	0.260092	0.177931	0.288531	0	8.8615	6.10679	0	7.97815	0	9.09347	6.5422	0	0	9.65279	7.20004	0.547835	0.919067	5.17167	0	0.139277	0	0.0648366	0.0618437	0.0453627	0.0429153	0	0.103432	0.0415389	0	0	0	0	0	0.175587	0.269932
JMD87_06940_2583	NRS_1352	0	0	3.48586	2.85804	2.79581	0.86816	0	3.92555	0	0	5.65675	0	0	10.1725	5.08374	10.9642	0.0463224	256.063	169.972	0	252.385	0	289.892	229.995	0.0483663	0.0850046	247.699	233.515	22.725	36.418	96.5043	0	3.99261	1.5148	1.55608	1.73162	3.4022	3.17573	2.49195	1.34462	1.08001	2.17218	1.55674	1.11245	1.54609	71.9517	1.22911	12.3269
JMD87_06940_2584	NRS_1352	0	0	6.07088	4.5517	1.33494	2.57109	0	2.89358	0	0	1.53011	0.046291	0	7.25368	3.25359	6.98887	0	147.464	97.5495	0	142.675	0	156.597	120.942	0	0	140.417	126.141	12.6611	20.1908	68.1857	0	5.52466	2.68877	2.26928	3.09218	3.81047	2.31743	1.9256	1.49977	2.61695	2.82384	0.934046	1.20515	0	0	17.6465	41.6596
JMD87_06940_2585	NRS_1352	0	0	7.63756	3.95186	1.63719	3.03856	0	3.37921	0	0	1.48374	0	0	6.3867	4.44827	9.23301	0	210.125	139.247	0	199.454	0	237.112	181.552	0	0	202.088	182.444	17.3887	27.7443	13.3057	0	5.84964	3.93847	2.26928	3.21587	4.62699	2.74658	2.37868	2.76681	2.57541	2.28079	8.40641	5.28414	1.54609	0.496219	12.9934	29.5126
JMD87_06940_2586	NRS_1352	0	0	1.68418	1.41138	0.554125	0	0	1.98301	0.189428	0	1.15917	0	0	4.56606	2.77064	5.09739	0	195.9	128.242	0	212.049	0	206.687	160.271	0	0.0850046	189.471	187.85	16.1713	27.1699	88.6715	0	1.67133	1.06036	1.29673	1.11319	0.997979	0.815391	1.28373	1.06018	0.747701	0.760264	7.16102	0.741634	1.15957	0.992438	3.51174	11.6971
JMD87_06940_2587	NRS_1352	0	0	4.1517	1.34081	0.806	0	0	3.07569	17.4274	192.035	1.62284	0	0	5.69312	4.09241	9.36124	0	336.605	240.2	0	371.085	0.13769	378.478	279.533	0	0	326.897	314.25	28.3048	51.5252	176.088	0	2.92482	1.62841	1.88026	2.4119	4.85381	2.61783	2.75625	1.52562	1.78617	1.68344	2.80214	1.29786	0	2.48109	9.04272	25.5536
JMD87_06940_2588	NRS_1352	0	0	10.4968	5.15154	3.45069	6.1439	0	12.4646	0	0	4.72942	0	0.0376666	7.10918	3.76197	5.06533	0	209.074	136.13	0	221.201	0	220.896	169.766	0	0.0850046	195.737	209.212	16.8611	27.1125	97.7596	0	6.22105	3.37042	4.57098	7.79231	6.26005	4.89235	4.34204	4.80959	2.61695	1.84636	0.622697	0.741634	0.773047	5.95463	18.6122	12.057
JMD87_06940_2589	NRS_1352	0	0	8.77341	10.0561	7.0525	11.3529	4.11294	20.3967	14.2071	152.844	11.2208	0.046291	0	10.2592	5.10916	10.291	0	420.198	285.047	0.0714363	421.708	0	409.244	299.719	0	0	374.032	398.791	30.1512	52.9038	166.548	0	8.07808	6.5515	6.93751	14.7806	9.39008	8.62598	6.30539	5.94735	4.65236	7.22251	4.35888	1.01975	57.592	2.48109	21.0704	56.7758
JMD87_06940_2590	NRS_1352	0	0	2.97669	3.70487	3.14844	3.2389	2.12502	7.20359	0	0	7.46506	0	0	4.73945	2.59271	4.6165	0	221.38	147.167	0	243.475	0	224.268	165.184	0	0	206.152	224.888	16.3133	28.6634	86.3618	0	3.85334	2.2722	2.39895	6.24621	4.35482	3.30448	2.75625	2.4048	1.62002	3.63841	1.55674	0.278113	0.386523	2.48109	7.28685	21.6846
JMD87_06940_2591	NRS_1352	0	0	3.72086	1.72894	1.88906	1.13529	0	4.77541	0	0	4.82215	0	0	3.55459	2.00808	3.23796	0.0231612	152.092	102.734	0.0714363	144.093	0	141.555	108.341	0	0.255014	143.014	144.974	11.7277	17.2612	61.4575	0	2.18201	3.63551	2.3017	1.979	2.63104	2.57492	1.62354	2.06864	2.4508	1.73775	3.42483	3.98628	2.31914	3.96975	10.9742	14.7563
JMD87_06940_2592	NRS_1352	0	0	2.19335	0.740974	1.15862	0.734597	0	1.41644	0	0	0	0	0	2.28303	0.737142	1.47472	0	119.538	79.2292	0	118.984	0	114.388	83.7249	0	0.170009	110.951	118.703	9.82045	13.1542	43.432	0	1.16064	1.17397	0.551111	0.803968	0.589715	0.600814	1.05719	0.827457	0.955396	0.543046	1.55674	17.1503	0	0	0.790141	2.24944
JMD87_06940_2593	NRS_1352	0	0	8.46007	6.45706	8.36225	6.57798	6.27224	9.81387	0.378857	0	7.37233	0	0	2.86101	1.77931	3.75091	0	79.3328	52.6074	0	71.1553	0	73.4677	52.134	0	0	72.3113	79.0923	5.41748	8.96091	0	0	3.94619	3.06747	2.82039	2.47375	2.22277	4.03404	2.86952	3.02539	2.78311	1.73775	0	10.661	0	0	3.68732	6.83829
JMD87_06940_2594	NRS_1352	0	0	1.60585	0.599836	0.982312	0.934942	4.69561	1.53784	0	0	1.43737	0	0.0376666	1.64725	0.787979	2.62884	0.0231612	63.2927	42.2068	0.0357182	68.4825	0	56.9858	42.9189	0	0	59.6949	60.6706	3.85513	7.09405	25.9085	0	1.11422	0.378699	1.10222	0.618437	0.861891	0.472068	1.13271	0.594735	0.37385	0.923178	0	1.94679	0	2.48109	4.74084	1.79955
JMD87_06940_2595	NRS_1352	0	0	6.61922	5.89251	4.433	3.47264	25.3632	8.33673	0	0.489885	4.91488	0	0	9.27661	5.36334	9.64978	0.0694836	296.637	194.018	0.0714363	332.045	0	302.434	227.373	0	0	285.802	316.823	22.8467	36.3893	0.351472	0	5.89607	2.72664	4.14954	3.21587	3.81047	3.21865	2.86952	1.86178	4.07082	2.60662	3.42483	3.05924	0.386523	15.879	3.86291	25.3736
JMD87_06940_2596	NRS_1352	0	0	14.766	4.83398	5.79312	1.4358	0.102824	11.4327	0	0	1.34464	0	0	9.53671	6.48176	11.3168	0	444.916	294.589	0.142873	549.52	0.0458966	472.974	358.014	0	0	427.348	479.267	34.0469	56.9247	183.921	0	6.4996	3.37042	3.85778	3.958	3.0393	3.90529	4.87063	1.99107	2.90773	2.49801	2.49079	1.29786	0.773047	0.496219	3.9507	43.6391
JMD87_06940_2597	NRS_1352	0	0	2.70252	2.54048	1.48606	8.6816	2.74196	3.64226	0	0.734828	2.17924	0	0	1.84954	1.67763	3.55856	0	157.035	102.384	0	145.024	0	144.548	109.69	0	0	139.909	155.331	11.0176	18.6686	58.4449	0	0.928515	1.40119	1.36157	2.04084	1.31552	2.27451	1.13271	0.853315	1.16309	0.543046	0	2.1322	1.54609	0	0.526761	1.25968
JMD87_06940_2598	NRS_1352	0	0	1.95835	0.282276	0.881562	0.333908	0	1.96277	0	0	0	0	0.0753332	2.80321	2.33852	4.80886	0	253.328	170.704	0.0357182	312.727	0	261.286	208.23	0	0	238.639	272.996	18.6873	34.5512	112.622	0	1.06779	0.643789	0.810457	0.680281	1.76914	1.20163	0.264298	0.465445	0.78924	0.217218	0.934046	0.556225	1.15957	0	1.40469	2.60935
JMD87_06940_2599	NRS_1352	0	0	0.744173	0.352845	0.10075	0.200345	0	1.13315	0	0	0.278201	0	0	1.06927	0.482955	1.60295	0	103.735	75.3806	0	121.13	0	94.9131	77.2591	0	0	100.395	107.287	7.08127	13.1254	48.3024	3448.28	0.557109	0.454439	0.389019	1.11319	0.272176	0.171661	0.188784	0.310296	0.207695	0.271523	0.934046	1.20515	0	0	0	0.539865
JMD87_06940_2600	NRS_1352	0	0	0.626672	0.740974	0.377812	0.367298	0	0.951035	0.189428	3.4292	1.85467	0	0	0.462386	0.686304	1.15413	0	66.1063	44.6877	0	72.4108	0	62.1008	48.2137	0	0.0850046	62.4045	65.3625	4.9508	7.61103	0.602524	0	1.4392	0.30296	0.226928	0.0618437	0.272176	0.300407	0.302055	0.025858	0.207695	0.59735	0.622697	0.463521	0	0	5.17981	1.16971
JMD87_06940_2601	NRS_1352	0	0	2.58502	2.11707	0.831187	0.634425	0	4.04696	0.568285	0	0.278201	0	0.113	2.51422	2.46561	5.12945	0	307.181	203.178	0.0357182	347.11	0.0458966	305.541	234.323	0	0	280.495	327.159	22.5627	37.4807	135.719	0	1.6249	1.47693	0.842875	1.23687	0.816528	0.987052	1.20822	0.982605	0.456928	0.868873	3.11349	0.278113	0	0	6.32113	2.7893
JMD87_06940_2602	NRS_1352	0	0	3.40753	2.89333	1.23419	4.00689	6.95773	3.70297	0.568285	0	0.1391	0	0	5.14404	3.63487	7.37358	0	354.223	233.107	0.0357182	426.77	0	362.602	277.42	0	0.255014	341.602	385.321	28.1019	46.5278	144.355	0	1.76418	3.5219	3.20941	3.4014	3.17539	1.45912	1.54803	1.47391	1.95233	2.55232	0.311349	0.278113	0	0	0.702347	10.8873
JMD87_06940_2603	NRS_1352	0	0	1.72335	0.635121	0.579312	0	0	0.910566	0	0	0.0463668	0	0	2.34083	2.08433	4.45621	0.0463224	255.8	160.303	0.0714363	253.6	0.0458966	239.613	186.745	0	0	234.066	248.607	17.6727	28.606	91.6339	0	1.53205	1.02249	1.32915	0.247375	0.635078	0.257492	0.679623	0.620593	0.706162	0.70596	1.55674	0	0	0.496219	0.351174	0.899775
JMD87_06940_2604	NRS_1352	0	0	0.744173	0.987966	0.982312	0	0	0.607044	0	0	0.324568	0	0	1.70505	1.52512	2.6609	0	136.551	90.6476	0	131.7	0	131.135	94.9765	0	0	124.978	138.833	10.0842	14.3604	61.6081	0	1.06779	0.643789	0.421438	0.247375	0.68044	0.600814	0.453082	0.336154	0.207695	0.760264	1.55674	0.927042	0	0	4.30188	1.34966
JMD87_06940_2605	NRS_1352	0	0	0.078334	0.141138	0.10075	0	0.0685491	0.182113	0	0	0.324568	0	0	0.31789	0.254187	0.224413	0	11.5436	7.12458	0	11.38	0	8.37357	7.38225	0	0	9.427	10.3352	0.649286	0.919067	4.97083	0	0.185703	0.0757399	0.129673	0.0618437	0.136088	0.128746	0.151027	0.310296	0.166156	0.108609	0	0.741634	0	0	0.175587	0.179955
JMD87_06940_2606	NRS_1352	0	0	1.29251	0.917397	0.453375	0.0333908	0	0.384461	0	0	1.71557	0	0	1.90734	1.39803	2.18002	0	125.218	80.9149	0	119.591	0	108.174	81.943	0	0	108.044	120.909	9.67842	14.1881	42.6788	0	0.974941	0.568049	1.4264	1.36056	0.907254	0.557899	1.32149	0.672309	0.955396	0.651655	4.35888	0.185408	0	0.496219	0.526761	1.34966
JMD87_06940_2607	NRS_1352	1	0	8.89091	4.69284	3.12325	4.17385	0	6.09067	0.189428	0.734828	0	0	0	9.39221	4.54994	9.04065	0	232.134	146.245	0	233.796	0	226.806	172.363	0	0	220.744	233.342	16.7394	25.102	96.3537	0	7.42812	5.18818	5.70562	5.3804	7.03122	5.14984	5.66353	8.09356	6.43854	6.57085	1.55674	3.89358	0	0	10.7986	10.2574
JMD87_00520_168	NRS_140	0	0.0214947	60.9047	34.4729	42.9195	21.0362	0.514118	61.0281	0	1.7146	8.43876	0	0	26.2404	17.1322	28.2761	0.0463224	439.131	282.057	0.0357182	460.748	0.0917932	467.367	348.85	0	0.680037	418.993	424.37	33.9252	58.4469	289.864	0	62.6747	49.1173	31.8996	53.5566	47.8576	34.8472	75.2494	80.6771	84.6148	40.9457	71.9215	176.231	6.5709	3.47353	94.1145	66.3134
JMD87_06940_2608	NRS_1352	0	0	0.979175	0.564552	0.478562	1.23546	0.411294	1.59855	0	0	1.15917	0	0	0.346789	0.101675	0.609122	0	8.91409	6.04317	0	7.97815	0	5.94865	5.6767	0	0	8.24157	7.80545	0.649286	0.890346	2.51052	0	0.789238	0.795269	0.453856	0.865812	0.49899	0.214577	0.792894	0.982605	0.996935	0.70596	0	0.556225	0	0	3.33615	2.51937
JMD87_06940_2609	NRS_1352	0	0	7.28506	5.2221	3.72775	3.87333	1.71373	9.32824	0.568285	0	2.96748	0	0	2.48532	1.11842	3.68679	0	59.9269	39.3124	0	50.4203	0	50.4688	36.9113	0	0.170009	53.7395	60.1301	3.55078	6.95045	0.652735	0	5.43181	6.66511	5.05725	4.57643	6.03324	4.42028	5.39923	4.11143	5.77391	3.85562	0	5.56225	44.8367	1.48866	14.2225	8.81779
JMD87_06940_2610	NRS_1352	0	0	1.44918	0.70569	0.957125	0.801379	0	1.67949	0	0	0.324568	0	0	1.67615	0.864235	1.85943	0	47.384	28.9118	0	39.2023	0	40.0492	27.7471	0	0	37.6233	41.384	3.12469	4.10708	0.502104	0	1.02137	0.757399	0.94013	0.432906	1.27016	0.772476	1.17046	0.672309	0.747701	0.760264	2.17944	0.185408	0	0	1.14131	1.16971
JMD87_06940_2611	NRS_1352	0	0	6.73672	3.77544	2.06537	2.67126	6.992	5.18011	0	0	3.94118	0	0	5.11514	2.77064	6.28357	0	130.161	84.7316	0	125.868	0	116.586	86.0414	0	0	113.576	129.514	8.78565	13.3552	0	0	4.73543	2.95386	3.24183	3.09218	3.90119	2.27451	4.79512	2.68924	5.85699	2.06357	0.622697	3.61546	0	0	3.24836	0.179955
JMD87_06940_2612	NRS_1352	0	0	3.72086	1.62309	1.25937	2.77143	0.171373	2.24606	0	0	1.57647	0	0	0.98257	0.432118	1.18619	0	57.534	38.3264	0	57.2645	0	56.569	36.9367	0	0	51.8767	59.4382	4.03775	6.97917	24.1512	0	1.39277	1.40119	0.875294	0.865812	0.816528	0.600814	0.906164	0.568877	1.20463	0.814569	0	0	0	0	0.877934	0
JMD87_06940_2613	NRS_1352	0	0	9.63508	6.35121	10.1506	3.00517	0.856863	9.63176	0	0	5.14672	0	0.0753332	8.66973	5.46502	10.3871	0.0231612	382.57	245.639	0	432.723	0.0458966	385.336	295.545	0	0	359.524	404.197	27.6149	47.8202	161.075	0	7.05671	5.90771	4.34405	4.20537	4.58163	4.80651	9.93005	5.09403	4.81852	6.13642	1.55674	1.39056	2.70566	0	1.49249	57.4956
JMD87_06940_2614	NRS_1352	0	0	5.99255	4.51641	3.60181	7.01206	0	6.0502	0	0	2.87474	0	0	4.76835	2.08433	4.55239	0	142.704	90.425	0.0357182	138.828	0	129.999	98.3621	0	0	126.756	141.666	9.63784	17.3187	58.1938	0	6.03535	6.47576	4.14954	2.22637	3.58365	3.73363	5.21045	6.46451	2.86619	5.05033	1.55674	2.1322	0.773047	0	7.90141	52.3669
JMD87_06940_2615	NRS_1352	1	0	7.28506	2.78747	7.43031	0.267126	17.0002	6.19185	0	0.244943	8.85606	0	0	4.07477	1.60138	4.10356	0.0231612	91.1656	59.3821	0	89.015	0	85.5544	62.6473	0	0.170009	80.1012	93.2329	6.71605	11.1724	38.6118	0	9.14587	5.49114	4.27921	3.71062	5.80642	3.13282	8.98613	6.54208	7.22778	5.9735	4.67023	0.0927042	0.386523	0.496219	4.82864	0.0899775
JMD87_06940_2616	NRS_1352	0	0.0214947	8.3034	4.41056	5.18862	0.701206	0.205647	8.27603	0.189428	0	2.78201	0	0.0753332	12.0509	6.30383	12.8557	0.0231612	345.204	228.432	0	380.683	0	337.103	260.772	0	0.0850046	320.49	354.878	25.9714	43.4259	155.05	0	7.61382	5.98345	5.70562	3.52509	3.13003	3.39031	4.60634	5.01646	3.86312	8.14569	1.24539	0.185408	0	0	0.877934	6.47838
JMD87_06940_2617	NRS_1352	0	0	2.46752	1.3761	2.39281	0	0.102824	3.86485	0	0	0.0927337	0	0	10.4037	5.54127	11.2207	0	290.247	188.706	0.0714363	286.403	0	283.754	208.434	0.0483663	0	272.056	291.483	20.7974	31.076	116.086	0	6.40675	5.30179	4.01987	1.79347	2.08668	1.58787	3.02055	2.8961	2.61695	3.20397	0.934046	0.648929	1.15957	0	11.2376	0.0899775
JMD87_00520_169	NRS_140	0	0	0.744173	0.882112	0.654875	0.601034	0	1.37597	0	0	0	0	0	0.520184	0.152512	0.448827	0.0231612	10.0711	5.62969	0	8.34263	0	9.58604	6.44038	0	0	8.72138	7.78383	0.507255	0.947788	4.16746	0	1.48562	0.492309	0.615947	0.432906	0.861891	0.472068	0.755137	0.775741	1.32925	0.760264	0	4.63521	0	0	0.790141	0.269932
JMD87_00050_30	NRS_18	0	0	19.1135	5.99836	7.02731	6.11051	0.856863	25.5363	0	1.95954	21.0969	0.092582	0	15.7211	11.5401	28.1158	0	198.319	121.977	0	166.691	0	186.568	144.539	0	0	178.802	170.098	14.5075	19.0419	116.287	0	3.2498	3.55977	7.42379	6.12253	4.03728	4.67777	5.5125	5.97321	9.09703	9.06886	0.934046	0.370817	4.63828	4.46597	18.9634	1.88953
JMD87_06940_2618	NRS_1352	0	0	2.03668	1.41138	1.13344	0.300517	1.50808	0.870096	0	0	1.15917	0	0	5.17294	2.69438	5.67445	0	186.854	116.315	0.0357182	185.806	0	175.087	133.237	0.0483663	0.0850046	170.73	182.66	13.2495	20.8513	79.734	0	1.85703	2.2722	0.972548	1.11319	0.907254	1.07288	0.830651	1.26704	0.872318	1.46622	1.24539	1.29786	0.773047	0	0.877934	0
JMD87_06940_2619	NRS_1352	0	0	0.117501	0.423414	0.0755625	0.100172	0.445569	0.121409	0	0	0	0	0	0.549083	0.508374	1.2503	0	75.257	49.8721	0	74.6787	0	78.0144	54.2468	0	0	67.1462	75.6112	5.62038	8.70242	28.5697	0	0.185703	0.30296	0.129673	0.123687	0.272176	0.386238	0.151027	0.181006	0.0830779	0.380132	0.311349	2.31761	0	0	0	0
JMD87_06945_2620	NRS_1353	0	0.0214947	130.269	63.0534	65.6134	41.9722	66.7325	155.181	17.9957	328.468	18.2685	0	0	135.884	60.9286	169.689	0.0231612	220.302	147.74	0	244.488	0	215.894	172.821	0	0.595032	206.039	218.942	16.293	28.2326	99.768	0	307.896	200.029	120.726	60.7924	127.651	70.1665	18.2743	15.4372	13.2925	58.2688	69.7421	282.47	67.6416	0.992438	336.249	71.712
JMD87_06945_2621	NRS_1353	0	0	67.1322	33.2027	30.2502	21.0362	37.2907	87.212	4.16743	65.8896	3.52388	0	0.0376666	75.1955	34.544	100.473	0	192.797	126.62	0.0357182	204.597	0	184.787	145.354	0	0.255014	172.65	188.758	14.4466	23.9532	81.7927	0	203.809	127.508	71.6768	39.951	71.5823	40.9412	9.55248	9.15374	7.85086	38.7192	33.003	105.775	155.769	3.47353	185.859	17.4556
JMD87_06945_2622	NRS_1353	0	0	25.4194	12.7024	13.8027	15.126	9.2884	37.9605	1.89428	1.7146	2.73564	0	0.113	12.5133	5.64295	16.5104	0	24.7701	16.1575	0	21.95	0	21.4454	15.2482	0	0.0850046	22.2127	23.0488	1.68409	2.29767	10.2931	0	53.761	32.5681	24.2813	9.40024	15.7409	11.2438	3.09606	2.06864	2.70003	12.0556	5.91562	49.5968	1.54609	13.8941	38.7169	11.3372
JMD87_06945_2623	NRS_1353	0	0.0214947	80.7232	37.1193	36.8745	33.2572	127.124	87.3738	2.46257	4.16403	5.74949	0	0	107.331	61.9199	151.319	0.0694836	365.714	234.03	0.0357182	389.471	0	353.698	284.955	0.0483663	0.340019	341.715	364.413	29.2584	45.2066	57.039	0	176.604	120.919	54.2682	26.0362	59.1076	32.0148	9.28818	9.38647	7.80932	29.4331	9.65181	170.668	8.50351	3.96975	86.6521	22.4044
JMD87_00520_170	NRS_140	0	0	16.4501	13.7257	11.2084	4.44097	0	12.4849	0	0	4.72942	0	0	12.8312	7.44767	13.561	0	271.393	175.411	0.0357182	252.952	0	271.705	197.87	0	0	255.743	256.564	20.6554	35.9011	153.292	0	16.2954	10.4521	11.0222	13.7911	16.3306	9.82761	21.7102	21.9276	24.9649	12.1642	2.80214	21.7855	13.1418	0.992438	12.3789	8.63784
JMD87_06950_2624	NRS_1354	0	0	375.376	189.09	221.751	165.952	174.526	383.51	10.608	70.5435	97.0458	0.185164	0	188.278	98.777	207.582	0.0231612	272.235	181.581	0.0714363	289.805	0	263.104	197.539	0	3.82521	245.187	271.677	19.4583	33.8044	114.881	0	875.589	614.25	273.902	130.552	265.1	146.427	35.0006	30.1505	29.0773	208.258	109.283	834.801	344.006	25.3072	887.328	294.676
JMD87_06950_2625	NRS_1354	0	0	185.064	81.4366	89.0882	74.5282	86.0976	174.545	3.78857	19.3505	18.5004	0.046291	0	201.08	115.045	219.605	0.0231612	393.245	257.471	0.0714363	453.823	0	393.823	305.396	0	1.70009	354.416	416.608	28.8526	51.1806	38.9632	0	379.809	251.343	108.439	53.3711	113.044	60.4677	14.2343	10.8604	12.5448	86.6158	18.0582	309.354	13.1418	2.48109	357.231	81.3396
JMD87_06950_2626	NRS_1354	0	0	73.6339	33.3438	34.658	30.1853	37.7705	69.7089	2.27314	7.34828	3.24568	0	0	66.4679	32.2563	56.7445	0	106.68	67.1428	0.0357182	98.4106	0	104.348	75.299	0	1.36007	103.274	99.9573	7.93346	11.3735	43.432	0	150.744	99.3707	40.8146	18.0584	36.2901	22.8309	3.62466	4.34415	4.44467	36.1668	4.98158	133.865	3.47871	0.992438	130.198	61.4546
JMD87_06955_2627	NRS_1355	0	0.0214947	173.98	93.7156	94.2012	81.173	71.3253	120.013	5.68285	16.4112	63.4762	0.092582	0	69.2134	33.2731	49.0824	0	118.618	78.4976	0	106.915	0	113.934	82.5794	0	0.255014	105.56	113.644	8.50159	12.6659	47.1977	0	259.288	209.156	73.7516	39.0234	59.5158	36.0059	12.5353	11.4292	8.72318	82.6516	31.1349	359.97	202.925	0.992438	261.361	66.6733
JMD87_06955_2628	NRS_1355	0	0	203.982	97.985	123.268	70.0204	35.0286	134.319	3.78857	11.7573	97.8804	0	0	270.525	144.353	192.739	0	269.211	191.569	0.0357182	290.251	0	276.176	211.565	0	1.27507	268.415	271.526	21.8525	33.9768	117.542	0	376.977	247.366	100.108	45.6406	92.9028	54.5024	14.9517	14.7132	9.51242	98.2913	26.1533	417.818	141.854	3.47353	524.566	60.7348
JMD87_06955_2629	NRS_1355	0	0	71.6364	41.424	46.2442	29.8847	45.5508	51.7808	10.4186	90.1389	2.45744	0	0	66.8147	36.0945	44.8506	0	164.109	108.395	0.0714363	145.956	0	137.956	107.043	0	0.340019	146.203	148.844	10.9973	20.2769	0.0502104	0	78.7381	42.7173	15.3014	7.97784	16.0584	8.36849	1.6613	2.76681	2.36772	19.7126	6.22697	63.0389	32.8545	1.98488	58.2948	11.3372
JMD87_06960_2630	NRS_1356	0	0.0429893	2077.5	1412.37	1465.26	938.381	815.494	1371.66	38.2645	132.024	340.843	0.509201	0	1724.03	720.493	1021.27	0.0231612	411.994	272.165	0	486.424	0.0458966	428.719	328.179	0.0483663	25.4164	385.547	421.3	31.1048	51.7837	193.109	0	2854.67	2305.18	1036.67	571.93	1050.06	611.071	158.956	139.995	108.998	1233.58	896.061	4195.33	1529.47	196.006	5083.85	957.54
JMD87_06960_2631	NRS_1356	0	0	7.40256	3.91658	3.8285	2.50431	3.97585	3.96602	0	0	1.76194	0	0	10.6349	4.77871	6.05916	0	3.18172	2.35366	0	3.03737	0	3.14483	2.26559	0	0	3.27405	3.30813	0.142031	0.459534	1.60673	0	9.5637	6.05919	2.85281	1.4224	3.22075	1.93119	0.566353	0.310296	0.290773	3.74702	0.934046	17.243	0	1.48866	14.3103	1.43964
JMD87_06960_2632	NRS_1356	0	0.0214947	113.976	57.5137	63.3969	38.7667	0.959687	62.6267	6.44057	70.5435	1.391	0	0.339	344.882	144.81	208.801	0	204.314	138.739	0.0357182	207.594	0.0917932	195.472	150.063	0	0.850046	183.968	197.125	14.7104	27.8879	91.0816	0	205.016	128.758	53.5226	24.6756	49.4907	26.6933	6.53193	9.1796	4.98467	60.2238	8.71776	283.86	7.73047	64.0122	182.435	33.4716
JMD87_06965_2633	NRS_1357	0	0	76.9631	38.8835	45.1612	31.187	12.2703	102.368	3.978	38.456	7.55779	0	0	75.8891	37.518	93.8369	0	182.252	120.196	0	196.052	0	176.754	134.866	0	1.02006	172.847	177.904	13.0466	19.6163	72.805	0	86.0733	67.4842	71.8389	75.7585	77.5248	72.1835	61.5437	55.8792	69.4947	47.5165	7.78371	31.8902	58.7515	8.93194	51.8859	50.1174
JMD87_06965_2634	NRS_1357	0	0	29.3361	12.1379	15.9689	14.0909	7.57467	38.6282	5.49343	61.2357	31.7149	0	0	43.4065	18.9369	58.3154	0.0231612	135.71	87.9441	0	118.7	0	124.581	86.3214	0	0.340019	123.257	124.995	9.82045	13.1829	54.0263	0	29.3875	33.8557	25.5456	34.8798	28.5331	30.7274	20.7663	23.2464	29.368	21.6675	14.322	18.2627	8.11699	23.3223	29.2352	33.3816
JMD87_00525_171	NRS_141	0	0.0429893	19.7402	14.8195	13.9287	2.57109	72.4906	20.8014	0.568285	0	7.69689	0	0	26.7028	15.175	31.2896	0.0231612	502.975	329.894	0.107154	535.791	0	550.496	402.562	0.0483663	0.0850046	485.97	482.381	40.5601	64.6219	295.136	0	20.8916	13.1787	10.7305	15.4609	16.9203	14.1621	18.2743	16.8853	29.2434	15.4225	6.84967	49.8749	5.0248	69.9669	34.2394	15.2062
JMD87_06970_2635	NRS_1358	0	0	115.033	68.3813	69.719	41.9388	58.5066	145.347	5.304	24.4943	151.712	0	0	208.912	89.3721	252.401	0.0231612	340.997	219.431	0.0714363	376.35	0.0458966	349.492	268.663	0.0483663	3.14517	310.668	343.159	24.2671	38.8593	144.254	0	163.744	122.206	130.224	160.546	169.021	155.868	131.998	127.48	141.939	92.8065	92.1592	114.212	37.8793	204.442	113.341	101.944
JMD87_06970_2636	NRS_1358	0	0	57.223	30.2035	34.1291	27.7143	8.8771	82.8008	0	5.87863	50.0762	0	0.0753332	103.17	48.6768	131.282	0	188.379	121.977	0	181.675	0.0458966	168.835	130.615	0.0483663	0.850046	167.682	181.363	12.7017	18.2665	78.5792	0	84.3091	59.8724	71.4499	85.0969	82.6054	77.2476	68.6797	62.6023	72.3608	44.5841	127.653	67.3033	12.3687	33.2467	48.7253	61.2746
JMD87_06970_2637	NRS_1358	0	0	7.01089	4.05772	4.48337	3.67298	1.16533	14.9535	0.378857	0.244943	4.08028	0	0	9.10322	3.8128	9.93831	0	25.0068	17.8433	0.0357182	23.3675	0	18.0354	16.3173	0	0	22.1845	22.1623	1.92757	2.52744	9.43955	0	10.028	6.02132	6.45124	8.47259	7.1673	8.11099	6.00334	5.55948	6.937	5.15893	4.35888	7.69445	0	1.48866	4.65305	4.4089
JMD87_06970_2638	NRS_1358	0	0	97.0166	41.2123	44.8337	40.0355	15.0122	116.917	3.40971	26.9437	56.9385	0	0	77.8253	34.6711	89.8936	0.0231612	186.88	117.301	0.0357182	170.214	0	163.493	120.763	0	0.765042	164.013	168.217	12.8437	18.8983	74.1607	0	119.639	102.968	103.22	123.873	115.902	122.695	104.549	89.2619	110.618	75.6463	305.122	97.8956	11.5957	43.6673	56.3634	118.95
JMD87_06970_2639	NRS_1358	0	0	28.2786	14.5725	14.2309	10.0172	12.8187	31.8698	0.189428	3.91908	14.281	0.092582	0.0753332	63.8381	29.1044	77.4867	0.0231612	270.184	173.344	0	266.883	0	259.581	197.488	0	0	240.981	253.277	18.5452	30.8175	0.0502104	0	35.7014	27.7965	33.6502	39.5181	38.4676	38.7096	32.3954	28.1853	33.9373	21.8304	51.3725	31.7048	1.93262	0.496219	25.5479	28.9727
JMD87_06970_2640	NRS_1358	0	0	97.4866	61.0069	53.8509	33.157	37.1536	109.834	3.22028	28.9032	36.908	0	0.0376666	221.396	88.2791	238.231	0	237.025	160.335	0.0357182	235.578	0	233.02	172.999	0	0.510028	225.204	226.963	17.409	27.6582	101.375	0	132.592	95.508	109.314	138.406	133.82	115.957	109.117	95.08	121.377	70.433	715.479	99.7497	42.9041	30.2693	85.5108	87.4581
JMD87_06970_2641	NRS_1358	1	0	147.346	94.3507	95.7125	61.1385	146.866	205.161	33.9077	442.122	108.406	0.046291	0.113	151.489	65.1989	172.959	0	156.588	102.861	0.142873	165.557	0	151.406	119.898	0.0483663	2.55014	147.643	151.914	11.2611	19.9897	66.3279	0	215.183	155.608	172.141	205.012	225.815	196.552	184.707	169.086	183.394	121.262	77.8371	178.641	61.8437	29.7731	131.515	131.907
JMD87_06970_2642	NRS_1358	0	0	90.9849	60.0189	56.7474	39.3677	49.9723	125.233	4.35685	17.146	52.8118	0	0	106.262	46.7195	120.927	0.0231612	143.914	90.6794	0.0714363	131.457	0	132.575	99.0494	0	0.595032	129.889	129.925	10.3683	14.504	0	0	123.91	109.482	103.933	126.965	124.475	125.527	96.0157	94.0715	117.888	75.2661	238.804	183.184	14.6879	25.8034	61.0164	132.357
JMD87_06970_2643	NRS_1358	0	0	44.337	26.3575	27.2529	16.0276	5.68957	61.1293	1.51543	7.10334	73.2132	0	0	116.492	54.7264	134.167	0	180.754	116.379	0	195.768	0	169.517	136.343	0	1.02006	165.424	177.363	12.7625	21.4832	84.4036	0	61.8855	47.7919	49.373	60.6687	66.0934	52.9575	48.9706	44.1655	54.5822	40.8913	72.2329	40.1409	9.27656	21.8336	20.8948	52.2769
JMD87_06970_2644	NRS_1358	0	0	2.74169	1.27024	0.982312	1.23546	1.81655	4.20884	0	0	3.61661	0	0	10.5482	4.95664	12.8236	0	34.4468	21.66	0	29.7662	0	28.6823	22.4522	0	0.340019	29.6358	29.038	2.25221	3.50394	11.0965	0	3.11052	3.25681	2.62588	4.88565	3.35684	2.87533	2.37868	2.30136	3.1985	2.44371	5.60427	2.68842	1.15957	6.45084	1.49249	1.9795
JMD87_06975_2645	NRS_1359	0	0	6.58005	3.66959	1.28456	3.47264	0	2.12465	0	0	7.88236	0	0	88.229	50.812	34.8161	0.0231612	158.587	100.571	0.0357182	139.071	0	142.086	103.402	0	0	143.268	140.909	10.5103	17.29	66.9304	0	6.45318	4.01421	2.46379	3.46325	3.71974	1.07288	1.20822	1.37048	2.65849	4.01854	0	5.56225	1.93262	0	16.2418	1.16971
JMD87_06975_2646	NRS_1359	0	0	41.752	19.6887	19.8981	26.6792	10.8993	13.4359	0.568285	0.244943	14.8838	0	0	94.5001	48.3209	32.3796	0.0231612	143.966	89.3435	0	127.974	0.0458966	125.831	102.817	0.0483663	0.340019	129.551	125.947	9.90161	15.4805	90.9812	0	38.6726	17.0793	10.8925	10.6371	12.6108	6.13689	7.21156	8.84345	9.01395	16.0742	36.1164	55.8079	2.31914	0	66.4596	22.3144
JMD87_06975_2647	NRS_1359	0	0	127.489	67.4992	59.0647	67.5495	65.0188	50.3239	1.89428	1.22471	50.9571	0.046291	0	73.1436	43.3897	30.2958	0.0463224	104.471	64.1849	0.0357182	85.4512	0	95.8982	75.0953	0	0.340019	95.8788	88.5194	7.08127	10.5406	34.7958	0	95.3585	76.0807	41.8196	46.0736	50.3526	25.6204	25.4481	33.0724	27.1665	65.1655	15.2561	266.617	5.79785	0.496219	225.805	50.7473
JMD87_06975_2648	NRS_1359	0	0	4.07337	2.5052	2.64469	2.20379	0.411294	1.92231	0	0	13.1682	0	0	3.87248	2.13517	1.15413	0	3.20802	1.59031	0	2.10591	0	2.31126	1.88375	0	0	2.79423	1.92433	0.243482	0.258488	0	0	4.54972	2.99173	2.17202	2.04084	3.08466	0.944137	1.54803	0.905031	1.66156	2.82384	0.622697	2.59572	3.86523	0	6.6723	0.71982
JMD87_06985_2649	NRS_1361	0	0.0214947	175.076	80.7309	99.9944	69.1189	54.1538	155.686	22.542	218.979	70.3385	0.046291	0	133.687	55.8957	109.033	0	98.0024	62.0857	0	86.1802	0	88.6235	72.8552	0	1.95511	90.8548	90.2059	6.4117	9.10451	36.3523	0	157.755	147.011	103.933	140.571	142.212	122.18	93.5237	78.5308	90.8457	92.2092	16.1901	71.3822	71.1203	41.1862	120.54	59.2052
[truncated: 8,732 more rows]
[truncated: 39 more columns]
