# Supplementary material for: TEAL-Seq: targeted expression analysis sequencing
Source: mSphere. 2025 Apr 22;10(5):e00984-24. doi: 10.1128/msphere.00984-24 (PMC12108068; doi:10.1128/msphere.00984-24)
Supplement: Table S10 — Counts table for SPE reads mapped to the reference genome. [file msphere.00984-24-s0009.xlsx]

## Sheet: Legends
Supplemental Table S10. Count table for targeted RNA-seq data using Single Primer Extension (SPE) in which reads are mapped to reference genomes from which MIP and SPE probes were designed (S.a. M2872, S.e. ATCC 14990). (A) Raw probe counts of SPE data mapped to reference genomes from which probes were designed (S.a. M2872, S.e. ATCC 14990). (B) Probe counts per million (CPM) of SPE data mapped t…

## Sheet: TableS10(A)-refdb-probe-counts
Supplemental Table S10(A) Raw probe counts of SPE data mapped to reference genomes from which probes were designed (S.a. M2872, S.e. ATCC 14990).
chromosome	start	end	strand	probeID	probe_location	probe_sequence	mapped	species	cds_location	CDSid	CDSindx	species_cdsindx	mapq	mismatches	S12:SE(10ng)	S13:SA(10ng)	S14:SE+SA_50:50mix(10ng)	S15:SE+SA_50:50mix(10ng)	S16:SE+SA_50:50mix(1ng)	S17:SE+SA_50:50mix(100pg)	S18:SE+SA_50:50co(10ng)	S19:RHE_S.epi_1-32_G04(10ng)	S20:RHE_staph_a_H_L_SA_E04(10ng)	S21:RHE_SE+SAmix(G04+E04)(10ng)	S22:Low_Template_Control(SE_RNA_50pg)	S23:SE(50ng)	S24:SA(100ng)	S25:SE+SA_50:50mix(50ng)	S26:SE+SA_50:50co(50ng)	S27:RHE_SE+SAmix(G04+E04)(10ng)	S28:gDNA.SE(10-100ng)low(10ng)	S29:gDNA.SA(10-100ng)low(10ng)	S30:gDNA.SE+SA_50:50mix(10ng)	S31:gDNA.SE(50ng)	S32:gDNA.SA(50ng)	S33:gDNA.SE(1ng)	S34:gDNA.SA(1ng)	S35:gDNA.SE+SA_50:50mix(1ng)	S36:gDNA.SE+SA_50:50mix(1ng)+Mstool_Mbm(10ng)	S37:gDNA.SE+SA_50:50mix(10ng)+Mstool_Mbm(100ng)	S38:gDNA.SE+SA_95:5mix(10ng)	S39:gDNA.SE+SA_95:5mix(50ng)	S40:gDNA.SE+SA_5:95mix(10ng)	S41:gDNA.SE+SA_5:95mix(50ng)	S42:gDNA.ICHT_24_3_HSource_wH4	S43:gDNA.Mstool_Mbm(10ng)
NC_003923.1_cds_WP_000387809.1_2020	1110	1150	-	S_aureus_MW2_type3_agrC_020	NC_003923.1_cds_WP_000387809.1_2020:1110:1150	CTTGGAACAATTCATGAATACGTGGTATATCATCTGCACA	N	SA	---	---	N	SA_N	---	---	0	0	0	0	0	0	0	0	0	0	0	0	0	0	0	0	0	0	0	0	0	0	0	0	0	0	0	0	0	0	0	0
NC_003923.1_cds_WP_000387809.1_2020	1246	1286	-	S_aureus_MW2_type3_agrC_023	NC_003923.1_cds_WP_000387809.1_2020:1246:1286	TTAATAATTTCAACtttTTGAATAAAGAAACCATTTTCGA	N	SA	---	---	N	SA_N	---	---	0	0	0	0	0	0	0	0	0	0	0	0	0	0	0	0	0	0	0	0	0	0	0	0	0	0	0	0	0	0	0	0
NC_003923.1_cds_WP_000387809.1_2020	149	189	-	S_aureus_MW2_type3_agrC_002	NC_003923.1_cds_WP_000387809.1_2020:149:189	TGTTATAACAACTAGTGAAATACTTCCGATTTTGTCAAAG	N	SA	---	---	N	SA_N	---	---	0	0	0	0	0	0	0	0	0	0	0	0	0	0	0	0	0	0	0	0	0	0	0	0	0	0	0	0	0	0	0	0
NC_003923.1_cds_WP_000387809.1_2020	311	351	-	S_aureus_MW2_type3_agrC_005	NC_003923.1_cds_WP_000387809.1_2020:311:351	aAAGATTGGTAGAACTATAAACACGCtgtgTGAAATTGTT	N	SA	---	---	N	SA_N	---	---	0	0	0	0	0	0	0	0	0	0	0	0	0	0	0	0	0	0	0	0	0	0	0	0	0	0	0	0	0	0	0	0
NC_003923.1_cds_WP_000387809.1_2020	483	523	-	S_aureus_MW2_type3_agrC_008	NC_003923.1_cds_WP_000387809.1_2020:483:523	CACTCGCATCAATTTGCGAATATGCAAATAACAAAGAGAA	N	SA	---	---	N	SA_N	---	---	0	0	0	0	0	0	0	0	0	0	0	0	0	0	0	0	0	0	0	0	0	0	0	0	0	0	0	0	0	0	0	0
NC_003923.1_cds_WP_000387809.1_2020	639	679	-	S_aureus_MW2_type3_agrC_011	NC_003923.1_cds_WP_000387809.1_2020:639:679	TCTTTAATGTGTATTCATAATAGGTTTCAATTTCTTCTTG	N	SA	---	---	N	SA_N	---	---	0	0	0	0	0	0	0	0	0	0	0	0	0	0	0	0	0	0	0	0	0	0	0	0	0	0	0	0	0	0	0	0
NC_003923.1_cds_WP_000387809.1_2020	811	851	-	S_aureus_MW2_type3_agrC_014	NC_003923.1_cds_WP_000387809.1_2020:811:851	CCATTTAACTTAAGAGCATTCATTTGTAAATTATCTTTCA	N	SA	---	---	N	SA_N	---	---	0	0	0	0	0	0	0	0	0	0	0	0	0	0	0	0	0	0	0	0	0	0	0	0	0	0	0	0	0	0	0	0
NC_003923.1_cds_WP_000387809.1_2020	975	1015	-	S_aureus_MW2_type3_agrC_017	NC_003923.1_cds_WP_000387809.1_2020:975:1015	TATCAAGAATAATACCAATACTGCGACTTAAATCGATCAT	N	SA	---	---	N	SA_N	---	---	0	0	0	0	0	0	0	0	0	0	0	0	0	0	0	0	0	0	0	0	0	0	0	0	0	0	0	0	0	0	0	0
NC_003923.1_cds_WP_000735197.1_2019	95	135	-	S_aureus_MW2_type3_agrD_002	NC_003923.1_cds_WP_000735197.1_2019:95:135	GTGTAATTGAGTTAATTCTTTTGGTACTTCAGCTTCGTCC	N	SA	---	---	N	SA_N	---	---	0	0	0	0	0	0	0	0	0	0	0	0	0	0	0	0	0	0	0	0	0	0	0	0	0	0	0	0	0	0	0	0
NC_003923.1_cds_WP_001105705.1_2018	262	302	-	S_aureus_MW2_type3_agrB_005	NC_003923.1_cds_WP_001105705.1_2018:262:302	TGCAATACTAATAGAGGTAGCACAATaaaAAGTGTAATGC	N	SA	---	---	N	SA_N	---	---	0	0	0	0	0	0	0	0	0	0	0	0	0	0	0	0	0	0	0	0	0	0	0	0	0	0	0	0	0	0	0	0
NC_003923.1_cds_WP_001105705.1_2018	434	474	-	S_aureus_MW2_type3_agrB_008	NC_003923.1_cds_WP_001105705.1_2018:434:474	aaaAAGTGTGATAATGAAAAGAATTGTACTAATTATAATT	N	SA	---	---	N	SA_N	---	---	0	0	0	0	0	0	0	0	0	0	0	0	0	0	0	0	0	0	0	0	0	0	0	0	0	0	0	0	0	0	0	0
NC_003923.1_cds_WP_001105705.1_2018	97	137	-	S_aureus_MW2_type3_agrB_002	NC_003923.1_cds_WP_001105705.1_2018:97:137	ATAACAATTAATTTACCTATAtttTTAGCTAAGACCTGCA	N	SA	---	---	N	SA_N	---	---	0	0	0	0	0	0	0	0	0	0	0	0	0	0	0	0	0	0	0	0	0	0	0	0	0	0	0	0	0	0	0	0
NZ_AKGI01000026.1_cds_WP_001830005.1_1793	125	165	-	S_epidermidis_NIHLM095_type1_agrB_002	NZ_AKGI01000026.1_cds_WP_001830005.1_1793:125:165	AGTATGAAAGATTATTGCTAGCCCATACACAACTATAGAC	N	SE	---	---	N	SE_N	---	---	0	0	0	0	0	0	0	0	0	0	0	0	0	0	0	0	0	0	0	0	0	0	0	0	0	0	0	0	0	0	0	0
NZ_AKGI01000026.1_cds_WP_001830005.1_1793	249	289	-	S_epidermidis_NIHLM095_type1_agrB_005	NZ_AKGI01000026.1_cds_WP_001830005.1_1793:249:289	ATGGAAAAATAATAAAGAAAATTATGTTCTGAATATGACA	N	SE	---	---	N	SE_N	---	---	0	0	0	0	0	0	0	0	0	0	0	0	0	0	0	0	0	0	0	0	0	0	0	0	0	0	0	0	0	0	0	0
NZ_AKGI01000026.1_cds_WP_001830005.1_1793	413	453	-	S_epidermidis_NIHLM095_type1_agrB_008	NZ_AKGI01000026.1_cds_WP_001830005.1_1793:413:453	AGTACAATATAAAAATATGGAGAGTATTTTTTTTCGCTTT	N	SE	---	---	N	SE_N	---	---	0	0	0	0	0	0	0	0	0	0	0	0	0	0	0	0	0	0	0	0	0	0	0	0	0	0	0	0	0	0	0	0
NZ_AKGI01000026.1_cds_WP_001830021.1_1792	25	65	+	S_epidermidis_NIHLM095_type1_agrD_000	NZ_AKGI01000026.1_cds_WP_001830021.1_1792:25:65	TAAAATTTTTCACTACAATCTTGGAATTTATTGGTACTGT	N	SE	---	---	N	SE_N	---	---	0	0	0	0	0	0	0	0	0	0	0	0	0	0	0	0	0	0	0	0	0	0	0	0	0	0	0	0	0	0	0	0
NZ_AKGI01000026.1_cds_WP_002494081.1_1791	1057	1097	-	S_epidermidis_NIHLM095_type1_agrC_020	NZ_AKGI01000026.1_cds_WP_002494081.1_1791:1057:1097	TTCATAACGATAAAAGTGACAGATTCCTCATTATCGATGA	N	SE	---	---	N	SE_N	---	---	0	0	0	0	0	0	0	0	0	0	0	0	0	0	0	0	0	0	0	0	0	0	0	0	0	0	0	0	0	0	0	0
NZ_AKGI01000026.1_cds_WP_002494081.1_1791	107	147	-	S_epidermidis_NIHLM095_type1_agrC_002	NZ_AKGI01000026.1_cds_WP_002494081.1_1791:107:147	GTAATACATTATAGCAGAAGGGATTACAATCGTAAAAACG	N	SE	---	---	N	SE_N	---	---	0	0	0	0	0	0	0	0	0	0	0	0	0	0	0	0	0	0	0	0	0	0	0	0	0	0	0	0	0	0	0	0
NZ_AKGI01000026.1_cds_WP_002494081.1_1791	1230	1270	-	S_epidermidis_NIHLM095_type1_agrC_023	NZ_AKGI01000026.1_cds_WP_002494081.1_1791:1230:1270	TTTCTACTTTTTGTACAAAGTAACCATTTTCGATGACAGT	N	SE	---	---	N	SE_N	---	---	0	0	0	0	0	0	0	0	0	0	0	0	0	0	0	0	0	0	0	0	0	0	0	0	0	0	0	0	0	0	0	0
NZ_AKGI01000026.1_cds_WP_002494081.1_1791	230	270	-	S_epidermidis_NIHLM095_type1_agrC_005	NZ_AKGI01000026.1_cds_WP_002494081.1_1791:230:270	ATTAGTTATATATAAGATCATAGTCGTGAATAATACAACT	N	SE	---	---	N	SE_N	---	---	0	0	0	0	0	0	0	0	0	0	0	0	0	0	0	0	0	0	0	0	0	0	0	0	0	0	0	0	0	0	0	0
NZ_AKGI01000026.1_cds_WP_002494081.1_1791	410	450	-	S_epidermidis_NIHLM095_type1_agrC_008	NZ_AKGI01000026.1_cds_WP_002494081.1_1791:410:450	TATGAATAAGTATCTTTTATTGAGTGACAAATAGGATACT	N	SE	---	---	N	SE_N	---	---	0	0	0	0	0	0	0	0	0	0	0	0	0	0	0	0	0	0	0	0	0	0	0	0	0	0	0	0	0	0	0	0
NZ_AKGI01000026.1_cds_WP_002494081.1_1791	585	625	-	S_epidermidis_NIHLM095_type1_agrC_011	NZ_AKGI01000026.1_cds_WP_002494081.1_1791:585:625	GTTTATACCTCATTTCACGAAGTGTAAAATTGGACATCAC	N	SE	---	---	N	SE_N	---	---	0	0	0	0	0	0	0	0	0	0	0	0	0	0	0	0	0	0	0	0	0	0	0	0	0	0	0	0	0	0	0	0
NZ_AKGI01000026.1_cds_WP_002494081.1_1791	742	782	-	S_epidermidis_NIHLM095_type1_agrC_014	NZ_AKGI01000026.1_cds_WP_002494081.1_1791:742:782	AAATATTTACGTAATCCAGGCATATCATCTTCTCTTATGT	N	SE	---	---	N	SE_N	---	---	0	0	0	0	0	0	0	0	0	0	0	0	0	0	0	0	0	0	0	0	0	0	0	0	0	0	0	0	0	0	0	0
NZ_AKGI01000026.1_cds_WP_002494081.1_1791	895	935	-	S_epidermidis_NIHLM095_type1_agrC_017	NZ_AKGI01000026.1_cds_WP_002494081.1_1791:895:935	ACCTCAATACTAATTGGAATACGTTTTTCTTGAGCTTGAA	N	SE	---	---	N	SE_N	---	---	0	0	0	0	0	0	0	0	0	0	0	0	0	0	0	0	0	0	0	0	0	0	0	0	0	0	0	0	0	0	0	0
NZ_AKGN01000018.1_cds_WP_002447513.1_116	57	97	-	S_epidermidis_NIHLM061_type2_agrD_000	NZ_AKGN01000018.1_cds_WP_002447513.1_116:57:97	CGAGATAATTACTACAAGGGTTGTATTTTGATGCGTTACC	N	SE	---	---	N	SE_N	---	---	0	0	0	0	0	0	0	0	0	0	0	0	0	0	0	0	0	0	0	0	0	0	0	0	0	0	0	0	0	0	0	0
NZ_AKGN01000018.1_cds_WP_002447514.1_117	111	151	-	S_epidermidis_NIHLM061_type2_agrC_002	NZ_AKGN01000018.1_cds_WP_002447514.1_117:111:151	AAACATTATATAATATTGCAGAAAGGATTATAATTCCAGT	N	SE	---	---	N	SE_N	---	---	0	0	0	0	0	0	0	0	0	0	0	0	0	0	0	0	0	0	0	0	0	0	0	0	0	0	0	0	0	0	0	0
NZ_AKGN01000018.1_cds_WP_002447514.1_117	1137	1177	-	S_epidermidis_NIHLM061_type2_agrC_023	NZ_AKGN01000018.1_cds_WP_002447514.1_117:1137:1177	CTAAACCGCGATTATCGCCTTTGGTAGAAAAACCTTGTTC	N	SE	---	---	N	SE_N	---	---	0	0	0	0	0	0	0	0	0	0	0	0	0	0	0	0	0	0	0	0	0	0	0	0	0	0	0	0	0	0	0	0
NZ_AKGN01000018.1_cds_WP_002447514.1_117	234	274	-	S_epidermidis_NIHLM061_type2_agrC_005	NZ_AKGN01000018.1_cds_WP_002447514.1_117:234:274	TAAAATTTGTTAAATATGACAACAAAGTGCTCATTAACAC	N	SE	---	---	N	SE_N	---	---	0	0	0	0	0	0	0	0	0	0	0	0	0	0	0	0	0	0	0	0	0	0	0	0	0	0	0	0	0	0	0	0
NZ_AKGN01000018.1_cds_WP_002447514.1_117	368	408	-	S_epidermidis_NIHLM061_type2_agrC_008	NZ_AKGN01000018.1_cds_WP_002447514.1_117:368:408	AAGCCTAATTAATAAGTGTTTAAATAAATGTGCCAAAATT	N	SE	---	---	N	SE_N	---	---	0	0	0	0	0	0	0	0	0	0	0	0	0	0	0	0	0	0	0	0	0	0	0	0	0	0	0	0	0	0	0	0
NZ_AKGN01000018.1_cds_WP_002447514.1_117	537	577	-	S_epidermidis_NIHLM061_type2_agrC_011	NZ_AKGN01000018.1_cds_WP_002447514.1_117:537:577	CCAAACTCAAAAGTACGGTAATAGAAACAAAAATAATAGC	N	SE	---	---	N	SE_N	---	---	0	0	0	0	0	0	0	0	0	0	0	0	0	0	0	0	0	0	0	0	0	0	0	0	0	0	0	0	0	0	0	0
NZ_AKGN01000018.1_cds_WP_002447514.1_117	680	720	-	S_epidermidis_NIHLM061_type2_agrC_014	NZ_AKGN01000018.1_cds_WP_002447514.1_117:680:720	ATTAACATAATCATGTCGGAACTTACGCATTTCATTGTTA	N	SE	---	---	N	SE_N	---	---	0	0	0	0	0	0	0	0	0	0	0	0	0	0	0	0	0	0	0	0	0	0	0	0	0	0	0	0	0	0	0	0
NZ_AKGN01000018.1_cds_WP_002447514.1_117	803	843	+	S_epidermidis_NIHLM061_type2_agrC_017	NZ_AKGN01000018.1_cds_WP_002447514.1_117:803:843	GAAAGATAAATTAAAAACTCGCTCTATTAAAATGAATGGT	N	SE	---	---	N	SE_N	---	---	0	0	0	0	0	0	0	0	0	0	0	0	0	0	0	0	0	0	0	0	0	0	0	0	0	0	0	0	0	0	0	0
NZ_AKGN01000018.1_cds_WP_002447514.1_117	967	1007	-	S_epidermidis_NIHLM061_type2_agrC_020	NZ_AKGN01000018.1_cds_WP_002447514.1_117:967:1007	TTATCAACTATAATACCGATAATACGACTAAGCTCAACAG	N	SE	---	---	N	SE_N	---	---	0	0	0	0	0	0	0	0	0	0	0	0	0	0	0	0	0	0	0	0	0	0	0	0	0	0	0	0	0	0	0	0
NZ_AKGN01000018.1_cds_WP_002495668.1_115	273	313	-	S_epidermidis_NIHLM061_type2_agrB_005	NZ_AKGN01000018.1_cds_WP_002495668.1_115:273:313	TAAGAGGAAGGTGTAGTACTAGCCAAGGTAAAAATAAAAA	N	SE	---	---	N	SE_N	---	---	0	0	0	0	0	0	0	0	0	0	0	0	0	0	0	0	0	0	0	0	0	0	0	0	0	0	0	0	0	0	0	0
NZ_AKGN01000018.1_cds_WP_002495668.1_115	426	466	-	S_epidermidis_NIHLM061_type2_agrB_008	NZ_AKGN01000018.1_cds_WP_002495668.1_115:426:466	CGATTGTTATGATTACGATAAAACTTAATATGGAGAGTAC	N	SE	---	---	N	SE_N	---	---	0	0	0	0	0	0	0	0	0	0	0	0	0	0	0	0	0	0	0	0	0	0	0	0	0	0	0	0	0	0	0	0
NZ_AKGN01000018.1_cds_WP_002495668.1_115	96	136	-	S_epidermidis_NIHLM061_type2_agrB_002	NZ_AKGN01000018.1_cds_WP_002495668.1_115:96:136	GAACCACTGTTTTTTCAATATTACCAGCAACTACTTGCAT	N	SE	---	---	N	SE_N	---	---	0	0	0	0	0	0	0	0	0	0	0	0	0	0	0	0	0	0	0	0	0	0	0	0	0	0	0	0	0	0	0	0
NZ_AKGT01000048.1_cds_WP_002468352.1_1593	78	118	-	S_epidermidis_NIHLM037_type3_agrD_001	NZ_AKGT01000048.1_cds_WP_002468352.1_1593:78:118	CTTCTGGCACTTGTGGCTCATCGAGATAACTAGCACAAGG	N	SE	---	---	N	SE_N	---	---	0	0	0	0	0	0	0	0	0	0	0	0	0	0	0	0	0	0	0	0	0	0	0	0	0	0	0	0	0	0	0	0
NZ_AKGT01000048.1_cds_WP_002491536.1_1594	273	313	-	S_epidermidis_NIHLM037_type3_agrB_005	NZ_AKGT01000048.1_cds_WP_002491536.1_1594:273:313	TAAGAGGAAAATGTAGCACTAGCCAAGGTATAAATATAAA	N	SE	---	---	N	SE_N	---	---	0	0	0	0	0	0	0	0	0	0	0	0	0	0	0	0	0	0	0	0	0	0	0	0	0	0	0	0	0	0	0	0
NZ_AKGT01000048.1_cds_WP_002491536.1_1594	414	454	-	S_epidermidis_NIHLM037_type3_agrB_008	NZ_AKGT01000048.1_cds_WP_002491536.1_1594:414:454	TTATGATAAAACTTAATATGGAGAGTACTTTTTTCTTCTT	N	SE	---	---	N	SE_N	---	---	0	0	0	0	0	0	0	0	0	0	0	0	0	0	0	0	0	0	0	0	0	0	0	0	0	0	0	0	0	0	0	0
NZ_AKGT01000048.1_cds_WP_002491536.1_1594	98	138	-	S_epidermidis_NIHLM037_type3_agrB_002	NZ_AKGT01000048.1_cds_WP_002491536.1_1594:98:138	TAGAACCACTGTTTTTTCAATATTACCAGCAACGACCTGC	N	SE	---	---	N	SE_N	---	---	0	0	0	0	0	0	0	0	0	0	0	0	0	0	0	0	0	0	0	0	0	0	0	0	0	0	0	0	0	0	0	0
NZ_AKGT01000048.1_cds_WP_002499510.1_1592	1066	1106	-	S_epidermidis_NIHLM037_type3_agrC_020	NZ_AKGT01000048.1_cds_WP_002499510.1_1592:1066:1106	CTACATTTATTCATAACGATAAAAGTGACAGATTCATCAT	N	SE	---	---	N	SE_N	---	---	0	0	0	0	0	0	0	0	0	0	0	0	0	0	0	0	0	0	0	0	0	0	0	0	0	0	0	0	0	0	0	0
NZ_AKGT01000048.1_cds_WP_002499510.1_1592	111	151	-	S_epidermidis_NIHLM037_type3_agrC_002	NZ_AKGT01000048.1_cds_WP_002499510.1_1592:111:151	AAACATTATATAATATTGCAGAAAGGATTATAATTCCAGT	N	SE	---	---	N	SE_N	---	---	0	0	0	0	0	0	0	0	0	0	0	0	0	0	0	0	0	0	0	0	0	0	0	0	0	0	0	0	0	0	0	0
NZ_AKGT01000048.1_cds_WP_002499510.1_1592	1230	1270	-	S_epidermidis_NIHLM037_type3_agrC_023	NZ_AKGT01000048.1_cds_WP_002499510.1_1592:1230:1270	TTTCGACTTTTTGTACAAAGTAACCATTTTCGATGACAGT	N	SE	---	---	N	SE_N	---	---	0	0	0	0	0	0	0	0	0	0	0	0	0	0	0	0	0	0	0	0	0	0	0	0	0	0	0	0	0	0	0	0
NZ_AKGT01000048.1_cds_WP_002499510.1_1592	234	274	-	S_epidermidis_NIHLM037_type3_agrC_005	NZ_AKGT01000048.1_cds_WP_002499510.1_1592:234:274	TAAAATTTGTTAAATATGACAACAAAGTGCTCATTAACAC	N	SE	---	---	N	SE_N	---	---	0	0	0	0	0	0	0	0	0	0	0	0	0	0	0	0	0	0	0	0	0	0	0	0	0	0	0	0	0	0	0	0
NZ_AKGT01000048.1_cds_WP_002499510.1_1592	430	470	-	S_epidermidis_NIHLM037_type3_agrC_008	NZ_AKGT01000048.1_cds_WP_002499510.1_1592:430:470	ATAGCTAATACAAAAGAAATAATAAAGTAATATCTTTTGC	N	SE	---	---	N	SE_N	---	---	0	0	0	0	0	0	0	0	0	0	0	0	0	0	0	0	0	0	0	0	0	0	0	0	0	0	0	0	0	0	0	0
NZ_AKGT01000048.1_cds_WP_002499510.1_1592	592	632	-	S_epidermidis_NIHLM037_type3_agrC_011	NZ_AKGT01000048.1_cds_WP_002499510.1_1592:592:632	AGCTTACGTTTATATTTCATTTCACGTAGTGCGAAAGCCG	N	SE	---	---	N	SE_N	---	---	0	0	0	0	0	0	0	0	0	0	0	0	0	0	0	0	0	0	0	0	0	0	0	0	0	0	0	0	0	0	0	0
NZ_AKGT01000048.1_cds_WP_002499510.1_1592	748	788	-	S_epidermidis_NIHLM037_type3_agrC_014	NZ_AKGT01000048.1_cds_WP_002499510.1_1592:748:788	TCATCAAAATATTTACGTAATCCAGGCATATCATCTTCTC	N	SE	---	---	N	SE_N	---	---	0	0	0	0	0	0	0	0	0	0	0	0	0	0	0	0	0	0	0	0	0	0	0	0	0	0	0	0	0	0	0	0
NZ_AKGT01000048.1_cds_WP_002499510.1_1592	895	935	-	S_epidermidis_NIHLM037_type3_agrC_017	NZ_AKGT01000048.1_cds_WP_002499510.1_1592:895:935	ACCTCAATACTAATTGGAATACGTTTTTCTTGAGCTTGAA	N	SE	---	---	N	SE_N	---	---	0	0	0	0	0	0	0	0	0	0	0	0	0	0	0	0	0	0	0	0	0	0	0	0	0	0	0	0	0	0	0	0
NZ_CP007454.1_cds_WP_000447888.1_1775	1016	1056	-	S_aureus_RN6607_type2_agrC_017	NZ_CP007454.1_cds_WP_000447888.1_1775:1016:1056	TGCAACGCGAATGATAGGGTCATCAATTTCAGTTGATGCC	N	SA	---	---	N	SA_N	---	---	0	0	0	0	0	0	0	0	0	0	0	0	0	0	0	0	0	0	0	0	0	0	0	0	0	0	0	0	0	0	0	0
NZ_CP007454.1_cds_WP_000447888.1_1775	110	150	-	S_aureus_RN6607_type2_agrC_002	NZ_CP007454.1_cds_WP_000447888.1_1775:110:150	GAAGTAATACaaaAACATGGTTGGAATTATAATTCCAACT	N	SA	---	---	N	SA_N	---	---	0	0	0	0	0	0	0	0	0	0	0	0	0	0	0	0	0	0	0	0	0	0	0	0	0	0	0	0	0	0	0	0
NZ_CP007454.1_cds_WP_000447888.1_1775	1164	1204	-	S_aureus_RN6607_type2_agrC_020	NZ_CP007454.1_cds_WP_000447888.1_1775:1164:1204	CAGCAATTTCTTTTAAAGTTGATAGACCTAAACCACGACC	N	SA	---	---	N	SA_N	---	---	0	0	0	0	0	0	0	0	0	0	0	0	0	0	0	0	0	0	0	0	0	0	0	0	0	0	0	0	0	0	0	0
NZ_CP007454.1_cds_WP_000447888.1_1775	265	305	-	S_aureus_RN6607_type2_agrC_005	NZ_CP007454.1_cds_WP_000447888.1_1775:265:305	TTTCTTAAAGTTaaaAACAAACCTACTGTTGCAAAATTAC	N	SA	---	---	N	SA_N	---	---	0	0	0	0	0	0	0	0	0	0	0	0	0	0	0	0	0	0	0	0	0	0	0	0	0	0	0	0	0	0	0	0
NZ_CP007454.1_cds_WP_000447888.1_1775	489	529	-	S_aureus_RN6607_type2_agrC_008	NZ_CP007454.1_cds_WP_000447888.1_1775:489:529	TTAAGCTATCACCGTTTGAACTTGTATTTGTAGAATAAAT	N	SA	---	---	N	SA_N	---	---	0	0	0	0	0	0	0	0	0	0	0	0	0	0	0	0	0	0	0	0	0	0	0	0	0	0	0	0	0	0	0	0
NZ_CP007454.1_cds_WP_000447888.1_1775	692	732	-	S_aureus_RN6607_type2_agrC_011	NZ_CP007454.1_cds_WP_000447888.1_1775:692:732	TGTCGTTAAGATATTGACATAATCATGACGGAACTTGCGC	N	SA	---	---	N	SA_N	---	---	0	0	0	0	0	0	0	0	0	0	0	0	0	0	0	0	0	0	0	0	0	0	0	0	0	0	0	0	0	0	0	0
NZ_CP007454.1_cds_WP_000447888.1_1775	861	901	-	S_aureus_RN6607_type2_agrC_014	NZ_CP007454.1_cds_WP_000447888.1_1775:861:901	CACGTAAAATTTTCGCAGTAATTAAGCCTTTTATCTCACG	N	SA	---	---	N	SA_N	---	---	0	0	0	0	0	0	0	0	0	0	0	0	0	0	0	0	0	0	0	0	0	0	0	0	0	0	0	0	0	0	0	0
NZ_CP007454.1_cds_WP_001094921.1_1776	69	109	-	S_aureus_RN6607_type2_agrD_001	NZ_CP007454.1_cds_WP_001094921.1_1776:69:109	CTTTAGGTTCATCAAATAAACTGCTGCAAGCGTTTACGCC	N	SA	---	---	N	SA_N	---	---	0	0	0	0	0	0	0	0	0	0	0	0	0	0	0	0	0	0	0	0	0	0	0	0	0	0	0	0	0	0	0	0
NZ_CP007454.1_cds_WP_001105696.1_1777	147	187	-	S_aureus_RN6607_type2_agrB_002	NZ_CP007454.1_cds_WP_001105696.1_1777:147:187	gtGTAACTAAGGTAAACaaaAATACACTTAAGAATATAGA	N	SA	---	---	N	SA_N	---	---	0	0	0	0	0	0	0	0	0	0	0	0	0	0	0	0	0	0	0	0	0	0	0	0	0	0	0	0	0	0	0	0
NZ_CP007454.1_cds_WP_001105696.1_1777	326	366	-	S_aureus_RN6607_type2_agrB_005	NZ_CP007454.1_cds_WP_001105696.1_1777:326:366	AATAACAACGGAAATCAATCCTATAATAGATAAGGCCAGT	N	SA	---	---	N	SA_N	---	---	0	0	0	0	0	0	0	0	0	0	0	0	0	0	0	0	0	0	0	0	0	0	0	0	0	0	0	0	0	0	0	0
NZ_CP007454.1_cds_WP_001105696.1_1777	476	516	-	S_aureus_RN6607_type2_agrB_008	NZ_CP007454.1_cds_WP_001105696.1_1777:476:516	TAAAATTCCTAATAACATAAATTGAGCATAAAATGGATGT	N	SA	---	---	N	SA_N	---	---	0	0	0	0	0	0	0	0	0	0	0	0	0	0	0	0	0	0	0	0	0	0	0	0	0	0	0	0	0	0	0	0
NZ_CP013137.1_cds_WP_001105716.1_1570	246	286	-	S_aureus_XQ_type4_agrB_005	NZ_CP013137.1_cds_WP_001105716.1_1570:246:286	GCAAGAGTGTGAATaaaaaAATACTTTCCACATAACACCA	N	SA	---	---	N	SA_N	---	---	0	0	0	0	0	0	0	0	0	0	0	0	0	0	0	0	0	0	0	0	0	0	0	0	0	0	0	0	0	0	0	0
NZ_CP013137.1_cds_WP_001105716.1_1570	416	456	-	S_aureus_XQ_type4_agrB_008	NZ_CP013137.1_cds_WP_001105716.1_1570:416:456	aAAGATTAGACTAACAATAATCGCATAATTTCGTTTCCGC	N	SA	---	---	N	SA_N	---	---	0	0	0	0	0	0	0	0	0	0	0	0	0	0	0	0	0	0	0	0	0	0	0	0	0	0	0	0	0	0	0	0
NZ_CP013137.1_cds_WP_001105716.1_1570	97	137	-	S_aureus_XQ_type4_agrB_002	NZ_CP013137.1_cds_WP_001105716.1_1570:97:137	ATAACAATTAATTTACCTATATTTACAGCTAAGACCTGCA	N	SA	---	---	N	SA_N	---	---	0	0	0	0	0	0	0	0	0	0	0	0	0	0	0	0	0	0	0	0	0	0	0	0	0	0	0	0	0	0	0	0
NZ_CP013137.1_cds_WP_001807128.1_1572	1056	1096	-	S_aureus_XQ_type4_agrC_020	NZ_CP013137.1_cds_WP_001807128.1_1572:1056:1096	TAAACGTTACTGAATTTTCGCTTTCAATAAATGCAACTCG	N	SA	---	---	N	SA_N	---	---	0	0	0	0	0	0	0	0	0	0	0	0	0	0	0	0	0	0	0	0	0	0	0	0	0	0	0	0	0	0	0	0
NZ_CP013137.1_cds_WP_001807128.1_1572	111	151	-	S_aureus_XQ_type4_agrC_002	NZ_CP013137.1_cds_WP_001807128.1_1572:111:151	ATAGAATTAACGATAATGCCGTAATACCCGTGATATACAA	N	SA	---	---	N	SA_N	---	---	0	0	0	0	0	0	0	0	0	0	0	0	0	0	0	0	0	0	0	0	0	0	0	0	0	0	0	0	0	0	0	0
NZ_CP013137.1_cds_WP_001807128.1_1572	1205	1245	-	S_aureus_XQ_type4_agrC_023	NZ_CP013137.1_cds_WP_001807128.1_1572:1205:1245	AATTGTATCTAATAAGACATTGTCTGCATTATCAGCAATT	N	SA	---	---	N	SA_N	---	---	0	0	0	0	0	0	0	0	0	0	0	0	0	0	0	0	0	0	0	0	0	0	0	0	0	0	0	0	0	0	0	0
NZ_CP013137.1_cds_WP_001807128.1_1572	250	290	-	S_aureus_XQ_type4_agrC_005	NZ_CP013137.1_cds_WP_001807128.1_1572:250:290	ataTACATGTAATTTGCACAGTATAAAATAATCTGCGAGG	N	SA	---	---	N	SA_N	---	---	0	0	0	0	0	0	0	0	0	0	0	0	0	0	0	0	0	0	0	0	0	0	0	0	0	0	0	0	0	0	0	0
NZ_CP013137.1_cds_WP_001807128.1_1572	400	440	-	S_aureus_XQ_type4_agrC_008	NZ_CP013137.1_cds_WP_001807128.1_1572:400:440	TTTAGTATTAGATATGATGAGCTAATCtttTTGAGAACTC	N	SA	---	---	N	SA_N	---	---	0	0	0	0	0	0	0	0	0	0	0	0	0	0	0	0	0	0	0	0	0	0	0	0	0	0	0	0	0	0	0	0
NZ_CP013137.1_cds_WP_001807128.1_1572	588	628	-	S_aureus_XQ_type4_agrC_011	NZ_CP013137.1_cds_WP_001807128.1_1572:588:628	ATTTCATCTCTTTAAGGAGAAATTGTGAAATAACAAATGT	N	SA	---	---	N	SA_N	---	---	0	0	0	0	0	0	0	0	0	0	0	0	0	0	0	0	0	0	0	0	0	0	0	0	0	0	0	0	0	0	0	0
NZ_CP013137.1_cds_WP_001807128.1_1572	749	789	-	S_aureus_XQ_type4_agrC_014	NZ_CP013137.1_cds_WP_001807128.1_1572:749:789	ATAGTCACGTAGACCAGGCATGTCATCTTCTCGAATGTAT	N	SA	---	---	N	SA_N	---	---	0	0	0	0	0	0	0	0	0	0	0	0	0	0	0	0	0	0	0	0	0	0	0	0	0	0	0	0	0	0	0	0
NZ_CP013137.1_cds_WP_001807128.1_1572	906	946	-	S_aureus_XQ_type4_agrC_017	NZ_CP013137.1_cds_WP_001807128.1_1572:906:946	GTATTTCAATACTAATCGGTATACTCATTTCTTGTGCACG	N	SA	---	---	N	SA_N	---	---	0	0	0	0	0	0	0	0	0	0	0	0	0	0	0	0	0	0	0	0	0	0	0	0	0	0	0	0	0	0	0	0
NZ_CP035288.1	1000236	1000276	-	EQW00_04890_003	NZ_CP035288.1:1000236:1000276	CCTTATGATGGTATGGTGAGTGAACTTTTCGAACCTGATG	Y	SE	NZ_CP035288.1:1000001:1000465	EQW00_04890	Y	SE_Y	60	mis=0	13208	13	11127	11825	4054	1050	791	59	3	276	849	88	2	33	6	5	5935	9	5700	29376	40	381	1	464	30	264	321	1593	4549	26529	44	0
NZ_CP035288.1	1000434	1000474	-	EQW00_04890_006	NZ_CP035288.1:1000434:1000474	GTGATACTAATGATACATGTAGCATTTGTATGTCTCGGTA	Y	SE	---	---	N	SE_N	60	mis=0	127	0	109	109	31	6	7	25	0	9	10	0	2	0	1	2	114	5	93	546	3	4	0	10	2	4	1	34	85	425	35	2
NZ_CP035288.1	1001028	1001068	-	EQW00_04900_002	NZ_CP035288.1:1001028:1001068	GAGTTCTTGTTTTTCAAAGTGTTCAACTGATTCGTTTTCA	Y	SE	NZ_CP035288.1:1000823:1002064	EQW00_04900	Y	SE_Y	60	mis=0	1257	5	1126	1374	439	196	92	15	3	89	65	23	1	11	4	2	4115	6	4074	20805	23	292	0	273	17	170	214	1141	3281	18732	36	1
NZ_CP035288.1	1001168	1001208	-	EQW00_04900_005	NZ_CP035288.1:1001168:1001208	CCTTTTGAGTATACAGTTTGATACGCTTTTAACTTTTGCG	Y	SE	NZ_CP035288.1:1000823:1002064	EQW00_04900	Y	SE_Y	60	mis=0	285	6	289	319	93	38	46	3	12	18	16	11	5	6	6	13	835	10	779	4027	9	57	6	62	9	39	41	237	718	3764	71	5
NZ_CP035288.1	1001310	1001350	-	EQW00_04900_008	NZ_CP035288.1:1001310:1001350	AAATACTTCATCAATGAATTTAATATATGCTGATTCAACA	Y	SE	NZ_CP035288.1:1000823:1002064	EQW00_04900	Y	SE_Y	60	mis=0	159	3	130	149	48	26	16	0	0	4	19	0	4	4	1	1	258	0	267	1445	6	25	0	28	3	10	14	90	204	1164	5	1
NZ_CP035288.1	1001613	1001653	-	EQW00_04900_014	NZ_CP035288.1:1001613:1001653	ACCATTAAGATTTAAAGGTAATTTATTGGTTACATATCCA	Y	SE	NZ_CP035288.1:1000823:1002064	EQW00_04900	Y	SE_Y	60	mis=0	29	0	35	31	11	4	1	0	0	1	2	1	0	0	0	0	68	0	70	412	3	2	0	5	0	2	4	14	64	382	1	0
NZ_CP035288.1	1001943	1001983	-	EQW00_04900_020	NZ_CP035288.1:1001943:1001983	ACCAATCATGAAATCTTCATGAATATTGGAATCATTGAGT	Y	SE	NZ_CP035288.1:1000823:1002064	EQW00_04900	Y	SE_Y	60	mis=0	4391	5	3627	4053	1382	398	387	18	3	66	277	41	2	25	6	0	3473	4	3329	17294	19	259	0	277	9	192	178	976	2744	15446	38	1
NZ_CP035288.1	1002261	1002301	+	EQW00_04905_002	NZ_CP035288.1:1002261:1002301	CAAATATTGATGAAATAGCTGCTATTACTGCTATGAAGCA	Y	SE	NZ_CP035288.1:1002144:1002674	EQW00_04905	Y	SE_Y	60	mis=0	216	1	161	179	85	11	25	0	0	9	6	6	0	2	0	0	292	2	331	1665	11	37	0	16	3	21	16	91	280	1474	33	0
NZ_CP035288.1	1002386	1002426	-	EQW00_04905_005	NZ_CP035288.1:1002386:1002426	ATATCTCCATCGAACTTGTTCCTGCATAAGAAACCATTGC	Y	SE	NZ_CP035288.1:1002144:1002674	EQW00_04905	Y	SE_Y	60	mis=0	7230	15	5115	5866	2306	561	551	17	4	335	184	94	11	53	13	3	9433	13	9469	48022	40	639	1	751	33	511	485	2629	7575	43344	73	7
NZ_CP035288.1	1002740	1002780	-	EQW00_04905_011	NZ_CP035288.1:1002740:1002780	CCCTATGTTGTTTTCAACATTCATAGGGTGGTTACTGTTT	Y	SE	---	---	N	SE_N	60	mis=0	2	0	2	2	1	0	1	2	0	1	0	0	0	1	0	0	277	0	259	1271	0	15	1	34	0	18	14	84	183	1134	0	0
NZ_CP035288.1	1003024	1003064	-	EQW00_04910_005	NZ_CP035288.1:1003024:1003064	TTAATGTATTTACTGGCGATGTTATTGTGACTGATTTTGG	Y	SE	NZ_CP035288.1:1002811:1003950	EQW00_04910	Y	SE_Y	60	mis=0	566	7	466	485	226	131	37	2	3	47	30	9	0	5	1	0	4537	6	4549	23901	17	287	1	415	17	198	225	1334	3647	21303	51	2
NZ_CP035288.1	1003317	1003357	-	EQW00_04910_011	NZ_CP035288.1:1003317:1003357	AAGTAAAATACATAACGAAGTGGTAAATGACATGAAATGT	Y	SE	NZ_CP035288.1:1002811:1003950	EQW00_04910	Y	SE_Y	60	mis=0	93	5	99	87	44	9	7	2	7	7	14	7	3	4	2	1	1498	3	1360	7028	10	101	6	104	6	56	72	411	1166	6238	10	3
NZ_CP035288.1	1004927	1004967	-	EQW00_04925_005	NZ_CP035288.1:1004927:1004967	CAACTAATACTAATGGTCCGTGACAAATTGCAAATGTTGG	Y	SE	NZ_CP035288.1:1004631:1005149	EQW00_04925	Y	SE_Y	60	mis=0	34866	38	19006	21821	9958	4472	1671	148	18	969	3760	251	1	147	14	2	5655	34	5692	29007	130	422	1	443	19	283	334	1674	4650	26447	67	0
NZ_CP035288.1	1005163	1005203	-	EQW00_04925_009	NZ_CP035288.1:1005163:1005203	TCAATAATTTAAAATCAAAATAATGAGTGCAGATTAGCTC	Y	SE	---	---	N	SE_N	60	mis=0	12	5	15	8	6	3	4	1	1	0	0	2	0	0	0	2	549	2	556	2460	8	39	1	45	3	18	19	146	442	2124	5	5
NZ_CP035288.1	1005550	1005590	-	EQW00_04930_002	NZ_CP035288.1:1005550:1005590	TTTTACTTTTTTTCTTTTTCGGTGGTTTCCCTATTGGTTG	Y	SE	NZ_CP035288.1:1005470:1006279	EQW00_04930	Y	SE_Y	60	mis=0	2029	7	1831	1872	594	59	102	8	4	1	47	12	1	11	2	2	4636	4	4607	23821	22	316	1	323	19	247	217	1338	3703	21614	44	7
NZ_CP035288.1	1005709	1005749	-	EQW00_04930_005	NZ_CP035288.1:1005709:1005749	CTTTTACATAGTTAGGCATATTTTCGGTAGCAACAAAATC	Y	SE	NZ_CP035288.1:1005470:1006279	EQW00_04930	Y	SE_Y	60	mis=0	1063	19	920	1067	317	41	57	12	15	18	32	23	5	13	6	16	1451	16	1388	7038	25	96	13	101	16	70	98	428	1080	6397	44	12
NZ_CP035288.1	1005859	1005899	-	EQW00_04930_008	NZ_CP035288.1:1005859:1005899	AATAATAATTCTTTACAACTTGTTGCGTAATTGTACTTCC	Y	SE	NZ_CP035288.1:1005470:1006279	EQW00_04930	Y	SE_Y	60	mis=0	57	0	42	36	9	1	1	0	5	1	3	0	0	0	2	1	64	1	57	274	0	2	0	3	1	0	4	17	50	248	14	0
NZ_CP035288.1	1006169	1006209	-	EQW00_04930_014	NZ_CP035288.1:1006169:1006209	TCTAAATTGGTTTTAACTCTATTGATGTAATTATTCGACA	Y	SE	NZ_CP035288.1:1005470:1006279	EQW00_04930	Y	SE_Y	60	mis=0	101	0	74	81	31	10	2	0	0	5	2	0	0	0	0	0	389	4	348	1975	1	28	0	37	2	8	17	103	304	1718	4	0
NZ_CP035288.1	1006619	1006659	-	EQW00_04935_002	NZ_CP035288.1:1006619:1006659	CTAATGTATCAATATCTATCCCCATTTCAAATTCTCCATC	Y	SE	NZ_CP035288.1:1006557:1007360	EQW00_04935	Y	SE_Y	60	mis=0	175	1	123	125	41	16	21	1	1	3	20	0	1	0	0	1	890	2	925	4869	5	48	0	95	4	34	61	284	710	4333	6	0
NZ_CP035288.1	1006777	1006817	-	EQW00_04935_005	NZ_CP035288.1:1006777:1006817	GTTTTTTTCTAAATACTGTATAACTTCTCTTTCAGTACGT	Y	SE	NZ_CP035288.1:1006557:1007360	EQW00_04935	Y	SE_Y	60	mis=0	255	4	215	183	73	14	10	0	2	13	16	4	0	1	0	1	476	4	454	2423	5	35	0	38	0	21	30	154	375	2131	1	4
NZ_CP035288.1	1006918	1006958	-	EQW00_04935_008	NZ_CP035288.1:1006918:1006958	TTTTTGTCTATATATTTCTGGTCCTTTATCTGTAGTGTGT	Y	SE	NZ_CP035288.1:1006557:1007360	EQW00_04935	Y	SE_Y	60	mis=0	214	2	205	202	94	18	15	3	0	13	11	1	2	1	0	1	982	2	919	4894	9	66	2	74	9	39	49	291	801	4460	11	2
NZ_CP035288.1	1007423	1007463	-	EQW00_04935_018	NZ_CP035288.1:1007423:1007463	ATATTCATTCATAATGCCATTCATCTCTGCTTTACGCATT	Y	SE	NZ_CP035288.1:1007353:1007667	EQW00_04940	Y	SE_Y	60	mis=0	1318	8	1306	1306	364	90	104	11	3	39	87	21	3	21	3	2	6251	4	6166	31724	25	374	3	477	20	252	346	1720	4912	28531	54	3
NZ_CP035288.1	1007840	1007880	-	EQW00_04945_002	NZ_CP035288.1:1007840:1007880	AATTCTACCAATCAAAGTTTTAGAAGATCCAGGTTCTCCG	Y	SE	NZ_CP035288.1:1007683:1009200	EQW00_04945	Y	SE_Y	60	mis=0	437	7	399	406	163	28	60	10	3	18	36	5	3	6	4	2	1395	6	1323	7087	18	88	9	114	7	73	55	383	1133	6310	43	3
NZ_CP035288.1	1007980	1008020	-	EQW00_04945_005	NZ_CP035288.1:1007980:1008020	TCATAAGGAAAAAGTTGTACGAGTTCGCTCACATATTGGC	Y	SE	NZ_CP035288.1:1007683:1009200	EQW00_04945	Y	SE_Y	60	mis=0	3421	53	3129	3314	1140	434	362	30	30	206	301	52	32	40	24	27	8176	37	8295	41020	72	552	29	621	44	430	397	2268	6484	36485	88	32
NZ_CP035288.1	1008492	1008532	-	EQW00_04945_014	NZ_CP035288.1:1008492:1008532	ATCTCACTAGAAATCTTGGTGGCTTAGCATGATTATAACG	Y	SE	NZ_CP035288.1:1007683:1009200	EQW00_04945	Y	SE_Y	60	mis=0	123	3	92	112	25	6	9	6	1	8	4	3	0	2	0	0	377	1	351	2012	5	16	0	23	0	13	17	124	301	1782	53	0
NZ_CP035288.1	1008912	1008952	-	EQW00_04945_023	NZ_CP035288.1:1008912:1008952	GTTTTTGATGTAAGTGACTGTTAAAGTACTCTACGTAAGT	Y	SE	NZ_CP035288.1:1007683:1009200	EQW00_04945	Y	SE_Y	60	mis=0	141	2	126	120	32	17	8	3	1	12	13	3	0	1	4	1	2003	3	1950	10104	15	124	0	129	10	83	97	550	1582	9205	20	0
NZ_CP035288.1	1009054	1009094	-	EQW00_04945_026	NZ_CP035288.1:1009054:1009094	AATTCCGTTTTATTTGTCATTGGAATAACAAATCCAGACA	Y	SE	NZ_CP035288.1:1007683:1009200	EQW00_04945	Y	SE_Y	60	mis=0	262	20	172	208	79	23	37	18	22	28	60	15	12	26	15	10	3470	21	3455	17623	26	251	21	242	35	171	192	990	2735	15811	31	17
NZ_CP035288.1	1009464	1009504	-	EQW00_04950_002	NZ_CP035288.1:1009464:1009504	GCAGATATATGAAATGACTTCATGACAACGAAATCTCTGA	Y	SE	NZ_CP035288.1:1009209:1010039	EQW00_04950	Y	SE_Y	60	mis=0	171	1	138	165	63	15	15	5	4	19	41	15	3	11	3	3	3179	3	3220	16437	14	247	3	238	13	123	142	896	2633	14911	28	4
NZ_CP035288.1	1009636	1009676	-	EQW00_04950_005	NZ_CP035288.1:1009636:1009676	CAAGCCCAATATTATCGAAGTCACACTGATAAAAATTGCT	Y	SE	NZ_CP035288.1:1009209:1010039	EQW00_04950	Y	SE_Y	60	mis=0	71	7	33	55	32	13	12	12	10	8	5	5	6	3	4	8	1024	8	995	5291	12	78	3	75	6	58	52	315	815	4540	49	12
NZ_CP035288.1	1010074	1010114	-	EQW00_04950_014	NZ_CP035288.1:1010074:1010114	CAGACTTTGATTGATGTCTGAGGCATTCTTAATTTAATAA	Y	SE	---	---	N	SE_N	60	mis=0	0	0	0	0	0	0	0	0	0	0	0	0	0	0	0	0	36	1	29	186	1	3	0	3	0	2	1	12	27	172	1	0
NZ_CP035288.1	1010298	1010338	-	EQW00_04955_002	NZ_CP035288.1:1010298:1010338	GGTCGTTATTCTTTTGTAGCTATTGCACATTTAACACTTG	Y	SE	NZ_CP035288.1:1010225:1011199	EQW00_04955	Y	SE_Y	60	mis=0	22	2	9	8	5	4	0	0	2	0	0	0	0	0	0	1	822	0	670	3665	5	38	1	46	1	16	31	208	579	3219	7	3
NZ_CP035288.1	1010473	1010513	-	EQW00_04955_005	NZ_CP035288.1:1010473:1010513	CACTGATAAAGTTAAACGCCAGTCTATGACTCCTGATTCG	Y	SE	NZ_CP035288.1:1010225:1011199	EQW00_04955	Y	SE_Y	60	mis=0	267	43	173	179	93	47	60	29	35	38	24	41	23	35	19	33	4854	31	4537	24442	46	300	22	363	27	199	241	1330	3862	21740	76	28
NZ_CP035288.1	1010646	1010686	-	EQW00_04955_008	NZ_CP035288.1:1010646:1010686	AGATTTAAGATGCAAGCAGCAATTAGAAAACAAGCACTCC	Y	SE	NZ_CP035288.1:1010225:1011199	EQW00_04955	Y	SE_Y	60	mis=0	297	40	188	238	95	48	50	31	32	32	35	34	22	37	32	31	4189	43	3992	20701	60	299	19	337	28	198	241	1187	3417	18776	75	32
NZ_CP035288.1	1011	1051	-	EQW00_00005_019	NZ_CP035288.1:1011:1051	GACTGAATGATATCTTTTAACGCTTCTGCAGTGAGTTCGG	Y	SE	NZ_CP035288.1:0:1355	EQW00_00005	Y	SE_Y	60	mis=0	1134	4	923	1013	316	121	86	4	3	54	68	17	3	10	5	1	1877	7	1846	9588	17	115	1	128	5	82	119	577	1473	8516	112	5
NZ_CP035288.1	1011304	1011344	-	EQW00_04955_020	NZ_CP035288.1:1011304:1011344	ATTGTTAAAAGCATTCTTAAGTTCAACTTTAACATGACTC	Y	SE	---	---	N	SE_N	60	mis=0	20	0	25	40	6	6	2	1	3	1	5	2	2	1	0	1	1437	1	1380	7254	7	101	1	92	2	60	78	351	1137	6336	19	3
NZ_CP035288.1	1011479	1011519	-	EQW00_04960_002	NZ_CP035288.1:1011479:1011519	GTGTTTACTTGCGTCTGTTGTAACATCACTTCACTTAGCC	Y	SE	NZ_CP035288.1:1011380:1012423	EQW00_04960	Y	SE_Y	60	mis=0	336	41	262	320	93	65	44	16	14	20	57	32	21	14	19	18	4815	38	4940	24645	51	329	19	354	51	191	259	1436	3851	22235	68	35
NZ_CP035288.1	1011634	1011674	-	EQW00_04960_005	NZ_CP035288.1:1011634:1011674	TATTATTAACTTCTTTTACGGCAGTATGGAAATTACGCGC	Y	SE	NZ_CP035288.1:1011380:1012423	EQW00_04960	Y	SE_Y	60	mis=0	372	90	289	349	152	66	74	88	85	78	64	50	52	97	71	74	4421	81	4429	22041	124	323	68	384	79	263	266	1338	3595	20320	122	80
NZ_CP035288.1	1011775	1011815	-	EQW00_04960_008	NZ_CP035288.1:1011775:1011815	ACCATACTCTAAAAACATTACCATCGACAGTTGCTAAAGG	Y	SE	NZ_CP035288.1:1011380:1012423	EQW00_04960	Y	SE_Y	60	mis=0	470	64	394	436	179	70	90	62	55	46	60	40	53	48	22	48	3601	53	3357	17090	80	291	29	281	69	210	218	961	2717	15516	120	58
NZ_CP035288.1	1012137	1012177	-	EQW00_04960_014	NZ_CP035288.1:1012137:1012177	TGTTTGTTCTCTCATTGGAAATTGCCACATACCATTAAGA	Y	SE	NZ_CP035288.1:1011380:1012423	EQW00_04960	Y	SE_Y	60	mis=0	208	8	160	166	65	22	22	7	6	11	23	4	1	3	5	1	4667	10	4447	22045	28	271	6	399	21	226	195	1214	3785	20544	54	10
NZ_CP035288.1	1012284	1012324	-	EQW00_04960_017	NZ_CP035288.1:1012284:1012324	ATTTTCCTTTATATTAAGAGGTGCTGTAACATTGTATACT	Y	SE	NZ_CP035288.1:1011380:1012423	EQW00_04960	Y	SE_Y	60	mis=0	30	4	38	26	13	3	4	4	5	4	12	3	7	5	0	6	466	5	472	2458	13	33	4	40	7	28	27	109	383	2206	8	7
NZ_CP035288.1	1012634	1012674	-	EQW00_04965_002	NZ_CP035288.1:1012634:1012674	AAGTGTGATCATTACCACCAATAATCACATGTTCCGTTCC	Y	SE	NZ_CP035288.1:1012530:1013072	EQW00_04965	Y	SE_Y	60	mis=0	755	13	363	393	170	12	65	8	0	3	19	16	5	13	9	9	7017	19	6834	35414	39	426	5	523	22	305	339	1949	5544	31846	64	9
NZ_CP035288.1	1012797	1012837	-	EQW00_04965_005	NZ_CP035288.1:1012797:1012837	TTTAACGCTTCTTCGTCACATGCAAAAGGCGAAGATAAAT	Y	SE	NZ_CP035288.1:1012530:1013072	EQW00_04965	Y	SE_Y	60	mis=0	358	24	185	216	90	54	27	21	26	32	51	18	8	25	15	26	1868	21	1875	9135	41	131	17	139	28	95	100	569	1470	8532	76	30
NZ_CP035288.1	1012961	1013001	-	EQW00_04965_008	NZ_CP035288.1:1012961:1013001	TTTGTTCTATCCATTGTTGTAAAATATCAACATTTCTTCT	Y	SE	NZ_CP035288.1:1012530:1013072	EQW00_04965	Y	SE_Y	60	mis=0	34	7	30	23	17	7	0	0	2	5	10	0	1	1	0	4	402	1	405	2110	3	27	0	39	4	18	21	136	332	1989	4	0
NZ_CP035288.1	1013664	1013704	-	EQW00_04970_008	NZ_CP035288.1:1013664:1013704	TTTGTTCGACATCATTAATCACTCTTGAAATGACTTGACC	Y	SE	NZ_CP035288.1:1013314:1015050	EQW00_04970	Y	SE_Y	60	mis=0	429	2	318	325	85	47	33	2	0	34	5	10	2	4	0	4	4764	5	4726	23494	18	298	0	331	7	182	233	1269	3789	21475	33	0
NZ_CP035288.1	1013956	1013996	-	EQW00_04970_014	NZ_CP035288.1:1013956:1013996	TTATCAAAATTTTTAGCTTCATTGTCTTCAATAGCAAAAC	Y	SE	NZ_CP035288.1:1013314:1015050	EQW00_04970	Y	SE_Y	60	mis=0	44	1	44	52	16	11	4	3	1	7	4	2	1	1	0	1	269	1	249	1229	5	14	0	36	1	8	8	78	211	1099	15	0
NZ_CP035288.1	1014278	1014318	-	EQW00_04970_020	NZ_CP035288.1:1014278:1014318	GATTTTAATTGGCTGTGCTCCAATGCCATTTTTGATGTCG	Y	SE	NZ_CP035288.1:1013314:1015050	EQW00_04970	Y	SE_Y	60	mis=0	1506	13	1347	1314	384	229	83	5	4	57	107	12	2	15	4	3	8681	13	8557	43809	36	621	6	663	33	404	468	2355	6986	39156	47	9
NZ_CP035288.1	1014750	1014790	-	EQW00_04970_029	NZ_CP035288.1:1014750:1014790	AAAAGATACGTGCAATTGACAACCTTTGTTTTTGTCCACC	Y	SE	NZ_CP035288.1:1013314:1015050	EQW00_04970	Y	SE_Y	60	mis=0	456	29	362	403	144	56	20	22	14	22	40	11	11	9	10	9	7962	14	7620	39096	48	491	9	583	27	429	417	2210	6295	35476	85	11
NZ_CP035288.1	1014909	1014949	-	EQW00_04970_032	NZ_CP035288.1:1014909:1014949	CTATTCTATCTGCATGAGTAATGGTAGATAGACGATGTGC	Y	SE	NZ_CP035288.1:1013314:1015050	EQW00_04970	Y	SE_Y	60	mis=0	453	92	352	372	161	64	66	67	76	62	79	64	65	62	34	47	5616	70	5616	27954	127	452	47	507	69	300	315	1652	4568	25676	129	69
NZ_CP035288.1	1015324	1015364	-	EQW00_04975_002	NZ_CP035288.1:1015324:1015364	CGCAATATTCTTATAGCAATATGATGCAAATTATTGCTGA	Y	SE	NZ_CP035288.1:1015210:1016304	EQW00_04975	Y	SE_Y	60	mis=0	28	4	11	13	9	12	2	0	1	0	3	3	1	0	1	0	1273	2	1257	6542	4	103	0	88	3	59	60	377	1037	6000	9	2
NZ_CP035288.1	1015614	1015654	-	EQW00_04975_008	NZ_CP035288.1:1015614:1015654	TAGAAAAAAAATACTATTTAGAGAAGTAGTTAGAACGACC	Y	SE	NZ_CP035288.1:1015210:1016304	EQW00_04975	Y	SE_Y	60	mis=0	2	0	2	1	0	0	0	0	0	0	0	0	0	0	1	0	7	2	8	44	5	0	0	0	0	0	0	7	11	31	3	0
NZ_CP035288.1	1016093	1016133	-	EQW00_04975_017	NZ_CP035288.1:1016093:1016133	ATTGGTAATGTGATTGGTGCATTACTTGCAGTAACAATGG	Y	SE	NZ_CP035288.1:1015210:1016304	EQW00_04975	Y	SE_Y	60	mis=0	2078	1	1368	1462	682	323	195	0	4	119	166	11	0	12	0	1	6186	9	5956	30732	24	404	0	469	24	316	339	1685	4893	27849	48	0
NZ_CP035288.1	1018226	1018266	-	EQW00_04985_005	NZ_CP035288.1:1018226:1018266	GATAATCTTTATCTACGAGTAAGTCAAAATTCAATTGGTG	Y	SE	NZ_CP035288.1:1017981:1018439	EQW00_04985	Y	SE_Y	60	mis=0	1102	5	917	897	321	75	88	3	2	26	98	29	0	13	3	0	2555	8	2599	12977	11	146	1	208	9	116	127	738	2042	11506	27	3
NZ_CP035288.1	1018370	1018410	-	EQW00_04985_008	NZ_CP035288.1:1018370:1018410	CAATTTGTGTTTTTACCTTTACCTTTTCAATCACATCAAT	Y	SE	NZ_CP035288.1:1017981:1018439	EQW00_04985	Y	SE_Y	60	mis=0	190	14	175	135	47	28	25	16	11	13	15	5	8	8	7	3	1726	7	1650	8409	22	108	5	117	9	78	89	498	1367	7611	24	9
NZ_CP035288.1	1018646	1018686	-	EQW00_04990_002	NZ_CP035288.1:1018646:1018686	TTAATATAATTTAACGGTAAATTATTTACACCTGTTGCAA	Y	SE	NZ_CP035288.1:1018442:1019392	EQW00_04990	Y	SE_Y	60	mis=0	113	1	97	105	27	9	11	0	0	1	6	0	2	0	0	0	153	0	152	720	7	16	0	12	0	2	5	51	125	644	3	0
NZ_CP035288.1	1018912	1018952	-	EQW00_04990_008	NZ_CP035288.1:1018912:1018952	TTCCTGACTTACTAACCCCTATTACTTTCATTCCAAAAGC	Y	SE	NZ_CP035288.1:1018442:1019392	EQW00_04990	Y	SE_Y	60	mis=0	4313	10	3710	3284	1402	372	336	10	6	62	370	32	4	18	3	6	7713	9	7462	38844	32	508	3	565	28	328	401	2134	6001	34596	61	4
NZ_CP035288.1	1019208	1019248	-	EQW00_04990_014	NZ_CP035288.1:1019208:1019248	ATCTAAATCATATAAAGGATTGTCCTTACTAAGTGGTTCT	Y	SE	NZ_CP035288.1:1018442:1019392	EQW00_04990	Y	SE_Y	60	mis=0	103	5	76	87	39	25	9	5	4	1	4	3	4	1	1	4	775	6	831	3883	6	49	0	73	7	16	49	232	604	3559	11	3
NZ_CP035288.1	1019616	1019656	-	EQW00_04995_002	NZ_CP035288.1:1019616:1019656	ATTTAGGTGAAAGTGCTTGATATATTTCATCTGCTGTTGG	Y	SE	NZ_CP035288.1:1019488:1019940	EQW00_04995	Y	SE_Y	60	mis=0	589	5	449	509	161	88	29	11	0	17	84	6	0	4	0	0	204	3	204	1002	8	18	0	16	0	7	14	69	149	988	2	0
NZ_CP035288.1	1019765	1019805	+	EQW00_04995_005	NZ_CP035288.1:1019765:1019805	TACACATAATCACTACCATATTATATGTGAAAAATGTGGT	Y	SE	NZ_CP035288.1:1019488:1019940	EQW00_04995	Y	SE_Y	60	mis=0	152	0	108	93	42	20	10	12	1	14	14	2	0	0	0	0	147	1	178	857	5	19	0	19	0	6	10	65	149	777	7	0
NZ_CP035288.1	1019916	1019956	-	EQW00_04995_008	NZ_CP035288.1:1019916:1019956	TACGACCTTACTTTCTTCAATTTCCTTCTTCTTTACATTC	Y	SE	---	---	N	SE_N	60	mis=0	137	2	108	106	59	28	15	2	0	5	16	0	0	1	0	0	920	4	848	4567	6	84	0	73	5	39	67	251	739	4033	31	0
NZ_CP035288.1	1028554	1028594	-	EQW00_05145_002	NZ_CP035288.1:1028554:1028594	TTAATATCTAAAACATTTTTGTTTTCTGTGCCAAGTGAGG	Y	SE	NZ_CP035288.1:1028446:1029294	EQW00_05145	Y	SE_Y	60	mis=0	357	2	373	275	93	83	11	50	16	87	8	14	0	4	0	0	2852	4	2860	14485	17	169	0	214	9	63	150	835	2350	13180	13	0
NZ_CP035288.1	1028716	1028756	-	EQW00_05145_005	NZ_CP035288.1:1028716:1028756	CCTGAACCACTCATATATCCACCATCTATTGGTATATAAA	Y	SE	NZ_CP035288.1:1028446:1029294	EQW00_05145	Y	SE_Y	60	mis=0	0	0	0	0	0	0	0	4	0	2	0	0	0	0	0	0	0	0	1	1	0	0	0	0	0	0	0	1	1	2	14	0
NZ_CP035288.1	1029180	1029220	-	EQW00_05145_014	NZ_CP035288.1:1029180:1029220	TGTATTTATTATCTACGCCACCATAATGTATTCCAATAAC	Y	SE	NZ_CP035288.1:1028446:1029294	EQW00_05145	Y	SE_Y	60	mis=0	1	0	0	0	1	0	0	1	0	2	0	0	0	0	0	0	20	0	22	135	3	3	0	2	0	0	1	6	13	121	4	0
NZ_CP035288.1	1029582	1029622	-	EQW00_05150_002	NZ_CP035288.1:1029582:1029622	CACCTAATAAGGCATTAGGTAACAGTGCAATAACTACCCC	Y	SE	NZ_CP035288.1:1029520:1030578	EQW00_05150	Y	SE_Y	60	mis=0	79	3	86	74	29	17	8	3	1	4	8	0	0	1	1	0	305	0	346	1599	7	17	0	18	2	5	19	118	254	1515	50	2
NZ_CP035288.1	1029747	1029787	-	EQW00_05150_005	NZ_CP035288.1:1029747:1029787	CTAGCATTGCTGAAATACCAATAATTGCAGCACCTGTACC	Y	SE	NZ_CP035288.1:1029520:1030578	EQW00_05150	Y	SE_Y	60	mis=0	1806	18	1636	1726	644	365	128	5	9	59	114	18	4	16	6	7	6732	15	6500	34042	21	376	3	477	30	272	349	1926	5282	30609	41	6
NZ_CP035288.1	1030176	1030216	-	EQW00_05150_014	NZ_CP035288.1:1030176:1030216	TAACTCTTAAAGATCCAAATAAAAAGGTTACACAAGCTGC	Y	SE	NZ_CP035288.1:1029520:1030578	EQW00_05150	Y	SE_Y	60	mis=0	1	0	1	5	0	0	0	0	0	0	0	0	0	0	0	0	72	0	64	378	0	4	0	6	0	4	4	15	60	313	7	0
NZ_CP035288.1	1030874	1030914	-	EQW00_05155_002	NZ_CP035288.1:1030874:1030914	TTTTCATCTTCATTTGCATATGTACTCGGACTGATGAATA	Y	SE	NZ_CP035288.1:1030817:1032274	EQW00_05155	Y	SE_Y	60	mis=0	0	0	1	4	1	0	0	14	0	1	0	0	0	0	0	0	275	1	245	1349	1	21	0	17	1	16	11	78	207	1129	26	0
NZ_CP035288.1	1031044	1031084	+	EQW00_05155_005	NZ_CP035288.1:1031044:1031084	ATTGCGAAAGATAATCATCTAAAGCTAAAAATTGTAAACA	Y	SE	NZ_CP035288.1:1030817:1032274	EQW00_05155	Y	SE_Y	60	mis=0	24	1	30	28	10	3	4	6	1	7	1	0	0	0	0	0	1106	1	1064	5777	3	64	0	78	2	54	57	285	868	5070	4	0
NZ_CP035288.1	1031190	1031230	-	EQW00_05155_008	NZ_CP035288.1:1031190:1031230	TTTTTTAATCATCATCACATTATTTGTAATCATGTAAGGT	Y	SE	NZ_CP035288.1:1030817:1032274	EQW00_05155	Y	SE_Y	60	mis=0	0	0	0	0	0	0	0	1	0	1	0	0	0	0	0	0	1	0	0	7	0	0	0	0	0	0	0	1	0	3	0	0
NZ_CP035288.1	1031506	1031546	-	EQW00_05155_014	NZ_CP035288.1:1031506:1031546	TTAGCTTATCTAAAAGTACAGGAGAGTTCTTAGGAACAGC	Y	SE	NZ_CP035288.1:1030817:1032274	EQW00_05155	Y	SE_Y	60	mis=0	53	13	58	49	22	7	8	10	6	14	9	6	3	2	1	3	5836	7	5562	29298	14	366	2	406	14	214	240	1657	4453	25873	41	1
NZ_CP035288.1	1031791	1031831	-	EQW00_05155_020	NZ_CP035288.1:1031791:1031831	TAAACACTTGCACAAGCATAGGAGTACCTCTTAAAAATTC	Y	SE	NZ_CP035288.1:1030817:1032274	EQW00_05155	Y	SE_Y	60	mis=0	26	9	18	22	22	6	10	19	13	6	12	8	6	9	7	5	2729	15	2672	13631	28	180	6	219	13	88	125	756	2148	12348	35	15
NZ_CP035288.1	1032095	1032135	-	EQW00_05155_026	NZ_CP035288.1:1032095:1032135	AACATGATTTCACTCACTCCAATTGTGGAAACTATAGACG	Y	SE	NZ_CP035288.1:1030817:1032274	EQW00_05155	Y	SE_Y	60	mis=0	115	12	119	111	32	7	18	35	14	19	8	8	6	3	7	7	7144	15	6986	36137	25	495	8	590	31	332	384	1981	5783	32303	68	10
NZ_CP035288.1	1032408	1032448	-	EQW00_05160_002	NZ_CP035288.1:1032408:1032448	TCAAATATAACTTTACCTTTTGAAGGTACATCTAACAAAT	Y	SE	NZ_CP035288.1:1032267:1032989	EQW00_05160	Y	SE_Y	60	mis=0	0	0	0	0	0	0	0	0	0	0	0	0	0	0	0	0	9	0	4	71	0	2	0	0	0	0	1	7	6	55	1	0
NZ_CP035288.1	1032744	1032784	-	EQW00_05160_008	NZ_CP035288.1:1032744:1032784	CCTACTACTTCAGGATCAAGTGCAGATGTTGGTTCATCAA	Y	SE	NZ_CP035288.1:1032267:1032989	EQW00_05160	Y	SE_Y	60	mis=0	70	12	59	60	25	6	11	10	1	12	1	0	1	0	0	0	2855	4	2735	13895	10	166	0	194	3	121	152	711	2207	12961	10	0
NZ_CP035288.1	1033866	1033906	+	EQW00_05165_002	NZ_CP035288.1:1033866:1033906	AAAAAGAAATTATAGACTTTGCTCATTCTATAGGCATTGA	Y	SE	NZ_CP035288.1:1033851:1034981	EQW00_05165	Y	SE_Y	60	mis=0	23	0	25	26	8	4	1	0	0	1	15	2	0	0	1	1	1163	2	1089	6048	4	86	0	87	5	92	64	360	965	5494	11	0
NZ_CP035288.1	1034151	1034191	+	EQW00_05165_008	NZ_CP035288.1:1034151:1034191	GCCAAGATTATCATAGCATTATGCGTAAGAGACTTGATAA	Y	SE	NZ_CP035288.1:1033851:1034981	EQW00_05165	Y	SE_Y	60	mis=0	76	0	78	84	20	9	4	1	3	0	8	3	0	1	0	0	1790	1	1731	8903	11	134	0	145	4	115	87	544	1421	8099	24	0
NZ_CP035288.1	1034327	1034367	-	EQW00_05165_011	NZ_CP035288.1:1034327:1034367	CTAACATTTCACCTAGGTAAGACCAAGTCCCTAATTCAGG	Y	SE	NZ_CP035288.1:1033851:1034981	EQW00_05165	Y	SE_Y	60	mis=0	828	7	555	682	211	39	60	13	3	27	64	10	6	10	2	3	7000	10	6715	35016	22	508	1	512	25	433	358	1943	5681	31897	59	4
NZ_CP035288.1	1034645	1034685	-	EQW00_05165_017	NZ_CP035288.1:1034645:1034685	TGTTGCTCATTTGAAGTAAAGGTACAAGACGTGGTTTCAA	Y	SE	NZ_CP035288.1:1033851:1034981	EQW00_05165	Y	SE_Y	60	mis=0	1840	8	1430	1703	566	211	102	8	8	40	216	18	12	13	11	3	3814	15	3612	18652	26	267	8	268	20	193	187	1030	2853	16691	52	15
NZ_CP035288.1	1034808	1034848	-	EQW00_05165_020	NZ_CP035288.1:1034808:1034848	GTACCTCTAATCATAGGTCTTGGATCATTTAATGCAACTT	Y	SE	NZ_CP035288.1:1033851:1034981	EQW00_05165	Y	SE_Y	60	mis=0	1976	32	1629	1897	638	295	143	28	41	54	207	28	23	26	16	24	4579	36	4363	22390	49	320	26	362	38	243	256	1278	3458	20136	61	30
NZ_CP035288.1	1035213	1035253	-	EQW00_05170_002	NZ_CP035288.1:1035213:1035253	AGAAAAATTAAAATCGCTGTAGGTCTGTTTACCAAATTTT	Y	SE	NZ_CP035288.1:1034978:1035448	EQW00_05170	Y	SE_Y	60	mis=0	1075	10	830	972	253	128	71	8	3	42	49	10	3	13	2	0	2964	10	2885	15097	19	223	3	210	13	161	168	856	2376	13560	33	5
NZ_CP035288.1	1035391	1035431	-	EQW00_05170_005	NZ_CP035288.1:1035391:1035431	AATCTTGTTGTCTCAAAGCTTCGTAAATCAGTAAAGCAGC	Y	SE	NZ_CP035288.1:1034978:1035448	EQW00_05170	Y	SE_Y	60	mis=0	1634	66	1294	1375	468	203	138	40	48	114	107	47	55	62	32	43	8543	49	8719	44205	101	602	42	636	89	480	458	2502	6787	40088	154	66
NZ_CP035288.1	1036270	1036310	-	EQW00_05175_014	NZ_CP035288.1:1036270:1036310	ATTCTTTTAAATCATCTAAGTCGGTAACCATAGCATTTTC	Y	SE	NZ_CP035288.1:1036229:1036408	EQW00_05180	Y	SE_Y	60	mis=0	10	1	9	8	6	1	4	24	2	16	0	0	0	0	3	0	15	4	9	43	15	1	1	0	0	1	3	19	5	41	29	0
NZ_CP035288.1	1036685	1036725	-	EQW00_05185_002	NZ_CP035288.1:1036685:1036725	GACATTATCAATAAGACCTTTTGATAAATTAAGCTGAAGT	Y	SE	NZ_CP035288.1:1036564:1036968	EQW00_05185	Y	SE_Y	60	mis=0	1	0	0	0	1	0	0	0	0	0	0	0	0	0	0	0	6	0	8	34	0	0	0	0	0	0	1	3	6	41	7	0
NZ_CP035288.1	1036872	1036912	-	EQW00_05185_005	NZ_CP035288.1:1036872:1036912	TTAAAACAAATAGTATCACGCCTATAGTGAGAGTAACAGG	Y	SE	NZ_CP035288.1:1036564:1036968	EQW00_05185	Y	SE_Y	60	mis=0	0	1	7	4	2	0	0	0	0	2	0	0	0	0	0	0	393	1	398	1973	1	31	0	40	2	18	26	120	305	1759	41	0
NZ_CP035288.1	1037734	1037774	-	EQW00_05190_011	NZ_CP035288.1:1037734:1037774	TTTCTAACATATAGCGCCAACCACTTATCTCTTGACCTAG	Y	SE	NZ_CP035288.1:1037153:1038538	EQW00_05190	Y	SE_Y	60	mis=0	1347	9	1021	1232	345	136	82	20	4	35	82	10	1	15	0	1	7655	7	7322	37728	22	503	0	600	18	354	402	2015	5976	34353	63	1
NZ_CP035288.1	1038232	1038272	-	EQW00_05190_021	NZ_CP035288.1:1038232:1038272	ATAAGTAAATAGATTGTAAAGTGTTATGCATAATTACCGG	Y	SE	NZ_CP035288.1:1037153:1038538	EQW00_05190	Y	SE_Y	60	mis=0	177	2	146	143	52	6	9	4	3	7	10	4	1	1	0	2	726	3	602	3454	9	53	1	57	1	23	34	205	566	3232	5	2
NZ_CP035288.1	1038426	1038466	-	EQW00_05190_025	NZ_CP035288.1:1038426:1038466	TATTGCAGATTCTTTTAAAGTAAGTCCTTCTTTGTGTGCC	Y	SE	NZ_CP035288.1:1037153:1038538	EQW00_05190	Y	SE_Y	60	mis=0	1311	19	847	861	333	62	104	8	4	34	91	15	5	14	4	4	9199	12	9178	45893	34	656	7	674	31	460	490	2463	7129	41231	66	9
NZ_CP035288.1	1038971	1039011	-	EQW00_05195_002	NZ_CP035288.1:1038971:1039011	ATCCACTTTATGGAACTTCAACATTACGACAATTAGAGCT	Y	SE	NZ_CP035288.1:1038899:1039723	EQW00_05195	Y	SE_Y	60	mis=0	473	3	372	341	144	52	36	3	1	24	23	5	1	3	0	0	1005	1	1015	5053	9	76	0	80	3	41	57	293	783	4487	13	1
NZ_CP035288.1	1039285	1039325	+	EQW00_05195_008	NZ_CP035288.1:1039285:1039325	TCGGTCTAAGATTTTTTTCATAAGCGGATTTTTAGCAACT	Y	SE	NZ_CP035288.1:1038899:1039723	EQW00_05195	Y	SE_Y	60	mis=0	4214	8	3607	4445	1443	453	343	58	5	303	327	55	0	42	8	0	4764	17	4753	25122	33	315	3	367	21	264	235	1417	3859	22096	53	0
NZ_CP035288.1	1039760	1039800	-	EQW00_05195_017	NZ_CP035288.1:1039760:1039800	AAAACTTTCAAAATAAAACAAGTTATAGAGTCGTGCAAAT	Y	SE	---	---	N	SE_N	60	mis=0	6	0	9	15	3	1	3	1	3	1	1	0	0	1	1	1	1319	1	1224	6490	5	67	0	87	4	49	68	370	995	5728	14	3
NZ_CP035288.1	1040033	1040073	-	EQW00_05200_002	NZ_CP035288.1:1040033:1040073	TTCAGGTAAATCTACAGAGGAAACTAAATCATGGTGCCCC	Y	SE	NZ_CP035288.1:1039882:1041015	EQW00_05200	Y	SE_Y	60	mis=0	353	23	305	358	124	89	44	5	20	15	23	12	5	22	10	5	10611	18	10236	52183	64	707	8	809	33	433	563	2945	8360	47147	86	9
NZ_CP035288.1	1040199	1040239	-	EQW00_05200_005	NZ_CP035288.1:1040199:1040239	CATGATGAGTAATATGATTCGTTTCTTTATCATAAGCATG	Y	SE	NZ_CP035288.1:1039882:1041015	EQW00_05200	Y	SE_Y	60	mis=0	4	1	6	4	0	0	0	0	0	0	0	0	0	0	0	0	12	0	23	89	0	2	0	1	0	0	1	7	17	88	7	0
NZ_CP035288.1	1040341	1040381	-	EQW00_05200_008	NZ_CP035288.1:1040341:1040381	TGAATTCTCTTTATAGCTGAACCAATTTGAAATGCTACAG	Y	SE	NZ_CP035288.1:1039882:1041015	EQW00_05200	Y	SE_Y	60	mis=0	205	18	154	180	77	34	18	13	16	18	15	6	9	8	12	8	4471	12	4049	22159	41	263	7	372	21	190	239	1273	3519	19908	32	13
NZ_CP035288.1	1041047	1041087	-	EQW00_05200_020	NZ_CP035288.1:1041047:1041087	AAATCATCTACAGTTGATAATAAAAACTCTAAACCTTGCC	Y	SE	NZ_CP035288.1:1041008:1041631	EQW00_05205	Y	SE_Y	60	mis=0	517	2	509	477	135	41	36	2	2	14	16	2	0	5	0	2	4522	8	4302	21886	28	261	0	297	15	194	225	1204	3474	19950	27	0
NZ_CP035288.1	1041213	1041253	-	EQW00_05205_002	NZ_CP035288.1:1041213:1041253	AAGTACTAATACTTTGATTTCAGGATATTGTTGTTTGAGT	Y	SE	NZ_CP035288.1:1041008:1041631	EQW00_05205	Y	SE_Y	60	mis=0	88	10	79	82	43	19	11	6	3	10	10	3	5	11	3	5	967	3	895	4827	23	66	8	67	14	49	53	280	760	4322	15	9
NZ_CP035288.1	1041344	1041384	+	EQW00_05205_005	NZ_CP035288.1:1041344:1041384	TTGAGACAATTCATAAAGTTTTGCAAGGTGAACGTATCAT	Y	SE	NZ_CP035288.1:1041008:1041631	EQW00_05205	Y	SE_Y	60	mis=0	241	3	181	189	70	3	6	0	0	10	23	0	0	1	0	0	4109	7	4035	20833	16	271	1	334	11	186	194	1141	3285	18889	39	1
NZ_CP035288.1	1041465	1041505	-	EQW00_05205_008	NZ_CP035288.1:1041465:1041505	TTCTTTATTTGTTTTACCTTTAACCATTTCCTTAAGCACT	Y	SE	NZ_CP035288.1:1041008:1041631	EQW00_05205	Y	SE_Y	60	mis=0	3	0	0	0	0	0	0	1	0	1	0	0	0	0	0	0	16	0	10	50	1	0	0	1	0	2	0	3	7	51	12	0
NZ_CP035288.1	1042154	1042194	-	EQW00_05210_006	NZ_CP035288.1:1042154:1042194	ATATCACTTGTTGTTGAGTGATTTGGATAAGCACAATGGT	Y	SE	NZ_CP035288.1:1041902:1042366	EQW00_05210	Y	SE_Y	60	mis=0	1314	14	1008	1046	387	71	54	16	13	60	36	23	7	12	4	3	6235	12	6117	30635	17	431	3	496	17	246	310	1717	5028	28222	63	8
NZ_CP035288.1	1042306	1042346	-	EQW00_05210_009	NZ_CP035288.1:1042306:1042346	CTTTAGCATTTCTATTGAAGTAAGTTTCAGCTTCCCTCAT	Y	SE	NZ_CP035288.1:1041902:1042366	EQW00_05210	Y	SE_Y	60	mis=0	921	40	695	703	329	124	79	29	34	92	92	40	29	46	15	50	3860	39	3868	19636	78	276	27	315	60	218	240	1169	3042	17586	66	54
NZ_CP035288.1	1042757	1042797	-	EQW00_05215_005	NZ_CP035288.1:1042757:1042797	ATTGCGGTTGATTTAACTTCTGTCGAATTAGTTCTTCAGT	Y	SE	NZ_CP035288.1:1042548:1043678	EQW00_05215	Y	SE_Y	60	mis=0	413	11	370	366	112	52	32	9	3	18	33	6	5	7	5	6	5673	8	5539	28835	24	405	11	391	19	230	279	1566	4468	25655	44	4
NZ_CP035288.1	1043076	1043116	-	EQW00_05215_011	NZ_CP035288.1:1043076:1043116	TCTAACATTTCATAAATATCACGTTCACCTTTTTCAGAAC	Y	SE	NZ_CP035288.1:1042548:1043678	EQW00_05215	Y	SE_Y	60	mis=0	540	7	343	372	150	52	15	4	8	5	62	5	8	10	1	8	2696	8	2565	13073	19	145	4	215	12	106	116	768	2018	12086	29	12
NZ_CP035288.1	1043512	1043552	-	EQW00_05215_020	NZ_CP035288.1:1043512:1043552	GTCAAATGTATTAATCTGTTCTTCAACTAATTGACGTAAA	Y	SE	NZ_CP035288.1:1042548:1043678	EQW00_05215	Y	SE_Y	60	mis=0	25	2	33	18	4	3	1	1	0	2	4	0	0	0	0	0	521	4	560	2743	3	40	0	38	2	20	25	159	436	2467	11	1
NZ_CP035288.1	1044179	1044219	-	EQW00_05220_008	NZ_CP035288.1:1044179:1044219	TACCATATCTGTTTGTTGACAGTCGATGAAGAATCCATGG	Y	SE	---	---	N	SE_N	60	mis=0	87	3	50	79	33	11	7	0	0	9	14	0	0	0	0	1	2564	2	2450	13116	11	183	0	198	7	78	136	737	2011	11856	40	0
NZ_CP035288.1	1044441	1044481	-	EQW00_05225_002	NZ_CP035288.1:1044441:1044481	TTAAAACTTTCATATGCACTCTTTTGGACATCTTCAAAAA	Y	SE	NZ_CP035288.1:1044366:1045562	EQW00_05225	Y	SE_Y	60	mis=0	1532	2	1351	1423	482	132	129	7	3	50	66	10	0	4	2	1	2221	6	2303	11281	12	152	0	151	3	92	98	635	1822	10040	30	3
NZ_CP035288.1	1044724	1044764	-	EQW00_05225_008	NZ_CP035288.1:1044724:1044764	TCCATGAATATAAATTGTTTCTCCTGATTTAGTGATAGCT	Y	SE	NZ_CP035288.1:1044366:1045562	EQW00_05225	Y	SE_Y	60	mis=0	115	3	57	101	24	6	7	6	1	5	3	0	0	0	0	1	241	1	196	1075	5	4	0	21	3	11	16	60	195	972	9	0
NZ_CP035288.1	1045039	1045079	-	EQW00_05225_014	NZ_CP035288.1:1045039:1045079	GAGTTTAAGATGATCACCTTCGACCAATAGACAACCTTTT	Y	SE	NZ_CP035288.1:1044366:1045562	EQW00_05225	Y	SE_Y	60	mis=0	27	1	15	17	4	3	1	14	3	23	1	0	0	0	0	0	70	0	60	359	2	7	0	2	0	4	2	23	52	345	53	0
NZ_CP035288.1	1045532	1045572	-	EQW00_05225_023	NZ_CP035288.1:1045532:1045572	TTCTAATGATTTAATTATCATTTTGTTCACCTCTCATTTC	Y	SE	---	---	N	SE_N	60	mis=0	80	0	51	52	23	10	9	0	0	4	3	0	0	0	0	0	204	0	179	959	1	9	0	17	1	14	14	68	137	890	1	0
NZ_CP035288.1	1045854	1045894	-	EQW00_05230_003	NZ_CP035288.1:1045854:1045894	TAAGTTTTTTATTTAGCCAAACTTCATCTCGAATAGTACC	Y	SE	NZ_CP035288.1:1045552:1048491	EQW00_05230	Y	SE_Y	60	mis=0	3119	9	2532	2870	767	503	181	16	1	85	269	31	1	16	2	2	4549	6	4415	22430	28	261	3	359	12	170	226	1236	3558	20367	34	1
NZ_CP035288.1	1046094	1046134	-	EQW00_05230_007	NZ_CP035288.1:1046094:1046134	CTAATTGTTTAAGTTGCTCAATTTGTTGATTAATAATTGG	Y	SE	NZ_CP035288.1:1045552:1048491	EQW00_05230	Y	SE_Y	60	mis=0	467	3	408	437	134	92	30	4	0	13	43	3	2	6	3	4	466	3	427	2221	12	41	1	25	2	13	25	134	350	2045	10	2
NZ_CP035288.1	1046301	1046341	-	EQW00_05230_011	NZ_CP035288.1:1046301:1046341	TAGGCTCTATATTAAGCGACTGTTCTAACCTTTTCCATTC	Y	SE	NZ_CP035288.1:1045552:1048491	EQW00_05230	Y	SE_Y	60	mis=0	1382	14	1214	1421	377	401	127	7	3	27	98	37	6	20	5	8	5522	15	5400	28020	33	396	4	442	18	241	296	1504	4316	25387	60	3
NZ_CP035288.1	1046725	1046765	-	EQW00_05230_019	NZ_CP035288.1:1046725:1046765	GAATTAGAGTTTCTTTCAATTTTATTTTCTTCAAGTCCAC	Y	SE	NZ_CP035288.1:1045552:1048491	EQW00_05230	Y	SE_Y	60	mis=0	402	3	330	427	113	63	38	3	0	14	28	6	0	8	0	1	572	2	577	3063	7	39	2	48	1	29	27	195	458	2700	2	0
NZ_CP035288.1	1046952	1046992	-	EQW00_05230_023	NZ_CP035288.1:1046952:1046992	AAGAAAAAATAGAAAGTGCTGCTGATAGAATAGTCAAAAC	Y	SE	NZ_CP035288.1:1045552:1048491	EQW00_05230	Y	SE_Y	60	mis=0	22	1	21	16	5	1	1	5	0	6	0	1	0	0	0	0	88	0	89	407	0	4	0	3	0	5	7	25	58	390	23	0
NZ_CP035288.1	1047330	1047370	-	EQW00_05230_031	NZ_CP035288.1:1047330:1047370	TTTCAACCACTAATTCATCAGAAAGTTTTTCTGATAAACG	Y	SE	NZ_CP035288.1:1045552:1048491	EQW00_05230	Y	SE_Y	60	mis=0	3193	20	2477	2859	883	175	248	30	4	96	213	37	1	11	1	4	4038	11	3956	20490	32	262	1	316	8	156	198	1159	3336	18702	40	2
NZ_CP035288.1	1047512	1047552	-	EQW00_05230_035	NZ_CP035288.1:1047512:1047552	TTTTAACCACTGTTTCACATCATGGAAGAAAGACATCTGA	Y	SE	NZ_CP035288.1:1045552:1048491	EQW00_05230	Y	SE_Y	60	mis=0	2090	44	1639	1898	608	171	191	30	30	87	175	32	20	44	12	13	2858	19	2759	13973	49	166	18	199	22	121	157	810	2283	12758	49	25
NZ_CP035288.1	1047709	1047749	-	EQW00_05230_039	NZ_CP035288.1:1047709:1047749	AAATCACTTTGATATGTTTCAAAATGATGATGATGTGTAT	Y	SE	NZ_CP035288.1:1045552:1048491	EQW00_05230	Y	SE_Y	60	mis=0	471	12	382	462	134	71	38	7	3	36	59	6	7	15	4	6	1099	5	1063	5473	16	73	6	104	7	44	62	296	818	4988	16	11
NZ_CP035288.1	1048081	1048121	-	EQW00_05230_047	NZ_CP035288.1:1048081:1048121	GATACAGCTTCATTAATCACTTGTGGTAGACGCTTATCTT	Y	SE	NZ_CP035288.1:1045552:1048491	EQW00_05230	Y	SE_Y	60	mis=0	218	3	161	181	57	23	8	4	2	11	11	4	0	0	0	0	497	2	448	2203	5	23	0	39	2	23	20	136	333	2054	38	1
NZ_CP035288.1	1048302	1048342	-	EQW00_05230_051	NZ_CP035288.1:1048302:1048342	CAAAATGAACAAATGCATCATCTACAATCACTGGGAATGG	Y	SE	NZ_CP035288.1:1045552:1048491	EQW00_05230	Y	SE_Y	60	mis=0	5474	12	3788	4088	1484	462	414	17	6	125	252	59	2	28	5	1	6187	10	5951	30779	32	376	2	443	16	326	329	1724	4815	27670	49	2
NZ_CP035288.1	1048694	1048734	-	EQW00_05235_002	NZ_CP035288.1:1048694:1048734	TTTTCATCTGTTTGCGTCCACGATAATTGATGATATCACC	Y	SE	NZ_CP035288.1:1048488:1049429	EQW00_05235	Y	SE_Y	60	mis=0	32	0	12	18	4	4	0	15	1	10	1	0	0	0	0	0	3	0	6	18	7	0	0	0	1	1	0	4	2	26	46	0
NZ_CP035288.1	1048850	1048890	-	EQW00_05235_005	NZ_CP035288.1:1048850:1048890	TTAAATGTCTAGTAATGCGTTGTAAGTTAGCATTTTCAAT	Y	SE	NZ_CP035288.1:1048488:1049429	EQW00_05235	Y	SE_Y	60	mis=0	1965	10	1313	1625	568	264	160	6	5	68	97	21	4	18	6	3	2916	3	2773	14153	27	207	0	202	13	166	147	710	2219	12670	20	1
NZ_CP035288.1	10490	10530	-	EQW00_00035_018	NZ_CP035288.1:10490:10530	TAAATAAAAAGATTCGTGAAATAAAAGCAAACATAAGACT	Y	SE	---	---	N	SE_N	60	mis=0	19	0	11	17	1	0	1	0	0	0	2	0	0	0	0	0	770	0	757	3800	3	44	0	56	1	49	35	162	581	3371	10	0
NZ_CP035288.1	1049012	1049052	-	EQW00_05235_008	NZ_CP035288.1:1049012:1049052	TAGCACTATATAATAGACTTCTATTCAACAGAGGATAAAT	Y	SE	NZ_CP035288.1:1048488:1049429	EQW00_05235	Y	SE_Y	60	mis=0	130	1	109	124	44	12	9	0	0	5	7	3	0	0	0	1	201	3	191	963	11	10	1	11	1	11	15	59	132	734	4	1
NZ_CP035288.1	1049339	1049379	-	EQW00_05235_014	NZ_CP035288.1:1049339:1049379	TTCTTTCTGTAAATTGACCTTTTTCTGTTTTTTTGAAAGC	Y	SE	NZ_CP035288.1:1048488:1049429	EQW00_05235	Y	SE_Y	60	mis=0	227	3	176	174	62	73	18	3	0	6	27	1	0	0	0	0	3445	2	3278	16768	30	245	2	264	14	208	169	901	2701	15121	29	1
NZ_CP035288.1	1050267	1050307	-	EQW00_05245_009	NZ_CP035288.1:1050267:1050307	GAAGTGGAAAAGAATCCAAATAAGTTTGGAGAAATAGCAA	Y	SE	NZ_CP035288.1:1049855:1050832	EQW00_05245	Y	SE_Y	60	mis=0	0	1	1	0	0	0	1	8	1	1	0	0	0	0	0	0	3	0	3	9	6	0	0	0	0	1	0	7	3	18	24	0
NZ_CP035288.1	1050395	1050435	+	EQW00_05245_012	NZ_CP035288.1:1050395:1050435	TGTGATGTTTTTTTAGAGTTTTCTTTGATTTCTTTATCTG	Y	SE	NZ_CP035288.1:1049855:1050832	EQW00_05245	Y	SE_Y	60	mis=0	11	1	0	9	0	0	2	2	0	0	0	0	1	0	0	0	5	0	10	47	2	0	0	0	0	0	1	5	5	34	5	0
NZ_CP035288.1	1050551	1050591	-	EQW00_05245_015	NZ_CP035288.1:1050551:1050591	TTGATAAAGATATTAAAAAAGAAGAGAAACAATACGGCGG	Y	SE	NZ_CP035288.1:1049855:1050832	EQW00_05245	Y	SE_Y	60	mis=0	470	1	393	444	134	52	54	2	0	6	10	8	0	6	1	0	910	2	910	4591	7	40	0	82	1	33	45	263	773	4152	7	0
NZ_CP035288.1	1050883	1050923	-	EQW00_05245_021	NZ_CP035288.1:1050883:1050923	ACTATAGTCTGAGGAAAGGGGTTTCTAATTGGTTGATGAT	Y	SE	---	---	N	SE_N	60	mis=0	68	2	74	56	23	9	2	2	3	2	2	1	1	5	0	1	3397	3	3371	17187	7	217	0	268	11	134	151	966	2643	15354	18	0
NZ_CP035288.1	1051092	1051132	-	EQW00_05250_002	NZ_CP035288.1:1051092:1051132	AGATACTTCTATTTTCAAATGATGGACATTATGTCGAAGA	Y	SE	NZ_CP035288.1:1051035:1051595	EQW00_05250	Y	SE_Y	60	mis=0	38	1	36	36	19	23	3	5	3	10	12	7	1	9	1	0	1052	7	1034	5176	5	93	2	78	2	40	41	271	852	4791	13	9
NZ_CP035288.1	1051235	1051275	-	EQW00_05250_005	NZ_CP035288.1:1051235:1051275	TTGTATTAATCTCATTCTACCCATCTTTTTCCTATCTGGT	Y	SE	NZ_CP035288.1:1051035:1051595	EQW00_05250	Y	SE_Y	60	mis=0	162	11	114	135	46	29	22	6	15	18	39	9	8	16	5	7	2081	11	2093	11019	18	132	10	141	11	74	87	602	1682	9550	26	12
NZ_CP035288.1	1051513	1051553	-	EQW00_05250_011	NZ_CP035288.1:1051513:1051553	GGTATTCAAAGAATTGCATTTTTAAGTTTAGTTGCGACAA	Y	SE	NZ_CP035288.1:1051035:1051595	EQW00_05250	Y	SE_Y	60	mis=0	249	8	229	184	97	80	26	8	16	41	44	5	3	7	4	11	3521	12	3403	17661	31	221	6	230	14	140	165	982	2686	15696	32	10
NZ_CP035288.1	1051822	1051862	-	EQW00_05255_002	NZ_CP035288.1:1051822:1051862	AAATCTGATATTAATCCAAACATCGAAAAATTACAAAGCC	Y	SE	NZ_CP035288.1:1051761:1052132	EQW00_05255	Y	SE_Y	60	mis=0	703	14	453	487	221	298	61	9	7	47	89	8	3	11	1	11	4192	14	4029	20576	38	240	5	306	22	161	250	1109	3208	18484	45	8
NZ_CP035288.1	1052134	1052174	-	EQW00_05255_008	NZ_CP035288.1:1052134:1052174	AACTATTACAATTATCCGACAAATAAAGTGAGGAGAATCA	Y	SE	---	---	N	SE_N	60	mis=0	329	7	236	259	91	61	21	11	3	9	23	2	2	3	1	2	1036	7	970	5048	12	55	1	80	7	35	61	292	779	4595	11	5
NZ_CP035288.1	1052338	1052378	-	EQW00_05260_002	NZ_CP035288.1:1052338:1052378	ATAATGGTGAATATGCCGATCAATCAGTATTTCACATTCA	Y	SE	NZ_CP035288.1:1052209:1052634	EQW00_05260	Y	SE_Y	60	mis=0	2369	8	1987	2120	684	341	243	23	8	89	199	15	1	19	10	6	5112	12	5085	26333	28	311	6	395	25	237	250	1422	4040	23436	41	17
NZ_CP035288.1	1052476	1052516	+	EQW00_05260_005	NZ_CP035288.1:1052476:1052516	GTTTCAAATATATTTGCTGAAGGTTTTTTAGGTACTAATA	Y	SE	NZ_CP035288.1:1052209:1052634	EQW00_05260	Y	SE_Y	60	mis=0	136	0	108	144	46	5	10	1	0	4	6	0	0	1	0	0	201	2	160	910	2	11	0	8	1	3	9	49	121	791	5	0
NZ_CP035288.1	1052640	1052680	-	EQW00_05260_008	NZ_CP035288.1:1052640:1052680	TGAATGATATAATATGAACAAACATTTGTAGAGGAGTGTC	Y	SE	---	---	N	SE_N	60	mis=0	10	4	16	5	3	3	2	0	4	2	5	2	5	3	1	3	846	0	860	4439	6	65	3	51	0	22	39	237	685	3911	7	3
NZ_CP035288.1	1052866	1052906	-	EQW00_05265_003	NZ_CP035288.1:1052866:1052906	ATATGTTTAATTGTAGTACTTTTCCCAGCACCATTTAGAC	Y	SE	NZ_CP035288.1:1052764:1053504	EQW00_05265	Y	SE_Y	60	mis=0	840	17	702	759	215	65	50	10	10	15	72	18	1	18	9	6	5128	8	4965	25665	29	331	5	372	21	247	228	1498	3998	23077	55	2
NZ_CP035288.1	1053178	1053218	-	EQW00_05265_009	NZ_CP035288.1:1053178:1053218	GGATCAACTATAAATGCACAAATAATCATCACTTTTTGTT	Y	SE	NZ_CP035288.1:1052764:1053504	EQW00_05265	Y	SE_Y	60	mis=0	929	7	682	837	319	105	84	9	8	38	64	12	3	16	5	5	2024	7	2097	10588	15	127	2	164	11	90	113	621	1749	9461	27	9
NZ_CP035288.1	1053335	1053375	-	EQW00_05265_012	NZ_CP035288.1:1053335:1053375	AATAAATCTATCACAATACCTTTCGGCTGTAGCCAAAATA	Y	SE	NZ_CP035288.1:1052764:1053504	EQW00_05265	Y	SE_Y	60	mis=0	647	11	485	521	163	36	56	18	8	32	41	24	9	16	5	8	2764	11	2723	13822	36	187	8	217	15	118	161	775	2155	12546	38	18
NZ_CP035288.1	1053823	1053863	-	EQW00_05270_005	NZ_CP035288.1:1053823:1053863	GAAAGAATACGATTAGCAAAATGAACGGTAAACTGATTCT	Y	SE	NZ_CP035288.1:1053497:1054720	EQW00_05270	Y	SE_Y	60	mis=0	483	2	304	371	126	33	42	2	2	24	22	12	0	7	0	0	2318	6	2309	11713	19	120	1	157	11	100	111	674	1760	10348	12	5
NZ_CP035288.1	1054135	1054175	-	EQW00_05270_011	NZ_CP035288.1:1054135:1054175	TGTGATGTTGTTGTTCAATTGCAATCACTTTTTCCCAAGG	Y	SE	NZ_CP035288.1:1053497:1054720	EQW00_05270	Y	SE_Y	60	mis=0	1011	7	677	916	374	115	67	4	4	114	66	24	3	8	3	6	4019	9	3957	19868	28	226	4	292	22	136	180	1148	3063	17770	27	7
NZ_CP035288.1	1054309	1054349	-	EQW00_05270_014	NZ_CP035288.1:1054309:1054349	AAGCATCGCGTCCTCTGACAAAACTTCTTATAAATAAATA	Y	SE	NZ_CP035288.1:1053497:1054720	EQW00_05270	Y	SE_Y	60	mis=0	435	9	357	452	162	43	51	23	12	34	45	12	4	13	10	8	2437	10	2412	12222	28	141	11	176	13	103	148	663	1872	10869	40	13
NZ_CP035288.1	1054899	1054939	-	EQW00_05275_002	NZ_CP035288.1:1054899:1054939	CTTACAAAAATTAAAGTTAATGACCCTAGATATTGTCCAA	Y	SE	NZ_CP035288.1:1054779:1055396	EQW00_05275	Y	SE_Y	60	mis=0	0	0	0	0	0	0	0	0	0	0	0	0	0	0	0	0	2	0	6	19	0	0	0	0	0	0	0	0	3	18	3	0
NZ_CP035288.1	1055429	1055469	-	EQW00_05275_011	NZ_CP035288.1:1055429:1055469	AAAAAAACGGCAACCACCATATTTACTATGGAAGTTACCG	Y	SE	---	---	N	SE_N	60	mis=0	186	6	170	170	68	28	9	10	0	17	1	1	0	1	0	0	7311	11	7409	37579	30	511	3	538	27	386	370	1974	5818	33691	47	2
NZ_CP035288.1	1056015	1056055	-	EQW00_05280_002	NZ_CP035288.1:1056015:1056055	AAAACTTTTCAAAAGATGCATTGAGCCAATACTTTGGTGC	Y	SE	NZ_CP035288.1:1055958:1056461	EQW00_05280	Y	SE_Y	60	mis=0	823	6	638	617	205	75	77	19	3	46	45	4	0	4	1	0	2808	3	2715	14402	43	156	0	212	13	117	141	796	2270	13335	71	1
NZ_CP035288.1	1056171	1056211	+	EQW00_05280_005	NZ_CP035288.1:1056171:1056211	CCAAAATTACTTAAAGGTACGTCTACGTGTAATAATTTTT	Y	SE	NZ_CP035288.1:1055958:1056461	EQW00_05280	Y	SE_Y	60	mis=0	628	3	586	615	162	62	44	5	0	25	42	13	0	6	1	0	454	3	376	2018	9	19	0	25	2	18	25	128	295	1799	6	0
NZ_CP035288.1	1056325	1056365	-	EQW00_05280_008	NZ_CP035288.1:1056325:1056365	TCCTCAATAATCTTAGAAGAGTCTGAGGGAAAATCAATCT	Y	SE	NZ_CP035288.1:1055958:1056461	EQW00_05280	Y	SE_Y	60	mis=0	57	1	65	85	31	2	14	7	2	2	2	0	0	1	0	0	35	2	58	221	6	1	0	5	0	0	3	25	41	216	9	0
NZ_CP035288.1	1056930	1056970	-	EQW00_05285_005	NZ_CP035288.1:1056930:1056970	TATCTACTGGTAAATGTGTCACATATGCACACAATTCCGG	Y	SE	NZ_CP035288.1:1056754:1057815	EQW00_05285	Y	SE_Y	60	mis=0	736	5	559	596	124	47	58	30	7	19	100	14	4	5	1	2	8837	11	8925	45292	32	536	1	677	26	326	479	2389	7258	40414	68	1
NZ_CP035288.1	1057060	1057100	+	EQW00_05285_008	NZ_CP035288.1:1057060:1057100	GACCTGTAATTTCCAATCCTATTCAAACTGTTAAAGATGT	Y	SE	NZ_CP035288.1:1056754:1057815	EQW00_05285	Y	SE_Y	60	mis=0	285	6	224	205	79	7	44	2	3	11	8	2	0	0	0	1	3521	4	3393	17170	16	223	0	234	12	232	174	966	2796	15710	17	0
NZ_CP035288.1	1057206	1057246	-	EQW00_05285_011	NZ_CP035288.1:1057206:1057246	CTCCCTCAATCATATAAGATGCTAAAGTAAATGGCGCTCC	Y	SE	NZ_CP035288.1:1056754:1057815	EQW00_05285	Y	SE_Y	60	mis=0	167	4	136	112	31	5	21	6	2	6	7	1	3	5	5	1	1073	7	1114	5438	18	62	5	90	10	40	55	335	920	4970	58	6
NZ_CP035288.1	1057664	1057704	-	EQW00_05285_020	NZ_CP035288.1:1057664:1057704	ACCTTGATTTAATATGTCTTTGAGTCGTGATTCTATGACA	Y	SE	NZ_CP035288.1:1056754:1057815	EQW00_05285	Y	SE_Y	60	mis=0	668	5	597	572	158	157	51	9	1	24	83	4	0	4	2	1	2632	3	2544	13139	7	174	0	171	7	131	128	742	2012	12008	40	0
NZ_CP035288.1	1057990	1058030	-	EQW00_05290_002	NZ_CP035288.1:1057990:1058030	CATATCTATCCTTTAAATCTTGCAGTTCTTCTTCAGTTGG	Y	SE	NZ_CP035288.1:1057892:1058815	EQW00_05290	Y	SE_Y	60	mis=0	1387	13	1204	1292	370	282	110	15	9	32	87	26	2	22	4	9	3805	17	3631	19440	23	243	7	271	16	177	204	1029	2879	17161	42	11
NZ_CP035288.1	1058254	1058294	-	EQW00_05290_008	NZ_CP035288.1:1058254:1058294	ATTCATCTGCTTTTTCTTGAGCACGTTGATCATAAGAGCC	Y	SE	NZ_CP035288.1:1057892:1058815	EQW00_05290	Y	SE_Y	60	mis=0	4807	55	3515	3917	1337	611	407	56	26	328	479	65	22	55	32	32	9117	37	9122	47267	68	595	20	697	58	539	486	2571	7371	42167	94	33
NZ_CP035288.1	1058424	1058464	-	EQW00_05290_011	NZ_CP035288.1:1058424:1058464	ATTTCTTTCAATTAACCCTTTTGGTAAACTATGTGCAGAA	Y	SE	NZ_CP035288.1:1057892:1058815	EQW00_05290	Y	SE_Y	60	mis=0	8	1	1	10	1	1	1	0	0	1	0	0	0	0	0	0	10	0	16	55	0	1	0	0	0	0	4	3	5	45	16	0
NZ_CP035288.1	1058778	1058818	-	EQW00_05290_017	NZ_CP035288.1:1058778:1058818	CATTTATATATGTGATTGAATTTCGTCAACAATAGCACCG	Y	SE	---	---	N	SE_N	60	mis=0	278	1	180	284	102	13	34	3	0	19	5	14	0	2	4	3	3770	6	3756	19268	20	284	1	285	19	228	214	999	2942	17491	31	0
NZ_CP035288.1	1059012	1059052	+	EQW00_05295_002	NZ_CP035288.1:1059012:1059052	TATTTCATTAAAAAACAAGACCCTTCTATTGAAGTAACTA	Y	SE	NZ_CP035288.1:1058959:1060356	EQW00_05295	Y	SE_Y	60	mis=0	0	0	1	1	0	1	0	0	1	0	0	0	0	0	0	0	9	0	5	40	1	0	0	1	0	0	2	3	3	41	2	0
NZ_CP035288.1	1059164	1059204	-	EQW00_05295_005	NZ_CP035288.1:1059164:1059204	TGTTATAAGGTCATTTTCTAATCCAATATCTTTTGCCACA	Y	SE	NZ_CP035288.1:1058959:1060356	EQW00_05295	Y	SE_Y	60	mis=0	47	6	37	52	14	4	7	1	2	3	9	1	2	0	0	1	792	0	794	4159	4	51	3	66	6	40	55	227	683	3670	19	0
NZ_CP035288.1	1059289	1059329	+	EQW00_05295_008	NZ_CP035288.1:1059289:1059329	TTAAACCATTTATTAAAACAAGACTCATTTCACCTATTGG	Y	SE	NZ_CP035288.1:1058959:1060356	EQW00_05295	Y	SE_Y	60	mis=0	49	2	44	56	23	6	5	0	0	2	6	1	0	0	0	0	1180	2	1135	5913	2	78	0	106	2	80	62	341	938	5389	7	0
NZ_CP035288.1	1059643	1059683	-	EQW00_05295_015	NZ_CP035288.1:1059643:1059683	CTTTCAATATCTTTAACAAGAGCCTCTATAAAAGAACTCA	Y	SE	NZ_CP035288.1:1058959:1060356	EQW00_05295	Y	SE_Y	60	mis=0	44	1	31	51	6	5	6	1	0	3	0	0	0	0	0	0	578	0	571	2678	2	28	0	33	4	32	36	147	422	2491	7	0
NZ_CP035288.1	1059819	1059859	-	EQW00_05295_018	NZ_CP035288.1:1059819:1059859	TAAAGTAATCAAATGCTGGATCGTGACTAAACCAGTTCAG	Y	SE	NZ_CP035288.1:1058959:1060356	EQW00_05295	Y	SE_Y	60	mis=0	0	0	0	0	0	0	0	0	0	0	0	0	0	0	0	0	5	1	0	11	1	1	0	0	0	0	0	2	1	9	31	0
NZ_CP035288.1	1060416	1060456	-	EQW00_05295_030	NZ_CP035288.1:1060416:1060456	TAAAAACACTTTAAAAAGAAATCGAATAAGTTTCCTTGCC	Y	SE	---	---	N	SE_N	60	mis=0	90	6	67	66	37	3	4	3	2	2	4	2	4	2	1	0	3295	2	3281	16869	9	239	0	251	15	166	133	932	2513	15034	23	3
NZ_CP035288.1	1060568	1060608	-	EQW00_05300_002	NZ_CP035288.1:1060568:1060608	TTCAAGATTGAATAAAGAAACATCATACCCTTCCAAAGTT	Y	SE	NZ_CP035288.1:1060492:1061046	EQW00_05300	Y	SE_Y	60	mis=0	32	0	43	37	7	0	4	1	0	0	0	1	0	0	0	0	14	3	17	84	1	2	0	2	0	1	1	10	15	78	19	0
NZ_CP035288.1	1060738	1060778	-	EQW00_05300_005	NZ_CP035288.1:1060738:1060778	AATCCTGCGATACTAAAGAAACCTTCAATGTGATGATGCG	Y	SE	NZ_CP035288.1:1060492:1061046	EQW00_05300	Y	SE_Y	60	mis=0	5335	18	4094	4849	1654	428	510	51	17	66	132	20	5	32	9	8	8519	19	8313	42981	49	538	8	614	40	450	456	2349	6670	38657	91	6
NZ_CP035288.1	1061047	1061087	-	EQW00_05300_011	NZ_CP035288.1:1061047:1061087	TAATGTTTGAAAGTACAGACTAGGATAGATGTGTAAACAT	Y	SE	---	---	N	SE_N	60	mis=0	78	3	91	96	13	5	7	3	2	5	2	1	0	6	1	1	834	1	873	4339	12	59	7	60	4	58	40	227	648	4056	7	5
NZ_CP035288.1	1062515	1062555	-	EQW00_05350_002	NZ_CP035288.1:1062515:1062555	CAGTGAGTTTATCAAATCAATTATTCAGTACAGGTGTAGG	Y	SE	NZ_CP035288.1:1062311:1062805	EQW00_05350	Y	SE_Y	60	mis=0	0	0	0	0	0	0	0	0	0	0	0	0	0	0	0	0	0	0	0	0	0	0	0	1	0	0	0	0	0	0	30	0
NZ_CP035288.1	1062846	1062886	-	EQW00_05350_008	NZ_CP035288.1:1062846:1062886	ACAAATCGTTTCTAGGTGTCACACCTCTAATTTACCAACC	Y	SE	---	---	N	SE_N	60	mis=0	0	0	0	0	0	0	0	0	0	0	0	0	0	0	0	0	0	0	0	0	0	0	0	0	0	0	0	0	0	0	50	0
NZ_CP035288.1	1063847	1063887	-	EQW00_05360_006	NZ_CP035288.1:1063847:1063887	AAGAATATATTAATATGAAAGGCATTTTAAATGGCAAACC	Y	SE	NZ_CP035288.1:1063556:1064290	EQW00_05360	Y	SE_Y	60	mis=0	0	0	0	0	0	0	0	0	0	1	0	0	0	0	0	0	0	0	0	0	0	0	0	0	0	0	0	0	0	0	5	0
NZ_CP035288.1	1064030	1064070	-	EQW00_05360_009	NZ_CP035288.1:1064030:1064070	ATATTATTGTTCATTTGGATAAAGGTAAAAACACCAATGT	Y	SE	NZ_CP035288.1:1063556:1064290	EQW00_05360	Y	SE_Y	60	mis=0	0	0	0	0	0	0	0	0	0	1	0	0	0	0	0	0	0	0	0	0	0	0	0	0	0	0	0	0	0	0	3	0
NZ_CP035288.1	1064368	1064408	-	EQW00_05360_015	NZ_CP035288.1:1064368:1064408	AATGGTTAAAATTTTGATATCGACATCTACGAAATGATAA	Y	SE	---	---	N	SE_N	60	mis=0	0	0	0	0	0	0	0	0	2	0	0	0	0	0	0	0	0	0	0	0	0	0	0	0	0	0	0	0	0	0	6	0
NZ_CP035288.1	1064928	1064968	-	EQW00_05375_002	NZ_CP035288.1:1064928:1064968	ATGCATTAAATATCTTTGATGAAAAGTTTGGCAATACAGC	Y	SE	NZ_CP035288.1:1064817:1065104	EQW00_05375	Y	SE_Y	60	mis=0	8	0	4	2	1	0	0	0	0	0	0	0	0	0	0	0	121	0	119	535	0	4	0	6	0	1	3	26	96	541	34	0
NZ_CP035288.1	1065083	1065123	-	EQW00_05375_005	NZ_CP035288.1:1065083:1065123	AAAAGTAGCGTATAAGACAATGCAACTTAAATCCAATGAA	Y	SE	---	---	N	SE_N	60	mis=0	0	0	0	0	0	0	0	0	0	0	0	0	0	0	0	0	0	0	0	7	0	0	0	0	0	0	0	0	0	1	0	0
NZ_CP035288.1	1065376	1065416	-	EQW00_05380_002	NZ_CP035288.1:1065376:1065416	TTATGAAAAGAATGCACTTGAGAAAGCAAAATCATATGCC	Y	SE	NZ_CP035288.1:1065266:1065931	EQW00_05380	Y	SE_Y	60	mis=0	50	12	55	24	29	2	7	3	5	2	9	2	1	2	4	4	7765	12	7861	39117	28	437	3	531	24	281	421	2135	6172	35546	63	10
NZ_CP035288.1	1065728	1065768	-	EQW00_05380_009	NZ_CP035288.1:1065728:1065768	GCATTACCTATTATGGTAATCTACAAATGATTGTACCAGC	Y	SE	NZ_CP035288.1:1065266:1065931	EQW00_05380	Y	SE_Y	60	mis=0	40	17	33	20	16	15	14	7	7	12	9	7	19	10	7	9	4297	13	4362	21620	23	312	6	299	16	248	221	1243	3437	19700	44	17
NZ_CP035288.1	1065892	1065932	-	EQW00_05380_012	NZ_CP035288.1:1065892:1065932	TATGCAACAAGAAACGACATCATGGTACAAACAAGAATGG	Y	SE	---	---	N	SE_N	60	mis=0	71	31	57	72	19	15	20	13	23	16	20	15	18	10	6	17	2432	22	2448	12508	30	165	17	210	26	137	147	704	2099	11304	66	18
NZ_CP035288.1	1067236	1067276	+	EQW00_05395_002	NZ_CP035288.1:1067236:1067276	TTACAAATCAGTTATCTTTAACGTACGAAGAATTATATCA	Y	SE	NZ_CP035288.1:1067182:1068606	EQW00_05395	Y	SE_Y	60	mis=0	0	0	0	0	0	0	0	0	0	0	0	0	0	0	0	0	1	0	0	6	1	0	0	0	0	0	0	2	0	6	0	0
NZ_CP035288.1	1067537	1067577	-	EQW00_05395_008	NZ_CP035288.1:1067537:1067577	TTCTAAATTAAATTTGTAACCTGAAACATCATGTTTATCT	Y	SE	NZ_CP035288.1:1067182:1068606	EQW00_05395	Y	SE_Y	60	mis=0	0	0	0	0	0	0	0	0	0	0	0	0	0	0	0	0	2	0	1	12	0	0	0	0	0	0	1	1	3	4	3	0
NZ_CP035288.1	1067701	1067741	-	EQW00_05395_011	NZ_CP035288.1:1067701:1067741	CCAGAAATATGATATATAGGTAAGACCGAAAGCCACACAG	Y	SE	NZ_CP035288.1:1067182:1068606	EQW00_05395	Y	SE_Y	60	mis=0	491	3	357	429	161	25	46	2	0	44	109	2	0	5	1	0	6003	11	5937	30365	12	361	0	453	19	254	317	1657	4945	27586	43	1
NZ_CP035288.1	1068800	1068840	-	EQW00_05400_002	NZ_CP035288.1:1068800:1068840	GATGTCATATCTTTATGAAGTACTTGCGGTATCCACTGTC	Y	SE	NZ_CP035288.1:1068596:1069597	EQW00_05400	Y	SE_Y	60	mis=0	2	0	0	0	1	4	3	0	0	0	0	1	0	0	0	0	12	2	6	45	0	2	0	2	0	0	0	3	5	49	33	0
NZ_CP035288.1	1068957	1068997	-	EQW00_05400_005	NZ_CP035288.1:1068957:1068997	TTCAATTTGACTATTAGTTAAGCCACTAACTGTAGCACCG	Y	SE	NZ_CP035288.1:1068596:1069597	EQW00_05400	Y	SE_Y	60	mis=0	584	11	427	539	170	83	53	8	11	40	71	14	5	6	7	6	5866	19	5618	29094	37	370	3	423	30	326	281	1656	4583	26354	44	7
NZ_CP035288.1	1069128	1069168	-	EQW00_05400_008	NZ_CP035288.1:1069128:1069168	ATCTGATGTATTTACGTTGGCTAATTGTAAAAATGATGGC	Y	SE	NZ_CP035288.1:1068596:1069597	EQW00_05400	Y	SE_Y	60	mis=0	330	70	252	227	91	82	71	44	71	75	68	40	39	67	50	37	6655	47	6389	33352	98	518	56	527	57	460	368	1921	5366	30324	105	57
NZ_CP035288.1	1070070	1070110	+	EQW00_05410_002	NZ_CP035288.1:1070070:1070110	AGTTGAAATAAGCGAACAAAGTAAAGAAGCAGTAATTAGA	Y	SE	NZ_CP035288.1:1069913:1070380	EQW00_05410	Y	SE_Y	60	mis=0	239	0	241	255	87	36	11	0	0	0	9	2	0	2	0	0	1861	2	1835	9859	6	134	1	169	6	117	105	520	1523	8860	5	0
NZ_CP035288.1	1070223	1070263	-	EQW00_05410_005	NZ_CP035288.1:1070223:1070263	TAAAGTCTCGTAATAGGTATCTACATATTCCAAATGACTT	Y	SE	NZ_CP035288.1:1069913:1070380	EQW00_05410	Y	SE_Y	60	mis=0	339	0	323	332	122	37	21	1	2	3	21	4	0	3	3	1	2090	2	2050	10432	5	149	1	134	5	97	100	563	1614	9339	6	1
NZ_CP035288.1	1070377	1070417	-	EQW00_05410_008	NZ_CP035288.1:1070377:1070417	AAAATGAGTTTCATATTCGATTGGCATGCGCTTTTCCTTA	Y	SE	NZ_CP035288.1:1070367:1071152	EQW00_05415	Y	SE_Y	60	mis=0	315	12	306	402	139	46	22	5	8	10	21	8	2	6	7	5	1953	6	1905	9521	14	158	3	127	7	66	110	588	1466	8589	30	3
NZ_CP035288.1	1070723	1070763	-	EQW00_05415_005	NZ_CP035288.1:1070723:1070763	TAAAAGTAAGTAATCCTTGTAGACCTCCACGTGAAAATCC	Y	SE	NZ_CP035288.1:1070367:1071152	EQW00_05415	Y	SE_Y	60	mis=0	427	17	389	392	230	26	41	13	13	6	8	8	6	6	6	7	6152	14	6056	30725	33	416	6	472	28	272	304	1665	5034	27485	76	16
NZ_CP035288.1	1070885	1070925	-	EQW00_05415_008	NZ_CP035288.1:1070885:1070925	TTATAAATTGCATTGCATCTCTGCTTTTATAAGCTTTCGC	Y	SE	NZ_CP035288.1:1070367:1071152	EQW00_05415	Y	SE_Y	60	mis=0	560	89	428	425	249	99	111	48	86	49	91	64	50	56	51	60	6037	69	5807	29945	121	436	49	485	74	305	359	1772	4767	27062	138	83
NZ_CP035288.1	1071454	1071494	-	EQW00_05420_002	NZ_CP035288.1:1071454:1071494	AGATAACTACAAAGCACAAGCTTACGATTTGATTCAACGC	Y	SE	NZ_CP035288.1:1071383:1072975	EQW00_05420	Y	SE_Y	60	mis=0	290	8	179	218	102	6	15	4	7	7	15	4	1	2	2	0	8571	11	8500	42892	28	538	4	615	30	362	438	2316	6849	38430	79	4
NZ_CP035288.1	1071614	1071654	-	EQW00_05420_005	NZ_CP035288.1:1071614:1071654	TTAGTCTACACTATACTCGTGAAATGGTAGATCAAGCTAT	Y	SE	NZ_CP035288.1:1071383:1072975	EQW00_05420	Y	SE_Y	60	mis=0	89	22	57	91	58	18	24	19	17	26	32	18	19	23	12	16	1222	16	1223	6256	40	92	21	106	25	68	67	376	1006	5693	40	23
NZ_CP035288.1	1072008	1072048	-	EQW00_05420_012	NZ_CP035288.1:1072008:1072048	GATTTTGATGATAACACCTATACTGAAAACACTCGCGCCG	Y	SE	NZ_CP035288.1:1071383:1072975	EQW00_05420	Y	SE_Y	60	mis=0	635	12	463	443	161	110	55	46	8	36	35	4	6	4	0	2	10884	15	10356	54129	41	718	1	802	27	503	537	3011	8606	49132	90	3
NZ_CP035288.1	1072629	1072669	-	EQW00_05420_024	NZ_CP035288.1:1072629:1072669	AAAGAGGAACTTTACATATTTAGTGGATATGCAGGGAGCG	Y	SE	NZ_CP035288.1:1071383:1072975	EQW00_05420	Y	SE_Y	60	mis=0	142	19	100	104	33	9	11	18	11	15	6	2	4	5	3	7	7056	17	6890	34791	36	440	6	564	22	308	358	1945	5707	31588	63	13
NZ_CP035288.1	1072789	1072829	-	EQW00_05420_027	NZ_CP035288.1:1072789:1072829	TGTTAAAACAGGTAAGTACACTGGTCGTTCACCTAAAGAT	Y	SE	NZ_CP035288.1:1071383:1072975	EQW00_05420	Y	SE_Y	60	mis=0	106	57	127	106	70	42	65	37	51	34	43	34	30	53	30	44	4699	48	4524	22491	97	349	30	347	55	195	235	1339	3653	20451	119	69
NZ_CP035288.1	1073403	1073443	-	EQW00_05425_002	NZ_CP035288.1:1073403:1073443	TATTTCATCAAGAATGGCATCTGAAACTTGGTCAGCAATT	Y	SE	NZ_CP035288.1:1073345:1074544	EQW00_05425	Y	SE_Y	60	mis=0	5587	22	5369	6053	1737	608	318	16	13	200	308	80	7	31	9	5	7077	13	6885	35630	30	483	5	539	28	337	392	1837	5514	32602	50	2
NZ_CP035288.1	1073543	1073583	-	EQW00_05425_005	NZ_CP035288.1:1073543:1073583	TAACCAATATCTTTAATCGTTTCTCTCACCACTTTAGGAA	Y	SE	NZ_CP035288.1:1073345:1074544	EQW00_05425	Y	SE_Y	60	mis=0	3510	77	3222	3966	1112	391	251	58	63	155	204	68	32	71	41	42	2799	64	2822	14193	96	267	45	249	64	148	196	806	2374	12929	89	66
NZ_CP035288.1	1073747	1073787	-	EQW00_05425_009	NZ_CP035288.1:1073747:1073787	GGCATATACGTATCAGTTTCATCAGTTGCATATCCAAACA	Y	SE	NZ_CP035288.1:1073345:1074544	EQW00_05425	Y	SE_Y	60	mis=0	1532	9	1444	1552	416	154	91	19	3	91	62	24	2	8	2	2	762	3	699	3911	23	59	7	61	10	48	46	246	618	3434	44	4
NZ_CP035288.1	1074094	1074134	-	EQW00_05425_015	NZ_CP035288.1:1074094:1074134	TATCAACTATAATTTTACGTCCAGTTAAACCAGCATCTCC	Y	SE	NZ_CP035288.1:1073345:1074544	EQW00_05425	Y	SE_Y	60	mis=0	1562	11	1340	1394	369	286	105	9	17	7	168	29	5	16	6	10	5931	11	5804	29866	24	466	4	473	19	340	293	1648	4630	27223	56	6
NZ_CP035288.1	1074286	1074326	-	EQW00_05425_019	NZ_CP035288.1:1074286:1074326	TATTAATTGAAATGGAAACGGGTTCTGCTACACCAATTGC	Y	SE	NZ_CP035288.1:1073345:1074544	EQW00_05425	Y	SE_Y	60	mis=0	4406	69	3163	3869	1222	735	299	43	39	140	432	73	32	72	39	39	7247	64	7145	35343	120	537	49	575	68	491	401	2039	5662	31945	112	55
NZ_CP035288.1	1074749	1074789	+	EQW00_05430_002	NZ_CP035288.1:1074749:1074789	TGAAAAATCAAACAGAAGCACATTATAAAGAAAAAGAACA	Y	SE	NZ_CP035288.1:1074647:1075555	EQW00_05430	Y	SE_Y	60	mis=0	39	1	33	40	10	4	3	0	0	1	2	2	0	0	0	0	54	2	79	321	5	1	0	3	0	1	4	27	45	304	0	0
NZ_CP035288.1	1074899	1074939	-	EQW00_05430_005	NZ_CP035288.1:1074899:1074939	CTATGATTTTTTGAGAATAGTTTCAACGCATCAATTTCAC	Y	SE	NZ_CP035288.1:1074647:1075555	EQW00_05430	Y	SE_Y	60	mis=0	3929	7	3387	3726	1142	313	249	7	7	94	158	51	3	17	5	2	4404	7	4037	21014	27	274	1	305	12	164	206	1199	3418	18771	42	5
NZ_CP035288.1	1075231	1075271	-	EQW00_05430_011	NZ_CP035288.1:1075231:1075271	ATAATGAATGTTGATCTTCATTTTGATCTAAGACCAATGT	Y	SE	NZ_CP035288.1:1074647:1075555	EQW00_05430	Y	SE_Y	60	mis=0	2731	11	2242	2394	763	387	196	12	3	101	271	37	0	19	4	2	2187	8	1963	10514	15	135	0	160	6	93	97	554	1701	9409	23	0
NZ_CP035288.1	1075789	1075829	+	EQW00_05435_002	NZ_CP035288.1:1075789:1075829	ACTTATAGAGTAAAAGATGGCGATGAATGTAGAGAATCTG	Y	SE	NZ_CP035288.1:1075736:1076572	EQW00_05435	Y	SE_Y	60	mis=0	70	0	68	66	21	4	9	5	1	12	7	1	0	0	0	0	185	0	182	931	2	3	0	12	0	8	6	42	152	731	23	0
NZ_CP035288.1	1075927	1075967	-	EQW00_05435_005	NZ_CP035288.1:1075927:1075967	TAGAAGTTATAAATAAATCTTCACGACTTAAACCAGTCGA	Y	SE	NZ_CP035288.1:1075736:1076572	EQW00_05435	Y	SE_Y	60	mis=0	3299	2	3011	3186	970	172	300	37	2	49	139	35	0	13	1	1	2525	3	2402	12670	19	139	1	182	3	132	107	721	1906	11345	22	1
NZ_CP035288.1	1076260	1076300	-	EQW00_05435_011	NZ_CP035288.1:1076260:1076300	ATTCCATGATAATATTTTGAGCTTCTAAATACTTTCGTAA	Y	SE	NZ_CP035288.1:1075736:1076572	EQW00_05435	Y	SE_Y	60	mis=0	1405	1	1341	1471	439	94	108	16	3	35	71	3	1	1	3	0	325	0	336	1568	14	22	3	22	2	23	18	107	254	1445	7	0
NZ_CP035288.1	1078965	1079005	-	EQW00_05445_002	NZ_CP035288.1:1078965:1079005	TTGTTAATATGTTAAGCCCTCAATTTAAACCAATACGTTT	Y	SE	NZ_CP035288.1:1078899:1079252	EQW00_05445	Y	SE_Y	60	mis=0	672	0	555	553	246	110	37	0	1	47	49	7	0	5	2	0	1897	6	1742	9395	14	102	0	130	10	96	93	524	1485	8469	16	1
NZ_CP035288.1	1079261	1079301	-	EQW00_05445_008	NZ_CP035288.1:1079261:1079301	TAGGAATACTAAGTTGTTACCTCGGTGTCAAAATAGGAGG	Y	SE	NZ_CP035288.1:1079249:1079614	EQW00_05450	Y	SE_Y	60	mis=0	399	3	308	339	111	56	31	9	1	7	26	5	1	5	2	1	2024	0	2030	10612	15	129	0	148	6	148	79	590	1686	9811	46	0
NZ_CP035288.1	1079450	1079490	-	EQW00_05450_002	NZ_CP035288.1:1079450:1079490	TTTTAATGGGTAGTATCGGCGCATTAAGCCTTTCACTTTT	Y	SE	NZ_CP035288.1:1079249:1079614	EQW00_05450	Y	SE_Y	60	mis=0	5	0	1	3	1	2	3	5	0	7	0	0	0	0	0	0	19	0	15	72	1	3	0	0	0	1	0	9	10	81	50	0
NZ_CP035288.1	1079603	1079643	-	EQW00_05450_005	NZ_CP035288.1:1079603:1079643	ACTCTTTTATATTTTGAGGTGAAATATAGATGCAATATCT	Y	SE	---	---	N	SE_N	60	mis=0	33	0	11	12	6	2	3	0	0	1	1	0	0	0	0	0	99	0	121	679	1	10	0	11	0	6	8	27	91	519	0	0
NZ_CP035288.1	1080451	1080491	+	EQW00_05460_005	NZ_CP035288.1:1080451:1080491	CTATGGAAAAAGAAGCTGAGATTTTAAAACAATATGGTGA	Y	SE	NZ_CP035288.1:1080238:1080951	EQW00_05460	Y	SE_Y	60	mis=0	894	5	615	687	215	100	99	8	0	27	58	3	0	3	1	0	2497	10	2346	12156	15	154	3	178	13	174	136	662	1871	10881	19	0
NZ_CP035288.1	1080829	1080869	-	EQW00_05460_012	NZ_CP035288.1:1080829:1080869	CCTAAATTGTTATTAACCTTTTTTACAACATCAGCTGGGC	Y	SE	NZ_CP035288.1:1080238:1080951	EQW00_05460	Y	SE_Y	60	mis=0	1299	0	662	872	395	207	134	13	6	7	253	11	3	4	2	3	8252	10	8202	42252	41	578	4	628	35	495	435	2385	6595	37836	51	3
NZ_CP035288.1	1081159	1081199	-	EQW00_05465_002	NZ_CP035288.1:1081159:1081199	TTTTATTCTGATCAACTGAGTCAATATATTTGTTAAGCGC	Y	SE	NZ_CP035288.1:1081091:1081534	EQW00_05465	Y	SE_Y	60	mis=0	56	11	43	61	39	16	21	13	7	14	12	9	9	7	10	14	5904	22	5980	29715	41	361	5	420	25	246	294	1753	4510	26673	64	18
NZ_CP035288.1	1081315	1081355	+	EQW00_05465_005	NZ_CP035288.1:1081315:1081355	GCTTATGCATTTTTGCTCGGACTCTTTATTTTAGGGTTAG	Y	SE	NZ_CP035288.1:1081091:1081534	EQW00_05465	Y	SE_Y	60	mis=0	56	5	42	34	21	2	5	1	1	10	4	1	2	0	0	0	6075	8	5969	30478	25	363	4	446	23	307	309	1639	4770	27890	46	0
NZ_CP035288.1	1081525	1081565	-	EQW00_05465_009	NZ_CP035288.1:1081525:1081565	AGTCTTACCGTAGGTCATATCATAGAGAAAACTACCTTTT	Y	SE	NZ_CP035288.1:1081521:1081964	EQW00_05470	Y	SE_Y	60	mis=0	0	0	0	0	0	0	0	0	0	0	0	0	0	0	0	0	3	0	1	4	0	0	0	0	0	0	1	1	2	14	18	0
NZ_CP035288.1	1081898	1081938	-	EQW00_05470_005	NZ_CP035288.1:1081898:1081938	TTTATATATTCAAACTGCGTTTTCAACAAATGTTGAAACC	Y	SE	NZ_CP035288.1:1081521:1081964	EQW00_05470	Y	SE_Y	60	mis=0	43	2	45	33	13	1	1	0	1	4	0	0	1	2	0	1	2173	1	2047	10907	7	107	0	173	10	65	96	636	1715	9796	13	0
NZ_CP035288.1	1082041	1082081	-	EQW00_05470_008	NZ_CP035288.1:1082041:1082081	ACAATATGAAATTTCCCAAATTTTAGATTTTTCACCTACA	Y	SE	NZ_CP035288.1:1081970:1082449	EQW00_05475	Y	SE_Y	60	mis=0	44	10	32	40	28	12	3	1	6	5	9	5	2	2	3	5	992	4	909	4831	11	56	4	81	11	43	49	267	711	4452	12	4
NZ_CP035288.1	1082200	1082240	-	EQW00_05475_002	NZ_CP035288.1:1082200:1082240	ACAAAAAGACAATACGCTTAATATATGTAGCATTGACGCC	Y	SE	NZ_CP035288.1:1081970:1082449	EQW00_05475	Y	SE_Y	60	mis=0	0	0	1	0	1	0	0	0	0	0	0	0	0	0	2	0	23	1	17	135	1	1	0	3	0	0	0	4	17	86	80	0
NZ_CP035288.1	1082343	1082383	-	EQW00_05475_005	NZ_CP035288.1:1082343:1082383	ATCACTTATAATTATGATGAATTTTATCAACAAATGCTCA	Y	SE	NZ_CP035288.1:1081970:1082449	EQW00_05475	Y	SE_Y	60	mis=0	6	0	5	5	1	1	0	0	0	0	0	0	0	0	0	1	153	0	137	821	0	6	0	16	0	13	7	47	132	695	1	0
NZ_CP035288.1	1083308	1083348	+	EQW00_05490_002	NZ_CP035288.1:1083308:1083348	TGTTACAGGTTTTATCTTCTTTTCAATGATTTCAGATCAA	Y	SE	NZ_CP035288.1:1083250:1084101	EQW00_05490	Y	SE_Y	60	mis=0	334	2	210	298	70	41	27	0	1	9	28	3	0	3	0	0	1271	3	1202	6194	10	83	0	83	5	86	55	351	1009	5689	10	1
NZ_CP035288.1	1083603	1083643	-	EQW00_05490_008	NZ_CP035288.1:1083603:1083643	CTGTATGTTTTAGTAATACTGGTCTATCAAACAACATGCG	Y	SE	NZ_CP035288.1:1083250:1084101	EQW00_05490	Y	SE_Y	60	mis=0	4	0	1	4	0	0	0	0	0	0	0	0	0	0	0	0	5	0	8	25	4	0	0	0	0	1	1	5	9	50	5	0
NZ_CP035288.1	1083772	1083812	-	EQW00_05490_011	NZ_CP035288.1:1083772:1083812	ATAGGGTCACTATCTAATGCACCAACACCATAGAAATTGT	Y	SE	NZ_CP035288.1:1083250:1084101	EQW00_05490	Y	SE_Y	60	mis=0	3590	12	2272	2698	939	333	263	31	3	72	187	42	0	19	2	4	7421	7	7012	35972	35	446	2	540	22	300	316	1896	5517	32700	52	1
NZ_CP035288.1	1084114	1084154	-	EQW00_05490_017	NZ_CP035288.1:1084114:1084154	AGCACGATTAACTTCACAACTTTTATTAGTGGTGTTTAGT	Y	SE	---	---	N	SE_N	60	mis=0	71	2	43	60	28	24	9	3	0	11	4	5	1	4	1	1	1237	4	1036	5547	9	66	0	98	6	35	54	316	831	5057	46	3
NZ_CP035288.1	1084496	1084536	-	EQW00_05495_002	NZ_CP035288.1:1084496:1084536	CTTTTAATTGAGAAAAGTTTTCATGTTTAACGAGTTGGCG	Y	SE	NZ_CP035288.1:1084449:1085933	EQW00_05495	Y	SE_Y	60	mis=0	683	13	492	575	288	54	73	6	7	45	63	15	6	5	2	3	6368	14	6352	32523	37	338	6	468	14	240	305	1740	5007	28838	53	13
NZ_CP035288.1	1084662	1084702	-	EQW00_05495_005	NZ_CP035288.1:1084662:1084702	TTACTAAAATTAAATTCCGTCTGATTTTGATACCACTTCC	Y	SE	NZ_CP035288.1:1084449:1085933	EQW00_05495	Y	SE_Y	60	mis=0	520	51	385	465	168	173	58	36	32	68	81	34	34	53	25	42	2814	36	2851	13896	67	234	37	233	38	147	171	799	2348	12619	85	58
NZ_CP035288.1	1084818	1084858	-	EQW00_05495_008	NZ_CP035288.1:1084818:1084858	ACATGATATTTTAAATCTGTGTCATCAACATCGGATTGTG	Y	SE	NZ_CP035288.1:1084449:1085933	EQW00_05495	Y	SE_Y	60	mis=0	509	53	440	498	166	71	75	26	42	50	45	30	33	28	36	25	4166	35	3980	21309	44	318	28	366	59	191	252	1184	3443	18907	79	38
NZ_CP035288.1	1085130	1085170	-	EQW00_05495_014	NZ_CP035288.1:1085130:1085170	TGCGTAAACTGAATTTTAGTCATTTTCCCTCTAACACTTG	Y	SE	NZ_CP035288.1:1084449:1085933	EQW00_05495	Y	SE_Y	60	mis=0	147	4	123	170	52	20	10	4	0	8	4	4	1	1	0	3	527	2	498	2645	8	24	4	43	6	27	29	146	426	2424	36	0
NZ_CP035288.1	1085297	1085337	-	EQW00_05495_017	NZ_CP035288.1:1085297:1085337	AATCATACTCCAAGTCTTTGACATGGTTTCCAGTTCTACG	Y	SE	NZ_CP035288.1:1084449:1085933	EQW00_05495	Y	SE_Y	60	mis=0	3161	7	2611	3086	982	397	181	14	16	110	159	59	7	30	7	9	6464	15	6530	33445	34	438	7	456	36	361	343	1852	5418	30266	33	9
NZ_CP035288.1	1086426	1086466	-	EQW00_05500_003	NZ_CP035288.1:1086426:1086466	CGTTTTTAACAACAACGGATCCTACTGGTGGATTAACACC	Y	SE	NZ_CP035288.1:1086370:1087413	EQW00_05500	Y	SE_Y	60	mis=0	533	7	335	366	126	106	28	8	12	11	47	15	5	17	0	0	2994	4	2936	14659	13	234	2	258	16	121	156	836	2441	13217	36	11
NZ_CP035288.1	1086634	1086674	-	EQW00_05500_007	NZ_CP035288.1:1086634:1086674	GTAGTATCTTTAACAGCATAGATGACCTTAGATATGCCCG	Y	SE	NZ_CP035288.1:1086370:1087413	EQW00_05500	Y	SE_Y	60	mis=0	186	2	97	107	49	15	12	12	1	13	17	1	1	2	0	0	33	1	32	216	4	1	0	1	0	3	0	10	19	236	63	0
NZ_CP035288.1	1087052	1087092	-	EQW00_05500_016	NZ_CP035288.1:1087052:1087092	TTCATTTTCAGTGTAAATCCATATCTCCGATGCAGTATCT	Y	SE	NZ_CP035288.1:1086370:1087413	EQW00_05500	Y	SE_Y	60	mis=0	2123	13	1693	1560	616	339	138	9	8	91	150	17	3	15	7	6	6030	12	5746	29495	27	390	2	446	26	269	272	1681	4572	26598	52	3
NZ_CP035288.1	1087446	1087486	-	EQW00_05500_023	NZ_CP035288.1:1087446:1087486	TTCTTACTGATTGCTCAGAGCGAACTTGTTGTACAGTACC	Y	SE	NZ_CP035288.1:1087420:1088052	EQW00_05505	Y	SE_Y	60	mis=0	1702	26	1296	1294	496	255	119	13	10	121	233	34	2	14	1	3	6151	9	5984	30923	48	409	9	438	22	250	357	1815	4920	27647	11	6
NZ_CP035288.1	1087635	1087675	-	EQW00_05505_002	NZ_CP035288.1:1087635:1087675	CTCTTTCGAGATTAACTTCTGTATTACGTTGAACACTTCC	Y	SE	NZ_CP035288.1:1087420:1088052	EQW00_05505	Y	SE_Y	60	mis=0	1576	41	992	1161	469	497	145	30	39	45	264	36	20	36	17	27	4000	30	3939	19797	74	274	30	319	24	158	238	1151	3270	17845	66	30
NZ_CP035288.1	1087889	1087929	-	EQW00_05505_008	NZ_CP035288.1:1087889:1087929	TGAAAGAATAGTAGATCGACGTGTTTCTGGTATAAGATGT	Y	SE	NZ_CP035288.1:1087420:1088052	EQW00_05505	Y	SE_Y	60	mis=0	1546	24	1154	1196	350	242	126	18	12	68	217	27	11	19	7	19	3845	14	3814	19211	31	248	13	295	25	144	213	1080	3099	17225	56	19
NZ_CP035288.1	1088050	1088090	-	EQW00_05505_011	NZ_CP035288.1:1088050:1088090	GCCAACTCAATTGTATCGAATTGCATGTGATATTCCTCCT	Y	SE	---	---	N	SE_N	60	mis=0	1131	50	791	889	331	260	123	33	50	61	214	39	23	33	29	38	4678	50	4538	23199	86	365	36	377	46	254	261	1411	3740	20694	93	51
NZ_CP035288.1	1088274	1088314	-	EQW00_05510_002	NZ_CP035288.1:1088274:1088314	GTGTGCCATAAATATCAGTGTTATTTTGCTCCATAGATTG	Y	SE	NZ_CP035288.1:1088065:1089246	EQW00_05510	Y	SE_Y	60	mis=0	1323	27	918	1027	389	282	130	24	21	50	159	28	17	30	18	18	4215	32	4201	21378	45	325	23	361	30	211	251	1248	3352	19416	59	30
NZ_CP035288.1	1088888	1088928	+	EQW00_05510_015	NZ_CP035288.1:1088888:1088928	GAAATATATTGACGAACATGGTGGAATGATTATTTATTTA	Y	SE	NZ_CP035288.1:1088065:1089246	EQW00_05510	Y	SE_Y	60	mis=0	165	0	130	98	26	27	8	0	0	0	6	0	0	0	0	0	186	0	177	990	2	10	0	15	1	9	11	43	130	862	1	0
NZ_CP035288.1	1089143	1089183	-	EQW00_05510_021	NZ_CP035288.1:1089143:1089183	TGGAACGATAAGTTCAATTCTATCTACGATCTCAATGCCG	Y	SE	NZ_CP035288.1:1088065:1089246	EQW00_05510	Y	SE_Y	60	mis=0	8412	20	7407	7365	2362	2019	567	46	11	75	654	78	9	60	9	10	9622	32	9246	47915	46	662	13	752	48	487	466	2714	7736	42673	94	7
NZ_CP035288.1	1089453	1089493	-	EQW00_05515_002	NZ_CP035288.1:1089453:1089493	ATCCTAATGTAATCACAGCATCATATTCACCTTTTTGAGC	Y	SE	NZ_CP035288.1:1089259:1089720	EQW00_05515	Y	SE_Y	60	mis=0	58	6	35	67	29	20	4	4	10	4	14	3	2	6	4	2	796	8	757	4036	7	42	7	60	2	35	35	218	623	3468	12	9
NZ_CP035288.1	1089613	1089653	-	EQW00_05515_005	NZ_CP035288.1:1089613:1089653	CCAGCTTTAGTACCAGCTCTTTCAACTGCTTGTTCAATAC	Y	SE	NZ_CP035288.1:1089259:1089720	EQW00_05515	Y	SE_Y	60	mis=0	349	27	230	257	191	92	35	10	23	18	100	28	11	27	13	16	5593	26	5569	27667	54	386	24	416	35	282	297	1611	4533	25239	65	25
NZ_CP035288.1	1090247	1090287	-	EQW00_05520_006	NZ_CP035288.1:1090247:1090287	AAGTCAAACAATTTATGAAAGAAAATCATATCAGCAAAGA	Y	SE	NZ_CP035288.1:1089977:1090978	EQW00_05520	Y	SE_Y	60	mis=0	5	0	5	4	3	1	0	0	0	1	0	0	0	0	0	1	152	0	131	811	0	13	0	10	0	10	10	44	130	667	0	0
NZ_CP035288.1	1090561	1090601	-	EQW00_05520_012	NZ_CP035288.1:1090561:1090601	GATGCATATTAATATTGATACAGAGAAGTACGATAGTCTT	Y	SE	NZ_CP035288.1:1089977:1090978	EQW00_05520	Y	SE_Y	60	mis=0	5	0	0	3	1	0	1	2	0	0	0	0	1	0	0	0	463	2	444	2455	4	38	0	33	1	18	25	132	378	2203	2	0
NZ_CP035288.1	1090725	1090765	-	EQW00_05520_015	NZ_CP035288.1:1090725:1090765	ATTAAAGCTAAAGAAGAGATTTTAGAAATTATCGATGCAA	Y	SE	NZ_CP035288.1:1089977:1090978	EQW00_05520	Y	SE_Y	60	mis=0	4	0	2	4	1	0	0	2	0	1	1	1	0	0	0	0	573	1	556	3028	3	28	0	36	3	24	33	159	478	2680	4	0
NZ_CP035288.1	1091048	1091088	-	EQW00_05520_021	NZ_CP035288.1:1091048:1091088	AAAAATACTCTTTAAGTGTTCAAACTCTTTATGTAAACGC	Y	SE	---	---	N	SE_N	60	mis=0	0	0	0	0	0	0	0	0	0	0	0	0	0	0	0	0	1	0	2	8	0	0	0	0	0	0	0	3	0	3	0	0
NZ_CP035288.1	1091287	1091327	+	EQW00_05525_002	NZ_CP035288.1:1091287:1091327	ATACAGGTAGATATGCATATGTTATCACGATGTTAAGACG	Y	SE	NZ_CP035288.1:1091221:1092048	EQW00_05525	Y	SE_Y	60	mis=0	240	3	162	212	79	20	24	2	2	2	1	2	0	3	0	2	5574	7	5595	28892	14	368	1	389	18	329	289	1587	4470	26010	49	0
NZ_CP035288.1	1091432	1091472	-	EQW00_05525_005	NZ_CP035288.1:1091432:1091472	TGTTGGAATTTTATATTCATTAGCTATTTTTATCCACTCT	Y	SE	NZ_CP035288.1:1091221:1092048	EQW00_05525	Y	SE_Y	60	mis=0	22	1	11	24	5	2	2	0	0	0	0	0	0	0	0	0	285	0	261	1303	2	27	0	19	1	10	12	59	198	1272	1	0
NZ_CP035288.1	1091576	1091616	-	EQW00_05525_008	NZ_CP035288.1:1091576:1091616	AGAAATCAATTTATTTTTGCGCCCTTTATAGTCTCTCTTT	Y	SE	NZ_CP035288.1:1091221:1092048	EQW00_05525	Y	SE_Y	60	mis=0	328	6	235	277	96	73	25	1	2	3	6	4	4	1	3	2	3084	6	3240	16802	11	185	3	221	13	161	146	912	2652	15247	13	2
NZ_CP035288.1	1091925	1091965	-	EQW00_05525_014	NZ_CP035288.1:1091925:1091965	TCACCAAATCGCGTTCAGGTTCATTATGTATTTCATGATA	Y	SE	NZ_CP035288.1:1091221:1092048	EQW00_05525	Y	SE_Y	60	mis=0	210	10	179	191	54	37	13	3	5	19	17	6	3	2	2	2	5079	6	4786	25651	21	297	8	357	22	235	241	1401	4054	22963	47	5
NZ_CP035288.1	1092085	1092125	-	EQW00_05525_017	NZ_CP035288.1:1092085:1092125	AGTCCCAGTATAAAACCGAGTTTCTTATTCACATTATAGA	Y	SE	---	---	N	SE_N	60	mis=0	0	0	0	0	0	0	0	0	0	0	0	0	0	0	0	0	0	0	0	0	0	0	0	0	0	0	0	0	0	2	2	0
NZ_CP035288.1	1092725	1092765	-	EQW00_05530_005	NZ_CP035288.1:1092725:1092765	AACTAAATTATTATAAGTACGTGTACGTTTATACGGTTTA	Y	SE	NZ_CP035288.1:1092538:1092939	EQW00_05530	Y	SE_Y	60	mis=0	3	0	1	0	0	0	0	0	0	0	0	0	0	0	0	0	0	0	2	17	2	0	0	0	0	0	2	4	1	20	0	0
NZ_CP035288.1	1092888	1092928	-	EQW00_05530_008	NZ_CP035288.1:1092888:1092928	AAATAGATTGTAAACTAGATTGCATTGGTTCAGACTTGAT	Y	SE	NZ_CP035288.1:1092538:1092939	EQW00_05530	Y	SE_Y	60	mis=0	92	2	34	38	21	8	6	0	2	3	5	3	0	1	0	2	3557	3	3443	17560	15	197	1	224	7	92	209	942	2793	15900	29	3
NZ_CP035288.1	1093383	1093423	-	EQW00_05535_005	NZ_CP035288.1:1093383:1093423	ACAAAGAAATTGTCACTAAACCTGAAACAACAATTATGGC	Y	SE	NZ_CP035288.1:1093176:1093739	EQW00_05535	Y	SE_Y	60	mis=0	1345	11	901	966	408	288	61	6	6	71	240	8	2	7	2	4	6280	16	6288	32482	24	437	5	460	11	245	356	1813	4951	29630	55	10
NZ_CP035288.1	1093555	1093595	-	EQW00_05535_008	NZ_CP035288.1:1093555:1093595	GGATTCGATATACAAGAACAAGCAATTTTGAATACGCACA	Y	SE	NZ_CP035288.1:1093176:1093739	EQW00_05535	Y	SE_Y	60	mis=0	1273	75	814	908	366	357	95	49	61	131	130	40	33	46	28	38	4518	41	4306	21755	75	332	46	341	59	189	248	1331	3544	19746	101	58
NZ_CP035288.1	1093702	1093742	-	EQW00_05535_011	NZ_CP035288.1:1093702:1093742	ATCATGAAACTAGAACGTATTTTACCCTTCTCTAAATCGT	Y	SE	---	---	N	SE_N	60	mis=0	10	0	14	12	4	3	0	0	0	0	0	0	0	0	0	2	27	2	34	170	5	3	1	2	0	0	4	10	26	156	31	1
NZ_CP035288.1	1093986	1094026	-	EQW00_05540_002	NZ_CP035288.1:1093986:1094026	AAAATTCATTTATTACACTTGCTAAAAGGAACGCCTATGG	Y	SE	NZ_CP035288.1:1093736:1094689	EQW00_05540	Y	SE_Y	60	mis=0	681	7	411	477	198	87	37	4	7	6	14	4	1	1	2	3	4850	11	4636	24307	21	351	2	381	23	268	227	1303	3804	21947	37	3
NZ_CP035288.1	1094608	1094648	+	EQW00_05540_014	NZ_CP035288.1:1094608:1094648	CTGACCAAACTTGTTTTTTAAATGATAGTTCCATGTGTGA	Y	SE	NZ_CP035288.1:1093736:1094689	EQW00_05540	Y	SE_Y	60	mis=0	107	0	89	58	17	5	12	0	0	1	0	2	0	4	0	1	1890	1	1831	9767	3	149	0	138	13	132	96	558	1555	8715	16	0
NZ_CP035288.1	1094764	1094804	-	EQW00_05540_017	NZ_CP035288.1:1094764:1094804	TATATTCATATCATGAGTCCCTCTCTTTATATTTTTCTCA	Y	SE	---	---	N	SE_N	60	mis=0	12	1	6	5	4	1	2	0	0	0	0	0	0	0	0	0	22	0	30	129	0	1	0	2	0	0	2	7	10	113	4	0
NZ_CP035288.1	1094914	1094954	-	EQW00_05545_002	NZ_CP035288.1:1094914:1094954	TCCAAATGAATTAATCATCAAAACGATACCTGCAATTGTT	Y	SE	NZ_CP035288.1:1094796:1096010	EQW00_05545	Y	SE_Y	60	mis=0	1475	19	1280	1238	545	185	86	4	2	8	107	18	0	7	0	0	4497	6	4295	22452	18	279	1	362	26	198	228	1180	3591	20282	28	3
NZ_CP035288.1	1095415	1095455	-	EQW00_05545_011	NZ_CP035288.1:1095415:1095455	TGCAATCCAACAAATTGCAAACATTGCACATACTAGCATC	Y	SE	NZ_CP035288.1:1094796:1096010	EQW00_05545	Y	SE_Y	60	mis=0	2162	9	1918	1871	845	347	154	16	10	19	205	21	1	12	7	5	7502	9	7651	37556	36	519	10	558	30	364	384	2135	5824	34328	80	10
NZ_CP035288.1	1095695	1095735	-	EQW00_05545_017	NZ_CP035288.1:1095695:1095735	GCCAAACAAACATTTCTCCAAAAGTTAAAATGACCATGCC	Y	SE	NZ_CP035288.1:1094796:1096010	EQW00_05545	Y	SE_Y	60	mis=0	2669	54	2124	2335	846	291	170	49	26	59	156	34	16	39	14	28	9681	53	9685	48332	91	661	31	753	50	461	531	2747	7604	43523	115	33
NZ_CP035288.1	1096332	1096372	-	EQW00_05550_002	NZ_CP035288.1:1096332:1096372	GTTTTAAAGGTCTTATTTTCTTCCCAGTAATTCTGCCACT	Y	SE	NZ_CP035288.1:1096299:1098716	EQW00_05550	Y	SE_Y	60	mis=0	6609	6	5109	6079	1640	573	483	7	4	25	419	47	1	30	5	3	6812	9	6369	33355	26	426	3	554	26	325	327	1793	5259	30140	50	2
NZ_CP035288.1	1096701	1096741	-	EQW00_05550_008	NZ_CP035288.1:1096701:1096741	AACCCTTTATTATACAACTGAATAAATATCCACTGCGTCC	Y	SE	NZ_CP035288.1:1096299:1098716	EQW00_05550	Y	SE_Y	60	mis=0	273	0	245	221	63	27	12	5	0	4	27	3	0	0	0	0	114	0	131	620	4	11	1	4	0	4	3	30	95	522	27	0
NZ_CP035288.1	1096855	1096895	-	EQW00_05550_011	NZ_CP035288.1:1096855:1096895	AGCATATTCTGTAATTTTGAGTACCCATTGTTTCATAGGC	Y	SE	NZ_CP035288.1:1096299:1098716	EQW00_05550	Y	SE_Y	60	mis=0	4226	11	3456	3574	1206	614	255	14	9	17	282	35	2	16	7	3	7607	9	7609	38648	42	512	3	580	40	500	377	2108	5902	34938	53	7
NZ_CP035288.1	1097181	1097221	-	EQW00_05550_017	NZ_CP035288.1:1097181:1097221	GTTCCAGTAAACACACCTGTTTTTTCTTTAGCTAAGTCCG	Y	SE	NZ_CP035288.1:1096299:1098716	EQW00_05550	Y	SE_Y	60	mis=0	566	11	432	405	156	64	38	10	6	10	23	7	2	8	6	6	2302	4	2279	11433	17	172	2	196	15	122	118	589	1821	10217	84	7
NZ_CP035288.1	1097330	1097370	-	EQW00_05550_020	NZ_CP035288.1:1097330:1097370	TAATTGGTAAATTAAACTTCGTAGCAAATTCATGATCTCG	Y	SE	NZ_CP035288.1:1096299:1098716	EQW00_05550	Y	SE_Y	60	mis=0	35	0	27	34	9	9	3	9	1	1	1	0	0	0	0	0	66	2	57	302	4	7	0	2	3	1	5	16	48	276	28	1
NZ_CP035288.1	1097635	1097675	-	EQW00_05550_026	NZ_CP035288.1:1097635:1097675	TGATGGCTTAATTTCATCTGTTTCAGGAAGTAGTAAAGGC	Y	SE	NZ_CP035288.1:1096299:1098716	EQW00_05550	Y	SE_Y	60	mis=0	851	1	637	717	232	91	49	3	7	5	30	12	0	11	1	3	2885	8	2677	13920	22	219	1	215	13	179	131	800	2239	12600	49	3
NZ_CP035288.1	1097803	1097843	-	EQW00_05550_029	NZ_CP035288.1:1097803:1097843	ATCTGCTATCATTTTTTCGTTATGTGGATCAATGTAACGT	Y	SE	NZ_CP035288.1:1096299:1098716	EQW00_05550	Y	SE_Y	60	mis=0	2045	23	1713	1770	580	254	141	24	23	29	116	42	13	31	22	28	5454	31	5316	27141	58	337	11	425	43	382	313	1455	4208	24200	60	26
NZ_CP035288.1	1097946	1097986	-	EQW00_05550_032	NZ_CP035288.1:1097946:1097986	TTTTGGAATGGTTCTTTTGTTGGTACAACACCTAAGTCAT	Y	SE	NZ_CP035288.1:1096299:1098716	EQW00_05550	Y	SE_Y	60	mis=0	633	12	476	575	149	60	55	17	11	8	33	15	13	14	13	10	1663	21	1612	8145	31	115	9	139	18	104	100	471	1345	7253	53	21
NZ_CP035288.1	1098725	1098765	-	EQW00_05550_047	NZ_CP035288.1:1098725:1098765	TTCATCTACTGTTATTGACTCCATTTAATAGCACTCCTTT	Y	SE	---	---	N	SE_N	60	mis=0	1022	2	671	660	223	87	63	0	0	5	63	9	1	3	1	0	2455	1	2528	12626	15	181	1	192	16	147	118	688	1974	11342	23	2
NZ_CP035288.1	1098960	1099000	-	EQW00_05555_002	NZ_CP035288.1:1098960:1099000	CGACATTTACAGCATGAACACCTTGTTCTTCTAAATATGA	Y	SE	NZ_CP035288.1:1098742:1099053	EQW00_05555	Y	SE_Y	60	mis=0	412	7	288	307	101	22	37	6	4	3	31	8	5	5	3	4	1547	9	1411	7723	9	95	5	130	5	73	75	376	1240	7137	14	3
NZ_CP035288.1	1099120	1099160	-	EQW00_05555_005	NZ_CP035288.1:1099120:1099160	CACATTTGTGATTTACAGTGTAATTCCAGAATTTACTAGA	Y	SE	---	---	N	SE_N	60	mis=0	0	0	0	0	0	0	0	0	0	0	0	0	0	0	0	0	1	0	1	12	0	0	0	4	0	0	0	2	0	5	11	0
NZ_CP035288.1	1100159	1100199	-	EQW00_05560_014	NZ_CP035288.1:1100159:1100199	TTAATAAACCGACCTTACCACCATTAACCATTGTAAAGCC	Y	SE	NZ_CP035288.1:1099458:1110536	EQW00_05560	Y	SE_Y	60	mis=0	1188	12	1078	1218	336	116	48	5	0	26	68	17	2	8	3	0	9478	19	9196	47166	29	633	1	685	33	522	463	2483	7296	42483	61	0
NZ_CP035288.1	1100872	1100912	-	EQW00_05560_028	NZ_CP035288.1:1100872:1100912	ACCATTACTACTAAACGTTAAAGTATGATTTTGTCTATCG	Y	SE	NZ_CP035288.1:1099458:1110536	EQW00_05560	Y	SE_Y	60	mis=0	2	0	1	0	5	0	0	1	0	1	0	0	0	0	0	0	8	1	14	52	1	0	0	1	0	0	1	5	4	39	4	0
NZ_CP035288.1	1103176	1103216	-	EQW00_05560_071	NZ_CP035288.1:1103176:1103216	AACAATATCATTAATCGTAGTTTTGGCTTCTTGCTTTTTC	Y	SE	NZ_CP035288.1:1099458:1110536	EQW00_05560	Y	SE_Y	60	mis=0	276	2	205	228	51	2	27	2	2	0	1	3	0	0	1	0	3937	4	3938	19728	8	251	0	287	17	249	196	1115	3101	17797	33	2
NZ_CP035288.1	1104671	1104711	-	EQW00_05560_099	NZ_CP035288.1:1104671:1104711	TTATTAGATTCTTAACTTCATCTCTTTTACCATTCAATCT	Y	SE	NZ_CP035288.1:1099458:1110536	EQW00_05560	Y	SE_Y	60	mis=0	0	0	1	2	0	0	0	0	0	0	0	0	0	0	0	0	13	0	8	47	1	0	0	0	0	0	0	2	9	33	1	0
NZ_CP035288.1	1105452	1105492	-	EQW00_05560_113	NZ_CP035288.1:1105452:1105492	TTTTTGATCACATTGGGTTGTACACTCTTGATTGTAGCAA	Y	SE	NZ_CP035288.1:1099458:1110536	EQW00_05560	Y	SE_Y	60	mis=0	704	4	706	726	225	178	38	0	0	33	12	14	0	10	3	1	5809	2	5381	28540	21	397	3	410	15	330	308	1602	4586	25962	51	0
NZ_CP035288.1	1106941	1106981	-	EQW00_05560_141	NZ_CP035288.1:1106941:1106981	TCTATTAGCTTCAGCTTTTTCTTCTAGTGTTGCATCAGGC	Y	SE	NZ_CP035288.1:1099458:1110536	EQW00_05560	Y	SE_Y	60	mis=0	762	5	762	957	302	37	70	15	4	39	41	15	1	7	6	5	9729	10	9390	48052	33	655	0	768	34	554	461	2654	7732	43734	59	0
NZ_CP035288.1	1107807	1107847	-	EQW00_05560_156	NZ_CP035288.1:1107807:1107847	TTCTTTTTTTCTACTGCGCTTTCAATTTTAGATTTGGCAG	Y	SE	NZ_CP035288.1:1099458:1110536	EQW00_05560	Y	SE_Y	60	mis=0	413	8	309	369	109	23	26	5	3	20	16	7	0	1	0	1	5988	6	5830	29500	24	403	0	407	20	323	298	1590	4746	27446	59	4
NZ_CP035288.1	1108560	1108600	-	EQW00_05560_170	NZ_CP035288.1:1108560:1108600	TGATTAATCGCATCATTACGTTCCTCGTGAGTAACATCTG	Y	SE	NZ_CP035288.1:1099458:1110536	EQW00_05560	Y	SE_Y	60	mis=0	230	7	205	240	76	67	18	3	2	0	13	7	1	4	2	0	3891	2	3770	19009	15	237	0	320	16	186	193	1127	3004	17921	17	0
NZ_CP035288.1	1110098	1110138	-	EQW00_05560_198	NZ_CP035288.1:1110098:1110138	CTTCTAATTCAATTTCCTTCGATGCTTTAGCTTTTTTACG	Y	SE	NZ_CP035288.1:1099458:1110536	EQW00_05560	Y	SE_Y	60	mis=0	0	0	2	1	0	0	0	0	0	0	0	0	0	0	0	0	12	0	12	56	0	1	0	2	0	0	1	3	8	56	18	0
NZ_CP035288.1	1110971	1111011	-	EQW00_05565_002	NZ_CP035288.1:1110971:1111011	ATATTCATGGATACACTGGAGGTTATAATATAACAAGCGC	Y	SE	NZ_CP035288.1:1110908:1112170	EQW00_05565	Y	SE_Y	60	mis=0	145	4	81	80	34	8	9	1	0	2	5	0	0	2	0	0	4348	6	4237	21617	9	253	0	315	11	155	228	1199	3282	19407	34	0
NZ_CP035288.1	1111288	1111328	-	EQW00_05565_008	NZ_CP035288.1:1111288:1111328	AAAAGTGAGAAAAATACTTAATGCAGAACCAGATAAATAT	Y	SE	NZ_CP035288.1:1110908:1112170	EQW00_05565	Y	SE_Y	60	mis=0	0	1	0	0	1	0	0	0	0	0	0	0	0	0	0	0	14	0	9	54	0	0	0	0	0	0	1	2	8	36	5	0
NZ_CP035288.1	1111439	1111479	-	EQW00_05565_011	NZ_CP035288.1:1111439:1111479	TGGATATGATATTCACACATTTTGGAATTAGTGGTCCTGC	Y	SE	NZ_CP035288.1:1110908:1112170	EQW00_05565	Y	SE_Y	60	mis=0	7	0	2	2	1	3	0	0	0	1	0	0	0	0	0	0	78	0	60	330	2	4	0	9	0	3	4	16	41	303	40	0
NZ_CP035288.1	1111755	1111795	-	EQW00_05565_017	NZ_CP035288.1:1111755:1111795	GTTAAGGAAGAAACACCAGTTGTCAGTGTTTCGTATGACC	Y	SE	NZ_CP035288.1:1110908:1112170	EQW00_05565	Y	SE_Y	60	mis=0	480	3	393	401	138	72	51	1	3	19	24	3	0	2	0	0	5339	5	5361	26931	16	327	0	410	13	238	294	1440	4230	24265	33	0
NZ_CP035288.1	1111931	1111971	-	EQW00_05565_020	NZ_CP035288.1:1111931:1111971	GTAAATTCCTATATAGCCCTTTTTCAGTTTTTGATAATCT	Y	SE	NZ_CP035288.1:1110908:1112170	EQW00_05565	Y	SE_Y	60	mis=0	49	6	30	38	13	12	10	4	5	5	4	7	5	3	7	3	660	3	628	3155	14	47	2	44	4	40	27	159	509	2882	7	3
NZ_CP035288.1	1112653	1112693	-	EQW00_05570_005	NZ_CP035288.1:1112653:1112693	TGACTGACCTTATATGCACCTAGTGCATTATATTTAGCAA	Y	SE	NZ_CP035288.1:1112443:1114104	EQW00_05570	Y	SE_Y	60	mis=0	251	0	190	189	69	20	22	2	2	3	29	2	0	0	0	0	980	2	981	4948	4	60	0	70	1	44	56	255	790	4312	15	0
NZ_CP035288.1	1112818	1112858	-	EQW00_05570_008	NZ_CP035288.1:1112818:1112858	ATTATTCTAATAATCCAAGTGATATCAGCTACTGTCCATC	Y	SE	NZ_CP035288.1:1112443:1114104	EQW00_05570	Y	SE_Y	60	mis=0	2	0	0	1	0	0	0	2	2	1	0	0	0	0	0	0	6	2	6	26	0	0	0	1	0	2	3	3	2	37	8	0
NZ_CP035288.1	1112985	1113025	-	EQW00_05570_011	NZ_CP035288.1:1112985:1113025	CTGTACCTCCAAATACATTGAGCGTTAAATAACTACCTAC	Y	SE	NZ_CP035288.1:1112443:1114104	EQW00_05570	Y	SE_Y	60	mis=0	654	3	501	562	195	29	40	2	2	24	19	20	2	3	3	3	4358	4	4446	22339	22	306	3	333	19	287	239	1184	3554	19767	45	5
NZ_CP035288.1	1113291	1113331	-	EQW00_05570_017	NZ_CP035288.1:1113291:1113331	TTAACATGTTAAAGAATATATCTTGCAAACCAGGTTTGAC	Y	SE	NZ_CP035288.1:1112443:1114104	EQW00_05570	Y	SE_Y	60	mis=0	50	1	31	35	16	4	8	0	0	3	4	0	0	0	2	2	89	0	54	360	1	3	1	3	0	5	0	17	61	340	24	0
NZ_CP035288.1	1113458	1113498	-	EQW00_05570_020	NZ_CP035288.1:1113458:1113498	AGCTGGAACAGTAATGAACATTAAAACTCCAATCGAAGTT	Y	SE	NZ_CP035288.1:1112443:1114104	EQW00_05570	Y	SE_Y	60	mis=0	689	23	525	648	258	112	46	24	23	41	63	16	4	18	17	15	4338	26	4200	20747	50	317	8	318	26	207	232	1198	3308	19226	58	23
NZ_CP035288.1	1113896	1113936	-	EQW00_05570_029	NZ_CP035288.1:1113896:1113936	TAAAATGAAGAAAATCACCTCAACCCCAATCATCATGATG	Y	SE	NZ_CP035288.1:1112443:1114104	EQW00_05570	Y	SE_Y	60	mis=0	1311	8	1215	1382	411	182	93	11	6	9	79	36	6	26	2	2	5680	8	5717	29156	30	368	0	441	22	216	271	1596	4578	26285	62	7
NZ_CP035288.1	1114021	1114061	+	EQW00_05570_032	NZ_CP035288.1:1114021:1114061	TTACAATCAAGACTAAATTAGCTGATGAATTTTTAGGTGA	Y	SE	NZ_CP035288.1:1112443:1114104	EQW00_05570	Y	SE_Y	60	mis=0	717	4	618	593	207	103	52	8	0	9	60	13	0	0	0	0	2580	1	2632	13103	12	179	0	160	7	142	119	730	1997	12177	27	0
NZ_CP035288.1	1114167	1114207	-	EQW00_05570_035	NZ_CP035288.1:1114167:1114207	AACTTAACTATATTTTGGTTGACTTTAACAGATCCTTTTT	Y	SE	NZ_CP035288.1:1114101:1114793	EQW00_05575	Y	SE_Y	60	mis=0	29	0	28	17	4	3	1	0	0	0	4	0	0	0	0	0	83	1	72	386	3	11	0	7	1	5	3	31	80	374	3	1
NZ_CP035288.1	1114370	1114410	-	EQW00_05575_002	NZ_CP035288.1:1114370:1114410	CTTTGTCCAAACGTCCGACCGGAAAAATATTTAAATGTGC	Y	SE	NZ_CP035288.1:1114101:1114793	EQW00_05575	Y	SE_Y	60	mis=0	1841	5	1596	1729	468	218	152	9	0	54	102	37	4	16	6	3	5447	13	5279	27881	25	353	1	397	32	264	263	1502	4387	25175	65	3
NZ_CP035288.1	1114510	1114550	-	EQW00_05575_005	NZ_CP035288.1:1114510:1114550	GGATTTAAATTTATCAATATCGAATTGAGTTATTGGGTGT	Y	SE	NZ_CP035288.1:1114101:1114793	EQW00_05575	Y	SE_Y	60	mis=0	373	17	300	330	100	67	34	10	13	14	38	20	7	17	13	9	764	7	681	3955	21	40	12	63	12	35	52	242	640	3541	16	9
NZ_CP035288.1	1114691	1114731	-	EQW00_05575_008	NZ_CP035288.1:1114691:1114731	TATGATCTAGTTCTAGTTGAGCAATCTTTATGCGTTTCAA	Y	SE	NZ_CP035288.1:1114101:1114793	EQW00_05575	Y	SE_Y	60	mis=0	500	2	463	528	125	95	37	8	2	11	43	10	3	5	2	2	701	2	713	3682	11	52	0	52	6	26	44	190	581	3295	36	1
NZ_CP035288.1	1115769	1115809	+	EQW00_05585_005	NZ_CP035288.1:1115769:1115809	GAGAAGATGTATTAGGTATTTTATGTCATGTCGATGTAGT	Y	SE	NZ_CP035288.1:1115547:1116956	EQW00_05585	Y	SE_Y	60	mis=0	3592	1	2656	3007	983	743	363	21	3	15	404	21	0	16	4	1	2860	4	2752	15042	18	183	1	221	17	172	171	808	2339	13388	22	2
NZ_CP035288.1	1115891	1115931	-	EQW00_05585_008	NZ_CP035288.1:1115891:1115931	TTTTAACTGCATAATAGGCAGCAATGGTGGGTCCTTTATC	Y	SE	NZ_CP035288.1:1115547:1116956	EQW00_05585	Y	SE_Y	60	mis=0	3795	3	2737	3121	1145	771	354	52	5	53	567	59	0	28	7	0	2570	4	2519	12603	11	160	1	208	10	157	125	642	1995	11656	35	2
NZ_CP035288.1	1116520	1116560	-	EQW00_05585_020	NZ_CP035288.1:1116520:1116560	ATCATAACTGATAACCCCGATATTAGTAGTGACATCTCCC	Y	SE	NZ_CP035288.1:1115547:1116956	EQW00_05585	Y	SE_Y	60	mis=0	3902	9	2953	3290	1047	600	391	6	3	156	303	56	4	18	15	8	7878	16	7493	38938	34	575	5	592	32	360	385	2160	5958	34654	56	6
NZ_CP035288.1	1116823	1116863	-	EQW00_05585_026	NZ_CP035288.1:1116823:1116863	CATTAAATCTTCTGAATCTGCAAACATCGCACCAAATGCG	Y	SE	NZ_CP035288.1:1115547:1116956	EQW00_05585	Y	SE_Y	60	mis=0	4337	25	3023	3567	1179	450	475	37	20	124	307	51	10	28	9	14	5456	15	5322	27438	48	363	8	409	39	269	304	1550	4475	24968	65	22
NZ_CP035288.1	1117604	1117644	-	EQW00_05590_009	NZ_CP035288.1:1117604:1117644	CTACTGTAAATGTTTCTTCTTTGAATGGTATTTGTTCATC	Y	SE	NZ_CP035288.1:1116960:1117808	EQW00_05590	Y	SE_Y	60	mis=0	191	1	124	176	66	21	24	1	1	1	9	4	0	1	0	0	390	2	390	2051	2	26	0	31	1	23	23	116	313	1900	2	0
NZ_CP035288.1	1117759	1117799	-	EQW00_05590_012	NZ_CP035288.1:1117759:1117799	ATGCGATTGAATATACTTTTCAAATCCTTGTTGTAATTGT	Y	SE	NZ_CP035288.1:1116960:1117808	EQW00_05590	Y	SE_Y	60	mis=0	796	3	604	645	282	51	89	7	3	7	49	13	2	11	5	2	3125	10	2998	15681	21	220	4	221	16	181	169	862	2468	14276	29	3
NZ_CP035288.1	1118664	1118704	-	EQW00_05595_009	NZ_CP035288.1:1118664:1118704	CCGATCTGATAATAACCAGTTGTTATGATTAACATCTCCA	Y	SE	NZ_CP035288.1:1118195:1118986	EQW00_05595	Y	SE_Y	60	mis=0	2120	16	1624	1772	683	283	159	17	8	111	175	35	6	18	11	5	3887	10	3803	19375	22	275	7	269	15	184	200	1098	3159	17300	40	16
NZ_CP035288.1	1118824	1118864	-	EQW00_05595_012	NZ_CP035288.1:1118824:1118864	ATTTCATACGTTTATTCAAATTGACACTTTCTTCAACGCC	Y	SE	NZ_CP035288.1:1118195:1118986	EQW00_05595	Y	SE_Y	60	mis=0	4329	106	3004	3161	1226	732	397	87	80	247	368	80	57	74	68	55	9217	81	9131	46390	135	679	65	772	84	638	526	2552	7460	42011	150	80
NZ_CP035288.1	1119199	1119239	-	EQW00_05600_002	NZ_CP035288.1:1119199:1119239	TTTATCAAGAACTTTGTACATCACACTTTTTTCACGTTCC	Y	SE	NZ_CP035288.1:1119000:1119647	EQW00_05600	Y	SE_Y	60	mis=0	3276	12	2139	2468	801	645	239	27	7	139	167	39	3	23	10	10	5969	11	5798	29325	37	384	9	439	31	292	305	1683	4701	26748	42	15
NZ_CP035288.1	1119531	1119571	-	EQW00_05600_008	NZ_CP035288.1:1119531:1119571	TCTGTCACTATATTATCTTCATCATCTTCATCGTGTAAAT	Y	SE	NZ_CP035288.1:1119000:1119647	EQW00_05600	Y	SE_Y	60	mis=0	194	2	127	151	76	62	18	6	1	6	7	3	1	2	5	1	1344	4	1333	6994	9	70	0	94	9	41	74	386	1088	6321	11	0
NZ_CP035288.1	1120372	1120412	-	EQW00_05610_002	NZ_CP035288.1:1120372:1120412	CTGCTATCATAACTCGAGGTGCGTTTTCTTTATTTGATTT	Y	SE	NZ_CP035288.1:1120208:1121293	EQW00_05610	Y	SE_Y	60	mis=0	1500	2	1264	1326	607	83	150	1	0	6	45	29	1	16	4	3	5913	5	5918	30050	21	375	1	446	24	292	304	1712	4639	27256	45	1
NZ_CP035288.1	1121250	1121290	-	EQW00_05610_020	NZ_CP035288.1:1121250:1121290	AAATTCCTTTCCATATTGTAATTGTTGAATTTGTCCACTT	Y	SE	NZ_CP035288.1:1120208:1121293	EQW00_05610	Y	SE_Y	60	mis=0	4	0	3	14	1	2	0	4	1	8	0	0	0	0	0	0	8	1	4	44	2	2	0	1	0	0	1	9	6	43	6	0
NZ_CP035288.1	1122103	1122143	-	EQW00_05620_006	NZ_CP035288.1:1122103:1122143	TTCATCTATTAGCCGATAAGATTTCCCTAGATCAAGAGCG	Y	SE	NZ_CP035288.1:1121748:1122602	EQW00_05620	Y	SE_Y	60	mis=0	18	1	9	9	2	0	0	4	2	2	0	0	0	0	0	0	29	0	25	153	9	1	0	3	0	0	1	5	27	122	50	0
NZ_CP035288.1	1122275	1122315	-	EQW00_05620_009	NZ_CP035288.1:1122275:1122315	AAAAAGAAGTATTTAAAATACGACTTGCATCATATCCATC	Y	SE	NZ_CP035288.1:1121748:1122602	EQW00_05620	Y	SE_Y	60	mis=0	171	0	145	134	51	13	8	0	1	5	9	4	0	1	0	1	357	0	387	1840	3	19	0	24	1	13	15	117	286	1683	0	0
NZ_CP035288.1	1122447	1122487	-	EQW00_05620_012	NZ_CP035288.1:1122447:1122487	TAACCAAATGATAAAGAAGTAATCGGAACAAGTCCTTTAG	Y	SE	NZ_CP035288.1:1121748:1122602	EQW00_05620	Y	SE_Y	60	mis=0	1485	2	1088	1175	461	323	91	0	3	45	132	37	1	17	6	2	2817	2	2787	14360	23	177	3	197	10	133	120	765	2211	12766	22	5
NZ_CP035288.1	1122838	1122878	-	EQW00_05625_002	NZ_CP035288.1:1122838:1122878	AGTTGATAATCAAAACCTGCTTCAGTAATCAGTTGTTGTA	Y	SE	NZ_CP035288.1:1122625:1123221	EQW00_05625	Y	SE_Y	60	mis=0	1073	14	927	1047	345	69	51	7	6	28	43	27	2	9	1	3	4224	5	4150	21634	18	273	0	329	22	185	233	1263	3522	19550	33	6
NZ_CP035288.1	1123145	1123185	-	EQW00_05625_008	NZ_CP035288.1:1123145:1123185	GTTAAGTACCATAATTCCTTTTTCTTTAGGAGCATTAGGC	Y	SE	NZ_CP035288.1:1122625:1123221	EQW00_05625	Y	SE_Y	60	mis=0	2249	12	1678	1874	679	381	99	14	2	76	165	22	7	22	5	2	3357	9	3364	16458	31	201	7	222	6	139	165	919	2629	14875	46	8
NZ_CP035288.1	1123312	1123352	-	EQW00_05625_011	NZ_CP035288.1:1123312:1123352	GTCTTGATTATTTTGTTTTGATTGCTGAGACTGACGTCTA	Y	SE	NZ_CP035288.1:1123242:1126751	EQW00_05630	Y	SE_Y	60	mis=0	3359	22	2810	3063	1017	639	175	20	17	127	348	34	16	30	8	15	2996	23	2973	14969	47	224	13	252	27	118	179	959	2385	13531	29	15
NZ_CP035288.1	1123767	1123807	-	EQW00_05630_008	NZ_CP035288.1:1123767:1123807	GTACCAAAAATCGCTGAGGGTACCTCGCTTGATTTAAAAC	Y	SE	NZ_CP035288.1:1123242:1126751	EQW00_05630	Y	SE_Y	60	mis=0	3925	17	3794	3802	1159	354	236	11	11	94	411	40	6	18	7	8	5350	18	5350	26557	27	333	4	424	22	217	278	1483	4194	24153	57	14
NZ_CP035288.1	1123977	1124017	-	EQW00_05630_012	NZ_CP035288.1:1123977:1124017	TTTTCTGATGATGACTCAGTTTGAGCAGTTGTTTGTTGTT	Y	SE	NZ_CP035288.1:1123242:1126751	EQW00_05630	Y	SE_Y	60	mis=0	303	5	332	349	102	8	29	9	3	15	17	5	0	3	1	0	63	2	57	375	6	6	0	5	1	2	2	32	58	337	45	1
NZ_CP035288.1	1124201	1124241	-	EQW00_05630_016	NZ_CP035288.1:1124201:1124241	TTTGAATTGAATCCTCTTCTGACTGTTGATTTTGTTGACG	Y	SE	NZ_CP035288.1:1123242:1126751	EQW00_05630	Y	SE_Y	60	mis=0	3222	45	3419	3697	1170	353	218	52	19	41	259	57	22	66	28	35	4097	35	3910	20117	56	269	26	296	27	181	235	1155	3239	18342	102	37
NZ_CP035288.1	1124638	1124678	-	EQW00_05630_024	NZ_CP035288.1:1124638:1124678	TTCAGTGTTATTATCTACACTTGCACTGATTGCATTATCA	Y	SE	NZ_CP035288.1:1123242:1126751	EQW00_05630	Y	SE_Y	60	mis=0	2189	13	1964	2160	717	218	134	17	7	102	160	43	4	12	6	3	3744	9	3683	19005	33	263	3	293	9	191	166	1098	2946	17227	47	4
NZ_CP035288.1	1125075	1125115	-	EQW00_05630_032	NZ_CP035288.1:1125075:1125115	CTTGATGAATTCATATCATGCTCTATGCCATTAGATTCAT	Y	SE	NZ_CP035288.1:1123242:1126751	EQW00_05630	Y	SE_Y	60	mis=0	1683	13	1362	1565	478	175	102	7	4	75	197	23	3	12	3	3	3535	5	3563	17762	9	234	3	250	14	158	196	970	2817	16139	30	2
NZ_CP035288.1	1125545	1125585	-	EQW00_05630_040	NZ_CP035288.1:1125545:1125585	TATCATCTTGTAATGCCGTGATTCTTGATACTTTGACACC	Y	SE	NZ_CP035288.1:1123242:1126751	EQW00_05630	Y	SE_Y	60	mis=0	4578	14	3821	4381	1481	692	267	27	15	221	321	47	5	48	9	5	7891	16	7511	39300	36	459	4	568	21	306	415	2220	6021	35386	72	11
NZ_CP035288.1	1125827	1125867	-	EQW00_05630_045	NZ_CP035288.1:1125827:1125867	ACATTAAGATACTATTGATACATACCGATTTACCTGACCC	Y	SE	NZ_CP035288.1:1123242:1126751	EQW00_05630	Y	SE_Y	60	mis=0	1750	25	1576	1660	565	249	131	12	13	120	121	25	10	16	7	11	3983	16	3884	19546	30	267	16	332	22	196	199	1092	3250	17906	22	10
NZ_CP035288.1	1126142	1126182	-	EQW00_05630_051	NZ_CP035288.1:1126142:1126182	ATTGTTCTACATCTTGTGGTGCCATCATCATAAGATCAGC	Y	SE	NZ_CP035288.1:1123242:1126751	EQW00_05630	Y	SE_Y	60	mis=0	995	5	879	1028	230	85	89	6	6	13	26	11	8	11	2	4	2309	2	2172	11246	15	150	1	170	5	132	122	656	1807	10226	57	4
NZ_CP035288.1	1126569	1126609	-	EQW00_05630_059	NZ_CP035288.1:1126569:1126609	AGAGAAGTAGAAATATGTCCCTCTTCAACCATAAACTCAC	Y	SE	NZ_CP035288.1:1123242:1126751	EQW00_05630	Y	SE_Y	60	mis=0	7846	14	7207	7607	2582	991	518	23	3	66	517	46	2	38	3	2	5811	5	5846	29066	33	389	3	386	27	354	292	1547	4537	26219	48	4
NZ_CP035288.1	1126886	1126926	-	EQW00_05635_002	NZ_CP035288.1:1126886:1126926	GGTAAAATTTTAATCCCTTTATTTCTTAATGCAACTTCTG	Y	SE	NZ_CP035288.1:1126772:1128085	EQW00_05635	Y	SE_Y	60	mis=0	6	0	0	11	1	0	0	0	0	0	0	0	0	0	0	0	13	0	12	58	5	0	0	1	0	2	0	5	6	73	4	0
NZ_CP035288.1	1127042	1127082	+	EQW00_05635_005	NZ_CP035288.1:1127042:1127082	ATGACTTTCTTGGTCATGTTATAAATCAATATACATCTGT	Y	SE	NZ_CP035288.1:1126772:1128085	EQW00_05635	Y	SE_Y	60	mis=0	461	2	360	369	120	8	25	4	1	7	3	0	0	2	0	0	1857	2	1797	9963	10	127	0	138	8	146	100	546	1454	9114	9	0
NZ_CP035288.1	1127197	1127237	-	EQW00_05635_008	NZ_CP035288.1:1127197:1127237	TACGGTATTCACAAGCCTCAAAAGCAAAATAGTCACTTCC	Y	SE	NZ_CP035288.1:1126772:1128085	EQW00_05635	Y	SE_Y	60	mis=0	2176	6	1757	2003	563	99	145	11	3	49	45	44	0	11	5	3	6675	10	6372	33578	27	443	1	520	25	404	364	1910	5275	30437	38	9
NZ_CP035288.1	1127529	1127569	-	EQW00_05635_014	NZ_CP035288.1:1127529:1127569	TAGAATGTTGTGATTTCCATATTGTGGGGATAAGAATTGA	Y	SE	NZ_CP035288.1:1126772:1128085	EQW00_05635	Y	SE_Y	60	mis=0	190	0	141	124	38	31	15	4	1	8	13	0	0	2	2	1	213	0	190	1125	6	6	0	18	3	8	14	68	163	934	11	4
NZ_CP035288.1	1127680	1127720	-	EQW00_05635_017	NZ_CP035288.1:1127680:1127720	GATGGTGTGCATAATCGTCTACTATTACTTGATTTGATAC	Y	SE	NZ_CP035288.1:1126772:1128085	EQW00_05635	Y	SE_Y	60	mis=0	4551	10	3925	4303	1278	652	279	9	4	167	294	41	4	19	4	0	3936	9	3698	19277	34	213	3	243	17	193	191	1085	3084	17209	17	2
NZ_CP035288.1	1128453	1128493	-	EQW00_05640_004	NZ_CP035288.1:1128453:1128493	CATTTTGAGAAATATTGTGCGTAATTGAGTTTGTAACTCT	Y	SE	NZ_CP035288.1:1128160:1128651	EQW00_05640	Y	SE_Y	60	mis=0	7326	8	5431	6360	2207	1027	498	79	7	150	470	83	0	24	4	1	2252	11	2194	11054	53	148	0	191	12	118	108	655	1782	10206	23	0
NZ_CP035288.1	1128666	1128706	-	EQW00_05640_008	NZ_CP035288.1:1128666:1128706	GCACTTAAATAAGTAAAAGCCTCATTTAAGTGCATTTGTC	Y	SE	---	---	N	SE_N	60	mis=0	4377	9	3839	4404	1434	589	257	23	9	83	318	62	1	24	12	7	2085	12	2118	10393	45	133	8	154	3	89	112	615	1689	9423	21	9
NZ_CP035288.1	1129046	1129086	-	EQW00_05645_005	NZ_CP035288.1:1129046:1129086	TTTCGCGTTGAATAGCAGCTTTTTGAGCTTGTAATTCATC	Y	SE	NZ_CP035288.1:1128729:1129952	EQW00_05645	Y	SE_Y	60	mis=0	6142	5	4945	4575	1433	924	329	52	8	87	319	39	0	12	6	0	2049	5	2079	10170	25	147	1	148	6	95	117	592	1674	9405	44	0
NZ_CP035288.1	1129393	1129433	-	EQW00_05645_011	NZ_CP035288.1:1129393:1129433	TTCTGACTTACTTTTAGTATCTTCTCCACTTGCAGAAGGG	Y	SE	NZ_CP035288.1:1128729:1129952	EQW00_05645	Y	SE_Y	60	mis=0	8564	18	8394	8546	2273	690	496	122	17	166	310	170	1	90	7	3	3075	10	3014	15184	36	224	3	242	13	168	160	873	2415	13929	64	6
NZ_CP035288.1	1129554	1129594	-	EQW00_05645_014	NZ_CP035288.1:1129554:1129594	GATTGATTTAAATTAGTTACAAGATTTGGAACATCAGAGT	Y	SE	NZ_CP035288.1:1128729:1129952	EQW00_05645	Y	SE_Y	60	mis=0	4386	15	4186	4444	1156	324	249	25	5	105	145	80	2	43	7	5	1133	12	1090	5523	35	75	7	72	6	47	61	341	898	5089	22	5
NZ_CP035288.1	1129875	1129915	-	EQW00_05645_020	NZ_CP035288.1:1129875:1129915	GTTTTTTCTACTTTTTGTTGTTTATTACGTTTGTTTTGGT	Y	SE	NZ_CP035288.1:1128729:1129952	EQW00_05645	Y	SE_Y	60	mis=0	4	1	1	2	0	1	0	0	0	0	0	0	0	0	0	0	60	0	64	318	1	4	0	3	0	4	4	23	60	337	6	0
NZ_CP035288.1	1130457	1130497	-	EQW00_05650_002	NZ_CP035288.1:1130457:1130497	TTTTTCTTCACCAATTTTCTGTGCTAATTCTCCTCGCTTC	Y	SE	NZ_CP035288.1:1130387:1131478	EQW00_05650	Y	SE_Y	60	mis=0	486	4	374	434	164	63	30	5	4	31	40	5	4	9	0	2	4299	15	4173	22134	21	269	4	287	4	150	238	1229	3359	19664	48	7
NZ_CP035288.1	1130673	1130713	-	EQW00_05650_006	NZ_CP035288.1:1130673:1130713	ATCAAATTTAACGATCGTATCTTCAGGTTTCAATTTACGT	Y	SE	NZ_CP035288.1:1130387:1131478	EQW00_05650	Y	SE_Y	60	mis=0	1245	22	761	948	377	131	92	40	34	39	139	23	26	30	14	23	4017	26	3922	20501	47	284	16	328	42	217	259	1140	3095	18195	66	41
NZ_CP035288.1	1130992	1131032	+	EQW00_05650_012	NZ_CP035288.1:1130992:1131032	GATGTTTTCCAAATTGGTGCTAGAAATATGCAAAATTTTG	Y	SE	NZ_CP035288.1:1130387:1131478	EQW00_05650	Y	SE_Y	60	mis=0	365	1	248	242	95	45	34	7	0	5	26	2	0	1	0	0	3779	0	3837	19067	16	280	0	291	21	264	173	998	2873	16960	30	0
NZ_CP035288.1	1131447	1131487	-	EQW00_05650_021	NZ_CP035288.1:1131447:1131487	CATGATTTACTATTTCAGTTTCTTCGAATTGTACATATCA	Y	SE	---	---	N	SE_N	60	mis=0	23	1	15	4	7	1	1	0	0	1	2	0	0	0	0	0	641	1	685	3198	5	41	0	53	3	35	33	204	510	2934	4	0
NZ_CP035288.1	1131790	1131830	-	EQW00_05655_002	NZ_CP035288.1:1131790:1131830	TTTCTGGTTTAACATTTTGGTTTCCATTTACTACACGTGA	Y	SE	NZ_CP035288.1:1131734:1132723	EQW00_05655	Y	SE_Y	60	mis=0	44	2	28	30	2	18	2	8	4	8	1	1	0	1	0	0	466	1	496	2556	2	35	0	52	4	19	20	128	392	2155	29	1
NZ_CP035288.1	1131958	1131998	-	EQW00_05655_005	NZ_CP035288.1:1131958:1131998	ACATTGTTGCAATATCTTCTAAACCTCTTGCAAGTTGAGA	Y	SE	NZ_CP035288.1:1131734:1132723	EQW00_05655	Y	SE_Y	60	mis=0	687	17	475	561	191	73	94	30	14	39	100	25	5	14	11	9	5496	14	5298	27231	40	362	10	411	14	263	245	1515	4355	24583	46	7
NZ_CP035288.1	1132137	1132177	-	EQW00_05655_008	NZ_CP035288.1:1132137:1132177	ATCCGTTCCAGAAACTACGACTGGTACAGATGATTGATTA	Y	SE	NZ_CP035288.1:1131734:1132723	EQW00_05655	Y	SE_Y	60	mis=0	73	3	58	78	33	14	11	8	2	4	6	1	1	4	8	1	474	6	383	2353	8	43	3	30	4	20	32	133	363	2127	13	8
NZ_CP035288.1	1132649	1132689	-	EQW00_05655_017	NZ_CP035288.1:1132649:1132689	GGCAATATGACATTAGGATTTTCAATTTCTTCATCGTTCA	Y	SE	NZ_CP035288.1:1131734:1132723	EQW00_05655	Y	SE_Y	60	mis=0	319	1	182	183	97	5	43	20	3	26	14	0	0	3	2	0	3008	1	2873	15056	15	226	2	210	19	168	150	845	2398	13565	17	4
NZ_CP035288.1	1133190	1133230	+	EQW00_05660_002	NZ_CP035288.1:1133190:1133230	CCAATAAGTGAAATTGCAAGAAAAGTAGGGATTACTGAGG	Y	SE	NZ_CP035288.1:1133143:1134810	EQW00_05660	Y	SE_Y	60	mis=0	564	3	354	437	147	29	41	5	4	7	22	5	0	3	1	0	3253	6	3424	17370	20	222	0	264	10	240	173	946	2631	15497	47	0
NZ_CP035288.1	1133356	1133396	-	EQW00_05660_005	NZ_CP035288.1:1133356:1133396	AACTTGTTAAATGCATCTGCTAAACCTACAGTTACTGTGG	Y	SE	NZ_CP035288.1:1133143:1134810	EQW00_05660	Y	SE_Y	60	mis=0	1508	6	1056	1173	413	71	139	7	0	34	79	27	4	8	3	0	5242	7	5107	26491	19	351	1	342	10	233	244	1467	4109	23707	35	2
NZ_CP035288.1	1133802	1133842	-	EQW00_05660_014	NZ_CP035288.1:1133802:1133842	TTATAGGTTTATGATGACGTGTATAACCAATGGTAATTCG	Y	SE	NZ_CP035288.1:1133143:1134810	EQW00_05660	Y	SE_Y	60	mis=0	2431	12	1890	1934	663	539	231	2	2	161	261	19	0	10	7	3	4639	11	4677	23944	28	351	2	400	19	242	230	1287	3797	21637	52	0
NZ_CP035288.1	1134465	1134505	-	EQW00_05660_026	NZ_CP035288.1:1134465:1134505	AAATTTCTTTAACAATCGTTTCAATTTTAGCTTCGAGTGG	Y	SE	NZ_CP035288.1:1133143:1134810	EQW00_05660	Y	SE_Y	60	mis=0	5443	17	4221	4600	1631	813	483	19	8	58	408	45	2	36	6	2	5705	20	5708	28877	35	399	9	479	19	329	312	1646	4629	25963	57	2
NZ_CP035288.1	1134631	1134671	-	EQW00_05660_029	NZ_CP035288.1:1134631:1134671	CTAATTGTTATTTCAAAATCATTCGGGGCACCTAACAATG	Y	SE	NZ_CP035288.1:1133143:1134810	EQW00_05660	Y	SE_Y	60	mis=0	651	65	400	531	177	158	88	32	50	61	83	27	18	40	35	39	4559	35	4335	21950	78	288	25	334	37	226	240	1349	3462	19660	103	44
NZ_CP035288.1	1134981	1135021	-	EQW00_05665_002	NZ_CP035288.1:1134981:1135021	AACGTCAACAATACGTACTTAAACGTATGCGTGTTGAAGG	Y	SE	NZ_CP035288.1:1134900:1135805	EQW00_05665	Y	SE_Y	60	mis=0	392	16	264	267	107	57	33	5	7	44	71	11	8	10	7	8	5771	13	5561	28931	32	392	2	432	32	320	294	1624	4484	26131	54	11
NZ_CP035288.1	11353	11393	-	EQW00_00040_002	NZ_CP035288.1:11353:11393	CTAATTCTAAAACTTGGTCGACAACTTTAGGATCGTCGCC	Y	SE	NZ_CP035288.1:11291:12577	EQW00_00040	Y	SE_Y	60	mis=0	6825	26	6739	7141	2087	1180	751	22	16	15	818	87	8	55	22	10	9687	23	9907	48781	63	661	9	744	33	413	498	2745	7738	43613	151	21
NZ_CP035288.1	1135410	1135450	-	EQW00_05665_011	NZ_CP035288.1:1135410:1135450	ATAAACATAACGGTATTATGCCTAAAGCACTTTTAAGGGC	Y	SE	NZ_CP035288.1:1134900:1135805	EQW00_05665	Y	SE_Y	60	mis=0	5	2	7	4	2	3	4	3	0	1	0	0	0	0	0	0	39	2	32	215	5	4	0	3	0	1	4	18	34	215	49	0
NZ_CP035288.1	1135582	1135622	-	EQW00_05665_014	NZ_CP035288.1:1135582:1135622	GATCGAGAGTTGAAAGCAAAAATCCTTCATATACCTGGCG	Y	SE	NZ_CP035288.1:1134900:1135805	EQW00_05665	Y	SE_Y	60	mis=0	1194	7	850	750	326	171	104	7	2	54	175	10	1	4	0	0	3436	5	3306	17491	15	248	0	258	8	177	204	922	2738	15621	60	0
NZ_CP035288.1	1136241	1136281	+	EQW00_05670_002	NZ_CP035288.1:1136241:1136281	AGAGGGTTAATTTATCAACAAACAGATGAAGAGGGTATCG	Y	SE	NZ_CP035288.1:1136209:1137474	EQW00_05670	Y	SE_Y	60	mis=0	46	1	44	54	25	9	3	3	0	2	20	4	0	0	1	0	543	1	523	2648	1	35	0	44	4	51	24	170	385	2390	28	0
NZ_CP035288.1	1136587	1136627	-	EQW00_05670_008	NZ_CP035288.1:1136587:1136627	TAATCTCTAAGAAAACTAATCAACGAAATTTGACCAAGCC	Y	SE	NZ_CP035288.1:1136209:1137474	EQW00_05670	Y	SE_Y	60	mis=0	5556	12	4368	4875	1681	864	484	21	1	165	261	51	1	18	6	1	7575	10	7631	38999	35	461	3	574	33	379	409	2092	6136	34797	72	3
NZ_CP035288.1	1136735	1136775	-	EQW00_05670_011	NZ_CP035288.1:1136735:1136775	AATTTTACAATTTAACTCACGATTTAAATAGCCAAAATCA	Y	SE	NZ_CP035288.1:1136209:1137474	EQW00_05670	Y	SE_Y	60	mis=0	185	9	189	198	53	29	27	2	10	12	24	8	6	9	4	9	446	14	460	2084	12	24	4	25	16	20	39	158	317	1908	14	9
NZ_CP035288.1	1137128	1137168	-	EQW00_05670_018	NZ_CP035288.1:1137128:1137168	TGAAATACGTATAGCGTCTTTTAAAGCTGCTTCACCATGA	Y	SE	NZ_CP035288.1:1136209:1137474	EQW00_05670	Y	SE_Y	60	mis=0	4661	17	3503	3683	1284	587	482	20	14	146	464	45	4	18	10	8	6458	8	6350	31463	26	399	2	532	15	223	314	1759	5131	29261	57	4
NZ_CP035288.1	1137420	1137460	-	EQW00_05670_024	NZ_CP035288.1:1137420:1137460	TAACCATGAAATATTTTTTCTTTCCTCGTCGAATTATTGT	Y	SE	NZ_CP035288.1:1136209:1137474	EQW00_05670	Y	SE_Y	60	mis=0	755	14	582	617	198	60	77	10	4	22	47	13	8	11	7	4	2646	8	2489	12771	11	173	3	213	14	86	161	719	2017	11416	24	5
NZ_CP035288.1	1137775	1137815	-	EQW00_05675_002	NZ_CP035288.1:1137775:1137815	AAGAACTTATTTATACGAGAGCAAAAAACCAGGTGAAACG	Y	SE	NZ_CP035288.1:1137665:1138903	EQW00_05675	Y	SE_Y	60	mis=0	857	4	520	623	180	100	69	0	3	37	45	10	1	2	2	0	4127	7	4099	20408	15	229	4	314	10	135	207	1195	3298	18602	37	3
NZ_CP035288.1	1137929	1137969	-	EQW00_05675_005	NZ_CP035288.1:1137929:1137969	ATTTAAGTGATATTCCTGAAAACTATCGTAAAGAACTACA	Y	SE	NZ_CP035288.1:1137665:1138903	EQW00_05675	Y	SE_Y	60	mis=0	202	3	101	142	31	24	18	4	1	11	11	1	3	0	2	4	239	2	245	1191	8	17	0	15	3	9	19	67	186	1110	9	0
NZ_CP035288.1	1138377	1138417	-	EQW00_05675_014	NZ_CP035288.1:1138377:1138417	TTAATAGGTAAAGACGCCCTAACAGATATTGCTGTTCTAA	Y	SE	NZ_CP035288.1:1137665:1138903	EQW00_05675	Y	SE_Y	60	mis=0	1171	4	1012	1044	253	107	97	4	2	12	43	24	2	7	3	1	5183	3	5072	26068	18	351	0	380	24	293	283	1489	4238	23234	42	3
NZ_CP035288.1	1138834	1138874	-	EQW00_05675_023	NZ_CP035288.1:1138834:1138874	CTATCGTAATTCTTCACAGAAGCGACACACTTTTCCATGG	Y	SE	NZ_CP035288.1:1137665:1138903	EQW00_05675	Y	SE_Y	60	mis=0	6662	4	5650	5862	1553	497	366	19	8	98	143	30	2	24	3	1	6717	7	6446	33392	33	454	1	518	26	334	335	1873	5400	30196	70	3
NZ_CP035288.1	1139393	1139433	-	EQW00_05680_005	NZ_CP035288.1:1139393:1139433	ACTGGAAATGCATTTAGTGATTTCAAAAATTTGCCAGCCC	Y	SE	NZ_CP035288.1:1139183:1139806	EQW00_05680	Y	SE_Y	60	mis=0	5399	15	4409	5128	1573	264	484	19	4	61	152	80	2	44	10	3	8913	10	8680	45405	47	545	2	710	32	368	436	2536	6882	40502	56	1
NZ_CP035288.1	1139692	1139732	-	EQW00_05680_011	NZ_CP035288.1:1139692:1139732	TTAAGAAATCAACTTTCTCGTTCCGTTTCAAATCCTTTGG	Y	SE	NZ_CP035288.1:1139183:1139806	EQW00_05680	Y	SE_Y	60	mis=0	5	2	11	7	1	2	1	5	0	0	0	0	0	0	0	0	4	0	7	32	1	1	0	0	0	0	0	4	2	19	26	0
NZ_CP035288.1	1139884	1139924	-	EQW00_05680_014	NZ_CP035288.1:1139884:1139924	CTAGAAAAATAATTATCCACCTTAATGTAAACGCTTAATT	Y	SE	---	---	N	SE_N	60	mis=0	0	0	0	0	0	0	0	0	0	0	0	0	0	0	0	0	1	0	0	2	0	0	0	0	0	0	0	0	0	3	1	0
NZ_CP035288.1	1140078	1140118	-	EQW00_05685_002	NZ_CP035288.1:1140078:1140118	AAGCATCTAAAACATGACCTATGCCTACAATAATTGCGGC	Y	SE	NZ_CP035288.1:1140016:1141488	EQW00_05685	Y	SE_Y	60	mis=0	33	6	34	37	28	5	10	0	6	6	7	5	1	5	4	1	10148	9	9901	51250	32	621	3	779	28	444	497	2794	7748	46195	68	7
NZ_CP035288.1	1140378	1140418	-	EQW00_05685_008	NZ_CP035288.1:1140378:1140418	TGTTATAACTATATGCAGCAATCAAACCTATAATAATCCC	Y	SE	NZ_CP035288.1:1140016:1141488	EQW00_05685	Y	SE_Y	60	mis=0	24	11	26	20	15	6	5	5	6	9	5	4	7	2	9	4	1984	12	1973	9557	15	120	8	159	10	87	86	530	1584	8663	28	10
NZ_CP035288.1	1140532	1140572	-	EQW00_05685_011	NZ_CP035288.1:1140532:1140572	CACTTACCAAAAGTAACTATCCCATTATAAACTGGAGGCC	Y	SE	NZ_CP035288.1:1140016:1141488	EQW00_05685	Y	SE_Y	60	mis=0	76	30	69	68	50	37	17	22	21	26	21	9	15	18	8	25	3939	25	3872	19930	38	292	10	318	28	214	216	1132	3267	18018	101	24
NZ_CP035288.1	1140813	1140853	-	EQW00_05685_017	NZ_CP035288.1:1140813:1140853	ACCAAGCATAAACTTGTTTTTTTTGATTCGTCTTTGCAGT	Y	SE	NZ_CP035288.1:1140016:1141488	EQW00_05685	Y	SE_Y	60	mis=0	103	11	73	70	38	35	16	7	10	11	11	3	1	1	8	9	1688	7	1577	8202	12	88	10	138	14	77	58	477	1323	7399	44	7
NZ_CP035288.1	1140978	1141018	-	EQW00_05685_020	NZ_CP035288.1:1140978:1141018	CACTAAATGAAAATCCTGCTGTCCAATGAAACATTGCTGC	Y	SE	NZ_CP035288.1:1140016:1141488	EQW00_05685	Y	SE_Y	60	mis=0	521	21	395	396	191	128	68	14	18	31	52	16	7	12	14	14	6990	23	6973	35140	50	503	6	534	43	360	368	2010	5467	31823	82	15
NZ_CP035288.1	1141446	1141486	-	EQW00_05685_029	NZ_CP035288.1:1141446:1141486	AATTCATTTGGTGATCCATTTCATTGGCAACTTGTTGTAC	Y	SE	NZ_CP035288.1:1140016:1141488	EQW00_05685	Y	SE_Y	60	mis=0	38	10	22	39	9	2	7	4	4	8	13	0	1	3	1	4	5853	5	5714	29078	28	398	4	432	13	314	278	1546	4607	26129	37	5
NZ_CP035288.1	1141695	1141735	-	EQW00_05690_002	NZ_CP035288.1:1141695:1141735	TTTTCAGTTAAATTACCATCAAAATGAATATCTATGTCAC	Y	SE	NZ_CP035288.1:1141584:1142708	EQW00_05690	Y	SE_Y	60	mis=0	65	2	61	51	16	9	7	1	2	4	10	1	1	1	0	0	378	5	329	1801	3	18	1	31	2	15	19	111	250	1557	3	1
NZ_CP035288.1	1141855	1141895	-	EQW00_05690_005	NZ_CP035288.1:1141855:1141895	TTGATCTCGTAATGATGGTTTTAATTGTTTAGCTTTATCA	Y	SE	NZ_CP035288.1:1141584:1142708	EQW00_05690	Y	SE_Y	60	mis=0	11	0	5	11	4	1	0	4	1	6	0	0	0	0	0	0	20	0	18	112	3	0	0	2	0	1	0	1	19	78	3	0
NZ_CP035288.1	1142015	1142055	-	EQW00_05690_008	NZ_CP035288.1:1142015:1142055	GATTTTTAGCGTAAACTTCCAAATCTTCGTAAATAGCATC	Y	SE	NZ_CP035288.1:1141584:1142708	EQW00_05690	Y	SE_Y	60	mis=0	1773	2	1684	1787	596	245	138	18	2	118	181	21	0	10	4	2	4128	7	4066	20342	22	239	2	273	14	156	234	1166	3057	18661	31	3
NZ_CP035288.1	1142953	1142993	-	EQW00_05695_002	NZ_CP035288.1:1142953:1142993	ATAAACCTGGTATAGTAGGACAAACAGGCAACCTATTGGG	Y	SE	NZ_CP035288.1:1142788:1144383	EQW00_05695	Y	SE_Y	60	mis=0	1187	3	1000	1071	394	197	108	18	5	35	119	10	0	10	1	2	6651	8	6577	34437	25	445	1	522	21	322	338	1905	5429	30805	56	2
NZ_CP035288.1	1143238	1143278	-	EQW00_05695_008	NZ_CP035288.1:1143238:1143278	CAAGAACAATTATAACGAACATCTTGAAAGAAGATTTAGG	Y	SE	NZ_CP035288.1:1142788:1144383	EQW00_05695	Y	SE_Y	60	mis=0	232	9	204	209	69	64	27	2	3	14	18	6	2	2	1	3	1138	4	1141	5871	11	84	4	94	12	60	65	332	907	5180	12	2
NZ_CP035288.1	1143383	1143423	+	EQW00_05695_011	NZ_CP035288.1:1143383:1143423	TTAAACCTATAAAGCTTTGAGTTGTTTTATCAACTTTGCT	Y	SE	NZ_CP035288.1:1142788:1144383	EQW00_05695	Y	SE_Y	60	mis=0	181	0	118	142	37	21	20	10	3	12	1	1	0	5	0	0	1432	0	1316	7179	3	88	1	147	10	96	66	366	1088	6370	5	0
NZ_CP035288.1	1143687	1143727	-	EQW00_05695_017	NZ_CP035288.1:1143687:1143727	TAACAAAGCTAAACAAAACTTACAAATCATAAATGTTGCC	Y	SE	NZ_CP035288.1:1142788:1144383	EQW00_05695	Y	SE_Y	60	mis=0	220	5	170	202	50	34	13	4	3	12	6	4	0	0	0	0	5113	4	5088	25759	18	340	0	354	22	308	258	1487	4086	23464	28	2
NZ_CP035288.1	1144339	1144379	-	EQW00_05695_029	NZ_CP035288.1:1144339:1144379	GTCATAAGATATTAGTATCAGACCCAATTTCTGAGGATGG	Y	SE	NZ_CP035288.1:1142788:1144383	EQW00_05695	Y	SE_Y	60	mis=0	1	0	1	0	1	0	0	1	0	0	0	0	0	0	0	0	4	0	1	15	2	0	0	0	0	0	2	3	1	26	9	0
NZ_CP035288.1	1144765	1144805	+	EQW00_05700_005	NZ_CP035288.1:1144765:1144805	TTCTACATAAGCATTTATTCCTCTAAATAGACCAACATTA	Y	SE	NZ_CP035288.1:1144373:1145536	EQW00_05700	Y	SE_Y	60	mis=0	17	0	8	17	2	0	0	0	0	3	0	1	0	0	0	0	240	0	261	1185	2	8	0	23	3	11	14	79	184	1123	1	0
NZ_CP035288.1	1145190	1145230	-	EQW00_05700_014	NZ_CP035288.1:1145190:1145230	AATCATGTACATGTATATGATGTTAACTGGGGTGAAGCTG	Y	SE	NZ_CP035288.1:1144373:1145536	EQW00_05700	Y	SE_Y	60	mis=0	3	0	6	2	0	0	0	0	0	21	0	0	0	0	0	0	48	0	47	371	1	6	0	7	2	5	0	18	28	323	39	0
NZ_CP035288.1	1145370	1145410	-	EQW00_05700_017	NZ_CP035288.1:1145370:1145410	GCATTTAAAGGTTTAAAGCCAGTATTTGGTAGCAAAAACG	Y	SE	NZ_CP035288.1:1144373:1145536	EQW00_05700	Y	SE_Y	60	mis=0	73	28	67	83	49	58	21	24	22	27	32	28	23	21	16	22	2835	26	2890	14742	36	220	27	226	44	182	170	861	2308	13442	50	19
NZ_CP035288.1	1147356	1147396	-	EQW00_05715_004	NZ_CP035288.1:1147356:1147396	CTGGTCAAGTGATTACAGTTCGTGAAAAATCACAAAACTT	Y	SE	NZ_CP035288.1:1147197:1147799	EQW00_05715	Y	SE_Y	60	mis=0	1624	6	933	933	455	216	76	1	4	59	192	12	0	3	0	2	3975	11	3860	20047	32	274	0	299	8	138	204	1135	3214	18168	42	0
NZ_CP035288.1	1147551	1147591	-	EQW00_05715_007	NZ_CP035288.1:1147551:1147591	ACACATTTGATATTGCTGGTAAGCAATATGGTGTACACGG	Y	SE	NZ_CP035288.1:1147197:1147799	EQW00_05715	Y	SE_Y	60	mis=0	5987	54	4108	3955	1517	599	352	26	35	219	566	46	20	47	26	20	5233	40	5095	26037	85	334	24	418	43	257	263	1452	4222	23663	82	28
NZ_CP035288.1	1148764	1148804	-	EQW00_05730_003	NZ_CP035288.1:1148764:1148804	ACCTTTTAAATTTAAACCAGTAAGTTTTCTTAGGTTATCA	Y	SE	NZ_CP035288.1:1148625:1150319	EQW00_05730	Y	SE_Y	60	mis=0	328	1	308	345	103	32	28	0	0	3	43	4	0	2	0	2	120	0	130	697	8	7	0	4	0	8	4	41	105	606	5	0
NZ_CP035288.1	1148989	1149029	-	EQW00_05730_007	NZ_CP035288.1:1148989:1149029	ATGTAAGTTTATAATGTCGTCCACTTGAGTTACTTGATGC	Y	SE	NZ_CP035288.1:1148625:1150319	EQW00_05730	Y	SE_Y	60	mis=0	4369	17	3416	4061	1286	467	339	27	11	215	113	59	0	29	12	5	8643	20	8406	42883	34	534	2	633	34	360	445	2370	6802	38795	65	3
NZ_CP035288.1	1149145	1149185	-	EQW00_05730_010	NZ_CP035288.1:1149145:1149185	TAAATTCTCATATTCATTTAACTTGGGCTCATAATTTTCG	Y	SE	NZ_CP035288.1:1148625:1150319	EQW00_05730	Y	SE_Y	60	mis=0	524	8	427	545	176	96	50	11	8	25	53	16	9	8	8	9	690	17	701	3592	30	72	10	49	14	32	53	213	584	3162	28	15
NZ_CP035288.1	1149695	1149735	-	EQW00_05730_019	NZ_CP035288.1:1149695:1149735	TTTCTTTTAAAATATCATCATAAACTGAGATGAGACTTTG	Y	SE	NZ_CP035288.1:1148625:1150319	EQW00_05730	Y	SE_Y	60	mis=0	74	1	49	59	21	3	1	0	0	1	1	1	0	0	2	0	187	3	133	709	3	6	0	13	0	6	14	37	93	649	3	1
NZ_CP035288.1	1149839	1149879	-	EQW00_05730_022	NZ_CP035288.1:1149839:1149879	TATCTTCTGCTTCAGCTTCATCTTCGCGTAATTGGATAAG	Y	SE	NZ_CP035288.1:1148625:1150319	EQW00_05730	Y	SE_Y	60	mis=0	805	1	746	789	217	54	45	6	3	11	63	17	0	11	3	3	1672	2	1597	8229	11	110	4	130	8	94	102	514	1356	7624	38	4
NZ_CP035288.1	1150165	1150205	-	EQW00_05730_028	NZ_CP035288.1:1150165:1150205	TTCAGCTTCATTTAAGCTTTTATCAACATGATGATGGTCC	Y	SE	NZ_CP035288.1:1148625:1150319	EQW00_05730	Y	SE_Y	60	mis=0	5074	6	4378	4775	1391	530	335	31	5	223	362	107	6	48	15	4	6894	13	6645	34202	37	453	6	475	20	284	350	1864	5352	30723	52	3
NZ_CP035288.1	1150340	1150380	-	EQW00_05730_031	NZ_CP035288.1:1150340:1150380	ATAAGATAGTAAATCTCATGTAGATTTAACTCACATTTGT	Y	SE	---	---	N	SE_N	60	mis=0	0	0	0	0	0	0	0	0	0	0	0	0	0	0	0	0	0	0	0	1	0	0	0	0	0	0	0	0	0	0	3	0
NZ_CP035288.1	1150755	1150795	-	EQW00_05735_003	NZ_CP035288.1:1150755:1150795	TTTTGCTTTTAATAATAATTGTTCAGCTTGAACCCCTGCA	Y	SE	NZ_CP035288.1:1150649:1151788	EQW00_05735	Y	SE_Y	60	mis=0	160	3	124	138	36	37	13	2	1	4	30	6	0	2	1	1	1210	0	1137	6103	11	77	1	100	5	62	71	351	947	5527	26	2
NZ_CP035288.1	11509	11549	-	EQW00_00040_005	NZ_CP035288.1:11509:11549	CGATATCTTTAATTTCATCACCTAAATGACGCATCTCAGC	Y	SE	NZ_CP035288.1:11291:12577	EQW00_00040	Y	SE_Y	60	mis=0	10448	142	9735	11182	3239	1503	1414	160	108	185	1296	172	97	138	82	111	4291	89	4227	20732	193	355	113	412	138	228	291	1396	3513	18652	214	149
NZ_CP035288.1	1150904	1150944	-	EQW00_05735_006	NZ_CP035288.1:1150904:1150944	TGTTCTAAGACTGATGTGATAATCTCATTAGCAGTTTCTT	Y	SE	NZ_CP035288.1:1150649:1151788	EQW00_05735	Y	SE_Y	60	mis=0	637	10	479	534	187	89	30	6	9	12	62	9	4	21	5	16	4008	6	3818	20393	23	250	5	262	32	192	215	1091	3108	18128	42	9
NZ_CP035288.1	1151194	1151234	-	EQW00_05735_012	NZ_CP035288.1:1151194:1151234	TCAAACTATCAATATGATTAATTTGCATAGGCACTTTACC	Y	SE	NZ_CP035288.1:1150649:1151788	EQW00_05735	Y	SE_Y	60	mis=0	12	2	12	14	10	3	2	1	0	0	0	0	0	0	0	0	70	0	54	345	1	6	0	8	1	4	0	13	47	319	15	0
NZ_CP035288.1	1151640	1151680	-	EQW00_05735_021	NZ_CP035288.1:1151640:1151680	TTCTATTTTTGACTCTGCAATTTCCATTGCAAGTAAAACC	Y	SE	NZ_CP035288.1:1150649:1151788	EQW00_05735	Y	SE_Y	60	mis=0	118	0	94	91	40	22	6	3	0	0	13	0	1	0	0	0	856	0	843	4048	3	46	0	56	5	36	41	220	627	3737	28	1
NZ_CP035288.1	1151817	1151857	-	EQW00_05735_024	NZ_CP035288.1:1151817:1151857	CAAACATTTTTCTATTCGTACCTTTAAGCGTAAGCTCTCC	Y	SE	NZ_CP035288.1:1151788:1153011	EQW00_05740	Y	SE_Y	60	mis=0	9	0	13	16	4	0	1	0	0	0	1	0	0	0	0	0	56	0	61	286	0	2	1	1	0	6	2	16	36	311	28	0
NZ_CP035288.1	1152322	1152362	-	EQW00_05740_008	NZ_CP035288.1:1152322:1152362	ACAGGAGAATCAATACCACCACTTAACATAAGTAATGTCT	Y	SE	NZ_CP035288.1:1151788:1153011	EQW00_05740	Y	SE_Y	60	mis=0	246	3	187	238	109	2	15	0	1	1	17	8	0	1	1	0	3939	2	3828	19998	13	257	0	284	6	190	197	1070	3142	18208	44	1
NZ_CP035288.1	1152802	1152842	-	EQW00_05740_017	NZ_CP035288.1:1152802:1152842	TTTTTCGGAGTAAATATTGTACAACAATCTTCATAGGGTT	Y	SE	NZ_CP035288.1:1151788:1153011	EQW00_05740	Y	SE_Y	60	mis=0	247	3	185	189	85	17	16	1	5	14	23	7	0	3	6	1	1834	7	1804	9069	10	132	1	143	8	89	88	476	1503	8366	16	1
NZ_CP035288.1	1152964	1153004	-	EQW00_05740_020	NZ_CP035288.1:1152964:1153004	AAATCTTTAATCAATGAATCTGTAGATTGTTCTTTCGCAC	Y	SE	NZ_CP035288.1:1151788:1153011	EQW00_05740	Y	SE_Y	60	mis=0	257	19	202	229	92	47	27	9	7	21	15	10	6	17	3	10	3233	19	3039	15897	33	233	10	233	19	148	146	895	2455	14402	30	10
NZ_CP035288.1	1153247	1153287	-	EQW00_05745_002	NZ_CP035288.1:1153247:1153287	CATCTTTCCTACTATTTTCAAGTCAACTTTACCTGAACGT	Y	SE	NZ_CP035288.1:1153051:1153815	EQW00_05745	Y	SE_Y	60	mis=0	439	22	291	358	123	74	58	15	14	36	35	7	7	15	5	9	5294	15	5220	26667	27	334	8	359	20	257	252	1479	3998	23994	46	23
NZ_CP035288.1	1153524	1153564	-	EQW00_05745_008	NZ_CP035288.1:1153524:1153564	CAAAGCCAAATAATAAAAGTGTAAATAGCATAAAGGAGCC	Y	SE	NZ_CP035288.1:1153051:1153815	EQW00_05745	Y	SE_Y	60	mis=0	722	18	436	620	203	128	49	10	16	13	60	18	12	11	12	11	4129	15	4176	20924	31	251	9	302	28	191	205	1159	3386	19077	41	6
NZ_CP035288.1	1153863	1153903	-	EQW00_05745_014	NZ_CP035288.1:1153863:1153903	TGCAAACATTAACTCGACAAGATAAGCAATACACACTCAC	Y	SE	---	---	N	SE_N	60	mis=0	0	0	0	0	0	0	0	4	1	0	0	0	0	0	0	0	1	0	0	2	0	0	0	0	0	1	0	0	0	5	38	0
NZ_CP035288.1	1154125	1154165	-	EQW00_05750_002	NZ_CP035288.1:1154125:1154165	TTGATTCAAACTATTATCAAGCACTGTGAAATTTGGTGCG	Y	SE	NZ_CP035288.1:1154058:1154552	EQW00_05750	Y	SE_Y	60	mis=0	3927	13	3282	3545	1057	415	356	9	8	117	228	22	3	20	7	4	6590	19	6645	33879	27	404	4	513	29	242	348	1842	5041	30588	44	8
NZ_CP035288.1	1154267	1154307	-	EQW00_05750_005	NZ_CP035288.1:1154267:1154307	CTACTGATATCGTTAAAACTACACCATCTTCTGCTGAAGC	Y	SE	NZ_CP035288.1:1154058:1154552	EQW00_05750	Y	SE_Y	60	mis=0	461	40	417	394	193	54	71	34	28	36	73	22	24	34	21	27	1988	29	2058	9839	46	162	30	162	34	94	136	623	1619	8956	75	31
NZ_CP035288.1	1154578	1154618	-	EQW00_05750_011	NZ_CP035288.1:1154578:1154618	ATAATTAATTTACTACTCGAACAAGTATGGACACTAATAC	Y	SE	---	---	N	SE_N	60	mis=0	330	1	216	233	93	25	34	4	1	3	13	4	0	4	0	1	790	5	722	3619	4	53	0	57	2	27	49	203	605	3266	7	2
NZ_CP035288.1	1154820	1154860	-	EQW00_05755_002	NZ_CP035288.1:1154820:1154860	AGCTTTCCTTCTATCTTGAAGCGTTGCTTGTTCTAAAAGT	Y	SE	NZ_CP035288.1:1154681:1155628	EQW00_05755	Y	SE_Y	60	mis=0	1508	21	1152	1298	354	182	147	18	12	29	150	14	7	20	8	7	5210	12	5409	26596	26	362	7	421	19	196	309	1505	4160	23888	66	8
NZ_CP035288.1	1155136	1155176	-	EQW00_05755_008	NZ_CP035288.1:1155136:1155176	GTAATGGCATAATCGCATCTTGAGGATAAACGTCAAACGG	Y	SE	NZ_CP035288.1:1154681:1155628	EQW00_05755	Y	SE_Y	60	mis=0	3330	45	2443	2717	958	261	346	49	38	61	209	71	22	60	21	34	7369	40	7119	36732	83	513	23	587	48	390	408	2168	5711	32938	119	53
NZ_CP035288.1	1155317	1155357	-	EQW00_05755_011	NZ_CP035288.1:1155317:1155357	CTAGGAACAACTAAAAATGCATAACCTGCCCCTTTTAGCG	Y	SE	NZ_CP035288.1:1154681:1155628	EQW00_05755	Y	SE_Y	60	mis=0	6967	130	6067	6578	2190	896	787	133	133	120	518	138	103	139	80	92	9468	126	9365	47213	175	744	97	765	116	596	568	2739	7625	42752	189	119
NZ_CP035288.1	1155809	1155849	-	EQW00_05760_002	NZ_CP035288.1:1155809:1155849	TGGTGAAGATAGAATCGCTTAAACCAATACGTTCTATCAC	Y	SE	NZ_CP035288.1:1155717:1156970	EQW00_05760	Y	SE_Y	60	mis=0	1531	12	1265	1288	510	147	263	13	7	49	56	33	3	12	6	2	5057	13	4970	24911	21	352	7	375	15	177	287	1355	3875	22237	43	1
NZ_CP035288.1	1156286	1156326	-	EQW00_05760_011	NZ_CP035288.1:1156286:1156326	TAATTCTTAAATCTTCAATTGGTCTACCAACAATTTGAGC	Y	SE	NZ_CP035288.1:1155717:1156970	EQW00_05760	Y	SE_Y	60	mis=0	943	8	648	627	265	75	173	5	6	42	39	10	2	8	4	3	4997	8	4705	24530	27	308	4	387	25	303	269	1410	3864	22027	52	2
NZ_CP035288.1	1156471	1156511	-	EQW00_05760_014	NZ_CP035288.1:1156471:1156511	TTCTAAAACTTCATCAGCTGTTTTACCCGTTTTTTCCATA	Y	SE	NZ_CP035288.1:1155717:1156970	EQW00_05760	Y	SE_Y	60	mis=0	1083	29	648	757	348	190	241	21	39	40	94	34	22	44	14	23	5314	33	5295	27312	68	404	26	446	50	409	282	1575	4384	24166	75	33
NZ_CP035288.1	1156929	1156969	-	EQW00_05760_023	NZ_CP035288.1:1156929:1156969	TAATTCACTTCGATACTTTCGTTGGTATCAAATTCTTCTT	Y	SE	NZ_CP035288.1:1155717:1156970	EQW00_05760	Y	SE_Y	60	mis=0	302	5	142	198	46	6	74	0	3	17	144	2	1	6	0	2	3348	4	3256	16745	17	192	1	273	12	209	189	917	2613	15216	23	3
NZ_CP035288.1	1158362	1158402	+	EQW00_05770_002	NZ_CP035288.1:1158362:1158402	TTAGTAGAAACAAATGCTGGTCTAGGATCTTACTTTGAAG	Y	SE	NZ_CP035288.1:1158264:1159379	EQW00_05770	Y	SE_Y	60	mis=0	1487	3	1132	1157	492	112	170	14	3	19	79	13	0	9	1	0	1255	2	1322	6629	14	88	0	93	12	108	85	366	1089	6020	36	0
NZ_CP035288.1	1158994	1159034	-	EQW00_05770_014	NZ_CP035288.1:1158994:1159034	CATTTCTTTTATCATATCTTCAGTCACTAAGTTTGGAGCT	Y	SE	NZ_CP035288.1:1158264:1159379	EQW00_05770	Y	SE_Y	60	mis=0	7	0	2	5	1	0	1	1	0	1	1	0	0	0	0	0	12	0	12	79	2	0	0	1	0	1	2	7	17	97	35	0
NZ_CP035288.1	1159344	1159384	-	EQW00_05770_020	NZ_CP035288.1:1159344:1159384	ACGCATTATTTCAATGCATCTTCAATTGAAGTGTATTCAA	Y	SE	---	---	N	SE_N	60	mis=0	58	3	40	49	15	1	4	1	3	0	1	0	0	0	0	0	2573	2	2442	12972	8	184	1	217	7	177	123	736	2086	11660	27	0
NZ_CP035288.1	1159736	1159776	-	EQW00_05775_005	NZ_CP035288.1:1159736:1159776	AAATATATATAACATTGTTTTAAAAGCAGAAACAGAAGCA	Y	SE	NZ_CP035288.1:1159443:1160498	EQW00_05775	Y	SE_Y	60	mis=0	4	0	4	8	0	0	3	0	0	0	1	0	0	0	0	0	172	0	171	891	6	16	0	14	0	20	4	50	141	824	5	0
NZ_CP035288.1	1160028	1160068	-	EQW00_05775_011	NZ_CP035288.1:1160028:1160068	CGTTAGCTGATAAATGTATTGAAATTGGTAAATCCTTTCT	Y	SE	NZ_CP035288.1:1159443:1160498	EQW00_05775	Y	SE_Y	60	mis=0	248	5	182	191	52	15	20	4	0	3	11	2	0	1	1	2	1340	0	1334	6708	5	108	1	103	5	63	56	386	1056	5976	15	3
NZ_CP035288.1	1160184	1160224	-	EQW00_05775_014	NZ_CP035288.1:1160184:1160224	AAATGCTCATTGAAAGTGAACATCTTACAGTTAAACGTCA	Y	SE	NZ_CP035288.1:1159443:1160498	EQW00_05775	Y	SE_Y	60	mis=0	922	26	731	722	237	100	86	20	11	49	45	11	4	15	14	22	5838	17	5787	29036	42	330	14	408	24	294	308	1605	4562	25782	78	16
NZ_CP035288.1	1160500	1160540	-	EQW00_05775_020	NZ_CP035288.1:1160500:1160540	AGCATAGAATTAATATATCATCACATGATGGAGGTTCATT	Y	SE	---	---	N	SE_N	60	mis=0	21	4	15	21	9	1	6	2	2	3	5	2	1	2	1	3	1470	4	1462	7543	11	102	2	113	3	56	72	410	1228	6751	21	5
NZ_CP035288.1	1160750	1160790	-	EQW00_05780_002	NZ_CP035288.1:1160750:1160790	CCTCTAACGTTTGTTCATCTAGGTCACATTTATCGTTGCC	Y	SE	NZ_CP035288.1:1160670:1161359	EQW00_05780	Y	SE_Y	60	mis=0	4911	14	3668	4115	1517	758	312	170	34	93	240	53	7	35	10	8	7234	16	7173	36250	52	489	8	554	17	341	339	1996	5751	32675	54	18
NZ_CP035288.1	1161229	1161269	-	EQW00_05780_011	NZ_CP035288.1:1161229:1161269	CGGGAATGTATTGTAATGAATAGGAACACTGATTGTAGGC	Y	SE	NZ_CP035288.1:1160670:1161359	EQW00_05780	Y	SE_Y	60	mis=0	10027	27	6601	7694	2983	899	664	95	14	171	1191	94	5	54	8	8	8809	19	8864	45190	60	618	4	670	41	634	436	2471	7098	40988	56	8
NZ_CP035288.1	1161729	1161769	-	EQW00_05785_002	NZ_CP035288.1:1161729:1161769	TTATTGTTCTAAGTAACCGAAAAGCTGAAGACAATAAGAA	Y	SE	NZ_CP035288.1:1161660:1162073	EQW00_05785	Y	SE_Y	60	mis=0	141	2	99	121	42	13	9	1	2	4	70	1	0	4	1	0	1180	4	1115	5786	8	78	2	89	4	42	71	318	945	5179	10	1
NZ_CP035288.1	1162076	1162116	-	EQW00_05785_008	NZ_CP035288.1:1162076:1162116	TACACTAAAACTTTACTAAAATAAAGTTGAGGAGGGATGA	Y	SE	---	---	N	SE_N	60	mis=0	2	3	2	1	0	1	0	0	0	2	0	0	0	0	1	0	305	1	305	1528	0	10	0	18	0	15	8	89	241	1376	0	0
NZ_CP035288.1	1162351	1162391	-	EQW00_05790_002	NZ_CP035288.1:1162351:1162391	TAATTGCTCTATACGCAGTACCTTCAGACACATTAAGATC	Y	SE	NZ_CP035288.1:1162271:1163569	EQW00_05790	Y	SE_Y	60	mis=0	844	2	770	804	188	47	79	5	0	26	20	11	0	9	1	1	4282	6	4118	21320	13	246	3	306	11	161	190	1188	3342	19126	40	0
NZ_CP035288.1	1162813	1162853	-	EQW00_05790_011	NZ_CP035288.1:1162813:1162853	TAACTATATCCTCAACCACAAGTATTTCTTTGCGTATTTT	Y	SE	NZ_CP035288.1:1162271:1163569	EQW00_05790	Y	SE_Y	60	mis=0	899	5	643	724	234	73	62	12	3	31	63	3	1	5	1	2	3090	5	2832	15383	10	201	1	276	9	133	149	917	2482	13843	22	2
NZ_CP035288.1	1162971	1163011	-	EQW00_05790_014	NZ_CP035288.1:1162971:1163011	TTCGTTCATATTAATGATTTCTCTACTAGTTACTATACCT	Y	SE	NZ_CP035288.1:1162271:1163569	EQW00_05790	Y	SE_Y	60	mis=0	60	0	46	41	14	1	9	1	1	1	7	1	0	3	1	1	313	3	324	1544	6	18	4	41	1	16	18	89	256	1288	6	3
NZ_CP035288.1	1163282	1163322	-	EQW00_05790_020	NZ_CP035288.1:1163282:1163322	GCTTTACTTAGTGTACCGTAATGATTTGTAATGAGTGGAG	Y	SE	NZ_CP035288.1:1162271:1163569	EQW00_05790	Y	SE_Y	60	mis=0	122	1	74	80	14	8	5	0	0	1	3	7	0	1	0	0	464	0	433	2337	0	25	0	40	4	10	19	150	364	2117	47	0
NZ_CP035288.1	1163419	1163459	+	EQW00_05790_023	NZ_CP035288.1:1163419:1163459	AAGACTGTACCAATTGAATCTACTATTGAAGTACATTATG	Y	SE	NZ_CP035288.1:1162271:1163569	EQW00_05790	Y	SE_Y	60	mis=0	173	0	95	175	45	6	21	0	0	4	6	0	0	1	0	0	580	0	620	3071	3	34	0	54	4	41	29	146	494	2941	4	0
NZ_CP035288.1	1163920	1163960	-	EQW00_05795_003	NZ_CP035288.1:1163920:1163960	TAACATAGTTAATATCTCCATACTGATCAGTAGCAGGATG	Y	SE	NZ_CP035288.1:1163603:1164541	EQW00_05795	Y	SE_Y	60	mis=0	670	3	523	582	195	71	60	7	2	17	22	5	1	4	0	0	1471	0	1375	7030	4	103	1	108	5	50	62	410	1132	6786	12	0
NZ_CP035288.1	1164091	1164131	-	EQW00_05795_006	NZ_CP035288.1:1164091:1164131	TTCCAGCAATTTGCATTGTTCGTGGCGTTGTATTATTAAA	Y	SE	NZ_CP035288.1:1163603:1164541	EQW00_05795	Y	SE_Y	60	mis=0	2490	19	2058	2225	733	363	243	11	16	134	230	32	14	30	8	6	5169	20	5194	26010	33	329	6	369	23	282	272	1446	4134	23439	63	11
NZ_CP035288.1	1164245	1164285	-	EQW00_05795_009	NZ_CP035288.1:1164245:1164285	TCAAGTATGTCTTTAGTTATTTTAACTTTGCAAAATCCTT	Y	SE	NZ_CP035288.1:1163603:1164541	EQW00_05795	Y	SE_Y	60	mis=0	2	0	2	0	0	0	0	0	0	1	0	0	0	0	0	0	0	0	4	5	1	0	0	0	0	0	1	4	0	15	5	0
NZ_CP035288.1	1164546	1164586	-	EQW00_05795_015	NZ_CP035288.1:1164546:1164586	GAATATTTAAATGTGCTACCATGGTCTCTTACCTCCTTTT	Y	SE	---	---	N	SE_N	60	mis=0	1382	6	1101	1321	315	196	145	16	10	15	108	34	1	13	2	2	4780	7	4623	23683	19	293	3	364	9	215	261	1265	3714	21260	49	2
NZ_CP035288.1	1164870	1164910	-	EQW00_05800_003	NZ_CP035288.1:1164870:1164910	GTTCGTCGTATCTTTTTAGCCATTCAATTGGCACTTCTTC	Y	SE	NZ_CP035288.1:1164565:1167762	EQW00_05800	Y	SE_Y	60	mis=0	1659	17	1375	1604	456	377	151	30	6	79	158	17	5	16	10	8	4558	9	4485	22513	35	325	6	355	31	281	230	1273	3578	20352	36	2
NZ_CP035288.1	1165323	1165363	-	EQW00_05800_011	NZ_CP035288.1:1165323:1165363	AAGTTTTATCATTAAGTTCCCATTCTCGTAACCTATGTAT	Y	SE	NZ_CP035288.1:1164565:1167762	EQW00_05800	Y	SE_Y	60	mis=0	2	0	3	1	0	0	0	1	0	0	2	0	0	0	0	0	14	0	12	65	1	0	0	1	0	2	1	7	11	65	24	0
NZ_CP035288.1	1166382	1166422	-	EQW00_05800_031	NZ_CP035288.1:1166382:1166422	CTTGATAAATGATAACACCATATGTGTTTTTTAAGATTGG	Y	SE	NZ_CP035288.1:1164565:1167762	EQW00_05800	Y	SE_Y	60	mis=0	72	1	64	65	27	12	2	0	0	0	8	1	0	0	0	0	643	0	588	3033	5	35	0	39	1	40	22	175	475	2724	3	0
NZ_CP035288.1	1166951	1166991	-	EQW00_05800_043	NZ_CP035288.1:1166951:1166991	TAATTTTCTATTTTTCACCCTTTTTGGTATACGTCTTGAA	Y	SE	NZ_CP035288.1:1164565:1167762	EQW00_05800	Y	SE_Y	60	mis=0	1	0	4	1	0	0	0	0	0	0	0	0	0	0	0	0	5	0	10	46	1	1	0	0	0	0	2	5	10	39	9	0
NZ_CP035288.1	1167136	1167176	-	EQW00_05800_047	NZ_CP035288.1:1167136:1167176	CTTAATAATTGATCAGGTAGTTCCTCTTTTTCTTCATACG	Y	SE	NZ_CP035288.1:1164565:1167762	EQW00_05800	Y	SE_Y	60	mis=0	125	3	99	98	15	15	13	0	0	7	2	1	0	0	1	0	271	2	263	1386	4	20	0	22	1	13	17	86	220	1311	13	0
NZ_CP035288.1	1167510	1167550	-	EQW00_05800_055	NZ_CP035288.1:1167510:1167550	TAGACAATTTTGTTTGCTCATACGCTTCAACTTCAAAAAG	Y	SE	NZ_CP035288.1:1164565:1167762	EQW00_05800	Y	SE_Y	60	mis=0	382	6	295	355	111	67	36	4	8	50	10	1	0	4	4	1	4252	6	4209	21408	6	282	1	332	17	213	227	1195	3384	19286	34	1
NZ_CP035288.1	1167725	1167765	-	EQW00_05800_059	NZ_CP035288.1:1167725:1167765	AAGTTAAATAAATCTAATATCAGCTGGCGAATAAGTTTGT	Y	SE	---	---	N	SE_N	60	mis=0	11	5	13	11	11	5	7	5	10	4	5	3	3	5	5	6	1670	4	1676	8345	14	133	7	117	12	75	82	470	1344	7550	20	11
NZ_CP035288.1	1168113	1168153	+	EQW00_05805_002	NZ_CP035288.1:1168113:1168153	AAACTAGAAATTACACCAAATGTTAAAGTGACAAATAAGC	Y	SE	NZ_CP035288.1:1168066:1169295	EQW00_05805	Y	SE_Y	60	mis=0	19	2	18	9	8	1	0	4	0	3	5	0	0	0	0	0	62	1	50	315	2	9	0	7	0	5	3	19	63	328	10	0
NZ_CP035288.1	1168426	1168466	-	EQW00_05805_009	NZ_CP035288.1:1168426:1168466	TCTTCAAGATTAATTCCACCATAGTTTGGTGCAATAAGTT	Y	SE	NZ_CP035288.1:1168066:1169295	EQW00_05805	Y	SE_Y	60	mis=0	3	0	3	1	0	0	1	1	0	0	0	0	0	0	0	0	6	2	8	68	7	0	0	0	0	2	0	9	10	34	33	0
NZ_CP035288.1	1168711	1168751	-	EQW00_05805_014	NZ_CP035288.1:1168711:1168751	TTCATACCAAAATTTCTGCCAGAATAAATAGCACCTTTTG	Y	SE	NZ_CP035288.1:1168066:1169295	EQW00_05805	Y	SE_Y	60	mis=0	1	0	0	2	0	1	0	0	0	0	2	0	0	0	0	0	10	0	11	68	0	0	0	1	0	1	0	5	9	47	37	0
NZ_CP035288.1	1169075	1169115	-	EQW00_05805_021	NZ_CP035288.1:1169075:1169115	ATGAACGATAGCTTCTACAGCTGCCTTTTTCATATCTTCG	Y	SE	NZ_CP035288.1:1168066:1169295	EQW00_05805	Y	SE_Y	60	mis=0	3154	7	2288	2453	989	295	155	3	3	40	312	37	0	21	3	0	7917	9	7561	39985	28	510	2	626	26	442	379	2281	6225	36037	56	3
NZ_CP035288.1	1169636	1169676	-	EQW00_05810_006	NZ_CP035288.1:1169636:1169676	CATACCCAGGAAAGTCTAATGGGTTAGCAGATGTCATACC	Y	SE	NZ_CP035288.1:1169394:1170251	EQW00_05810	Y	SE_Y	60	mis=0	1611	20	1215	1452	426	280	103	9	4	16	67	28	1	12	5	5	6547	7	6430	32773	27	393	1	492	17	249	347	1846	5104	29608	56	2
NZ_CP035288.1	1169826	1169866	+	EQW00_05810_010	NZ_CP035288.1:1169826:1169866	TATGCAGAATTATTGATTATTGTACAGAACATCGTTTGCC	Y	SE	NZ_CP035288.1:1169394:1170251	EQW00_05810	Y	SE_Y	60	mis=0	99	0	84	109	28	19	2	3	0	3	15	0	0	1	0	0	167	1	154	840	1	9	0	12	1	13	14	43	137	771	8	0
NZ_CP035288.1	1170116	1170156	-	EQW00_05810_016	NZ_CP035288.1:1170116:1170156	ATAAAAACTCAGCAGTTTGGAAATCATCAGGCAACTTTTC	Y	SE	NZ_CP035288.1:1169394:1170251	EQW00_05810	Y	SE_Y	60	mis=0	3057	5	2313	2683	776	387	193	8	9	99	191	31	9	22	6	9	6459	10	6394	32607	33	458	9	504	25	283	332	1813	5124	29293	13	11
NZ_CP035288.1	1170565	1170605	-	EQW00_05815_005	NZ_CP035288.1:1170565:1170605	CTTTCGTGTCTTTACCACGTTGTTGGCCTATAACTGTTAC	Y	SE	NZ_CP035288.1:1170251:1171195	EQW00_05815	Y	SE_Y	60	mis=0	3446	6	2710	3029	1009	498	224	20	15	54	140	29	1	26	10	12	6657	21	6346	32973	51	478	10	484	19	261	345	1869	5213	29897	61	12
NZ_CP035288.1	1170901	1170941	-	EQW00_05815_011	NZ_CP035288.1:1170901:1170941	ATAAAAGTGCAGCTGCTCCTTCAGGTGAAATAACTGAATA	Y	SE	NZ_CP035288.1:1170251:1171195	EQW00_05815	Y	SE_Y	60	mis=0	6731	20	5276	5742	1913	988	400	21	12	64	378	35	8	31	12	7	3735	14	3640	18980	45	296	9	277	21	192	218	1049	3134	16956	46	11
NZ_CP035288.1	1171114	1171154	-	EQW00_05815_015	NZ_CP035288.1:1171114:1171154	GATCATTTGCTAATTCTTCAGGTGTGAGTTGCTTTAATTC	Y	SE	NZ_CP035288.1:1170251:1171195	EQW00_05815	Y	SE_Y	60	mis=0	47	16	59	40	29	11	14	10	18	9	11	8	3	9	6	9	3115	5	3001	15715	29	222	9	229	9	162	192	930	2608	13817	49	14
NZ_CP035288.1	1171432	1171472	-	EQW00_05820_002	NZ_CP035288.1:1171432:1171472	CTTCAATATTATTGTAAATTGCTGTCCGAGTCACTGCACG	Y	SE	NZ_CP035288.1:1171373:1172341	EQW00_05820	Y	SE_Y	60	mis=0	1105	9	768	829	318	92	114	4	10	4	46	27	5	13	6	4	3489	8	3365	17571	24	247	4	256	18	142	192	978	2861	15902	32	7
NZ_CP035288.1	1171787	1171827	-	EQW00_05820_008	NZ_CP035288.1:1171787:1171827	ACTGATTCAATAATAGTGTTTAATGCAGTATCAAAACCAA	Y	SE	NZ_CP035288.1:1171373:1172341	EQW00_05820	Y	SE_Y	60	mis=0	26	3	29	31	8	4	4	1	1	3	0	1	0	0	0	0	20	8	26	81	7	1	0	2	0	0	4	14	9	93	4	0
NZ_CP035288.1	1171933	1171973	-	EQW00_05820_011	NZ_CP035288.1:1171933:1171973	TAATATCTGTATTGACTTCTGGTAAAACAATCGTTTCAGC	Y	SE	NZ_CP035288.1:1171373:1172341	EQW00_05820	Y	SE_Y	60	mis=0	9913	19	7208	7651	2578	800	992	18	7	149	658	56	0	37	9	2	7475	19	7385	37871	56	504	4	595	25	446	364	2101	5862	33638	63	4
NZ_CP035288.1	11725	11765	-	EQW00_00040_009	NZ_CP035288.1:11725:11765	ATACTTTAGCAGCACGTTCAAAGTCAGCCATTTTTAATTC	Y	SE	NZ_CP035288.1:11291:12577	EQW00_00040	Y	SE_Y	60	mis=0	15776	70	14413	16058	4202	1715	1624	114	58	534	1157	177	28	106	41	43	5853	50	5870	29685	113	440	41	455	45	237	359	1779	4762	26500	129	57
NZ_CP035288.1	1172662	1172702	-	EQW00_05825_005	NZ_CP035288.1:1172662:1172702	TTGATTAGATTTTCATATGTTACAGAGAATTTTTCAGGTG	Y	SE	NZ_CP035288.1:1172365:1174122	EQW00_05825	Y	SE_Y	60	mis=0	1602	2	1087	1241	374	116	146	2	1	24	84	19	0	5	2	1	1123	7	1112	5543	21	69	0	106	8	52	63	315	892	5078	8	0
NZ_CP035288.1	1172881	1172921	-	EQW00_05825_009	NZ_CP035288.1:1172881:1172921	ACATTTTCCTTTATACCAAATCTGATATCATCGGCATCTT	Y	SE	NZ_CP035288.1:1172365:1174122	EQW00_05825	Y	SE_Y	60	mis=0	3900	10	2966	3103	1128	368	451	15	5	154	147	54	4	27	5	1	4333	8	4286	21327	36	306	2	333	16	201	224	1200	3306	19526	37	4
NZ_CP035288.1	1173393	1173433	-	EQW00_05825_019	NZ_CP035288.1:1173393:1173433	TTACTAATGAAGTTTCAACTAATTTAGTACGATCACTTAA	Y	SE	NZ_CP035288.1:1172365:1174122	EQW00_05825	Y	SE_Y	60	mis=0	251	0	191	186	74	16	19	0	0	11	15	0	0	1	0	0	208	1	177	963	9	12	0	19	0	5	19	65	166	807	2	0
NZ_CP035288.1	1174023	1174063	-	EQW00_05825_031	NZ_CP035288.1:1174023:1174063	ACATATCATTTTTAATTTCTTTGGTTGCTTGTTCTACACC	Y	SE	NZ_CP035288.1:1172365:1174122	EQW00_05825	Y	SE_Y	60	mis=0	2845	6	2109	2255	732	353	317	14	2	133	174	30	0	8	4	0	1806	11	1699	8661	27	126	0	136	5	100	89	508	1300	7899	11	0
NZ_CP035288.1	1174184	1174224	-	EQW00_05825_034	NZ_CP035288.1:1174184:1174224	AATAAGAGCCTGGAACATAAATCAATGTTCCAGGCTCTCT	Y	SE	---	---	N	SE_N	60	mis=0	0	0	0	0	0	0	0	0	0	0	0	0	0	0	0	0	0	0	3	11	0	0	0	0	0	0	1	2	1	3	0	0
NZ_CP035288.1	1175019	1175059	-	EQW00_05830_011	NZ_CP035288.1:1175019:1175059	TTAGATTGTTTGCATTAATTGGTATACCGTTTGCAGCAGG	Y	SE	NZ_CP035288.1:1174503:1175861	EQW00_05830	Y	SE_Y	60	mis=0	7655	13	5265	5930	2281	978	547	39	6	376	647	46	6	30	3	3	7077	15	6747	35372	58	512	3	613	19	341	339	1835	5641	31629	51	5
NZ_CP035288.1	1175324	1175364	-	EQW00_05830_017	NZ_CP035288.1:1175324:1175364	AATCATGATTTTATTCGCATTCAAGACACCATTTGGTAAC	Y	SE	NZ_CP035288.1:1174503:1175861	EQW00_05830	Y	SE_Y	60	mis=0	7238	57	5368	6019	2294	753	685	63	34	199	600	101	23	55	17	31	6606	31	6423	32755	80	440	28	520	35	366	364	1875	5183	29080	105	33
NZ_CP035288.1	1175472	1175512	-	EQW00_05830_020	NZ_CP035288.1:1175472:1175512	CAGACATACCTAATTGGATTAGTGCTTTATTCTGTGTACT	Y	SE	NZ_CP035288.1:1174503:1175861	EQW00_05830	Y	SE_Y	60	mis=0	6327	76	4452	5355	1906	565	563	99	50	201	436	85	50	81	48	53	4660	61	4730	24049	118	366	63	430	72	305	276	1407	3796	21673	124	85
NZ_CP035288.1	1176427	1176467	-	EQW00_05835_004	NZ_CP035288.1:1176427:1176467	CCGTCACATACTCCTCAAAGTGCTTGTATACTCTATTATT	Y	SE	NZ_CP035288.1:1176209:1177330	EQW00_05835	Y	SE_Y	60	mis=0	10	0	4	17	4	0	1	15	0	10	0	0	0	0	0	0	30	1	37	235	2	2	0	3	0	0	2	21	40	218	14	0
NZ_CP035288.1	1176583	1176623	-	EQW00_05835_007	NZ_CP035288.1:1176583:1176623	TAACTCTAGCGAAAGCCGTTACTAAAGAAGCGATTTTAGC	Y	SE	NZ_CP035288.1:1176209:1177330	EQW00_05835	Y	SE_Y	60	mis=0	2051	12	1853	1844	473	159	121	29	8	40	57	29	0	22	2	0	5118	14	5152	26595	22	346	2	412	12	265	261	1485	4168	23649	34	1
NZ_CP035288.1	1176906	1176946	-	EQW00_05835_013	NZ_CP035288.1:1176906:1176946	TCTTTCATCTAAATAGTGATCTACATTATCAATGCTTCCT	Y	SE	NZ_CP035288.1:1176209:1177330	EQW00_05835	Y	SE_Y	60	mis=0	645	5	595	656	199	56	49	8	3	23	25	7	1	7	1	2	912	2	847	4686	5	78	1	75	0	50	52	242	749	4082	5	1
NZ_CP035288.1	1177216	1177256	-	EQW00_05835_019	NZ_CP035288.1:1177216:1177256	TATTGTCTCGATATTGCTCTAAAATATGAGCAATCCAGCC	Y	SE	NZ_CP035288.1:1176209:1177330	EQW00_05835	Y	SE_Y	60	mis=0	4452	16	3535	4276	1257	694	224	298	31	299	411	58	4	44	5	5	2795	7	2866	14486	25	203	5	191	17	139	131	793	2353	13145	61	10
NZ_CP035288.1	1177390	1177430	-	EQW00_05835_022	NZ_CP035288.1:1177390:1177430	TAGGTTCATTAGGTACATTTAAACCATCTTTACTCTGTGT	Y	SE	NZ_CP035288.1:1177373:1178641	EQW00_05840	Y	SE_Y	60	mis=0	1523	21	1165	1459	428	189	99	47	29	81	125	41	5	32	9	15	4210	24	4364	21787	47	320	18	347	36	225	201	1150	3545	19854	63	16
NZ_CP035288.1	1177541	1177581	+	EQW00_05840_002	NZ_CP035288.1:1177541:1177581	GGAAAGAAGTCTTAGCAGGTCAAAAAGCTTATGATGAAAC	Y	SE	NZ_CP035288.1:1177373:1178641	EQW00_05840	Y	SE_Y	60	mis=0	3201	8	2693	2921	913	156	176	78	13	130	166	29	0	12	4	0	4532	1	4521	22916	22	287	0	363	21	260	224	1228	3714	20444	41	1
NZ_CP035288.1	1177686	1177726	-	EQW00_05840_005	NZ_CP035288.1:1177686:1177726	TAAACAAGTGAATAAATCTAACTCTTGTCTCAGTGCTACG	Y	SE	NZ_CP035288.1:1177373:1178641	EQW00_05840	Y	SE_Y	60	mis=0	5827	19	5057	5264	1668	348	394	129	26	305	367	85	8	49	8	6	6779	12	6666	34536	48	449	5	550	28	309	354	1957	5590	30968	63	11
NZ_CP035288.1	1177840	1177880	-	EQW00_05840_008	NZ_CP035288.1:1177840:1177880	GTAAGAAATCTATAACTTTTTTTACTTCTGATGTACCTTG	Y	SE	NZ_CP035288.1:1177373:1178641	EQW00_05840	Y	SE_Y	60	mis=0	224	6	185	228	61	27	20	12	3	9	17	6	2	5	4	2	272	8	255	1277	14	16	1	23	1	19	20	79	188	1073	5	3
NZ_CP035288.1	1178661	1178701	-	EQW00_05840_023	NZ_CP035288.1:1178661:1178701	GAGACACTAATATTTTATGTCTCAGGTTCTTTGAAATTTT	Y	SE	---	---	N	SE_N	60	mis=0	0	0	1	4	0	2	0	0	0	0	0	0	0	0	0	0	380	1	413	1797	1	17	0	33	1	19	12	110	304	1650	3	0
NZ_CP035288.1	1179166	1179206	+	EQW00_05845_005	NZ_CP035288.1:1179166:1179206	GATAAAAATTTAGTACCGATTTTAATGTTGACAGCAAAGG	Y	SE	NZ_CP035288.1:1178957:1179667	EQW00_05845	Y	SE_Y	60	mis=0	953	3	696	791	282	145	104	26	6	18	10	6	0	6	0	0	3547	2	3368	17105	16	207	2	257	16	196	185	923	2675	15608	33	0
NZ_CP035288.1	1179475	1179515	-	EQW00_05845_011	NZ_CP035288.1:1179475:1179515	AATTCAACATATGTTCTCGAGTAATAACTCTTCCTTGTCT	Y	SE	NZ_CP035288.1:1178957:1179667	EQW00_05845	Y	SE_Y	60	mis=0	1202	8	1220	1231	321	147	107	30	9	17	59	13	0	5	1	8	4008	4	3959	19429	16	260	0	308	11	162	170	1094	3110	17908	32	2
NZ_CP035288.1	1179628	1179668	-	EQW00_05845_014	NZ_CP035288.1:1179628:1179668	ATTAAGCTTTAGGTCTCTCCAGTTTATAACCTAAACCACG	Y	SE	---	---	N	SE_N	60	mis=0	1977	59	1901	1971	614	210	205	57	58	93	145	51	27	52	29	23	5664	42	5340	26583	80	379	33	452	55	273	310	1588	4404	24765	106	38
NZ_CP035288.1	1180203	1180243	-	EQW00_05850_008	NZ_CP035288.1:1180203:1180243	CACGAACATGGTAATATCCATCTGCTAGAAGTGATGTAGC	Y	SE	NZ_CP035288.1:1179667:1181364	EQW00_05850	Y	SE_Y	60	mis=0	648	11	631	664	172	37	66	15	8	21	59	10	0	11	2	2	3073	10	2890	15268	16	165	0	235	13	112	129	792	2292	13867	44	5
NZ_CP035288.1	1180371	1180411	-	EQW00_05850_011	NZ_CP035288.1:1180371:1180411	TTTCTCCATGTTTATCAATCATCAGTACTGAACTCGGTAT	Y	SE	NZ_CP035288.1:1179667:1181364	EQW00_05850	Y	SE_Y	60	mis=0	875	48	858	997	289	70	128	46	34	59	127	39	11	28	23	19	5033	27	4834	24612	68	371	29	373	34	290	261	1439	3968	21920	78	31
NZ_CP035288.1	1180516	1180556	-	EQW00_05850_014	NZ_CP035288.1:1180516:1180556	AATTGTTCATAGATAACTTTTTCAGTTCTAAAACTTTCAA	Y	SE	NZ_CP035288.1:1179667:1181364	EQW00_05850	Y	SE_Y	60	mis=0	45	6	39	36	14	3	13	4	4	3	6	1	4	1	0	2	207	7	185	948	10	15	1	16	3	14	8	79	159	913	7	8
NZ_CP035288.1	1180842	1180882	-	EQW00_05850_020	NZ_CP035288.1:1180842:1180882	GTGATAAATCTAATAAGTCTGTAACCAATGACTCTATTCT	Y	SE	NZ_CP035288.1:1179667:1181364	EQW00_05850	Y	SE_Y	60	mis=0	325	2	293	266	103	35	32	3	1	21	41	8	2	0	2	0	996	0	967	4882	7	44	1	73	0	52	57	287	752	4542	12	0
NZ_CP035288.1	1181010	1181050	-	EQW00_05850_023	NZ_CP035288.1:1181010:1181050	CTTGCGCTATTTTATTTTCATGTGCCTCAATGATGACATC	Y	SE	NZ_CP035288.1:1179667:1181364	EQW00_05850	Y	SE_Y	60	mis=0	13	2	8	7	4	0	2	1	0	1	0	0	0	0	0	0	168	0	156	897	2	9	0	5	0	13	12	52	133	812	1	0
NZ_CP035288.1	1181676	1181716	+	EQW00_05855_003	NZ_CP035288.1:1181676:1181716	ATAGATGGTAATAGTCTAAGCTTTAGAGCGTTTTATGCTC	Y	SE	NZ_CP035288.1:1181659:1184289	EQW00_05855	Y	SE_Y	60	mis=0	796	2	692	737	212	141	60	1	0	17	79	1	0	0	0	1	2503	3	2545	12666	20	178	0	201	8	175	152	754	2070	11409	27	0
NZ_CP035288.1	1182107	1182147	-	EQW00_05855_011	NZ_CP035288.1:1182107:1182147	AAATTTAGGTGTATAATGATCAACGTCGGTAACACCTTTT	Y	SE	NZ_CP035288.1:1181659:1184289	EQW00_05855	Y	SE_Y	60	mis=0	473	0	316	386	152	33	36	5	0	7	9	17	1	1	1	0	1980	1	1890	9955	8	116	0	129	7	80	87	552	1525	8872	31	1
NZ_CP035288.1	1182336	1182376	-	EQW00_05855_015	NZ_CP035288.1:1182336:1182376	TCATTAAGGCATCATCTTTACTATTGATGAGTTTTTCTTT	Y	SE	NZ_CP035288.1:1181659:1184289	EQW00_05855	Y	SE_Y	60	mis=0	99	2	75	88	28	19	9	1	2	2	10	4	0	2	1	1	676	3	767	3288	6	48	2	59	1	28	24	232	492	3045	5	0
NZ_CP035288.1	1182756	1182796	-	EQW00_05855_023	NZ_CP035288.1:1182756:1182796	ATACATAAGTTTTTTTTGCATCATAGACAATTTTAGTTGT	Y	SE	NZ_CP035288.1:1181659:1184289	EQW00_05855	Y	SE_Y	60	mis=0	169	1	136	143	55	12	17	0	0	6	14	4	1	1	0	0	1065	1	1046	5189	7	67	1	77	7	53	44	272	763	4641	8	0
NZ_CP035288.1	1183155	1183195	+	EQW00_05855_031	NZ_CP035288.1:1183155:1183195	GATTTGAAAGAAATGGAATTCGAAATTCAAAAAAAATTGG	Y	SE	NZ_CP035288.1:1181659:1184289	EQW00_05855	Y	SE_Y	60	mis=0	45	0	51	50	14	8	4	0	0	3	3	0	0	0	0	0	185	0	189	951	1	8	0	16	1	14	14	60	156	799	7	0
NZ_CP035288.1	1183770	1183810	-	EQW00_05855_043	NZ_CP035288.1:1183770:1183810	CGCTGATACCATATACAATACCAAAGTTAACAGCTTTTGC	Y	SE	NZ_CP035288.1:1181659:1184289	EQW00_05855	Y	SE_Y	60	mis=0	545	1	349	428	116	81	49	7	0	23	19	17	0	1	1	0	1649	1	1583	8209	9	109	2	128	7	77	85	468	1344	7513	54	0
NZ_CP035288.1	1183966	1184006	+	EQW00_05855_047	NZ_CP035288.1:1183966:1184006	GTCGATACATTCCTGATATAACAAGTAGAAACTTTAATTT	Y	SE	NZ_CP035288.1:1181659:1184289	EQW00_05855	Y	SE_Y	60	mis=0	282	2	230	245	73	61	14	4	2	8	34	5	0	0	1	0	832	2	768	4151	8	37	0	62	4	36	32	236	652	3722	5	0
NZ_CP035288.1	1184523	1184563	-	EQW00_05860_002	NZ_CP035288.1:1184523:1184563	GACTAACTAAGATTCTATCATCGTCATGATCCGCTATATA	Y	SE	NZ_CP035288.1:1184305:1185177	EQW00_05860	Y	SE_Y	60	mis=0	805	5	758	808	258	69	94	3	2	22	124	7	1	6	0	0	3578	5	3600	18346	15	198	1	242	11	185	171	1071	2824	16732	26	0
NZ_CP035288.1	1184680	1184720	-	EQW00_05860_005	NZ_CP035288.1:1184680:1184720	ACTATATTTCTAATTTCTCCAAACCGTCTGATATCAGAAT	Y	SE	NZ_CP035288.1:1184305:1185177	EQW00_05860	Y	SE_Y	60	mis=0	17	1	10	17	11	0	2	8	1	3	2	1	0	0	2	0	49	0	31	198	2	6	0	10	1	8	4	17	34	206	11	1
NZ_CP035288.1	1184979	1185019	-	EQW00_05860_011	NZ_CP035288.1:1184979:1185019	TAGTACCTCCATATTTTATACCCTCTTCTAAAACTTCTCG	Y	SE	NZ_CP035288.1:1184305:1185177	EQW00_05860	Y	SE_Y	60	mis=0	1498	5	1163	1272	391	121	138	6	2	27	139	21	2	10	0	0	4302	7	4138	21243	16	276	2	329	15	186	253	1176	3306	19291	38	0
NZ_CP035288.1	1185470	1185510	-	EQW00_05865_002	NZ_CP035288.1:1185470:1185510	ATGTTCTAGATAATTGTTTTTCTCTTGTTCCATTATCTCT	Y	SE	NZ_CP035288.1:1185193:1185804	EQW00_05865	Y	SE_Y	60	mis=0	744	4	566	535	193	67	68	10	1	5	47	7	0	3	0	0	967	5	970	4775	7	66	1	78	1	71	58	242	744	4387	5	1
NZ_CP035288.1	1185640	1185680	-	EQW00_05865_005	NZ_CP035288.1:1185640:1185680	GATATTTGACTATAAACACGTGCTTTAGCATCTTCTAATG	Y	SE	NZ_CP035288.1:1185193:1185804	EQW00_05865	Y	SE_Y	60	mis=0	350	4	216	207	78	28	28	5	4	30	9	5	4	5	1	0	2286	1	2212	11009	11	151	1	186	16	156	117	583	1766	10165	20	4
NZ_CP035288.1	1186915	1186955	-	EQW00_05875_005	NZ_CP035288.1:1186915:1186955	CCGTGATTAAATTTACCTGTCGCTTCTATAACAACATCAA	Y	SE	NZ_CP035288.1:1186648:1187673	EQW00_05875	Y	SE_Y	60	mis=0	268	3	183	193	72	7	26	58	9	69	3	2	0	2	0	0	4444	4	4498	22451	19	284	1	322	3	186	232	1251	3610	20504	32	0
NZ_CP035288.1	1187080	1187120	-	EQW00_05875_008	NZ_CP035288.1:1187080:1187120	ATACAATTAGTAGTACAAGATGCATTACTAAAAATATCGT	Y	SE	NZ_CP035288.1:1186648:1187673	EQW00_05875	Y	SE_Y	60	mis=0	0	0	1	0	0	0	0	2	0	1	0	0	0	0	0	0	4	0	5	35	0	1	0	1	0	0	2	2	3	37	0	0
NZ_CP035288.1	1187491	1187531	-	EQW00_05875_017	NZ_CP035288.1:1187491:1187531	TGAGAATCAATAATTGCTGAATGAGGATTTGTGTTAAAGT	Y	SE	NZ_CP035288.1:1186648:1187673	EQW00_05875	Y	SE_Y	60	mis=0	1	0	3	1	4	1	0	2	0	9	0	0	0	0	0	0	123	0	117	555	1	7	0	16	2	4	5	22	77	492	23	0
NZ_CP035288.1	1188396	1188436	-	EQW00_05885_005	NZ_CP035288.1:1188396:1188436	GATAACGTACTGGTCGTTTCTCGCAAGATCTTACTAAACC	Y	SE	NZ_CP035288.1:1188193:1188663	EQW00_05885	Y	SE_Y	60	mis=0	1412	13	1018	1337	298	260	97	11	10	12	75	29	6	17	11	2	6114	13	5823	30250	35	443	10	468	28	277	303	1760	4713	27111	53	3
NZ_CP035288.1	1188542	1188582	-	EQW00_05885_008	NZ_CP035288.1:1188542:1188582	TACAGATGCAAATCTTACATAGGAAACTTGGTCAACATGC	Y	SE	NZ_CP035288.1:1188193:1188663	EQW00_05885	Y	SE_Y	60	mis=0	2199	148	1859	2140	646	417	268	115	105	140	157	102	77	117	75	93	6606	106	6084	31270	204	495	104	547	92	353	434	1946	5016	28464	213	149
NZ_CP035288.1	1188692	1188732	-	EQW00_05885_011	NZ_CP035288.1:1188692:1188732	TTCGAAATGTGTAATCACCTCAAATCCATCTTGTGGTTTT	Y	SE	NZ_CP035288.1:1188664:1190034	EQW00_05890	Y	SE_Y	60	mis=0	1004	98	925	894	300	114	145	60	70	93	85	54	46	51	56	76	4346	60	4095	21942	124	313	45	348	51	279	275	1302	3565	19926	134	94
NZ_CP035288.1	1188882	1188922	-	EQW00_05890_002	NZ_CP035288.1:1188882:1188922	CTAAATTGTCCATTTGCTCCCTGAAATCTAATAAGTTAAT	Y	SE	NZ_CP035288.1:1188664:1190034	EQW00_05890	Y	SE_Y	60	mis=0	28	0	40	36	7	2	5	4	2	3	1	0	0	1	0	0	21	0	34	97	1	2	0	0	0	0	2	8	24	76	13	1
NZ_CP035288.1	1189044	1189084	-	EQW00_05890_005	NZ_CP035288.1:1189044:1189084	TAAGTGCTTGATAACGTTTTTTATCAACCTCACTAAATAA	Y	SE	NZ_CP035288.1:1188664:1190034	EQW00_05890	Y	SE_Y	60	mis=0	768	6	619	646	175	59	49	2	5	38	41	12	1	10	2	3	2383	6	2433	11721	20	158	7	199	10	107	130	686	1779	10704	35	6
NZ_CP035288.1	1189198	1189238	-	EQW00_05890_008	NZ_CP035288.1:1189198:1189238	TTAGATAAATCTATACCATCATAGTGTTTGATTTGCTTTA	Y	SE	NZ_CP035288.1:1188664:1190034	EQW00_05890	Y	SE_Y	60	mis=0	76	3	66	60	16	9	4	4	2	8	5	0	1	2	0	4	371	5	333	1760	2	21	1	29	1	17	17	122	283	1604	2	0
NZ_CP035288.1	1189487	1189527	+	EQW00_05890_014	NZ_CP035288.1:1189487:1189527	GCATCAAACAAATAAAATTAACGATGAAAAAAAAGATCGA	Y	SE	NZ_CP035288.1:1188664:1190034	EQW00_05890	Y	SE_Y	60	mis=0	30	2	15	26	13	4	1	1	0	3	0	0	0	0	0	0	18	0	14	88	1	3	0	1	0	3	0	10	14	82	5	0
NZ_CP035288.1	1189742	1189782	-	EQW00_05890_020	NZ_CP035288.1:1189742:1189782	TGAAATACCAATTTTCTTCCAGTTGGAAGCAATTTCAAAA	Y	SE	NZ_CP035288.1:1188664:1190034	EQW00_05890	Y	SE_Y	60	mis=0	910	4	798	864	301	120	70	3	2	46	96	5	0	8	1	0	2642	4	2547	13228	11	173	3	198	4	116	135	728	2103	11693	15	1
NZ_CP035288.1	1190052	1190092	-	EQW00_05890_026	NZ_CP035288.1:1190052:1190092	TTTTGTATACGTTTATCTAGATTTTGAGAATCGCCCATGA	Y	SE	NZ_CP035288.1:1190034:1190954	EQW00_05895	Y	SE_Y	60	mis=0	1206	9	1000	1082	342	64	104	13	8	14	70	14	1	18	7	7	4673	9	4687	23760	19	309	6	352	17	179	228	1257	3839	21369	52	10
NZ_CP035288.1	1190563	1190603	-	EQW00_05895_008	NZ_CP035288.1:1190563:1190603	AATTGTTGATGAAATCTTTTGCGATTTAAGTTGATTTGCA	Y	SE	NZ_CP035288.1:1190034:1190954	EQW00_05895	Y	SE_Y	60	mis=0	374	8	244	363	145	73	39	9	4	19	14	4	4	2	2	0	6020	12	5752	29341	26	384	3	475	12	283	301	1618	4532	26481	53	0
NZ_CP035288.1	1190862	1190902	-	EQW00_05895_014	NZ_CP035288.1:1190862:1190902	TTAATTCTTTCAATAATTCGTGCTGCTTTAGTCTTTTCAG	Y	SE	NZ_CP035288.1:1190034:1190954	EQW00_05895	Y	SE_Y	60	mis=0	397	16	247	257	141	120	37	11	9	30	67	12	5	9	14	4	3766	18	3667	18417	39	248	7	278	22	187	184	1058	2946	16844	53	12
NZ_CP035288.1	1191033	1191073	-	EQW00_05895_017	NZ_CP035288.1:1191033:1191073	TGTGTTAGCCATATTCTCATCAATTAATGACTTTCTGTGT	Y	SE	---	---	N	SE_N	60	mis=0	683	30	438	436	205	193	72	24	35	63	140	39	19	38	19	27	4989	35	5030	25793	62	355	25	387	42	334	276	1500	4009	23060	82	40
NZ_CP035288.1	1191588	1191628	-	EQW00_05900_006	NZ_CP035288.1:1191588:1191628	AATCATAATAGAATCCGCCTTCTATTACAGGTCCAACTCC	Y	SE	NZ_CP035288.1:1191307:1193244	EQW00_05900	Y	SE_Y	60	mis=0	51	0	30	39	10	6	2	1	0	0	4	0	0	0	0	0	132	3	129	732	5	6	0	11	4	3	7	58	113	632	69	0
NZ_CP035288.1	1191786	1191826	-	EQW00_05900_009	NZ_CP035288.1:1191786:1191826	GAGTATAAAGTGTTACACTCTCATCTTCAGGAATTGCATC	Y	SE	NZ_CP035288.1:1191307:1193244	EQW00_05900	Y	SE_Y	60	mis=0	1302	3	961	1114	345	119	90	1	2	22	80	12	2	9	0	3	2138	8	2069	10157	18	136	1	138	8	121	124	572	1597	9216	10	1
NZ_CP035288.1	1191943	1191983	-	EQW00_05900_012	NZ_CP035288.1:1191943:1191983	TTTTTGTCAAAGAATGCTGTACCATAAATTCGTTGTAACA	Y	SE	NZ_CP035288.1:1191307:1193244	EQW00_05900	Y	SE_Y	60	mis=0	2393	25	1653	2095	604	210	166	7	21	40	134	44	10	23	21	15	3628	12	3481	17605	43	235	11	269	28	182	210	1023	2837	15744	48	24
NZ_CP035288.1	1192271	1192311	-	EQW00_05900_018	NZ_CP035288.1:1192271:1192311	GTTCATTGGTCTTAAGACCATTGCTTCGTCTTCATCTAAC	Y	SE	NZ_CP035288.1:1191307:1193244	EQW00_05900	Y	SE_Y	60	mis=0	897	2	751	861	240	172	76	5	3	34	67	7	2	6	1	1	496	4	440	2461	15	29	1	33	5	35	30	156	469	2426	42	3
NZ_CP035288.1	1192426	1192466	-	EQW00_05900_021	NZ_CP035288.1:1192426:1192466	TGGGAATCATTCAATGTCATTCCTCGAACACGTTGTAAAC	Y	SE	NZ_CP035288.1:1191307:1193244	EQW00_05900	Y	SE_Y	60	mis=0	11038	24	9740	10756	3154	1923	880	13	10	466	675	104	5	56	10	9	5637	14	5358	27957	39	373	15	429	30	349	262	1585	4366	24920	66	13
NZ_CP035288.1	1193211	1193251	-	EQW00_05900_036	NZ_CP035288.1:1193211:1193251	TTCAAGTTTATCTATGCTTTTTCAAACGGATTTCATCAAT	Y	SE	---	---	N	SE_N	60	mis=0	5	0	9	1	1	0	0	0	1	3	0	0	0	1	0	0	14	0	18	82	5	1	0	0	0	2	1	12	15	76	22	0
NZ_CP035288.1	1193716	1193756	+	EQW00_05905_002	NZ_CP035288.1:1193716:1193756	AAAAGATAGACATATTTCAATGATTGCCATTGGGGGATGT	Y	SE	NZ_CP035288.1:1193673:1195175	EQW00_05905	Y	SE_Y	60	mis=0	137	4	119	126	65	16	11	1	0	2	3	2	0	1	4	0	3206	1	3245	16088	14	248	2	227	18	249	163	922	2487	14486	31	0
NZ_CP035288.1	1194141	1194181	-	EQW00_05905_011	NZ_CP035288.1:1194141:1194181	AATATGATGACTGTAACTACTTTGATAAGTGCGAACCAAT	Y	SE	NZ_CP035288.1:1193673:1195175	EQW00_05905	Y	SE_Y	60	mis=0	520	1	344	368	158	55	47	8	2	7	8	10	0	6	1	1	3486	8	3500	17167	32	205	0	284	12	211	163	965	2700	15533	15	4
NZ_CP035288.1	1194484	1194524	-	EQW00_05905_017	NZ_CP035288.1:1194484:1194524	AGTAGCTATACTATCACCACCGCCCATTAATGCCTTACTA	Y	SE	NZ_CP035288.1:1193673:1195175	EQW00_05905	Y	SE_Y	60	mis=0	2293	22	1623	1691	697	211	225	16	14	29	132	28	3	19	3	6	8900	16	8462	44157	38	579	5	643	39	483	461	2425	7098	39953	80	8
NZ_CP035288.1	1194959	1194999	-	EQW00_05905_026	NZ_CP035288.1:1194959:1194999	TAATAAAATCTACATCTTGTCCAATGATAACTATTACACA	Y	SE	NZ_CP035288.1:1193673:1195175	EQW00_05905	Y	SE_Y	60	mis=0	113	1	72	67	22	12	12	2	1	5	12	0	0	0	0	0	203	0	159	911	7	4	0	14	2	9	12	37	166	907	3	0
NZ_CP035288.1	1195106	1195146	-	EQW00_05905_029	NZ_CP035288.1:1195106:1195146	CCATCGAAACATCTTGCCTTAAGTCAACTTTGTTTAGAGG	Y	SE	NZ_CP035288.1:1193673:1195175	EQW00_05905	Y	SE_Y	60	mis=0	1397	14	1030	950	378	157	84	9	8	62	54	8	2	7	3	4	5808	12	6042	30358	29	384	1	440	15	270	294	1668	4806	27294	52	0
NZ_CP035288.1	1195411	1195451	+	EQW00_05910_002	NZ_CP035288.1:1195411:1195451	AATTAATGAGAAAATTCGTGCAAAAGAACTACGCTTAATA	Y	SE	NZ_CP035288.1:1195383:1195910	EQW00_05910	Y	SE_Y	60	mis=0	10448	11	11348	11470	2953	844	413	31	5	460	491	84	4	31	3	0	3176	21	3216	15803	52	184	4	224	10	159	148	942	2542	14350	33	5
NZ_CP035288.1	1195547	1195587	-	EQW00_05910_005	NZ_CP035288.1:1195547:1195587	ATTTACCATAATCCATTATTCTCGCAACAGGTGGTTTTGC	Y	SE	NZ_CP035288.1:1195383:1195910	EQW00_05910	Y	SE_Y	60	mis=0	60654	80	62950	65099	18118	6248	2199	123	35	4092	3357	637	14	326	31	20	7919	55	7671	38465	219	564	30	583	35	356	459	2257	6316	34835	94	17
NZ_CP035288.1	1195795	1195835	-	EQW00_05910_010	NZ_CP035288.1:1195795:1195835	AATATCTTTACATTCATCTGCAAATTTTTCTAACACACGC	Y	SE	NZ_CP035288.1:1195383:1195910	EQW00_05910	Y	SE_Y	60	mis=0	6938	38	6188	6973	2128	581	297	81	34	227	333	65	7	30	6	1	668	29	659	3320	55	46	8	79	5	28	61	252	552	3096	77	15
NZ_CP035288.1	1197159	1197199	-	EQW00_05925_005	NZ_CP035288.1:1197159:1197199	TCGTAAATAAGGATTTCACCCTTCTCATTTTCTAGTAGGC	Y	SE	NZ_CP035288.1:1196964:1197575	EQW00_05925	Y	SE_Y	60	mis=0	15	0	11	24	6	0	0	2	0	0	1	0	0	0	0	0	123	1	102	555	1	3	2	6	1	2	2	21	75	511	56	0
NZ_CP035288.1	1197314	1197354	-	EQW00_05925_008	NZ_CP035288.1:1197314:1197354	TATTACTTAATCCTACTTCTTCTTCTAATTCTCTTTGAGC	Y	SE	NZ_CP035288.1:1196964:1197575	EQW00_05925	Y	SE_Y	60	mis=0	103	3	66	78	25	11	5	2	0	2	8	1	0	1	3	0	887	0	820	4330	3	43	0	48	5	21	32	204	676	3992	6	1
NZ_CP035288.1	1197494	1197534	-	EQW00_05925_011	NZ_CP035288.1:1197494:1197534	AATCCTCATAGGATTGAATGTCGCCTTGTTCTATCCATTT	Y	SE	NZ_CP035288.1:1196964:1197575	EQW00_05925	Y	SE_Y	60	mis=0	993	21	806	827	273	235	86	13	13	15	44	15	11	22	7	10	5901	14	5716	28984	36	359	7	442	24	272	315	1611	4616	26414	74	13
NZ_CP035288.1	1197808	1197848	-	EQW00_05930_002	NZ_CP035288.1:1197808:1197848	TAATATATCATCAATTCGTCATAACAGTTGAATCCACGTT	Y	SE	NZ_CP035288.1:1197592:1198515	EQW00_05930	Y	SE_Y	60	mis=0	1143	21	937	1020	390	97	84	10	10	67	42	26	11	22	4	17	4356	18	4184	21692	39	283	10	355	13	210	201	1124	3548	19645	53	22
NZ_CP035288.1	1197972	1198012	-	EQW00_05930_005	NZ_CP035288.1:1197972:1198012	AAGATGAGGACAATGCCTTTCTATCTTCATCAAGTCTCGA	Y	SE	NZ_CP035288.1:1197592:1198515	EQW00_05930	Y	SE_Y	60	mis=0	1826	32	1364	1648	553	179	152	21	28	135	108	39	16	32	21	26	5106	22	5126	25619	49	366	15	390	27	238	302	1446	4070	23207	62	26
NZ_CP035288.1	1198124	1198164	-	EQW00_05930_008	NZ_CP035288.1:1198124:1198164	ATATTCCAACATTAAGCTCACTAAATTTTTTGGTAAATCC	Y	SE	NZ_CP035288.1:1197592:1198515	EQW00_05930	Y	SE_Y	60	mis=0	3	0	2	8	0	0	2	0	0	1	0	0	0	0	0	0	3	0	1	8	2	0	0	0	0	0	0	1	0	7	13	0
NZ_CP035288.1	1198561	1198601	-	EQW00_05930_017	NZ_CP035288.1:1198561:1198601	AACTTTGAAAACGATGGGTTATTCAAGTTTATTTTCAACG	Y	SE	---	---	N	SE_N	60	mis=0	385	0	319	372	121	72	19	11	2	23	36	5	0	4	1	0	327	1	345	1649	3	17	0	30	3	11	18	102	290	1472	31	1
NZ_CP035288.1	1198996	1199036	-	EQW00_05935_006	NZ_CP035288.1:1198996:1199036	AATCACCTAATTTAACTTCAGGTTCAACTGTAACTGTAGC	Y	SE	NZ_CP035288.1:1198676:1199977	EQW00_05935	Y	SE_Y	60	mis=0	39030	44	27099	27778	9869	5317	2066	68	17	585	3815	248	5	99	19	10	7241	33	6888	34713	92	414	11	554	35	298	379	2009	5490	31757	89	16
NZ_CP035288.1	1199288	1199328	-	EQW00_05935_012	NZ_CP035288.1:1199288:1199328	GTTACAACTACATCTTTTTCATCGCCAGTTTTCATTCCTT	Y	SE	NZ_CP035288.1:1198676:1199977	EQW00_05935	Y	SE_Y	60	mis=0	36341	89	26146	28388	9511	4050	1841	95	55	713	2599	224	19	123	32	30	4360	59	4252	21255	164	314	34	341	37	230	275	1400	3435	19246	85	52
NZ_CP035288.1	1199635	1199675	-	EQW00_05935_019	NZ_CP035288.1:1199635:1199675	ATGTTTGCAAATCTAAGCCTTGTTGTTGGATTCTTTGACC	Y	SE	NZ_CP035288.1:1198676:1199977	EQW00_05935	Y	SE_Y	60	mis=0	27071	46	21154	20341	7264	3662	1362	45	25	492	1583	191	16	102	25	17	7265	24	7347	36751	97	490	18	552	37	321	306	2075	5920	33317	87	15
NZ_CP035288.1	1200383	1200423	-	EQW00_05940_003	NZ_CP035288.1:1200383:1200423	TATTTTGTGCTAATTCTTCTTCAACGATTTCTGAGCACAA	Y	SE	NZ_CP035288.1:1200264:1201526	EQW00_05940	Y	SE_Y	60	mis=0	9298	46	7111	8067	2750	1135	643	37	26	121	414	105	8	70	20	20	4149	46	4109	21129	53	288	26	361	19	125	244	1215	3421	18780	69	35
NZ_CP035288.1	1200544	1200584	-	EQW00_05940_006	NZ_CP035288.1:1200544:1200584	TTCAACATCATCTTCATTCGGACCCAATTGTTGAATACGC	Y	SE	NZ_CP035288.1:1200264:1201526	EQW00_05940	Y	SE_Y	60	mis=0	18000	181	13351	15479	5084	2065	1328	159	144	432	859	270	100	168	106	112	7945	122	7683	39315	240	601	102	656	119	386	525	2443	6301	35207	254	142
NZ_CP035288.1	1200746	1200786	-	EQW00_05940_009	NZ_CP035288.1:1200746:1200786	CAGCTTTATCAATGTCGAAATCAGCAGCTTGAATAAGACG	Y	SE	NZ_CP035288.1:1200264:1201526	EQW00_05940	Y	SE_Y	60	mis=0	10325	113	7004	8398	3039	950	670	94	104	368	579	156	53	134	69	82	6712	101	6609	33159	146	492	82	604	105	355	415	1831	5360	29587	180	104
NZ_CP035288.1	1201217	1201257	-	EQW00_05940_018	NZ_CP035288.1:1201217:1201257	TGTATTGTTTAACTAGCGCATTTTTAGGTTGAGTTAAAAT	Y	SE	NZ_CP035288.1:1200264:1201526	EQW00_05940	Y	SE_Y	60	mis=0	1620	5	1053	1228	446	147	99	9	6	83	89	12	1	8	0	0	1824	5	1726	9126	26	109	0	133	8	72	101	533	1446	8248	8	3
NZ_CP035288.1	1201386	1201426	-	EQW00_05940_021	NZ_CP035288.1:1201386:1201426	CTTACATTTTCAGAAGAAGGTACATCATACATGATGTCAA	Y	SE	NZ_CP035288.1:1200264:1201526	EQW00_05940	Y	SE_Y	60	mis=0	16	3	18	23	8	3	3	4	1	12	0	1	0	0	0	0	22	2	33	126	11	2	0	3	0	1	3	29	16	103	16	0
NZ_CP035288.1	1201740	1201780	+	EQW00_05945_002	NZ_CP035288.1:1201740:1201780	ATGTAGGGAAATCTACATTTATTAATAGTATGATTGGGCG	Y	SE	NZ_CP035288.1:1201638:1202225	EQW00_05945	Y	SE_Y	60	mis=0	19	1	17	14	5	4	1	0	1	0	1	1	0	0	0	0	287	0	311	1476	4	18	0	13	0	8	10	85	258	1479	28	0
NZ_CP035288.1	1201896	1201936	-	EQW00_05945_005	NZ_CP035288.1:1201896:1201936	TCTTCAATCATTTTACCAAATTTTTCTCGTTGAACTTTAC	Y	SE	NZ_CP035288.1:1201638:1202225	EQW00_05945	Y	SE_Y	60	mis=0	199	0	122	135	29	39	19	0	0	7	11	4	1	1	0	0	1919	1	1903	9428	12	114	1	139	10	81	107	545	1494	8741	21	0
NZ_CP035288.1	1202029	1202069	+	EQW00_05945_008	NZ_CP035288.1:1202029:1202069	TCTTAAACATTTTGATATACCAACACTTGTAATATGTACT	Y	SE	NZ_CP035288.1:1201638:1202225	EQW00_05945	Y	SE_Y	60	mis=0	14	0	6	14	2	5	0	0	0	0	0	0	0	0	0	0	184	1	172	914	1	3	0	6	1	4	7	50	124	696	0	0
NZ_CP035288.1	1202454	1202494	-	EQW00_05950_002	NZ_CP035288.1:1202454:1202494	CTTCATGTGCTAATCGTAAGGCATCATCTCTAAAAGCAAC	Y	SE	NZ_CP035288.1:1202395:1203741	EQW00_05950	Y	SE_Y	60	mis=0	476	16	332	390	170	74	41	9	5	33	49	18	14	19	11	11	4728	13	4608	24196	32	260	16	318	22	158	239	1351	3748	21503	47	11
NZ_CP035288.1	1202613	1202653	-	EQW00_05950_005	NZ_CP035288.1:1202613:1202653	TATCTTTAATATCATCTACCTCAAATCCAAAAGAGCGCGC	Y	SE	NZ_CP035288.1:1202395:1203741	EQW00_05950	Y	SE_Y	60	mis=0	1237	94	832	978	416	254	148	103	92	104	190	80	69	87	61	62	6946	72	6612	34585	124	478	80	536	70	355	429	2131	5674	31461	152	85
NZ_CP035288.1	1203083	1203123	-	EQW00_05950_014	NZ_CP035288.1:1203083:1203123	CGTTGTTTCTAATAAAGATGGTAATGCTGAAAGTGAATCA	Y	SE	NZ_CP035288.1:1202395:1203741	EQW00_05950	Y	SE_Y	60	mis=0	651	4	467	529	147	61	45	21	6	24	58	3	2	5	2	2	1358	6	1321	6971	10	99	0	111	2	45	71	426	1027	6071	32	2
NZ_CP035288.1	1203564	1203604	-	EQW00_05950_023	NZ_CP035288.1:1203564:1203604	TATCAGTACTTAATTCCTTAGCCTGTTTGATAGGATCTTT	Y	SE	NZ_CP035288.1:1202395:1203741	EQW00_05950	Y	SE_Y	60	mis=0	1337	10	961	1116	443	188	119	42	8	101	111	12	0	17	3	6	4618	12	4460	22677	23	312	1	333	12	212	217	1241	3620	20186	44	4
NZ_CP035288.1	1203747	1203787	-	EQW00_05950_026	NZ_CP035288.1:1203747:1203787	ATCGAATTAACAGGGTTTCTTGCATATCATCACCAAATTA	Y	SE	---	---	N	SE_N	60	mis=0	531	19	402	388	160	55	45	45	28	33	33	23	13	31	18	31	4438	23	4188	21748	55	256	32	305	29	229	257	1169	3513	19829	57	33
NZ_CP035288.1	1204841	1204881	-	EQW00_05960_002	NZ_CP035288.1:1204841:1204881	TTGGTACATCTTTTAGAGAATGAATCGCCATATCTATCTC	Y	SE	NZ_CP035288.1:1204629:1205555	EQW00_05960	Y	SE_Y	60	mis=0	568	2	406	473	192	58	40	7	2	9	57	4	2	1	1	0	3298	7	3392	16934	18	194	0	282	6	96	168	966	2803	15419	27	4
NZ_CP035288.1	1205012	1205052	-	EQW00_05960_005	NZ_CP035288.1:1205012:1205052	TTAAATGTGGGTATTTTGATAAAATTTGAGCGCCACGACG	Y	SE	NZ_CP035288.1:1204629:1205555	EQW00_05960	Y	SE_Y	60	mis=0	1225	43	889	1052	370	111	126	52	45	75	117	27	25	40	19	49	6304	39	6196	31647	84	408	39	502	39	344	387	1716	5026	28542	88	43
NZ_CP035288.1	1205168	1205208	-	EQW00_05960_008	NZ_CP035288.1:1205168:1205208	CTGGCAGTAATATATCTCGATCAAGATAAGTCGTAACAAT	Y	SE	NZ_CP035288.1:1204629:1205555	EQW00_05960	Y	SE_Y	60	mis=0	15	1	5	20	4	2	0	2	1	7	2	0	1	1	3	1	59	0	65	326	0	9	1	2	0	5	3	20	46	281	17	0
NZ_CP035288.1	1205924	1205964	-	EQW00_05965_005	NZ_CP035288.1:1205924:1205964	TCAATTGTTGAACTAATTTAGGACGTGCTTTTTCACTTGA	Y	SE	NZ_CP035288.1:1205589:1206269	EQW00_05965	Y	SE_Y	60	mis=0	1078	3	790	805	238	144	69	3	9	5	48	22	1	8	0	2	3383	6	3196	16488	13	211	4	237	17	183	165	902	2601	14805	7	5
NZ_CP035288.1	1206189	1206229	-	EQW00_05965_011	NZ_CP035288.1:1206189:1206229	ATAAGTGAATCTAATGTTTGTTTATTTGCCACTTTTACAG	Y	SE	NZ_CP035288.1:1205589:1206269	EQW00_05965	Y	SE_Y	60	mis=0	983	10	712	926	230	143	94	2	7	2	40	15	6	11	5	4	2272	4	2302	11593	24	153	4	190	6	92	117	629	1886	10450	18	5
NZ_CP035288.1	1206434	1206474	+	EQW00_05970_002	NZ_CP035288.1:1206434:1206474	GCATGAAGAGATTAAAGAGGCATATGATTTAGGTATTAGA	Y	SE	NZ_CP035288.1:1206259:1207233	EQW00_05970	Y	SE_Y	60	mis=0	353	2	227	301	126	19	30	0	0	4	23	1	0	2	0	1	1430	3	1490	7335	6	93	1	109	4	125	59	436	1214	6724	6	0
NZ_CP035288.1	1206583	1206623	-	EQW00_05970_005	NZ_CP035288.1:1206583:1206623	TATTCACAAAGACAAGTATCTGCAACAATAAGTAAATCCT	Y	SE	NZ_CP035288.1:1206259:1207233	EQW00_05970	Y	SE_Y	60	mis=0	1217	5	901	964	421	158	90	3	5	21	89	16	1	4	1	0	3694	4	3546	18807	10	238	1	273	5	149	181	1068	2939	16743	32	1
NZ_CP035288.1	1207556	1207596	-	EQW00_05975_005	NZ_CP035288.1:1207556:1207596	CCATTCTTACTTTTTCAATTGAAGGTACACGGTCAATCAC	Y	SE	NZ_CP035288.1:1207257:1208540	EQW00_05975	Y	SE_Y	60	mis=0	1289	4	936	913	420	48	109	4	0	22	32	10	0	4	3	1	5776	10	5711	29221	37	410	0	440	17	312	330	1603	4613	26033	42	1
NZ_CP035288.1	1208159	1208199	-	EQW00_05975_017	NZ_CP035288.1:1208159:1208199	TCAATGTTTCATAACCACTAGTCATTGCTAAAGGATTACC	Y	SE	NZ_CP035288.1:1207257:1208540	EQW00_05975	Y	SE_Y	60	mis=0	2933	21	2111	2041	816	535	226	25	7	66	264	23	10	15	10	4	4666	31	4572	22863	32	307	10	363	26	317	255	1308	3736	20665	47	16
NZ_CP035288.1	1208325	1208365	-	EQW00_05975_020	NZ_CP035288.1:1208325:1208365	TCCTCAAAATTTGTTACAGGCCCCTCATTTAAGAAGTAAC	Y	SE	NZ_CP035288.1:1207257:1208540	EQW00_05975	Y	SE_Y	60	mis=0	2519	59	1678	1848	732	386	180	48	49	78	185	53	44	76	42	54	7483	54	7503	37643	88	564	39	575	65	543	377	2099	6036	34169	110	61
NZ_CP035288.1	1209135	1209175	-	EQW00_05980_005	NZ_CP035288.1:1209135:1209175	AAAATTAGTAGGATAGTGACAAAAACGATAGTTAGCCAAT	Y	SE	NZ_CP035288.1:1208889:1209956	EQW00_05980	Y	SE_Y	60	mis=0	84	2	33	58	18	24	5	2	0	1	13	0	0	3	0	0	1560	5	1522	7925	11	88	0	92	3	54	64	450	1188	6994	15	1
NZ_CP035288.1	1209314	1209354	-	EQW00_05980_008	NZ_CP035288.1:1209314:1209354	TAACAACAAATATTACACGTGATGTCTGTGTTAAACTCAC	Y	SE	NZ_CP035288.1:1208889:1209956	EQW00_05980	Y	SE_Y	60	mis=0	0	0	1	3	0	2	0	3	1	1	0	0	0	1	0	1	65	0	68	317	0	7	0	2	3	3	5	25	51	271	32	0
NZ_CP035288.1	1209463	1209503	-	EQW00_05980_011	NZ_CP035288.1:1209463:1209503	CATTCCTATATAGATGATTCCCACCATTGAGAATAAGATG	Y	SE	NZ_CP035288.1:1208889:1209956	EQW00_05980	Y	SE_Y	60	mis=0	0	0	0	0	0	0	0	0	0	2	0	0	0	0	0	0	0	0	0	8	0	0	0	0	0	0	0	0	0	3	8	0
NZ_CP035288.1	1210386	1210426	-	EQW00_05985_005	NZ_CP035288.1:1210386:1210426	TCATAATCGTAAAAAGTTAGAAGCAATTGTGAGCCAAGCG	Y	SE	NZ_CP035288.1:1210123:1210683	EQW00_05985	Y	SE_Y	60	mis=0	282	15	200	259	89	29	24	2	5	13	22	3	5	4	1	6	4256	6	4318	20922	22	224	3	286	18	223	206	1195	3483	18860	34	8
NZ_CP035288.1	1210542	1210582	-	EQW00_05985_008	NZ_CP035288.1:1210542:1210582	AATGGCTCTTGAATCACAACATGCAGGATTATCATGGTTG	Y	SE	NZ_CP035288.1:1210123:1210683	EQW00_05985	Y	SE_Y	60	mis=0	204	38	202	190	100	60	70	36	47	41	39	32	33	30	33	40	4457	32	4366	22518	74	303	29	371	48	214	235	1315	3611	19889	85	50
NZ_CP035288.1	1211077	1211117	+	EQW00_05990_002	NZ_CP035288.1:1211077:1211117	AGGAATGGGTAAGTAATGGTTACTTTAAACCATCTGAAGA	Y	SE	NZ_CP035288.1:1211026:1213656	EQW00_05990	Y	SE_Y	60	mis=0	5720	10	5348	5652	1505	541	355	5	3	12	420	24	0	17	3	0	3859	9	3688	19956	22	256	0	284	16	256	190	1112	3094	17557	25	3
NZ_CP035288.1	1212679	1212719	-	EQW00_05990_033	NZ_CP035288.1:1212679:1212719	TCAACTTTTTCAGTAGAATATCTCAAGTCATGACCTGGTG	Y	SE	NZ_CP035288.1:1211026:1213656	EQW00_05990	Y	SE_Y	60	mis=0	3046	8	2739	2976	792	578	217	9	7	83	213	66	2	31	6	2	6957	14	6844	34852	39	468	1	503	27	396	379	1892	5533	31218	56	8
NZ_CP035288.1	1212858	1212898	-	EQW00_05990_036	NZ_CP035288.1:1212858:1212898	ATTTATCACTTAATTCGGTTACTGTAGATATCGTTTCATT	Y	SE	NZ_CP035288.1:1211026:1213656	EQW00_05990	Y	SE_Y	60	mis=0	1157	14	951	1114	278	197	111	13	14	48	97	26	13	15	9	14	1440	13	1471	7257	29	120	15	104	8	91	84	444	1143	6504	36	17
NZ_CP035288.1	1213219	1213259	-	EQW00_05990_043	NZ_CP035288.1:1213219:1213259	GATAACGGTGTGTTAACTTCAACTCTTGATTGACGGACAG	Y	SE	NZ_CP035288.1:1211026:1213656	EQW00_05990	Y	SE_Y	60	mis=0	5971	17	5253	5428	1577	841	519	15	5	396	413	91	2	47	17	8	7351	17	7274	37159	51	568	6	626	23	324	389	2095	5938	33419	39	5
NZ_CP035288.1	1213395	1213435	-	EQW00_05990_046	NZ_CP035288.1:1213395:1213435	GCAAAACTACCTTACCAGCAACTACTACAGTTGTCATAGC	Y	SE	NZ_CP035288.1:1211026:1213656	EQW00_05990	Y	SE_Y	60	mis=0	766	9	694	713	223	54	74	19	9	30	29	11	12	15	16	9	1078	13	1061	5158	24	70	12	103	11	46	67	325	849	4608	64	22
NZ_CP035288.1	1213862	1213902	-	EQW00_05995_002	NZ_CP035288.1:1213862:1213902	AAACTTTCAATAAATGGTGAGATAAATGTTCCAACTGAGT	Y	SE	NZ_CP035288.1:1213667:1214932	EQW00_05995	Y	SE_Y	60	mis=0	62	1	53	85	18	12	2	1	0	0	5	0	0	0	0	3	74	0	58	346	4	10	0	4	3	4	3	34	62	371	0	0
NZ_CP035288.1	1214011	1214051	-	EQW00_05995_005	NZ_CP035288.1:1214011:1214051	ACATCATTGTTGTTATAATCTCAAATTCAGTAGCCCCACC	Y	SE	NZ_CP035288.1:1213667:1214932	EQW00_05995	Y	SE_Y	60	mis=0	2605	12	2045	2141	652	305	148	10	7	14	103	27	1	17	7	3	7708	11	7660	39311	31	496	3	610	16	349	405	2154	6470	35543	60	11
NZ_CP035288.1	1214204	1214244	-	EQW00_05995_008	NZ_CP035288.1:1214204:1214244	TGTGGTTTAATTATAGCTGCCTTATCTTTTGCAATATCTA	Y	SE	NZ_CP035288.1:1213667:1214932	EQW00_05995	Y	SE_Y	60	mis=0	396	10	337	373	112	87	23	5	5	12	25	6	2	12	3	4	494	4	457	2302	15	44	2	39	1	21	26	169	371	2100	17	4
NZ_CP035288.1	1214523	1214563	-	EQW00_05995_014	NZ_CP035288.1:1214523:1214563	TTGTTCTATTCTACCTGTCCAATTCACAGATTCTATACCG	Y	SE	NZ_CP035288.1:1213667:1214932	EQW00_05995	Y	SE_Y	60	mis=0	1756	8	1166	1300	380	203	110	8	8	28	94	22	4	15	7	2	8070	10	7843	40890	33	580	9	643	32	400	397	2173	6339	36806	71	7
NZ_CP035288.1	1214677	1214717	-	EQW00_05995_017	NZ_CP035288.1:1214677:1214717	TGTTAATCATACTATGAATTGGCTTTCCTTTAATTGCAGA	Y	SE	NZ_CP035288.1:1213667:1214932	EQW00_05995	Y	SE_Y	60	mis=0	284	46	191	235	102	42	38	31	28	37	46	30	25	31	19	24	1607	30	1587	8229	43	111	20	137	32	108	103	534	1401	7263	26	37
NZ_CP035288.1	1215333	1215373	-	EQW00_06000_005	NZ_CP035288.1:1215333:1215373	ATAATAGAGGAAAATAGCACCAAACGAAACGAGTTCTCCG	Y	SE	NZ_CP035288.1:1215116:1215826	EQW00_06000	Y	SE_Y	60	mis=0	112	8	152	133	77	7	42	5	10	23	17	3	5	11	3	11	6028	19	5668	29557	32	372	8	398	21	233	316	1643	4665	26675	63	14
NZ_CP035288.1	1215490	1215530	-	EQW00_06000_008	NZ_CP035288.1:1215490:1215530	TACCAAAATAGGTTTGGGTTGTAAAAACAGATACGACTGT	Y	SE	NZ_CP035288.1:1215116:1215826	EQW00_06000	Y	SE_Y	60	mis=0	146	98	136	128	126	64	82	61	75	48	53	50	52	67	40	58	4695	59	4604	23491	132	303	71	416	61	247	286	1349	3766	21238	129	98
NZ_CP035288.1	1215658	1215698	-	EQW00_06000_011	NZ_CP035288.1:1215658:1215698	TTATGGCAAAAATCCCCCCAATGATAAACGTAAATACAAC	Y	SE	NZ_CP035288.1:1215116:1215826	EQW00_06000	Y	SE_Y	60	mis=0	13	3	7	18	4	8	5	9	8	5	5	3	5	4	2	5	322	5	326	1564	4	12	8	19	6	14	13	100	255	1345	37	6
NZ_CP035288.1	1216086	1216126	-	EQW00_06005_002	NZ_CP035288.1:1216086:1216126	GTACTTTGTCAAAAGTGCTTGTAGAATTAATACGTTCACC	Y	SE	NZ_CP035288.1:1215823:1216503	EQW00_06005	Y	SE_Y	60	mis=0	22	2	12	28	14	1	2	6	0	0	7	2	0	2	0	1	852	0	835	4112	9	41	1	69	2	37	40	217	646	3749	43	2
NZ_CP035288.1	1216234	1216274	-	EQW00_06005_005	NZ_CP035288.1:1216234:1216274	ATCGAACTATTCAATGTGCCTTTATATACCCAAGCTTGTT	Y	SE	NZ_CP035288.1:1215823:1216503	EQW00_06005	Y	SE_Y	60	mis=0	176	15	117	131	49	19	13	7	7	13	64	9	8	23	9	3	6644	16	6398	32912	36	440	9	534	29	343	331	1904	4978	29574	47	14
NZ_CP035288.1	1216387	1216427	-	EQW00_06005_008	NZ_CP035288.1:1216387:1216427	ATACCTAATATATCTCCGCACTCTTTAAGTCTATACGTTG	Y	SE	NZ_CP035288.1:1215823:1216503	EQW00_06005	Y	SE_Y	60	mis=0	2	1	0	0	0	0	1	0	0	0	0	0	0	1	0	0	41	2	36	187	1	1	0	3	0	3	2	13	31	147	27	0
NZ_CP035288.1	1216979	1217019	-	EQW00_06015_002	NZ_CP035288.1:1216979:1217019	TCCATTCTTGATTTTTGAGAAATGGTGCATGTTGAAGAGC	Y	SE	NZ_CP035288.1:1216911:1217396	EQW00_06015	Y	SE_Y	60	mis=0	1350	5	1212	1333	386	137	52	3	2	31	116	2	0	1	1	0	4019	4	3860	20565	16	244	0	306	29	215	185	1157	3008	18629	31	0
NZ_CP035288.1	1217138	1217178	-	EQW00_06015_005	NZ_CP035288.1:1217138:1217178	AAACTGTCTTAATTTGACCTGCTGGAACATTATTGATGAT	Y	SE	NZ_CP035288.1:1216911:1217396	EQW00_06015	Y	SE_Y	60	mis=0	803	19	668	739	237	108	51	16	23	38	25	18	13	20	13	22	1649	13	1676	8539	30	114	12	121	18	96	104	510	1350	7540	24	16
NZ_CP035288.1	1217417	1217457	-	EQW00_06015_011	NZ_CP035288.1:1217417:1217457	AAATAATCTATATAAACCCTAACGCATTTAAAACTGGTTT	Y	SE	---	---	N	SE_N	60	mis=0	0	0	1	0	0	0	1	0	0	0	0	0	0	0	0	0	5	0	11	37	0	0	0	1	0	0	0	1	5	33	0	0
NZ_CP035288.1	1218040	1218080	+	EQW00_06025_002	NZ_CP035288.1:1218040:1218080	TAGTAATAACAAGCTCATTGTCGTTTTATGTGCAATGATT	Y	SE	NZ_CP035288.1:1218027:1218866	EQW00_06025	Y	SE_Y	60	mis=0	341	2	241	252	83	79	15	4	0	23	12	8	0	1	0	0	3274	2	3299	16818	13	206	3	268	16	179	169	906	2648	15425	20	1
NZ_CP035288.1	1218183	1218223	-	EQW00_06025_005	NZ_CP035288.1:1218183:1218223	AATAAATCACCAATAGATCCAGTAACAAATTGAATTGGAT	Y	SE	NZ_CP035288.1:1218027:1218866	EQW00_06025	Y	SE_Y	60	mis=0	62	1	37	38	17	12	9	0	1	7	0	3	0	0	1	0	25	1	31	104	3	2	0	2	0	2	3	13	17	96	11	0
NZ_CP035288.1	1218342	1218382	-	EQW00_06025_008	NZ_CP035288.1:1218342:1218382	GGGTTTCTCGCAATAACTGAAGTAGAAATAGGTTCATATT	Y	SE	NZ_CP035288.1:1218027:1218866	EQW00_06025	Y	SE_Y	60	mis=0	620	36	432	489	201	48	79	16	17	65	67	22	9	18	18	11	3852	20	3767	18956	40	237	12	285	21	183	205	1035	2913	16946	68	19
NZ_CP035288.1	12187	12227	-	EQW00_00040_019	NZ_CP035288.1:12187:12227	ATTCTTCAAGAATAGCTTCAGCATTTTGTGTCATTTCTTC	Y	SE	NZ_CP035288.1:11291:12577	EQW00_00040	Y	SE_Y	60	mis=0	230	1	181	149	62	26	26	9	1	13	6	8	1	1	1	1	252	1	221	1221	12	10	0	20	1	9	15	75	223	1072	32	0
NZ_CP035288.1	1218803	1218843	-	EQW00_06025_017	NZ_CP035288.1:1218803:1218843	GTATAGTACTGACATCACGTTTAGCAACATACACATGAGT	Y	SE	NZ_CP035288.1:1218027:1218866	EQW00_06025	Y	SE_Y	60	mis=0	72	0	38	42	16	11	5	4	1	4	7	0	0	0	0	0	503	0	535	2757	7	59	0	43	2	32	23	141	397	2448	42	0
NZ_CP035288.1	1220827	1220867	-	EQW00_06050_005	NZ_CP035288.1:1220827:1220867	ATAATTGTACCTGGTGGTACTTTTAACACTAAGTCTTCCG	Y	SE	NZ_CP035288.1:1220584:1221876	EQW00_06050	Y	SE_Y	60	mis=0	1498	7	1106	1065	489	52	102	2	1	3	103	18	2	2	1	1	5983	5	5652	29772	31	382	0	498	23	294	310	1707	4714	26775	30	1
NZ_CP035288.1	1221164	1221204	-	EQW00_06050_011	NZ_CP035288.1:1221164:1221204	ACTTCTATAATCAGGAGTTGAAACAACACCTAGATTAGGC	Y	SE	NZ_CP035288.1:1220584:1221876	EQW00_06050	Y	SE_Y	60	mis=0	18	1	5	13	7	1	1	6	1	3	0	0	0	0	1	0	24	3	18	83	14	1	0	1	0	0	5	11	11	85	25	2
NZ_CP035288.1	1221488	1221528	-	EQW00_06050_017	NZ_CP035288.1:1221488:1221528	GTCTCTCGTAATAGTTGAAACAGGAACAACTGTCACATCG	Y	SE	NZ_CP035288.1:1220584:1221876	EQW00_06050	Y	SE_Y	60	mis=0	2595	5	1967	2126	734	275	165	13	3	45	129	26	0	8	5	0	5446	7	5508	27911	27	396	0	454	20	333	310	1539	4474	25160	60	2
NZ_CP035288.1	1221808	1221848	-	EQW00_06050_023	NZ_CP035288.1:1221808:1221848	AAGATTCTAACAATATCACCATTGCTACAACCTCTCTCTC	Y	SE	NZ_CP035288.1:1220584:1221876	EQW00_06050	Y	SE_Y	60	mis=0	3237	11	2577	2956	709	352	205	10	7	62	204	55	5	25	16	3	6454	18	6338	32332	32	437	5	448	36	321	312	1815	4916	28997	54	15
NZ_CP035288.1	1222572	1222612	-	EQW00_06060_002	NZ_CP035288.1:1222572:1222612	AAAGCTGATTTAGGTCCTATCCCAGTCACTTTTATTAAGC	Y	SE	NZ_CP035288.1:1222356:1222958	EQW00_06060	Y	SE_Y	60	mis=0	7202	9	6569	7335	2032	1163	407	36	7	132	535	91	1	49	3	1	6628	10	6566	33022	42	466	1	473	16	326	360	1850	5110	29699	31	1
NZ_CP035288.1	1222871	1222911	-	EQW00_06060_008	NZ_CP035288.1:1222871:1222911	TATTCACATTATGTTTGTTTAAGGATTTTTCTACTTTGGT	Y	SE	NZ_CP035288.1:1222356:1222958	EQW00_06060	Y	SE_Y	60	mis=0	15	1	15	18	5	4	1	1	0	5	2	0	1	0	0	0	16	2	18	145	8	1	0	1	0	1	2	13	12	104	13	0
NZ_CP035288.1	1223166	1223206	-	EQW00_06065_002	NZ_CP035288.1:1223166:1223206	CCTCCATCTCATTAGCAATGATATTTGATAGCGTCGTTTT	Y	SE	NZ_CP035288.1:1222972:1223976	EQW00_06065	Y	SE_Y	60	mis=0	693	9	618	679	195	81	44	14	5	25	41	24	3	9	2	3	2192	9	2213	11154	13	159	1	167	6	105	124	606	1892	10346	22	4
NZ_CP035288.1	1223322	1223362	-	EQW00_06065_005	NZ_CP035288.1:1223322:1223362	AATCTTCCATAGCAGGATACAGAACTTCTTCAACAACACT	Y	SE	NZ_CP035288.1:1222972:1223976	EQW00_06065	Y	SE_Y	60	mis=0	2083	57	1754	1958	657	277	163	30	49	86	153	56	31	59	17	33	6278	57	6273	31565	93	481	42	493	61	416	314	1824	5126	28502	100	61
NZ_CP035288.1	1223645	1223685	-	EQW00_06065_011	NZ_CP035288.1:1223645:1223685	ATCGTCTTCATTTACTTGTTGGAAGTCTCTTACACGTTTT	Y	SE	NZ_CP035288.1:1222972:1223976	EQW00_06065	Y	SE_Y	60	mis=0	5452	13	4799	5249	1481	1024	340	41	10	123	309	61	9	42	10	10	6009	17	6003	30484	41	437	15	472	32	312	357	1692	4918	27628	61	18
NZ_CP035288.1	1224230	1224270	-	EQW00_06070_002	NZ_CP035288.1:1224230:1224270	GGTTTAAGTAAAACTTCCCAATCATTACCTTCAATTTGGG	Y	SE	NZ_CP035288.1:1223978:1225003	EQW00_06070	Y	SE_Y	60	mis=0	2343	15	1787	2095	669	206	132	9	14	58	151	33	9	25	5	13	5338	14	5147	25658	50	320	9	390	29	324	267	1378	4060	23099	49	19
NZ_CP035288.1	1224397	1224437	-	EQW00_06070_005	NZ_CP035288.1:1224397:1224437	TATATGGAGGTAATGGCATCTCGCCTAATTCATCTAAGCG	Y	SE	NZ_CP035288.1:1223978:1225003	EQW00_06070	Y	SE_Y	60	mis=0	6571	117	4876	5762	1970	747	509	102	79	239	508	115	45	103	40	64	7812	81	7670	38764	143	573	64	642	96	623	500	2350	6327	35923	163	83
NZ_CP035288.1	1224887	1224927	-	EQW00_06070_014	NZ_CP035288.1:1224887:1224927	ATATATTTTTTATTGCTAAATGCTGATACTAGCATGACTA	Y	SE	NZ_CP035288.1:1223978:1225003	EQW00_06070	Y	SE_Y	60	mis=0	21	1	15	28	2	0	2	0	0	0	0	0	0	0	0	0	26	0	21	153	1	2	1	3	0	2	2	11	27	113	0	0
NZ_CP035288.1	1225412	1225452	+	EQW00_06075_006	NZ_CP035288.1:1225412:1225452	GAAGTCTATGCAAATACAAAATGATTTAGGTTCTGATATT	Y	SE	NZ_CP035288.1:1225024:1226163	EQW00_06075	Y	SE_Y	60	mis=0	742	1	578	676	194	142	34	9	1	11	60	9	0	1	0	0	1137	3	1201	6322	9	78	0	115	3	83	81	311	995	5539	10	0
NZ_CP035288.1	1225606	1225646	-	EQW00_06075_010	NZ_CP035288.1:1225606:1225646	CTGACTAGCTCTTTAGCACTTTGTTCTCTTAAGTCTTTGT	Y	SE	NZ_CP035288.1:1225024:1226163	EQW00_06075	Y	SE_Y	60	mis=0	170	0	135	184	38	21	12	7	0	2	7	7	0	2	0	0	379	2	378	1794	3	30	0	28	1	12	20	100	281	1634	44	0
NZ_CP035288.1	1225807	1225847	-	EQW00_06075_014	NZ_CP035288.1:1225807:1225847	ATTCTAGTAGGTAATACACAATCAAACATATCCATGCCCC	Y	SE	NZ_CP035288.1:1225024:1226163	EQW00_06075	Y	SE_Y	60	mis=0	688	2	567	602	215	92	57	29	1	13	47	9	1	5	1	0	848	2	787	4198	16	65	1	67	3	53	55	230	665	3642	55	1
NZ_CP035288.1	1226244	1226284	-	EQW00_06075_022	NZ_CP035288.1:1226244:1226284	TAATCATTGCACGATGTTCTTTTGCACGTTTTTGTTGTGG	Y	SE	NZ_CP035288.1:1226179:1226439	EQW00_06080	Y	SE_Y	60	mis=0	10706	17	9046	9915	2931	934	513	22	2	91	611	143	2	80	8	0	8088	14	8002	40373	41	476	2	550	33	451	425	2182	6533	36914	59	1
NZ_CP035288.1	1226826	1226866	+	EQW00_06085_002	NZ_CP035288.1:1226826:1226866	TATTCACAGGAATGGGTATGACGTATAAGAATGTAGTTAA	Y	SE	NZ_CP035288.1:1226778:1229069	EQW00_06085	Y	SE_Y	60	mis=0	105	1	86	88	44	12	7	2	0	10	1	2	0	0	0	0	259	2	249	1271	4	12	0	11	1	14	8	96	213	1094	28	0
NZ_CP035288.1	1226996	1227036	-	EQW00_06085_005	NZ_CP035288.1:1226996:1227036	CTTCGATTTGTATTTTCGGTTCTGATACACCTAGAACATT	Y	SE	NZ_CP035288.1:1226778:1229069	EQW00_06085	Y	SE_Y	60	mis=0	2705	23	2069	2225	912	308	149	14	10	203	123	45	6	17	5	6	4292	15	4127	21481	35	287	11	312	15	173	210	1253	3461	18844	41	9
NZ_CP035288.1	1227155	1227195	-	EQW00_06085_008	NZ_CP035288.1:1227155:1227195	TAAATTCTTGTTTAGCAGAGCCTTGTTTAATGTCTGAACC	Y	SE	NZ_CP035288.1:1226778:1229069	EQW00_06085	Y	SE_Y	60	mis=0	2016	64	1377	1586	585	226	134	40	60	130	183	45	41	51	40	37	5807	46	5754	28871	80	402	45	442	34	309	356	1668	4639	26156	94	52
NZ_CP035288.1	1227476	1227516	-	EQW00_06085_014	NZ_CP035288.1:1227476:1227516	TTAAATCAACTGGTAATGAGCCGGCATTTAATAACTCAGC	Y	SE	NZ_CP035288.1:1226778:1229069	EQW00_06085	Y	SE_Y	60	mis=0	24	0	15	23	5	4	2	2	1	2	1	3	2	1	0	2	403	0	398	2074	5	24	1	31	1	23	27	143	339	1963	56	2
NZ_CP035288.1	1227800	1227840	-	EQW00_06085_020	NZ_CP035288.1:1227800:1227840	AATACGCTTGTTTAAGCGTGCGTCCAATTCTTAGTTCATC	Y	SE	NZ_CP035288.1:1226778:1229069	EQW00_06085	Y	SE_Y	60	mis=0	1194	9	813	959	334	112	71	10	4	54	72	9	0	8	2	2	5890	8	5723	29527	33	393	1	493	16	293	315	1659	4697	26505	35	4
NZ_CP035288.1	1228124	1228164	-	EQW00_06085_026	NZ_CP035288.1:1228124:1228164	GCTTAGCTAATTTAACAAAGTTTAACCTTTCATATGATGT	Y	SE	NZ_CP035288.1:1226778:1229069	EQW00_06085	Y	SE_Y	60	mis=0	490	2	344	406	196	84	31	1	2	35	27	5	2	2	1	3	1107	6	1157	5503	6	86	3	86	3	76	66	306	855	5170	6	1
NZ_CP035288.1	1228295	1228335	-	EQW00_06085_029	NZ_CP035288.1:1228295:1228335	GTTCCAATCCAACTGATTTTACAGTTTTCTCAACCTGTGC	Y	SE	NZ_CP035288.1:1226778:1229069	EQW00_06085	Y	SE_Y	60	mis=0	190	3	125	156	71	36	13	6	3	9	9	0	0	0	2	0	395	1	377	2083	8	34	1	34	4	27	30	130	360	1901	59	1
NZ_CP035288.1	1228606	1228646	+	EQW00_06085_035	NZ_CP035288.1:1228606:1228646	ACATGACGTATTTATCATCATTGCAATCTTTAGTTTGTTT	Y	SE	NZ_CP035288.1:1226778:1229069	EQW00_06085	Y	SE_Y	60	mis=0	20	1	12	11	4	5	2	1	0	0	2	0	0	0	0	0	24	0	19	146	1	2	0	2	0	3	1	13	31	138	10	0
NZ_CP035288.1	1228934	1228974	-	EQW00_06085_041	NZ_CP035288.1:1228934:1228974	CCCATAATGGTACAGCAATGAAAATTGACGAGAATACACC	Y	SE	NZ_CP035288.1:1226778:1229069	EQW00_06085	Y	SE_Y	60	mis=0	213	0	155	163	58	42	16	1	2	7	14	3	0	0	0	0	272	2	327	1641	4	28	0	24	1	13	22	90	264	1509	41	0
NZ_CP035288.1	1229097	1229137	-	EQW00_06085_044	NZ_CP035288.1:1229097:1229137	ATTACTTATCTTGGACCTTTTTGTTCCAGCCTCTTGTAAA	Y	SE	---	---	N	SE_N	33	mis=0	15	5	7	18	9	3	10	10	3	3	5	1	2	7	0	1	5101	10	4903	24724	15	333	3	374	30	242	240	1370	4037	22366	34	7
NZ_CP035288.1	1229873	1229913	-	EQW00_06090_002	NZ_CP035288.1:1229873:1229913	ACCTTTTTTACTATAGGTGAAAGTTTAAATTGATCACTGC	Y	SE	NZ_CP035288.1:1229813:1232086	EQW00_06090	Y	SE_Y	60	mis=0	1	1	1	0	0	0	0	0	0	0	0	0	0	0	0	0	53	0	66	358	2	4	0	4	0	2	4	19	57	318	12	0
NZ_CP035288.1	1230067	1230107	-	EQW00_06090_005	NZ_CP035288.1:1230067:1230107	GAATTGTAGTAGATGTAACACCATCTGCATCATAGTCACC	Y	SE	NZ_CP035288.1:1229813:1232086	EQW00_06090	Y	SE_Y	60	mis=0	265	6	175	191	85	14	14	4	0	14	2	7	0	2	0	2	6107	2	6016	30610	23	411	3	460	18	333	307	1672	4756	27871	37	2
NZ_CP035288.1	1230235	1230275	-	EQW00_06090_008	NZ_CP035288.1:1230235:1230275	TACTTATTTCATGATGTCCCTGTATACCATTATCTACAGT	Y	SE	NZ_CP035288.1:1229813:1232086	EQW00_06090	Y	SE_Y	60	mis=0	0	0	0	0	0	0	0	0	0	0	0	0	0	0	0	0	12	0	4	64	2	1	0	0	0	1	0	1	4	40	23	0
NZ_CP035288.1	1230787	1230827	-	EQW00_06090_017	NZ_CP035288.1:1230787:1230827	TGATTTGTTCCTCTGCTAATAACAATGCTTCATTAGTAAT	Y	SE	NZ_CP035288.1:1229813:1232086	EQW00_06090	Y	SE_Y	60	mis=0	67	0	44	67	16	8	3	0	0	2	1	0	0	0	1	1	563	3	535	2809	4	23	0	42	1	27	37	171	434	2580	4	0
NZ_CP035288.1	1231219	1231259	-	EQW00_06090_026	NZ_CP035288.1:1231219:1231259	GAGGACTATTAAAGTCCGTACCAAAAGGCCTTAATTGAAA	Y	SE	NZ_CP035288.1:1229813:1232086	EQW00_06090	Y	SE_Y	60	mis=0	1484	2	1417	1477	400	192	44	11	0	45	60	13	1	7	0	0	4547	1	4525	22619	16	271	1	324	25	243	237	1187	3651	20606	33	0
NZ_CP035288.1	1231690	1231730	-	EQW00_06090_035	NZ_CP035288.1:1231690:1231730	GAACTAAATATAGTTGAGAAATTTGTGAATGTTCTAAGGT	Y	SE	NZ_CP035288.1:1229813:1232086	EQW00_06090	Y	SE_Y	60	mis=0	144	2	160	154	50	11	4	2	0	6	9	1	0	0	0	0	610	0	547	3117	7	36	0	37	0	24	32	193	479	2798	5	0
NZ_CP035288.1	1232002	1232042	-	EQW00_06090_041	NZ_CP035288.1:1232002:1232042	CATCATAGAGAAGACGTTCTTCTACTTCCATACGTGCTCG	Y	SE	NZ_CP035288.1:1229813:1232086	EQW00_06090	Y	SE_Y	60	mis=0	1225	7	1309	1296	311	68	77	22	5	53	42	17	4	10	1	1	1698	6	1745	8778	16	119	1	125	6	76	122	457	1423	8038	37	4
NZ_CP035288.1	1232191	1232231	-	EQW00_06090_044	NZ_CP035288.1:1232191:1232231	ATTCAACAATTTGATCCGTAGCATATCCATAAGCTTCACC	Y	SE	NZ_CP035288.1:1232105:1232623	EQW00_06095	Y	SE_Y	60	mis=0	1207	21	841	915	251	49	94	13	13	57	36	34	12	27	15	3	7374	20	6981	36208	43	461	17	551	34	296	354	1985	5724	33169	57	10
NZ_CP035288.1	1233980	1234020	-	EQW00_06105_017	NZ_CP035288.1:1233980:1234020	GCATCGGTTTCCATAATGTATGAACTAAACCAAGTGTCGC	Y	SE	NZ_CP035288.1:1233144:1235333	EQW00_06105	Y	SE_Y	60	mis=0	3827	8	2796	2738	1007	452	263	9	0	245	143	52	1	19	4	0	10527	12	10417	53013	33	707	1	763	32	515	513	2967	8494	48498	74	2
NZ_CP035288.1	1234276	1234316	+	EQW00_06105_023	NZ_CP035288.1:1234276:1234316	TGCGCAAGAATTTATGGAATCCTTAAAATATGATTTACAG	Y	SE	NZ_CP035288.1:1233144:1235333	EQW00_06105	Y	SE_Y	60	mis=0	331	2	218	314	61	32	23	1	0	4	12	5	0	2	1	0	2199	2	2291	11255	13	142	1	157	7	117	105	628	1710	10280	21	0
NZ_CP035288.1	1234430	1234470	-	EQW00_06105_026	NZ_CP035288.1:1234430:1234470	CATAATCTATAGGTACGATTTTACCATTAACCTTAGCACC	Y	SE	NZ_CP035288.1:1233144:1235333	EQW00_06105	Y	SE_Y	60	mis=0	297	2	221	289	86	26	24	2	0	12	18	4	1	3	2	2	1359	5	1343	6732	9	74	0	81	3	60	70	412	1037	6278	44	1
NZ_CP035288.1	1234768	1234808	+	EQW00_06105_033	NZ_CP035288.1:1234768:1234808	TACATCAATACAAATCGTCAATAAATTAACTGAACGACAA	Y	SE	NZ_CP035288.1:1233144:1235333	EQW00_06105	Y	SE_Y	60	mis=0	5	0	7	11	5	1	2	0	0	0	0	0	0	0	0	0	14	0	19	108	1	0	0	1	0	2	2	9	10	81	14	0
NZ_CP035288.1	1234920	1234960	-	EQW00_06105_036	NZ_CP035288.1:1234920:1234960	GGTATAGGATTACAACATTTTGATAACTTGATTAAGACGT	Y	SE	NZ_CP035288.1:1233144:1235333	EQW00_06105	Y	SE_Y	60	mis=0	733	3	503	613	206	98	41	3	0	0	22	5	1	2	1	1	1970	2	1947	10207	8	145	0	183	7	85	105	526	1549	8863	11	0
NZ_CP035288.1	1235249	1235289	-	EQW00_06105_042	NZ_CP035288.1:1235249:1235289	TAATTTTTTCAACGACACGGTACACATCATTGACATTTTT	Y	SE	NZ_CP035288.1:1233144:1235333	EQW00_06105	Y	SE_Y	60	mis=0	2805	17	2294	2556	778	376	210	27	7	68	217	30	2	20	4	3	5270	7	5259	26765	25	326	2	409	35	274	250	1468	4040	24079	45	4
NZ_CP035288.1	1235550	1235590	-	EQW00_06110_002	NZ_CP035288.1:1235550:1235590	CGTATATAGTAAATTGGGAAACTGAAAGAATTTCTCCTTC	Y	SE	NZ_CP035288.1:1235347:1235799	EQW00_06110	Y	SE_Y	60	mis=0	104	2	98	115	37	5	7	2	0	7	7	3	0	0	1	1	180	2	143	764	9	9	0	8	0	9	8	44	108	709	7	2
NZ_CP035288.1	1235713	1235753	-	EQW00_06110_005	NZ_CP035288.1:1235713:1235753	CCATCGTTATTAATTTCAACATTCATATGTGTTCCAAACT	Y	SE	NZ_CP035288.1:1235347:1235799	EQW00_06110	Y	SE_Y	60	mis=0	768	6	614	581	185	61	61	2	1	9	26	10	1	3	2	2	2786	6	2582	13762	8	213	2	212	10	121	123	771	2148	12130	24	1
NZ_CP035288.1	1235887	1235927	-	EQW00_06110_008	NZ_CP035288.1:1235887:1235927	ACCTGTATCTTCATCACTTAAATTAACAAACATAAAAAGT	Y	SE	NZ_CP035288.1:1235796:1236671	EQW00_06115	Y	SE_Y	60	mis=0	86	2	74	66	23	12	8	0	0	6	5	0	1	5	1	1	324	2	269	1543	6	23	0	20	5	13	18	115	218	1409	5	1
NZ_CP035288.1	1236334	1236374	-	EQW00_06115_008	NZ_CP035288.1:1236334:1236374	ATGTATACTAATAAATGCGTCACCCTTTATATTTCTATCA	Y	SE	NZ_CP035288.1:1235796:1236671	EQW00_06115	Y	SE_Y	60	mis=0	360	1	223	264	102	57	22	0	0	9	8	2	1	0	0	3	441	1	409	2286	1	41	0	35	0	33	23	112	350	2022	4	0
NZ_CP035288.1	1236608	1236648	-	EQW00_06115_014	NZ_CP035288.1:1236608:1236648	AACCATCAACAATAGCTTGTTCAACCACTTGTCTATGTAA	Y	SE	NZ_CP035288.1:1235796:1236671	EQW00_06115	Y	SE_Y	60	mis=0	1298	8	913	1134	366	208	81	7	1	19	56	22	3	7	2	3	4564	7	4481	22436	19	329	7	353	16	221	232	1271	3632	20246	51	1
NZ_CP035288.1	1236769	1236809	-	EQW00_06115_017	NZ_CP035288.1:1236769:1236809	AAGTACAATCTTACAGCCAAGGATTGTATTTCTACGCATT	Y	SE	---	---	N	SE_N	60	mis=0	1961	37	1332	1457	541	312	154	31	29	36	150	40	21	25	21	20	3066	20	3015	15112	64	223	30	277	30	173	164	961	2410	13774	64	44
NZ_CP035288.1	1237099	1237139	-	EQW00_06120_002	NZ_CP035288.1:1237099:1237139	ACAATTCCATTAATGTGTGTAATCGATTTTCAATGTAACG	Y	SE	NZ_CP035288.1:1237043:1238317	EQW00_06120	Y	SE_Y	60	mis=0	574	9	437	461	172	91	52	5	6	7	29	18	1	12	3	3	4019	8	3878	19964	17	241	4	298	15	182	203	1117	3090	18032	33	6
NZ_CP035288.1	1237538	1237578	-	EQW00_06120_011	NZ_CP035288.1:1237538:1237578	AATGCTTCGTTATATTCTTTACGTGATTCACTATCACCAA	Y	SE	NZ_CP035288.1:1237043:1238317	EQW00_06120	Y	SE_Y	60	mis=0	431	5	347	347	115	39	27	1	3	21	11	3	0	5	0	0	3141	8	3034	15897	16	243	0	253	12	171	139	804	2480	14295	13	1
NZ_CP035288.1	1237693	1237733	-	EQW00_06120_014	NZ_CP035288.1:1237693:1237733	AATCATTATTGAGATAATCTGTGATACGGGGTGCATTTTT	Y	SE	NZ_CP035288.1:1237043:1238317	EQW00_06120	Y	SE_Y	60	mis=0	173	8	122	145	59	44	13	4	5	15	9	6	8	4	3	6	1076	4	1036	5042	3	80	3	82	5	53	64	292	853	4684	20	5
NZ_CP035288.1	1238146	1238186	-	EQW00_06120_023	NZ_CP035288.1:1238146:1238186	ATTTAGCATTAAGACGGTCAGCTTGTTTCATTTGTCCTTT	Y	SE	NZ_CP035288.1:1237043:1238317	EQW00_06120	Y	SE_Y	60	mis=0	2552	7	1996	2203	533	300	167	7	2	11	163	36	3	13	5	4	6659	6	6743	34558	30	430	2	512	26	362	367	1880	5441	31364	46	9
NZ_CP035288.1	1238517	1238557	-	EQW00_06125_002	NZ_CP035288.1:1238517:1238557	TTGTTACTACACCTTCAACTTCGACTACATATTCTGAGCG	Y	SE	NZ_CP035288.1:1238320:1240086	EQW00_06125	Y	SE_Y	60	mis=0	1066	6	783	930	302	174	62	6	1	45	75	1	1	0	0	0	605	3	638	3265	22	51	2	53	3	19	38	213	523	2965	84	1
NZ_CP035288.1	1239010	1239050	-	EQW00_06125_011	NZ_CP035288.1:1239010:1239050	AAACTCATTTCAATATCAACTTGAGTGAATTCTGGTTGAC	Y	SE	NZ_CP035288.1:1238320:1240086	EQW00_06125	Y	SE_Y	60	mis=0	16	0	16	23	8	1	1	0	0	0	0	1	0	0	0	0	90	0	112	467	5	8	0	11	1	1	7	28	84	440	2	0
NZ_CP035288.1	1239177	1239217	-	EQW00_06125_014	NZ_CP035288.1:1239177:1239217	TAAGTTCCATACCGAAACGAGTGTCAGGTTTATCTGAACC	Y	SE	NZ_CP035288.1:1238320:1240086	EQW00_06125	Y	SE_Y	60	mis=0	2599	14	2082	2480	856	394	177	16	17	69	64	22	3	23	2	9	6755	14	6666	34316	49	461	5	520	18	300	343	1884	5507	31006	50	6
NZ_CP035288.1	1239510	1239550	-	EQW00_06125_020	NZ_CP035288.1:1239510:1239550	AAGCCCCTAAACTTTGAGCAACAACATTAGGTTTATCAGC	Y	SE	NZ_CP035288.1:1238320:1240086	EQW00_06125	Y	SE_Y	60	mis=0	6113	31	4996	5628	1885	675	449	29	16	240	322	77	11	29	6	17	9242	23	8965	45719	59	608	19	717	30	452	490	2531	7459	41144	77	17
NZ_CP035288.1	1239805	1239845	-	EQW00_06125_026	NZ_CP035288.1:1239805:1239845	GTAAATCCTAATACTTCAAACATTTTTTGTTGCAATTCAC	Y	SE	NZ_CP035288.1:1238320:1240086	EQW00_06125	Y	SE_Y	60	mis=0	152	0	101	108	38	14	7	11	0	12	10	1	1	0	0	0	113	3	90	489	14	3	0	2	0	5	3	40	57	448	14	0
NZ_CP035288.1	1240129	1240169	-	EQW00_06125_033	NZ_CP035288.1:1240129:1240169	TCTTAAGAAACATTAAATTAAGGCCCTAGTCCCAACTTGC	Y	SE	---	---	N	SE_N	60	mis=0	1592	10	1239	1425	607	281	80	10	4	8	144	15	1	7	1	3	10607	11	10112	52212	45	761	5	863	36	600	556	2701	8397	46871	67	1
NZ_CP035288.1	1240693	1240733	+	EQW00_06135_002	NZ_CP035288.1:1240693:1240733	ACTTACTAAAAAATAAGACTGTTGCAGTTTTAGGTGTTGG	Y	SE	NZ_CP035288.1:1240642:1241418	EQW00_06135	Y	SE_Y	60	mis=0	3	0	4	5	3	0	0	4	4	7	0	0	0	0	0	0	8	0	8	38	0	0	0	0	0	2	0	0	7	40	38	0
NZ_CP035288.1	1240831	1240871	-	EQW00_06135_005	NZ_CP035288.1:1240831:1240871	TTACTTTGACCAATAGTTGAAGTCAGTGCATGAATTTGCC	Y	SE	NZ_CP035288.1:1240642:1241418	EQW00_06135	Y	SE_Y	60	mis=0	2176	7	1829	1872	616	221	110	13	1	53	91	36	1	23	3	2	8692	12	8653	43440	36	554	6	649	39	441	459	2401	6843	38808	70	1
NZ_CP035288.1	1240991	1241031	-	EQW00_06135_008	NZ_CP035288.1:1240991:1241031	ATGAACTTTATAAATGATTGTATCGCTTGCATCAATAAAA	Y	SE	NZ_CP035288.1:1240642:1241418	EQW00_06135	Y	SE_Y	60	mis=0	137	19	122	91	49	20	17	11	13	11	16	10	4	5	11	3	846	9	787	3773	19	62	6	57	9	34	41	225	610	3447	15	14
NZ_CP035288.1	1241331	1241371	-	EQW00_06135_014	NZ_CP035288.1:1241331:1241371	AAATATCGTTGACAACGTAGCTTGCACAAATAAGGCCTAC	Y	SE	NZ_CP035288.1:1240642:1241418	EQW00_06135	Y	SE_Y	60	mis=0	1373	13	869	1061	380	299	109	91	16	77	190	16	3	10	6	3	7254	9	7236	37059	38	438	1	540	26	378	382	2099	5666	32968	55	2
NZ_CP035288.1	1241508	1241548	-	EQW00_06135_017	NZ_CP035288.1:1241508:1241548	CTGATGCCTCAGGTTTTTTTACTATGAGTTGTTGTAGATT	Y	SE	---	---	N	SE_N	60	mis=0	0	0	1	0	0	0	0	0	0	0	0	0	0	0	0	0	7	0	5	17	0	1	0	0	0	0	0	2	5	20	17	0
NZ_CP035288.1	1241654	1241694	+	EQW00_06140_002	NZ_CP035288.1:1241654:1241694	TGTTCACTTTTTGATGTGGTTTTTGGTTCATAATACACTC	Y	SE	NZ_CP035288.1:1241612:1242883	EQW00_06140	Y	SE_Y	60	mis=0	616	5	505	507	203	45	24	7	2	21	50	12	0	3	1	0	4768	6	4566	23608	16	327	0	349	11	378	243	1224	3716	21153	50	2
NZ_CP035288.1	1241820	1241860	-	EQW00_06140_005	NZ_CP035288.1:1241820:1241860	CTTGGCGATATAAGAAATGGACATATAGGTCAAATACCGG	Y	SE	NZ_CP035288.1:1241612:1242883	EQW00_06140	Y	SE_Y	60	mis=0	326	2	191	252	85	28	17	13	1	10	23	5	0	1	0	1	1193	4	1156	6296	16	80	0	106	3	50	81	320	1004	5655	32	0
NZ_CP035288.1	1242734	1242774	-	EQW00_06140_023	NZ_CP035288.1:1242734:1242774	CTAAACGTCTTTCTTCTATGATTTTTTATGGTCCACCTGG	Y	SE	NZ_CP035288.1:1241612:1242883	EQW00_06140	Y	SE_Y	60	mis=0	1931	5	1780	1676	615	253	173	24	8	96	121	9	2	10	1	4	6726	15	6380	33431	46	430	2	556	27	405	327	1767	5365	29905	51	2
NZ_CP035288.1	1243146	1243186	-	EQW00_06145_002	NZ_CP035288.1:1243146:1243186	TCTTCTGATGGAACTCTAAGTTGATAACCACCTTTAGCAC	Y	SE	NZ_CP035288.1:1242969:1243391	EQW00_06145	Y	SE_Y	60	mis=0	2649	16	1965	2289	878	196	242	39	8	276	171	89	2	54	10	2	7145	11	6991	36036	48	443	0	538	32	388	346	1973	5727	32699	48	7
NZ_CP035288.1	1243301	1243341	+	EQW00_06145_005	NZ_CP035288.1:1243301:1243341	AGAGATGTTTTAGATCATACTACATTAAAATATCTTGCAG	Y	SE	NZ_CP035288.1:1242969:1243391	EQW00_06145	Y	SE_Y	60	mis=0	913	1	840	767	249	68	66	1	0	11	51	5	0	1	1	0	326	2	330	1717	9	22	0	21	1	12	14	101	251	1500	4	0
NZ_CP035288.1	1243992	1244032	-	EQW00_06155_002	NZ_CP035288.1:1243992:1244032	CGTTCATAAAAGAGTACGGGGATATCGATGAACTTATGGC	Y	SE	NZ_CP035288.1:1243920:1244915	EQW00_06155	Y	SE_Y	60	mis=0	1	0	0	0	0	0	0	6	0	0	0	0	0	0	0	0	2	0	5	21	0	0	0	0	0	0	0	0	0	16	53	0
NZ_CP035288.1	1244182	1244222	-	EQW00_06155_005	NZ_CP035288.1:1244182:1244222	CAAGCAGAATATTTAGCAACTACGATGTCTCAAATAATGG	Y	SE	NZ_CP035288.1:1243920:1244915	EQW00_06155	Y	SE_Y	60	mis=0	30	0	17	15	12	7	5	2	1	0	0	0	0	0	0	1	241	0	228	1262	5	13	0	13	2	6	14	77	200	1105	14	1
NZ_CP035288.1	1244340	1244380	-	EQW00_06155_008	NZ_CP035288.1:1244340:1244380	CACGTAAAGGGTTACCATATGTTTTTGCAGGACATTTTGC	Y	SE	NZ_CP035288.1:1243920:1244915	EQW00_06155	Y	SE_Y	60	mis=0	561	6	432	421	159	94	43	14	5	29	90	3	2	5	1	4	5742	11	5694	29216	21	427	3	432	25	380	296	1587	4694	26077	76	4
NZ_CP035288.1	1245220	1245260	+	EQW00_06160_002	NZ_CP035288.1:1245220:1245260	ATGGAAATATATCAATCTCATTTTGGTAATCCATCGTCAA	Y	SE	NZ_CP035288.1:1245158:1246300	EQW00_06160	Y	SE_Y	60	mis=0	377	1	281	324	137	2	13	1	1	3	50	2	0	0	0	0	2984	2	2924	15365	16	199	0	248	17	182	149	872	2424	13714	19	0
NZ_CP035288.1	1245351	1245391	-	EQW00_06160_005	NZ_CP035288.1:1245351:1245391	AATAGCAGTGTTATTCGATTCTGTTGCACCACTTGTAAAT	Y	SE	NZ_CP035288.1:1245158:1246300	EQW00_06160	Y	SE_Y	60	mis=0	99	0	71	91	31	5	3	0	0	6	11	0	0	0	0	0	372	0	401	1873	3	26	0	30	0	38	19	104	292	1755	29	0
NZ_CP035288.1	1245513	1245553	-	EQW00_06160_008	NZ_CP035288.1:1245513:1245553	TAATTGGTCTAAATCAACTGCACCAGTATCATCTACATCT	Y	SE	NZ_CP035288.1:1245158:1246300	EQW00_06160	Y	SE_Y	60	mis=0	1473	8	964	1094	430	75	102	6	10	68	54	23	0	6	3	2	6663	13	6263	34016	37	459	3	543	27	362	352	1870	5382	30908	49	7
NZ_CP035288.1	1245965	1246005	-	EQW00_06160_017	NZ_CP035288.1:1245965:1246005	AATTCAAATGGAATTGCCCTTTCCTGTAACTGAACTAAAA	Y	SE	NZ_CP035288.1:1245158:1246300	EQW00_06160	Y	SE_Y	60	mis=0	321	3	209	207	78	24	20	3	0	5	5	8	0	1	0	0	1956	1	1764	9661	7	115	1	123	5	71	90	510	1577	8556	60	1
NZ_CP035288.1	1246287	1246327	-	EQW00_06160_023	NZ_CP035288.1:1246287:1246327	CAACTACGCGTATATCTTTGTTAGACACTATGATTCCTCC	Y	SE	---	---	N	SE_N	60	mis=0	714	10	492	628	159	141	47	2	5	6	31	19	2	10	3	1	6778	10	6415	33380	29	418	3	508	26	371	335	1814	5128	29759	42	4
NZ_CP035288.1	1246707	1246747	-	EQW00_06165_005	NZ_CP035288.1:1246707:1246747	CTTTATTATTGTCAACACCTCTTAGCATTTCAACATGCCC	Y	SE	NZ_CP035288.1:1246300:1247418	EQW00_06165	Y	SE_Y	60	mis=0	448	0	326	387	122	85	18	20	1	19	13	3	0	1	0	1	1123	1	1122	5976	6	66	1	91	8	53	45	344	1016	5301	46	1
NZ_CP035288.1	1246881	1246921	-	EQW00_06165_008	NZ_CP035288.1:1246881:1246921	CTTTAAAGTTTCTTTCACCAATAAAACAAATACCTGTTGA	Y	SE	NZ_CP035288.1:1246300:1247418	EQW00_06165	Y	SE_Y	60	mis=0	5	0	5	2	3	0	1	1	0	0	0	0	0	0	0	0	10	0	18	90	4	1	0	3	0	2	0	5	11	107	5	0
NZ_CP035288.1	1247343	1247383	-	EQW00_06165_017	NZ_CP035288.1:1247343:1247383	AAACATCATCAATTGTAGCGCCACCTAAACATACTTCTTG	Y	SE	NZ_CP035288.1:1246300:1247418	EQW00_06165	Y	SE_Y	60	mis=0	8375	11	5227	5849	2492	1472	438	28	9	569	588	34	4	17	3	0	7230	16	6875	35707	42	496	5	510	15	277	378	1960	5901	32244	56	4
NZ_CP035288.1	1247661	1247701	-	EQW00_06170_002	NZ_CP035288.1:1247661:1247701	CTGCGTTAATATAATTTTCAACAATGGCCGGATTTTCTTC	Y	SE	NZ_CP035288.1:1247581:1248249	EQW00_06170	Y	SE_Y	60	mis=0	400	20	339	362	137	23	46	11	28	24	30	12	11	15	13	18	4463	21	4457	22607	43	292	14	356	16	145	252	1280	3617	20271	52	20
NZ_CP035288.1	1247838	1247878	-	EQW00_06170_005	NZ_CP035288.1:1247838:1247878	CTACTTCATATTGTAGTGCAGTTTGATATAGCTTTATCGC	Y	SE	NZ_CP035288.1:1247581:1248249	EQW00_06170	Y	SE_Y	60	mis=0	539	68	525	593	166	79	80	48	67	55	80	38	37	53	39	57	3118	52	2996	15140	87	231	41	249	55	128	203	955	2515	13578	121	72
NZ_CP035288.1	1248009	1248049	-	EQW00_06170_008	NZ_CP035288.1:1248009:1248049	TAGCTTCATCAAACATTTCGAGTTGGCATAGTACTAACCC	Y	SE	NZ_CP035288.1:1247581:1248249	EQW00_06170	Y	SE_Y	60	mis=0	1311	51	1250	1211	449	129	169	51	59	110	135	43	28	60	32	37	6183	49	5957	31329	97	429	47	523	54	319	313	1782	4911	28024	107	55
NZ_CP035288.1	1248501	1248541	-	EQW00_06175_002	NZ_CP035288.1:1248501:1248541	TAAGTAACTAATAATGGCTTCTTTAGTTTGAGGTAATTCT	Y	SE	NZ_CP035288.1:1248251:1250683	EQW00_06175	Y	SE_Y	60	mis=0	43	3	28	33	11	4	4	2	0	6	0	0	1	0	0	0	148	1	165	739	4	9	0	11	2	8	5	47	131	625	4	0
NZ_CP035288.1	1248672	1248712	-	EQW00_06175_005	NZ_CP035288.1:1248672:1248712	TTGGTTTGCATTAATCTGATCAGCAATTTGCTTTTGTTTC	Y	SE	NZ_CP035288.1:1248251:1250683	EQW00_06175	Y	SE_Y	60	mis=0	1	0	6	1	0	0	0	2	0	1	0	0	0	0	0	0	2	1	1	14	0	0	0	0	0	0	0	2	2	6	39	0
NZ_CP035288.1	1248847	1248887	-	EQW00_06175_008	NZ_CP035288.1:1248847:1248887	TTCGAGCAAGTTGGTCAGCCTTATTAAAACCAATACCTTT	Y	SE	NZ_CP035288.1:1248251:1250683	EQW00_06175	Y	SE_Y	60	mis=0	1112	9	1100	1101	357	79	82	6	3	76	46	21	3	9	2	1	5538	7	5513	27889	25	371	2	411	8	251	271	1524	4308	25815	31	2
NZ_CP035288.1	1249148	1249188	-	EQW00_06175_014	NZ_CP035288.1:1249148:1249188	GTGTTTGTTTTAATTCGGTATAAGTTTTGCACACTTTTCA	Y	SE	NZ_CP035288.1:1248251:1250683	EQW00_06175	Y	SE_Y	60	mis=0	218	10	151	165	70	22	24	7	16	19	29	4	4	6	3	8	3407	6	3243	16750	23	252	8	258	18	148	164	886	2567	15116	41	11
NZ_CP035288.1	12495	12535	-	EQW00_00040_025	NZ_CP035288.1:12495:12535	TGGTACTAATGCTTCAGGAATTGTTAATGTACCATCTTCG	Y	SE	NZ_CP035288.1:11291:12577	EQW00_00040	Y	SE_Y	60	mis=0	5148	6	3592	3824	1419	841	537	7	4	272	189	42	3	32	7	1	5728	9	5438	28688	35	375	1	450	29	349	276	1656	4440	26319	51	3
NZ_CP035288.1	1249600	1249640	+	EQW00_06175_023	NZ_CP035288.1:1249600:1249640	ATGTCAATGGTAGATACTTGGTTGTTCCATCAATTTTTAA	Y	SE	NZ_CP035288.1:1248251:1250683	EQW00_06175	Y	SE_Y	60	mis=0	143	1	99	110	24	11	9	1	1	4	4	1	0	3	0	0	3522	2	3328	17422	11	249	1	277	12	253	147	936	2636	16006	28	1
NZ_CP035288.1	1250032	1250072	-	EQW00_06175_032	NZ_CP035288.1:1250032:1250072	CTTCACCAAATTCTATTTCACGATCATCTTGTTGCTTCGG	Y	SE	NZ_CP035288.1:1248251:1250683	EQW00_06175	Y	SE_Y	60	mis=0	435	9	284	368	113	27	38	2	2	31	52	11	0	5	4	1	7266	10	7022	36342	40	469	0	547	17	484	378	1977	5642	33293	45	1
NZ_CP035288.1	1250195	1250235	-	EQW00_06175_035	NZ_CP035288.1:1250195:1250235	AATGTAATTTCATTACCTTCAAAATCTACAACTAACACAT	Y	SE	NZ_CP035288.1:1248251:1250683	EQW00_06175	Y	SE_Y	60	mis=0	96	8	77	102	29	6	16	21	5	14	17	19	5	5	12	10	760	2	731	3697	18	55	11	55	11	35	44	218	574	3281	13	13
NZ_CP035288.1	1250485	1250525	-	EQW00_06175_041	NZ_CP035288.1:1250485:1250525	TTGTAGTTAAATTATCTTTGTTTTGTCCAAAATACGATTT	Y	SE	NZ_CP035288.1:1248251:1250683	EQW00_06175	Y	SE_Y	60	mis=0	41	2	33	52	17	12	2	0	0	1	4	0	0	0	0	0	442	0	413	2133	6	31	0	33	2	18	25	116	324	1946	4	0
NZ_CP035288.1	1251129	1251169	-	EQW00_06180_003	NZ_CP035288.1:1251129:1251169	TCAAAGTATTTTTTCAAGGTAGCTACACCAGAATTGATCC	Y	SE	NZ_CP035288.1:1251012:1253642	EQW00_06180	Y	SE_Y	60	mis=0	350	4	277	315	125	71	19	6	2	9	23	8	0	2	4	0	1163	10	1146	5632	13	80	1	85	8	55	38	309	936	5085	51	1
NZ_CP035288.1	1251320	1251360	-	EQW00_06180_007	NZ_CP035288.1:1251320:1251360	ATTTATCACTTGTTAGAAATTCCCAAGCAAATTCAATCGC	Y	SE	NZ_CP035288.1:1251012:1253642	EQW00_06180	Y	SE_Y	60	mis=0	2909	17	2311	2612	870	333	266	9	13	52	115	37	6	19	14	10	10371	18	9993	50923	61	719	14	818	53	474	517	2791	8001	46110	83	17
NZ_CP035288.1	1251770	1251810	-	EQW00_06180_015	NZ_CP035288.1:1251770:1251810	TTAAATATTTTTTTCCTGAAACATGTTCTACTTCCTTAAT	Y	SE	NZ_CP035288.1:1251012:1253642	EQW00_06180	Y	SE_Y	60	mis=0	37	0	32	33	8	2	2	0	0	1	2	1	1	0	1	0	121	1	118	673	3	7	0	16	0	7	4	36	107	548	0	0
NZ_CP035288.1	1252418	1252458	-	EQW00_06180_027	NZ_CP035288.1:1252418:1252458	CATGTTTAACTTCTTCACCATTGTATATGATATGAGTTAT	Y	SE	NZ_CP035288.1:1251012:1253642	EQW00_06180	Y	SE_Y	60	mis=0	55	0	48	74	16	7	7	0	0	1	7	0	0	0	0	1	277	1	268	1311	3	15	0	27	1	9	21	84	192	1128	1	0
NZ_CP035288.1	1252796	1252836	-	EQW00_06180_035	NZ_CP035288.1:1252796:1252836	CTTCTTGTGTCATAGGACCAAAATGTGAGAAATCAAAACG	Y	SE	NZ_CP035288.1:1251012:1253642	EQW00_06180	Y	SE_Y	60	mis=0	2586	6	2027	2311	772	407	266	8	3	20	205	24	0	9	5	3	5267	4	5045	25518	30	343	1	398	15	249	250	1391	3887	23096	29	0
NZ_CP035288.1	1253242	1253282	-	EQW00_06180_043	NZ_CP035288.1:1253242:1253282	TGATGTTATTTCTTTGTTGCGTTGTTCTAATTGTTTAAGC	Y	SE	NZ_CP035288.1:1251012:1253642	EQW00_06180	Y	SE_Y	60	mis=0	2125	7	1872	1940	659	205	181	10	7	9	171	23	2	13	5	1	2508	11	2397	12000	19	176	4	178	19	116	112	740	1951	11078	22	7
NZ_CP035288.1	1253431	1253471	-	EQW00_06180_047	NZ_CP035288.1:1253431:1253471	TACTGTAGCAATTACAGAAACCTTTCCATCAACTTGTCCG	Y	SE	NZ_CP035288.1:1251012:1253642	EQW00_06180	Y	SE_Y	60	mis=0	5955	51	5082	5317	1850	589	475	41	45	55	349	62	21	66	37	25	7763	27	7515	38256	90	581	30	626	55	378	409	2183	6071	35174	93	53
NZ_CP035288.1	1253655	1253695	-	EQW00_06180_051	NZ_CP035288.1:1253655:1253695	CCTTAATAAGCGTATTCTGACTCACTTTAATTCTACACCA	Y	SE	---	---	N	SE_N	60	mis=0	791	23	605	703	223	116	81	18	22	20	35	20	6	21	16	20	2730	28	2660	13020	22	168	10	218	27	129	147	758	2094	11558	59	15
NZ_CP035288.1	1253820	1253860	+	EQW00_06185_002	NZ_CP035288.1:1253820:1253860	TTAATCAAATAGTGGGTTACTTATTATCTGGAGATCCTGC	Y	SE	NZ_CP035288.1:1253706:1253966	EQW00_06185	Y	SE_Y	60	mis=0	1306	3	1097	1148	341	227	109	17	2	63	73	22	0	10	4	2	1912	7	1771	9728	11	127	1	153	11	139	91	532	1580	8673	49	0
NZ_CP035288.1	1253967	1254007	-	EQW00_06185_005	NZ_CP035288.1:1253967:1254007	TACTTCCAACATCTAGTCCTAAAATTTTATGCTTTAGCAT	Y	SE	---	---	N	SE_N	60	mis=0	2620	6	2155	2419	715	448	240	14	2	79	136	40	3	24	9	2	2906	8	2812	14127	22	208	5	207	7	141	160	776	2246	12776	23	7
NZ_CP035288.1	1254185	1254225	-	EQW00_06190_002	NZ_CP035288.1:1254185:1254225	TAACTTTTCTTTATATTTTATTGAAGCCTCTCCCCGAAAA	Y	SE	NZ_CP035288.1:1253968:1254396	EQW00_06190	Y	SE_Y	60	mis=0	1381	7	1099	1224	360	137	119	11	7	43	118	15	1	11	3	3	1075	4	988	5188	8	81	3	84	2	52	62	312	844	4623	13	3
NZ_CP035288.1	1254333	1254373	-	EQW00_06190_005	NZ_CP035288.1:1254333:1254373	CTTGTAAAATAAATACAGCTGCCATTTTATCTATTACCTT	Y	SE	NZ_CP035288.1:1253968:1254396	EQW00_06190	Y	SE_Y	60	mis=0	1709	16	1416	1467	450	211	133	13	4	48	148	22	2	11	4	1	1228	5	1230	6067	29	79	2	86	5	94	70	352	948	5478	17	4
NZ_CP035288.1	1255359	1255399	-	EQW00_06200_005	NZ_CP035288.1:1255359:1255399	TTCATTTCGTTCAATTGTTGTTACATTTATATCTTTCGAA	Y	SE	NZ_CP035288.1:1255148:1255783	EQW00_06200	Y	SE_Y	60	mis=0	313	3	239	228	62	24	20	2	0	13	17	3	0	2	0	0	876	2	840	4348	7	55	0	68	6	22	53	234	697	3778	8	0
NZ_CP035288.1	1255518	1255558	-	EQW00_06200_008	NZ_CP035288.1:1255518:1255558	AAATTTCATTGATTGTGCTTTAGCTGCGTCGATAAATATC	Y	SE	NZ_CP035288.1:1255148:1255783	EQW00_06200	Y	SE_Y	60	mis=0	505	14	438	490	180	28	50	9	17	22	30	9	6	5	7	12	3066	14	3084	15383	20	179	13	228	19	96	162	838	2440	13556	37	15
NZ_CP035288.1	1255684	1255724	-	EQW00_06200_011	NZ_CP035288.1:1255684:1255724	ATTGAGATTGCTCCATCAACCATTCATTGTACTGTTGCAC	Y	SE	NZ_CP035288.1:1255148:1255783	EQW00_06200	Y	SE_Y	60	mis=0	1628	38	1241	1388	468	103	125	35	32	82	89	47	22	34	21	33	6143	36	6290	31899	89	420	27	405	44	279	364	1789	5048	28726	90	42
NZ_CP035288.1	1255994	1256034	-	EQW00_06205_002	NZ_CP035288.1:1255994:1256034	ATGTAAAAAGTTAATATAGTCTTCCAAGGCATCTAAGTGG	Y	SE	NZ_CP035288.1:1255786:1256709	EQW00_06205	Y	SE_Y	60	mis=0	172	4	125	142	39	16	11	4	2	6	8	3	0	1	0	3	224	2	192	968	4	17	0	18	1	14	7	75	127	880	25	1
NZ_CP035288.1	1256487	1256527	-	EQW00_06205_011	NZ_CP035288.1:1256487:1256527	AAATACCATCTATCTTAAACGCATCTATTCCTGCCTCAAA	Y	SE	NZ_CP035288.1:1255786:1256709	EQW00_06205	Y	SE_Y	60	mis=0	3621	8	3398	3763	849	481	160	13	5	147	303	54	1	21	3	4	4960	12	4982	25854	25	334	1	347	12	247	293	1433	3918	22766	43	5
NZ_CP035288.1	1256813	1256853	-	EQW00_06205_017	NZ_CP035288.1:1256813:1256853	AAAACACTGCATCTGCACCATAATGAACAGCAATCTTAAG	Y	SE	NZ_CP035288.1:1256727:1257995	EQW00_06210	Y	SE_Y	60	mis=0	2442	21	1669	1885	620	177	144	21	24	151	152	30	5	37	13	20	5404	22	5415	27165	50	335	9	403	32	290	314	1479	4305	24635	65	28
NZ_CP035288.1	1256975	1257015	-	EQW00_06210_002	NZ_CP035288.1:1256975:1257015	GTAAGTACTCTTCTAGTCCCTCCATATTTTCATCATGTGC	Y	SE	NZ_CP035288.1:1256727:1257995	EQW00_06210	Y	SE_Y	60	mis=0	1063	56	709	845	307	151	115	47	53	45	94	48	35	51	37	39	5556	59	5386	28224	89	418	41	438	62	288	333	1667	4467	25225	98	65
NZ_CP035288.1	1257476	1257516	-	EQW00_06210_011	NZ_CP035288.1:1257476:1257516	CAATTTTTAACGAATCGATGCCTAATTCCATCATTTGAGG	Y	SE	NZ_CP035288.1:1256727:1257995	EQW00_06210	Y	SE_Y	60	mis=0	3320	11	2633	3309	897	310	172	6	5	19	196	50	2	16	9	2	6527	8	6353	33119	28	454	3	501	30	351	308	1744	4961	29843	56	5
NZ_CP035288.1	1257796	1257836	-	EQW00_06210_017	NZ_CP035288.1:1257796:1257836	GAACTCAATTTCTTGTCCTGGTTTAAAATGATTTCTCTGC	Y	SE	NZ_CP035288.1:1256727:1257995	EQW00_06210	Y	SE_Y	60	mis=0	945	7	802	933	294	119	59	16	7	23	106	14	3	7	2	2	943	8	960	4747	6	58	0	74	4	55	54	268	817	4371	57	2
NZ_CP035288.1	1258253	1258293	-	EQW00_06215_002	NZ_CP035288.1:1258253:1258293	GCAATTGTTTCTTTACTACGTGTATGTTGAGAATAATCGT	Y	SE	NZ_CP035288.1:1257995:1258618	EQW00_06215	Y	SE_Y	60	mis=0	1619	2	1552	1619	435	213	81	4	6	46	70	26	0	3	4	0	2615	7	2479	12724	26	159	1	193	4	141	125	700	2050	11635	20	0
NZ_CP035288.1	1258585	1258625	-	EQW00_06215_008	NZ_CP035288.1:1258585:1258625	AAAATTACTATTTTTTGCTTACGAGTGACTGGATTTTAGT	Y	SE	---	---	N	SE_N	60	mis=0	2150	8	1911	2038	647	281	101	6	3	95	157	23	0	9	2	2	1017	2	886	4753	16	62	5	59	3	40	53	280	792	4365	9	2
NZ_CP035288.1	1258867	1258907	-	EQW00_06220_003	NZ_CP035288.1:1258867:1258907	CTACATTGTTATCACCGTTATCTTCAATGATTAACGCATT	Y	SE	NZ_CP035288.1:1258649:1259125	EQW00_06220	Y	SE_Y	60	mis=0	3352	13	2717	2774	1053	338	227	15	8	48	222	19	5	34	2	17	4803	16	4588	23913	35	316	9	344	21	235	258	1380	3725	21926	50	14
NZ_CP035288.1	1259016	1259056	-	EQW00_06220_006	NZ_CP035288.1:1259016:1259056	TAATCCTTTACCGATTAGTGCTTTTGCCATTGGAGATTCG	Y	SE	NZ_CP035288.1:1258649:1259125	EQW00_06220	Y	SE_Y	60	mis=0	3902	55	2756	3163	1290	523	264	71	70	131	336	54	37	60	30	33	4687	48	4664	23146	79	366	25	377	52	265	282	1387	3778	21104	109	58
NZ_CP035288.1	1259165	1259205	-	EQW00_06220_009	NZ_CP035288.1:1259165:1259205	ATTTATATATATTACTATCCGGAACCGAGTTTGGAAAGTA	Y	SE	---	---	N	SE_N	60	mis=0	27	3	14	20	9	6	5	4	6	5	10	5	4	4	3	6	668	1	664	3207	8	37	2	60	12	50	36	219	495	2970	10	7
NZ_CP035288.1	1260599	1260639	-	EQW00_06230_005	NZ_CP035288.1:1260599:1260639	AGTTCTAAATTTTCTAATAATTCAGTTCCGTTTATCCCCG	Y	SE	NZ_CP035288.1:1260425:1261156	EQW00_06230	Y	SE_Y	60	mis=0	0	0	0	0	0	0	0	7	0	5	0	0	0	0	0	1	0	0	0	3	1	0	0	0	0	0	0	1	0	9	11	0
NZ_CP035288.1	1260762	1260802	+	EQW00_06230_008	NZ_CP035288.1:1260762:1260802	TCAGGAAGAAGTTATTCAAATACATACACAACAACCTTAT	Y	SE	NZ_CP035288.1:1260425:1261156	EQW00_06230	Y	SE_Y	60	mis=0	89	1	90	117	52	15	3	0	0	4	0	1	0	3	0	0	1802	3	1840	9407	14	94	0	142	8	119	98	522	1579	8701	21	0
NZ_CP035288.1	1260903	1260943	-	EQW00_06230_011	NZ_CP035288.1:1260903:1260943	TAAACCTGTTTGATTATTTGCTATTCCAACAGAACCAGCG	Y	SE	NZ_CP035288.1:1260425:1261156	EQW00_06230	Y	SE_Y	60	mis=0	1015	7	810	905	255	94	53	8	1	28	29	19	1	9	1	2	9633	9	9537	49410	34	619	4	781	28	411	533	2588	7735	44413	73	5
NZ_CP035288.1	1261814	1261854	-	EQW00_06235_011	NZ_CP035288.1:1261814:1261854	GAATACTTCCCAAAGCGACAGGTTCAGAAATGATATCAGC	Y	SE	NZ_CP035288.1:1261146:1262150	EQW00_06235	Y	SE_Y	60	mis=0	1914	36	1480	1835	558	264	103	24	26	95	158	38	9	32	12	13	8172	24	7824	40139	62	559	14	583	24	348	419	2121	6488	35978	85	28
NZ_CP035288.1	1261958	1261998	-	EQW00_06235_014	NZ_CP035288.1:1261958:1261998	TCCATTTAAACTGTATAATGTCTCCAGGCTTCATCTGTGC	Y	SE	NZ_CP035288.1:1261146:1262150	EQW00_06235	Y	SE_Y	60	mis=0	1482	159	1356	1587	541	312	209	124	85	206	238	78	85	135	70	103	7085	112	6818	34727	205	542	110	576	120	388	444	2066	5691	31420	246	135
NZ_CP035288.1	1262118	1262158	-	EQW00_06235_017	NZ_CP035288.1:1262118:1262158	ATATCCATTTATCTATCCTCCTTAATTATTTCTGCGATTT	Y	SE	---	---	N	SE_N	60	mis=0	113	10	77	85	49	17	16	4	13	10	12	4	5	0	4	10	392	10	388	1735	19	35	6	31	9	15	17	128	291	1697	13	10
NZ_CP035288.1	1262507	1262547	-	EQW00_06240_005	NZ_CP035288.1:1262507:1262547	CATGTTCTACTAATATTTCAGTGACCTCACCAGTAACATC	Y	SE	NZ_CP035288.1:1262151:1262591	EQW00_06240	Y	SE_Y	60	mis=0	561	6	532	578	135	42	37	3	2	25	77	9	6	13	3	2	1615	1	1682	8220	10	90	2	145	3	75	113	444	1292	7674	22	1
NZ_CP035288.1	1262665	1262705	-	EQW00_06240_008	NZ_CP035288.1:1262665:1262705	CCTTTTGCATAAATGGCAACTGTCTCTATGTTAAGCTCTC	Y	SE	NZ_CP035288.1:1262605:1263963	EQW00_06245	Y	SE_Y	60	mis=0	3007	30	2452	2671	804	378	260	28	31	95	282	58	13	24	13	34	4560	16	4294	22123	42	330	15	358	34	198	233	1357	3520	20192	61	25
NZ_CP035288.1	1262976	1263016	-	EQW00_06245_005	NZ_CP035288.1:1262976:1263016	GAACAGCATCATTAGAACCTGGTATAACAGGTACTCCTGC	Y	SE	NZ_CP035288.1:1262605:1263963	EQW00_06245	Y	SE_Y	60	mis=0	1766	19	1315	1407	471	189	137	16	19	11	71	21	7	23	6	7	5332	20	5031	25409	47	387	15	444	22	270	298	1444	4148	23739	55	19
NZ_CP035288.1	1263131	1263171	-	EQW00_06245_008	NZ_CP035288.1:1263131:1263171	TTTTTGTCCTTCACTTTTAGCTTCTTTCAAAGCCTGATCC	Y	SE	NZ_CP035288.1:1262605:1263963	EQW00_06245	Y	SE_Y	60	mis=0	1771	73	1331	1467	510	246	205	61	68	52	131	73	56	68	47	65	4763	60	4628	23921	98	361	51	383	69	310	276	1411	3904	21477	127	79
NZ_CP035288.1	1263271	1263311	-	EQW00_06245_011	NZ_CP035288.1:1263271:1263311	TTTTGATTCTTTCGTTGAACAGAACAATCGCGTTCACCTA	Y	SE	NZ_CP035288.1:1262605:1263963	EQW00_06245	Y	SE_Y	60	mis=0	1781	63	1347	1484	476	197	152	57	59	51	162	45	40	39	23	38	3776	29	3738	18293	74	267	30	328	42	203	196	1095	2958	16870	68	48
NZ_CP035288.1	1263726	1263766	-	EQW00_06245_020	NZ_CP035288.1:1263726:1263766	TCACTTTAGCTACAAGTGAATCATAATAAGGAGAAACCTG	Y	SE	NZ_CP035288.1:1262605:1263963	EQW00_06245	Y	SE_Y	60	mis=0	2	0	2	0	0	1	1	10	0	5	0	0	0	0	0	0	2	4	3	20	0	0	0	0	0	1	1	5	1	11	28	0
NZ_CP035288.1	1263882	1263922	-	EQW00_06245_023	NZ_CP035288.1:1263882:1263922	TTATATCTACTTTACTGGCATCGCCTTTTGCATATATTGG	Y	SE	NZ_CP035288.1:1262605:1263963	EQW00_06245	Y	SE_Y	60	mis=0	11	0	12	13	3	1	0	11	0	17	2	0	0	0	0	0	21	0	18	101	2	3	0	1	0	2	0	14	12	84	25	0
NZ_CP035288.1	1264232	1264272	-	EQW00_06250_002	NZ_CP035288.1:1264232:1264272	CATGATTGATTTTACAAAAGCCACTTAACGCACCTAATTG	Y	SE	NZ_CP035288.1:1263966:1264718	EQW00_06250	Y	SE_Y	60	mis=0	3445	10	3278	3187	885	362	244	9	6	37	223	36	0	21	3	3	5202	8	4927	25560	23	395	2	372	16	207	255	1423	3990	23289	46	2
NZ_CP035288.1	1264532	1264572	-	EQW00_06250_008	NZ_CP035288.1:1264532:1264572	TTTCCAAAACCATTTTTAATGCTTGTTGGATTGCTTCGTC	Y	SE	NZ_CP035288.1:1263966:1264718	EQW00_06250	Y	SE_Y	60	mis=0	6331	31	6064	6334	1855	892	484	53	31	57	311	85	16	64	14	16	4665	32	4663	23326	63	329	13	350	24	186	251	1333	3565	21074	92	33
NZ_CP035288.1	1264717	1264757	-	EQW00_06250_011	NZ_CP035288.1:1264717:1264757	TGAAATCTTGTTTTGTATTTTCCCCCATCTTTTGACCCCC	Y	SE	---	---	N	SE_N	60	mis=0	3238	114	2607	2560	955	477	293	75	93	73	168	90	61	89	52	63	10580	74	10287	52338	141	749	80	907	116	478	559	3055	8370	47547	185	97
NZ_CP035288.1	1265129	1265169	-	EQW00_06255_005	NZ_CP035288.1:1265129:1265169	AAGATAAGTATCGCAAAAATAGCTGTTATTGCAGCACCCC	Y	SE	NZ_CP035288.1:1264730:1265974	EQW00_06255	Y	SE_Y	60	mis=0	3478	44	2650	2691	1006	530	262	33	25	107	327	48	28	28	8	23	8137	36	8097	40950	57	548	22	641	36	294	401	2336	6381	36573	98	19
NZ_CP035288.1	1265326	1265366	-	EQW00_06255_008	NZ_CP035288.1:1265326:1265366	AACCCCCTACTGTACCACCAACTAATGTAATTATAGGTAA	Y	SE	NZ_CP035288.1:1264730:1265974	EQW00_06255	Y	SE_Y	60	mis=0	3505	74	2520	2766	1094	697	297	50	50	136	353	57	38	62	35	54	3300	41	3126	16156	107	257	50	296	54	199	201	975	2537	14211	85	88
NZ_CP035288.1	1265478	1265518	-	EQW00_06255_011	NZ_CP035288.1:1265478:1265518	TACAACAACACCTAGTACAGCTAAAAACAATAAGGTGCGC	Y	SE	NZ_CP035288.1:1264730:1265974	EQW00_06255	Y	SE_Y	60	mis=0	12335	172	8952	9651	3785	2559	990	161	153	515	1142	169	102	150	101	128	9383	159	9135	46925	302	692	134	807	158	676	589	2804	7535	41714	266	178
NZ_CP035288.1	1265801	1265841	-	EQW00_06255_017	NZ_CP035288.1:1265801:1265841	CTTGCAATGAGAATTGCACCTAATGTGATTGGTAGAATCC	Y	SE	NZ_CP035288.1:1264730:1265974	EQW00_06255	Y	SE_Y	60	mis=0	136	5	125	111	63	55	13	11	6	12	9	5	5	7	5	4	2454	9	2457	12279	9	173	1	181	13	159	128	685	1936	11210	18	6
NZ_CP035288.1	1265945	1265985	-	EQW00_06255_020	NZ_CP035288.1:1265945:1265985	TTATTATACAATTAACCTTTCCAAAGACTTGCTAAATCTT	Y	SE	---	---	N	SE_N	60	mis=0	24	2	17	10	4	0	2	0	2	3	5	0	0	0	0	2	482	1	460	2185	4	34	6	30	2	18	30	113	340	1898	5	3
NZ_CP035288.1	1266222	1266262	+	EQW00_06260_002	NZ_CP035288.1:1266222:1266262	TAAATTGAATGATATGAATGAAATAAATATTGCGCATGTT	Y	SE	NZ_CP035288.1:1266173:1266859	EQW00_06260	Y	SE_Y	60	mis=0	249	1	148	194	67	10	18	3	0	7	12	2	0	0	0	0	306	1	295	1523	1	25	0	20	0	16	19	91	245	1335	2	0
NZ_CP035288.1	1266391	1266431	-	EQW00_06260_005	NZ_CP035288.1:1266391:1266431	CTCCAATAGATAGTGTTTGATCTAGTGCACCTGCTGATCC	Y	SE	NZ_CP035288.1:1266173:1266859	EQW00_06260	Y	SE_Y	60	mis=0	1747	3	1252	1447	439	57	118	19	2	40	101	22	6	9	3	4	4420	10	4362	22470	27	315	5	376	21	185	210	1297	3557	20426	51	10
NZ_CP035288.1	1266553	1266593	-	EQW00_06260_008	NZ_CP035288.1:1266553:1266593	CTTTACCATTCAGTTGTTGTTGTTCTAATACATGCATTGT	Y	SE	NZ_CP035288.1:1266173:1266859	EQW00_06260	Y	SE_Y	60	mis=0	1626	43	1180	1405	390	115	147	34	40	51	125	44	20	51	27	34	4094	33	4069	21561	60	295	34	328	38	216	226	1211	3367	19058	79	40
NZ_CP035288.1	1266858	1266898	-	EQW00_06260_014	NZ_CP035288.1:1266858:1266898	AATTTTTTTATGATTCCCACTATCTTTTCACCTTTACCTT	Y	SE	---	---	N	SE_N	60	mis=0	493	2	439	486	156	70	23	3	1	7	40	3	1	4	3	2	1094	2	1075	5463	10	62	3	91	3	57	51	309	831	5046	9	2
NZ_CP035288.1	1267097	1267137	-	EQW00_06265_002	NZ_CP035288.1:1267097:1267137	CACCTAAATTACTTGAGAAACTTGATACTCGACTTTTATT	Y	SE	NZ_CP035288.1:1266879:1267406	EQW00_06265	Y	SE_Y	60	mis=0	207	1	203	201	72	26	15	2	0	0	18	2	0	0	0	1	214	0	177	993	0	20	1	18	1	11	12	66	183	910	7	0
NZ_CP035288.1	1267248	1267288	-	EQW00_06265_005	NZ_CP035288.1:1267248:1267288	ATTGTATATAAACCATTACAATTGCCACCAAACACATCAG	Y	SE	NZ_CP035288.1:1266879:1267406	EQW00_06265	Y	SE_Y	60	mis=0	9	0	13	8	2	3	2	6	0	1	1	0	0	0	0	0	4	0	6	49	1	1	0	1	0	0	1	5	5	36	23	0
NZ_CP035288.1	1267391	1267431	-	EQW00_06265_008	NZ_CP035288.1:1267391:1267431	CAATACATTTTAGTATTTCATTCAATCAATTTTCCTCCCA	Y	SE	---	---	N	SE_N	60	mis=0	37	1	44	52	13	3	2	1	1	0	3	0	0	0	0	0	86	0	61	375	2	3	0	8	0	5	10	14	63	362	6	0
NZ_CP035288.1	1267623	1267663	-	EQW00_06270_002	NZ_CP035288.1:1267623:1267663	AATGACCCTTCAAAATCAAACACATCTACTACATTGACAA	Y	SE	NZ_CP035288.1:1267407:1268507	EQW00_06270	Y	SE_Y	60	mis=0	2994	16	2609	2818	923	300	202	12	9	61	181	33	0	25	10	5	4446	14	4289	21800	23	299	5	356	20	199	227	1192	3492	19793	53	10
NZ_CP035288.1	1267781	1267821	-	EQW00_06270_005	NZ_CP035288.1:1267781:1267821	TAAGAACGACATCTTCTGCTTCTAATCCATATTTACGAGC	Y	SE	NZ_CP035288.1:1267407:1268507	EQW00_06270	Y	SE_Y	60	mis=0	834	31	666	762	275	53	99	16	15	23	87	17	16	21	16	18	2237	28	2153	11312	38	144	23	159	22	114	136	618	1661	10137	74	39
NZ_CP035288.1	1267949	1267989	-	EQW00_06270_008	NZ_CP035288.1:1267949:1267989	GTGATGTAGTTACTACATCTTTTTCTCCCACACTCTGTTC	Y	SE	NZ_CP035288.1:1267407:1268507	EQW00_06270	Y	SE_Y	60	mis=0	2629	27	2114	2332	875	179	193	27	24	62	192	59	23	42	20	26	5272	28	5221	26723	71	373	24	429	38	200	262	1528	4228	23934	89	29
NZ_CP035288.1	1268366	1268406	-	EQW00_06270_017	NZ_CP035288.1:1268366:1268406	TGATGTCACGTTTAGTTTTACCAGTTTCCAGTCTTACTGC	Y	SE	NZ_CP035288.1:1267407:1268507	EQW00_06270	Y	SE_Y	60	mis=0	837	3	767	886	251	57	67	7	2	2	24	8	2	7	1	1	3116	7	3122	15750	14	176	1	208	10	144	182	853	2458	14055	79	4
NZ_CP035288.1	1268714	1268754	-	EQW00_06275_002	NZ_CP035288.1:1268714:1268754	CTTGTTCATTAATATCATCTAGGTACGGAATAATACGTTC	Y	SE	NZ_CP035288.1:1268523:1269332	EQW00_06275	Y	SE_Y	60	mis=0	568	2	469	543	175	74	38	2	1	29	57	12	0	8	1	0	1285	3	1183	6378	17	87	1	110	7	41	65	357	1010	5527	9	3
NZ_CP035288.1	1268973	1269013	-	EQW00_06275_008	NZ_CP035288.1:1268973:1269013	ATTTTGTTAATATTTAACGACCAATTATTAAAACGAGACA	Y	SE	NZ_CP035288.1:1268523:1269332	EQW00_06275	Y	SE_Y	60	mis=0	95	1	89	96	32	26	7	2	0	1	2	1	0	1	0	0	206	0	192	1087	9	13	1	14	0	4	10	73	165	949	3	1
NZ_CP035288.1	1269113	1269153	-	EQW00_06275_011	NZ_CP035288.1:1269113:1269153	AAACAATATCACTTACTAAAGTATGTGAAGCTAAACGATT	Y	SE	NZ_CP035288.1:1268523:1269332	EQW00_06275	Y	SE_Y	60	mis=0	848	0	801	810	260	124	41	0	1	48	37	12	1	10	0	1	1221	4	1243	6086	13	87	3	75	1	34	71	321	887	5368	13	0
NZ_CP035288.1	1269542	1269582	-	EQW00_06280_002	NZ_CP035288.1:1269542:1269582	TATAACACAATCATTGACCCGATTATTTGTACCAATTCAC	Y	SE	NZ_CP035288.1:1269332:1269625	EQW00_06280	Y	SE_Y	60	mis=0	1667	9	1244	1444	508	84	96	6	3	107	115	28	5	20	4	3	5944	10	5900	29671	31	436	2	443	19	267	294	1671	4660	26737	57	5
NZ_CP035288.1	1269685	1269725	-	EQW00_06280_005	NZ_CP035288.1:1269685:1269725	AATATATCTGGTTTAATAGCATGATAAACCTCACTTGCTA	Y	SE	NZ_CP035288.1:1269622:1270197	EQW00_06285	Y	SE_Y	60	mis=0	674	32	485	528	215	51	56	23	21	45	67	25	25	22	19	25	1723	20	1659	8392	58	129	22	156	25	101	107	530	1326	7494	50	32
NZ_CP035288.1	1269826	1269866	-	EQW00_06285_002	NZ_CP035288.1:1269826:1269866	CCTTTTCTATCTAAATCAGTAGTGCAAATTTCACCAAATC	Y	SE	NZ_CP035288.1:1269622:1270197	EQW00_06285	Y	SE_Y	60	mis=0	1208	18	862	1045	318	129	101	24	28	32	97	30	12	28	21	24	3163	31	2878	15803	44	194	18	225	21	159	183	908	2472	14303	52	26
NZ_CP035288.1	1269992	1270032	-	EQW00_06285_005	NZ_CP035288.1:1269992:1270032	ATCAGTTTCTCTATTCACTACAATAAAGGTTACAAGTTTT	Y	SE	NZ_CP035288.1:1269622:1270197	EQW00_06285	Y	SE_Y	60	mis=0	142	4	91	123	31	4	6	1	4	11	15	3	1	3	3	2	357	1	337	1729	9	23	5	37	3	25	21	94	247	1586	7	2
NZ_CP035288.1	1270164	1270204	-	EQW00_06285_008	NZ_CP035288.1:1270164:1270204	TTTAGCTCTACTTATCTCCATAAAACCCCTCCTCTTTAAT	Y	SE	---	---	N	SE_N	60	mis=0	526	6	454	531	158	91	35	19	3	4	43	8	3	8	4	3	1405	5	1412	7505	17	91	2	109	5	78	80	409	1080	6821	41	4
NZ_CP035288.1	1270969	1271009	-	EQW00_06295_002	NZ_CP035288.1:1270969:1271009	CAATAAGTATCCATCGAGCTTCTTGATAGCCTTCCATACG	Y	SE	NZ_CP035288.1:1270769:1271122	EQW00_06295	Y	SE_Y	60	mis=0	2224	7	1530	1645	672	172	191	9	6	25	189	29	4	10	2	0	6652	8	6589	34010	31	397	2	453	24	333	383	1998	5386	30689	48	1
NZ_CP035288.1	1271145	1271185	-	EQW00_06295_005	NZ_CP035288.1:1271145:1271185	GATACGGTTGATCTTGAGTAAGTTTGTCATATACTAAACT	Y	SE	NZ_CP035288.1:1271125:1271844	EQW00_06300	Y	SE_Y	60	mis=0	7	0	6	16	4	0	1	0	0	1	1	0	0	0	0	1	31	1	18	135	0	1	0	1	1	0	1	9	18	96	13	1
NZ_CP035288.1	1271347	1271387	-	EQW00_06300_002	NZ_CP035288.1:1271347:1271387	AAGTGAGTCATATTACCTTCGATCCACTTCACTTGATTTG	Y	SE	NZ_CP035288.1:1271125:1271844	EQW00_06300	Y	SE_Y	60	mis=0	1167	9	835	965	426	134	103	10	2	38	53	22	2	6	3	8	5882	9	5858	29854	35	371	3	466	20	323	265	1554	4634	26749	41	11
NZ_CP035288.1	1271502	1271542	-	EQW00_06300_005	NZ_CP035288.1:1271502:1271542	TTTTATGAACAGTATGTACATCAAAAATAAAAACACCATT	Y	SE	NZ_CP035288.1:1271125:1271844	EQW00_06300	Y	SE_Y	60	mis=0	41	3	27	41	20	13	8	3	1	5	6	2	1	2	1	0	173	3	147	875	4	9	2	13	4	12	11	55	112	714	6	3
NZ_CP035288.1	1272022	1272062	-	EQW00_06305_002	NZ_CP035288.1:1272022:1272062	CAGATATTTTAGATTGTCTTTCCTGACTATTCTGTATCAA	Y	SE	NZ_CP035288.1:1271903:1272577	EQW00_06305	Y	SE_Y	60	mis=0	3	0	6	1	1	0	1	0	0	0	1	0	0	0	0	0	680	2	633	3281	4	38	0	45	1	38	22	186	515	2944	11	1
NZ_CP035288.1	1272371	1272411	-	EQW00_06305_008	NZ_CP035288.1:1272371:1272411	GTAGCAGAGTTTAAATTTAAAGGTTGATTCGTGTTGATTT	Y	SE	NZ_CP035288.1:1271903:1272577	EQW00_06305	Y	SE_Y	60	mis=0	5	1	0	1	0	0	1	0	0	1	0	0	0	0	0	0	180	1	171	883	0	8	0	13	0	4	8	42	133	835	18	0
NZ_CP035288.1	1272531	1272571	-	EQW00_06305_011	NZ_CP035288.1:1272531:1272571	AGTAAAATGTTCTTTCAGTTTTTCAAATGTTTTCTTTCCG	Y	SE	NZ_CP035288.1:1271903:1272577	EQW00_06305	Y	SE_Y	60	mis=0	0	0	0	1	0	0	0	0	0	0	0	0	0	0	0	0	14	0	32	90	0	2	0	0	0	1	1	6	20	84	16	0
NZ_CP035288.1	1272823	1272863	-	EQW00_06310_002	NZ_CP035288.1:1272823:1272863	TATAGTACGTATACAATGTCCATCTTCAATTAAGCACCCC	Y	SE	NZ_CP035288.1:1272657:1273118	EQW00_06310	Y	SE_Y	60	mis=0	28	0	31	32	14	4	4	2	2	3	0	0	0	0	0	0	150	0	133	771	1	13	1	7	0	4	11	41	120	684	79	0
NZ_CP035288.1	1272984	1273024	-	EQW00_06310_005	NZ_CP035288.1:1272984:1273024	TCATTATTATGATAATCTTGTGCATAGTAAATCGTTTTGA	Y	SE	NZ_CP035288.1:1272657:1273118	EQW00_06310	Y	SE_Y	60	mis=0	17	0	14	15	2	4	0	1	0	1	0	0	0	1	0	0	66	0	88	395	1	0	2	10	0	6	5	17	73	298	2	0
NZ_CP035288.1	1273133	1273173	-	EQW00_06310_008	NZ_CP035288.1:1273133:1273173	TGAATTTTATCCAAAGTACCCCTACCAAAAAAGCAAGAGC	Y	SE	NZ_CP035288.1:1273122:1275338	EQW00_06315	Y	SE_Y	60	mis=0	1435	9	1332	1158	359	118	129	5	5	62	61	17	3	11	7	1	7964	7	7819	39627	35	572	3	558	28	442	382	2215	6373	35876	60	3
NZ_CP035288.1	1273335	1273375	-	EQW00_06315_002	NZ_CP035288.1:1273335:1273375	AAAGATTTGAAAGTAACAAAATCATCAATAAACGGTTCAT	Y	SE	NZ_CP035288.1:1273122:1275338	EQW00_06315	Y	SE_Y	60	mis=0	0	0	0	0	0	0	1	0	0	0	0	0	0	0	0	0	2	0	0	5	0	0	0	0	0	0	0	1	0	2	1	0
NZ_CP035288.1	1273490	1273530	-	EQW00_06315_005	NZ_CP035288.1:1273490:1273530	AGGACAACTCTTTTTCGAATTTAAATTCTCCTTTAACTCG	Y	SE	NZ_CP035288.1:1273122:1275338	EQW00_06315	Y	SE_Y	60	mis=0	49	3	44	44	16	13	14	4	1	5	12	2	2	1	0	1	784	2	757	3924	5	39	0	75	1	27	34	223	622	3531	34	2
NZ_CP035288.1	1273661	1273701	-	EQW00_06315_008	NZ_CP035288.1:1273661:1273701	AATATTCATCAATTAGAGAGGTATCACCTGTTATCAACGC	Y	SE	NZ_CP035288.1:1273122:1275338	EQW00_06315	Y	SE_Y	60	mis=0	220	11	153	136	76	52	22	13	5	22	18	4	7	6	2	7	6466	10	6246	32973	34	415	6	527	18	248	316	1785	5099	29872	53	9
NZ_CP035288.1	1274114	1274154	-	EQW00_06315_017	NZ_CP035288.1:1274114:1274154	GATAGGTATTAATTACAATTGAACCTAATTGAGCCAAAAA	Y	SE	NZ_CP035288.1:1273122:1275338	EQW00_06315	Y	SE_Y	60	mis=0	4	0	9	2	0	0	2	0	0	3	1	0	0	0	2	0	717	0	677	3407	0	42	0	47	2	39	29	181	524	3091	5	1
NZ_CP035288.1	1274411	1274451	-	EQW00_06315_023	NZ_CP035288.1:1274411:1274451	CAAACCCTCTATAGACAAGTATGTAAAGAAAAATTAACGT	Y	SE	NZ_CP035288.1:1273122:1275338	EQW00_06315	Y	SE_Y	60	mis=0	6	1	7	4	1	4	0	0	1	0	0	0	0	0	0	0	803	0	785	4068	3	41	0	72	0	31	37	228	685	3813	3	0
NZ_CP035288.1	1275001	1275041	-	EQW00_06315_035	NZ_CP035288.1:1275001:1275041	CTTCAATAGAATGTCTTCATTATTAACAGTTGCATCTCCC	Y	SE	NZ_CP035288.1:1273122:1275338	EQW00_06315	Y	SE_Y	60	mis=0	4	0	5	6	2	0	3	0	0	0	1	0	0	0	1	0	688	1	711	3745	5	50	0	58	2	25	34	238	556	3305	4	2
NZ_CP035288.1	1275224	1275264	-	EQW00_06315_038	NZ_CP035288.1:1275224:1275264	AATTTATAGTTAATTCCCCGTTGTCTTGAGTATCAAAAAC	Y	SE	NZ_CP035288.1:1273122:1275338	EQW00_06315	Y	SE_Y	60	mis=0	11	6	21	18	8	3	3	4	4	2	9	5	3	4	5	3	1719	9	1683	8487	13	103	7	143	5	58	82	470	1326	7605	16	2
NZ_CP035288.1	1275369	1275409	-	EQW00_06315_041	NZ_CP035288.1:1275369:1275409	GTAGACAGTGAAGATATTGTTGCTCATACGTACACCTTCC	Y	SE	---	---	N	SE_N	60	mis=0	197	51	195	175	61	43	42	30	32	33	90	23	35	26	22	22	5892	31	5887	30214	53	332	35	450	42	270	306	1766	4661	27076	111	45
NZ_CP035288.1	1275665	1275705	+	EQW00_06320_005	NZ_CP035288.1:1275665:1275705	AAAAATATGATGGTGAAAATCTCATTATCTTTGAAGTGTA	Y	SE	NZ_CP035288.1:1275383:1276357	EQW00_06320	Y	SE_Y	60	mis=0	186	1	171	140	57	14	9	0	0	3	7	0	0	1	0	0	877	2	906	4402	9	49	0	49	1	45	44	254	680	3902	3	0
NZ_CP035288.1	1276272	1276312	-	EQW00_06320_017	NZ_CP035288.1:1276272:1276312	ATAAGATGATTTTAGTTTGTAGTCAGTCTCTGCACAAGCG	Y	SE	NZ_CP035288.1:1275383:1276357	EQW00_06320	Y	SE_Y	60	mis=0	588	4	501	610	140	27	22	5	1	35	57	5	0	3	1	0	6804	3	6489	34690	18	411	0	519	17	266	363	1942	5330	31322	43	2
NZ_CP035288.1	1276448	1276488	-	EQW00_06320_020	NZ_CP035288.1:1276448:1276488	CAGCTAATAAATAATGATTATTAAAACAGAGCTTAGGACA	Y	SE	---	---	N	SE_N	60	mis=0	0	0	0	0	0	0	0	0	0	0	0	0	0	0	0	0	4	0	3	14	2	0	0	0	0	0	0	1	5	9	0	0
NZ_CP035288.1	1277075	1277115	-	EQW00_06330_002	NZ_CP035288.1:1277075:1277115	TTCGATCAGCTAATGTCGATTTACCATGGTCTATATGAGC	Y	SE	NZ_CP035288.1:1277019:1278842	EQW00_06330	Y	SE_Y	60	mis=0	2275	9	1793	1878	492	145	97	10	2	12	72	19	1	6	3	2	8113	5	7690	40373	36	520	0	575	34	338	395	2229	6438	36699	57	2
NZ_CP035288.1	1277228	1277268	+	EQW00_06330_005	NZ_CP035288.1:1277228:1277268	AAATACGAAGCTAAAGATGGAGAAACTTACACATTTCATT	Y	SE	NZ_CP035288.1:1277019:1278842	EQW00_06330	Y	SE_Y	60	mis=0	1514	3	1239	1325	367	145	82	3	2	11	69	9	1	7	1	3	3805	5	3811	19474	17	278	0	290	18	268	228	1069	3092	17554	16	0
NZ_CP035288.1	1277398	1277438	+	EQW00_06330_009	NZ_CP035288.1:1277398:1277438	AGCATTAGATAACGATTTGGAACTTTTGCCAGTTGTTAAT	Y	SE	NZ_CP035288.1:1277019:1278842	EQW00_06330	Y	SE_Y	60	mis=0	99	0	71	83	13	14	4	2	0	1	4	0	0	0	0	0	165	3	149	822	7	3	1	17	0	8	3	45	142	791	54	0
NZ_CP035288.1	1278755	1278795	-	EQW00_06330_036	NZ_CP035288.1:1278755:1278795	TTTCTACATTGCCTACTGCTTTCATTTTAGCTTTACCTGC	Y	SE	NZ_CP035288.1:1277019:1278842	EQW00_06330	Y	SE_Y	60	mis=0	2274	7	1635	1630	634	303	153	8	2	18	165	20	3	10	2	2	9111	9	8923	44934	36	567	2	698	35	370	469	2502	7034	40334	66	8
NZ_CP035288.1	1279003	1279043	+	EQW00_06335_002	NZ_CP035288.1:1279003:1279043	GAATTTGTACTTATTGTGATTTCAACAAATACTTTATCGA	Y	SE	NZ_CP035288.1:1278961:1280085	EQW00_06335	Y	SE_Y	60	mis=0	63	0	63	60	16	10	4	0	0	2	10	0	0	0	0	0	433	1	395	2077	2	21	0	32	1	27	23	87	306	1869	4	0
NZ_CP035288.1	1279159	1279199	-	EQW00_06335_005	NZ_CP035288.1:1279159:1279199	AATGTTTGATTAATTGCTCTAAGTAGCTTCTCAAGTTGTC	Y	SE	NZ_CP035288.1:1278961:1280085	EQW00_06335	Y	SE_Y	60	mis=0	557	28	601	654	166	41	48	13	10	25	27	19	4	18	15	11	3004	18	2976	15109	32	177	8	235	13	101	169	876	2392	13817	37	14
NZ_CP035288.1	1279338	1279378	-	EQW00_06335_008	NZ_CP035288.1:1279338:1279378	TAACAGCATCATATATATCTTCAGTTTTATGGGTTCTGCC	Y	SE	NZ_CP035288.1:1278961:1280085	EQW00_06335	Y	SE_Y	60	mis=0	639	72	470	540	184	92	98	40	55	53	86	29	31	37	29	48	8213	56	8148	41138	105	558	51	637	65	383	489	2312	6458	37427	134	61
NZ_CP035288.1	1279803	1279843	-	EQW00_06335_017	NZ_CP035288.1:1279803:1279843	ACGTTTCAGATAGTATTGGTTTTTTCCCTTCATTTATCGC	Y	SE	NZ_CP035288.1:1278961:1280085	EQW00_06335	Y	SE_Y	60	mis=0	582	19	404	467	119	41	44	9	10	7	23	18	1	16	6	8	5066	9	4951	24969	31	310	4	401	16	245	300	1403	4061	22446	69	15
NZ_CP035288.1	1279943	1279983	-	EQW00_06335_020	NZ_CP035288.1:1279943:1279983	CCTCAAATCTTTAATAGTTTCACCAAACACCTCATCGATT	Y	SE	NZ_CP035288.1:1278961:1280085	EQW00_06335	Y	SE_Y	60	mis=0	663	94	482	546	226	116	122	60	75	83	91	61	49	69	46	74	5106	65	4917	24873	118	364	63	408	80	260	308	1466	3987	22468	157	86
NZ_CP035288.1	1280718	1280758	-	EQW00_06340_009	NZ_CP035288.1:1280718:1280758	CTTTACGATTAAAACTGAAATGTTCGGTCAAAAAGTTTGC	Y	SE	NZ_CP035288.1:1280185:1281162	EQW00_06340	Y	SE_Y	60	mis=0	6853	19	4972	6126	1708	739	472	89	7	485	385	147	0	65	10	1	5754	11	5398	27190	35	350	1	420	19	184	281	1524	4451	24754	40	0
NZ_CP035288.1	1280873	1280913	-	EQW00_06340_012	NZ_CP035288.1:1280873:1280913	GGACTCATTTAACGCATCAATAAGTTTAACCTTTCCACCC	Y	SE	NZ_CP035288.1:1280185:1281162	EQW00_06340	Y	SE_Y	60	mis=0	8517	50	6601	8125	2410	987	683	132	51	818	689	162	26	109	36	24	4327	48	4376	22039	82	285	23	353	32	186	235	1359	3442	19721	93	40
NZ_CP035288.1	1281037	1281077	-	EQW00_06340_015	NZ_CP035288.1:1281037:1281077	TCATCAAAATGATACTGACTAGTCACAATTGATATATCGC	Y	SE	NZ_CP035288.1:1280185:1281162	EQW00_06340	Y	SE_Y	60	mis=0	13126	142	10018	12062	3615	2413	985	319	139	579	1290	321	99	240	87	92	6079	139	5823	29731	205	486	93	556	120	289	403	1889	4858	26888	232	140
NZ_CP035288.1	1281394	1281434	-	EQW00_06345_002	NZ_CP035288.1:1281394:1281434	ATCTTAAATATTTTTCTTCATTGTCATTTGCAAGCTTTTC	Y	SE	NZ_CP035288.1:1281191:1281823	EQW00_06345	Y	SE_Y	60	mis=0	814	5	674	641	222	85	73	9	6	26	83	13	0	12	0	0	867	4	813	4199	12	57	2	67	5	29	50	221	692	3847	13	1
NZ_CP035288.1	1281707	1281747	-	EQW00_06345_008	NZ_CP035288.1:1281707:1281747	ACTTCTCCTGATTTAAAATCAGGATTGTCATCTTGAACGA	Y	SE	NZ_CP035288.1:1281191:1281823	EQW00_06345	Y	SE_Y	60	mis=0	7072	14	5419	5876	2200	693	681	81	15	61	359	87	5	32	10	10	4128	13	3934	20279	27	269	5	335	23	172	194	1171	3288	18198	41	9
NZ_CP035288.1	1281892	1281932	-	EQW00_06345_011	NZ_CP035288.1:1281892:1281932	GATAGAAACACAAGAGTTAGTTGTACCTAAATCAATTCCA	Y	SE	NZ_CP035288.1:1281879:1283708	EQW00_06350	Y	SE_Y	60	mis=0	5530	36	4296	4602	1591	739	442	59	22	71	380	89	15	64	16	17	2583	24	2522	12939	60	163	24	204	23	104	164	766	2034	11620	62	26
NZ_CP035288.1	1282061	1282101	-	EQW00_06350_002	NZ_CP035288.1:1282061:1282101	AATCTGTACCCATATGACGTTTAATAGATTGTACAGTGTT	Y	SE	NZ_CP035288.1:1281879:1283708	EQW00_06350	Y	SE_Y	60	mis=0	8015	57	6336	7187	2337	1471	782	81	61	170	735	119	45	63	19	29	3017	47	2911	14967	66	226	27	235	35	131	183	850	2452	13422	69	44
NZ_CP035288.1	1282268	1282308	-	EQW00_06350_006	NZ_CP035288.1:1282268:1282308	TGATAATACGTTCAACTTCTAAGCCTGCAATTTTACCAGC	Y	SE	NZ_CP035288.1:1281879:1283708	EQW00_06350	Y	SE_Y	60	mis=0	18262	88	14744	16927	4790	2736	1705	245	95	358	1347	354	40	186	52	74	8915	64	8640	44784	149	682	56	715	81	501	479	2533	7144	40514	148	71
NZ_CP035288.1	1282637	1282677	-	EQW00_06350_012	NZ_CP035288.1:1282637:1282677	CTAAGTGTAATGGGCCATTTTCTCCAGCAGAAATGAATGG	Y	SE	NZ_CP035288.1:1281879:1283708	EQW00_06350	Y	SE_Y	60	mis=0	21289	29	17138	17079	6066	2724	1857	303	49	676	1392	117	8	45	18	9	4731	16	4534	23348	66	324	11	399	32	310	247	1390	3784	21183	59	8
NZ_CP035288.1	1283226	1283266	-	EQW00_06350_023	NZ_CP035288.1:1283226:1283266	GTACCTAAATCTTTAGCTGTAACGTTAACAATACCGTTTT	Y	SE	NZ_CP035288.1:1281879:1283708	EQW00_06350	Y	SE_Y	60	mis=0	11819	18	9113	9055	3134	1546	951	95	10	590	740	87	1	53	7	1	4088	9	4022	20593	48	288	5	330	11	315	216	1233	3277	18427	30	0
NZ_CP035288.1	1284015	1284055	-	EQW00_06355_004	NZ_CP035288.1:1284015:1284055	AATTGATCATAATTTGCACGTTTGTTTTCATCACTTAAAA	Y	SE	NZ_CP035288.1:1283853:1284974	EQW00_06355	Y	SE_Y	60	mis=0	1189	1	894	976	359	124	96	4	0	4	126	13	0	8	3	0	2383	3	2366	11619	2	141	1	195	4	78	134	688	1888	10642	14	0
NZ_CP035288.1	1284925	1284965	-	EQW00_06355_020	NZ_CP035288.1:1284925:1284965	TTTAAAGAATCTTTTCGCTCTATCTTTGAAATTAGAGGAC	Y	SE	NZ_CP035288.1:1283853:1284974	EQW00_06355	Y	SE_Y	60	mis=0	77	1	58	69	23	2	8	0	0	10	3	1	0	0	0	0	152	2	160	699	10	6	0	15	0	7	12	50	113	654	0	0
NZ_CP035288.1	1285346	1285386	-	EQW00_06360_005	NZ_CP035288.1:1285346:1285386	CTTTAACATATGATTCCCAACTTGGTACTATCGTAAATTG	Y	SE	NZ_CP035288.1:1284978:1285916	EQW00_06360	Y	SE_Y	60	mis=0	141	0	73	99	45	18	15	9	0	9	9	3	0	0	0	0	340	1	360	1807	4	31	0	29	3	12	27	97	258	1555	18	1
NZ_CP035288.1	1285637	1285677	-	EQW00_06360_011	NZ_CP035288.1:1285637:1285677	TTAATAAATTACCTGGAACTGCTTCAATTGCATCATCACA	Y	SE	NZ_CP035288.1:1284978:1285916	EQW00_06360	Y	SE_Y	60	mis=0	578	10	427	434	205	117	37	6	8	32	71	1	3	9	4	7	5075	8	4838	24788	31	358	1	394	13	188	253	1398	3974	22541	51	8
NZ_CP035288.1	1285877	1285917	-	EQW00_06360_015	NZ_CP035288.1:1285877:1285917	ATTATCCACTCACTTTCTGACCAACTATACAAACCCAGCC	Y	SE	---	---	N	SE_N	60	mis=0	1045	51	851	923	308	204	123	29	42	62	110	46	25	52	28	31	7801	42	7632	38728	84	530	42	575	50	316	468	2174	6333	35165	103	44
NZ_CP035288.1	1286120	1286160	-	EQW00_06365_002	NZ_CP035288.1:1286120:1286160	TATTGTAATGTTCTGAGGTAGTTCAGTGTTAATTTGTTGC	Y	SE	NZ_CP035288.1:1285918:1286670	EQW00_06365	Y	SE_Y	60	mis=0	189	13	158	156	59	52	28	10	14	22	47	10	10	6	4	16	947	17	941	4623	15	71	11	82	13	36	50	270	719	4132	53	18
NZ_CP035288.1	1286260	1286300	-	EQW00_06365_005	NZ_CP035288.1:1286260:1286300	GATAATTTCTTTTCTACTTTAGAATCATTGAGCTTGACCA	Y	SE	NZ_CP035288.1:1285918:1286670	EQW00_06365	Y	SE_Y	60	mis=0	206	21	157	186	83	30	29	27	20	18	20	15	25	20	10	20	2764	14	2726	13874	40	175	13	200	28	119	153	796	2196	12607	51	21
NZ_CP035288.1	1286436	1286476	-	EQW00_06365_008	NZ_CP035288.1:1286436:1286476	TTTGCTTAAATTGACTTAATTCACCGTGCTTTGCTTGTTC	Y	SE	NZ_CP035288.1:1285918:1286670	EQW00_06365	Y	SE_Y	60	mis=0	1407	29	1272	1323	479	170	89	28	24	23	52	25	14	26	21	29	4735	24	4741	23813	47	308	25	403	38	240	274	1379	3852	21337	59	30
NZ_CP035288.1	1287088	1287128	-	EQW00_06370_005	NZ_CP035288.1:1287088:1287128	TTCCTGTATTTTTAATGAAGCACGTGTTCTATCAGTAAAG	Y	SE	NZ_CP035288.1:1286676:1288022	EQW00_06370	Y	SE_Y	60	mis=0	672	2	415	427	156	79	30	2	0	17	13	8	0	2	2	0	2484	2	2478	12682	10	195	1	206	7	140	128	685	1953	11434	23	0
NZ_CP035288.1	1287854	1287894	-	EQW00_06370_020	NZ_CP035288.1:1287854:1287894	CTCCTTCAAATCTTACCTTCATATAATTGTCAGCATAGCC	Y	SE	NZ_CP035288.1:1286676:1288022	EQW00_06370	Y	SE_Y	60	mis=0	18	0	13	31	4	2	2	9	2	4	0	1	0	0	0	0	116	0	100	483	1	1	1	9	0	5	6	31	67	435	45	2
NZ_CP035288.1	1288028	1288068	-	EQW00_06370_023	NZ_CP035288.1:1288028:1288068	AACTCTAAATGACGGTCAATCAGTAAAATTTACAATTTTT	Y	SE	---	---	N	SE_N	60	mis=0	376	2	304	364	96	13	11	1	0	5	26	9	0	3	0	1	1593	0	1569	8466	9	110	0	120	5	101	94	443	1254	7592	10	0
NZ_CP035288.1	1289382	1289422	-	EQW00_06380_005	NZ_CP035288.1:1289382:1289422	ATACTGACATCACATTGACATCGCCATTAATTAGGAATGC	Y	SE	NZ_CP035288.1:1289170:1289880	EQW00_06380	Y	SE_Y	60	mis=0	3011	9	2075	2592	861	210	238	9	2	107	110	62	2	19	4	2	8304	11	8103	42262	41	570	1	581	21	291	391	2284	6604	37874	73	4
NZ_CP035288.1	1289547	1289587	-	EQW00_06380_008	NZ_CP035288.1:1289547:1289587	CAATTGATAATATTAATGCAACTATAACATTTCCAAGCAT	Y	SE	NZ_CP035288.1:1289170:1289880	EQW00_06380	Y	SE_Y	60	mis=0	81	0	90	76	14	13	15	4	0	5	6	2	5	2	1	4	178	3	159	802	6	9	3	14	4	11	16	69	117	749	9	2
NZ_CP035288.1	1289864	1289904	-	EQW00_06380_014	NZ_CP035288.1:1289864:1289904	TACTAAACATTAAATCGCTCCTTTTTATTTTTCGATTTCT	Y	SE	---	---	N	SE_N	60	mis=0	1731	7	1161	1313	470	191	122	7	1	49	101	16	2	13	2	0	1564	4	1545	8104	22	104	1	126	5	73	79	445	1380	7278	16	0
NZ_CP035288.1	1291373	1291413	-	EQW00_06390_008	NZ_CP035288.1:1291373:1291413	TAATGTCTTGAGCTTTCCTCTCAATCATAACAAGTTGCTT	Y	SE	NZ_CP035288.1:1290900:1291583	EQW00_06390	Y	SE_Y	60	mis=0	3113	6	2328	2379	888	278	229	12	2	185	85	25	2	25	4	0	6850	7	6794	34524	32	471	2	534	31	292	349	1895	5364	31118	49	3
NZ_CP035288.1	1291516	1291556	-	EQW00_06390_011	NZ_CP035288.1:1291516:1291556	TTCTGACCAAATAATACCATTAATAACTTCATCACTATCA	Y	SE	NZ_CP035288.1:1290900:1291583	EQW00_06390	Y	SE_Y	60	mis=0	28	3	22	19	21	4	7	9	9	3	5	3	2	6	5	4	424	16	474	2298	15	30	9	34	8	23	24	141	379	2090	8	11
NZ_CP035288.1	1291927	1291967	-	EQW00_06395_002	NZ_CP035288.1:1291927:1291967	GACATTAAAATGTGCTTCAATCGCTTTTAGGTTTTCATCG	Y	SE	NZ_CP035288.1:1291869:1292816	EQW00_06395	Y	SE_Y	60	mis=0	1324	17	940	1041	274	106	83	18	13	43	43	34	3	18	2	5	3778	11	3774	18570	25	188	7	310	11	116	200	1100	2967	16944	40	12
NZ_CP035288.1	1292082	1292122	-	EQW00_06395_005	NZ_CP035288.1:1292082:1292122	TCGGCCATTTTTATAGCAGCTTCTACATCTTTAAGCGTAA	Y	SE	NZ_CP035288.1:1291869:1292816	EQW00_06395	Y	SE_Y	60	mis=0	2727	44	2076	2318	776	289	214	73	51	144	147	63	45	72	37	46	4386	56	4111	21330	71	301	40	338	46	157	271	1224	3519	19425	95	57
NZ_CP035288.1	1292384	1292424	-	EQW00_06395_011	NZ_CP035288.1:1292384:1292424	ATGGATCTACTTTTTCTTTTAAATCGCCTGGTAGAAATCC	Y	SE	NZ_CP035288.1:1291869:1292816	EQW00_06395	Y	SE_Y	60	mis=0	3194	23	2718	2945	917	422	268	26	18	120	346	43	12	20	11	5	4327	25	4217	21320	46	296	10	378	14	157	199	1208	3479	19185	55	12
NZ_CP035288.1	1292724	1292764	-	EQW00_06395_017	NZ_CP035288.1:1292724:1292764	ACTACATCACTTTGATCCATTTTCATGATACTTATGCCGC	Y	SE	NZ_CP035288.1:1291869:1292816	EQW00_06395	Y	SE_Y	60	mis=0	3194	14	3046	3284	898	449	271	23	7	148	295	49	3	10	3	6	4806	12	4638	23414	36	282	5	382	24	297	226	1297	3737	21227	70	5
NZ_CP035288.1	1292888	1292928	-	EQW00_06395_020	NZ_CP035288.1:1292888:1292928	CATCATTATGAATATTTTCTTTCTTCTTAGCGAATGTTAA	Y	SE	NZ_CP035288.1:1292817:1293284	EQW00_06400	Y	SE_Y	60	mis=0	7	1	5	9	0	2	1	0	1	0	0	0	0	0	0	0	5	1	5	31	2	0	0	0	0	0	1	4	4	18	1	0
NZ_CP035288.1	1293053	1293093	-	EQW00_06400_002	NZ_CP035288.1:1293053:1293093	TAATATCACCTAGAACACGTGGTATATCAAAGTCATTGAA	Y	SE	NZ_CP035288.1:1292817:1293284	EQW00_06400	Y	SE_Y	60	mis=0	56	1	41	40	23	4	3	0	0	0	3	0	1	0	0	1	176	0	144	864	1	17	0	11	0	4	10	58	174	744	16	0
NZ_CP035288.1	1293225	1293265	-	EQW00_06400_005	NZ_CP035288.1:1293225:1293265	AATTCGTTTAGTATAGCATCTTGTCGACCAAACATTTCTT	Y	SE	NZ_CP035288.1:1292817:1293284	EQW00_06400	Y	SE_Y	60	mis=0	738	4	558	611	221	108	73	4	0	17	68	9	0	2	4	0	2309	5	2160	11457	11	165	2	166	3	125	117	621	1803	10423	43	0
NZ_CP035288.1	1293471	1293511	-	EQW00_06405_002	NZ_CP035288.1:1293471:1293511	AGTCAGTTGTAATTAGGTCAACAACAAATTCAATTGAGGT	Y	SE	NZ_CP035288.1:1293286:1293642	EQW00_06405	Y	SE_Y	60	mis=0	199	1	127	114	49	32	15	3	0	9	20	8	1	1	0	0	563	1	508	2957	9	34	0	50	0	30	29	159	427	2455	45	0
NZ_CP035288.1	1293627	1293667	-	EQW00_06405_005	NZ_CP035288.1:1293627:1293667	TTAAAGTAGTGTGATTGATAACTCATTACATTCCTCCCTT	Y	SE	---	---	N	SE_N	60	mis=0	1038	4	756	762	258	106	95	7	4	10	77	15	4	6	1	3	2850	7	2742	14602	19	183	3	227	9	107	150	843	2266	13039	24	1
NZ_CP035288.1	1293834	1293874	-	EQW00_06410_002	NZ_CP035288.1:1293834:1293874	ACTGTAATGGATTCAAAATCACCTGGTTGATAACCTTCTG	Y	SE	NZ_CP035288.1:1293642:1294046	EQW00_06410	Y	SE_Y	60	mis=0	2882	10	2021	2295	889	525	242	28	8	54	173	31	5	20	10	8	4008	16	3853	19758	22	270	12	320	14	203	201	1146	3222	18121	48	7
NZ_CP035288.1	1294063	1294103	-	EQW00_06410_006	NZ_CP035288.1:1294063:1294103	ATTTACCTACATTAGGTCTACCGATAATTGAAACAAATCC	Y	SE	NZ_CP035288.1:1294046:1294945	EQW00_06415	Y	SE_Y	60	mis=0	4638	36	3381	3938	1413	876	466	30	29	61	408	34	9	31	10	8	5017	15	4840	24490	40	368	13	401	36	317	267	1357	3817	22011	45	22
NZ_CP035288.1	1294226	1294266	-	EQW00_06415_002	NZ_CP035288.1:1294226:1294266	TAATCTCCCAATTTATGTTTAGGCTTATGGATACCAGGTG	Y	SE	NZ_CP035288.1:1294046:1294945	EQW00_06415	Y	SE_Y	60	mis=0	84	3	70	78	32	16	11	8	0	6	4	0	1	1	2	1	253	4	263	1305	2	16	0	24	3	18	11	63	213	1148	44	2
NZ_CP035288.1	1294533	1294573	-	EQW00_06415_008	NZ_CP035288.1:1294533:1294573	ATATTTAGGCCCTTCTGGTAAAAAAGATTTTAATACATCA	Y	SE	NZ_CP035288.1:1294046:1294945	EQW00_06415	Y	SE_Y	60	mis=0	193	1	154	138	45	35	17	3	0	1	17	1	0	2	0	0	466	4	443	2306	7	25	0	34	1	28	24	153	393	2030	6	0
NZ_CP035288.1	1294839	1294879	-	EQW00_06415_014	NZ_CP035288.1:1294839:1294879	TACTTTCACCCATAATTCAAGATAAACTTTCGAGCCAAGT	Y	SE	NZ_CP035288.1:1294046:1294945	EQW00_06415	Y	SE_Y	60	mis=0	4681	7	3450	3613	1486	526	412	15	3	33	241	27	1	13	4	0	6586	11	6545	34570	27	465	5	517	31	391	318	1903	5409	30610	53	3
NZ_CP035288.1	1296284	1296324	-	EQW00_06425_008	NZ_CP035288.1:1296284:1296324	TGAAGATTTTAAATATCACGATCCTGAAACAAACGAAAAA	Y	SE	NZ_CP035288.1:1295862:1297253	EQW00_06425	Y	SE_Y	60	mis=0	841	9	516	542	276	102	48	8	5	39	138	4	2	3	0	3	2314	5	2283	11768	14	160	2	189	7	112	119	704	1826	10538	32	6
NZ_CP035288.1	1296448	1296488	-	EQW00_06425_011	NZ_CP035288.1:1296448:1296488	TCAGAAGACAATATGCGCCTTAGAGATCATGATGAAGATG	Y	SE	NZ_CP035288.1:1295862:1297253	EQW00_06425	Y	SE_Y	60	mis=0	1572	21	949	1140	555	166	103	24	24	45	148	22	12	28	14	14	5434	21	5329	27606	52	372	19	420	42	335	295	1463	4284	25073	67	21
NZ_CP035288.1	1297135	1297175	-	EQW00_06425_024	NZ_CP035288.1:1297135:1297175	GGATTATCGAATACATGGGATTATGGTCCGTTAGGTGTTG	Y	SE	NZ_CP035288.1:1295862:1297253	EQW00_06425	Y	SE_Y	60	mis=0	2680	13	2003	2271	904	211	181	9	3	22	179	19	1	9	5	0	5860	12	5758	29258	30	351	0	471	20	257	282	1622	4623	26623	36	0
NZ_CP035288.1	1297949	1297989	-	EQW00_06430_008	NZ_CP035288.1:1297949:1297989	TCACCAATCATTGAGGCACGAAGTAAGTCTTTCCTAGAAC	Y	SE	NZ_CP035288.1:1297589:1298212	EQW00_06430	Y	SE_Y	60	mis=0	756	4	560	632	203	31	72	7	7	34	64	10	1	12	3	2	3588	9	3510	17741	18	264	3	283	15	184	169	1009	2798	16353	34	1
NZ_CP035288.1	1298155	1298195	-	EQW00_06430_012	NZ_CP035288.1:1298155:1298195	AAACGAATAATTTAGTGATTGTTGTTTTAGAGATGCGACC	Y	SE	NZ_CP035288.1:1297589:1298212	EQW00_06430	Y	SE_Y	60	mis=0	141	0	111	98	25	26	5	4	0	14	11	0	0	0	0	0	76	2	60	342	2	0	0	0	0	0	6	31	46	324	52	0
NZ_CP035288.1	1298375	1298415	-	EQW00_06435_002	NZ_CP035288.1:1298375:1298415	AACAATGATTGCATTCGTATCTTTAGCAACCTGAATCACT	Y	SE	NZ_CP035288.1:1298224:1299042	EQW00_06435	Y	SE_Y	60	mis=0	1	2	1	2	1	0	0	0	0	3	0	0	0	0	0	0	1	0	0	5	1	0	0	0	0	0	0	7	1	2	48	0
NZ_CP035288.1	1298694	1298734	-	EQW00_06435_008	NZ_CP035288.1:1298694:1298734	CTTTATAGCTTTTATGTGCTAAATATTGAGATAAAGGTGT	Y	SE	NZ_CP035288.1:1298224:1299042	EQW00_06435	Y	SE_Y	60	mis=0	119	1	103	103	29	8	6	1	0	12	6	0	1	1	0	0	811	3	745	3719	7	57	1	78	2	38	42	207	550	3452	6	0
NZ_CP035288.1	1298968	1299008	-	EQW00_06435_014	NZ_CP035288.1:1298968:1299008	ATATCATTTGCTGTTTCTTCAATGGCTTTATCTGAAACGT	Y	SE	NZ_CP035288.1:1298224:1299042	EQW00_06435	Y	SE_Y	60	mis=0	172	3	162	149	44	15	8	2	2	2	3	4	0	0	2	5	1261	1	1287	6293	5	80	3	112	7	53	59	342	946	5544	57	1
NZ_CP035288.1	1299287	1299327	-	EQW00_06440_002	NZ_CP035288.1:1299287:1299327	ACAAACCGATATAATTGCGTCCTCTTTTTTCAAGTTTTAC	Y	SE	NZ_CP035288.1:1299216:1301012	EQW00_06440	Y	SE_Y	60	mis=0	1566	21	1351	1528	476	193	118	11	16	75	105	34	4	21	7	6	3437	17	3390	17924	32	234	10	231	17	137	186	993	2850	16339	39	12
NZ_CP035288.1	1299452	1299492	-	EQW00_06440_005	NZ_CP035288.1:1299452:1299492	TATTAACTCGTTCACCCAAGTCCTTTACAGCTTCAACAAA	Y	SE	NZ_CP035288.1:1299216:1301012	EQW00_06440	Y	SE_Y	60	mis=0	3053	88	2483	2908	981	436	310	76	58	205	205	57	44	65	49	57	4767	62	4665	23652	95	337	52	365	63	252	252	1417	3809	21117	119	66
NZ_CP035288.1	1299599	1299639	-	EQW00_06440_008	NZ_CP035288.1:1299599:1299639	AATTTAGGGCTTCCTCACCTTCAACTGTTTTCATTAAAGC	Y	SE	NZ_CP035288.1:1299216:1301012	EQW00_06440	Y	SE_Y	60	mis=0	1379	84	1220	1361	459	197	197	69	62	104	105	54	37	63	43	60	4904	79	5092	24805	103	325	63	407	62	221	295	1466	4059	22504	109	72
NZ_CP035288.1	1300134	1300174	-	EQW00_06440_017	NZ_CP035288.1:1300134:1300174	AGAGTAGCTTCTTTACCAGCATAATCACCATCAAACATTA	Y	SE	NZ_CP035288.1:1299216:1301012	EQW00_06440	Y	SE_Y	60	mis=0	824	6	654	668	246	70	73	8	4	33	39	7	3	3	6	1	4337	7	4104	21617	18	237	2	273	13	164	220	1192	3372	19120	32	7
NZ_CP035288.1	1300295	1300335	-	EQW00_06440_020	NZ_CP035288.1:1300295:1300335	TTTTAACTTTAAATAGCACAAATGATTGTTTGTCTTGTTG	Y	SE	NZ_CP035288.1:1299216:1301012	EQW00_06440	Y	SE_Y	60	mis=0	451	4	298	334	117	44	51	6	4	32	52	5	7	4	5	7	791	9	733	3788	11	47	8	58	3	29	50	233	589	3496	14	9
NZ_CP035288.1	1301381	1301421	-	EQW00_06445_003	NZ_CP035288.1:1301381:1301421	TTTGCAGTTTTTCAGCGATTTCTTCGTGACTTAAATGACC	Y	SE	NZ_CP035288.1:1301283:1302389	EQW00_06445	Y	SE_Y	60	mis=0	3799	10	2805	3006	1037	472	207	114	13	216	127	54	4	16	1	2	4949	10	4853	24670	44	285	0	331	10	103	275	1356	3951	22261	45	9
NZ_CP035288.1	1301731	1301771	-	EQW00_06445_009	NZ_CP035288.1:1301731:1301771	TTCTTGAATCAAATCTAAGAATAACATTCCACGACCAACA	Y	SE	NZ_CP035288.1:1301283:1302389	EQW00_06445	Y	SE_Y	60	mis=0	14687	24	10627	11648	3849	1691	826	191	36	268	677	115	9	33	21	17	5654	26	5520	27777	50	382	7	400	22	242	299	1642	4488	25281	63	18
NZ_CP035288.1	1302233	1302273	-	EQW00_06445_019	NZ_CP035288.1:1302233:1302273	CTTCTAGTGTTCTTGTTCGTCCATCATCTAAACCAAAACG	Y	SE	NZ_CP035288.1:1301283:1302389	EQW00_06445	Y	SE_Y	60	mis=0	4203	9	3184	3042	1131	613	193	146	19	160	306	47	0	21	1	2	3362	5	3468	17644	25	198	0	257	17	164	177	976	2792	15795	77	0
NZ_CP035288.1	1302925	1302965	+	EQW00_06450_008	NZ_CP035288.1:1302925:1302965	GACAAACTCTTAATAAACTTTCATATGAAATCGTTGATGA	Y	SE	NZ_CP035288.1:1302544:1303233	EQW00_06450	Y	SE_Y	60	mis=0	6	0	7	7	4	1	0	0	0	0	1	0	0	0	0	0	13	1	18	113	0	1	0	0	0	2	1	7	11	90	5	1
NZ_CP035288.1	1303100	1303140	-	EQW00_06450_011	NZ_CP035288.1:1303100:1303140	TTTTATATCACGCAGTGCTTCTAACTCTCTTTGCCATTTT	Y	SE	NZ_CP035288.1:1302544:1303233	EQW00_06450	Y	SE_Y	60	mis=0	1770	4	1741	1892	497	186	130	3	1	38	193	29	0	20	0	0	4995	2	4897	25025	15	313	1	416	19	217	236	1493	3964	22903	55	3
NZ_CP035288.1	1303373	1303413	-	EQW00_06455_002	NZ_CP035288.1:1303373:1303413	TGAGCAATGATGGTATTGGTATTAAGTTCAATTGCTTGGT	Y	SE	NZ_CP035288.1:1303223:1304323	EQW00_06455	Y	SE_Y	60	mis=0	343	6	302	390	95	44	30	12	3	28	32	9	0	7	4	0	638	6	654	3205	12	42	3	43	3	19	37	194	504	2874	34	8
NZ_CP035288.1	1303540	1303580	-	EQW00_06455_005	NZ_CP035288.1:1303540:1303580	TCTCTAAACCTATTTGATCCGCTAACATTCGATTGACACC	Y	SE	NZ_CP035288.1:1303223:1304323	EQW00_06455	Y	SE_Y	60	mis=0	3935	34	3752	4372	1188	521	196	44	19	275	256	97	9	59	17	11	7770	39	7474	39170	64	518	8	605	32	459	419	2241	6141	35117	82	13
NZ_CP035288.1	1303711	1303751	-	EQW00_06455_008	NZ_CP035288.1:1303711:1303751	CTGGTTTAAATTGCCCTTTACCTTCACTTTCAAAGAAACA	Y	SE	NZ_CP035288.1:1303223:1304323	EQW00_06455	Y	SE_Y	60	mis=0	1032	56	855	988	341	99	119	40	47	49	74	37	24	40	30	37	2880	42	2799	14244	64	228	40	246	52	151	194	922	2313	12591	107	56
NZ_CP035288.1	1304152	1304192	-	EQW00_06455_017	NZ_CP035288.1:1304152:1304192	TGTCTAATAAATTTACATTTTGGATTTTAGCATCTAAAGC	Y	SE	NZ_CP035288.1:1303223:1304323	EQW00_06455	Y	SE_Y	60	mis=0	779	4	629	810	248	71	43	3	4	34	82	6	0	5	1	0	736	3	636	3581	7	46	1	45	3	44	37	227	559	3128	3	0
NZ_CP035288.1	1304329	1304369	-	EQW00_06455_020	NZ_CP035288.1:1304329:1304369	ATGTTTTGACATAATTTGTTCTCCTTTAAATGTTTATCAA	Y	SE	---	---	N	SE_N	60	mis=0	138	2	136	151	42	16	9	0	0	9	15	1	0	1	0	0	253	5	177	1178	4	15	0	10	1	7	16	67	168	1018	3	0
NZ_CP035288.1	1304718	1304758	-	EQW00_06460_005	NZ_CP035288.1:1304718:1304758	ATTCTTGTTGGTGTACCAATAATGAGTTGTGGTTGATGGC	Y	SE	NZ_CP035288.1:1304358:1305704	EQW00_06460	Y	SE_Y	60	mis=0	2570	12	2118	2394	659	276	140	17	7	111	27	34	2	22	3	6	8372	13	8262	41354	34	512	3	632	29	400	442	2236	6477	37807	58	5
NZ_CP035288.1	1304882	1304922	-	EQW00_06460_008	NZ_CP035288.1:1304882:1304922	TTGTTGCACTAAATACCGCTAGATGAGCATTTTCATCATC	Y	SE	NZ_CP035288.1:1304358:1305704	EQW00_06460	Y	SE_Y	60	mis=0	707	26	580	786	213	76	50	25	27	56	36	45	17	23	22	33	1795	27	1780	9003	64	149	21	188	25	111	117	538	1467	8332	70	19
NZ_CP035288.1	1305048	1305088	-	EQW00_06460_011	NZ_CP035288.1:1305048:1305088	GGATTCAATATATCTATCAATTCCAATGTTTTATCTACCT	Y	SE	NZ_CP035288.1:1304358:1305704	EQW00_06460	Y	SE_Y	60	mis=0	20	0	13	6	6	0	0	2	0	0	0	0	0	0	0	0	9	0	15	43	1	0	0	0	0	0	1	5	6	45	1	0
NZ_CP035288.1	1305574	1305614	-	EQW00_06460_021	NZ_CP035288.1:1305574:1305614	AAACTTCTTTTTATAGCCTGGTTTAACTTTACGTTTTGAT	Y	SE	NZ_CP035288.1:1304358:1305704	EQW00_06460	Y	SE_Y	60	mis=0	74	0	66	92	20	9	2	9	0	3	6	4	0	0	0	1	159	0	143	715	4	6	1	17	1	10	5	44	105	641	16	0
NZ_CP035288.1	1305906	1305946	-	EQW00_06465_002	NZ_CP035288.1:1305906:1305946	GTATTTGCAATGTTAATGATATATGGTGCATGTACAACGA	Y	SE	NZ_CP035288.1:1305714:1306604	EQW00_06465	Y	SE_Y	60	mis=0	1688	2	1333	1569	540	229	127	0	2	34	119	12	1	12	1	0	3225	5	3184	16061	13	188	0	249	21	132	160	853	2446	14615	18	2
NZ_CP035288.1	1306094	1306134	-	EQW00_06465_005	NZ_CP035288.1:1306094:1306134	TTCTTACATCATTATCATGTGTGAGTACTTCATTAAGTCC	Y	SE	NZ_CP035288.1:1305714:1306604	EQW00_06465	Y	SE_Y	60	mis=0	643	4	534	537	165	55	60	8	5	10	15	7	0	4	2	5	971	11	995	4944	15	59	3	77	9	44	54	253	768	4436	22	3
NZ_CP035288.1	1306364	1306404	-	EQW00_06465_011	NZ_CP035288.1:1306364:1306404	TATTTTCGTGACGATCCTTCTGAGCACCTCTTAGGTTTTT	Y	SE	NZ_CP035288.1:1305714:1306604	EQW00_06465	Y	SE_Y	60	mis=0	6506	16	4980	5635	2003	615	394	38	10	127	200	38	0	20	10	0	4127	8	3840	19879	26	275	7	320	17	264	203	1152	3209	18669	49	7
NZ_CP035288.1	1306687	1306727	-	EQW00_06465_017	NZ_CP035288.1:1306687:1306727	CTATAATTAGTCTAGTGACTTTATAGTCGCAATTAAAACG	Y	SE	---	---	N	SE_N	60	mis=0	3	0	0	1	0	2	0	0	0	0	1	0	0	0	0	0	48	0	46	228	1	4	0	4	0	2	2	4	33	222	8	0
NZ_CP035288.1	1307169	1307209	-	EQW00_06470_008	NZ_CP035288.1:1307169:1307209	TTAATCTCTCTAATACCTTTGTGACTTTTTGATAGTCATT	Y	SE	NZ_CP035288.1:1306822:1307604	EQW00_06470	Y	SE_Y	60	mis=0	5	1	2	1	3	0	0	7	0	0	0	0	0	0	0	0	16	0	17	73	1	0	0	0	0	0	0	4	5	45	1	0
NZ_CP035288.1	1307340	1307380	-	EQW00_06470_011	NZ_CP035288.1:1307340:1307380	ATTTATCAAGTGTATCGTAAAATTTGCTTACATGTTTTGC	Y	SE	NZ_CP035288.1:1306822:1307604	EQW00_06470	Y	SE_Y	60	mis=0	69	0	55	65	29	0	1	2	0	3	10	2	0	2	0	0	592	1	570	3049	4	41	0	26	2	22	29	175	468	2796	22	1
NZ_CP035288.1	1307503	1307543	-	EQW00_06470_014	NZ_CP035288.1:1307503:1307543	TGACCATAAATTTTTGAAATTTCAACTTCATCTAAAGACT	Y	SE	NZ_CP035288.1:1306822:1307604	EQW00_06470	Y	SE_Y	60	mis=0	80	4	51	58	20	4	6	2	1	4	3	0	2	1	0	0	1756	5	1705	8831	9	117	2	131	11	93	84	484	1360	7996	12	2
NZ_CP035288.1	1307809	1307849	-	EQW00_06475_002	NZ_CP035288.1:1307809:1307849	ATAGGGTTTATTACTGAGAAAACTGGAATAATGGTAAGCA	Y	SE	NZ_CP035288.1:1307638:1308486	EQW00_06475	Y	SE_Y	60	mis=0	1	0	2	2	0	0	0	1	0	0	1	0	0	0	0	0	6	0	3	24	2	0	0	0	0	0	0	3	1	23	33	0
NZ_CP035288.1	1308003	1308043	-	EQW00_06475_005	NZ_CP035288.1:1308003:1308043	CTGCACTAATTGATCCAAATAGTAGGCCTACGATTTCTTG	Y	SE	NZ_CP035288.1:1307638:1308486	EQW00_06475	Y	SE_Y	60	mis=0	788	7	621	601	212	130	43	9	6	43	122	4	2	6	0	1	4602	1	4441	23649	22	319	0	342	22	235	227	1272	3638	21201	44	3
NZ_CP035288.1	1310483	1310523	-	EQW00_06495_002	NZ_CP035288.1:1310483:1310523	GGTACTGATTCATTAACAGTTATGTTTTCATCGTTTTTGA	Y	SE	NZ_CP035288.1:1310321:1312411	EQW00_06495	Y	SE_Y	60	mis=0	59	0	64	64	10	6	2	2	1	5	5	1	0	0	0	0	80	1	87	455	6	7	0	4	0	3	6	32	69	452	13	0
NZ_CP035288.1	1310632	1310672	-	EQW00_06495_005	NZ_CP035288.1:1310632:1310672	CTGTATCCATTTTAATTAAATCTGTCAGTTTCTTAGCAGT	Y	SE	NZ_CP035288.1:1310321:1312411	EQW00_06495	Y	SE_Y	60	mis=0	1352	3	1218	1270	375	85	72	12	3	54	137	21	0	8	5	0	1895	0	1812	9536	17	113	1	147	4	75	94	491	1473	8656	19	2
NZ_CP035288.1	1310957	1310997	-	EQW00_06495_011	NZ_CP035288.1:1310957:1310997	ATTGTAGTATTTACACCAGGTAATTTAGAAAGCTGTTGTG	Y	SE	NZ_CP035288.1:1310321:1312411	EQW00_06495	Y	SE_Y	60	mis=0	1	0	6	8	0	0	1	1	0	11	0	0	0	0	0	0	5	1	5	24	2	0	0	0	0	0	1	11	3	23	32	0
NZ_CP035288.1	1311456	1311496	-	EQW00_06495_020	NZ_CP035288.1:1311456:1311496	AGAACCTACTGTGTATTGAGCTGTAAAGTTGCCGATATCA	Y	SE	NZ_CP035288.1:1310321:1312411	EQW00_06495	Y	SE_Y	60	mis=0	1965	4	1698	1996	604	229	145	7	2	14	143	22	1	16	5	2	6522	7	6399	32356	19	418	6	478	31	331	309	1776	5102	29297	49	7
NZ_CP035288.1	1311886	1311926	-	EQW00_06495_029	NZ_CP035288.1:1311886:1311926	ATTGGGACAACTGAAGTGGTGTATATGTGTCGTATTGTCC	Y	SE	NZ_CP035288.1:1310321:1312411	EQW00_06495	Y	SE_Y	60	mis=0	5009	9	4099	4600	1433	563	342	49	4	239	526	70	1	34	5	4	7754	16	7340	38321	35	550	5	567	23	418	377	2066	5960	34664	50	10
NZ_CP035288.1	1312200	1312240	-	EQW00_06495_035	NZ_CP035288.1:1312200:1312240	TGCATAACCGATATATGTTGAGTTAACTCTAGGTTCTCCG	Y	SE	NZ_CP035288.1:1310321:1312411	EQW00_06495	Y	SE_Y	60	mis=0	291	1	304	308	97	36	13	31	7	24	12	4	3	1	2	1	775	0	718	3733	9	68	5	74	1	35	52	227	578	3308	49	7
NZ_CP035288.1	1312918	1312958	-	EQW00_06505_002	NZ_CP035288.1:1312918:1312958	TTCACTTTGATATAATTTCTTAGCCAACCATTCATCAGCC	Y	SE	NZ_CP035288.1:1312848:1313399	EQW00_06505	Y	SE_Y	60	mis=0	486	26	410	412	175	40	47	17	27	36	38	19	15	17	15	14	5303	24	5500	27183	50	347	11	384	29	203	257	1610	4301	24283	82	20
NZ_CP035288.1	1313066	1313106	-	EQW00_06505_005	NZ_CP035288.1:1313066:1313106	GCTTAAAAGTCATGTCTTGCTGTTGATAATTTGTTTCAGG	Y	SE	NZ_CP035288.1:1312848:1313399	EQW00_06505	Y	SE_Y	60	mis=0	728	85	515	604	299	166	102	90	70	80	89	60	64	69	62	79	2543	58	2370	12001	134	216	64	229	65	171	192	845	1915	10735	153	89
NZ_CP035288.1	1313207	1313247	-	EQW00_06505_008	NZ_CP035288.1:1313207:1313247	CATATCCTATTCGATAGCCCAATTTGTCAAATGCAACCCC	Y	SE	NZ_CP035288.1:1312848:1313399	EQW00_06505	Y	SE_Y	60	mis=0	1886	166	1401	1475	665	269	269	141	138	153	337	98	90	130	102	118	8144	163	7962	40325	229	589	127	662	153	467	538	2370	6444	36768	270	157
NZ_CP035288.1	1313654	1313694	-	EQW00_06510_002	NZ_CP035288.1:1313654:1313694	TTTCTTCATTTAAATTTTCTTTTGAAAGCTCTTTATCCGT	Y	SE	NZ_CP035288.1:1313400:1314860	EQW00_06510	Y	SE_Y	60	mis=0	159	4	132	130	39	33	10	2	3	13	8	3	0	2	0	3	436	4	468	2235	9	33	0	41	1	24	21	148	340	2028	9	2
NZ_CP035288.1	1313834	1313874	-	EQW00_06510_005	NZ_CP035288.1:1313834:1313874	TAGGGGTAAAACGTTGCATATGTTTATCAACAAGATTTTG	Y	SE	NZ_CP035288.1:1313400:1314860	EQW00_06510	Y	SE_Y	60	mis=0	571	7	408	503	123	85	32	3	4	49	26	3	3	4	5	0	2612	5	2454	12563	5	121	2	169	7	118	128	683	1995	11480	25	4
NZ_CP035288.1	1313980	1314020	-	EQW00_06510_008	NZ_CP035288.1:1313980:1314020	CGAAATAAGTCTATACCATTCTCCGTGAACAACATTAAAA	Y	SE	NZ_CP035288.1:1313400:1314860	EQW00_06510	Y	SE_Y	60	mis=0	258	7	216	258	86	31	29	8	7	21	16	14	7	11	8	10	1986	10	2043	10248	21	128	4	159	14	113	115	590	1598	9177	36	4
NZ_CP035288.1	1314920	1314960	-	EQW00_06510_026	NZ_CP035288.1:1314920:1314960	TTTAATCTCTTGTATCATCATTTCATACATATCATCTGGA	Y	SE	NZ_CP035288.1:1314844:1315044	EQW00_06515	Y	SE_Y	60	mis=0	175	2	127	182	72	18	11	2	0	5	18	1	0	2	1	0	344	0	330	1675	1	13	0	23	1	18	13	94	271	1485	2	0
NZ_CP035288.1	1315694	1315734	-	EQW00_06520_011	NZ_CP035288.1:1315694:1315734	TAGCCGCATCAAATACAGCTTTTGCAGTTACTTGGTTATC	Y	SE	NZ_CP035288.1:1315044:1316030	EQW00_06520	Y	SE_Y	60	mis=0	8789	25	8068	9003	2460	1290	729	35	14	94	727	70	5	36	9	4	6046	13	5976	30304	45	401	3	474	21	283	321	1698	4813	26922	55	10
NZ_CP035288.1	1315845	1315885	-	EQW00_06520_014	NZ_CP035288.1:1315845:1315885	ATATTTTCTATAAGGATAAGTCCCGCTGTAGACATGCCCC	Y	SE	NZ_CP035288.1:1315044:1316030	EQW00_06520	Y	SE_Y	60	mis=0	6716	77	5685	6523	1900	1042	644	92	80	185	562	117	39	86	34	45	3172	68	3198	16235	111	285	56	258	63	207	222	1012	2561	14775	146	68
NZ_CP035288.1	1316017	1316057	-	EQW00_06520_017	NZ_CP035288.1:1316017:1316057	GAATAACTACTACATCAACAATTGCCATTATTTAGCACCC	Y	SE	---	---	N	SE_N	60	mis=0	13447	91	11724	13788	3875	1972	1168	91	93	268	1208	212	35	124	62	69	7177	79	6958	35848	142	538	66	591	87	372	417	2116	5611	32571	125	67
NZ_CP035288.1	1316608	1316648	-	EQW00_06530_002	NZ_CP035288.1:1316608:1316648	TATTGTGTAAATTTAGATGAGCCATTTTTATCTGGATCAG	Y	SE	NZ_CP035288.1:1316356:1316979	EQW00_06530	Y	SE_Y	60	mis=0	3547	13	3126	3229	1092	454	270	15	10	216	336	43	2	22	1	5	3047	6	3079	15446	35	223	6	208	5	130	147	873	2517	13565	17	16
NZ_CP035288.1	1316774	1316814	-	EQW00_06530_005	NZ_CP035288.1:1316774:1316814	TTTGAACAGAGTATCGCCAACAACAGCAAAGTCATTAAAA	Y	SE	NZ_CP035288.1:1316356:1316979	EQW00_06530	Y	SE_Y	60	mis=0	2373	49	1922	2267	767	322	208	45	40	41	221	57	39	53	20	41	4124	37	3885	20056	46	285	29	297	49	170	232	1174	3293	18178	83	41
NZ_CP035288.1	1316940	1316980	-	EQW00_06530_008	NZ_CP035288.1:1316940:1316980	TTTAACCATTTATAAACGGATTGAGTTGCTCATCGTCAAC	Y	SE	---	---	N	SE_N	60	mis=0	119	23	117	118	64	37	18	25	25	32	42	21	16	24	16	26	3087	26	3081	15994	43	243	13	279	20	146	168	855	2578	14137	53	33
NZ_CP035288.1	1317218	1317258	-	EQW00_06535_002	NZ_CP035288.1:1317218:1317258	TACCACTTTGTGCTCTATGCTGTGTTGATACATCTAAGCC	Y	SE	NZ_CP035288.1:1317036:1318010	EQW00_06535	Y	SE_Y	60	mis=0	125	26	92	86	74	53	19	11	2	13	12	11	9	14	1	4	6553	23	6231	33051	32	447	7	523	34	342	346	1801	5149	29394	58	15
NZ_CP035288.1	1317400	1317440	-	EQW00_06535_005	NZ_CP035288.1:1317400:1317440	ACTAAACAAAAGTAGACCTTGTTTCTTTTTCATAAAGTGT	Y	SE	NZ_CP035288.1:1317036:1318010	EQW00_06535	Y	SE_Y	60	mis=0	50	34	50	55	22	11	12	17	22	16	19	16	11	13	7	15	1720	19	1637	8501	27	125	17	143	14	92	100	523	1321	7932	43	25
NZ_CP035288.1	1317980	1318020	-	EQW00_06535_017	NZ_CP035288.1:1317980:1318020	CCTCTTATATTTAAATGTATTTATCGACAACTTCTTCACA	Y	SE	---	---	N	SE_N	60	mis=0	5	0	4	4	0	0	0	0	0	0	0	0	0	1	0	0	266	0	277	1355	0	11	0	18	0	14	15	64	208	1158	3	0
NZ_CP035288.1	1318404	1318444	-	EQW00_06540_005	NZ_CP035288.1:1318404:1318444	TCATAGTCTCATAAAGTTGTTGAAATTGAGGTATGACAGT	Y	SE	NZ_CP035288.1:1317982:1319049	EQW00_06540	Y	SE_Y	60	mis=0	99	2	87	72	33	2	8	1	2	5	3	1	0	1	0	0	4667	2	4584	22895	19	298	0	322	10	173	209	1226	3672	21017	22	0
NZ_CP035288.1	1318731	1318771	-	EQW00_06540_011	NZ_CP035288.1:1318731:1318771	CTTTAAAAAGATAATCACCCAGAAATTTAAGAAAATCGTT	Y	SE	NZ_CP035288.1:1317982:1319049	EQW00_06540	Y	SE_Y	60	mis=0	2	0	1	2	0	0	3	2	0	2	2	0	1	0	1	0	257	3	281	1320	2	21	0	27	0	2	11	71	202	1212	5	2
NZ_CP035288.1	1318894	1318934	-	EQW00_06540_014	NZ_CP035288.1:1318894:1318934	AACACTTTTTCTTCAAATTGCTGTAATAGCATTTGACTGT	Y	SE	NZ_CP035288.1:1317982:1319049	EQW00_06540	Y	SE_Y	60	mis=0	0	0	3	2	1	1	0	0	2	2	0	0	0	0	0	1	403	1	394	1892	1	28	1	27	1	15	17	134	335	1856	43	1
NZ_CP035288.1	1319267	1319307	-	EQW00_06545_002	NZ_CP035288.1:1319267:1319307	AACCATCTGAAACCAAATCATCAATATTAGAAGGGTTGCG	Y	SE	NZ_CP035288.1:1319067:1319384	EQW00_06545	Y	SE_Y	60	mis=0	25	15	22	26	13	7	8	4	9	6	6	1	0	7	7	0	6636	10	6431	33309	26	461	6	466	18	278	368	1909	5355	30278	59	5
NZ_CP035288.1	1319447	1319487	-	EQW00_06545_005	NZ_CP035288.1:1319447:1319487	CTGAATGTCGAACAGGCTTCGTGACCATAAAGTTGTTATC	Y	SE	NZ_CP035288.1:1319374:1319811	EQW00_06550	Y	SE_Y	60	mis=0	43	48	59	64	39	37	39	33	41	34	43	18	24	27	34	42	3154	32	3080	15687	65	179	24	256	42	139	205	946	2512	14242	88	52
NZ_CP035288.1	1320889	1320929	-	EQW00_06570_002	NZ_CP035288.1:1320889:1320929	CTTCTATAATACCTCCTCCAGTTGAAATAATATCGAAAGT	Y	SE	NZ_CP035288.1:1320671:1321183	EQW00_06570	Y	SE_Y	60	mis=0	556	2	332	360	132	33	32	13	2	11	16	7	1	3	0	0	895	3	923	4696	12	41	2	59	8	34	52	273	760	4188	12	0
NZ_CP035288.1	1321047	1321087	-	EQW00_06570_005	NZ_CP035288.1:1321047:1321087	AAGTCTTGAAGAATACAAGGCATCAAGTTGGTTAAGATTT	Y	SE	NZ_CP035288.1:1320671:1321183	EQW00_06570	Y	SE_Y	60	mis=0	1368	8	891	1039	424	99	88	21	7	48	71	17	7	14	6	10	3293	14	3117	16771	24	214	10	256	22	165	150	870	2647	14858	38	15
NZ_CP035288.1	1321202	1321242	-	EQW00_06570_008	NZ_CP035288.1:1321202:1321242	ACTAAAAACGTTTAACTTATAATGATTCAAGTTTTGATCT	Y	SE	---	---	N	SE_N	60	mis=0	3	0	4	2	0	0	0	0	0	0	0	0	0	0	0	1	5	0	5	24	1	0	0	0	0	0	0	4	6	16	3	0
NZ_CP035288.1	1321434	1321474	+	EQW00_06575_002	NZ_CP035288.1:1321434:1321474	AAAATTACGTTGATAGTGGTGCTAAAATTGTTGAGTTCGG	Y	SE	NZ_CP035288.1:1321401:1322492	EQW00_06575	Y	SE_Y	60	mis=0	886	3	714	785	300	178	62	20	1	10	65	6	0	1	0	0	1904	3	1929	10133	8	123	0	146	11	154	92	528	1508	9230	46	1
NZ_CP035288.1	1321611	1321651	-	EQW00_06575_005	NZ_CP035288.1:1321611:1321651	TTATCATTTGTTAGAAGATTTGTATCATTAGAAAGGATGT	Y	SE	NZ_CP035288.1:1321401:1322492	EQW00_06575	Y	SE_Y	60	mis=0	70	0	63	92	19	7	12	0	0	0	7	0	0	1	0	0	142	0	114	683	0	7	0	4	0	8	6	46	113	624	0	0
NZ_CP035288.1	1321770	1321810	-	EQW00_06575_008	NZ_CP035288.1:1321770:1321810	TCTACAGTAAAATTAGAGCTATGTTTCTTAATCCATTGAT	Y	SE	NZ_CP035288.1:1321401:1322492	EQW00_06575	Y	SE_Y	60	mis=0	2	0	2	0	0	0	0	0	0	0	0	0	0	0	0	0	1	0	2	14	0	0	0	0	0	0	0	2	2	10	11	0
NZ_CP035288.1	1322088	1322128	-	EQW00_06575_014	NZ_CP035288.1:1322088:1322128	TCTTGACCATGTAAAGGTAATCCTGCTTCAAGTCTTAGCG	Y	SE	NZ_CP035288.1:1321401:1322492	EQW00_06575	Y	SE_Y	60	mis=0	3479	30	2223	2728	990	371	233	22	20	60	372	64	10	35	16	23	8646	20	8258	43218	63	605	12	656	49	404	470	2404	6790	38524	90	26
NZ_CP035288.1	1322245	1322285	-	EQW00_06575_017	NZ_CP035288.1:1322245:1322285	AATGCCTTTACCTAATAGTTCAAGACCTACTGTTCTACGC	Y	SE	NZ_CP035288.1:1321401:1322492	EQW00_06575	Y	SE_Y	60	mis=0	2703	144	1890	2215	720	471	284	109	142	154	383	123	77	98	101	83	6911	113	6875	33899	205	599	109	579	121	431	436	2022	5548	30793	207	138
NZ_CP035288.1	1322568	1322608	-	EQW00_06575_023	NZ_CP035288.1:1322568:1322608	GTATATCATCAAATAATTCGGAAATAGATTTTGCCCCAAT	Y	SE	NZ_CP035288.1:1322512:1323858	EQW00_06580	Y	SE_Y	60	mis=0	597	11	452	573	153	119	56	10	9	20	52	10	2	10	2	4	1444	4	1373	6882	18	84	2	90	8	73	79	405	1172	6493	15	6
NZ_CP035288.1	1322721	1322761	-	EQW00_06580_002	NZ_CP035288.1:1322721:1322761	GAGTATAATGATCATAAACGCCCGCACCTAGAAATGTTGC	Y	SE	NZ_CP035288.1:1322512:1323858	EQW00_06580	Y	SE_Y	60	mis=0	5422	49	3899	4804	1447	673	434	47	31	163	916	93	24	65	32	30	8789	49	8407	42585	88	584	25	649	56	329	462	2470	6860	38775	121	36
NZ_CP035288.1	1322922	1322962	-	EQW00_06580_006	NZ_CP035288.1:1322922:1322962	TTAGTGCCAATATACATGCTTCAGCAAAACTAGTCATACC	Y	SE	NZ_CP035288.1:1322512:1323858	EQW00_06580	Y	SE_Y	60	mis=0	3317	62	2363	2820	877	340	263	45	50	207	377	67	46	70	48	44	4400	31	4216	21847	99	275	38	362	32	230	218	1322	3632	19409	88	44
NZ_CP035288.1	1323419	1323459	-	EQW00_06580_015	NZ_CP035288.1:1323419:1323459	TCTAGCTTGTAACGTGAGAACAAATCCACGATTACCTTCG	Y	SE	NZ_CP035288.1:1322512:1323858	EQW00_06580	Y	SE_Y	60	mis=0	1291	12	1022	1299	353	135	129	13	4	21	60	50	2	39	2	3	7126	12	7039	35422	33	493	11	561	31	347	319	1877	5678	32076	66	12
NZ_CP035288.1	1323729	1323769	-	EQW00_06580_021	NZ_CP035288.1:1323729:1323769	TAAAATCATCAGATACTTCACCTAAGTCAAAACCACCAAT	Y	SE	NZ_CP035288.1:1322512:1323858	EQW00_06580	Y	SE_Y	60	mis=0	2939	19	2437	2510	890	377	221	20	12	102	285	41	10	34	10	18	5343	23	5205	26164	40	350	7	454	32	260	298	1586	4167	23762	75	16
NZ_CP035288.1	1323984	1324024	-	EQW00_06585_002	NZ_CP035288.1:1323984:1324024	TCTAACTAAATCTAATTCTGAAACCTCGGGAAATTCAGCC	Y	SE	NZ_CP035288.1:1323851:1325359	EQW00_06585	Y	SE_Y	60	mis=0	3265	54	2641	2763	1005	427	283	39	38	164	260	82	28	56	25	31	7323	51	7282	37130	91	514	35	569	46	328	385	2181	5841	33413	108	47
NZ_CP035288.1	1324156	1324196	-	EQW00_06585_005	NZ_CP035288.1:1324156:1324196	TTTCAAGAGAACCTTGAACGTGTTCTTCTTCTTGTAAAGG	Y	SE	NZ_CP035288.1:1323851:1325359	EQW00_06585	Y	SE_Y	60	mis=0	1908	79	1503	1617	599	274	217	48	62	168	140	67	42	61	39	43	3460	54	3400	16965	91	249	51	301	85	222	200	1035	2668	15415	120	58
NZ_CP035288.1	1324291	1324331	+	EQW00_06585_008	NZ_CP035288.1:1324291:1324331	TTAATGATTTTCAAAGCTTATCATGAAAAAAATGGACAAA	Y	SE	NZ_CP035288.1:1323851:1325359	EQW00_06585	Y	SE_Y	60	mis=0	227	1	150	138	52	31	8	2	0	6	10	4	0	0	1	0	667	3	635	3429	6	49	0	49	5	52	30	187	511	3016	4	0
NZ_CP035288.1	1324735	1324775	-	EQW00_06585_017	NZ_CP035288.1:1324735:1324775	CGTTATCTTTTATAACCATAGGCTTAGGTAGATAACTGGC	Y	SE	NZ_CP035288.1:1323851:1325359	EQW00_06585	Y	SE_Y	60	mis=0	1071	1	911	905	264	166	74	10	3	22	107	22	0	8	6	1	1807	0	1671	8640	17	120	1	124	4	96	87	459	1329	8018	18	3
NZ_CP035288.1	1324925	1324965	-	EQW00_06585_020	NZ_CP035288.1:1324925:1324965	TCAAAGTGATTTTTAAGGCGAGATTTTATATAATTCGCAT	Y	SE	NZ_CP035288.1:1323851:1325359	EQW00_06585	Y	SE_Y	60	mis=0	3005	14	2540	2983	885	568	254	10	2	59	152	67	3	15	8	6	2671	13	2749	13851	24	172	4	210	15	173	149	764	2314	12748	18	3
NZ_CP035288.1	1325811	1325851	+	EQW00_06590_002	NZ_CP035288.1:1325811:1325851	TTAATAAAACTTTCAGAACAAAAAGCAAAAACCATCTACA	Y	SE	---	---	N	SE_N	60	mis=0	0	0	0	0	0	0	0	0	0	0	0	0	0	0	0	0	0	0	0	2	0	0	0	0	0	0	0	1	0	4	22	0
NZ_CP035288.1	1325985	1326025	-	EQW00_06590_006	NZ_CP035288.1:1325985:1326025	TAATTTTTTTGATTATTTTTAGCTCGTTGAACTGTTACTT	Y	SE	---	---	N	SE_N	60	mis=0	1	0	0	2	0	0	0	0	1	0	0	0	0	1	0	0	515	1	446	2446	2	23	0	37	0	21	22	129	427	2189	6	0
NZ_CP035288.1	1326134	1326174	-	EQW00_06590_009	NZ_CP035288.1:1326134:1326174	CTTTGAAAGGATTATGTTAATAGATGCTTTCAAAGAGTTT	Y	SE	---	---	N	SE_N	60	mis=0	2	1	0	1	2	0	0	0	0	0	0	0	0	0	0	0	238	0	249	1223	0	8	0	13	2	5	14	74	230	1141	5	0
NZ_CP035288.1	1326383	1326423	-	EQW00_06595_003	NZ_CP035288.1:1326383:1326423	TATGGACATATTAATGGTGCACGTAATATTCCTATCACAG	Y	SE	NZ_CP035288.1:1326208:1326594	EQW00_06595	Y	SE_Y	60	mis=0	98	1	79	93	34	10	14	1	1	12	1	3	2	1	6	5	2734	12	2573	13965	11	169	4	204	9	113	125	743	2165	12742	16	7
NZ_CP035288.1	1326561	1326601	-	EQW00_06595_006	NZ_CP035288.1:1326561:1326601	ATGCAAGATGAGTATCTCTTTGTACATTGCAATTGGTATT	Y	SE	---	---	N	SE_N	60	mis=0	129	29	85	96	57	29	27	21	19	28	13	9	12	23	11	16	4194	21	4170	20655	41	303	15	284	28	196	216	1208	3272	19054	49	24
NZ_CP035288.1	1326822	1326862	-	EQW00_06600_002	NZ_CP035288.1:1326822:1326862	CTGGATCGATTTCTCCACGCGATACAAAATTTAGTAACGC	Y	SE	NZ_CP035288.1:1326754:1327584	EQW00_06600	Y	SE_Y	60	mis=0	83	6	58	70	41	8	4	38	8	9	2	1	1	3	1	0	682	4	660	3210	4	40	1	56	2	24	29	162	550	2865	68	2
NZ_CP035288.1	1327124	1327164	-	EQW00_06600_008	NZ_CP035288.1:1327124:1327164	TTCTTCTTTAGAACGGGGGATAGCGAAATAAGTTTCAAAA	Y	SE	NZ_CP035288.1:1326754:1327584	EQW00_06600	Y	SE_Y	60	mis=0	9	1	6	5	0	0	0	6	2	4	1	0	0	0	0	0	19	0	9	52	2	0	0	1	0	1	1	3	12	54	32	0
NZ_CP035288.1	1327276	1327316	-	EQW00_06600_011	NZ_CP035288.1:1327276:1327316	TCTATATCTTGTAAAATTGAACCATGTTGAAGAATGACAC	Y	SE	NZ_CP035288.1:1326754:1327584	EQW00_06600	Y	SE_Y	60	mis=0	1206	2	974	981	366	150	80	2	4	3	73	22	0	7	1	0	1924	5	1922	9621	4	127	1	146	7	95	95	533	1503	8966	12	0
NZ_CP035288.1	1327655	1327695	-	EQW00_06600_017	NZ_CP035288.1:1327655:1327695	TTTTAACAGAAGATCAAAGAAAGTATAAAAAAGCACTTCG	Y	SE	NZ_CP035288.1:1327625:1327843	EQW00_06605	Y	SE_Y	60	mis=0	4	0	1	1	1	1	0	4	0	0	0	0	0	0	0	1	1034	2	909	4883	2	65	0	70	2	38	47	280	754	4234	5	0
NZ_CP035288.1	1328281	1328321	-	EQW00_06610_005	NZ_CP035288.1:1328281:1328321	TTAAAACTTGATATTCAAGAACTTAATCAAGAAATTGGCG	Y	SE	NZ_CP035288.1:1327857:1328435	EQW00_06610	Y	SE_Y	60	mis=0	1367	5	1040	1113	331	103	64	10	0	60	25	5	0	6	0	0	2511	7	2435	12777	26	140	1	186	11	59	114	680	1878	11318	20	0
NZ_CP035288.1	1328428	1328468	-	EQW00_06610_008	NZ_CP035288.1:1328428:1328468	AATAATAATAGTTTTTGGTTTAGGGAGAAGACAATGAAAA	Y	SE	---	---	N	SE_N	60	mis=0	3	0	2	0	2	1	0	0	0	0	0	0	0	0	0	0	10	1	9	43	0	3	0	0	0	0	1	3	8	36	2	0
NZ_CP035288.1	1328701	1328741	-	EQW00_06615_002	NZ_CP035288.1:1328701:1328741	AATTTCAAAATCCTGTGCCTGTTCTGTAGCTTGGTCTATA	Y	SE	NZ_CP035288.1:1328538:1329599	EQW00_06615	Y	SE_Y	60	mis=0	263	0	237	262	78	13	18	1	1	13	5	6	0	5	1	1	1179	3	1119	5650	4	56	1	84	6	39	56	341	898	5037	41	0
NZ_CP035288.1	1329009	1329049	-	EQW00_06615_008	NZ_CP035288.1:1329009:1329049	AACATCTTACTTTCTAATTTAGCTTTAATTTCTCGTTCTG	Y	SE	NZ_CP035288.1:1328538:1329599	EQW00_06615	Y	SE_Y	60	mis=0	322	3	243	317	80	29	7	2	2	3	31	5	1	3	2	2	791	6	811	4053	8	40	0	73	4	26	33	236	614	3676	7	2
NZ_CP035288.1	1329142	1329182	+	EQW00_06615_011	NZ_CP035288.1:1329142:1329182	TGAAAAGGGTGATATGATTACATTAGATTTTGGTGCATAC	Y	SE	NZ_CP035288.1:1328538:1329599	EQW00_06615	Y	SE_Y	60	mis=0	1090	4	1016	1029	313	87	82	4	3	15	54	5	1	2	0	0	3442	5	3352	17485	13	253	0	243	14	251	180	944	2629	15677	19	1
NZ_CP035288.1	1329458	1329498	-	EQW00_06615_017	NZ_CP035288.1:1329458:1329498	CAATGTATATGCCTGGTTCTATAGTAACACAGTTATTTAT	Y	SE	NZ_CP035288.1:1328538:1329599	EQW00_06615	Y	SE_Y	60	mis=0	421	3	313	285	111	14	37	2	0	3	18	2	0	2	2	0	925	3	873	4553	10	81	0	76	4	47	53	258	744	4162	4	0
NZ_CP035288.1	1329659	1329699	-	EQW00_06615_021	NZ_CP035288.1:1329659:1329699	AAATCAATAACTTTCCAGATTCCGTTATCAACAGAAATCG	Y	SE	NZ_CP035288.1:1329626:1330183	EQW00_06620	Y	SE_Y	60	mis=0	15060	33	10751	10859	4268	1626	952	74	26	125	638	45	12	45	24	23	5227	28	5057	25695	78	329	8	387	40	274	294	1426	4242	23482	75	28
NZ_CP035288.1	1329844	1329884	-	EQW00_06620_003	NZ_CP035288.1:1329844:1329884	TCTCGTTATCCATGAATACATGGTTATCGCCATCAGCATA	Y	SE	NZ_CP035288.1:1329626:1330183	EQW00_06620	Y	SE_Y	60	mis=0	35250	113	24797	25316	10212	3667	2395	242	111	552	1940	159	55	104	62	83	3347	83	3298	16737	183	266	74	355	93	236	265	1106	2648	14998	184	76
NZ_CP035288.1	1330119	1330159	-	EQW00_06620_009	NZ_CP035288.1:1330119:1330159	ATCACTAGTATTTATCACTAGTGTGTCACCTTCATTTACA	Y	SE	NZ_CP035288.1:1329626:1330183	EQW00_06620	Y	SE_Y	60	mis=0	2804	12	2026	2136	803	288	171	11	6	44	103	14	5	16	5	9	3012	11	2784	14015	26	198	7	255	10	149	149	768	2348	12798	23	10
NZ_CP035288.1	1330389	1330429	-	EQW00_06625_002	NZ_CP035288.1:1330389:1330429	CATGAATCGATGAAACTGTTACATGAGGGTGATTAAGTGC	Y	SE	NZ_CP035288.1:1330333:1331358	EQW00_06625	Y	SE_Y	60	mis=0	53	2	45	68	28	20	10	6	7	4	12	4	4	3	7	3	3328	7	3253	16866	18	216	1	237	12	143	189	918	2713	15336	40	7
NZ_CP035288.1	1330698	1330738	-	EQW00_06625_008	NZ_CP035288.1:1330698:1330738	TAATATTCATTACTTCTGAGAGACCATATGTAAAACGCTT	Y	SE	NZ_CP035288.1:1330333:1331358	EQW00_06625	Y	SE_Y	60	mis=0	68	12	56	65	34	17	16	1	3	9	15	7	4	1	7	6	2261	12	2252	11589	19	142	3	171	11	80	116	632	1912	10464	29	13
NZ_CP035288.1	1330843	1330883	-	EQW00_06625_011	NZ_CP035288.1:1330843:1330883	TTTTTACCAGCTCCAGTAAGACCACTTTTAGCATCAACAA	Y	SE	NZ_CP035288.1:1330333:1331358	EQW00_06625	Y	SE_Y	60	mis=0	138	45	143	141	69	34	58	34	43	48	40	18	17	40	19	46	6239	31	6002	31127	57	455	29	451	52	240	329	1745	4877	27898	90	49
NZ_CP035288.1	1331318	1331358	-	EQW00_06625_020	NZ_CP035288.1:1331318:1331358	TTAGATATATAAAGGCGCCAAAATTAAACCATCAGTTTCG	Y	SE	---	---	N	SE_N	60	mis=0	67	12	38	47	13	1	6	9	8	4	8	5	4	1	0	2	6042	11	5807	29601	22	408	6	454	23	192	272	1519	4748	26660	50	3
NZ_CP035288.1	1331511	1331551	-	EQW00_06630_002	NZ_CP035288.1:1331511:1331551	TTTGTTAATTTTAATGGTGCAGCAATGACCTTATTAGTTG	Y	SE	NZ_CP035288.1:1331376:1332569	EQW00_06630	Y	SE_Y	60	mis=0	31	15	27	32	11	6	12	8	10	10	16	6	3	9	9	11	1250	15	1234	6384	16	87	4	136	17	52	67	382	1013	5845	22	12
NZ_CP035288.1	1331639	1331679	+	EQW00_06630_005	NZ_CP035288.1:1331639:1331679	GATGCTTTTAAAATGCAACAACTGGCCGCAAATAAATTAC	Y	SE	NZ_CP035288.1:1331376:1332569	EQW00_06630	Y	SE_Y	60	mis=0	66	7	62	69	22	1	11	2	1	5	38	2	0	1	0	3	7506	6	7339	37481	15	528	0	547	32	468	332	2080	5930	33911	66	1
NZ_CP035288.1	1331779	1331819	-	EQW00_06630_008	NZ_CP035288.1:1331779:1331819	CGTTGTTAATATCGCTTTTGCAAAGTCATCAGCATTACCG	Y	SE	NZ_CP035288.1:1331376:1332569	EQW00_06630	Y	SE_Y	60	mis=0	117	17	116	125	48	17	21	22	18	14	83	13	6	20	5	7	8607	24	8453	43705	54	590	15	674	34	318	403	2404	6946	39062	96	19
NZ_CP035288.1	1332127	1332167	-	EQW00_06630_014	NZ_CP035288.1:1332127:1332167	ACTTTTTGCTAAATCGGTCATAATATATAGAAGCATCTGC	Y	SE	NZ_CP035288.1:1331376:1332569	EQW00_06630	Y	SE_Y	60	mis=0	88	22	89	84	48	17	19	14	20	14	20	4	8	12	11	15	4762	18	4648	24151	42	328	15	365	13	228	268	1330	3900	21970	56	20
NZ_CP035288.1	1332285	1332325	-	EQW00_06630_017	NZ_CP035288.1:1332285:1332325	ATAATTCTACCCCAATTAGGATCTTCGCCAAAAATTGCGG	Y	SE	NZ_CP035288.1:1331376:1332569	EQW00_06630	Y	SE_Y	60	mis=0	295	144	305	340	184	97	120	88	97	93	117	55	84	90	73	88	9485	118	9257	48036	189	730	84	796	99	581	581	2848	7623	43315	218	120
NZ_CP035288.1	1332644	1332684	-	EQW00_06630_023	NZ_CP035288.1:1332644:1332684	TTATTTTTTTGTTTTCAAGGTGCCAAGCATTAATTTGTTG	Y	SE	NZ_CP035288.1:1332579:1333316	EQW00_06635	Y	SE_Y	60	mis=0	0	0	0	1	0	0	0	0	0	0	0	0	0	0	0	0	3	1	5	20	2	0	0	0	0	0	0	0	3	33	27	0
NZ_CP035288.1	1332934	1332974	-	EQW00_06635_005	NZ_CP035288.1:1332934:1332974	TTCTAATAGCATCGTGTTGATTTCTTTAACTTTACCAACG	Y	SE	NZ_CP035288.1:1332579:1333316	EQW00_06635	Y	SE_Y	60	mis=0	190	6	139	149	69	14	14	1	3	4	50	6	1	1	1	1	5858	12	5691	29102	13	398	0	443	27	254	300	1681	4627	26895	49	3
NZ_CP035288.1	1333344	1333384	-	EQW00_06635_014	NZ_CP035288.1:1333344:1333384	TTCATTTTGATTAGCATCAACAAACTCTATATTGTCACGC	Y	SE	NZ_CP035288.1:1333316:1334446	EQW00_06640	Y	SE_Y	60	mis=0	3	0	3	2	0	0	0	0	0	1	0	0	0	0	0	0	0	0	0	4	0	0	0	0	0	0	0	0	1	5	10	0
NZ_CP035288.1	1333526	1333566	-	EQW00_06640_002	NZ_CP035288.1:1333526:1333566	CGTTGACCAATTAATTTTTGAGCCACTTCCTCTTGGATAC	Y	SE	NZ_CP035288.1:1333316:1334446	EQW00_06640	Y	SE_Y	60	mis=0	252	4	188	244	65	28	17	5	1	7	6	2	1	2	1	1	5684	7	5483	29004	27	382	2	433	22	218	290	1640	4550	25847	55	2
NZ_CP035288.1	1333843	1333883	-	EQW00_06640_008	NZ_CP035288.1:1333843:1333883	TCATAAATAAAGAATCAGCAGGTAGTACTCCTGATTCACC	Y	SE	NZ_CP035288.1:1333316:1334446	EQW00_06640	Y	SE_Y	60	mis=0	44	2	45	30	12	8	7	3	2	8	5	0	3	0	2	1	718	5	688	3480	9	39	0	58	3	32	43	180	534	3184	53	7
NZ_CP035288.1	1334175	1334215	-	EQW00_06640_014	NZ_CP035288.1:1334175:1334215	TTCAATAAGAAATTGCCCCTTTGATTGAACATCATTCAGC	Y	SE	NZ_CP035288.1:1333316:1334446	EQW00_06640	Y	SE_Y	60	mis=0	425	12	279	362	120	95	15	7	3	18	47	7	3	5	3	5	7272	7	7325	37231	36	468	6	580	22	367	381	2141	5952	33772	42	2
NZ_CP035288.1	1334500	1334540	-	EQW00_06640_020	NZ_CP035288.1:1334500:1334540	TGTATTTTAACGAAACGGTGTTTTAAAAGTTACTTTGCTG	Y	SE	---	---	N	SE_N	60	mis=0	90	22	49	94	34	64	17	7	7	8	11	2	6	13	4	9	3892	20	3555	18184	25	260	6	289	13	185	176	1043	2984	16575	48	13
NZ_CP035288.1	13348	13388	-	EQW00_00045_006	NZ_CP035288.1:13348:13388	CAAATAACTTAAATGTTTCATTACCTACTCAATTCGATGG	Y	SE	NZ_CP035288.1:13108:14091	EQW00_00045	Y	SE_Y	60	mis=0	18	0	21	14	8	2	0	0	0	3	2	0	1	0	0	0	2146	2	2136	11214	5	125	2	163	3	96	125	574	1746	9940	16	0
NZ_CP035288.1	1334814	1334854	-	EQW00_06645_003	NZ_CP035288.1:1334814:1334854	TTGGTTGTTGAGTAACTTGCGGTGTAACTATTTCAGTCTC	Y	SE	NZ_CP035288.1:1334704:1335171	EQW00_06645	Y	SE_Y	60	mis=0	839	30	654	668	213	155	60	23	16	51	110	19	12	29	13	18	4786	22	4926	24131	46	298	17	377	24	184	286	1352	3899	21498	58	16
NZ_CP035288.1	1334976	1335016	-	EQW00_06645_006	NZ_CP035288.1:1334976:1335016	CAACTTGAACGTATGCTTCTTCATCTGGTGAAGGTGATTT	Y	SE	NZ_CP035288.1:1334704:1335171	EQW00_06645	Y	SE_Y	60	mis=0	1101	73	901	1016	420	132	137	57	70	104	170	71	53	67	43	36	3621	54	3713	18878	119	282	66	310	63	215	243	1131	2929	17052	118	68
NZ_CP035288.1	1335187	1335227	-	EQW00_06645_010	NZ_CP035288.1:1335187:1335227	CGCTCTTATTATTCTTACTGCGATTTCACCACGATTAGCG	Y	SE	NZ_CP035288.1:1335171:1336529	EQW00_06650	Y	SE_Y	60	mis=0	1935	76	1553	1671	513	178	180	75	77	129	160	74	37	107	57	75	8859	78	8688	43810	118	725	51	822	101	533	516	2541	7035	39335	171	97
NZ_CP035288.1	1335735	1335775	-	EQW00_06650_009	NZ_CP035288.1:1335735:1335775	ATAAATTTTTCTAAGTATAAACCACCATTTCCGAACGCGG	Y	SE	NZ_CP035288.1:1335171:1336529	EQW00_06650	Y	SE_Y	60	mis=0	1859	11	1474	1541	514	240	109	8	4	51	94	44	4	20	1	4	7720	8	7648	37147	40	521	0	548	27	375	370	2038	5854	33566	83	4
NZ_CP035288.1	1336091	1336131	-	EQW00_06650_015	NZ_CP035288.1:1336091:1336131	ACGCCTCACCCATAGCAACTTTGAGTTGTAATTTTACTAA	Y	SE	NZ_CP035288.1:1335171:1336529	EQW00_06650	Y	SE_Y	60	mis=0	741	4	469	531	158	159	36	1	1	25	33	16	4	13	1	3	1849	7	1699	9153	10	144	5	135	7	79	69	491	1410	7927	12	6
NZ_CP035288.1	1336299	1336339	-	EQW00_06650_019	NZ_CP035288.1:1336299:1336339	ATAAGTTTTGCCACCATGGAGTCATAGTAAGGTGGTATCG	Y	SE	NZ_CP035288.1:1335171:1336529	EQW00_06650	Y	SE_Y	60	mis=0	3097	17	2298	2455	863	651	190	18	15	112	182	55	2	25	9	8	5054	10	4859	25574	47	383	8	424	22	277	277	1451	4024	23123	45	9
NZ_CP035288.1	1337741	1337781	-	EQW00_06665_005	NZ_CP035288.1:1337741:1337781	TGGTATGAGTTTTTTGTTACTTTGATCAAAATAGCCTTCT	Y	SE	NZ_CP035288.1:1337383:1338720	EQW00_06665	Y	SE_Y	60	mis=0	1971	13	1742	1846	494	201	141	9	1	32	89	19	6	13	2	3	3322	10	3249	17044	31	214	1	341	11	132	183	943	2722	15373	28	4
NZ_CP035288.1	1337904	1337944	-	EQW00_06665_008	NZ_CP035288.1:1337904:1337944	ATTGAATCTTTTCTATTATATCTTGTCTAGCTTGCGTGCC	Y	SE	NZ_CP035288.1:1337383:1338720	EQW00_06665	Y	SE_Y	60	mis=0	2700	29	2466	2735	849	271	231	38	24	118	191	66	20	51	17	34	3354	39	3194	16672	63	184	15	263	34	170	192	979	2590	15021	77	40
NZ_CP035288.1	1338070	1338110	-	EQW00_06665_011	NZ_CP035288.1:1338070:1338110	AAATCGCTCAATGTAAAATCAGTCTCATGACCTACAGCTG	Y	SE	NZ_CP035288.1:1337383:1338720	EQW00_06665	Y	SE_Y	60	mis=0	5672	50	4934	5280	1661	713	434	51	44	281	402	98	44	79	30	30	4713	45	4653	23327	104	357	37	434	48	296	269	1461	3737	21043	89	50
NZ_CP035288.1	1339166	1339206	-	EQW00_06675_002	NZ_CP035288.1:1339166:1339206	TTCCTCTACGGTAATCGTCATTATCCATTGCTGGTAAATC	Y	SE	NZ_CP035288.1:1338921:1339802	EQW00_06675	Y	SE_Y	60	mis=0	697	3	468	582	175	61	55	16	4	12	32	11	1	9	0	4	2648	3	2736	13739	18	162	1	195	8	102	115	788	2185	12177	48	3
NZ_CP035288.1	1339484	1339524	-	EQW00_06675_008	NZ_CP035288.1:1339484:1339524	TCTTAGCAATATTTTGTTCTACTTGAGCAATGTCTACCGC	Y	SE	NZ_CP035288.1:1338921:1339802	EQW00_06675	Y	SE_Y	60	mis=0	1863	22	1317	1489	588	142	166	13	6	74	93	19	9	15	10	9	7135	18	7038	35473	51	448	4	473	34	369	325	1994	5608	31739	67	16
NZ_CP035288.1	1339657	1339697	-	EQW00_06675_011	NZ_CP035288.1:1339657:1339697	GTTTAACTTTTCTTCTGCTCCTTCTTTTCCAAGTAAAGAA	Y	SE	NZ_CP035288.1:1338921:1339802	EQW00_06675	Y	SE_Y	60	mis=0	669	30	486	494	224	63	60	12	14	49	45	16	16	20	14	20	1830	27	1696	9216	44	131	26	119	19	98	128	516	1548	8502	28	24
NZ_CP035288.1	1340165	1340205	+	EQW00_06680_002	NZ_CP035288.1:1340165:1340205	ATGAACAAATAGAAACACAAGATGAACTAGTTAAACGTTT	Y	SE	NZ_CP035288.1:1340117:1340569	EQW00_06680	Y	SE_Y	60	mis=0	132	0	118	133	36	2	19	3	1	1	11	2	0	0	1	0	766	0	796	3704	5	65	0	56	2	40	34	168	557	3179	4	0
NZ_CP035288.1	1340467	1340507	-	EQW00_06680_008	NZ_CP035288.1:1340467:1340507	GTAAGCATGTATCATCACCACAAATTGTACCAAGTACCTC	Y	SE	NZ_CP035288.1:1340117:1340569	EQW00_06680	Y	SE_Y	60	mis=0	1735	9	1644	1796	466	155	151	17	1	21	68	21	1	13	4	0	5934	9	5870	29901	24	361	0	455	10	262	314	1611	4616	27231	55	3
NZ_CP035288.1	1340911	1340951	-	EQW00_06685_005	NZ_CP035288.1:1340911:1340951	GCATCACTTTTCTTAAGTCCTGTAGAGTGACAGTTTGGTT	Y	SE	NZ_CP035288.1:1340585:1342261	EQW00_06685	Y	SE_Y	60	mis=0	1256	3	1135	1188	356	174	101	44	3	53	81	5	0	6	5	4	1822	1	1729	8703	8	139	0	143	10	102	96	486	1446	8085	44	2
NZ_CP035288.1	1341355	1341395	-	EQW00_06685_014	NZ_CP035288.1:1341355:1341395	CCTCTTTTAATCTTACGAATTTTTCTGGAACGATATCATT	Y	SE	NZ_CP035288.1:1340585:1342261	EQW00_06685	Y	SE_Y	60	mis=0	1075	1	866	1004	280	125	106	6	3	13	54	14	0	6	2	0	1744	1	1796	9201	6	127	0	150	4	94	110	514	1443	8223	14	1
NZ_CP035288.1	1341829	1341869	-	EQW00_06685_023	NZ_CP035288.1:1341829:1341869	TAAGACTTTTAAGTGGTTCACCACGATTTGGACTAATTAA	Y	SE	NZ_CP035288.1:1340585:1342261	EQW00_06685	Y	SE_Y	60	mis=0	1937	2	1643	1642	508	162	162	9	3	51	44	11	0	5	4	1	2717	8	2752	13636	10	183	0	217	12	110	147	754	2221	12498	31	0
NZ_CP035288.1	1342717	1342757	-	EQW00_06690_005	NZ_CP035288.1:1342717:1342757	AATTTTAAAATGATTGACATCAATTCCAAATGTATGCGCG	Y	SE	NZ_CP035288.1:1342521:1343942	EQW00_06690	Y	SE_Y	60	mis=0	3582	17	3086	3025	1014	240	262	9	2	87	322	26	3	11	3	5	7429	14	7095	36524	34	505	2	582	22	334	386	2034	5681	32868	63	4
NZ_CP035288.1	1343060	1343100	-	EQW00_06690_011	NZ_CP035288.1:1343060:1343100	AACCAATAACACCTCCACCTATGATTGCTAATCTTTGTGG	Y	SE	NZ_CP035288.1:1342521:1343942	EQW00_06690	Y	SE_Y	60	mis=0	2216	27	1835	2109	607	156	185	16	24	112	141	38	6	36	17	17	7924	28	7408	38836	54	570	14	593	44	404	391	2057	6233	35016	72	23
NZ_CP035288.1	1343219	1343259	-	EQW00_06690_014	NZ_CP035288.1:1343219:1343259	TGGTCAATTGAATATTTTCGTAGAATGTAACGCCTCGATT	Y	SE	NZ_CP035288.1:1342521:1343942	EQW00_06690	Y	SE_Y	60	mis=0	1949	74	1788	2174	627	284	200	60	60	142	231	56	50	81	41	61	3965	57	4169	21016	121	324	46	357	61	284	259	1267	3409	19034	114	56
NZ_CP035288.1	1343536	1343576	-	EQW00_06690_020	NZ_CP035288.1:1343536:1343576	TATCAGGTCATAATTGATAGGTATAGGAGAACAATCAAAC	Y	SE	NZ_CP035288.1:1342521:1343942	EQW00_06690	Y	SE_Y	60	mis=0	1044	3	906	1080	309	189	101	7	1	41	64	13	3	4	4	3	905	7	856	4550	18	61	3	87	6	45	47	269	688	4013	9	1
NZ_CP035288.1	1343708	1343748	-	EQW00_06690_023	NZ_CP035288.1:1343708:1343748	TGTTAACTACCATCTCGCAAAATCCTTTTGATTGGGTTAC	Y	SE	NZ_CP035288.1:1342521:1343942	EQW00_06690	Y	SE_Y	60	mis=0	2705	20	2296	2711	873	386	224	30	8	38	158	33	4	25	13	6	7050	21	6755	34999	36	460	10	530	26	421	326	1965	5662	31201	61	15
NZ_CP035288.1	1344177	1344217	+	EQW00_06695_002	NZ_CP035288.1:1344177:1344217	ATTTGTCACTTATATGGGAATTTCTCCATTGGATACTATG	Y	SE	NZ_CP035288.1:1343957:1344955	EQW00_06695	Y	SE_Y	60	mis=0	2084	5	1741	1753	557	162	158	10	0	14	45	6	0	4	0	0	3597	9	3592	18486	21	255	0	233	14	238	167	1039	2918	16431	28	0
NZ_CP035288.1	1344499	1344539	-	EQW00_06695_008	NZ_CP035288.1:1344499:1344539	CAGCAGCATATTGTAGTGAATCTGGTACAGATATCGCATA	Y	SE	NZ_CP035288.1:1343957:1344955	EQW00_06695	Y	SE_Y	60	mis=0	1877	9	1680	1621	589	170	156	12	0	8	28	18	1	19	2	1	6224	6	6129	30565	15	436	0	483	23	324	303	1660	4963	27949	53	0
NZ_CP035288.1	1344916	1344956	-	EQW00_06695_017	NZ_CP035288.1:1344916:1344956	TTTAGTCATTTCGTTGACCTCCCTCTTCATAAACATATGT	Y	SE	---	---	N	SE_N	60	mis=0	59	1	53	55	9	6	4	0	1	1	1	0	3	2	0	0	277	1	265	1272	1	18	0	21	3	10	15	72	243	1230	51	1
NZ_CP035288.1	1345181	1345221	-	EQW00_06700_002	NZ_CP035288.1:1345181:1345221	TTGTAGCAGGCAAAATGAAATCTGCAAATTGTATTTCGGC	Y	SE	NZ_CP035288.1:1344948:1345931	EQW00_06700	Y	SE_Y	60	mis=0	1733	16	1375	1394	428	226	116	8	11	44	71	35	2	19	4	9	11795	25	11573	60993	62	785	5	962	62	765	627	3327	9514	54768	87	6
NZ_CP035288.1	1345478	1345518	-	EQW00_06700_008	NZ_CP035288.1:1345478:1345518	CAGTATAATATGTTTCGGGAACTTCCTCTTTTAGAAAACG	Y	SE	NZ_CP035288.1:1344948:1345931	EQW00_06700	Y	SE_Y	60	mis=0	537	28	530	513	152	88	68	19	22	26	16	24	12	17	14	12	4110	20	3937	20474	48	305	11	311	24	256	198	1204	3289	18384	67	14
NZ_CP035288.1	1346148	1346188	-	EQW00_06705_002	NZ_CP035288.1:1346148:1346188	TGATTTTGACCATTTTCCGAATCGATTTTACAAATCACCG	Y	SE	NZ_CP035288.1:1345944:1347263	EQW00_06705	Y	SE_Y	60	mis=0	181	1	148	173	66	27	32	27	2	25	10	4	0	0	2	0	126	2	96	596	3	10	0	7	0	10	9	40	100	503	75	0
NZ_CP035288.1	1346532	1346572	-	EQW00_06705_009	NZ_CP035288.1:1346532:1346572	CGTTCATTTGATAATGGTGAGTGTTCGTTTTTAGTTGAGG	Y	SE	NZ_CP035288.1:1345944:1347263	EQW00_06705	Y	SE_Y	60	mis=0	3377	3	3112	3467	917	353	296	4	1	65	213	34	0	15	1	0	5622	13	5360	27399	31	375	1	395	16	255	295	1559	4328	24892	61	4
NZ_CP035288.1	1346701	1346741	+	EQW00_06705_012	NZ_CP035288.1:1346701:1346741	TAAAGCTCAATTTAAACAGAATGAGGGTTACAATTTAACT	Y	SE	NZ_CP035288.1:1345944:1347263	EQW00_06705	Y	SE_Y	60	mis=0	1260	5	1220	1255	315	124	122	7	0	43	62	10	1	2	0	0	2042	1	1930	10218	11	133	0	159	11	107	90	593	1572	9198	14	0
NZ_CP035288.1	1347524	1347564	-	EQW00_06710_002	NZ_CP035288.1:1347524:1347564	CCTCAGCAGAAGTTAATTGTTGATAACCAGCATGCTCAAT	Y	SE	NZ_CP035288.1:1347468:1347905	EQW00_06710	Y	SE_Y	60	mis=0	431	3	290	352	143	18	27	2	1	21	5	8	2	7	4	2	5715	17	5564	28195	16	348	0	409	16	213	266	1602	4269	25410	29	1
NZ_CP035288.1	1347850	1347890	-	EQW00_06710_008	NZ_CP035288.1:1347850:1347890	ATATTTATCAAACAATGCTTGCAACTGATTGATTACGTCC	Y	SE	NZ_CP035288.1:1347468:1347905	EQW00_06710	Y	SE_Y	60	mis=0	32	0	19	32	2	3	1	2	0	6	4	2	0	1	0	0	176	2	194	863	4	14	0	14	1	4	12	57	141	733	39	1
NZ_CP035288.1	1348127	1348167	-	EQW00_06715_002	NZ_CP035288.1:1348127:1348167	CAAATGCATGTTGTCCTAAAAGACTAAAAATTGCTGAACC	Y	SE	NZ_CP035288.1:1347918:1348895	EQW00_06715	Y	SE_Y	60	mis=0	1088	11	797	900	330	85	85	9	7	33	95	9	6	4	6	8	4259	11	4015	20861	26	280	9	349	17	198	239	1184	3235	18603	58	6
NZ_CP035288.1	1348267	1348307	-	EQW00_06715_005	NZ_CP035288.1:1348267:1348307	TATTTCATTTAAAATAAGGTGCCCATTAATAGCTTTGGCG	Y	SE	NZ_CP035288.1:1347918:1348895	EQW00_06715	Y	SE_Y	60	mis=0	1516	71	1060	1244	414	207	154	45	67	93	185	47	35	49	30	46	4978	53	4940	25485	99	325	44	409	68	310	311	1566	3971	22852	109	79
NZ_CP035288.1	1348429	1348469	-	EQW00_06715_008	NZ_CP035288.1:1348429:1348469	ATTTAAATGATCATTATGCATTGAGCAGGCTTGACTAAAA	Y	SE	NZ_CP035288.1:1347918:1348895	EQW00_06715	Y	SE_Y	60	mis=0	594	24	439	486	177	131	63	24	21	36	131	12	18	15	12	20	1395	32	1350	6707	40	114	17	112	16	67	90	445	1143	6166	54	26
NZ_CP035288.1	1348891	1348931	-	EQW00_06715_017	NZ_CP035288.1:1348891:1348931	TGGCGTTAATTAATATTTCGTCACGTAACGGCTTTTTTAT	Y	SE	---	---	N	SE_N	60	mis=0	0	0	1	0	0	0	0	0	0	0	0	0	0	0	0	1	83	0	87	510	1	6	0	7	0	9	3	27	68	453	41	0
NZ_CP035288.1	1349335	1349375	-	EQW00_06720_002	NZ_CP035288.1:1349335:1349375	ACGTATCTTTAAGATAAGGTTGAATTGTTTCTTCGTGCCC	Y	SE	NZ_CP035288.1:1349273:1350397	EQW00_06720	Y	SE_Y	60	mis=0	480	20	369	488	173	89	42	8	9	12	28	12	11	19	8	11	4753	21	4705	23262	18	291	12	363	26	177	256	1375	3714	21023	49	11
NZ_CP035288.1	1349484	1349524	-	EQW00_06720_005	NZ_CP035288.1:1349484:1349524	AACGACAGTATCCATGTGGCTTGTAAAATAAATTTTCGGC	Y	SE	NZ_CP035288.1:1349273:1350397	EQW00_06720	Y	SE_Y	60	mis=0	1842	177	1511	1873	706	328	345	126	138	179	233	116	106	144	90	117	7450	127	7486	36873	238	567	101	655	136	395	483	2304	6021	33558	281	159
NZ_CP035288.1	1349782	1349822	-	EQW00_06720_011	NZ_CP035288.1:1349782:1349822	TTACTTGAGTTGGAGCACCGATAACAGTAGTTCCAACATC	Y	SE	NZ_CP035288.1:1349273:1350397	EQW00_06720	Y	SE_Y	60	mis=0	1013	35	698	835	255	126	120	23	28	34	99	23	20	20	16	19	5765	27	5677	28491	49	375	25	467	39	281	294	1573	4626	26002	55	31
NZ_CP035288.1	1350379	1350419	-	EQW00_06720_021	NZ_CP035288.1:1350379:1350419	TAACAATTACGATATGCATGTTTTATTCAGCTACTAGCTC	Y	SE	---	---	N	SE_N	60	mis=0	709	1	520	615	203	15	76	4	3	20	28	14	0	6	2	0	3867	4	3807	19708	19	267	0	289	11	226	188	1138	3160	17886	33	3
NZ_CP035288.1	1350747	1350787	-	EQW00_06725_005	NZ_CP035288.1:1350747:1350787	TAATTAGTATTACCACCATCAATTAAAATATCATCATCGT	Y	SE	NZ_CP035288.1:1350477:1351883	EQW00_06725	Y	SE_Y	60	mis=0	541	3	418	469	149	52	37	0	0	11	31	7	0	8	0	0	669	3	656	3450	12	53	0	48	1	30	37	201	569	3052	5	0
NZ_CP035288.1	1351083	1351123	+	EQW00_06725_012	NZ_CP035288.1:1351083:1351123	TGAAAGATTTATTAGTCATGTCACATAAAGAAATTTCTCA	Y	SE	NZ_CP035288.1:1350477:1351883	EQW00_06725	Y	SE_Y	60	mis=0	15	0	14	13	4	0	4	0	0	0	0	0	0	0	0	0	13	0	10	54	3	0	0	0	0	1	1	4	8	55	1	0
NZ_CP035288.1	1351394	1351434	-	EQW00_06725_018	NZ_CP035288.1:1351394:1351434	TTTTTTCTAAGAATGTTTTTTTATCGCCTTCAAAATGTGC	Y	SE	NZ_CP035288.1:1350477:1351883	EQW00_06725	Y	SE_Y	60	mis=0	4839	9	3630	4165	1154	403	441	8	1	67	281	50	0	25	6	0	3445	7	3445	17598	23	226	1	268	10	198	194	962	2604	15924	34	0
NZ_CP035288.1	1352288	1352328	-	EQW00_06730_005	NZ_CP035288.1:1352288:1352328	CCCTCTTTGATGTATGCTTGATAACAATTGATCAAAATCG	Y	SE	NZ_CP035288.1:1352053:1353708	EQW00_06730	Y	SE_Y	60	mis=0	2	0	8	9	3	6	0	3	0	1	4	0	0	1	0	0	136	0	158	687	0	7	0	13	0	8	4	26	120	626	31	0
NZ_CP035288.1	1352628	1352668	-	EQW00_06730_011	NZ_CP035288.1:1352628:1352668	TAATATGAGTAATGGCATCAACTCTAAATCCGTCAATACC	Y	SE	NZ_CP035288.1:1352053:1353708	EQW00_06730	Y	SE_Y	60	mis=0	265	5	230	233	78	54	18	11	0	7	9	7	0	0	1	0	3859	9	3728	19454	9	251	2	315	11	164	198	1061	3066	17373	26	1
NZ_CP035288.1	1352961	1353001	-	EQW00_06730_017	NZ_CP035288.1:1352961:1353001	AACCTACATTTTCTAGTTGCTTTTGCCAACGATTTAAGAC	Y	SE	NZ_CP035288.1:1352053:1353708	EQW00_06730	Y	SE_Y	60	mis=0	95	1	72	96	31	10	10	18	2	10	14	2	0	3	0	0	624	4	604	3181	4	37	1	51	3	29	30	153	507	2860	48	0
NZ_CP035288.1	1353454	1353494	-	EQW00_06730_026	NZ_CP035288.1:1353454:1353494	ACCATATTAAACTTACCGTAGGTGTAAATCAAATCAGATT	Y	SE	NZ_CP035288.1:1352053:1353708	EQW00_06730	Y	SE_Y	60	mis=0	54	0	34	41	10	0	4	0	0	3	2	2	3	0	0	1	1428	1	1462	7076	3	85	0	112	8	72	52	418	1086	6503	14	0
NZ_CP035288.1	1353768	1353808	-	EQW00_06730_032	NZ_CP035288.1:1353768:1353808	TATGGACTACCAATACCACCAATGTATAGTGAAACACGCC	Y	SE	---	---	N	SE_N	60	mis=0	0	0	0	0	0	1	0	1	0	0	0	0	0	0	0	0	12	0	12	114	1	1	1	1	0	5	1	11	9	101	18	0
NZ_CP035288.1	1354043	1354083	-	EQW00_06735_002	NZ_CP035288.1:1354043:1354083	ATGTTGAGATTTATCCACTTGATATTTCATTTAATGACCC	Y	SE	NZ_CP035288.1:1353971:1354852	EQW00_06735	Y	SE_Y	60	mis=0	8	0	3	10	4	1	1	0	0	0	1	0	0	0	0	0	39	0	40	245	4	0	0	2	0	0	2	17	44	184	23	0
NZ_CP035288.1	1354344	1354384	+	EQW00_06735_008	NZ_CP035288.1:1354344:1354384	AACCATCTACTAATAGATCCTCTAAAAAGTCTGGAATATT	Y	SE	NZ_CP035288.1:1353971:1354852	EQW00_06735	Y	SE_Y	60	mis=0	442	0	240	350	109	43	30	0	0	12	21	5	0	1	0	1	958	0	963	4963	4	64	0	77	4	55	43	274	794	4492	2	0
NZ_CP035288.1	1354786	1354826	-	EQW00_06735_017	NZ_CP035288.1:1354786:1354826	GGCAATTGTATATATTGAGGATCGTTTGTTAGAGCCTTTT	Y	SE	NZ_CP035288.1:1353971:1354852	EQW00_06735	Y	SE_Y	60	mis=0	858	1	561	603	202	69	50	1	1	20	27	6	0	0	0	3	4027	3	3824	19199	14	280	0	328	9	171	206	1003	3004	17575	30	0
NZ_CP035288.1	1355213	1355253	-	EQW00_06745_002	NZ_CP035288.1:1355213:1355253	GATTGTCTTAAAGGTGATGCGACTAATTTTACACATTGGG	Y	SE	NZ_CP035288.1:1355053:1356537	EQW00_06745	Y	SE_Y	60	mis=0	1731	9	1379	1446	690	268	144	25	5	70	140	15	4	6	0	1	4930	13	4706	24479	20	316	3	354	12	163	244	1354	4120	21987	37	1
NZ_CP035288.1	1355369	1355409	-	EQW00_06745_005	NZ_CP035288.1:1355369:1355409	CTAGTCATTAATATTCAACCAAATGAAGGAATTTCATTGC	Y	SE	NZ_CP035288.1:1355053:1356537	EQW00_06745	Y	SE_Y	60	mis=0	15	0	12	5	5	1	0	37	8	48	2	0	0	0	0	0	0	2	4	21	5	0	0	0	0	1	1	9	6	23	23	0
NZ_CP035288.1	1355649	1355689	-	EQW00_06745_011	NZ_CP035288.1:1355649:1355689	AGTTAAAAAGAATTTCGTGCGTGGTCAATATGATCAAGGC	Y	SE	NZ_CP035288.1:1355053:1356537	EQW00_06745	Y	SE_Y	60	mis=0	4807	22	4100	4496	1507	797	441	78	8	112	417	39	5	21	9	8	8978	18	9088	46739	47	607	4	656	15	389	514	2686	7326	41910	67	4
NZ_CP035288.1	1356106	1356146	-	EQW00_06745_020	NZ_CP035288.1:1356106:1356146	CAGATTACCTTAAATCTTCTGGTCTTACTCAAACTACAGG	Y	SE	NZ_CP035288.1:1355053:1356537	EQW00_06745	Y	SE_Y	60	mis=0	2531	16	2176	2124	596	476	215	21	9	130	201	23	7	16	1	4	5604	18	5372	27354	38	352	2	464	19	285	263	1504	4382	24626	60	9
NZ_CP035288.1	1356289	1356329	-	EQW00_06745_023	NZ_CP035288.1:1356289:1356329	TTAAAGATACAGATAGAATTGATGAGTTTATGACGCATGT	Y	SE	NZ_CP035288.1:1355053:1356537	EQW00_06745	Y	SE_Y	60	mis=0	3187	23	3046	3095	988	597	330	39	21	161	364	44	11	34	12	21	3682	22	3552	18293	53	249	18	259	15	199	192	1069	2937	16454	46	32
NZ_CP035288.1	1356621	1356661	-	EQW00_06745_029	NZ_CP035288.1:1356621:1356661	ATATTTGACTATGCGATTGAGTTACTTTTAATACTACGCA	Y	SE	---	---	N	SE_N	60	mis=0	7	1	11	9	1	0	4	5	1	4	0	0	0	0	0	0	41	0	52	183	0	2	0	3	0	4	3	11	30	175	40	0
NZ_CP035288.1	1357014	1357054	+	EQW00_06750_002	NZ_CP035288.1:1357014:1357054	ACACAATCCATTGCTTTAAATCTAGAACCATATTCAAATT	Y	SE	NZ_CP035288.1:1356961:1357881	EQW00_06750	Y	SE_Y	60	mis=0	69	2	59	65	24	64	9	1	0	3	1	0	0	1	0	0	2411	0	2341	11910	4	120	0	173	8	145	139	689	1933	10826	16	0
NZ_CP035288.1	1357155	1357195	-	EQW00_06750_005	NZ_CP035288.1:1357155:1357195	GACTTGTTAAAAGTCCAGGGAGACCAAAAATATGATCACC	Y	SE	NZ_CP035288.1:1356961:1357881	EQW00_06750	Y	SE_Y	60	mis=0	282	10	199	263	106	162	24	11	10	1	29	17	0	7	4	1	3696	4	3582	18297	13	196	2	262	13	150	200	1035	2944	16603	35	3
NZ_CP035288.1	1357469	1357509	-	EQW00_06750_011	NZ_CP035288.1:1357469:1357509	CGTTTCTTGTAATTTGACTTCCTGATATTTTGGACCAGGC	Y	SE	NZ_CP035288.1:1356961:1357881	EQW00_06750	Y	SE_Y	60	mis=0	618	16	438	467	249	93	77	24	21	76	122	15	13	20	10	16	8694	21	8253	42394	54	577	5	683	35	375	425	2404	6776	38586	90	16
NZ_CP035288.1	1357819	1357859	-	EQW00_06750_017	NZ_CP035288.1:1357819:1357859	TCTTTAACGAAATAAAAATGTGGAGAAGTTTGATCAAGGG	Y	SE	NZ_CP035288.1:1356961:1357881	EQW00_06750	Y	SE_Y	60	mis=0	19	19	39	63	23	12	24	15	16	17	23	10	6	9	7	21	3902	16	3917	20113	31	279	22	303	34	182	228	1089	3173	17843	40	26
NZ_CP035288.1	1357973	1358013	-	EQW00_06750_020	NZ_CP035288.1:1357973:1358013	ATGATATTGTATCGATGTTTGAAGATTGTTTAGGTGCAGC	Y	SE	NZ_CP035288.1:1357931:1358746	EQW00_06755	Y	SE_Y	60	mis=0	112	100	114	119	97	84	87	78	80	82	79	75	58	72	62	78	6891	63	6679	35095	141	465	70	546	95	400	405	2073	5518	31117	186	108
NZ_CP035288.1	1358262	1358302	-	EQW00_06755_005	NZ_CP035288.1:1358262:1358302	TTAATCAATGCATTTGGATCAGTTATAGAAGTCTCCGAAG	Y	SE	NZ_CP035288.1:1357931:1358746	EQW00_06755	Y	SE_Y	60	mis=0	722	22	538	598	171	70	65	29	16	58	120	18	12	21	27	18	4559	31	4463	22997	53	280	13	349	32	238	248	1325	3555	20702	51	30
NZ_CP035288.1	1358408	1358448	-	EQW00_06755_008	NZ_CP035288.1:1358408:1358448	CTATTGATTATATTCGTCAGCAGCTTAATACCAATAATCC	Y	SE	NZ_CP035288.1:1357931:1358746	EQW00_06755	Y	SE_Y	60	mis=0	1237	35	1089	1187	376	121	136	35	24	91	76	19	14	27	26	27	2963	27	2973	14544	43	256	22	222	30	145	180	934	2316	13268	71	55
NZ_CP035288.1	1358560	1358600	-	EQW00_06755_011	NZ_CP035288.1:1358560:1358600	GGTTAATTATAGTTATGATGATGAAGCATTACTCAAAGAT	Y	SE	NZ_CP035288.1:1357931:1358746	EQW00_06755	Y	SE_Y	60	mis=0	27	1	39	27	6	1	2	1	1	4	1	0	0	1	0	2	134	1	116	715	3	8	0	10	1	4	10	54	110	581	4	3
NZ_CP035288.1	1359026	1359066	+	EQW00_06760_002	NZ_CP035288.1:1359026:1359066	AATCGAATCAAAGAAAACTATTTTAAACCTGAACATATCA	Y	SE	NZ_CP035288.1:1358907:1359665	EQW00_06760	Y	SE_Y	60	mis=0	127	0	94	133	36	5	7	0	2	3	8	1	0	2	0	0	1011	3	1052	5433	5	77	0	76	2	89	68	296	876	4701	6	0
NZ_CP035288.1	1359179	1359219	-	EQW00_06760_005	NZ_CP035288.1:1359179:1359219	CGTAAGTTTCTACTACTTCACGAGTTGAATGCTCACTTAT	Y	SE	NZ_CP035288.1:1358907:1359665	EQW00_06760	Y	SE_Y	60	mis=0	22	0	22	20	5	2	5	1	0	3	2	0	0	0	0	0	180	0	179	923	1	9	0	18	0	4	8	50	165	859	31	0
NZ_CP035288.1	1359665	1359705	-	EQW00_06760_014	NZ_CP035288.1:1359665:1359705	TTCAGTCAATACTTTTGATTACCTTAAAATTGACCTGTGT	Y	SE	---	---	N	SE_N	60	mis=0	22	5	15	22	13	3	2	2	2	3	2	0	1	3	0	3	4898	6	4869	24609	16	299	1	384	11	215	230	1363	3951	22486	50	1
NZ_CP035288.1	1360098	1360138	-	EQW00_06765_005	NZ_CP035288.1:1360098:1360138	TGTTAGATTACACTCAAGACGAATTAGGTAGCACGATTGC	Y	SE	NZ_CP035288.1:1359888:1360796	EQW00_06765	Y	SE_Y	60	mis=0	4667	23	3978	4208	1356	521	325	11	9	133	329	34	5	23	7	6	5432	20	5372	26859	46	369	11	436	19	226	244	1509	4404	24149	60	10
NZ_CP035288.1	1360247	1360287	-	EQW00_06765_008	NZ_CP035288.1:1360247:1360287	CCAGTTTAATTTAATAGATAATCGCCCTGAAAGTCTTATT	Y	SE	NZ_CP035288.1:1359888:1360796	EQW00_06765	Y	SE_Y	60	mis=0	1087	38	926	968	350	120	100	33	27	49	87	31	24	33	25	33	1627	40	1548	7868	55	112	18	139	23	87	97	522	1273	7084	71	36
NZ_CP035288.1	1360411	1360451	-	EQW00_06765_011	NZ_CP035288.1:1360411:1360451	TATCAATTACATGGCGGAACAATAGATGATCCTCTAGACG	Y	SE	NZ_CP035288.1:1359888:1360796	EQW00_06765	Y	SE_Y	60	mis=0	4468	73	3866	3988	1307	485	304	47	53	119	226	73	38	55	44	51	6918	64	6928	35302	101	514	36	570	55	337	428	2037	5493	31987	132	65
NZ_CP035288.1	1361137	1361177	-	EQW00_06770_005	NZ_CP035288.1:1361137:1361177	GCAATATATCCTGTTTCTTCTTGTAGTTCTCTAATAGCCG	Y	SE	NZ_CP035288.1:1360879:1361421	EQW00_06770	Y	SE_Y	60	mis=0	108	1	70	73	22	17	12	3	0	1	3	4	0	0	1	1	1770	1	1782	8674	6	119	1	142	2	99	99	526	1384	7885	23	2
NZ_CP035288.1	1361289	1361329	-	EQW00_06770_008	NZ_CP035288.1:1361289:1361329	TTTGACTTAAAGGTACTTTGTGAAGCTCCACAAATTCATC	Y	SE	NZ_CP035288.1:1360879:1361421	EQW00_06770	Y	SE_Y	60	mis=0	44	2	40	29	8	7	3	3	3	2	1	0	0	2	0	1	510	1	485	2479	4	38	1	37	6	22	30	155	404	2247	18	0
NZ_CP035288.1	1361714	1361754	-	EQW00_06775_002	NZ_CP035288.1:1361714:1361754	AATTTATTTTATCTAGCACTTTTATTTCAGCTAGCAATTC	Y	SE	NZ_CP035288.1:1361526:1361975	EQW00_06775	Y	SE_Y	60	mis=0	202	3	173	191	50	18	10	6	1	7	26	3	0	0	4	1	469	0	464	2365	5	26	0	35	6	30	22	163	377	2204	11	1
NZ_CP035288.1	1361867	1361907	-	EQW00_06775_005	NZ_CP035288.1:1361867:1361907	TGAAATTAAACTCATTTTCAACACGATTTTCAACCTCAGG	Y	SE	NZ_CP035288.1:1361526:1361975	EQW00_06775	Y	SE_Y	60	mis=0	3387	25	2737	3174	938	305	188	24	6	121	212	33	2	28	6	9	6119	14	6092	30134	32	346	4	437	32	250	308	1690	4820	27338	57	8
NZ_CP035288.1	1362067	1362107	-	EQW00_06775_008	NZ_CP035288.1:1362067:1362107	TAAATCTCTTCGATACGCTCCTATAGTATTGTTACTTAAT	Y	SE	NZ_CP035288.1:1362018:1362905	EQW00_06780	Y	SE_Y	60	mis=0	7	0	4	9	1	2	2	0	0	0	1	0	0	0	0	1	32	0	29	188	0	2	0	3	0	5	4	10	23	122	7	0
NZ_CP035288.1	1362216	1362256	-	EQW00_06780_002	NZ_CP035288.1:1362216:1362256	AAGCTTCTTATTGTAGAAATAAACCTTGCGAGAGATTTTG	Y	SE	NZ_CP035288.1:1362018:1362905	EQW00_06780	Y	SE_Y	60	mis=0	629	7	371	470	123	24	37	7	6	27	46	10	3	4	0	5	2642	4	2495	13099	14	181	7	181	10	100	129	689	2035	11717	14	9
NZ_CP035288.1	1362502	1362542	-	EQW00_06780_008	NZ_CP035288.1:1362502:1362542	TCTTTCCTTATTCCCTTTCCCGAAAACTCTTACAAATCCC	Y	SE	NZ_CP035288.1:1362018:1362905	EQW00_06780	Y	SE_Y	60	mis=0	444	11	311	316	88	48	43	6	6	19	50	3	1	7	2	3	1476	7	1414	7257	12	119	4	108	8	75	86	390	1155	6544	62	3
NZ_CP035288.1	1362653	1362693	-	EQW00_06780_011	NZ_CP035288.1:1362653:1362693	TAATGATTTTCCAAATGCCTTGTCTTGATAAAGACTTTCC	Y	SE	NZ_CP035288.1:1362018:1362905	EQW00_06780	Y	SE_Y	60	mis=0	1438	23	1215	1218	481	222	131	16	16	72	204	24	10	9	8	14	5273	12	5175	26174	35	342	11	400	36	261	276	1478	4006	23952	62	10
NZ_CP035288.1	1363082	1363122	-	EQW00_06785_002	NZ_CP035288.1:1363082:1363122	ATTAAACGTAAATATCCGGATTATTTGTTTACCTCTCAAA	Y	SE	NZ_CP035288.1:1362958:1363482	EQW00_06785	Y	SE_Y	60	mis=0	2	0	0	1	0	0	0	0	0	0	0	0	0	0	0	0	2	0	7	35	0	0	0	1	0	0	0	2	5	19	3	0
NZ_CP035288.1	1363232	1363272	-	EQW00_06785_005	NZ_CP035288.1:1363232:1363272	TTAACTATTAACCACGCTAAAGATGACACTCAATTACACC	Y	SE	NZ_CP035288.1:1362958:1363482	EQW00_06785	Y	SE_Y	60	mis=0	481	14	408	455	141	6	35	6	8	41	42	6	5	6	3	4	7459	18	7237	37331	30	444	9	512	17	333	341	2111	5785	33491	49	4
NZ_CP035288.1	1363415	1363455	-	EQW00_06785_008	NZ_CP035288.1:1363415:1363455	TATCAATTTCATAAGCATCAACATTACTTCCTATGTCATG	Y	SE	NZ_CP035288.1:1362958:1363482	EQW00_06785	Y	SE_Y	60	mis=0	274	41	279	260	106	15	49	22	38	40	35	27	20	35	25	27	2334	17	2293	11696	42	172	17	189	34	91	156	727	1844	10558	59	28
NZ_CP035288.1	1363711	1363751	-	EQW00_06790_002	NZ_CP035288.1:1363711:1363751	AATATTCACTAGCAACATTAATTTCTAGCTGATTCATCGC	Y	SE	NZ_CP035288.1:1363580:1364311	EQW00_06790	Y	SE_Y	60	mis=0	3	0	12	11	1	0	2	10	2	34	1	0	0	1	0	0	12	0	11	54	6	0	0	2	0	1	2	13	5	48	42	0
NZ_CP035288.1	1363888	1363928	-	EQW00_06790_005	NZ_CP035288.1:1363888:1363928	AAAGATCGCGTTCTTCTTTCATAGTATTTAATATTTCAGT	Y	SE	NZ_CP035288.1:1363580:1364311	EQW00_06790	Y	SE_Y	60	mis=0	734	1	756	783	238	53	45	13	1	37	30	9	0	5	0	0	1336	2	1343	6938	11	82	1	105	0	52	72	353	1104	6211	3	0
NZ_CP035288.1	1364036	1364076	-	EQW00_06790_008	NZ_CP035288.1:1364036:1364076	ATTTCTACAGATTTAGGAGTGTTAAGTTCAACTCGATTTT	Y	SE	NZ_CP035288.1:1363580:1364311	EQW00_06790	Y	SE_Y	60	mis=0	1953	10	1624	1724	510	172	141	21	6	81	52	28	10	14	3	7	3037	14	3004	15039	26	206	5	229	18	112	172	851	2485	13580	34	14
NZ_CP035288.1	1364377	1364417	-	EQW00_06790_014	NZ_CP035288.1:1364377:1364417	TAAATCTTCTAATTGATTGAGGTTGATGTCTAATATGTCA	Y	SE	NZ_CP035288.1:1364304:1364846	EQW00_06795	Y	SE_Y	60	mis=0	982	5	903	934	320	183	72	9	9	7	68	8	3	8	1	0	1253	7	1173	6143	10	96	2	115	6	44	56	336	944	5668	16	4
NZ_CP035288.1	1364544	1364584	-	EQW00_06795_002	NZ_CP035288.1:1364544:1364584	TTATATGCAATAATAGAGAGTGTTTCCATTGCTGCTTGGG	Y	SE	NZ_CP035288.1:1364304:1364846	EQW00_06795	Y	SE_Y	60	mis=0	5882	50	5697	5832	1561	896	342	40	33	54	223	99	35	54	25	33	7013	49	6805	34045	53	458	23	536	42	284	378	1979	5508	30581	83	40
NZ_CP035288.1	1364738	1364778	-	EQW00_06795_005	NZ_CP035288.1:1364738:1364778	CTTCTGTAGTAGGTAATGCATCTAAGTTTTCGATTCCAAA	Y	SE	NZ_CP035288.1:1364304:1364846	EQW00_06795	Y	SE_Y	60	mis=0	1430	40	1282	1447	388	187	110	32	31	41	79	26	24	26	14	30	1448	33	1455	7493	52	123	23	126	15	65	88	458	1302	6609	57	26
NZ_CP035288.1	1364925	1364965	-	EQW00_06795_008	NZ_CP035288.1:1364925:1364965	CTAATTCTGTTACAGTTTGTCCATTGACTTTAACTCGTCC	Y	SE	NZ_CP035288.1:1364839:1365576	EQW00_06800	Y	SE_Y	60	mis=0	4071	74	3663	4299	1227	541	329	51	63	88	169	72	39	72	47	42	7259	50	7185	35721	105	538	44	546	47	386	424	2066	5706	32239	144	83
NZ_CP035288.1	1365094	1365134	-	EQW00_06800_002	NZ_CP035288.1:1365094:1365134	ATACGTGATTCTAGATCATCAAAGTAATCCGTAACCACCC	Y	SE	NZ_CP035288.1:1364839:1365576	EQW00_06800	Y	SE_Y	60	mis=0	7953	122	6735	7841	2107	834	699	86	100	231	582	136	63	125	70	80	7095	92	6717	34495	182	530	76	522	97	414	408	2010	5580	31227	193	117
NZ_CP035288.1	1365271	1365311	-	EQW00_06800_005	NZ_CP035288.1:1365271:1365311	AATTCTATTCCTTTTTCAAGTTGCTTAATTTCCTCTCTCA	Y	SE	NZ_CP035288.1:1364839:1365576	EQW00_06800	Y	SE_Y	60	mis=0	1988	22	1809	1942	561	246	146	21	26	58	156	35	8	27	18	17	1388	17	1363	6622	42	88	15	139	12	94	97	385	1155	6091	23	21
NZ_CP035288.1	1365423	1365463	-	EQW00_06800_008	NZ_CP035288.1:1365423:1365463	TTAACTTATTAACTTGATGACCGAAATACTCAAACATACG	Y	SE	NZ_CP035288.1:1364839:1365576	EQW00_06800	Y	SE_Y	60	mis=0	1592	21	1549	1719	442	119	137	26	18	14	80	25	15	27	19	18	3552	20	3391	16614	50	265	22	286	32	137	185	1011	2720	15137	87	17
NZ_CP035288.1	1365971	1366011	+	EQW00_06805_005	NZ_CP035288.1:1365971:1366011	GTGTTGAAGGATTTGAATCGGGAGCAGATGATTATATTGT	Y	SE	NZ_CP035288.1:1365710:1366435	EQW00_06805	Y	SE_Y	60	mis=0	9746	16	8230	8701	2663	979	800	30	5	178	502	47	1	23	3	0	5384	16	5277	27201	44	362	1	421	20	296	286	1588	4254	24596	43	1
NZ_CP035288.1	1366382	1366422	-	EQW00_06805_014	NZ_CP035288.1:1366382:1366422	TCATCACTAGGTTTTACCTCAAATTTATAACCGACACCCC	Y	SE	NZ_CP035288.1:1365710:1366435	EQW00_06805	Y	SE_Y	60	mis=0	2064	11	1673	1749	478	58	145	23	4	22	135	34	0	14	1	3	11687	19	11584	59400	39	725	6	933	46	711	679	3273	9290	53907	72	3
NZ_CP035288.1	1366668	1366708	-	EQW00_06810_002	NZ_CP035288.1:1366668:1366708	TTATACGATGAGTCTGGTTTCTCGCTCATGTCTTTCATAA	Y	SE	NZ_CP035288.1:1366419:1368185	EQW00_06810	Y	SE_Y	60	mis=0	3	1	0	9	1	2	0	4	0	2	0	0	0	0	0	0	1	0	2	8	0	0	0	1	0	0	0	2	0	7	36	1
NZ_CP035288.1	1367012	1367052	-	EQW00_06810_008	NZ_CP035288.1:1367012:1367052	GTGCTTGTGTTTTTAATTGACGTAAGGGTTTCGTTATTCT	Y	SE	NZ_CP035288.1:1366419:1368185	EQW00_06810	Y	SE_Y	60	mis=0	859	3	660	652	182	130	67	3	1	30	31	8	2	7	0	0	3305	2	3283	16960	12	195	0	260	11	134	140	893	2590	15279	20	2
NZ_CP035288.1	1367163	1367203	-	EQW00_06810_011	NZ_CP035288.1:1367163:1367203	AATGTATCTCTTATATTCTTAGATGAAGAAATTGCTTTGA	Y	SE	NZ_CP035288.1:1366419:1368185	EQW00_06810	Y	SE_Y	60	mis=0	15	1	10	16	6	1	2	0	0	0	1	0	0	0	0	0	59	0	52	238	1	2	0	2	0	0	4	22	33	234	2	0
NZ_CP035288.1	1367523	1367563	-	EQW00_06810_017	NZ_CP035288.1:1367523:1367563	TAACCCTGTAATAAAGAGATTGGCGTACGTAATTCATGTG	Y	SE	NZ_CP035288.1:1366419:1368185	EQW00_06810	Y	SE_Y	60	mis=0	570	10	394	433	146	45	47	9	7	39	36	15	3	15	6	6	3808	13	3665	18712	26	217	9	302	12	191	182	1035	2949	16866	41	2
NZ_CP035288.1	1367693	1367733	-	EQW00_06810_020	NZ_CP035288.1:1367693:1367733	GAATAGGTTGTAATTCCTTCTCAACTGATAATCCTTCAGC	Y	SE	NZ_CP035288.1:1366419:1368185	EQW00_06810	Y	SE_Y	60	mis=0	1420	50	889	1068	448	258	175	39	39	102	244	42	33	51	43	47	7183	37	7066	35212	98	447	37	591	69	437	394	2055	5637	31602	105	74
NZ_CP035288.1	1368203	1368243	-	EQW00_06810_029	NZ_CP035288.1:1368203:1368243	AATTTCTCTGTTTTCAAAAGAATCATTGAAACTGACAATT	Y	SE	---	---	N	SE_N	60	mis=0	0	0	1	1	0	0	0	1	0	0	0	0	0	0	0	0	5	0	3	14	0	1	0	0	0	0	0	0	5	21	11	0
NZ_CP035288.1	1368847	1368887	-	EQW00_06815_002	NZ_CP035288.1:1368847:1368887	ATCGAGAGTTAGATACGGTGGTATAAATGGCAATGGAAAC	Y	SE	NZ_CP035288.1:1368777:1369316	EQW00_06815	Y	SE_Y	60	mis=0	857	3	676	785	312	75	53	10	2	30	54	14	0	7	0	0	3292	6	3298	16456	15	194	1	277	5	140	167	968	2607	14975	51	0
NZ_CP035288.1	1369031	1369071	-	EQW00_06815_005	NZ_CP035288.1:1369031:1369071	TTCTTTTTCTATAAACATAGTATGATGATAGCAAAAAGCT	Y	SE	NZ_CP035288.1:1368777:1369316	EQW00_06815	Y	SE_Y	60	mis=0	10	0	12	7	3	4	0	0	0	0	1	0	0	1	1	0	29	0	29	160	6	2	0	2	0	0	1	16	14	178	0	1
NZ_CP035288.1	1369781	1369821	-	EQW00_06825_002	NZ_CP035288.1:1369781:1369821	AGTTATATGAAGATATGGAAGATGCGCTAGAAGGTTGTCC	Y	SE	NZ_CP035288.1:1369721:1369969	EQW00_06825	Y	SE_Y	60	mis=0	720	4	493	522	162	71	60	4	2	22	60	7	0	4	0	0	4720	5	4663	24074	22	286	0	374	10	157	267	1302	3655	22002	34	0
NZ_CP035288.1	1370047	1370087	-	EQW00_06825_006	NZ_CP035288.1:1370047:1370087	TATTGTACAAATTAAACCCTCACTCTATAAAACGAATAAA	Y	SE	---	---	N	SE_N	60	mis=0	122	1	116	94	33	30	9	3	2	4	9	3	1	1	0	0	359	4	330	1764	10	18	0	20	3	26	17	109	272	1579	4	1
NZ_CP035288.1	1370227	1370267	-	EQW00_06830_002	NZ_CP035288.1:1370227:1370267	TTTGGAGTATAAATTGCTCAAAAGTTGAATACTTTAAGTT	Y	SE	NZ_CP035288.1:1370078:1371040	EQW00_06830	Y	SE_Y	60	mis=0	295	0	299	282	69	42	17	3	1	19	9	2	0	0	1	0	812	1	782	4049	7	53	0	49	5	39	41	233	678	3720	6	0
NZ_CP035288.1	1370435	1370475	-	EQW00_06830_005	NZ_CP035288.1:1370435:1370475	TGATTTGATTCAATGACCTGATGATAAAGTTGTTTAACCC	Y	SE	NZ_CP035288.1:1370078:1371040	EQW00_06830	Y	SE_Y	60	mis=0	16	2	23	24	4	9	3	0	0	0	4	0	1	0	0	2	555	0	561	2820	6	42	0	33	3	24	34	152	478	2617	56	1
NZ_CP035288.1	1370665	1370705	-	EQW00_06830_008	NZ_CP035288.1:1370665:1370705	AAAGTATTGGATATTTCGTTGAATCTTTTAATTGATTCAA	Y	SE	NZ_CP035288.1:1370078:1371040	EQW00_06830	Y	SE_Y	60	mis=0	41	1	24	26	9	10	6	0	0	4	4	1	0	0	0	0	165	1	188	930	0	15	0	19	0	13	15	55	167	870	2	0
NZ_CP035288.1	1371240	1371280	-	EQW00_06835_002	NZ_CP035288.1:1371240:1371280	ACACATGCAACATGTGTTTCACCTTTTAACTTCATTTGCA	Y	SE	NZ_CP035288.1:1371027:1372406	EQW00_06835	Y	SE_Y	60	mis=0	383	13	330	271	144	134	60	4	13	15	30	12	8	10	4	5	6266	14	6202	31865	34	449	7	474	28	268	307	1781	5079	29016	43	8
NZ_CP035288.1	1371394	1371434	-	EQW00_06835_005	NZ_CP035288.1:1371394:1371434	CGCTTCATCTAATACTATTAATCCAAAGTTGATATGAGCG	Y	SE	NZ_CP035288.1:1371027:1372406	EQW00_06835	Y	SE_Y	60	mis=0	456	100	389	390	211	175	120	78	93	90	83	68	67	71	55	72	5661	72	5481	27555	141	467	70	468	110	372	355	1594	4438	24963	168	104
NZ_CP035288.1	1371730	1371770	-	EQW00_06835_011	NZ_CP035288.1:1371730:1371770	TCCTGAGTCATAAATCATTTGAGCTAGTTCTAAACATCTT	Y	SE	NZ_CP035288.1:1371027:1372406	EQW00_06835	Y	SE_Y	60	mis=0	3	0	0	1	0	0	0	2	0	0	0	0	0	0	0	0	12	1	6	31	0	0	0	0	0	0	0	3	2	33	18	0
NZ_CP035288.1	1372226	1372266	-	EQW00_06835_020	NZ_CP035288.1:1372226:1372266	ATTCTAGTAAGTATTTACGTCGACATTGATCTAAATTAGT	Y	SE	NZ_CP035288.1:1371027:1372406	EQW00_06835	Y	SE_Y	60	mis=0	7	0	2	3	1	1	0	0	0	0	0	0	0	0	0	0	21	0	34	187	0	1	0	6	0	4	1	15	32	171	6	0
NZ_CP035288.1	1372388	1372428	-	EQW00_06835_023	NZ_CP035288.1:1372388:1372428	ATTTCAGTAAGTAAAGTGATAGCTAGGTTTCGAACAAATT	Y	SE	---	---	N	SE_N	60	mis=0	590	1	610	683	190	94	42	2	2	15	22	15	0	3	0	0	3365	6	3294	16842	13	253	0	279	18	187	177	918	2705	15057	29	0
NZ_CP035288.1	1372610	1372650	+	EQW00_06840_002	NZ_CP035288.1:1372610:1372650	ATTAATCCAGACGAACATCAAACAGAATTAAAAGAAGATG	Y	SE	NZ_CP035288.1:1372563:1373945	EQW00_06840	Y	SE_Y	60	mis=0	204	4	197	219	62	31	11	1	1	0	13	3	0	2	0	1	91	3	83	504	7	10	1	9	1	1	3	34	67	410	30	0
NZ_CP035288.1	1372765	1372805	-	EQW00_06840_005	NZ_CP035288.1:1372765:1372805	TTTTTGATGTTTGTCGTCTTGTTGTTTGCTTTGATTAGTT	Y	SE	NZ_CP035288.1:1372563:1373945	EQW00_06840	Y	SE_Y	60	mis=0	4665	10	4932	4669	1299	538	313	77	10	59	311	69	0	29	2	0	1582	6	1588	7943	21	106	1	119	6	70	87	465	1261	7488	33	0
NZ_CP035288.1	1372926	1372966	-	EQW00_06840_008	NZ_CP035288.1:1372926:1372966	GTTCCATTTACAATAGCTGCATCTTTTCCATCTTTCATTC	Y	SE	NZ_CP035288.1:1372563:1373945	EQW00_06840	Y	SE_Y	60	mis=0	885	1	827	783	252	103	63	22	2	39	45	11	4	10	1	2	332	4	334	1623	11	24	3	24	0	15	20	96	279	1559	39	3
NZ_CP035288.1	1373364	1373404	-	EQW00_06840_017	NZ_CP035288.1:1373364:1373404	CCACCTTTTTTCTTACCTTCTGATTGGTCATTGTACTGAT	Y	SE	NZ_CP035288.1:1372563:1373945	EQW00_06840	Y	SE_Y	60	mis=0	111	0	68	91	29	2	16	60	9	68	3	0	0	0	0	0	10	7	9	25	20	0	0	1	0	0	5	27	8	27	34	1
NZ_CP035288.1	1373522	1373562	-	EQW00_06840_020	NZ_CP035288.1:1373522:1373562	CACCATCTTTTTTATCTGAGTCTTTCTTACTTTGATTCGC	Y	SE	NZ_CP035288.1:1372563:1373945	EQW00_06840	Y	SE_Y	60	mis=0	33077	38	30433	31717	9873	2393	2417	251	40	1460	1115	640	3	306	58	3	8105	34	7973	40727	104	560	4	657	33	411	478	2359	6490	37296	66	2
NZ_CP035288.1	1373955	1373995	-	EQW00_06840_029	NZ_CP035288.1:1373955:1373995	TATAGCCCCAATATTGGTGTTTATCACCAATACTGAGACT	Y	SE	---	---	N	SE_N	60	mis=0	290	6	205	218	78	16	35	8	4	1	17	8	6	4	3	6	4990	9	4912	25442	24	322	4	358	12	223	285	1388	3920	23086	44	4
NZ_CP035288.1	1374171	1374211	-	EQW00_06845_002	NZ_CP035288.1:1374171:1374211	GGATAATTATAGATTGATTCAACAACATTACCTTTTTCAA	Y	SE	NZ_CP035288.1:1374078:1375064	EQW00_06845	Y	SE_Y	60	mis=0	56	1	55	48	19	3	3	2	1	0	2	1	0	2	2	2	135	0	152	685	3	7	0	9	0	6	2	38	120	643	4	1
NZ_CP035288.1	1374488	1374528	-	EQW00_06845_008	NZ_CP035288.1:1374488:1374528	CTTCTTTAAAGTAATGGAATACTTTTGGTAATTCTGCCCC	Y	SE	NZ_CP035288.1:1374078:1375064	EQW00_06845	Y	SE_Y	60	mis=0	2406	11	2054	2259	653	210	156	6	3	70	57	18	1	7	5	1	3853	4	3769	19199	27	229	1	267	17	153	180	1077	3076	17147	28	2
NZ_CP035288.1	1374663	1374703	-	EQW00_06845_011	NZ_CP035288.1:1374663:1374703	TGATTGACTAATGATTCGAAATTGGGTAATATCCATGGTT	Y	SE	NZ_CP035288.1:1374078:1375064	EQW00_06845	Y	SE_Y	60	mis=0	620	16	451	545	154	64	48	12	2	19	50	9	1	7	4	1	636	10	687	3454	22	53	2	35	8	28	29	222	547	2966	35	10
NZ_CP035288.1	1374988	1375028	-	EQW00_06845_017	NZ_CP035288.1:1374988:1375028	GCTTTGTGTAATGACACCACCATGATATTTACCATTTTCG	Y	SE	NZ_CP035288.1:1374078:1375064	EQW00_06845	Y	SE_Y	60	mis=0	1965	7	1423	1530	768	378	136	9	7	112	199	19	1	11	1	6	6087	12	5984	30921	25	369	3	440	18	275	347	1616	4722	27538	52	6
NZ_CP035288.1	13754	13794	-	EQW00_00045_015	NZ_CP035288.1:13754:13794	TATCAAACACCTATCGTTGGTAAAGGTACAGAAGGTTGGC	Y	SE	NZ_CP035288.1:13108:14091	EQW00_00045	Y	SE_Y	60	mis=0	87	18	78	82	31	31	8	11	5	17	14	7	2	6	1	4	9613	12	9333	48928	34	616	5	717	28	473	505	2698	7645	43723	115	10
NZ_CP035288.1	1375523	1375563	-	EQW00_06850_005	NZ_CP035288.1:1375523:1375563	GTTGATGGTATAGTCATCGAAGCACTAGGACAAGGTAACC	Y	SE	NZ_CP035288.1:1375276:1376244	EQW00_06850	Y	SE_Y	60	mis=0	181	5	145	150	76	45	12	4	5	1	16	3	2	2	0	0	6666	15	6687	34601	20	467	1	545	15	373	325	1879	5430	30991	55	5
NZ_CP035288.1	1375859	1375899	-	EQW00_06850_011	NZ_CP035288.1:1375859:1375899	TCCAATGAAATTGGTTCCGATGGTCTCTATAATTTTATTT	Y	SE	NZ_CP035288.1:1375276:1376244	EQW00_06850	Y	SE_Y	60	mis=0	40	0	37	47	13	9	1	0	1	3	0	0	1	2	0	1	581	6	563	2834	3	64	1	34	7	41	28	156	484	2593	14	1
NZ_CP035288.1	1376034	1376074	-	EQW00_06850_014	NZ_CP035288.1:1376034:1376074	GACAATTTCGAATGTTGTGCGATTAAGAGACGAAATCATT	Y	SE	NZ_CP035288.1:1375276:1376244	EQW00_06850	Y	SE_Y	60	mis=0	321	11	244	292	117	45	33	5	9	13	49	4	4	8	2	6	6442	12	6286	31619	39	423	7	459	31	420	320	1729	4992	29076	59	5
NZ_CP035288.1	1376554	1376594	+	EQW00_06855_005	NZ_CP035288.1:1376554:1376594	ATAATCAAGACGTCACTGATTATTTAAGAGAAAATGATGT	Y	SE	NZ_CP035288.1:1376323:1376970	EQW00_06855	Y	SE_Y	60	mis=0	466	3	494	434	133	26	38	3	1	12	9	7	0	2	0	0	2177	0	2122	11119	4	146	0	179	10	148	122	588	1783	10067	17	0
NZ_CP035288.1	1376831	1376871	-	EQW00_06855_011	NZ_CP035288.1:1376831:1376871	ACGATTCATATCATAATGATCTCGTGCTTCAATTTCCTCC	Y	SE	NZ_CP035288.1:1376323:1376970	EQW00_06855	Y	SE_Y	60	mis=0	8	1	13	18	2	1	0	0	0	0	0	1	0	0	0	0	23	1	31	149	7	1	0	2	0	1	2	9	10	107	52	0
NZ_CP035288.1	1377000	1377040	-	EQW00_06855_014	NZ_CP035288.1:1377000:1377040	GTCATTGATTATTAATTCTACTCCGCTTAAATGTTTACAA	Y	SE	---	---	N	SE_N	60	mis=0	13	0	3	14	3	0	1	0	0	0	0	0	0	0	0	0	375	1	331	1740	0	23	0	21	1	18	29	81	284	1636	4	0
NZ_CP035288.1	1378128	1378168	-	EQW00_06860_015	NZ_CP035288.1:1378128:1378168	CTGACACAACTTCTTCTGGTGTTTGAACATGTTCATGAGA	Y	SE	NZ_CP035288.1:1377454:1378632	EQW00_06860	Y	SE_Y	60	mis=0	3183	9	2100	2263	919	360	286	39	4	88	185	13	3	7	1	1	3824	10	3675	18891	33	262	1	274	12	192	182	1042	2957	16908	45	1
NZ_CP035288.1	1378482	1378522	-	EQW00_06860_021	NZ_CP035288.1:1378482:1378522	TGACATTTTCTTTAGGTAACGTTGCTTTGATTGATAATGA	Y	SE	NZ_CP035288.1:1377454:1378632	EQW00_06860	Y	SE_Y	60	mis=0	1979	12	1093	1322	623	298	142	20	4	95	124	7	1	5	3	1	1837	2	1888	9352	22	110	1	155	6	66	82	534	1541	8432	11	1
NZ_CP035288.1	1378644	1378684	-	EQW00_06860_024	NZ_CP035288.1:1378644:1378684	TACACGTAAATTGGAGTCATTACATTTTATATCGCAAATG	Y	SE	---	---	N	SE_N	60	mis=0	9	2	13	9	5	4	1	2	6	4	1	2	2	3	1	3	517	2	454	2496	4	35	2	49	3	23	40	183	372	2227	24	3
NZ_CP035288.1	1379255	1379295	-	EQW00_06865_008	NZ_CP035288.1:1379255:1379295	ATCCATGTGAACCAGAAATAGGATATGGATCTCCAAAGCC	Y	SE	NZ_CP035288.1:1378848:1380158	EQW00_06865	Y	SE_Y	60	mis=0	122	0	99	133	39	10	7	0	0	2	9	4	0	2	3	0	841	5	833	4214	4	50	1	69	2	37	41	267	609	3773	13	2
NZ_CP035288.1	1379394	1379434	+	EQW00_06865_011	NZ_CP035288.1:1379394:1379434	GACCTAATGTTGGTAAATCTAGCTTGGTCAATGCTATTTT	Y	SE	NZ_CP035288.1:1378848:1380158	EQW00_06865	Y	SE_Y	60	mis=0	1026	9	816	799	293	107	58	4	8	20	63	22	0	12	2	6	4594	10	4471	22750	23	322	6	372	25	314	252	1310	3534	21076	27	7
NZ_CP035288.1	1379537	1379577	-	EQW00_06865_014	NZ_CP035288.1:1379537:1379577	CAGTCGATTCATACACCTTACCTTTTTTTCTCATTCCAGC	Y	SE	NZ_CP035288.1:1378848:1380158	EQW00_06865	Y	SE_Y	60	mis=0	2233	30	1564	1790	610	225	157	16	11	41	245	26	11	27	10	7	7828	16	7482	39037	53	526	7	574	41	430	380	2162	6125	34872	58	10
NZ_CP035288.1	1379866	1379906	-	EQW00_06865_020	NZ_CP035288.1:1379866:1379906	ACGCTTTTTATGATTTTCACTGGCTTGATTGATATAAGGG	Y	SE	NZ_CP035288.1:1378848:1380158	EQW00_06865	Y	SE_Y	60	mis=0	6765	23	5221	5546	1852	875	493	43	14	124	499	47	8	28	14	21	7141	20	6937	34980	47	496	16	543	39	414	358	1923	5641	31637	99	17
NZ_CP035288.1	1380144	1380184	-	EQW00_06865_026	NZ_CP035288.1:1380144:1380184	TCTCATTATTGAATTCCCCTTTGTTTTTAATTTCTTTTTC	Y	SE	---	---	N	SE_N	60	mis=0	63	2	49	54	19	6	5	3	0	1	4	2	0	0	0	0	155	2	116	688	4	6	3	12	3	7	8	39	120	619	5	0
NZ_CP035288.1	1380392	1380432	-	EQW00_06870_002	NZ_CP035288.1:1380392:1380432	CTAATTGCTTTTGTAGGTAGTGCCATAAGATAGATATCTG	Y	SE	NZ_CP035288.1:1380179:1381177	EQW00_06870	Y	SE_Y	60	mis=0	546	5	414	458	175	91	29	6	2	20	32	8	1	1	1	1	2248	5	2188	11027	9	137	0	162	5	101	109	607	1699	10034	22	2
NZ_CP035288.1	1381013	1381053	-	EQW00_06870_014	NZ_CP035288.1:1381013:1381053	TGATATACTGATTTAGTTGTATAAATACCTTCAACCACCA	Y	SE	NZ_CP035288.1:1380179:1381177	EQW00_06870	Y	SE_Y	60	mis=0	182	2	118	110	46	35	13	1	1	3	9	5	0	4	2	0	1182	3	1083	5651	11	90	0	113	6	67	67	321	972	5074	12	0
NZ_CP035288.1	1381407	1381447	-	EQW00_06875_002	NZ_CP035288.1:1381407:1381447	TTTGGATAGATTCAAATACAGCATCTACTGCTGAACCAGC	Y	SE	NZ_CP035288.1:1381348:1381620	EQW00_06875	Y	SE_Y	60	mis=0	6887	17	4503	4942	2028	1055	474	14	3	181	987	202	2	93	18	1	7062	18	6871	35008	51	419	3	518	23	316	333	1972	5636	31678	68	5
NZ_CP035288.1	1381660	1381700	-	EQW00_06875_006	NZ_CP035288.1:1381660:1381700	AAAATAAAATACTTAGAGCGATAGACCATTGATGTATAAG	Y	SE	---	---	N	SE_N	60	mis=0	31	2	27	11	3	5	2	0	1	1	1	4	0	0	2	0	382	1	372	1940	5	26	0	30	1	20	15	105	295	1668	3	3
NZ_CP035288.1	1382143	1382183	+	EQW00_06880_002	NZ_CP035288.1:1382143:1382183	ATTAATGAGTATGAGCCTATTGAAATCAATAGCTCTTTAA	Y	SE	NZ_CP035288.1:1382090:1382668	EQW00_06880	Y	SE_Y	60	mis=0	319	0	223	266	92	16	21	3	0	6	8	1	0	0	0	0	1269	1	1230	6324	6	97	0	89	6	79	57	377	999	5958	9	0
NZ_CP035288.1	1382308	1382348	-	EQW00_06880_005	NZ_CP035288.1:1382308:1382348	TTGCTAATAGAGTATAGAAATGAGCGCTTAATAGGTCCCC	Y	SE	NZ_CP035288.1:1382090:1382668	EQW00_06880	Y	SE_Y	60	mis=0	2751	4	2156	2273	745	160	192	18	8	71	89	55	0	24	2	0	8165	5	7959	41419	29	580	1	620	21	410	437	2231	6675	37201	73	0
NZ_CP035288.1	1382457	1382497	-	EQW00_06880_008	NZ_CP035288.1:1382457:1382497	TGTAAGATATGGAAATAGTGTTTCTATATCTAGAATCGCA	Y	SE	NZ_CP035288.1:1382090:1382668	EQW00_06880	Y	SE_Y	60	mis=0	10	3	9	4	4	2	0	1	1	6	0	1	0	2	0	1	30	1	23	104	3	0	1	0	0	2	2	6	14	105	10	1
NZ_CP035288.1	1383606	1383646	-	EQW00_06890_002	NZ_CP035288.1:1383606:1383646	TATCTATCACATCATCGTGGACTAAGGTAGCCATGTGAAT	Y	SE	NZ_CP035288.1:1383388:1384347	EQW00_06890	Y	SE_Y	60	mis=0	5900	17	4745	5347	1512	730	375	20	11	233	267	115	4	48	4	7	8284	17	8100	41633	68	532	3	569	33	482	447	2241	6445	37655	79	12
NZ_CP035288.1	1383792	1383832	-	EQW00_06890_005	NZ_CP035288.1:1383792:1383832	GAAATTGGAATAGTTCTCCTCTACACACATCAACAATTGA	Y	SE	NZ_CP035288.1:1383388:1384347	EQW00_06890	Y	SE_Y	60	mis=0	4211	61	3472	4136	1173	541	309	47	67	193	215	86	27	84	40	50	4545	53	4450	22315	92	345	35	372	65	327	252	1282	3650	20044	92	42
NZ_CP035288.1	1383977	1384017	-	EQW00_06890_008	NZ_CP035288.1:1383977:1384017	ATCATCTATTATTTGGAAACTCATACCTATATAATGTCCG	Y	SE	NZ_CP035288.1:1383388:1384347	EQW00_06890	Y	SE_Y	60	mis=0	1421	16	1251	1436	494	177	116	16	7	128	107	21	6	25	7	8	1467	19	1442	7270	40	102	9	120	13	93	83	428	1198	6825	19	10
NZ_CP035288.1	1385679	1385719	-	EQW00_06900_006	NZ_CP035288.1:1385679:1385719	CATATTTTCTCTTTCTTCATCACTAATTGGTGCGACGCCC	Y	SE	NZ_CP035288.1:1385417:1386583	EQW00_06900	Y	SE_Y	60	mis=0	344	5	267	279	87	33	23	8	4	5	12	1	1	5	2	4	1771	4	1700	8606	9	128	3	114	10	80	94	448	1345	7674	55	4
NZ_CP035288.1	1385839	1385879	-	EQW00_06900_009	NZ_CP035288.1:1385839:1385879	ATTGTTCTAAAAGAATTTTTGAAACAGCACCCACAGCAAC	Y	SE	NZ_CP035288.1:1385417:1386583	EQW00_06900	Y	SE_Y	60	mis=0	965	23	626	768	302	105	103	18	17	23	45	13	8	16	16	15	3763	19	3682	18795	34	278	19	290	30	206	205	1010	3121	16652	55	15
NZ_CP035288.1	1385983	1386023	-	EQW00_06900_012	NZ_CP035288.1:1385983:1386023	TATCTCTCATTTGTTGCGCAATATTTTCGTCAATTACACG	Y	SE	NZ_CP035288.1:1385417:1386583	EQW00_06900	Y	SE_Y	60	mis=0	2438	66	1632	1932	765	315	215	64	63	77	197	54	35	50	28	61	6779	62	6868	34780	95	534	44	528	42	441	380	1923	5246	31082	116	48
NZ_CP035288.1	1386808	1386848	-	EQW00_06905_002	NZ_CP035288.1:1386808:1386848	TAGTACGATGATAATGTTCGAATGATTTTGACGTTTCCCC	Y	SE	NZ_CP035288.1:1386611:1387675	EQW00_06905	Y	SE_Y	60	mis=0	2714	16	2024	2393	775	354	239	13	11	98	183	30	2	16	6	4	8529	10	8060	42549	43	598	6	654	39	542	416	2306	6785	38485	84	0
NZ_CP035288.1	1387120	1387160	-	EQW00_06905_008	NZ_CP035288.1:1387120:1387160	AAGCGTGTTTATAGACCTCAGCATAGCCACTTAGTATTTC	Y	SE	NZ_CP035288.1:1386611:1387675	EQW00_06905	Y	SE_Y	60	mis=0	1307	13	918	1067	359	95	106	18	10	75	123	17	6	20	10	12	5172	15	5153	25981	37	323	14	407	30	260	246	1439	3963	23395	86	21
NZ_CP035288.1	1387283	1387323	-	EQW00_06905_011	NZ_CP035288.1:1387283:1387323	AGAAACTTTCTTTTACCTTTTTCTTTTTCATCTTCAACAA	Y	SE	NZ_CP035288.1:1386611:1387675	EQW00_06905	Y	SE_Y	60	mis=0	80	7	75	70	36	5	11	2	2	8	8	4	1	0	2	4	381	5	378	1939	6	31	0	33	3	22	27	141	314	1715	3	0
NZ_CP035288.1	1387626	1387666	-	EQW00_06905_017	NZ_CP035288.1:1387626:1387666	ATAAGATTGTAATTCCTCGAAAGCTGATAAAAGTGTATCC	Y	SE	NZ_CP035288.1:1386611:1387675	EQW00_06905	Y	SE_Y	60	mis=0	370	3	264	337	106	33	20	4	0	15	20	2	1	4	1	0	1642	4	1703	8653	4	90	1	131	5	62	90	439	1271	7514	34	2
NZ_CP035288.1	1387878	1387918	-	EQW00_06910_002	NZ_CP035288.1:1387878:1387918	TCCTGGTGAATTGATTATGATAGAATTGTCCTGCTCTTCA	Y	SE	NZ_CP035288.1:1387685:1388986	EQW00_06910	Y	SE_Y	60	mis=0	124	2	105	114	37	17	6	3	2	0	11	1	0	0	0	0	803	1	795	4106	5	46	0	59	2	31	43	246	699	3703	19	0
NZ_CP035288.1	1388216	1388256	-	EQW00_06910_008	NZ_CP035288.1:1388216:1388256	TCAAATTCTGTAAGTGTCGTGGCTTCTTTTGAAAATAGGC	Y	SE	NZ_CP035288.1:1387685:1388986	EQW00_06910	Y	SE_Y	60	mis=0	2123	5	1817	1778	592	303	184	12	2	74	141	15	0	13	4	2	4736	7	4603	23673	17	312	0	313	20	253	253	1269	3668	21051	69	1
NZ_CP035288.1	1388361	1388401	-	EQW00_06910_011	NZ_CP035288.1:1388361:1388401	AGCAGATGAGATATCTCCTGGAACATGAAAATCTCTAGGC	Y	SE	NZ_CP035288.1:1387685:1388986	EQW00_06910	Y	SE_Y	60	mis=0	88	2	89	93	24	18	13	11	3	5	3	5	3	6	1	1	448	4	430	2044	7	35	6	32	1	31	20	119	341	1821	79	2
NZ_CP035288.1	1388857	1388897	-	EQW00_06910_020	NZ_CP035288.1:1388857:1388897	GTTCTGAACTAAGTAGTGAAGCTACAGCTAACATCATTCC	Y	SE	NZ_CP035288.1:1387685:1388986	EQW00_06910	Y	SE_Y	60	mis=0	3233	7	2558	2760	849	383	206	11	4	104	179	58	4	30	11	1	5254	7	5018	25949	37	388	1	404	28	258	280	1413	4147	23228	48	6
NZ_CP035288.1	1389037	1389077	-	EQW00_06910_023	NZ_CP035288.1:1389037:1389077	TTGAACTCAATGCCTCATTTACTCGAGAATCTAAGTTTTC	Y	SE	NZ_CP035288.1:1388990:1390234	EQW00_06915	Y	SE_Y	60	mis=0	1119	41	798	902	285	132	75	23	34	109	133	42	28	45	32	21	5629	27	5646	28465	84	407	35	457	40	307	313	1641	4586	25702	98	58
NZ_CP035288.1	1389507	1389547	-	EQW00_06915_008	NZ_CP035288.1:1389507:1389547	AGCATCTGAATAATTACCACTTTGTAAACTACAATCTGCC	Y	SE	NZ_CP035288.1:1388990:1390234	EQW00_06915	Y	SE_Y	60	mis=0	1260	26	984	1112	322	189	98	7	15	18	59	23	8	30	8	9	8236	11	7917	40598	46	565	6	606	30	400	427	2183	6566	37020	71	8
NZ_CP035288.1	1389847	1389887	-	EQW00_06915_014	NZ_CP035288.1:1389847:1389887	CATTATCGACTTCTAAGGCTTGTTTTAGCAATTCTACACC	Y	SE	NZ_CP035288.1:1388990:1390234	EQW00_06915	Y	SE_Y	60	mis=0	1463	42	1140	1516	483	196	128	34	33	78	212	33	18	30	20	21	3737	29	3885	19449	71	236	20	320	26	186	203	1091	3057	17601	79	34
NZ_CP035288.1	1390004	1390044	-	EQW00_06915_017	NZ_CP035288.1:1390004:1390044	TTATCTCGTTCTTCTTGACCGTATGCATATGCTAAATGCC	Y	SE	NZ_CP035288.1:1388990:1390234	EQW00_06915	Y	SE_Y	60	mis=0	3468	87	2648	3194	893	378	341	82	61	167	430	82	61	104	63	80	8402	88	8355	41837	145	572	64	645	99	468	505	2430	6650	37862	181	116
NZ_CP035288.1	1391078	1391118	-	EQW00_06925_002	NZ_CP035288.1:1391078:1391118	ATAAACATCAAAATATTCATAATTACAGCCCAACTACCAT	Y	SE	NZ_CP035288.1:1390823:1391416	EQW00_06925	Y	SE_Y	60	mis=0	394	2	381	395	150	39	30	0	4	11	12	8	1	4	0	4	1521	3	1488	7732	1	106	0	109	4	49	94	455	1251	7156	7	0
NZ_CP035288.1	1391246	1391286	-	EQW00_06925_005	NZ_CP035288.1:1391246:1391286	TGTCCGTATATGTAATCTATTACGTCATTGATCGTCACCC	Y	SE	NZ_CP035288.1:1390823:1391416	EQW00_06925	Y	SE_Y	60	mis=0	2282	36	1952	2107	652	387	128	27	25	59	176	44	15	48	10	17	7310	26	7191	37386	58	507	20	531	43	320	381	2101	5559	33887	79	32
NZ_CP035288.1	1391442	1391482	-	EQW00_06925_008	NZ_CP035288.1:1391442:1391482	TAATCATTGATATTAAAGACATTAAACTCACTCTCCTTTA	Y	SE	---	---	N	SE_N	60	mis=0	72	3	49	58	11	26	11	1	2	6	8	0	0	1	0	0	136	6	111	635	7	7	6	5	0	10	13	50	98	619	7	1
NZ_CP035288.1	1392050	1392090	-	EQW00_06930_011	NZ_CP035288.1:1392050:1392090	CACATATGTCATTGCTGCTGCAGATAAAACTTTTTTCGCG	Y	SE	NZ_CP035288.1:1391461:1392156	EQW00_06930	Y	SE_Y	60	mis=0	3479	22	2400	2544	797	421	218	22	5	180	345	51	5	24	7	6	11648	24	11299	57409	71	730	3	872	51	743	570	3117	9211	51362	100	6
NZ_CP035288.1	1392219	1392259	-	EQW00_06930_014	NZ_CP035288.1:1392219:1392259	AATATGGATTAAAAGATAGGATTTTGTCACGTATTCAAAT	Y	SE	---	---	N	SE_N	60	mis=0	2	0	2	1	1	0	5	0	0	0	0	0	0	0	0	0	1	0	0	18	1	1	0	0	0	0	1	6	4	22	8	0
NZ_CP035288.1	1392408	1392448	-	EQW00_06935_002	NZ_CP035288.1:1392408:1392448	CTCCAACTTCTTCTGTCATTCTTGCTAGATTAGCAAGTGG	Y	SE	NZ_CP035288.1:1392337:1392654	EQW00_06935	Y	SE_Y	60	mis=0	1584	10	1454	1655	451	116	141	16	16	41	74	41	9	25	5	7	4657	18	4649	23769	34	336	11	372	25	222	255	1297	3843	21516	44	23
NZ_CP035288.1	1392584	1392624	-	EQW00_06935_005	NZ_CP035288.1:1392584:1392624	TGTATTAAACTTATTCATCGTGTCATTAAAGCTTTCTGTC	Y	SE	NZ_CP035288.1:1392337:1392654	EQW00_06935	Y	SE_Y	60	mis=0	1690	13	1565	1817	493	138	121	29	21	40	88	41	14	26	22	8	3135	21	2998	15443	48	182	15	243	20	165	175	920	2414	14014	50	25
NZ_CP035288.1	1393120	1393160	-	EQW00_06940_009	NZ_CP035288.1:1393120:1393160	GTATTGATAATTTCATAAGTTTGCTGTGCTAGAGAATGGC	Y	SE	NZ_CP035288.1:1392676:1393818	EQW00_06940	Y	SE_Y	60	mis=0	924	10	813	925	238	64	78	8	14	27	27	26	2	6	11	5	4892	8	4769	23838	27	333	4	377	22	209	265	1304	3914	21680	41	3
NZ_CP035288.1	1393311	1393351	-	EQW00_06940_012	NZ_CP035288.1:1393311:1393351	GTATACTCTCATGAACTTTTGCAAATGTCTCAATCACTGT	Y	SE	NZ_CP035288.1:1392676:1393818	EQW00_06940	Y	SE_Y	60	mis=0	1784	36	1349	1715	521	359	155	26	46	67	135	45	19	32	24	35	5152	28	5148	26211	59	416	19	434	44	262	301	1408	4146	23743	73	51
NZ_CP035288.1	1393475	1393515	-	EQW00_06940_015	NZ_CP035288.1:1393475:1393515	TTCTTTCTCACTTAAGAGTAGTACTAAATCAGATAGTTGG	Y	SE	NZ_CP035288.1:1392676:1393818	EQW00_06940	Y	SE_Y	60	mis=0	49	1	31	36	9	11	8	0	0	4	5	0	0	0	0	0	25	0	33	142	3	6	0	1	2	0	3	15	24	120	8	1
NZ_CP035288.1	1393794	1393834	-	EQW00_06940_021	NZ_CP035288.1:1393794:1393834	TGCTTGTTCAAATATCTCATGACTCATTGTTGTTCTCACC	Y	SE	---	---	N	SE_N	60	mis=0	1860	11	1567	1710	505	418	112	7	6	24	176	44	6	23	4	7	8694	16	8543	43494	42	621	8	684	39	499	473	2432	6886	39322	54	9
NZ_CP035288.1	1394068	1394108	-	EQW00_06945_002	NZ_CP035288.1:1394068:1394108	AATACACTTCACTTGGCCTACGATGATCGATGTATTCATC	Y	SE	NZ_CP035288.1:1393808:1395010	EQW00_06945	Y	SE_Y	60	mis=0	1360	23	1070	1207	372	234	100	9	11	50	131	21	8	19	7	10	2874	15	2838	14208	24	212	6	224	8	176	144	819	2252	12739	66	13
NZ_CP035288.1	1394381	1394421	-	EQW00_06945_008	NZ_CP035288.1:1394381:1394421	ATGATAAGTTTTTTAAGCTCTACTACTACACGTTCAACGG	Y	SE	NZ_CP035288.1:1393808:1395010	EQW00_06945	Y	SE_Y	60	mis=0	1347	7	1145	1248	322	163	75	8	3	34	87	18	3	10	2	3	2863	12	2615	13667	16	177	5	223	14	137	147	762	2201	12339	54	6
NZ_CP035288.1	1394546	1394586	-	EQW00_06945_011	NZ_CP035288.1:1394546:1394586	TGTATATCTTTTGGTTGTTGGACGATTAAGATTGCAATCC	Y	SE	NZ_CP035288.1:1393808:1395010	EQW00_06945	Y	SE_Y	60	mis=0	2160	29	1944	2273	723	225	160	29	15	140	163	37	14	28	14	21	3921	31	3802	19894	37	310	18	288	24	210	217	1171	3216	17843	60	16
NZ_CP035288.1	1394992	1395032	-	EQW00_06945_020	NZ_CP035288.1:1394992:1395032	CAACATTCTAATGACGTCTTGACTATATTTTGACATGTGC	Y	SE	---	---	N	SE_N	60	mis=0	1399	24	1247	1232	353	182	104	10	11	18	97	35	2	14	7	8	7881	21	7827	39502	21	486	2	627	28	337	396	2222	6261	35520	89	8
NZ_CP035288.1	1395254	1395294	-	EQW00_06950_002	NZ_CP035288.1:1395254:1395294	TCTTTGCTTTTAATTGTGTTGAATCTACAGTGTGATAAAC	Y	SE	NZ_CP035288.1:1394997:1395968	EQW00_06950	Y	SE_Y	60	mis=0	282	16	253	272	119	42	39	22	27	40	19	21	11	25	7	24	2867	27	2695	14130	40	181	24	212	20	148	150	804	2287	12610	37	25
NZ_CP035288.1	1395413	1395453	-	EQW00_06950_005	NZ_CP035288.1:1395413:1395453	ATTTAGGTATCATAGAAAAAGGTACGTCAGGTCTTAGCAC	Y	SE	NZ_CP035288.1:1394997:1395968	EQW00_06950	Y	SE_Y	60	mis=0	727	28	706	759	197	57	52	18	32	32	39	25	24	34	12	19	4549	30	4479	21934	39	327	16	383	32	261	196	1242	3449	19730	74	37
NZ_CP035288.1	1395572	1395612	-	EQW00_06950_008	NZ_CP035288.1:1395572:1395612	TTATTGCTTCTATTTCATCATAATTTGCAACCATTTCAGT	Y	SE	NZ_CP035288.1:1394997:1395968	EQW00_06950	Y	SE_Y	60	mis=0	658	25	559	625	211	158	67	23	30	34	42	41	13	25	21	21	2982	26	2857	14838	41	194	25	233	43	169	172	826	2380	13440	43	30
NZ_CP035288.1	1395917	1395957	-	EQW00_06950_014	NZ_CP035288.1:1395917:1395957	TATCTGCACTCATAAGTCGATGTAATTGACCTTTTTCATC	Y	SE	NZ_CP035288.1:1394997:1395968	EQW00_06950	Y	SE_Y	60	mis=0	575	3	576	618	184	64	34	4	3	7	63	8	1	13	1	1	1861	2	1724	8740	8	111	0	132	5	60	90	521	1380	7973	30	0
NZ_CP035288.1	1396235	1396275	-	EQW00_06955_003	NZ_CP035288.1:1396235:1396275	CAAATGAGATATTATGTGCAACAAAAACACAGTCTTTGAT	Y	SE	NZ_CP035288.1:1395993:1398701	EQW00_06955	Y	SE_Y	60	mis=0	985	14	842	969	283	210	64	6	6	56	123	12	1	9	7	6	3262	7	3269	16492	12	204	4	234	7	138	170	923	2661	14996	38	2
NZ_CP035288.1	1396481	1396521	-	EQW00_06955_007	NZ_CP035288.1:1396481:1396521	GTGTATCTAAATGCAATTGCTCGAACTTCTCAAAAGCTTT	Y	SE	NZ_CP035288.1:1395993:1398701	EQW00_06955	Y	SE_Y	60	mis=0	2004	19	1589	1783	585	341	151	21	24	128	198	34	9	26	15	6	4783	7	4921	24918	45	335	12	333	25	240	225	1382	3940	22145	56	18
NZ_CP035288.1	1396668	1396708	-	EQW00_06955_011	NZ_CP035288.1:1396668:1396708	AAATCTTTTAAGGTACCATCAAAATTGACAGCCGGTTTTT	Y	SE	NZ_CP035288.1:1395993:1398701	EQW00_06955	Y	SE_Y	60	mis=0	445	16	363	455	138	88	47	15	18	49	70	14	11	11	9	16	2100	13	2127	10839	29	135	18	159	24	138	122	665	1673	9765	72	19
NZ_CP035288.1	1397065	1397105	-	EQW00_06955_019	NZ_CP035288.1:1397065:1397105	TATCCAAATAAGTAACTGCATTTTAAGAATACTTACTTCA	Y	SE	NZ_CP035288.1:1395993:1398701	EQW00_06955	Y	SE_Y	60	mis=0	54	0	55	49	16	3	3	0	0	2	0	1	0	0	0	0	159	1	144	774	1	5	0	13	0	12	16	41	138	692	0	0
NZ_CP035288.1	1397272	1397312	-	EQW00_06955_023	NZ_CP035288.1:1397272:1397312	TTGATATATAGTGTTTTCACTGTCTGAATGAATTAAGTGC	Y	SE	NZ_CP035288.1:1395993:1398701	EQW00_06955	Y	SE_Y	60	mis=0	229	2	196	203	81	11	18	1	0	14	18	2	1	1	0	0	1782	2	1785	8971	3	136	0	131	9	87	89	494	1457	8347	18	2
NZ_CP035288.1	1397635	1397675	-	EQW00_06955_031	NZ_CP035288.1:1397635:1397675	TAAATCTTTTAAAATCTCACCCGTTTCAAAGTCATAAACG	Y	SE	NZ_CP035288.1:1395993:1398701	EQW00_06955	Y	SE_Y	60	mis=0	15	0	8	3	1	2	1	1	0	5	0	0	0	0	0	0	47	1	40	241	2	4	0	1	1	5	2	6	45	195	38	0
NZ_CP035288.1	1397882	1397922	-	EQW00_06955_035	NZ_CP035288.1:1397882:1397922	ATTTTTCGAGTACTTGTTTCGTCAAGATATCTTTAACATC	Y	SE	NZ_CP035288.1:1395993:1398701	EQW00_06955	Y	SE_Y	60	mis=0	3	0	8	2	0	0	0	0	0	0	0	0	0	0	0	0	3	0	3	18	1	0	0	0	0	0	0	2	3	16	3	0
NZ_CP035288.1	1398101	1398141	-	EQW00_06955_039	NZ_CP035288.1:1398101:1398141	CAACAATATAGTCTACAATTGAAGCTACATAATCGTCTAA	Y	SE	NZ_CP035288.1:1395993:1398701	EQW00_06955	Y	SE_Y	60	mis=0	148	2	116	150	62	15	8	0	0	10	1	0	0	1	0	0	1059	2	987	5004	5	60	0	83	1	33	40	249	770	4454	3	0
NZ_CP035288.1	1398521	1398561	-	EQW00_06955_047	NZ_CP035288.1:1398521:1398561	CATCAAATGACACAATAAGTCCTTTGTCGTCTTCGTGTCG	Y	SE	NZ_CP035288.1:1395993:1398701	EQW00_06955	Y	SE_Y	60	mis=0	1206	2	1050	1331	322	189	113	12	3	110	69	14	0	7	7	1	3803	3	3706	19048	17	236	2	262	12	143	206	1097	2965	17625	39	1
NZ_CP035288.1	1398729	1398769	-	EQW00_06955_051	NZ_CP035288.1:1398729:1398769	TGTCTTTAACTTCTACAAGTTGAGTAACTGGAATCATTCG	Y	SE	---	---	N	SE_N	60	mis=0	719	17	442	581	174	80	78	11	14	36	59	12	6	12	9	9	3709	10	3582	18333	28	280	5	256	11	148	176	963	2964	16278	30	7
NZ_CP035288.1	1399070	1399110	-	EQW00_06960_005	NZ_CP035288.1:1399070:1399110	CATGTACAATTTCGATTGATTTAACTTGCATTTCGTAGCC	Y	SE	NZ_CP035288.1:1398822:1400114	EQW00_06960	Y	SE_Y	60	mis=0	5503	28	4329	4747	1644	567	391	31	22	222	435	63	3	52	20	23	7039	32	6976	35176	55	484	11	511	27	280	393	1987	5524	31308	76	31
NZ_CP035288.1	1399231	1399271	-	EQW00_06960_008	NZ_CP035288.1:1399231:1399271	AGTGAAGCCATTTTCATTGAAAAACTCATATGTTGCACGG	Y	SE	NZ_CP035288.1:1398822:1400114	EQW00_06960	Y	SE_Y	60	mis=0	6461	152	5012	5996	1916	741	580	138	125	335	435	144	100	116	83	75	6885	107	6821	33907	168	554	115	569	130	313	428	2066	5437	30826	240	153
NZ_CP035288.1	1399573	1399613	-	EQW00_06960_014	NZ_CP035288.1:1399573:1399613	TGTATCTCTATCTAAAGCTTTGAGTTCTAATTGGCAATGA	Y	SE	NZ_CP035288.1:1398822:1400114	EQW00_06960	Y	SE_Y	60	mis=0	1289	9	976	1137	362	248	87	24	10	26	55	34	3	20	3	5	3676	8	3613	18369	25	233	5	276	16	147	187	1006	2969	16510	37	6
NZ_CP035288.1	1400076	1400116	-	EQW00_06960_024	NZ_CP035288.1:1400076:1400116	AATTATGGATATAAGCGATTAAGTAAACGTGGGAATGGGG	Y	SE	---	---	N	SE_N	60	mis=0	918	12	646	747	234	111	103	6	5	23	45	21	3	4	4	4	9321	10	9017	46517	38	658	8	687	24	448	475	2608	7243	41938	81	9
NZ_CP035288.1	1400371	1400411	-	EQW00_06965_002	NZ_CP035288.1:1400371:1400411	GTATTACGGAAGTAATTTGACGAGGTTCCATAGTTGATCC	Y	SE	NZ_CP035288.1:1400207:1400893	EQW00_06965	Y	SE_Y	60	mis=0	1263	25	927	963	305	249	121	18	26	70	148	30	13	25	17	28	5072	37	5004	24688	43	329	13	397	29	231	244	1367	4154	22376	78	27
NZ_CP035288.1	1400530	1400570	-	EQW00_06965_005	NZ_CP035288.1:1400530:1400570	ACTGCTCTTTTTTATCTTGTTCCTCATGTTTTAAGTATTG	Y	SE	NZ_CP035288.1:1400207:1400893	EQW00_06965	Y	SE_Y	60	mis=0	198	13	165	162	59	65	26	10	10	18	23	6	3	12	10	3	759	2	729	3576	17	40	3	51	13	40	34	227	596	3140	18	14
NZ_CP035288.1	1400690	1400730	-	EQW00_06965_008	NZ_CP035288.1:1400690:1400730	TTAAAACTAAGTTTATTTTGGCTAAGTGCCTCATCAAGAG	Y	SE	NZ_CP035288.1:1400207:1400893	EQW00_06965	Y	SE_Y	60	mis=0	1181	19	894	1032	308	229	145	24	30	58	88	33	8	15	17	23	4070	18	3985	20440	37	249	17	299	22	190	268	1198	3333	18610	42	19
NZ_CP035288.1	1401082	1401122	-	EQW00_06970_002	NZ_CP035288.1:1401082:1401122	AATAGAGCGTATATCATTTTGTAATTCTTCATCACTCACA	Y	SE	NZ_CP035288.1:1400883:1401542	EQW00_06970	Y	SE_Y	60	mis=0	1121	9	967	1049	317	146	92	6	3	10	67	12	4	11	4	6	4052	7	3944	20307	14	263	3	342	16	163	206	1114	3340	18629	27	4
NZ_CP035288.1	1401388	1401428	-	EQW00_06970_008	NZ_CP035288.1:1401388:1401428	TATTAATTGATGATGGCTTTTATTCCATCTATCTCTTGGG	Y	SE	NZ_CP035288.1:1400883:1401542	EQW00_06970	Y	SE_Y	60	mis=0	1945	23	1603	1751	534	284	205	30	9	51	140	24	10	29	9	8	4617	25	4521	22844	43	321	18	346	24	200	265	1301	3717	20937	56	22
NZ_CP035288.1	1401535	1401575	-	EQW00_06970_011	NZ_CP035288.1:1401535:1401575	ATATGATTGAAATCCTGTTTTTCAATCATATCATCACGCC	Y	SE	---	---	N	SE_N	60	mis=0	3876	84	3180	3482	1146	883	436	68	50	94	373	63	46	76	57	64	6420	61	6336	32492	148	470	40	508	74	371	367	1821	5139	29087	129	68
NZ_CP035288.1	1402930	1402970	-	EQW00_06980_017	NZ_CP035288.1:1402930:1402970	CTATCTATGATGCATTGCGTCAAAGTTTCAATATTCCAGC	Y	SE	NZ_CP035288.1:1402069:1404300	EQW00_06980	Y	SE_Y	60	mis=0	42899	88	33447	38432	12147	6759	2304	158	50	2590	4853	320	14	203	44	37	9028	54	8943	45598	149	625	37	725	45	612	535	2619	7395	41081	113	37
NZ_CP035288.1	1403080	1403120	-	EQW00_06980_020	NZ_CP035288.1:1403080:1403120	CTGGTTCATCATTAAAACCTTTCTTAGCTTATGGACCTGC	Y	SE	NZ_CP035288.1:1402069:1404300	EQW00_06980	Y	SE_Y	60	mis=0	14686	214	11895	14364	4108	2103	909	200	178	663	1293	306	122	206	110	163	5406	145	5223	26883	289	460	127	521	160	399	404	1728	4330	24423	248	194
NZ_CP035288.1	1403267	1403307	-	EQW00_06980_024	NZ_CP035288.1:1403267:1403307	AATATGGATAAAGATGTTCAACAAACGTTACAAGATCGAA	Y	SE	NZ_CP035288.1:1402069:1404300	EQW00_06980	Y	SE_Y	60	mis=0	5140	66	4092	4857	1347	898	313	59	48	202	397	115	35	72	28	31	3358	44	3290	16759	70	262	36	277	44	186	186	1031	2823	14967	82	62
NZ_CP035288.1	1403609	1403649	-	EQW00_06980_030	NZ_CP035288.1:1403609:1403649	AATTTAGCTGAAGAAGCTTATCTAGCTGGTTTACCTCAAG	Y	SE	NZ_CP035288.1:1402069:1404300	EQW00_06980	Y	SE_Y	60	mis=0	3657	7	3007	3337	884	421	204	12	5	132	139	67	2	25	6	4	3695	8	3721	19607	38	250	2	274	16	171	179	1119	3106	17802	36	1
NZ_CP035288.1	1403974	1404014	-	EQW00_06980_037	NZ_CP035288.1:1403974:1404014	ATATCAAAGATGTTCCTAAAGACATGAAAAACGCTGTTTT	Y	SE	NZ_CP035288.1:1402069:1404300	EQW00_06980	Y	SE_Y	60	mis=0	92	3	86	81	36	16	5	27	3	30	4	0	0	0	0	0	21	3	15	102	16	1	2	0	0	3	3	31	21	88	46	1
NZ_CP035288.1	1404387	1404427	-	EQW00_06980_045	NZ_CP035288.1:1404387:1404427	TTAAAAAGTCGATAACTGTTGAAGAAATTCGGAAAAATGG	Y	SE	NZ_CP035288.1:1404297:1404923	EQW00_06985	Y	SE_Y	60	mis=0	3691	11	2899	3403	934	267	198	14	1	34	162	56	0	21	3	1	4352	8	4184	21338	15	291	0	323	25	220	194	1226	3343	19138	35	2
NZ_CP035288.1	1404547	1404587	-	EQW00_06985_002	NZ_CP035288.1:1404547:1404587	CCACTCAATAATATTCATGCACATCAAGTAGAACATATGA	Y	SE	NZ_CP035288.1:1404297:1404923	EQW00_06985	Y	SE_Y	60	mis=0	1455	19	1180	1413	403	140	80	14	22	24	69	33	13	15	5	15	1852	11	1789	9464	30	104	10	159	9	103	92	518	1540	8327	31	17
NZ_CP035288.1	1404699	1404739	-	EQW00_06985_005	NZ_CP035288.1:1404699:1404739	TTCAAATAGTTAATGTTCACTATCCGAAACGTAGTAAGGC	Y	SE	NZ_CP035288.1:1404297:1404923	EQW00_06985	Y	SE_Y	60	mis=0	227	7	203	220	60	13	22	7	3	14	8	4	3	3	3	1	496	8	465	2357	7	30	1	40	0	15	20	145	364	2240	42	2
NZ_CP035288.1	1405290	1405330	+	EQW00_06990_002	NZ_CP035288.1:1405290:1405330	TTAGAGGATATTGATGAAATGAATTATAGGTATCAACATG	Y	SE	NZ_CP035288.1:1405267:1405599	EQW00_06990	Y	SE_Y	60	mis=0	0	0	3	0	0	0	0	0	0	0	0	0	0	0	0	0	7	0	5	25	1	0	0	0	0	0	0	2	3	25	2	0
NZ_CP035288.1	1405485	1405525	-	EQW00_06990_005	NZ_CP035288.1:1405485:1405525	TCGTTCTAGGAAAATGACAATCTACAGAAAGCTTTTGTAT	Y	SE	NZ_CP035288.1:1405267:1405599	EQW00_06990	Y	SE_Y	60	mis=0	22	0	16	20	4	0	0	1	1	9	1	0	0	1	0	0	83	0	77	388	1	8	0	6	1	5	5	23	70	328	17	0
NZ_CP035288.1	1405632	1405672	-	EQW00_06990_008	NZ_CP035288.1:1405632:1405672	TCGTCTTTATAGATATTCAGTTCAAAAGATTTATAACCAG	Y	SE	NZ_CP035288.1:1405611:1406177	EQW00_06995	Y	SE_Y	60	mis=0	3	4	0	1	0	0	0	1	0	0	0	0	0	0	0	0	4	2	1	2	4	0	0	0	0	0	0	8	3	6	0	0
NZ_CP035288.1	1405812	1405852	-	EQW00_06995_002	NZ_CP035288.1:1405812:1405852	AATGGCGTAATTATACCTAGTTTAATATCTGGGAAGTCTT	Y	SE	NZ_CP035288.1:1405611:1406177	EQW00_06995	Y	SE_Y	60	mis=0	67	0	64	84	26	16	9	27	4	18	7	1	0	0	0	0	16	1	15	76	7	0	0	0	0	1	0	13	11	54	14	0
NZ_CP035288.1	1405973	1406013	-	EQW00_06995_005	NZ_CP035288.1:1405973:1406013	TAGTGTAATCGGTATGATCAAGCATGAATTGATCTGCTTG	Y	SE	NZ_CP035288.1:1405611:1406177	EQW00_06995	Y	SE_Y	60	mis=0	369	3	278	282	104	34	14	48	9	39	33	0	0	4	1	0	8	1	19	112	6	0	0	0	0	6	2	16	8	87	23	0
NZ_CP035288.1	1407245	1407285	-	EQW00_07010_002	NZ_CP035288.1:1407245:1407285	ACCTTCAAAAAAGATACGACCGTTTTCTACTTGTGTATCG	Y	SE	NZ_CP035288.1:1407172:1408308	EQW00_07010	Y	SE_Y	60	mis=0	756	4	718	655	230	125	39	3	0	1	81	3	1	2	0	0	3863	3	3715	19188	13	249	1	277	7	174	186	1120	2992	17510	33	1
NZ_CP035288.1	1407442	1407482	-	EQW00_07010_005	NZ_CP035288.1:1407442:1407482	ACACTATATAATGTTGATTTTACACTCCGCCCTTGAACCG	Y	SE	NZ_CP035288.1:1407172:1408308	EQW00_07010	Y	SE_Y	60	mis=0	1	0	0	0	1	0	0	0	0	0	0	0	0	0	0	0	3	0	2	16	0	0	0	0	0	0	0	1	3	10	58	0
NZ_CP035288.1	1407606	1407646	-	EQW00_07010_008	NZ_CP035288.1:1407606:1407646	TGAGTCCAGAACCAGCAGTATCAATGGTCAATAATACATT	Y	SE	NZ_CP035288.1:1407172:1408308	EQW00_07010	Y	SE_Y	60	mis=0	0	0	3	8	1	0	1	0	0	0	0	0	0	0	0	0	20	0	17	117	0	2	0	0	0	1	0	5	16	97	33	0
NZ_CP035288.1	14081	14121	-	EQW00_00045_022	NZ_CP035288.1:14081:14121	CACCATCAAATGAAACGAGGTGTAACAATATTGAATTGGC	Y	SE	---	---	N	SE_N	60	mis=0	98	25	69	96	40	21	28	15	21	34	41	13	13	15	19	14	9083	25	8799	46267	61	565	23	690	48	390	509	2539	6892	41177	130	32
NZ_CP035288.1	1408361	1408401	-	EQW00_07010_023	NZ_CP035288.1:1408361:1408401	TCCTATTTAACTGTACTACAGTCAAGATAAGAGTGCGAAT	Y	SE	---	---	N	SE_N	60	mis=0	142	2	119	131	24	48	17	4	1	2	4	2	0	0	0	2	3374	2	3364	16934	9	223	0	262	18	212	171	924	2541	15320	19	1
NZ_CP035288.1	1408569	1408609	-	EQW00_07015_002	NZ_CP035288.1:1408569:1408609	TTAGAGGCGTAATCAGGTATACGATGCGCATTTCTCAAAA	Y	SE	NZ_CP035288.1:1408476:1409114	EQW00_07015	Y	SE_Y	60	mis=0	1099	13	991	1148	289	298	71	23	5	16	130	60	5	30	8	4	1902	9	1913	9310	10	118	6	123	11	87	93	571	1504	8344	31	12
NZ_CP035288.1	1408761	1408801	-	EQW00_07015_005	NZ_CP035288.1:1408761:1408801	AGTTCATCATAAATACCAGGAGCTGCTACAAAAATCAGTC	Y	SE	NZ_CP035288.1:1408476:1409114	EQW00_07015	Y	SE_Y	60	mis=0	5151	20	4241	4719	1510	461	385	23	14	56	401	63	12	28	8	10	3050	10	3036	15794	41	208	14	221	25	139	165	869	2516	13948	43	14
NZ_CP035288.1	1408913	1408953	-	EQW00_07015_008	NZ_CP035288.1:1408913:1408953	TCTCATATACATTTTCATTTTTATCTGTAAGCCAGCCTGG	Y	SE	NZ_CP035288.1:1408476:1409114	EQW00_07015	Y	SE_Y	60	mis=0	1811	7	1446	1568	545	159	147	18	9	47	133	18	8	13	12	6	1048	2	1064	5277	17	80	4	74	8	56	51	290	824	4776	44	7
NZ_CP035288.1	1409601	1409641	-	EQW00_07020_003	NZ_CP035288.1:1409601:1409641	CTGAGAAATGTCCTACAAATGTTGCGGTGTATTGATTTAA	Y	SE	NZ_CP035288.1:1409491:1412928	EQW00_07020	Y	SE_Y	60	mis=0	4	0	3	3	0	0	0	0	0	2	0	0	0	0	0	0	26	0	29	146	1	0	0	0	0	2	0	9	15	115	19	0
NZ_CP035288.1	1409811	1409851	-	EQW00_07020_007	NZ_CP035288.1:1409811:1409851	TTTCTATCGATTCTACATCGACATTTTGTCGATTCATTTG	Y	SE	NZ_CP035288.1:1409491:1412928	EQW00_07020	Y	SE_Y	60	mis=0	54	3	54	51	5	11	3	0	0	3	1	0	0	0	0	0	533	0	458	2432	0	31	0	31	2	19	23	116	377	2260	13	0
NZ_CP035288.1	1410028	1410068	-	EQW00_07020_011	NZ_CP035288.1:1410028:1410068	ATCACAAAAATAATTGGTATACCAACTTCATTAATACGTT	Y	SE	NZ_CP035288.1:1409491:1412928	EQW00_07020	Y	SE_Y	60	mis=0	1	0	0	0	0	0	0	0	0	0	0	0	0	0	0	0	0	0	1	6	0	0	0	0	0	0	0	1	0	3	3	0
NZ_CP035288.1	1410462	1410502	-	EQW00_07020_019	NZ_CP035288.1:1410462:1410502	TGATATAAGCATTATCTAATATATCTTTACGCTTCTGTTT	Y	SE	NZ_CP035288.1:1409491:1412928	EQW00_07020	Y	SE_Y	60	mis=0	0	0	2	0	0	0	0	0	0	0	0	0	0	0	0	0	2	0	0	4	0	0	0	0	0	0	0	4	1	11	0	0
NZ_CP035288.1	1410666	1410706	-	EQW00_07020_023	NZ_CP035288.1:1410666:1410706	ATCTAGTTAAAAATGACATATCTTCACGAAGTGGTTGTCG	Y	SE	NZ_CP035288.1:1409491:1412928	EQW00_07020	Y	SE_Y	60	mis=0	0	0	0	2	0	0	0	1	0	0	0	0	0	0	0	0	1	1	1	9	1	0	0	0	0	0	0	0	3	11	53	0
NZ_CP035288.1	1411113	1411153	-	EQW00_07020_031	NZ_CP035288.1:1411113:1411153	TAGATGTAACAAACTCGTTACGATGTTGTGTCTCATGTTT	Y	SE	NZ_CP035288.1:1409491:1412928	EQW00_07020	Y	SE_Y	60	mis=0	7	0	7	8	3	0	0	3	0	8	0	0	0	0	0	0	56	0	39	248	1	4	0	9	0	2	3	16	37	239	42	0
NZ_CP035288.1	1411306	1411346	-	EQW00_07020_035	NZ_CP035288.1:1411306:1411346	GGAGAACTAACTAAATAGTTATCACCTAGTAGAGCGTTGA	Y	SE	NZ_CP035288.1:1409491:1412928	EQW00_07020	Y	SE_Y	60	mis=0	699	3	640	771	194	54	48	8	4	13	49	6	0	2	0	1	3809	1	3632	19232	8	271	2	275	9	232	159	1076	2946	17477	38	1
NZ_CP035288.1	1411516	1411556	-	EQW00_07020_039	NZ_CP035288.1:1411516:1411556	ATTGCACTAATAAATGCAAGTTGGTTCTTTTCTAGTTTCG	Y	SE	NZ_CP035288.1:1409491:1412928	EQW00_07020	Y	SE_Y	60	mis=0	2	0	0	1	0	0	0	2	0	8	0	0	0	0	0	0	2	0	0	2	0	0	0	0	0	0	0	1	1	7	43	0
NZ_CP035288.1	1412178	1412218	-	EQW00_07020_051	NZ_CP035288.1:1412178:1412218	ATTTATGTTGTCTAGCTGATAATTTTGCGTTGTCATCGTG	Y	SE	NZ_CP035288.1:1409491:1412928	EQW00_07020	Y	SE_Y	60	mis=0	0	0	0	0	0	0	0	2	0	2	0	0	0	0	0	0	3	0	0	1	0	0	0	0	0	0	0	0	0	3	42	0
NZ_CP035288.1	1412625	1412665	-	EQW00_07020_059	NZ_CP035288.1:1412625:1412665	TACGTTTAGTTAACTGTTTTGGTAGTGATTGCAACATTGA	Y	SE	NZ_CP035288.1:1409491:1412928	EQW00_07020	Y	SE_Y	60	mis=0	712	5	679	687	220	57	31	4	2	42	30	14	0	8	0	2	3571	6	3538	17944	12	210	1	260	8	145	160	1040	2763	16237	29	0
NZ_CP035288.1	1412823	1412863	-	EQW00_07020_063	NZ_CP035288.1:1412823:1412863	TGAATGAAAGTAACTCATCAATTTGTTGTTGAATGGATGT	Y	SE	NZ_CP035288.1:1409491:1412928	EQW00_07020	Y	SE_Y	60	mis=0	43	3	39	48	8	2	2	2	0	6	5	2	0	0	0	2	220	5	225	1087	9	18	2	19	4	9	20	75	167	944	21	1
NZ_CP035288.1	1413130	1413170	-	EQW00_07025_002	NZ_CP035288.1:1413130:1413170	TCATACATTTCATTTCTGAATGTTTCTTGCCCCATATCCC	Y	SE	NZ_CP035288.1:1412947:1413825	EQW00_07025	Y	SE_Y	60	mis=0	766	10	532	692	168	32	54	4	4	17	23	8	2	14	2	1	8107	6	7803	40951	28	479	5	614	26	475	392	2245	6408	36977	52	2
NZ_CP035288.1	1413300	1413340	-	EQW00_07025_005	NZ_CP035288.1:1413300:1413340	AAACTTCATGTTCTTGTGAATATGTTTCCGCTAAACTGCC	Y	SE	NZ_CP035288.1:1412947:1413825	EQW00_07025	Y	SE_Y	60	mis=0	20	1	18	17	8	3	0	1	1	12	0	0	0	1	0	2	112	3	107	572	3	7	1	4	0	11	5	35	92	536	59	1
NZ_CP035288.1	1413461	1413501	-	EQW00_07025_008	NZ_CP035288.1:1413461:1413501	AAAAGCTTTAACATCTATTAATTGTTGAGGATTAAGCCCG	Y	SE	NZ_CP035288.1:1412947:1413825	EQW00_07025	Y	SE_Y	60	mis=0	0	0	0	0	0	0	0	3	1	0	0	0	0	0	0	0	1	0	3	3	1	0	0	0	0	0	0	2	0	8	25	0
NZ_CP035288.1	1413766	1413806	+	EQW00_07025_014	NZ_CP035288.1:1413766:1413806	CCATTTGTAATGAACATGAACTATACGTTTCAAGTAAATA	Y	SE	NZ_CP035288.1:1412947:1413825	EQW00_07025	Y	SE_Y	60	mis=0	0	1	2	0	0	0	1	0	0	0	0	0	0	0	0	0	544	2	540	2631	1	44	0	36	4	25	22	154	447	2369	5	0
NZ_CP035288.1	1413918	1413958	-	EQW00_07025_017	NZ_CP035288.1:1413918:1413958	TATCACTTTAAGATAACTTTGTGAAATTAATTCACGAAGT	Y	SE	---	---	N	SE_N	60	mis=0	0	0	0	0	0	0	0	0	0	0	0	0	0	0	0	0	6	0	9	44	0	0	0	2	0	0	0	3	2	41	5	0
NZ_CP035288.1	1415435	1415475	-	EQW00_07030_026	NZ_CP035288.1:1415435:1415475	TAATTTGTAGCGGAGCCATGTTTAAAATCATTCGCTACGC	Y	SE	NZ_CP035288.1:1414169:1444618	EQW00_07030	Y	SE_Y	60	mis=0	68	4	48	42	17	10	1	2	1	0	4	2	0	0	0	0	4388	4	4038	20990	9	296	0	336	13	364	221	1158	3378	19056	46	0
NZ_CP035288.1	1416793	1416833	-	EQW00_07030_053	NZ_CP035288.1:1416793:1416833	GATCTTTAAGGTAGTCTGATGAACGGAATGTTAAGACCCC	Y	SE	NZ_CP035288.1:1414169:1444618	EQW00_07030	Y	SE_Y	60	mis=0	45	5	39	58	26	0	9	2	4	0	3	1	0	0	0	1	8843	8	8633	44343	28	649	0	663	38	594	411	2465	7100	40889	33	0
NZ_CP035288.1	1418251	1418291	-	EQW00_07030_080	NZ_CP035288.1:1418251:1418291	TAGATTTAGAATACCCATTAGACCCTCGTTCTGCTAACTG	Y	SE	NZ_CP035288.1:1414169:1444618	EQW00_07030	Y	SE_Y	60	mis=0	65	4	56	50	18	1	22	5	1	1	5	1	0	2	0	0	6443	3	6081	31739	20	422	3	473	24	399	318	1692	4970	28521	44	1
NZ_CP035288.1	1422318	1422358	-	EQW00_07030_161	NZ_CP035288.1:1422318:1422358	AGCTGTATCTAATTCTTTTCTAATATTTGAAATGGCTTCA	Y	SE	NZ_CP035288.1:1414169:1444618	EQW00_07030	Y	SE_Y	60	mis=0	0	0	0	0	0	0	0	1	0	0	0	0	0	0	0	0	39	0	48	146	0	2	0	4	0	0	5	6	28	141	7	0
NZ_CP035288.1	1423716	1423756	-	EQW00_07030_188	NZ_CP035288.1:1423716:1423756	CGTTAAATGTTGTTTTGCTTCGTTAAGTGCATTAGTTGCC	Y	SE	NZ_CP035288.1:1414169:1444618	EQW00_07030	Y	SE_Y	60	mis=0	61	6	57	85	16	10	14	1	0	0	2	0	0	0	0	1	5004	6	4862	25485	19	327	0	403	26	342	226	1393	3961	23240	83	0
NZ_CP035288.1	1433107	1433147	-	EQW00_07030_367	NZ_CP035288.1:1433107:1433147	TTAAGTTAGGATTTGAGCTGTTATTAATAATGTCTTCCGC	Y	SE	NZ_CP035288.1:1414169:1444618	EQW00_07030	Y	SE_Y	60	mis=0	87	5	102	66	13	1	3	5	3	1	24	1	0	0	1	1	7225	8	7250	37203	21	440	0	562	34	408	352	2098	5822	33845	89	1
NZ_CP035288.1	1435697	1435737	-	EQW00_07030_416	NZ_CP035288.1:1435697:1435737	GCATTACTATATTCATTTTGTGCCGCTTCATCTTCATTGA	Y	SE	NZ_CP035288.1:1414169:1444618	EQW00_07030	Y	SE_Y	60	mis=0	14	2	14	22	6	3	3	2	1	0	1	3	1	0	0	0	3172	2	3019	15310	9	210	0	257	11	188	166	867	2422	14265	31	0
NZ_CP035288.1	1437966	1438006	-	EQW00_07030_460	NZ_CP035288.1:1437966:1438006	AATTGTATCGTTGTACATATTTTGAGGTGTACTATCCTCG	Y	SE	NZ_CP035288.1:1414169:1444618	EQW00_07030	Y	SE_Y	60	mis=0	50	3	49	40	7	1	2	2	1	2	1	0	0	3	0	0	5481	3	5361	27970	13	379	0	406	9	330	276	1511	4335	25090	43	0
NZ_CP035288.1	1444546	1444586	-	EQW00_07030_587	NZ_CP035288.1:1444546:1444586	CTTTTTTAGTTGATTGAGGCGTTTTCTTCTTTTTAGAAGT	Y	SE	NZ_CP035288.1:1414169:1444618	EQW00_07030	Y	SE_Y	60	mis=0	0	0	0	0	0	0	0	2	0	0	0	0	0	0	0	0	0	0	0	3	0	0	0	0	0	0	0	0	2	3	31	0
NZ_CP035288.1	1444848	1444888	-	EQW00_07035_002	NZ_CP035288.1:1444848:1444888	AGTTTTGATTTGATGTTTGTGAGATGGATTCCACGAAAGC	Y	SE	NZ_CP035288.1:1444790:1445185	EQW00_07035	Y	SE_Y	60	mis=0	1437	9	986	1072	347	164	71	24	6	45	91	8	1	1	1	0	7105	7	6851	35610	28	449	1	509	12	278	330	2014	5486	32361	59	0
NZ_CP035288.1	1445158	1445198	-	EQW00_07035_008	NZ_CP035288.1:1445158:1445198	AGGAGTAAAAGTAATGGCTAAAATATATTTTGATGCTGCG	Y	SE	---	---	N	SE_N	60	mis=0	219	5	145	221	61	31	9	5	6	5	8	6	4	2	4	5	2119	9	1974	10430	15	140	3	166	10	76	108	618	1662	9604	50	3
NZ_CP035288.1	1445723	1445763	+	EQW00_07040_005	NZ_CP035288.1:1445723:1445763	GCTCTAATAAAAAAGGTCTTATCAGAGCTAAATATCTTTT	Y	SE	NZ_CP035288.1:1445510:1446214	EQW00_07040	Y	SE_Y	60	mis=0	1	0	6	9	4	0	0	0	0	1	1	0	0	0	0	0	264	0	251	1288	0	17	0	15	0	10	20	64	176	1177	4	0
NZ_CP035288.1	1446020	1446060	-	EQW00_07040_011	NZ_CP035288.1:1446020:1446060	TTGGTATTACGGCTACACTTGGAAATGTCATGTTTGCTTC	Y	SE	NZ_CP035288.1:1445510:1446214	EQW00_07040	Y	SE_Y	60	mis=0	146	8	122	125	55	20	11	5	1	16	7	3	3	2	0	1	6044	6	5850	30543	20	369	2	456	18	332	307	1716	4808	27718	40	7
NZ_CP035288.1	1446167	1446207	-	EQW00_07040_014	NZ_CP035288.1:1446167:1446207	ATGAAATATTTGGTATTGCGTCATTTATTGTTACATTCGC	Y	SE	NZ_CP035288.1:1445510:1446214	EQW00_07040	Y	SE_Y	60	mis=0	168	86	150	185	138	91	89	53	101	75	66	59	62	85	36	75	6220	84	6021	30470	114	422	50	480	100	420	377	1730	4797	27474	165	86
NZ_CP035288.1	1446518	1446558	+	EQW00_07045_002	NZ_CP035288.1:1446518:1446558	TTGATGAATATTTATTGTCACCAATGTCCATTAAAAAAGC	Y	SE	NZ_CP035288.1:1446465:1446659	EQW00_07045	Y	SE_Y	60	mis=0	2023	5	2092	2301	611	227	158	10	2	92	70	6	1	5	3	2	2398	6	2347	12005	24	156	2	164	12	139	121	689	1847	10800	29	2
NZ_CP035288.1	1446665	1446705	-	EQW00_07045_005	NZ_CP035288.1:1446665:1446705	TGATTAGGTGTTTCTGAAATTGCTATAATCTCCATGTGAC	Y	SE	---	---	N	SE_N	60	mis=0	8254	18	8267	9217	2582	1174	509	30	6	342	552	90	1	64	9	3	5588	15	5581	28262	29	341	4	390	27	301	274	1584	4447	25684	51	2
NZ_CP035288.1	1447671	1447711	+	EQW00_07060_002	NZ_CP035288.1:1447671:1447711	AATTCAGTTTAGTCATTGGCATATTAGTACTTATAAGTTA	Y	SE	NZ_CP035288.1:1447632:1448681	EQW00_07060	Y	SE_Y	60	mis=0	49	0	33	58	19	13	5	1	0	1	7	0	0	0	0	1	208	0	215	1045	0	11	0	17	0	10	12	50	158	944	3	0
NZ_CP035288.1	1447950	1447990	-	EQW00_07060_008	NZ_CP035288.1:1447950:1447990	TGACCTTTAATTATAGGCGGAATTAAAAATGATTTGTGTG	Y	SE	NZ_CP035288.1:1447632:1448681	EQW00_07060	Y	SE_Y	60	mis=0	16	0	14	21	3	0	1	0	0	1	0	0	0	0	0	0	5	0	4	12	0	0	0	0	0	0	0	2	4	14	30	0
NZ_CP035288.1	1448117	1448157	-	EQW00_07060_011	NZ_CP035288.1:1448117:1448157	GATTATTAGAGAATAGCACGGGTGAAGCATTATATTTAGC	Y	SE	NZ_CP035288.1:1447632:1448681	EQW00_07060	Y	SE_Y	60	mis=0	947	2	793	862	317	48	62	2	0	54	91	8	0	4	0	0	3807	6	3739	18678	22	228	1	297	13	144	202	1019	2963	17603	23	0
NZ_CP035288.1	1448432	1448472	-	EQW00_07060_017	NZ_CP035288.1:1448432:1448472	GAGCAAAAACCATTTTTGCTAAATAGCAGTTGGTAAAGCC	Y	SE	NZ_CP035288.1:1447632:1448681	EQW00_07060	Y	SE_Y	60	mis=0	586	10	526	543	184	183	49	7	6	36	34	7	8	14	10	6	4974	11	4850	24972	21	300	11	388	17	212	234	1388	3922	22562	60	11
NZ_CP035288.1	1448576	1448616	-	EQW00_07060_020	NZ_CP035288.1:1448576:1448616	AAGAAATAATGATAAGAACAATTCCATATATCAACATCGT	Y	SE	NZ_CP035288.1:1447632:1448681	EQW00_07060	Y	SE_Y	60	mis=0	58	7	50	55	33	10	6	3	3	6	11	2	3	1	1	1	314	1	317	1596	5	18	1	27	2	17	19	111	278	1410	4	0
NZ_CP035288.1	1448967	1449007	-	EQW00_07065_003	NZ_CP035288.1:1448967:1449007	AATTGTTGTTCGATTGTTAAAAAAGGCACGAGATTCGTCG	Y	SE	NZ_CP035288.1:1448697:1449359	EQW00_07065	Y	SE_Y	60	mis=0	312	2	258	271	51	45	16	4	1	21	36	3	0	3	1	0	2280	2	2113	11160	4	135	0	168	8	106	117	569	1829	9850	47	1
NZ_CP035288.1	1449175	1449215	-	EQW00_07065_007	NZ_CP035288.1:1449175:1449215	ATTCGTATCTAGTGAAGCGGTAGGTTCATCTGCTAGTATG	Y	SE	NZ_CP035288.1:1448697:1449359	EQW00_07065	Y	SE_Y	60	mis=0	241	8	132	142	53	31	20	5	7	25	15	11	3	6	3	2	2448	9	2367	12091	9	151	1	160	9	136	117	665	1892	10981	48	4
NZ_CP035288.1	1449335	1449375	-	EQW00_07065_010	NZ_CP035288.1:1449335:1449375	TGTGAATGTTTTATTTCTATTGGAGTGAAAGAACTCCATC	Y	SE	---	---	N	SE_N	60	mis=0	2	0	0	0	0	0	0	0	0	0	0	0	0	0	0	0	5	0	2	32	3	0	0	0	0	0	0	1	4	33	5	0
NZ_CP035288.1	1452383	1452423	-	EQW00_07085_005	NZ_CP035288.1:1452383:1452423	TCTCATCATGATAAAAAATGACAGGTTGATAGCTTTCACC	Y	SE	NZ_CP035288.1:1452117:1452641	EQW00_07085	Y	SE_Y	60	mis=0	14515	19	12902	14595	4204	2367	1214	51	4	126	1101	172	2	74	11	2	6639	12	6409	33425	48	433	0	527	19	357	351	1801	5298	29709	71	10
NZ_CP035288.1	1452651	1452691	-	EQW00_07085_011	NZ_CP035288.1:1452651:1452691	TTGAGTGACTAGATACTCCATGTCATTCAGTTCTTCTTTG	Y	SE	NZ_CP035288.1:1452638:1453066	EQW00_07090	Y	SE_Y	60	mis=0	2022	21	1661	1940	531	240	166	23	17	58	102	44	10	35	11	17	4546	31	4486	22771	48	278	17	337	32	282	233	1258	3642	20666	66	21
NZ_CP035288.1	1452852	1452892	+	EQW00_07090_003	NZ_CP035288.1:1452852:1452892	AATCGTAGAACTTGTTGATAAATCATTTGGTATGATTAGA	Y	SE	NZ_CP035288.1:1452638:1453066	EQW00_07090	Y	SE_Y	60	mis=0	1065	3	805	931	357	142	90	11	0	62	67	12	0	4	0	0	1186	7	1165	5889	6	71	0	86	2	48	54	325	900	5197	15	0
NZ_CP035288.1	1452984	1453024	-	EQW00_07090_006	NZ_CP035288.1:1452984:1453024	TTCTAGTTTATCATAAGGTATAAACTGAATCGCAGCAGAG	Y	SE	NZ_CP035288.1:1452638:1453066	EQW00_07090	Y	SE_Y	60	mis=0	130	0	87	112	36	12	19	33	8	27	3	1	0	2	0	0	89	5	81	500	15	6	1	7	1	7	6	44	75	440	48	1
NZ_CP035288.1	1453411	1453451	-	EQW00_07095_005	NZ_CP035288.1:1453411:1453451	TATTAATATATTCTAAGTCAAAACGTATAAGTGGGTCACC	Y	SE	NZ_CP035288.1:1453079:1453579	EQW00_07095	Y	SE_Y	60	mis=0	3510	2	2673	2919	984	388	309	16	2	9	257	37	0	11	2	0	1666	8	1583	8147	5	89	0	123	10	87	98	400	1272	7340	20	1
NZ_CP035288.1	1453558	1453598	-	EQW00_07095_008	NZ_CP035288.1:1453558:1453598	AATGAATAATTCTTAACCATTAGCTTACTGTCACATCAAT	Y	SE	---	---	N	SE_N	60	mis=0	129	1	113	113	42	8	19	2	0	0	9	3	0	1	0	0	271	4	272	1548	4	33	0	21	3	15	14	74	255	1292	5	0
NZ_CP035288.1	1454194	1454234	+	EQW00_07105_002	NZ_CP035288.1:1454194:1454234	AAAGTCAACACCATCTAAGAATAGCAAGCATATAAAAATT	Y	SE	NZ_CP035288.1:1454148:1455623	EQW00_07105	Y	SE_Y	60	mis=0	624	0	608	651	165	123	29	1	0	33	54	3	0	5	0	0	2291	2	2184	11550	15	135	0	144	11	147	111	688	1767	10552	19	2
NZ_CP035288.1	1454327	1454367	-	EQW00_07105_005	NZ_CP035288.1:1454327:1454367	TTTTTTTTAAATTTGCACGTTGTTCTTTATTTAAACCACT	Y	SE	NZ_CP035288.1:1454148:1455623	EQW00_07105	Y	SE_Y	60	mis=0	298	3	247	334	93	49	11	1	1	18	45	11	0	3	0	1	667	2	663	3383	9	35	0	59	1	31	39	186	539	3133	8	1
NZ_CP035288.1	1454471	1454511	-	EQW00_07105_008	NZ_CP035288.1:1454471:1454511	ATTGTTTTGTTTCTTCAGCAGTCATATATTCTGAATATGG	Y	SE	NZ_CP035288.1:1454148:1455623	EQW00_07105	Y	SE_Y	60	mis=0	556	5	449	526	138	48	27	4	0	30	21	13	4	8	2	4	2047	5	2002	10401	19	86	1	148	8	90	103	572	1550	9179	17	5
NZ_CP035288.1	1454778	1454818	-	EQW00_07105_014	NZ_CP035288.1:1454778:1454818	TTCTTCTCATACTCTACACTCTTAACGTGAATGGTATCGC	Y	SE	NZ_CP035288.1:1454148:1455623	EQW00_07105	Y	SE_Y	60	mis=0	173	2	137	149	55	17	9	3	1	9	14	2	0	1	1	0	706	0	757	3753	4	65	2	54	5	29	35	191	533	3167	48	0
NZ_CP035288.1	1454947	1454987	-	EQW00_07105_017	NZ_CP035288.1:1454947:1454987	AAAGATGTTAGCCATCTTGACTGCCTCATCTAATAACCCC	Y	SE	NZ_CP035288.1:1454148:1455623	EQW00_07105	Y	SE_Y	60	mis=0	193	1	147	188	56	19	14	3	1	6	9	2	0	1	1	0	343	3	366	1774	6	20	0	30	1	20	35	92	277	1716	88	0
NZ_CP035288.1	1455409	1455449	-	EQW00_07105_026	NZ_CP035288.1:1455409:1455449	TGTTTCGTTATCAATTGGATAACCTAAAGCTTTTAGACCT	Y	SE	NZ_CP035288.1:1454148:1455623	EQW00_07105	Y	SE_Y	60	mis=0	2910	9	2156	2324	928	326	195	8	8	132	209	25	4	17	6	3	5958	11	5774	29144	30	410	5	447	26	361	314	1569	4643	26633	53	12
NZ_CP035288.1	1455551	1455591	-	EQW00_07105_029	NZ_CP035288.1:1455551:1455591	CAGTATCTTTTTTATTCGCTTTTTCAACTAGTTTTTCAGT	Y	SE	NZ_CP035288.1:1454148:1455623	EQW00_07105	Y	SE_Y	60	mis=0	46	9	38	35	16	16	16	16	14	17	10	2	7	12	7	11	1261	8	1221	6120	27	81	7	100	19	65	71	369	921	5381	22	12
NZ_CP035288.1	1455714	1455754	-	EQW00_07105_032	NZ_CP035288.1:1455714:1455754	TATACTATATGTCTCAGGCTCTTAATTCAAACGTGAATGG	Y	SE	---	---	N	SE_N	60	mis=0	26	30	46	24	34	17	17	14	15	14	22	14	13	28	13	21	3660	19	3495	18170	32	252	15	309	24	132	177	1050	2938	16353	37	23
NZ_CP035288.1	1456644	1456684	-	EQW00_07120_002	NZ_CP035288.1:1456644:1456684	AAGATAGATAACGACGTAATTTACCGCTTGATATTGGATA	Y	SE	NZ_CP035288.1:1456480:1457553	EQW00_07120	Y	SE_Y	60	mis=0	2418	16	1898	2162	764	200	163	9	10	25	195	44	1	23	8	3	4026	8	3939	19931	25	273	2	287	16	199	207	1177	3259	18231	41	8
NZ_CP035288.1	1456797	1456837	-	EQW00_07120_005	NZ_CP035288.1:1456797:1456837	TAGTTGGAATTTTTAAAGAACGTGCGGCTATAACTACCGG	Y	SE	NZ_CP035288.1:1456480:1457553	EQW00_07120	Y	SE_Y	60	mis=0	5250	96	4208	4779	1591	511	455	57	67	264	419	135	42	102	50	75	7271	73	7092	36330	120	543	49	627	70	400	426	2187	5934	32351	153	77
NZ_CP035288.1	1457378	1457418	-	EQW00_07120_017	NZ_CP035288.1:1457378:1457418	TTCTGTAAGTTGATCTTCAGGAATATGACGACCATAACCC	Y	SE	NZ_CP035288.1:1456480:1457553	EQW00_07120	Y	SE_Y	60	mis=0	8945	15	7493	7817	2597	1346	522	7	7	258	562	112	2	43	13	1	7500	17	7327	38249	50	482	2	591	34	401	391	2095	5962	34194	70	2
NZ_CP035288.1	1458605	1458645	-	EQW00_07130_002	NZ_CP035288.1:1458605:1458645	ATCCCGAAGGTCCTACAAATACTACAAATTCATTGTCCTC	Y	SE	NZ_CP035288.1:1458531:1459622	EQW00_07130	Y	SE_Y	60	mis=0	3	0	1	3	1	0	0	0	0	0	0	0	0	0	0	0	263	2	251	1221	1	15	0	27	0	16	4	59	179	1098	3	0
NZ_CP035288.1	1458767	1458807	-	EQW00_07130_005	NZ_CP035288.1:1458767:1458807	TATAAACTGTCATATGTGGATATAATGCATAGTTTTGAAA	Y	SE	NZ_CP035288.1:1458531:1459622	EQW00_07130	Y	SE_Y	60	mis=0	2	0	5	4	3	6	2	1	1	1	3	1	3	0	2	3	393	1	380	1930	3	19	2	28	1	14	21	116	310	1816	5	0
NZ_CP035288.1	1459115	1459155	-	EQW00_07130_011	NZ_CP035288.1:1459115:1459155	CTTGTTTTAATATGACGATACGTGATGCCATTGTCATAGC	Y	SE	NZ_CP035288.1:1458531:1459622	EQW00_07130	Y	SE_Y	60	mis=0	19	9	24	14	5	3	11	1	1	4	12	1	3	3	3	0	4481	7	4517	22844	19	309	0	338	10	236	220	1242	3494	20639	38	2
NZ_CP035288.1	1459597	1459637	-	EQW00_07130_020	NZ_CP035288.1:1459597:1459637	GTTTTTTGTTTTTACTCATGATAAAACCTCCTCTTGTACT	Y	SE	---	---	N	SE_N	60	mis=0	0	0	1	0	0	1	0	0	0	1	2	0	0	0	0	0	120	2	129	726	2	5	0	8	2	8	11	32	116	670	13	2
NZ_CP035288.1	1459883	1459923	-	EQW00_07135_002	NZ_CP035288.1:1459883:1459923	GGTAGAGCTAAAATCAATTTCATGCCACTTATAATTAGCG	Y	SE	NZ_CP035288.1:1459619:1460575	EQW00_07135	Y	SE_Y	60	mis=0	45	6	41	49	11	1	6	1	4	3	5	1	0	2	1	0	8032	8	7808	40464	27	486	0	641	27	390	419	2248	6426	36741	62	2
NZ_CP035288.1	1460220	1460260	+	EQW00_07135_009	NZ_CP035288.1:1460220:1460260	AATTATGAGTATTAATCCTGAAATTTATGAATCAGCTGCG	Y	SE	NZ_CP035288.1:1459619:1460575	EQW00_07135	Y	SE_Y	60	mis=0	87	3	81	74	24	13	4	0	0	1	2	3	0	1	0	0	6333	7	6114	30963	10	496	2	488	33	400	316	1742	4892	28315	67	0
NZ_CP035288.1	14607	14647	-	EQW00_00050_003	NZ_CP035288.1:14607:14647	CAAATAATAAATTGGGCTGCACCAGCATAAATAATCAGAC	Y	SE	---	---	N	SE_N	60	mis=0	114	6	112	91	47	19	10	3	5	5	4	4	1	3	0	3	5549	8	5479	28048	25	353	3	385	19	235	258	1541	4445	25175	54	1
NZ_CP035288.1	1460749	1460789	-	EQW00_07140_002	NZ_CP035288.1:1460749:1460789	GCGACTTCTTTATTCATTTTAGGGGAGGCATCGTTATCAC	Y	SE	NZ_CP035288.1:1460587:1462275	EQW00_07140	Y	SE_Y	60	mis=0	61	7	54	56	25	4	7	8	5	3	3	2	2	2	3	5	7112	7	6715	34842	17	451	3	507	24	361	317	1832	5390	31447	63	2
NZ_CP035288.1	1460910	1460950	-	EQW00_07140_005	NZ_CP035288.1:1460910:1460950	TTAGTACTTTCATTTCAGGTCTTCCACTATCGTCTAAGTA	Y	SE	NZ_CP035288.1:1460587:1462275	EQW00_07140	Y	SE_Y	60	mis=0	9	11	6	16	14	3	8	2	4	1	5	4	5	3	5	3	363	6	381	1798	7	22	5	36	1	24	27	125	324	1694	40	10
NZ_CP035288.1	1461215	1461255	-	EQW00_07140_011	NZ_CP035288.1:1461215:1461255	TTCTTTCATCTTTTCAGCAAGTTTTTCTACATCTTTGGAC	Y	SE	NZ_CP035288.1:1460587:1462275	EQW00_07140	Y	SE_Y	60	mis=0	40	4	38	34	20	7	8	7	4	5	10	1	3	5	2	6	3435	2	3404	17387	14	239	3	282	9	174	155	934	2669	15572	38	3
NZ_CP035288.1	1461537	1461577	-	EQW00_07140_017	NZ_CP035288.1:1461537:1461577	GATTTTCAGTAACATAGTTATGTAAATCTGAAACAATGCC	Y	SE	NZ_CP035288.1:1460587:1462275	EQW00_07140	Y	SE_Y	60	mis=0	11	5	7	15	7	9	8	7	4	7	7	5	5	8	6	4	3102	3	3053	14941	21	218	6	262	9	176	166	892	2407	13852	31	13
NZ_CP035288.1	1461749	1461789	-	EQW00_07140_021	NZ_CP035288.1:1461749:1461789	ATCTAACGTATAGTCACGTCCTTTAATACCGTACTGACCG	Y	SE	NZ_CP035288.1:1460587:1462275	EQW00_07140	Y	SE_Y	60	mis=0	58	21	39	37	32	14	23	12	20	24	16	12	16	19	14	12	4022	18	4080	20431	33	266	16	302	29	217	237	1148	3242	18636	96	19
NZ_CP035288.1	1462083	1462123	-	EQW00_07140_027	NZ_CP035288.1:1462083:1462123	CGTCACTATAATCATCGAGTGCAACTTCTAAATCTTCGCC	Y	SE	NZ_CP035288.1:1460587:1462275	EQW00_07140	Y	SE_Y	60	mis=0	143	16	126	129	86	157	13	12	11	16	23	15	11	11	8	11	10694	26	10353	52206	53	714	9	821	51	539	517	2976	8519	47802	102	14
NZ_CP035288.1	1462228	1462268	-	EQW00_07140_030	NZ_CP035288.1:1462228:1462268	ATAATTTGAGTTCCTTTTTTATCTCTTTGATTTTCAACGT	Y	SE	NZ_CP035288.1:1460587:1462275	EQW00_07140	Y	SE_Y	60	mis=0	30	28	16	18	22	12	9	15	11	26	17	12	9	22	19	12	834	15	815	4384	32	77	11	86	25	58	53	299	724	3948	31	22
NZ_CP035288.1	1462522	1462562	-	EQW00_07145_002	NZ_CP035288.1:1462522:1462562	ATGACGCTTAGTATCGTTCCTATGACTGTCTTTGCGATAC	Y	SE	NZ_CP035288.1:1462291:1463187	EQW00_07145	Y	SE_Y	60	mis=0	25	3	17	14	9	4	7	5	7	2	4	1	3	2	3	7	2932	3	3041	15014	14	212	2	208	14	149	168	816	2383	13317	56	6
NZ_CP035288.1	1462983	1463023	-	EQW00_07145_011	NZ_CP035288.1:1462983:1463023	TTAAAGCATCTGCAATGGCAGCTTGTTTCGTTAACATATC	Y	SE	NZ_CP035288.1:1462291:1463187	EQW00_07145	Y	SE_Y	60	mis=0	46	7	55	59	13	7	4	2	4	5	1	3	1	1	1	2	3882	6	3736	19294	18	271	3	269	20	192	200	1104	2978	17178	45	1
NZ_CP035288.1	1463129	1463169	-	EQW00_07145_014	NZ_CP035288.1:1463129:1463169	GATAGTTATACCTTTTACAAAATGCTTCTGAACAAATGGG	Y	SE	NZ_CP035288.1:1462291:1463187	EQW00_07145	Y	SE_Y	60	mis=0	2	0	0	1	3	0	1	0	0	0	0	0	0	0	0	0	14	2	8	61	0	0	0	1	0	4	0	6	7	54	32	0
NZ_CP035288.1	1463398	1463438	-	EQW00_07150_002	NZ_CP035288.1:1463398:1463438	CGTGATTACCAAATGTCGTTGCAATTTGCGTATCATATCG	Y	SE	NZ_CP035288.1:1463201:1464055	EQW00_07150	Y	SE_Y	60	mis=0	133	15	103	96	49	30	8	8	3	15	19	3	1	6	1	7	6323	19	6351	32076	28	427	4	465	21	389	333	1716	5058	28576	59	8
NZ_CP035288.1	1463565	1463605	-	EQW00_07150_005	NZ_CP035288.1:1463565:1463605	TCCATCAATAACATAAAGCACATGTGTGACTGTATCGTTG	Y	SE	NZ_CP035288.1:1463201:1464055	EQW00_07150	Y	SE_Y	60	mis=0	136	65	97	89	70	48	57	36	51	37	67	34	21	33	34	37	4864	36	4759	24817	94	355	30	415	47	317	301	1469	3845	22164	91	54
NZ_CP035288.1	1463699	1463739	+	EQW00_07150_008	NZ_CP035288.1:1463699:1463739	AATTTCAACACAACTTTCAACATAACTTATTATTTACACA	Y	SE	NZ_CP035288.1:1463201:1464055	EQW00_07150	Y	SE_Y	60	mis=0	15	0	12	13	2	14	1	1	0	0	0	0	0	0	0	0	1220	2	1298	6211	5	87	0	72	4	67	63	344	941	5611	8	1
NZ_CP035288.1	1464000	1464040	-	EQW00_07150_014	NZ_CP035288.1:1464000:1464040	AAATTCTAACACTTTCGATTTATATATAGCGTCAGGTTGC	Y	SE	NZ_CP035288.1:1463201:1464055	EQW00_07150	Y	SE_Y	60	mis=0	6	1	10	11	2	9	0	0	1	1	0	0	0	0	2	0	675	4	641	3358	0	48	0	53	4	38	28	163	473	3169	49	0
NZ_CP035288.1	1464247	1464287	-	EQW00_07155_002	NZ_CP035288.1:1464247:1464287	TTGTGAAATACTTGAAGGTTGATGTTCCTTCAAATGAACA	Y	SE	NZ_CP035288.1:1464042:1465367	EQW00_07155	Y	SE_Y	60	mis=0	1	0	0	1	0	0	0	1	0	0	0	0	0	0	0	0	68	0	87	353	0	1	0	4	0	2	1	22	57	311	27	0
NZ_CP035288.1	1464418	1464458	-	EQW00_07155_005	NZ_CP035288.1:1464418:1464458	ACAGGTCGTTAAAGTGAGTACACTCAATATAATCATTCCA	Y	SE	NZ_CP035288.1:1464042:1465367	EQW00_07155	Y	SE_Y	60	mis=0	1	0	1	0	0	0	0	0	0	0	0	0	0	0	0	0	163	0	170	851	1	12	0	14	1	11	9	46	140	748	43	0
NZ_CP035288.1	1464924	1464964	-	EQW00_07155_014	NZ_CP035288.1:1464924:1464964	TTTATAACAACTTTCTTTAAAGTACGGTAACGTCGACGGG	Y	SE	NZ_CP035288.1:1464042:1465367	EQW00_07155	Y	SE_Y	60	mis=0	38	3	33	35	22	2	4	2	3	3	4	0	0	4	0	3	3593	6	3540	18241	11	287	2	300	5	167	198	1003	2923	16319	80	2
NZ_CP035288.1	1465280	1465320	-	EQW00_07155_020	NZ_CP035288.1:1465280:1465320	ATCTAAGATACATAATGATAAATCTCAGCGCTTCATCAGC	Y	SE	NZ_CP035288.1:1464042:1465367	EQW00_07155	Y	SE_Y	60	mis=0	160	18	121	145	55	62	19	10	5	8	30	10	9	11	18	11	6234	12	6179	31755	43	443	7	481	22	291	339	1785	5045	27979	88	15
NZ_CP035288.1	1465431	1465471	-	EQW00_07155_023	NZ_CP035288.1:1465431:1465471	GTAACTTGTAAGAATATAGCTAAATCTTTTACTGCCACCT	Y	SE	NZ_CP035288.1:1465374:1466141	EQW00_07160	Y	SE_Y	60	mis=0	216	90	250	232	131	96	90	64	81	69	114	39	43	65	44	58	3321	56	3211	16486	105	295	50	314	65	192	240	1037	2632	14615	130	86
NZ_CP035288.1	1465580	1465620	-	EQW00_07160_002	NZ_CP035288.1:1465580:1465620	TACGCTCTTTTACTTGTGATTGTTTCTGCCACTTATTCGC	Y	SE	NZ_CP035288.1:1465374:1466141	EQW00_07160	Y	SE_Y	60	mis=0	293	110	267	224	176	63	102	76	88	82	77	54	60	68	57	61	8924	88	8518	43351	146	639	82	682	90	508	470	2416	7028	39403	179	98
NZ_CP035288.1	1465905	1465945	-	EQW00_07160_008	NZ_CP035288.1:1465905:1465945	TCAAATTCATAACAATCACTCGTATCAAACGAACCACATG	Y	SE	NZ_CP035288.1:1465374:1466141	EQW00_07160	Y	SE_Y	60	mis=0	190	30	153	148	102	24	53	32	28	34	56	20	22	23	18	29	6978	38	6845	33890	69	479	21	554	35	391	342	1844	5526	30714	87	35
NZ_CP035288.1	1466073	1466113	-	EQW00_07160_011	NZ_CP035288.1:1466073:1466113	AAATATTCTATATTCTGAGGTTTAGCATAATCAGAAATCA	Y	SE	NZ_CP035288.1:1465374:1466141	EQW00_07160	Y	SE_Y	60	mis=0	1	0	3	0	0	0	1	0	1	1	0	0	0	0	0	0	22	1	29	110	2	1	0	1	1	0	1	8	22	94	2	0
NZ_CP035288.1	1466741	1466781	+	EQW00_07170_002	NZ_CP035288.1:1466741:1466781	AGATTTATAGAGCTTGAGTTAACTCATGAAAATTATACTG	Y	SE	NZ_CP035288.1:1466700:1467359	EQW00_07170	Y	SE_Y	60	mis=0	54	0	49	43	16	4	1	0	0	0	0	0	0	0	0	0	822	0	787	4286	4	65	0	61	1	37	34	233	692	3831	6	0
NZ_CP035288.1	1466915	1466955	-	EQW00_07170_005	NZ_CP035288.1:1466915:1466955	CATATGTCTCGCTTTTCGCAGTAATGATGATAATTGGAGT	Y	SE	NZ_CP035288.1:1466700:1467359	EQW00_07170	Y	SE_Y	60	mis=0	857	5	600	625	207	78	56	9	2	8	14	9	1	4	0	2	6745	11	6487	34827	28	424	2	490	17	332	326	1808	5353	30502	43	0
NZ_CP035288.1	1467080	1467120	-	EQW00_07170_008	NZ_CP035288.1:1467080:1467120	CAGTAACTTTAAAGGCATCTTTATCAATGATAATACCATT	Y	SE	NZ_CP035288.1:1466700:1467359	EQW00_07170	Y	SE_Y	60	mis=0	28	1	23	31	12	7	8	4	4	5	4	4	3	1	4	1	394	5	376	2051	8	39	10	44	3	23	19	125	283	1900	9	4
NZ_CP035288.1	1467387	1467427	-	EQW00_07170_014	NZ_CP035288.1:1467387:1467427	TAATATTGTCGTGAAGGTAATGAGCGTCGTAATAAGCATC	Y	SE	NZ_CP035288.1:1467356:1468726	EQW00_07175	Y	SE_Y	60	mis=0	487	9	333	450	131	38	38	10	3	25	37	9	5	10	5	1	6064	15	5949	30031	14	370	1	451	15	309	269	1629	4785	27565	60	1
NZ_CP035288.1	1467612	1467652	-	EQW00_07175_002	NZ_CP035288.1:1467612:1467652	AAGTGTATTATCATTTGATGTTTGAATTAACTTCCTACCC	Y	SE	NZ_CP035288.1:1467356:1468726	EQW00_07175	Y	SE_Y	60	mis=0	4	0	6	4	0	1	1	0	1	1	0	0	0	0	0	0	38	1	21	122	1	3	0	5	0	0	0	9	20	100	22	0
NZ_CP035288.1	1467775	1467815	-	EQW00_07175_005	NZ_CP035288.1:1467775:1467815	ATTTAACGAGATTATCATAATTTTGAAGAGAATGGACTAA	Y	SE	NZ_CP035288.1:1467356:1468726	EQW00_07175	Y	SE_Y	60	mis=0	45	0	34	28	10	7	2	0	0	3	3	0	2	0	1	0	307	2	341	1735	2	24	0	22	0	13	18	102	282	1619	1	2
NZ_CP035288.1	1467940	1467980	-	EQW00_07175_008	NZ_CP035288.1:1467940:1467980	TTGTAGTTAATTCAAGTTTATTTTGAAAACCATCTCTTCT	Y	SE	NZ_CP035288.1:1467356:1468726	EQW00_07175	Y	SE_Y	60	mis=0	64	1	65	52	21	1	3	1	1	5	5	3	0	1	1	1	675	2	689	3437	5	44	1	50	3	30	26	190	520	3114	3	1
NZ_CP035288.1	1468492	1468532	-	EQW00_07175_017	NZ_CP035288.1:1468492:1468532	GTATACCCATACCATGATCAGTAATATCAATCATAATCAT	Y	SE	NZ_CP035288.1:1467356:1468726	EQW00_07175	Y	SE_Y	60	mis=0	195	0	167	210	62	34	24	2	2	8	9	3	2	3	2	1	1124	4	1046	5736	6	67	1	94	5	43	70	337	922	5058	11	2
NZ_CP035288.1	1468641	1468681	-	EQW00_07175_020	NZ_CP035288.1:1468641:1468681	TAGTTCACTTTCTACCTGAATCATACCACCGTTAAGTTGC	Y	SE	NZ_CP035288.1:1467356:1468726	EQW00_07175	Y	SE_Y	60	mis=0	1773	23	1580	1842	513	608	154	18	18	67	164	33	14	30	14	28	6645	19	6231	33121	41	479	13	524	34	414	330	1825	5108	29715	65	19
NZ_CP035288.1	1469386	1469426	-	EQW00_07185_003	NZ_CP035288.1:1469386:1469426	TTACTGGATAAATATCTGCTTTTAAATGTCCGTATTGACG	Y	SE	NZ_CP035288.1:1469141:1471945	EQW00_07185	Y	SE_Y	60	mis=0	420	5	299	268	174	151	43	20	3	32	15	11	0	2	3	1	5322	10	5148	26175	13	334	1	429	20	276	279	1372	4014	23548	29	4
NZ_CP035288.1	1469588	1469628	-	EQW00_07185_007	NZ_CP035288.1:1469588:1469628	TTATTATTATTAATGTGAGTGTATTCAAAAGCTATCGGTC	Y	SE	NZ_CP035288.1:1469141:1471945	EQW00_07185	Y	SE_Y	60	mis=0	172	7	133	150	45	45	32	8	7	16	14	5	4	7	9	11	1061	4	986	5122	12	91	4	68	5	55	55	300	897	4830	10	7
NZ_CP035288.1	1470176	1470216	-	EQW00_07185_019	NZ_CP035288.1:1470176:1470216	TCACCATGTATAATAATCGGCATTGCTTTATGGAAGTCGG	Y	SE	NZ_CP035288.1:1469141:1471945	EQW00_07185	Y	SE_Y	60	mis=0	752	5	489	498	234	136	49	34	4	27	29	12	1	5	2	0	8852	5	8719	44856	39	608	0	720	39	551	458	2391	7261	40301	61	1
NZ_CP035288.1	1470547	1470587	-	EQW00_07185_027	NZ_CP035288.1:1470547:1470587	AATCATGTTTTCTAATGTTTTGGTATGGAACTGGATTAGT	Y	SE	NZ_CP035288.1:1469141:1471945	EQW00_07185	Y	SE_Y	60	mis=0	14	1	14	7	10	4	3	7	0	4	0	0	0	0	0	0	100	1	105	603	1	6	0	6	0	12	9	35	78	556	19	2
NZ_CP035288.1	1470726	1470766	-	EQW00_07185_031	NZ_CP035288.1:1470726:1470766	TAAAGGTAGTTGAAGTGATTCTGGTTTTTCCATATCTGGA	Y	SE	NZ_CP035288.1:1469141:1471945	EQW00_07185	Y	SE_Y	60	mis=0	53	1	54	45	21	8	1	5	0	0	4	1	2	1	2	1	1050	2	1055	5290	6	78	1	81	5	63	45	287	820	4587	47	1
NZ_CP035288.1	1471570	1471610	-	EQW00_07185_047	NZ_CP035288.1:1471570:1471610	CTGATGCTAAAATCACTTTTTTGACTTTTTGTTCATCGAT	Y	SE	NZ_CP035288.1:1469141:1471945	EQW00_07185	Y	SE_Y	60	mis=0	168	1	105	124	59	14	14	75	3	34	22	2	0	2	0	0	545	2	581	2784	3	50	0	43	0	27	21	170	469	2541	34	1
NZ_CP035288.1	1471783	1471823	-	EQW00_07185_051	NZ_CP035288.1:1471783:1471823	CAAGTGCTTTTAGATAAGGATACACGAATAACCATGCACC	Y	SE	NZ_CP035288.1:1469141:1471945	EQW00_07185	Y	SE_Y	60	mis=0	213	1	191	236	63	34	10	77	5	63	12	6	0	1	1	0	632	2	650	3227	8	41	1	53	0	36	33	160	507	2951	39	0
NZ_CP035288.1	1472264	1472304	-	EQW00_07190_005	NZ_CP035288.1:1472264:1472304	TTTTCACTTTCACTAGAATTCGGATTAGATTGTTTTGGCG	Y	SE	NZ_CP035288.1:1471964:1473226	EQW00_07190	Y	SE_Y	60	mis=0	690	3	582	622	229	50	40	145	20	50	9	18	3	7	1	1	4242	7	4106	20706	23	312	1	338	14	247	210	1115	3489	19100	88	4
NZ_CP035288.1	1472588	1472628	-	EQW00_07190_011	NZ_CP035288.1:1472588:1472628	TCAACTTCATTAAATGTAGTAAGCATAGCTGTTTGATTTG	Y	SE	NZ_CP035288.1:1471964:1473226	EQW00_07190	Y	SE_Y	60	mis=0	126	2	93	85	33	20	8	3	9	4	1	3	4	4	2	0	1167	9	1067	5708	14	75	1	80	5	54	62	341	927	5245	13	4
NZ_CP035288.1	1472755	1472795	-	EQW00_07190_014	NZ_CP035288.1:1472755:1472795	TAGTAATCATATCATCGCCATCTATCTCAGCATTTACTTC	Y	SE	NZ_CP035288.1:1471964:1473226	EQW00_07190	Y	SE_Y	60	mis=0	802	22	626	603	263	58	66	26	28	40	22	20	9	20	8	12	7425	15	7072	37035	49	461	9	552	43	308	406	1987	5723	33240	76	18
NZ_CP035288.1	1473806	1473846	+	EQW00_07200_002	NZ_CP035288.1:1473806:1473846	GAAAGAATTATTTAACCACATCATTGGTTTACAACATTCA	Y	SE	NZ_CP035288.1:1473757:1474566	EQW00_07200	Y	SE_Y	60	mis=0	2	1	7	5	1	0	0	0	0	1	0	0	0	0	0	0	14	0	14	59	6	0	0	2	0	0	2	8	6	49	8	0
NZ_CP035288.1	1473955	1473995	-	EQW00_07200_005	NZ_CP035288.1:1473955:1473995	TCTACTAATCCAGAATCAGAAGGTGTTCTAAGTCCAACGC	Y	SE	NZ_CP035288.1:1473757:1474566	EQW00_07200	Y	SE_Y	60	mis=0	2660	13	2293	2499	692	178	180	21	4	141	166	84	1	27	5	2	9344	19	9167	47726	33	575	1	631	28	376	477	2625	7428	42627	76	4
NZ_CP035288.1	1474453	1474493	-	EQW00_07200_014	NZ_CP035288.1:1474453:1474493	TCGAGAGTTTGATATGGAACACCAATCTCATCTAAACGAT	Y	SE	NZ_CP035288.1:1473757:1474566	EQW00_07200	Y	SE_Y	60	mis=0	7165	18	6364	6891	1929	956	514	39	7	417	791	119	4	66	9	0	7007	23	6944	35349	39	449	2	587	26	456	359	1935	5669	32167	53	8
NZ_CP035288.1	1475424	1475464	-	EQW00_07210_009	NZ_CP035288.1:1475424:1475464	TAAATCTATTTTTTAAAGCCTCGTTCATTGGTAATGTTCC	Y	SE	NZ_CP035288.1:1474972:1475763	EQW00_07210	Y	SE_Y	60	mis=0	735	4	554	616	204	117	62	3	1	18	113	8	0	4	1	0	4108	4	3883	20140	22	233	0	327	14	195	196	1087	3187	18389	31	1
NZ_CP035288.1	1475568	1475608	-	EQW00_07210_012	NZ_CP035288.1:1475568:1475608	AAATTTGACCTTGTTTGGTCATAGTACGTAAATCTTCATT	Y	SE	NZ_CP035288.1:1474972:1475763	EQW00_07210	Y	SE_Y	60	mis=0	6	0	8	7	3	1	0	0	0	3	0	0	0	0	1	0	8	1	3	24	1	1	0	0	0	0	0	2	6	28	16	0
NZ_CP035288.1	1475986	1476026	-	EQW00_07215_002	NZ_CP035288.1:1475986:1476026	TCCATATTCAGATATCCATACGTTGCGAGTAAGACATCTG	Y	SE	NZ_CP035288.1:1475776:1477665	EQW00_07215	Y	SE_Y	60	mis=0	1276	6	1251	1329	355	312	99	4	4	89	59	26	0	18	3	0	5904	3	5691	28848	35	374	0	438	22	296	283	1500	4733	26089	54	2
NZ_CP035288.1	1476150	1476190	-	EQW00_07215_005	NZ_CP035288.1:1476150:1476190	ATAATCGTGTTTCTATGCGTAAATCAATCATTTTTGTAGT	Y	SE	NZ_CP035288.1:1475776:1477665	EQW00_07215	Y	SE_Y	60	mis=0	6	0	1	7	0	0	1	0	0	0	0	0	0	0	0	0	6	0	10	38	2	0	0	1	0	0	0	1	6	25	26	0
NZ_CP035288.1	1476309	1476349	-	EQW00_07215_008	NZ_CP035288.1:1476309:1476349	AGTACTGATACATATGAACTAAAATATCATCAAATGCTGG	Y	SE	NZ_CP035288.1:1475776:1477665	EQW00_07215	Y	SE_Y	60	mis=0	406	0	355	393	126	27	26	5	4	15	31	4	2	4	0	3	1646	5	1576	8310	11	102	6	139	12	69	61	465	1249	7180	14	1
NZ_CP035288.1	1476786	1476826	-	EQW00_07215_017	NZ_CP035288.1:1476786:1476826	CTTTATTAATGCCTTTTAAAGCAAAAGCTTGGTTTTGTCC	Y	SE	NZ_CP035288.1:1475776:1477665	EQW00_07215	Y	SE_Y	60	mis=0	1384	5	1052	1092	376	218	114	4	2	33	99	9	2	9	5	2	2832	5	2713	13395	19	181	4	225	11	158	131	791	2171	12637	30	3
NZ_CP035288.1	1476937	1476977	-	EQW00_07215_020	NZ_CP035288.1:1476937:1476977	TTATGTCTTTCATCTTCATGTTCTCTGTCGATGGTCTTTT	Y	SE	NZ_CP035288.1:1475776:1477665	EQW00_07215	Y	SE_Y	60	mis=0	1565	50	1286	1384	437	186	153	31	38	84	146	55	28	49	32	31	3949	33	3975	19374	51	325	26	271	53	246	240	1135	3072	17633	75	37
NZ_CP035288.1	1477406	1477446	-	EQW00_07215_029	NZ_CP035288.1:1477406:1477446	ACTGTAATTAAATGCAGACGGTTCACCATCTGAGAATACG	Y	SE	NZ_CP035288.1:1475776:1477665	EQW00_07215	Y	SE_Y	60	mis=0	783	8	569	647	283	199	60	6	1	25	59	12	1	11	4	2	5507	10	5451	28109	19	334	2	425	17	280	276	1599	4693	25497	56	1
NZ_CP035288.1	1477575	1477615	-	EQW00_07215_032	NZ_CP035288.1:1477575:1477615	GTAAATGTTCCACACCTTCTACAAATAAAGCAAATTGGCC	Y	SE	NZ_CP035288.1:1475776:1477665	EQW00_07215	Y	SE_Y	60	mis=0	167	11	98	127	42	37	13	21	6	14	13	8	8	12	3	7	1059	11	1069	5247	17	74	10	72	6	63	57	312	793	4738	69	13
NZ_CP035288.1	1478062	1478102	+	EQW00_07220_005	NZ_CP035288.1:1478062:1478102	AAATATCACCACGATTTTCGTTAATCTTTTTAATTATCAT	Y	SE	NZ_CP035288.1:1477852:1479195	EQW00_07220	Y	SE_Y	60	mis=0	1	0	2	4	0	1	0	0	0	0	0	0	0	0	0	0	13	1	16	86	3	0	0	0	0	0	4	8	15	73	3	0
NZ_CP035288.1	1478232	1478272	-	EQW00_07220_008	NZ_CP035288.1:1478232:1478272	CTATCATCTTATTAGGATTCAAGCATAAATAAAGAACGAT	Y	SE	NZ_CP035288.1:1477852:1479195	EQW00_07220	Y	SE_Y	60	mis=0	60	1	39	46	9	16	3	1	0	1	3	1	0	2	1	0	414	2	350	1854	5	27	0	25	2	18	19	97	311	1702	3	0
NZ_CP035288.1	1478392	1478432	-	EQW00_07220_011	NZ_CP035288.1:1478392:1478432	TAACCTTGTGTAAATCCTTGTGAAAATCCACTTAAATTGG	Y	SE	NZ_CP035288.1:1477852:1479195	EQW00_07220	Y	SE_Y	60	mis=0	331	7	207	254	84	34	20	3	7	26	33	13	2	13	2	1	3298	5	3184	17204	8	208	2	259	15	195	178	931	2608	15240	35	7
NZ_CP035288.1	1478850	1478890	-	EQW00_07220_020	NZ_CP035288.1:1478850:1478890	TAATTACGGAATTAAGTCCTTGGTTAGCTAGAATGAAACT	Y	SE	NZ_CP035288.1:1477852:1479195	EQW00_07220	Y	SE_Y	60	mis=0	288	5	180	199	131	60	14	2	1	35	28	32	3	12	3	4	3560	3	3574	17754	22	240	1	252	8	199	152	1004	2832	16194	27	4
NZ_CP035288.1	1479031	1479071	-	EQW00_07220_023	NZ_CP035288.1:1479031:1479071	ATAAATGAAATACGTATCCACCCTTGTGTCGTTATTAAGC	Y	SE	NZ_CP035288.1:1477852:1479195	EQW00_07220	Y	SE_Y	60	mis=0	58	31	46	71	39	20	12	18	21	21	14	33	16	23	9	15	2466	6	2459	12929	27	192	7	203	26	146	145	710	1959	11475	51	28
NZ_CP035288.1	1479377	1479417	+	EQW00_07225_002	NZ_CP035288.1:1479377:1479417	TTTGTTCAATTGTTTCAATAATGTCATTTTGTGTTGTCTT	Y	SE	NZ_CP035288.1:1479271:1480401	EQW00_07225	Y	SE_Y	60	mis=0	754	3	562	607	180	75	63	15	2	12	51	24	0	8	2	0	2384	3	2521	12632	9	156	1	166	10	131	135	723	1939	11140	20	1
NZ_CP035288.1	1479635	1479675	-	EQW00_07225_008	NZ_CP035288.1:1479635:1479675	CAAATCCGTATGATACAAAATGTCAACCAAGCTTTAGCCG	Y	SE	NZ_CP035288.1:1479271:1480401	EQW00_07225	Y	SE_Y	60	mis=0	4344	16	3310	3461	992	832	357	36	9	204	399	39	6	29	8	8	8591	14	8609	43300	35	571	5	584	45	411	446	2374	6770	39273	77	7
NZ_CP035288.1	1479975	1480015	-	EQW00_07225_014	NZ_CP035288.1:1479975:1480015	GTTTTCTAGAATGCAATCTGTAAGTTCTCAAATTGATCGT	Y	SE	NZ_CP035288.1:1479271:1480401	EQW00_07225	Y	SE_Y	60	mis=0	2955	27	2260	2755	910	241	284	25	18	140	179	34	11	25	6	15	5701	17	5603	28092	44	416	8	417	35	242	294	1660	4481	25219	60	13
NZ_CP035288.1	1480299	1480339	-	EQW00_07225_020	NZ_CP035288.1:1480299:1480339	AACTGATCATCATACAATCGCTGAAGATCTTGAAATCCAA	Y	SE	NZ_CP035288.1:1479271:1480401	EQW00_07225	Y	SE_Y	60	mis=0	1194	29	1012	1178	349	88	111	10	10	63	57	19	10	16	12	14	4003	22	3893	19387	35	244	18	273	18	142	242	1113	3090	17439	45	21
NZ_CP035288.1	1480544	1480584	+	EQW00_07230_002	NZ_CP035288.1:1480544:1480584	AGAGTAATACGTGTTTGTTCTAATTTTAGCTTTTCATCTT	Y	SE	NZ_CP035288.1:1480424:1481050	EQW00_07230	Y	SE_Y	60	mis=0	435	5	312	364	118	45	24	2	1	28	36	5	0	1	0	1	1755	5	1685	8633	7	100	0	125	7	106	99	433	1315	7635	16	0
NZ_CP035288.1	1480685	1480725	-	EQW00_07230_005	NZ_CP035288.1:1480685:1480725	TTTCTCGTTCTATTCATACAAGCATTAAGCAAAGACCCGC	Y	SE	NZ_CP035288.1:1480424:1481050	EQW00_07230	Y	SE_Y	60	mis=0	2607	16	1846	2141	724	228	201	32	16	118	180	34	6	21	8	9	7897	26	7783	39608	53	543	14	591	17	385	460	2252	6313	35168	90	18
NZ_CP035288.1	1480858	1480898	-	EQW00_07230_008	NZ_CP035288.1:1480858:1480898	GCAAAGGCTCACTTCACGAAAGTATCTTAATGAAATTGGT	Y	SE	NZ_CP035288.1:1480424:1481050	EQW00_07230	Y	SE_Y	60	mis=0	1870	88	1475	1499	610	195	238	91	80	134	165	99	62	74	64	80	5899	87	5646	29818	144	461	61	477	81	330	374	1764	4634	26341	152	94
NZ_CP035288.1	1481575	1481615	-	EQW00_07240_002	NZ_CP035288.1:1481575:1481615	TATGTAGTAAATTCTGATTGTTCCACAATTTTTTGTGGCC	Y	SE	NZ_CP035288.1:1481518:1481826	EQW00_07240	Y	SE_Y	60	mis=0	14	4	13	10	10	4	2	0	0	0	3	0	1	0	0	0	797	4	773	3927	3	50	0	55	3	48	34	194	574	3380	51	1
NZ_CP035288.1	1481726	1481766	-	EQW00_07240_005	NZ_CP035288.1:1481726:1481766	AAATATTTGTAAATCTTCCTCACAGTCTTCACAAAAGTTT	Y	SE	NZ_CP035288.1:1481518:1481826	EQW00_07240	Y	SE_Y	60	mis=0	188	4	79	105	71	9	9	0	4	10	1	6	3	7	3	2	2297	4	2179	11635	10	142	2	152	14	124	107	596	1759	10405	24	1
NZ_CP035288.1	1483370	1483410	-	EQW00_07255_002	NZ_CP035288.1:1483370:1483410	CCCTCTCGATATAGGATAGATAACCATCTAGATGCATGAT	Y	SE	NZ_CP035288.1:1483152:1483562	EQW00_07255	Y	SE_Y	60	mis=0	25	3	20	31	14	0	1	1	0	0	3	2	0	0	0	0	2101	1	1979	10525	9	124	0	157	4	66	108	573	1687	9364	20	0
NZ_CP035288.1	1483527	1483567	-	EQW00_07255_005	NZ_CP035288.1:1483527:1483567	CATTTCTAAATTCTAGCATTGATTTCACCTCTTTTATGTT	Y	SE	---	---	N	SE_N	60	mis=0	26	0	19	16	7	6	1	3	1	3	1	1	0	2	1	0	707	0	649	3571	6	41	0	54	1	27	45	193	571	3100	5	2
NZ_CP035288.1	1483865	1483905	-	EQW00_07260_003	NZ_CP035288.1:1483865:1483905	TTCTAAACCTACAATGTTTAGCATCTTTTGAATTTCACTT	Y	SE	NZ_CP035288.1:1483549:1484412	EQW00_07260	Y	SE_Y	60	mis=0	14	1	15	18	9	2	4	1	3	0	1	1	1	0	0	0	2273	3	2202	11642	4	136	1	158	7	78	117	667	1770	10411	22	2
NZ_CP035288.1	1484224	1484264	-	EQW00_07260_010	NZ_CP035288.1:1484224:1484264	ATGAAATTGAAATTAGCCTTTAGTTCTGGAGCATTGTTTA	Y	SE	NZ_CP035288.1:1483549:1484412	EQW00_07260	Y	SE_Y	60	mis=0	1	0	0	0	0	0	0	0	0	0	0	0	0	0	0	0	2	1	3	9	0	0	0	0	0	0	0	1	0	13	22	0
NZ_CP035288.1	1484428	1484468	-	EQW00_07260_014	NZ_CP035288.1:1484428:1484468	CCAAGTTGCACGAATCTTTGAAATATAAAAGAAGTTAAAT	Y	SE	NZ_CP035288.1:1484421:1485170	EQW00_07265	Y	SE_Y	60	mis=0	15	1	10	17	9	1	0	0	0	2	1	0	0	1	0	0	754	1	784	4188	3	54	0	77	4	33	41	208	615	3697	9	0
NZ_CP035288.1	1485358	1485398	+	EQW00_07270_002	NZ_CP035288.1:1485358:1485398	TGCTTTTCCATCTTTCAAGAAAAATACTGGAGGTTTTTGC	Y	SE	NZ_CP035288.1:1485302:1486567	EQW00_07270	Y	SE_Y	60	mis=0	521	8	330	352	106	47	31	11	3	22	60	3	1	8	0	1	5333	2	5141	26806	25	352	1	387	24	312	297	1436	4255	24215	50	1
NZ_CP035288.1	1485512	1485552	-	EQW00_07270_005	NZ_CP035288.1:1485512:1485552	ATGAATCTGTAACAATTGCAGGTAAACTCTGTGAATCTGG	Y	SE	NZ_CP035288.1:1485302:1486567	EQW00_07270	Y	SE_Y	60	mis=0	1888	8	1227	1352	503	100	127	16	7	72	78	7	0	3	1	0	4192	3	4106	19695	25	207	1	312	17	140	187	1105	3216	18660	41	0
NZ_CP035288.1	14859	14899	-	EQW00_00050_008	NZ_CP035288.1:14859:14899	GTCCAAAATAAGTAAGCAGTAATATTTAGTCCGTGTAGCC	Y	SE	---	---	N	SE_N	60	mis=0	36	4	15	29	11	5	6	6	3	2	1	2	3	0	0	3	503	3	499	2559	7	42	0	34	5	34	24	143	375	2270	64	0
NZ_CP035288.1	1486060	1486100	+	EQW00_07270_017	NZ_CP035288.1:1486060:1486100	TTTACTATCTTCCTGTCCAGTTTGAATAAATTCATGTGTA	Y	SE	NZ_CP035288.1:1485302:1486567	EQW00_07270	Y	SE_Y	60	mis=0	951	4	617	756	284	149	61	17	2	10	52	8	0	3	0	0	2391	1	2189	12197	8	145	0	172	6	147	128	684	1897	10795	25	0
NZ_CP035288.1	1486516	1486556	-	EQW00_07270_026	NZ_CP035288.1:1486516:1486556	TTATAATGATAATGGCGAACTGACAATGGGAGGTACAAGC	Y	SE	NZ_CP035288.1:1485302:1486567	EQW00_07270	Y	SE_Y	60	mis=0	1568	13	1092	1322	452	95	134	16	10	33	50	17	2	8	4	2	8203	12	7913	40666	35	559	6	646	28	353	428	2213	6520	36568	59	6
NZ_CP035288.1	1486775	1486815	-	EQW00_07275_002	NZ_CP035288.1:1486775:1486815	ATGGCGATGGTATTCTAAAATCAAGAGCAAAACACGAAGC	Y	SE	NZ_CP035288.1:1486568:1487641	EQW00_07275	Y	SE_Y	60	mis=0	535	36	429	541	179	75	58	28	25	51	63	24	17	29	16	26	5217	32	5007	25899	59	359	29	425	34	226	227	1508	4167	23549	75	26
NZ_CP035288.1	1486929	1486969	-	EQW00_07275_005	NZ_CP035288.1:1486929:1486969	AGTCTTATAAATGAAGAACGCATTACTCAATCTTTGACTG	Y	SE	NZ_CP035288.1:1486568:1487641	EQW00_07275	Y	SE_Y	60	mis=0	304	30	206	228	81	47	31	31	27	47	33	26	19	36	20	25	3385	35	3272	16661	51	240	25	272	32	181	173	967	2728	15246	86	31
NZ_CP035288.1	1487110	1487150	-	EQW00_07275_008	NZ_CP035288.1:1487110:1487150	TGAATATAAAATGGAACGTGATGCTTGGTTAAACTTGATA	Y	SE	NZ_CP035288.1:1486568:1487641	EQW00_07275	Y	SE_Y	60	mis=0	165	28	129	169	69	40	32	19	29	21	21	21	12	21	14	17	3038	19	3002	14715	51	192	19	216	20	151	173	803	2250	13425	46	17
NZ_CP035288.1	1487514	1487554	-	EQW00_07275_017	NZ_CP035288.1:1487514:1487554	AAAAACAATGCATATCATTATGGACTTGAGTTTGCAGTGA	Y	SE	NZ_CP035288.1:1486568:1487641	EQW00_07275	Y	SE_Y	60	mis=0	324	8	255	307	100	32	30	1	5	16	11	4	3	2	6	1	4232	11	4187	20694	29	239	2	308	14	142	199	1196	3374	19245	34	2
NZ_CP035288.1	1487919	1487959	-	EQW00_07280_005	NZ_CP035288.1:1487919:1487959	ATGTGAGGTTAAATTTGAAGAAGGATATCCACCAACAATG	Y	SE	NZ_CP035288.1:1487647:1488798	EQW00_07280	Y	SE_Y	60	mis=0	357	7	253	304	132	51	29	21	10	22	7	9	8	18	6	12	4536	20	4595	22652	25	278	8	360	20	167	244	1302	3623	20297	52	10
NZ_CP035288.1	1488088	1488128	-	EQW00_07280_008	NZ_CP035288.1:1488088:1488128	GTAACATTATTCATATGGGTCATTTTGAAGCTGGTGAAGC	Y	SE	NZ_CP035288.1:1487647:1488798	EQW00_07280	Y	SE_Y	60	mis=0	595	49	441	497	276	58	83	34	37	75	66	26	25	33	31	26	5202	29	5139	25894	78	327	34	397	41	208	294	1503	4232	23754	105	53
NZ_CP035288.1	1488413	1488453	-	EQW00_07280_014	NZ_CP035288.1:1488413:1488453	GAATTACCTCATAATGTAGTGTTTATATTTCAACCTGCCG	Y	SE	NZ_CP035288.1:1487647:1488798	EQW00_07280	Y	SE_Y	60	mis=0	528	16	341	368	144	16	29	14	17	17	28	12	5	13	4	7	5958	14	5855	30030	31	394	10	457	26	306	320	1715	4806	26846	58	13
NZ_CP035288.1	1488760	1488800	-	EQW00_07280_020	NZ_CP035288.1:1488760:1488800	TTATGAACGAGTTAGAATTCGTTACATTGCACAGAAGACA	Y	SE	---	---	N	SE_N	60	mis=0	278	2	219	205	77	15	15	9	3	18	40	3	3	6	3	7	3287	6	3299	17202	20	235	2	273	21	170	186	966	2659	15360	57	7
NZ_CP035288.1	1489498	1489538	-	EQW00_07285_011	NZ_CP035288.1:1489498:1489538	TTCAAAAGTAATTTTCTGTGAAGCAGATGAATGGAAACAA	Y	SE	NZ_CP035288.1:1488956:1489678	EQW00_07285	Y	SE_Y	60	mis=0	27	1	17	21	11	0	1	2	0	2	1	0	0	0	1	0	770	1	763	3715	6	66	0	63	5	34	41	173	596	3385	8	1
NZ_CP035288.1	1489651	1489691	-	EQW00_07285_014	NZ_CP035288.1:1489651:1489691	AGTTATTCAACTTATGGTACAACATTTATCAGCTCAAGAA	Y	SE	---	---	N	SE_N	60	mis=0	201	3	172	140	47	12	9	2	1	10	21	1	2	3	0	5	2655	8	2584	13388	19	180	0	194	7	149	136	738	2073	11991	25	2
NZ_CP035288.1	1489917	1489957	-	EQW00_07290_002	NZ_CP035288.1:1489917:1489957	GAATTACGTGACAATGTCTCACCTGTTTATGATAGACACG	Y	SE	NZ_CP035288.1:1489700:1490422	EQW00_07290	Y	SE_Y	60	mis=0	948	11	737	908	261	141	66	9	2	30	89	12	2	15	2	4	2045	4	2000	10298	17	139	7	154	7	97	106	559	1633	9367	50	3
NZ_CP035288.1	1490079	1490119	-	EQW00_07290_005	NZ_CP035288.1:1490079:1490119	TTTAGTGCAAATATGAGTTACGGTGTCCATGCATTAACTA	Y	SE	NZ_CP035288.1:1489700:1490422	EQW00_07290	Y	SE_Y	60	mis=0	1547	23	1170	1429	380	267	99	28	17	66	82	17	6	17	14	12	4097	14	3930	19843	39	280	19	297	19	218	181	1153	3038	18016	38	17
NZ_CP035288.1	1490225	1490265	-	EQW00_07290_008	NZ_CP035288.1:1490225:1490265	ATGTTGCTATTGACTTTTCAAATCCTGAATTGCTCTTTCC	Y	SE	NZ_CP035288.1:1489700:1490422	EQW00_07290	Y	SE_Y	60	mis=0	1895	44	1422	1821	603	394	173	65	46	139	170	50	31	57	17	43	4888	52	4828	24472	89	348	45	395	53	266	287	1356	3897	21784	96	49
NZ_CP035288.1	1490802	1490842	-	EQW00_07295_005	NZ_CP035288.1:1490802:1490842	TAATCCATATATCGTTGCTTTAAAAGATGCGACAAATGAT	Y	SE	NZ_CP035288.1:1490422:1491306	EQW00_07295	Y	SE_Y	60	mis=0	2183	11	1641	1766	568	447	129	46	7	70	136	25	1	25	12	7	4856	10	4812	23666	32	322	8	361	15	254	207	1369	3811	21311	59	4
NZ_CP035288.1	1490962	1491002	-	EQW00_07295_008	NZ_CP035288.1:1490962:1491002	TCATGTTGATTACGCCCTACTACAACAAAACGAATCAACG	Y	SE	NZ_CP035288.1:1490422:1491306	EQW00_07295	Y	SE_Y	60	mis=0	3144	97	2226	2465	813	495	278	147	100	140	256	85	66	83	52	56	7807	81	8016	39898	151	581	67	567	71	477	470	2247	6398	36471	169	98
NZ_CP035288.1	1491117	1491157	-	EQW00_07295_011	NZ_CP035288.1:1491117:1491157	TCCTACATTAAGTGACGAAGAAAAAGAGAAAGTATTGGCG	Y	SE	NZ_CP035288.1:1490422:1491306	EQW00_07295	Y	SE_Y	60	mis=0	4	0	2	1	1	1	1	6	0	2	0	0	0	0	0	0	3	1	5	23	4	0	0	0	0	0	1	3	2	34	50	0
NZ_CP035288.1	1491510	1491550	-	EQW00_07300_002	NZ_CP035288.1:1491510:1491550	ATACAAGAATTATTTGCACAAGATCAACGTGTTGTTCTTG	Y	SE	NZ_CP035288.1:1491308:1492297	EQW00_07300	Y	SE_Y	60	mis=0	851	3	622	632	214	78	57	16	8	14	73	4	0	7	1	0	1872	4	1834	9032	10	127	0	149	9	103	104	495	1450	8128	36	0
NZ_CP035288.1	1491669	1491709	-	EQW00_07300_005	NZ_CP035288.1:1491669:1491709	GGGTATACAAAAGAAGAACAAAAAATGATTGATGAAACGA	Y	SE	NZ_CP035288.1:1491308:1492297	EQW00_07300	Y	SE_Y	60	mis=0	234	5	202	221	77	34	30	9	2	7	15	8	8	5	2	1	1715	5	1773	8885	15	126	3	148	8	124	94	481	1369	8025	7	4
NZ_CP035288.1	1491984	1492024	-	EQW00_07300_011	NZ_CP035288.1:1491984:1492024	ATTGATAATTCTAGCCAATGGAGAATGGCTGAAGATGTCG	Y	SE	NZ_CP035288.1:1491308:1492297	EQW00_07300	Y	SE_Y	60	mis=0	29	0	24	38	23	9	2	24	5	10	10	0	0	0	0	0	208	1	208	1006	0	4	0	14	2	12	16	72	183	877	57	0
NZ_CP035288.1	1492533	1492573	+	EQW00_07305_002	NZ_CP035288.1:1492533:1492573	CCTGATCCAATTAAAGATATTTTGACATATGCTTCATTAA	Y	SE	NZ_CP035288.1:1492368:1493600	EQW00_07305	Y	SE_Y	60	mis=0	143	1	86	123	37	23	6	0	1	7	5	0	0	0	0	0	607	3	583	3119	1	36	0	54	3	35	25	182	514	2774	4	0
NZ_CP035288.1	1492689	1492729	-	EQW00_07305_005	NZ_CP035288.1:1492689:1492729	CATTGGAAGAAGAATCTGTAAATGTTGATATGATTTCTCA	Y	SE	NZ_CP035288.1:1492368:1493600	EQW00_07305	Y	SE_Y	60	mis=0	222	0	170	184	55	27	15	2	0	13	11	1	0	0	0	0	706	0	722	3622	6	50	0	49	5	26	29	190	584	3326	5	1
NZ_CP035288.1	1492856	1492896	-	EQW00_07305_008	NZ_CP035288.1:1492856:1492896	TTACTTAGGAAGAACGTTATCAAATGTGAAAGGAACATGG	Y	SE	NZ_CP035288.1:1492368:1493600	EQW00_07305	Y	SE_Y	60	mis=0	42	1	23	33	11	2	4	12	0	3	2	0	0	1	0	0	104	1	85	508	7	6	3	7	0	1	11	44	77	448	29	0
NZ_CP035288.1	1493157	1493197	-	EQW00_07305_014	NZ_CP035288.1:1493157:1493197	TTAAAAATCATGACATTTTAGTTGTAGCTGGGTTTCAAGG	Y	SE	NZ_CP035288.1:1492368:1493600	EQW00_07305	Y	SE_Y	60	mis=0	1149	11	844	727	316	97	108	14	6	16	55	10	3	7	1	2	4920	7	4938	24554	26	352	1	343	18	270	242	1397	3950	22468	38	8
NZ_CP035288.1	1493470	1493510	-	EQW00_07305_020	NZ_CP035288.1:1493470:1493510	AATATCGCTGAAATGCTTAAAACACGCATTGAAGATGGTG	Y	SE	NZ_CP035288.1:1492368:1493600	EQW00_07305	Y	SE_Y	60	mis=0	2450	21	1652	1653	746	688	211	54	15	68	95	8	4	16	6	9	7943	18	7550	39680	38	532	9	625	36	476	397	2116	6267	35887	79	10
NZ_CP035288.1	1494384	1494424	-	EQW00_07310_005	NZ_CP035288.1:1494384:1494424	TGATGTTATCAAGTGCTAACGTACTTTTACTTGATGAGCC	Y	SE	NZ_CP035288.1:1494177:1495784	EQW00_07310	Y	SE_Y	60	mis=0	3654	19	2385	2611	948	637	226	28	15	79	241	22	9	14	8	14	5024	31	4986	25403	42	322	13	398	22	159	231	1457	3865	22592	87	25
NZ_CP035288.1	1494541	1494581	-	EQW00_07310_008	NZ_CP035288.1:1494541:1494581	TTAGTTGAATGGTTACGTCAATACGCTCCAGAAGATGAAC	Y	SE	NZ_CP035288.1:1494177:1495784	EQW00_07310	Y	SE_Y	60	mis=0	2919	93	1979	2190	772	547	241	61	75	98	224	43	48	49	38	45	5029	57	4934	24763	111	348	62	384	64	226	295	1460	4045	22437	137	69
NZ_CP035288.1	1494699	1494739	-	EQW00_07310_011	NZ_CP035288.1:1494699:1494739	TTTTAGTTGGTGATAGCGAAATTGCTAAAACAACATTGTT	Y	SE	NZ_CP035288.1:1494177:1495784	EQW00_07310	Y	SE_Y	60	mis=0	1472	78	1118	1154	433	219	138	42	44	67	103	72	45	41	35	45	4871	76	4867	24168	85	368	47	408	49	230	329	1455	3776	21680	117	62
NZ_CP035288.1	1495095	1495135	-	EQW00_07310_018	NZ_CP035288.1:1495095:1495135	ATGTTTGTACTCATATTGCTGATTTAGACTTTGGCAAAAT	Y	SE	NZ_CP035288.1:1494177:1495784	EQW00_07310	Y	SE_Y	60	mis=0	959	14	735	729	318	217	50	10	8	33	74	9	6	9	5	14	2227	8	2187	11175	30	171	4	206	16	87	125	682	1755	9955	25	11
NZ_CP035288.1	1495239	1495279	-	EQW00_07310_021	NZ_CP035288.1:1495239:1495279	GTTTATTTGGTGATCCTGACGTTCTTTTACTAGATGAGCC	Y	SE	NZ_CP035288.1:1494177:1495784	EQW00_07310	Y	SE_Y	60	mis=0	4749	61	3397	3624	1395	822	326	60	44	160	336	49	27	53	32	28	8505	46	8373	42861	84	573	46	713	71	384	441	2477	6830	38762	126	54
NZ_CP035288.1	1495788	1495828	-	EQW00_07310_031	NZ_CP035288.1:1495788:1495828	ATGATATAATTTTTCCGTTAGAATAACCAAAAAGGAGCAG	Y	SE	---	---	N	SE_N	60	mis=0	2	0	0	0	0	0	2	0	0	0	0	0	0	0	0	0	81	0	82	444	0	6	0	4	0	4	3	32	72	360	20	0
NZ_CP035288.1	1496026	1496066	+	EQW00_07315_002	NZ_CP035288.1:1496026:1496066	CAATAGAATTTTTAGAAGTCGTAGGATTACAAGGGTCAAC	Y	SE	NZ_CP035288.1:1495999:1496895	EQW00_07315	Y	SE_Y	60	mis=0	641	0	659	515	172	43	54	6	1	12	8	6	1	0	0	1	5842	3	5755	29282	21	400	0	471	17	306	268	1460	4674	25967	48	0
NZ_CP035288.1	1496161	1496201	-	EQW00_07315_005	NZ_CP035288.1:1496161:1496201	GTCGCAAATAAATCTCCTGAACGGTTTGGATAAACGAAAA	Y	SE	NZ_CP035288.1:1495999:1496895	EQW00_07315	Y	SE_Y	60	mis=0	1435	7	1279	1119	367	144	115	11	15	26	27	23	5	9	3	4	4695	9	4711	23596	20	305	5	344	14	217	270	1287	3823	21038	36	7
NZ_CP035288.1	1496490	1496530	-	EQW00_07315_012	NZ_CP035288.1:1496490:1496530	TTAATAAGAAGCTACCTACTCTGAGTAATCTATAAGCGCG	Y	SE	NZ_CP035288.1:1495999:1496895	EQW00_07315	Y	SE_Y	60	mis=0	2193	19	1706	1780	627	78	120	17	7	40	176	18	7	26	2	13	8577	22	8128	42127	33	564	14	644	40	401	451	2312	6631	37914	87	15
NZ_CP035288.1	1497870	1497910	-	EQW00_07320_008	NZ_CP035288.1:1497870:1497910	ATTGTGATTTAGTTAATTCTTTAACAAAGTCGTTATCTTT	Y	SE	NZ_CP035288.1:1497499:1498476	EQW00_07320	Y	SE_Y	60	mis=0	4	0	13	8	0	0	1	36	4	15	1	0	0	0	0	0	242	1	233	1167	0	13	0	15	0	10	15	80	194	1058	0	1
NZ_CP035288.1	1498040	1498080	-	EQW00_07320_011	NZ_CP035288.1:1498040:1498080	AGTATCAGCGTTCTTCTCAGCTTTGATATCTTGTTTGTCC	Y	SE	NZ_CP035288.1:1497499:1498476	EQW00_07320	Y	SE_Y	60	mis=0	68	5	77	68	11	6	26	664	94	366	7	2	8	8	7	7	3307	10	3151	16342	18	213	1	243	14	142	171	901	2573	14930	67	8
NZ_CP035288.1	1498185	1498225	-	EQW00_07320_014	NZ_CP035288.1:1498185:1498225	TTGTTTTCTTAGTTGGTTCTGTAACTTTGCCATTGTCATC	Y	SE	NZ_CP035288.1:1497499:1498476	EQW00_07320	Y	SE_Y	60	mis=0	66	28	54	46	26	19	37	101	35	93	19	16	10	20	10	25	4837	18	4650	24067	48	351	19	359	27	238	232	1317	3879	21670	61	27
NZ_CP035288.1	1498700	1498740	+	EQW00_07325_002	NZ_CP035288.1:1498700:1498740	GGTGAGAGAAATGATAGCTAAGAATAATGCTAAAAAGGGC	Y	SE	NZ_CP035288.1:1498684:1499610	EQW00_07325	Y	SE_Y	60	mis=0	26	5	3	6	3	1	7	6	0	27	0	0	0	0	1	0	7705	4	7345	38102	21	486	1	554	29	469	394	2087	6137	34686	47	0
NZ_CP035288.1	1498983	1499023	-	EQW00_07325_008	NZ_CP035288.1:1498983:1499023	CATATTCATTAAGGTAGATAGCTGCTCCTAAACCAATCGG	Y	SE	NZ_CP035288.1:1498684:1499610	EQW00_07325	Y	SE_Y	60	mis=0	7	3	7	8	7	2	4	16	5	29	4	0	0	0	0	0	5644	3	5544	27636	18	377	1	446	15	275	246	1539	4315	24938	29	4
NZ_CP035288.1	1499127	1499167	+	EQW00_07325_011	NZ_CP035288.1:1499127:1499167	TTGAGAAATCTAATTCCTAACTTGGGAGAGTTTAATTCAA	Y	SE	NZ_CP035288.1:1498684:1499610	EQW00_07325	Y	SE_Y	60	mis=0	0	0	0	0	0	0	0	1	1	0	0	0	0	0	0	0	19	0	14	105	0	3	0	3	0	1	0	6	14	100	2	0
NZ_CP035288.1	1499678	1499718	-	EQW00_07325_023	NZ_CP035288.1:1499678:1499718	AATAACCATTTGTTTACCGAGTTTTTCCTATCACGAGAAG	Y	SE	NZ_CP035288.1:1499612:1500517	EQW00_07330	Y	SE_Y	60	mis=0	25	1	22	30	5	1	3	29	7	46	3	1	0	3	2	0	6013	5	6043	29873	27	438	1	422	24	341	273	1624	4799	26951	35	1
NZ_CP035288.1	1499946	1499986	+	EQW00_07330_005	NZ_CP035288.1:1499946:1499986	CGCAAGAGACAATATTTTTACACAAATCGTAAAGGTGAGT	Y	SE	NZ_CP035288.1:1499612:1500517	EQW00_07330	Y	SE_Y	60	mis=0	27	1	29	28	5	1	0	31	2	9	5	1	1	1	0	0	3884	6	3906	19674	18	320	0	296	13	280	183	1094	3061	17438	41	1
NZ_CP035288.1	1500209	1500249	-	EQW00_07330_011	NZ_CP035288.1:1500209:1500249	AAAATACCAGGTAATGCTGCAGGTAAAACAACTCTTCTAA	Y	SE	NZ_CP035288.1:1499612:1500517	EQW00_07330	Y	SE_Y	60	mis=0	13	2	8	8	2	0	2	81	15	44	2	0	0	0	0	1	1028	3	1063	5067	5	86	3	74	3	50	54	283	844	4658	36	0
NZ_CP035288.1	1500561	1500601	-	EQW00_07330_017	NZ_CP035288.1:1500561:1500601	ACTCCTTTATATATTGAGACCTAGATGTGATGTTATAGGT	Y	SE	---	---	N	SE_N	60	mis=0	0	0	0	0	0	0	0	20	2	22	0	0	0	0	0	0	0	0	2	10	0	0	0	0	0	0	0	3	1	16	4	0
NZ_CP035288.1	1500709	1500749	+	EQW00_07335_002	NZ_CP035288.1:1500709:1500749	ATACAATTCCAGACAGTGAAAAGAAGATTGTTTATTCAAC	Y	SE	NZ_CP035288.1:1500610:1501485	EQW00_07335	Y	SE_Y	60	mis=0	12	3	13	18	1	3	2	32	3	24	3	0	0	1	0	3	3563	5	3439	17807	15	280	0	291	14	188	182	1015	2868	16055	30	0
NZ_CP035288.1	1500882	1500922	-	EQW00_07335_005	NZ_CP035288.1:1500882:1500922	TACCTGCAGTTTTCACAGATGGAACTAATTCGACCATTCT	Y	SE	NZ_CP035288.1:1500610:1501485	EQW00_07335	Y	SE_Y	60	mis=0	38	7	44	45	16	11	5	161	27	73	10	1	2	9	1	1	6724	9	6685	34299	33	494	4	503	41	337	353	1922	5353	31132	57	3
NZ_CP035288.1	1501042	1501082	-	EQW00_07335_008	NZ_CP035288.1:1501042:1501082	TTTTTGTTTTTAATACCGTGAGTCTTAGGGCCATAAGTAA	Y	SE	NZ_CP035288.1:1500610:1501485	EQW00_07335	Y	SE_Y	60	mis=0	45	25	20	39	19	15	26	43	30	26	19	13	11	23	15	22	1969	26	2034	10194	50	158	21	142	16	109	115	601	1580	9218	45	31
NZ_CP035288.1	1501422	1501462	-	EQW00_07335_015	NZ_CP035288.1:1501422:1501462	AATCTTCAGTTTGTTTGTCGGCAGGATTTGAAAAGATTTT	Y	SE	NZ_CP035288.1:1500610:1501485	EQW00_07335	Y	SE_Y	60	mis=0	24	1	10	10	5	1	0	33	6	25	0	3	2	0	0	1	1860	4	1936	10031	9	144	3	144	12	85	106	534	1578	8851	46	2
NZ_CP035288.1	1501581	1501621	-	EQW00_07335_018	NZ_CP035288.1:1501581:1501621	ATGATTTCTTTTCTTCCCCTAAAGATACTAGTGCATTGTT	Y	SE	NZ_CP035288.1:1501492:1502139	EQW00_07340	Y	SE_Y	60	mis=0	9	1	5	4	2	0	1	36	5	24	2	0	2	3	2	2	526	1	520	2694	6	45	0	40	6	36	29	167	387	2387	21	1
NZ_CP035288.1	1502713	1502753	-	EQW00_07345_008	NZ_CP035288.1:1502713:1502753	ATAGTAGTAATAATCCTCGATTTAAACGTTGGGTTATTGG	Y	SE	NZ_CP035288.1:1502233:1504044	EQW00_07345	Y	SE_Y	60	mis=0	541	2	465	502	142	47	38	0	0	10	25	6	0	1	0	0	2211	2	2148	11053	7	153	0	178	7	139	103	588	1697	9999	16	0
NZ_CP035288.1	1503044	1503084	-	EQW00_07345_014	NZ_CP035288.1:1503044:1503084	AAATACATTTATGGAGCGCTCAAAGTACTTGGTGATGATT	Y	SE	NZ_CP035288.1:1502233:1504044	EQW00_07345	Y	SE_Y	60	mis=0	523	5	417	478	178	119	51	4	3	3	42	5	3	2	2	0	2147	1	2098	10787	15	139	1	171	12	95	107	565	1782	9379	31	0
NZ_CP035288.1	1503190	1503230	-	EQW00_07345_017	NZ_CP035288.1:1503190:1503230	TCATTATGAGTGATTTAGCCCCAGTTATGCAAAAGTATGC	Y	SE	NZ_CP035288.1:1502233:1504044	EQW00_07345	Y	SE_Y	60	mis=0	46	1	54	38	16	3	3	1	3	2	3	0	1	1	0	1	226	3	204	1002	3	17	1	14	2	14	15	58	139	899	49	1
NZ_CP035288.1	1503683	1503723	-	EQW00_07345_026	NZ_CP035288.1:1503683:1503723	TTATTATCTTTTGTTGATTCCGAGATTTTGGAGTTACCCG	Y	SE	NZ_CP035288.1:1502233:1504044	EQW00_07345	Y	SE_Y	60	mis=0	1475	5	1087	1160	425	299	167	7	5	62	36	17	0	5	1	2	9676	12	9537	47923	35	634	4	739	26	454	528	2632	7531	43342	66	2
NZ_CP035288.1	1503845	1503885	-	EQW00_07345_029	NZ_CP035288.1:1503845:1503885	ATAGAAACAATAGAAAAGGCATTAGATGAATATGAAAGGA	Y	SE	NZ_CP035288.1:1502233:1504044	EQW00_07345	Y	SE_Y	60	mis=0	43	3	30	27	19	11	2	1	5	5	0	1	2	2	1	0	64	0	59	294	8	10	3	4	2	2	10	21	53	302	6	1
NZ_CP035288.1	1504382	1504422	-	EQW00_07350_002	NZ_CP035288.1:1504382:1504422	ACTGCTAAAACTACAAAAGTAATGATTGCAGACTGGAACC	Y	SE	NZ_CP035288.1:1504292:1504627	EQW00_07350	Y	SE_Y	60	mis=0	774	8	526	523	196	83	34	2	2	7	35	14	0	7	1	1	5046	13	4915	24985	29	319	1	384	13	167	240	1405	3760	22470	45	3
NZ_CP035288.1	1504563	1504603	-	EQW00_07350_005	NZ_CP035288.1:1504563:1504603	TTCATCATCATATTTGCGAATCTCTTTTTCCAATTTTATT	Y	SE	NZ_CP035288.1:1504292:1504627	EQW00_07350	Y	SE_Y	60	mis=0	40	24	39	42	22	15	21	17	16	18	15	13	9	13	14	17	1506	10	1403	7166	20	102	17	130	12	61	82	417	1185	6368	33	20
NZ_CP035288.1	1504883	1504923	-	EQW00_07355_002	NZ_CP035288.1:1504883:1504923	GTAAAATTTTGTCTACAGGATTACCTGGAGAGAGTTTCAT	Y	SE	NZ_CP035288.1:1504806:1505807	EQW00_07355	Y	SE_Y	60	mis=0	11	4	15	24	9	6	1	1	5	0	4	0	0	1	1	0	1132	2	1075	5514	3	50	3	83	3	30	57	308	806	4987	16	3
NZ_CP035288.1	1505049	1505089	-	EQW00_07355_005	NZ_CP035288.1:1505049:1505089	GCTATTTCCCTAATTACAGGCTCGCTTGTTTGATAACTTG	Y	SE	NZ_CP035288.1:1504806:1505807	EQW00_07355	Y	SE_Y	60	mis=0	33	11	32	37	11	6	13	6	8	8	8	4	4	3	0	4	1177	6	1186	5849	16	74	3	93	4	39	54	338	965	5306	50	4
NZ_CP035288.1	1505207	1505247	-	EQW00_07355_008	NZ_CP035288.1:1505207:1505247	ATGATGGTAGGCTTACGGATAATGATGTCATAACACGGAT	Y	SE	NZ_CP035288.1:1504806:1505807	EQW00_07355	Y	SE_Y	60	mis=0	199	18	163	175	69	29	19	14	8	26	30	17	22	17	8	6	4858	20	4713	25021	43	345	9	385	15	192	268	1359	3884	22343	58	21
NZ_CP035288.1	1505708	1505748	-	EQW00_07355_018	NZ_CP035288.1:1505708:1505748	TTTCTTTCTGAGTAATAGCATAACGTTGTTTAGGATCGAT	Y	SE	NZ_CP035288.1:1504806:1505807	EQW00_07355	Y	SE_Y	60	mis=0	172	17	179	180	62	42	12	7	7	15	46	11	8	4	7	6	4975	14	4888	24562	36	325	4	369	27	249	243	1415	3889	22034	59	14
NZ_CP035288.1	1505996	1506036	-	EQW00_07360_002	NZ_CP035288.1:1505996:1506036	TAAAGTAAGTAGTGTAACAAACAATGTTGCACGAGAGCCC	Y	SE	NZ_CP035288.1:1505797:1506651	EQW00_07360	Y	SE_Y	60	mis=0	538	45	449	475	152	140	47	24	18	27	54	26	16	27	19	12	9031	31	8982	45835	59	606	28	667	47	502	465	2609	7362	41204	91	24
NZ_CP035288.1	1506274	1506314	-	EQW00_07360_008	NZ_CP035288.1:1506274:1506314	GAGACATTAAAAAATTGTGCCATCTGTATATACGATTGAT	Y	SE	NZ_CP035288.1:1505797:1506651	EQW00_07360	Y	SE_Y	60	mis=0	2	0	1	3	2	0	0	0	0	1	1	0	0	0	0	0	22	0	25	125	3	1	0	2	0	2	2	5	14	112	27	0
NZ_CP035288.1	15064	15104	-	EQW00_00050_012	NZ_CP035288.1:15064:15104	GAAGGTAGAATTGAACTTAGAAGAAGCATCATCACAATCA	Y	SE	---	---	N	SE_N	60	mis=0	352	5	235	259	83	28	13	4	3	16	25	6	3	4	6	10	4910	6	4754	24556	21	278	7	351	13	252	229	1383	3790	22176	50	7
[truncated: 10,592 more rows]

## Sheet: TableS10(B)-refdb-probe-CPMs
Supplemental Table S10(B) Probe counts per million (CPM) of SPE data mapped to reference genomes from which probes were designed (S.a. M2872, S.e. ATCC 14990).
[truncated: 12,001 more rows]

## Sheet: TableS10(C)-refdb-CDS-counts
Supplemental Table S10(C) Gene-level counts (median raw counts of probes for each CDS) of SPE data mapped to reference genomes from which probes were designed (S.a. M2872, S.e. ATCC 14990).
[truncated: 4,878 more rows]

[truncated: 1 more sheets: TableS10(D)-refdb-CDS-CPMs]
