# Supplementary material for: TEAL-Seq: targeted expression analysis sequencing
Source: mSphere. 2025 Apr 22;10(5):e00984-24. doi: 10.1128/msphere.00984-24 (PMC12108068; doi:10.1128/msphere.00984-24)
Supplement: Table S11 — Counts table for SPE reads mapped to the experimental genome. [file msphere.00984-24-s0010.xlsx]

## Sheet: Legends
Supplemental Table S11. Count table targeted RNA-seq data using Single Primer Extension (SPE) in which reads are mapped to the genomes of the strains with which experiments were conducted (S.a. USA300, S.e. Tü3298). (A) Raw probe counts of SPE data mapped to genomes of the strains with which experiments were conducted (S.a. USA300, S.e. Tü3298). (B) Probe counts per million (CPM) of SPE data mapp…

## Sheet: TableS11(A)-expdb-probe-counts
Supplemental Table S11(A) Raw probe counts of SPE data mapped to genomes of the strains with which experiments were conducted (S.a. USA300, S.e. Tu3298).
chromosome	start	end	strand	probeID	probe_location	probe_sequence	mapped	species	cds_location	CDSid	CDSindx	species_cdsindx	mapq	mismatches	S12:SE(10ng)	S13:SA(10ng)	S14:SE+SA_50:50mix(10ng)	S15:SE+SA_50:50mix(10ng)	S16:SE+SA_50:50mix(1ng)	S17:SE+SA_50:50mix(100pg)	S18:SE+SA_50:50co(10ng)	S19:RHE_S.epi_1-32_G04(10ng)	S20:RHE_staph_a_H_L_SA_E04(10ng)	S21:RHE_SE+SAmix(G04+E04)(10ng)	S22:Low_Template_Control(SE_RNA_50pg)	S23:SE(50ng)	S24:SA(100ng)	S25:SE+SA_50:50mix(50ng)	S26:SE+SA_50:50co(50ng)	S27:RHE_SE+SAmix(G04+E04)(10ng)	S28:gDNA.SE(10-100ng)low(10ng)	S29:gDNA.SA(10-100ng)low(10ng)	S30:gDNA.SE+SA_50:50mix(10ng)	S31:gDNA.SE(50ng)	S32:gDNA.SA(50ng)	S33:gDNA.SE(1ng)	S34:gDNA.SA(1ng)	S35:gDNA.SE+SA_50:50mix(1ng)	S36:gDNA.SE+SA_50:50mix(1ng)+Mstool_Mbm(10ng)	S37:gDNA.SE+SA_50:50mix(10ng)+Mstool_Mbm(100ng)	S38:gDNA.SE+SA_95:5mix(10ng)	S39:gDNA.SE+SA_95:5mix(50ng)	S40:gDNA.SE+SA_5:95mix(10ng)	S41:gDNA.SE+SA_5:95mix(50ng)	S42:gDNA.ICHT_24_3_HSource_wH4	S43:gDNA.Mstool_Mbm(10ng)
NC_003923.1_cds_WP_000387809.1_2020	1110	1150	-	S_aureus_MW2_type3_agrC_020	NC_003923.1_cds_WP_000387809.1_2020:1110:1150	CTTGGAACAATTCATGAATACGTGGTATATCATCTGCACA	N	SA	---	---	N	SA_N	---	---	0	0	0	0	0	0	0	0	0	0	0	0	0	0	0	0	0	0	0	0	0	0	0	0	0	0	0	0	0	0	0	0
NC_003923.1_cds_WP_000387809.1_2020	1246	1286	-	S_aureus_MW2_type3_agrC_023	NC_003923.1_cds_WP_000387809.1_2020:1246:1286	TTAATAATTTCAACtttTTGAATAAAGAAACCATTTTCGA	N	SA	---	---	N	SA_N	---	---	0	0	0	0	0	0	0	0	0	0	0	0	0	0	0	0	0	0	0	0	0	0	0	0	0	0	0	0	0	0	0	0
NC_003923.1_cds_WP_000387809.1_2020	149	189	-	S_aureus_MW2_type3_agrC_002	NC_003923.1_cds_WP_000387809.1_2020:149:189	TGTTATAACAACTAGTGAAATACTTCCGATTTTGTCAAAG	N	SA	---	---	N	SA_N	---	---	0	0	0	0	0	0	0	0	0	0	0	0	0	0	0	0	0	0	0	0	0	0	0	0	0	0	0	0	0	0	0	0
NC_003923.1_cds_WP_000387809.1_2020	311	351	-	S_aureus_MW2_type3_agrC_005	NC_003923.1_cds_WP_000387809.1_2020:311:351	aAAGATTGGTAGAACTATAAACACGCtgtgTGAAATTGTT	N	SA	---	---	N	SA_N	---	---	0	0	0	0	0	0	0	0	0	0	0	0	0	0	0	0	0	0	0	0	0	0	0	0	0	0	0	0	0	0	0	0
NC_003923.1_cds_WP_000387809.1_2020	483	523	-	S_aureus_MW2_type3_agrC_008	NC_003923.1_cds_WP_000387809.1_2020:483:523	CACTCGCATCAATTTGCGAATATGCAAATAACAAAGAGAA	N	SA	---	---	N	SA_N	---	---	0	0	0	0	0	0	0	0	0	0	0	0	0	0	0	0	0	0	0	0	0	0	0	0	0	0	0	0	0	0	0	0
NC_003923.1_cds_WP_000387809.1_2020	639	679	-	S_aureus_MW2_type3_agrC_011	NC_003923.1_cds_WP_000387809.1_2020:639:679	TCTTTAATGTGTATTCATAATAGGTTTCAATTTCTTCTTG	N	SA	---	---	N	SA_N	---	---	0	0	0	0	0	0	0	0	0	0	0	0	0	0	0	0	0	0	0	0	0	0	0	0	0	0	0	0	0	0	0	0
NC_003923.1_cds_WP_000387809.1_2020	811	851	-	S_aureus_MW2_type3_agrC_014	NC_003923.1_cds_WP_000387809.1_2020:811:851	CCATTTAACTTAAGAGCATTCATTTGTAAATTATCTTTCA	N	SA	---	---	N	SA_N	---	---	0	0	0	0	0	0	0	0	0	0	0	0	0	0	0	0	0	0	0	0	0	0	0	0	0	0	0	0	0	0	0	0
NC_003923.1_cds_WP_000387809.1_2020	975	1015	-	S_aureus_MW2_type3_agrC_017	NC_003923.1_cds_WP_000387809.1_2020:975:1015	TATCAAGAATAATACCAATACTGCGACTTAAATCGATCAT	N	SA	---	---	N	SA_N	---	---	0	0	0	0	0	0	0	0	0	0	0	0	0	0	0	0	0	0	0	0	0	0	0	0	0	0	0	0	0	0	0	0
NC_003923.1_cds_WP_000735197.1_2019	95	135	-	S_aureus_MW2_type3_agrD_002	NC_003923.1_cds_WP_000735197.1_2019:95:135	GTGTAATTGAGTTAATTCTTTTGGTACTTCAGCTTCGTCC	N	SA	---	---	N	SA_N	---	---	0	0	0	0	0	0	0	0	0	0	0	0	0	0	0	0	0	0	0	0	0	0	0	0	0	0	0	0	0	0	0	0
NC_003923.1_cds_WP_001105705.1_2018	262	302	-	S_aureus_MW2_type3_agrB_005	NC_003923.1_cds_WP_001105705.1_2018:262:302	TGCAATACTAATAGAGGTAGCACAATaaaAAGTGTAATGC	N	SA	---	---	N	SA_N	---	---	0	0	0	0	0	0	0	0	0	0	0	0	0	0	0	0	0	0	0	0	0	0	0	0	0	0	0	0	0	0	0	0
NC_003923.1_cds_WP_001105705.1_2018	434	474	-	S_aureus_MW2_type3_agrB_008	NC_003923.1_cds_WP_001105705.1_2018:434:474	aaaAAGTGTGATAATGAAAAGAATTGTACTAATTATAATT	N	SA	---	---	N	SA_N	---	---	0	0	0	0	0	0	0	0	0	0	0	0	0	0	0	0	0	0	0	0	0	0	0	0	0	0	0	0	0	0	0	0
NC_003923.1_cds_WP_001105705.1_2018	97	137	-	S_aureus_MW2_type3_agrB_002	NC_003923.1_cds_WP_001105705.1_2018:97:137	ATAACAATTAATTTACCTATAtttTTAGCTAAGACCTGCA	N	SA	---	---	N	SA_N	---	---	0	0	0	0	0	0	0	0	0	0	0	0	0	0	0	0	0	0	0	0	0	0	0	0	0	0	0	0	0	0	0	0
NZ_AKGI01000026.1_cds_WP_001830005.1_1793	125	165	-	S_epidermidis_NIHLM095_type1_agrB_002	NZ_AKGI01000026.1_cds_WP_001830005.1_1793:125:165	AGTATGAAAGATTATTGCTAGCCCATACACAACTATAGAC	N	SE	---	---	N	SE_N	---	---	0	0	0	0	0	0	0	0	0	0	0	0	0	0	0	0	0	0	0	0	0	0	0	0	0	0	0	0	0	0	0	0
NZ_AKGI01000026.1_cds_WP_001830005.1_1793	249	289	-	S_epidermidis_NIHLM095_type1_agrB_005	NZ_AKGI01000026.1_cds_WP_001830005.1_1793:249:289	ATGGAAAAATAATAAAGAAAATTATGTTCTGAATATGACA	N	SE	---	---	N	SE_N	---	---	0	0	0	0	0	0	0	0	0	0	0	0	0	0	0	0	0	0	0	0	0	0	0	0	0	0	0	0	0	0	0	0
NZ_AKGI01000026.1_cds_WP_001830005.1_1793	413	453	-	S_epidermidis_NIHLM095_type1_agrB_008	NZ_AKGI01000026.1_cds_WP_001830005.1_1793:413:453	AGTACAATATAAAAATATGGAGAGTATTTTTTTTCGCTTT	N	SE	---	---	N	SE_N	---	---	0	0	0	0	0	0	0	0	0	0	0	0	0	0	0	0	0	0	0	0	0	0	0	0	0	0	0	0	0	0	0	0
NZ_AKGI01000026.1_cds_WP_001830021.1_1792	25	65	+	S_epidermidis_NIHLM095_type1_agrD_000	NZ_AKGI01000026.1_cds_WP_001830021.1_1792:25:65	TAAAATTTTTCACTACAATCTTGGAATTTATTGGTACTGT	N	SE	---	---	N	SE_N	---	---	0	0	0	0	0	0	0	0	0	0	0	0	0	0	0	0	0	0	0	0	0	0	0	0	0	0	0	0	0	0	0	0
NZ_AKGI01000026.1_cds_WP_002494081.1_1791	1057	1097	-	S_epidermidis_NIHLM095_type1_agrC_020	NZ_AKGI01000026.1_cds_WP_002494081.1_1791:1057:1097	TTCATAACGATAAAAGTGACAGATTCCTCATTATCGATGA	N	SE	---	---	N	SE_N	---	---	0	0	0	0	0	0	0	0	0	0	0	0	0	0	0	0	0	0	0	0	0	0	0	0	0	0	0	0	0	0	0	0
NZ_AKGI01000026.1_cds_WP_002494081.1_1791	107	147	-	S_epidermidis_NIHLM095_type1_agrC_002	NZ_AKGI01000026.1_cds_WP_002494081.1_1791:107:147	GTAATACATTATAGCAGAAGGGATTACAATCGTAAAAACG	N	SE	---	---	N	SE_N	---	---	0	0	0	0	0	0	0	0	0	0	0	0	0	0	0	0	0	0	0	0	0	0	0	0	0	0	0	0	0	0	0	0
NZ_AKGI01000026.1_cds_WP_002494081.1_1791	1230	1270	-	S_epidermidis_NIHLM095_type1_agrC_023	NZ_AKGI01000026.1_cds_WP_002494081.1_1791:1230:1270	TTTCTACTTTTTGTACAAAGTAACCATTTTCGATGACAGT	N	SE	---	---	N	SE_N	---	---	0	0	0	0	0	0	0	0	0	0	0	0	0	0	0	0	0	0	0	0	0	0	0	0	0	0	0	0	0	0	0	0
NZ_AKGI01000026.1_cds_WP_002494081.1_1791	230	270	-	S_epidermidis_NIHLM095_type1_agrC_005	NZ_AKGI01000026.1_cds_WP_002494081.1_1791:230:270	ATTAGTTATATATAAGATCATAGTCGTGAATAATACAACT	N	SE	---	---	N	SE_N	---	---	0	0	0	0	0	0	0	0	0	0	0	0	0	0	0	0	0	0	0	0	0	0	0	0	0	0	0	0	0	0	0	0
NZ_AKGI01000026.1_cds_WP_002494081.1_1791	410	450	-	S_epidermidis_NIHLM095_type1_agrC_008	NZ_AKGI01000026.1_cds_WP_002494081.1_1791:410:450	TATGAATAAGTATCTTTTATTGAGTGACAAATAGGATACT	N	SE	---	---	N	SE_N	---	---	0	0	0	0	0	0	0	0	0	0	0	0	0	0	0	0	0	0	0	0	0	0	0	0	0	0	0	0	0	0	0	0
NZ_AKGI01000026.1_cds_WP_002494081.1_1791	585	625	-	S_epidermidis_NIHLM095_type1_agrC_011	NZ_AKGI01000026.1_cds_WP_002494081.1_1791:585:625	GTTTATACCTCATTTCACGAAGTGTAAAATTGGACATCAC	N	SE	---	---	N	SE_N	---	---	0	0	0	0	0	0	0	0	0	0	0	0	0	0	0	0	0	0	0	0	0	0	0	0	0	0	0	0	0	0	0	0
NZ_AKGI01000026.1_cds_WP_002494081.1_1791	742	782	-	S_epidermidis_NIHLM095_type1_agrC_014	NZ_AKGI01000026.1_cds_WP_002494081.1_1791:742:782	AAATATTTACGTAATCCAGGCATATCATCTTCTCTTATGT	N	SE	---	---	N	SE_N	---	---	0	0	0	0	0	0	0	0	0	0	0	0	0	0	0	0	0	0	0	0	0	0	0	0	0	0	0	0	0	0	0	0
NZ_AKGI01000026.1_cds_WP_002494081.1_1791	895	935	-	S_epidermidis_NIHLM095_type1_agrC_017	NZ_AKGI01000026.1_cds_WP_002494081.1_1791:895:935	ACCTCAATACTAATTGGAATACGTTTTTCTTGAGCTTGAA	N	SE	---	---	N	SE_N	---	---	0	0	0	0	0	0	0	0	0	0	0	0	0	0	0	0	0	0	0	0	0	0	0	0	0	0	0	0	0	0	0	0
NZ_AKGN01000018.1_cds_WP_002447513.1_116	57	97	-	S_epidermidis_NIHLM061_type2_agrD_000	NZ_AKGN01000018.1_cds_WP_002447513.1_116:57:97	CGAGATAATTACTACAAGGGTTGTATTTTGATGCGTTACC	N	SE	---	---	N	SE_N	---	---	0	0	0	0	0	0	0	0	0	0	0	0	0	0	0	0	0	0	0	0	0	0	0	0	0	0	0	0	0	0	0	0
NZ_AKGN01000018.1_cds_WP_002447514.1_117	111	151	-	S_epidermidis_NIHLM061_type2_agrC_002	NZ_AKGN01000018.1_cds_WP_002447514.1_117:111:151	AAACATTATATAATATTGCAGAAAGGATTATAATTCCAGT	N	SE	---	---	N	SE_N	---	---	0	0	0	0	0	0	0	0	0	0	0	0	0	0	0	0	0	0	0	0	0	0	0	0	0	0	0	0	0	0	0	0
NZ_AKGN01000018.1_cds_WP_002447514.1_117	1137	1177	-	S_epidermidis_NIHLM061_type2_agrC_023	NZ_AKGN01000018.1_cds_WP_002447514.1_117:1137:1177	CTAAACCGCGATTATCGCCTTTGGTAGAAAAACCTTGTTC	N	SE	---	---	N	SE_N	---	---	0	0	0	0	0	0	0	0	0	0	0	0	0	0	0	0	0	0	0	0	0	0	0	0	0	0	0	0	0	0	0	0
NZ_AKGN01000018.1_cds_WP_002447514.1_117	234	274	-	S_epidermidis_NIHLM061_type2_agrC_005	NZ_AKGN01000018.1_cds_WP_002447514.1_117:234:274	TAAAATTTGTTAAATATGACAACAAAGTGCTCATTAACAC	N	SE	---	---	N	SE_N	---	---	0	0	0	0	0	0	0	0	0	0	0	0	0	0	0	0	0	0	0	0	0	0	0	0	0	0	0	0	0	0	0	0
NZ_AKGN01000018.1_cds_WP_002447514.1_117	368	408	-	S_epidermidis_NIHLM061_type2_agrC_008	NZ_AKGN01000018.1_cds_WP_002447514.1_117:368:408	AAGCCTAATTAATAAGTGTTTAAATAAATGTGCCAAAATT	N	SE	---	---	N	SE_N	---	---	0	0	0	0	0	0	0	0	0	0	0	0	0	0	0	0	0	0	0	0	0	0	0	0	0	0	0	0	0	0	0	0
NZ_AKGN01000018.1_cds_WP_002447514.1_117	537	577	-	S_epidermidis_NIHLM061_type2_agrC_011	NZ_AKGN01000018.1_cds_WP_002447514.1_117:537:577	CCAAACTCAAAAGTACGGTAATAGAAACAAAAATAATAGC	N	SE	---	---	N	SE_N	---	---	0	0	0	0	0	0	0	0	0	0	0	0	0	0	0	0	0	0	0	0	0	0	0	0	0	0	0	0	0	0	0	0
NZ_AKGN01000018.1_cds_WP_002447514.1_117	680	720	-	S_epidermidis_NIHLM061_type2_agrC_014	NZ_AKGN01000018.1_cds_WP_002447514.1_117:680:720	ATTAACATAATCATGTCGGAACTTACGCATTTCATTGTTA	N	SE	---	---	N	SE_N	---	---	0	0	0	0	0	0	0	0	0	0	0	0	0	0	0	0	0	0	0	0	0	0	0	0	0	0	0	0	0	0	0	0
NZ_AKGN01000018.1_cds_WP_002447514.1_117	803	843	+	S_epidermidis_NIHLM061_type2_agrC_017	NZ_AKGN01000018.1_cds_WP_002447514.1_117:803:843	GAAAGATAAATTAAAAACTCGCTCTATTAAAATGAATGGT	N	SE	---	---	N	SE_N	---	---	0	0	0	0	0	0	0	0	0	0	0	0	0	0	0	0	0	0	0	0	0	0	0	0	0	0	0	0	0	0	0	0
NZ_AKGN01000018.1_cds_WP_002447514.1_117	967	1007	-	S_epidermidis_NIHLM061_type2_agrC_020	NZ_AKGN01000018.1_cds_WP_002447514.1_117:967:1007	TTATCAACTATAATACCGATAATACGACTAAGCTCAACAG	N	SE	---	---	N	SE_N	---	---	0	0	0	0	0	0	0	0	0	0	0	0	0	0	0	0	0	0	0	0	0	0	0	0	0	0	0	0	0	0	0	0
NZ_AKGN01000018.1_cds_WP_002495668.1_115	273	313	-	S_epidermidis_NIHLM061_type2_agrB_005	NZ_AKGN01000018.1_cds_WP_002495668.1_115:273:313	TAAGAGGAAGGTGTAGTACTAGCCAAGGTAAAAATAAAAA	N	SE	---	---	N	SE_N	---	---	0	0	0	0	0	0	0	0	0	0	0	0	0	0	0	0	0	0	0	0	0	0	0	0	0	0	0	0	0	0	0	0
NZ_AKGN01000018.1_cds_WP_002495668.1_115	426	466	-	S_epidermidis_NIHLM061_type2_agrB_008	NZ_AKGN01000018.1_cds_WP_002495668.1_115:426:466	CGATTGTTATGATTACGATAAAACTTAATATGGAGAGTAC	N	SE	---	---	N	SE_N	---	---	0	0	0	0	0	0	0	0	0	0	0	0	0	0	0	0	0	0	0	0	0	0	0	0	0	0	0	0	0	0	0	0
NZ_AKGN01000018.1_cds_WP_002495668.1_115	96	136	-	S_epidermidis_NIHLM061_type2_agrB_002	NZ_AKGN01000018.1_cds_WP_002495668.1_115:96:136	GAACCACTGTTTTTTCAATATTACCAGCAACTACTTGCAT	N	SE	---	---	N	SE_N	---	---	0	0	0	0	0	0	0	0	0	0	0	0	0	0	0	0	0	0	0	0	0	0	0	0	0	0	0	0	0	0	0	0
NZ_AKGT01000048.1_cds_WP_002468352.1_1593	78	118	-	S_epidermidis_NIHLM037_type3_agrD_001	NZ_AKGT01000048.1_cds_WP_002468352.1_1593:78:118	CTTCTGGCACTTGTGGCTCATCGAGATAACTAGCACAAGG	N	SE	---	---	N	SE_N	---	---	0	0	0	0	0	0	0	0	0	0	0	0	0	0	0	0	0	0	0	0	0	0	0	0	0	0	0	0	0	0	0	0
NZ_AKGT01000048.1_cds_WP_002491536.1_1594	273	313	-	S_epidermidis_NIHLM037_type3_agrB_005	NZ_AKGT01000048.1_cds_WP_002491536.1_1594:273:313	TAAGAGGAAAATGTAGCACTAGCCAAGGTATAAATATAAA	N	SE	---	---	N	SE_N	---	---	0	0	0	0	0	0	0	0	0	0	0	0	0	0	0	0	0	0	0	0	0	0	0	0	0	0	0	0	0	0	0	0
NZ_AKGT01000048.1_cds_WP_002491536.1_1594	414	454	-	S_epidermidis_NIHLM037_type3_agrB_008	NZ_AKGT01000048.1_cds_WP_002491536.1_1594:414:454	TTATGATAAAACTTAATATGGAGAGTACTTTTTTCTTCTT	N	SE	---	---	N	SE_N	---	---	0	0	0	0	0	0	0	0	0	0	0	0	0	0	0	0	0	0	0	0	0	0	0	0	0	0	0	0	0	0	0	0
NZ_AKGT01000048.1_cds_WP_002491536.1_1594	98	138	-	S_epidermidis_NIHLM037_type3_agrB_002	NZ_AKGT01000048.1_cds_WP_002491536.1_1594:98:138	TAGAACCACTGTTTTTTCAATATTACCAGCAACGACCTGC	N	SE	---	---	N	SE_N	---	---	0	0	0	0	0	0	0	0	0	0	0	0	0	0	0	0	0	0	0	0	0	0	0	0	0	0	0	0	0	0	0	0
NZ_AKGT01000048.1_cds_WP_002499510.1_1592	1066	1106	-	S_epidermidis_NIHLM037_type3_agrC_020	NZ_AKGT01000048.1_cds_WP_002499510.1_1592:1066:1106	CTACATTTATTCATAACGATAAAAGTGACAGATTCATCAT	N	SE	---	---	N	SE_N	---	---	0	0	0	0	0	0	0	0	0	0	0	0	0	0	0	0	0	0	0	0	0	0	0	0	0	0	0	0	0	0	0	0
NZ_AKGT01000048.1_cds_WP_002499510.1_1592	111	151	-	S_epidermidis_NIHLM037_type3_agrC_002	NZ_AKGT01000048.1_cds_WP_002499510.1_1592:111:151	AAACATTATATAATATTGCAGAAAGGATTATAATTCCAGT	N	SE	---	---	N	SE_N	---	---	0	0	0	0	0	0	0	0	0	0	0	0	0	0	0	0	0	0	0	0	0	0	0	0	0	0	0	0	0	0	0	0
NZ_AKGT01000048.1_cds_WP_002499510.1_1592	1230	1270	-	S_epidermidis_NIHLM037_type3_agrC_023	NZ_AKGT01000048.1_cds_WP_002499510.1_1592:1230:1270	TTTCGACTTTTTGTACAAAGTAACCATTTTCGATGACAGT	N	SE	---	---	N	SE_N	---	---	0	0	0	0	0	0	0	0	0	0	0	0	0	0	0	0	0	0	0	0	0	0	0	0	0	0	0	0	0	0	0	0
NZ_AKGT01000048.1_cds_WP_002499510.1_1592	234	274	-	S_epidermidis_NIHLM037_type3_agrC_005	NZ_AKGT01000048.1_cds_WP_002499510.1_1592:234:274	TAAAATTTGTTAAATATGACAACAAAGTGCTCATTAACAC	N	SE	---	---	N	SE_N	---	---	0	0	0	0	0	0	0	0	0	0	0	0	0	0	0	0	0	0	0	0	0	0	0	0	0	0	0	0	0	0	0	0
NZ_AKGT01000048.1_cds_WP_002499510.1_1592	430	470	-	S_epidermidis_NIHLM037_type3_agrC_008	NZ_AKGT01000048.1_cds_WP_002499510.1_1592:430:470	ATAGCTAATACAAAAGAAATAATAAAGTAATATCTTTTGC	N	SE	---	---	N	SE_N	---	---	0	0	0	0	0	0	0	0	0	0	0	0	0	0	0	0	0	0	0	0	0	0	0	0	0	0	0	0	0	0	0	0
NZ_AKGT01000048.1_cds_WP_002499510.1_1592	592	632	-	S_epidermidis_NIHLM037_type3_agrC_011	NZ_AKGT01000048.1_cds_WP_002499510.1_1592:592:632	AGCTTACGTTTATATTTCATTTCACGTAGTGCGAAAGCCG	N	SE	---	---	N	SE_N	---	---	0	0	0	0	0	0	0	0	0	0	0	0	0	0	0	0	0	0	0	0	0	0	0	0	0	0	0	0	0	0	0	0
NZ_AKGT01000048.1_cds_WP_002499510.1_1592	748	788	-	S_epidermidis_NIHLM037_type3_agrC_014	NZ_AKGT01000048.1_cds_WP_002499510.1_1592:748:788	TCATCAAAATATTTACGTAATCCAGGCATATCATCTTCTC	N	SE	---	---	N	SE_N	---	---	0	0	0	0	0	0	0	0	0	0	0	0	0	0	0	0	0	0	0	0	0	0	0	0	0	0	0	0	0	0	0	0
NZ_AKGT01000048.1_cds_WP_002499510.1_1592	895	935	-	S_epidermidis_NIHLM037_type3_agrC_017	NZ_AKGT01000048.1_cds_WP_002499510.1_1592:895:935	ACCTCAATACTAATTGGAATACGTTTTTCTTGAGCTTGAA	N	SE	---	---	N	SE_N	---	---	0	0	0	0	0	0	0	0	0	0	0	0	0	0	0	0	0	0	0	0	0	0	0	0	0	0	0	0	0	0	0	0
NZ_CP007454.1_cds_WP_000447888.1_1775	1016	1056	-	S_aureus_RN6607_type2_agrC_017	NZ_CP007454.1_cds_WP_000447888.1_1775:1016:1056	TGCAACGCGAATGATAGGGTCATCAATTTCAGTTGATGCC	N	SA	---	---	N	SA_N	---	---	0	0	0	0	0	0	0	0	0	0	0	0	0	0	0	0	0	0	0	0	0	0	0	0	0	0	0	0	0	0	0	0
NZ_CP007454.1_cds_WP_000447888.1_1775	110	150	-	S_aureus_RN6607_type2_agrC_002	NZ_CP007454.1_cds_WP_000447888.1_1775:110:150	GAAGTAATACaaaAACATGGTTGGAATTATAATTCCAACT	N	SA	---	---	N	SA_N	---	---	0	0	0	0	0	0	0	0	0	0	0	0	0	0	0	0	0	0	0	0	0	0	0	0	0	0	0	0	0	0	0	0
NZ_CP007454.1_cds_WP_000447888.1_1775	1164	1204	-	S_aureus_RN6607_type2_agrC_020	NZ_CP007454.1_cds_WP_000447888.1_1775:1164:1204	CAGCAATTTCTTTTAAAGTTGATAGACCTAAACCACGACC	N	SA	---	---	N	SA_N	---	---	0	0	0	0	0	0	0	0	0	0	0	0	0	0	0	0	0	0	0	0	0	0	0	0	0	0	0	0	0	0	0	0
NZ_CP007454.1_cds_WP_000447888.1_1775	265	305	-	S_aureus_RN6607_type2_agrC_005	NZ_CP007454.1_cds_WP_000447888.1_1775:265:305	TTTCTTAAAGTTaaaAACAAACCTACTGTTGCAAAATTAC	N	SA	---	---	N	SA_N	---	---	0	0	0	0	0	0	0	0	0	0	0	0	0	0	0	0	0	0	0	0	0	0	0	0	0	0	0	0	0	0	0	0
NZ_CP007454.1_cds_WP_000447888.1_1775	489	529	-	S_aureus_RN6607_type2_agrC_008	NZ_CP007454.1_cds_WP_000447888.1_1775:489:529	TTAAGCTATCACCGTTTGAACTTGTATTTGTAGAATAAAT	N	SA	---	---	N	SA_N	---	---	0	0	0	0	0	0	0	0	0	0	0	0	0	0	0	0	0	0	0	0	0	0	0	0	0	0	0	0	0	0	0	0
NZ_CP007454.1_cds_WP_000447888.1_1775	692	732	-	S_aureus_RN6607_type2_agrC_011	NZ_CP007454.1_cds_WP_000447888.1_1775:692:732	TGTCGTTAAGATATTGACATAATCATGACGGAACTTGCGC	N	SA	---	---	N	SA_N	---	---	0	0	0	0	0	0	0	0	0	0	0	0	0	0	0	0	0	0	0	0	0	0	0	0	0	0	0	0	0	0	0	0
NZ_CP007454.1_cds_WP_000447888.1_1775	861	901	-	S_aureus_RN6607_type2_agrC_014	NZ_CP007454.1_cds_WP_000447888.1_1775:861:901	CACGTAAAATTTTCGCAGTAATTAAGCCTTTTATCTCACG	N	SA	---	---	N	SA_N	---	---	0	0	0	0	0	0	0	0	0	0	0	0	0	0	0	0	0	0	0	0	0	0	0	0	0	0	0	0	0	0	0	0
NZ_CP007454.1_cds_WP_001094921.1_1776	69	109	-	S_aureus_RN6607_type2_agrD_001	NZ_CP007454.1_cds_WP_001094921.1_1776:69:109	CTTTAGGTTCATCAAATAAACTGCTGCAAGCGTTTACGCC	N	SA	---	---	N	SA_N	---	---	0	0	0	0	0	0	0	0	0	0	0	0	0	0	0	0	0	0	0	0	0	0	0	0	0	0	0	0	0	0	0	0
NZ_CP007454.1_cds_WP_001105696.1_1777	147	187	-	S_aureus_RN6607_type2_agrB_002	NZ_CP007454.1_cds_WP_001105696.1_1777:147:187	gtGTAACTAAGGTAAACaaaAATACACTTAAGAATATAGA	N	SA	---	---	N	SA_N	---	---	0	0	0	0	0	0	0	0	0	0	0	0	0	0	0	0	0	0	0	0	0	0	0	0	0	0	0	0	0	0	0	0
NZ_CP007454.1_cds_WP_001105696.1_1777	326	366	-	S_aureus_RN6607_type2_agrB_005	NZ_CP007454.1_cds_WP_001105696.1_1777:326:366	AATAACAACGGAAATCAATCCTATAATAGATAAGGCCAGT	N	SA	---	---	N	SA_N	---	---	0	0	0	0	0	0	0	0	0	0	0	0	0	0	0	0	0	0	0	0	0	0	0	0	0	0	0	0	0	0	0	0
NZ_CP007454.1_cds_WP_001105696.1_1777	476	516	-	S_aureus_RN6607_type2_agrB_008	NZ_CP007454.1_cds_WP_001105696.1_1777:476:516	TAAAATTCCTAATAACATAAATTGAGCATAAAATGGATGT	N	SA	---	---	N	SA_N	---	---	0	0	0	0	0	0	0	0	0	0	0	0	0	0	0	0	0	0	0	0	0	0	0	0	0	0	0	0	0	0	0	0
NZ_CP013137.1_cds_WP_001105716.1_1570	246	286	-	S_aureus_XQ_type4_agrB_005	NZ_CP013137.1_cds_WP_001105716.1_1570:246:286	GCAAGAGTGTGAATaaaaaAATACTTTCCACATAACACCA	N	SA	---	---	N	SA_N	---	---	0	0	0	0	0	0	0	0	0	0	0	0	0	0	0	0	0	0	0	0	0	0	0	0	0	0	0	0	0	0	0	0
NZ_CP013137.1_cds_WP_001105716.1_1570	416	456	-	S_aureus_XQ_type4_agrB_008	NZ_CP013137.1_cds_WP_001105716.1_1570:416:456	aAAGATTAGACTAACAATAATCGCATAATTTCGTTTCCGC	N	SA	---	---	N	SA_N	---	---	0	0	0	0	0	0	0	0	0	0	0	0	0	0	0	0	0	0	0	0	0	0	0	0	0	0	0	0	0	0	0	0
NZ_CP013137.1_cds_WP_001105716.1_1570	97	137	-	S_aureus_XQ_type4_agrB_002	NZ_CP013137.1_cds_WP_001105716.1_1570:97:137	ATAACAATTAATTTACCTATATTTACAGCTAAGACCTGCA	N	SA	---	---	N	SA_N	---	---	0	0	0	0	0	0	0	0	0	0	0	0	0	0	0	0	0	0	0	0	0	0	0	0	0	0	0	0	0	0	0	0
NZ_CP013137.1_cds_WP_001807128.1_1572	1056	1096	-	S_aureus_XQ_type4_agrC_020	NZ_CP013137.1_cds_WP_001807128.1_1572:1056:1096	TAAACGTTACTGAATTTTCGCTTTCAATAAATGCAACTCG	N	SA	---	---	N	SA_N	---	---	0	0	0	0	0	0	0	0	0	0	0	0	0	0	0	0	0	0	0	0	0	0	0	0	0	0	0	0	0	0	0	0
NZ_CP013137.1_cds_WP_001807128.1_1572	111	151	-	S_aureus_XQ_type4_agrC_002	NZ_CP013137.1_cds_WP_001807128.1_1572:111:151	ATAGAATTAACGATAATGCCGTAATACCCGTGATATACAA	N	SA	---	---	N	SA_N	---	---	0	0	0	0	0	0	0	0	0	0	0	0	0	0	0	0	0	0	0	0	0	0	0	0	0	0	0	0	0	0	0	0
NZ_CP013137.1_cds_WP_001807128.1_1572	1205	1245	-	S_aureus_XQ_type4_agrC_023	NZ_CP013137.1_cds_WP_001807128.1_1572:1205:1245	AATTGTATCTAATAAGACATTGTCTGCATTATCAGCAATT	N	SA	---	---	N	SA_N	---	---	0	0	0	0	0	0	0	0	0	0	0	0	0	0	0	0	0	0	0	0	0	0	0	0	0	0	0	0	0	0	0	0
NZ_CP013137.1_cds_WP_001807128.1_1572	250	290	-	S_aureus_XQ_type4_agrC_005	NZ_CP013137.1_cds_WP_001807128.1_1572:250:290	ataTACATGTAATTTGCACAGTATAAAATAATCTGCGAGG	N	SA	---	---	N	SA_N	---	---	0	0	0	0	0	0	0	0	0	0	0	0	0	0	0	0	0	0	0	0	0	0	0	0	0	0	0	0	0	0	0	0
NZ_CP013137.1_cds_WP_001807128.1_1572	400	440	-	S_aureus_XQ_type4_agrC_008	NZ_CP013137.1_cds_WP_001807128.1_1572:400:440	TTTAGTATTAGATATGATGAGCTAATCtttTTGAGAACTC	N	SA	---	---	N	SA_N	---	---	0	0	0	0	0	0	0	0	0	0	0	0	0	0	0	0	0	0	0	0	0	0	0	0	0	0	0	0	0	0	0	0
NZ_CP013137.1_cds_WP_001807128.1_1572	588	628	-	S_aureus_XQ_type4_agrC_011	NZ_CP013137.1_cds_WP_001807128.1_1572:588:628	ATTTCATCTCTTTAAGGAGAAATTGTGAAATAACAAATGT	N	SA	---	---	N	SA_N	---	---	0	0	0	0	0	0	0	0	0	0	0	0	0	0	0	0	0	0	0	0	0	0	0	0	0	0	0	0	0	0	0	0
NZ_CP013137.1_cds_WP_001807128.1_1572	749	789	-	S_aureus_XQ_type4_agrC_014	NZ_CP013137.1_cds_WP_001807128.1_1572:749:789	ATAGTCACGTAGACCAGGCATGTCATCTTCTCGAATGTAT	N	SA	---	---	N	SA_N	---	---	0	0	0	0	0	0	0	0	0	0	0	0	0	0	0	0	0	0	0	0	0	0	0	0	0	0	0	0	0	0	0	0
NZ_CP013137.1_cds_WP_001807128.1_1572	906	946	-	S_aureus_XQ_type4_agrC_017	NZ_CP013137.1_cds_WP_001807128.1_1572:906:946	GTATTTCAATACTAATCGGTATACTCATTTCTTGTGCACG	N	SA	---	---	N	SA_N	---	---	0	0	0	0	0	0	0	0	0	0	0	0	0	0	0	0	0	0	0	0	0	0	0	0	0	0	0	0	0	0	0	0
NZ_CP027476.1	1000221	1000261	-	JMD87_RS04705_002	NZ_CP027476.1:1000221:1000261	TAGCACCTAATTGATCTAAAACTTTAGCGACACCAAAAGC	Y	SA	NZ_CP027476.1:1000161:1000931	NRS_933	Y	SA_Y	60	mis=0	16	1579	825	1185	348	125	1505	15	10	98	8	2	47	17	25	11	12	4503	4256	30	21571	14	237	312	24	172	3860	21475	207	1161	50	11
NZ_CP027476.1	1000392	1000432	-	JMD87_RS04705_005	NZ_CP027476.1:1000392:1000432	ATACACCATCAATATTGCCAACATCTTTACCAATTTGCTC	Y	SA	NZ_CP027476.1:1000161:1000931	NRS_933	Y	SA_Y	60	mis=0	58	1923	1059	1413	436	126	1827	46	52	104	35	27	68	57	71	45	40	5473	5189	91	24892	22	355	410	57	248	4529	25927	295	1446	64	47
NZ_CP027476.1	1000899	1000939	-	JMD87_RS04705_015	NZ_CP027476.1:1000899:1000939	AATGATATTATTTAATTGCGTGGAATCCGCTATCTACATG	Y	SA	---	---	N	SA_N	60	mis=0	5	185	74	101	43	24	138	6	2	1	0	1	5	0	6	0	3	2622	2424	15	11762	0	157	203	9	110	2218	12168	121	697	12	1
NZ_CP027476.1	1001172	1001212	+	JMD87_RS04710_002	NZ_CP027476.1:1001172:1001212	TATTTGAAAATATTACTAACAACCGTTTTAAGTACAGCAT	Y	SA	NZ_CP027476.1:1001126:1002211	NRS_934	Y	SA_Y	60	mis=0	1	52	32	36	13	5	48	0	1	1	0	0	1	0	0	0	1	694	705	5	3335	1	45	34	2	37	592	3352	32	148	7	0
NZ_CP027476.1	1001337	1001377	-	JMD87_RS04710_005	NZ_CP027476.1:1001337:1001377	GGGTTTGTATCATTACATTAATTGCACATCAACTTGAAGG	Y	SA	NZ_CP027476.1:1001126:1002211	NRS_934	Y	SA_Y	60	mis=0	6	301	195	262	73	20	220	0	1	11	1	1	6	3	0	0	4	2539	2561	11	12318	0	148	235	6	133	2209	12840	134	638	10	1
NZ_CP027476.1	1001654	1001694	-	JMD87_RS04710_011	NZ_CP027476.1:1001654:1001694	AATTTATATGTTAAAAGACCATGAAAAATTTATCCCAGCT	Y	SA	NZ_CP027476.1:1001126:1002211	NRS_934	Y	SA_Y	60	mis=0	1	83	56	77	31	10	101	2	0	2	0	0	2	2	0	0	0	849	824	10	4085	0	46	55	8	36	710	4276	35	240	2	2
NZ_CP027476.1	1001993	1002033	-	JMD87_RS04710_017	NZ_CP027476.1:1001993:1002033	ACTTGAAAAAGTCGGTTTTCCAAGATGGGCTAGTATAACA	Y	SA	NZ_CP027476.1:1001126:1002211	NRS_934	Y	SA_Y	60	mis=0	9	1597	1077	1374	417	160	1439	2	9	33	2	1	4	4	7	2	7	3754	3387	16	17296	6	219	267	10	182	3082	17344	168	949	30	1
NZ_CP027476.1	1002199	1002239	-	JMD87_RS04710_020	NZ_CP027476.1:1002199:1002239	TTTAGAAAAATAGGAGGAACATCGTTTATGTTAAACAAGG	Y	SA	---	---	N	SA_N	60	mis=0	8	1206	872	1062	253	82	1019	9	6	17	7	8	21	8	14	5	9	1769	1654	14	8398	10	123	118	6	75	1585	8671	66	468	17	10
NZ_CP027476.1	1002924	1002964	-	JMD87_RS04715_008	NZ_CP027476.1:1002924:1002964	ACCAATACCATATTCAATATAATACGCTGGTCCACCACGG	Y	SA	NZ_CP027476.1:1002553:1004121	NRS_935	Y	SA_Y	60	mis=0	2	270	138	175	70	8	311	0	1	6	0	1	1	2	4	0	4	6983	6603	13	32753	1	416	500	18	335	6018	33457	312	1857	39	1
NZ_CP027476.1	1003687	1003727	-	JMD87_RS04715_023	NZ_CP027476.1:1003687:1003727	AGAAGAATAAAGCAAATGCAATAAAGTACGAACCTACGCC	Y	SA	NZ_CP027476.1:1002553:1004121	NRS_935	Y	SA_Y	60	mis=0	11	176	103	134	68	8	204	5	8	7	11	1	9	5	10	3	14	9787	9105	44	44470	5	506	728	38	484	8118	45631	403	2400	55	3
NZ_CP027476.1	1003996	1004036	-	JMD87_RS04715_029	NZ_CP027476.1:1003996:1004036	GATAAACTGCATTATAACCGTTGCCTAAACGTTTCTTTTG	Y	SA	NZ_CP027476.1:1002553:1004121	NRS_935	Y	SA_Y	60	mis=0	22	111	67	98	30	22	130	15	12	20	9	5	11	17	7	16	18	5042	4651	40	22159	16	286	325	22	206	3960	22780	228	1298	23	19
NZ_CP027476.1	1004368	1004408	+	JMD87_RS04720_002	NZ_CP027476.1:1004368:1004408	CTTGTTAAATATAATGTCATTCTTTGCTTTGACGGATTAG	Y	SA	NZ_CP027476.1:1004263:1005021	NRS_936	Y	SA_Y	60	mis=0	0	18	20	13	5	3	20	0	0	1	0	0	1	0	1	1	2	659	637	3	3124	0	47	52	1	38	612	3225	30	146	2	0
NZ_CP027476.1	1004530	1004570	-	JMD87_RS04720_005	NZ_CP027476.1:1004530:1004570	CTGATTGAATAGTTAAATGAGAACGACTTCCTTGTGGATG	Y	SA	NZ_CP027476.1:1004263:1005021	NRS_936	Y	SA_Y	60	mis=0	7	64	46	70	17	7	58	2	0	4	1	2	4	1	1	2	4	1158	1131	10	5600	2	64	97	2	59	1018	5683	71	345	9	1
NZ_CP027476.1	1004692	1004732	-	JMD87_RS04720_008	NZ_CP027476.1:1004692:1004732	AATGTGGACTTAACATTGCTACACGACTAAAAATCGTTGG	Y	SA	NZ_CP027476.1:1004263:1005021	NRS_936	Y	SA_Y	60	mis=0	11	454	290	279	114	79	352	4	33	26	6	9	13	14	11	11	19	5888	5586	37	26582	15	320	407	28	260	4846	27104	265	1510	38	6
NZ_CP027476.1	1004996	1005036	-	JMD87_RS04720_014	NZ_CP027476.1:1004996:1005036	TCTACTAATGTAAATTATTCATAAAGTTGATCATCTGTGT	Y	SA	---	---	N	SA_N	60	mis=0	0	30	27	17	5	0	15	1	1	1	0	0	1	0	0	0	0	231	262	0	1167	0	22	24	2	8	195	1157	8	78	0	0
NZ_CP027476.1	1005266	1005306	+	JMD87_RS04725_002	NZ_CP027476.1:1005266:1005306	GATTCTTACCGTAAAAGATATGATAAACAGTATTCACGAA	Y	SA	NZ_CP027476.1:1005215:1005724	NRS_937	Y	SA_Y	60	mis=0	1	191	86	113	46	23	155	0	3	5	2	0	2	0	3	0	2	677	663	3	3204	2	42	51	3	48	585	3331	33	152	7	0
NZ_CP027476.1	1005419	1005459	-	JMD87_RS04725_005	NZ_CP027476.1:1005419:1005459	TCACATTGTTCGTTGGTTTGAAGCTAGAAGCTTTTGTAGC	Y	SA	NZ_CP027476.1:1005215:1005724	NRS_937	Y	SA_Y	60	mis=0	21	1374	655	931	373	172	1264	10	45	42	4	1	26	12	11	6	9	3770	3609	37	17291	5	227	259	16	109	3236	17646	163	912	35	5
NZ_CP027476.1	1005564	1005604	-	JMD87_RS04725_008	NZ_CP027476.1:1005564:1005604	ATATCTTCGAATTCTTGGCTAGATAGTCCTTGTGCTATTG	Y	SA	NZ_CP027476.1:1005215:1005724	NRS_937	Y	SA_Y	60	mis=0	62	1567	882	1190	537	299	1622	43	82	94	56	36	63	47	55	38	36	4764	4390	88	20822	44	313	310	46	214	3698	21510	247	1253	80	32
NZ_CP027476.1	1005938	1005978	-	JMD87_RS04730_002	NZ_CP027476.1:1005938:1005978	ATAGGGCCATTATTTGGCGGATTAATTACACAATTTACCA	Y	SA	NZ_CP027476.1:1005837:1007027	NRS_938	Y	SA_Y	60	mis=0	19	102	83	91	63	20	112	22	19	15	16	7	15	15	9	12	14	3497	3262	39	15488	13	169	265	16	159	2823	16243	162	845	44	7
NZ_CP027476.1	1006093	1006133	-	JMD87_RS04730_005	NZ_CP027476.1:1006093:1006133	ATATTCACATCTTGTGGATTATCGCTTTAGCTATCGGTCT	Y	SA	NZ_CP027476.1:1005837:1007027	NRS_938	Y	SA_Y	60	mis=0	70	3282	2260	2956	854	308	3997	66	61	173	54	57	78	65	69	49	65	4903	4571	122	22036	50	303	376	70	225	4015	22557	263	1282	103	56
NZ_CP027476.1	1006260	1006300	-	JMD87_RS04730_008	NZ_CP027476.1:1006260:1006300	AATTGAATATACTGTTGCAATCATTATTGGTGGTATCGGC	Y	SA	NZ_CP027476.1:1005837:1007027	NRS_938	Y	SA_Y	60	mis=0	102	3998	2711	3753	959	358	4835	97	108	203	70	86	171	101	149	97	107	7298	6659	181	31382	82	497	558	96	376	5794	32601	415	1990	200	99
NZ_CP027476.1	1007013	1007053	-	JMD87_RS04730_023	NZ_CP027476.1:1007013:1007053	GAGATTTATGGAAAGGTTCCTTTATATGCAAGATTCTTCG	Y	SA	NZ_CP027476.1:1007005:1008180	NRS_939	Y	SA_Y	60	mis=0	6	570	362	491	109	51	670	0	0	24	0	2	16	1	8	1	3	3812	3653	11	17474	0	224	257	15	192	3228	17919	168	928	21	0
NZ_CP027476.1	1007432	1007472	-	JMD87_RS04735_005	NZ_CP027476.1:1007432:1007472	TTTGTGGTAAGAGCAAAGAGCTAAAGCGTTCTTTAACAGC	Y	SA	NZ_CP027476.1:1007005:1008180	NRS_939	Y	SA_Y	60	mis=0	15	1432	820	1139	322	91	1618	8	6	36	6	1	13	6	9	1	8	6823	6424	31	31037	4	387	454	11	320	5689	31726	293	1696	39	5
NZ_CP027476.1	1007700	1007740	-	JMD87_RS04735_011	NZ_CP027476.1:1007700:1007740	TCAACAAGATATTATGTGGCAACAAAAGAAACGAAACAAG	Y	SA	NZ_CP027476.1:1007005:1008180	NRS_939	Y	SA_Y	60	mis=0	17	653	471	567	165	59	752	8	10	26	9	8	12	12	10	12	3	3267	3100	32	15035	9	179	237	20	187	2875	15574	145	864	18	16
NZ_CP027476.1	1008087	1008127	-	JMD87_RS04735_018	NZ_CP027476.1:1008087:1008127	CATATGCAAGTTACACAGAGTATCGTTAATCAACTTAATG	Y	SA	NZ_CP027476.1:1007005:1008180	NRS_939	Y	SA_Y	60	mis=0	2	637	431	563	118	54	675	0	6	11	4	2	15	5	15	6	2	2734	2568	12	12671	3	170	215	9	151	2392	12812	119	672	24	3
NZ_CP027476.1	1008994	1009034	+	JMD87_RS04740_008	NZ_CP027476.1:1008994:1009034	TTACAAAAAAATAGTGCATATTTAGGAACTAATGGTTTCC	Y	SA	NZ_CP027476.1:1008613:1010094	NRS_940	Y	SA_Y	60	mis=0	0	394	244	305	123	16	373	0	0	2	0	0	2	0	0	0	1	1277	1195	7	6074	0	76	110	5	84	1043	5945	58	313	5	0
NZ_CP027476.1	1009290	1009330	-	JMD87_RS04740_014	NZ_CP027476.1:1009290:1009330	GTTTAACACGACATACTTTTCTTTCGACAAATCTTCACCT	Y	SA	NZ_CP027476.1:1008613:1010094	NRS_940	Y	SA_Y	60	mis=0	4	1538	1037	1149	314	329	1404	10	9	16	6	4	24	10	13	6	4	6059	5563	32	27699	6	363	457	12	265	5188	28378	275	1533	49	7
NZ_CP027476.1	1009585	1009625	-	JMD87_RS04740_020	NZ_CP027476.1:1009585:1009625	CTTCTAATCGCCCTTCAACAGGTTCTAAATTTTCAACAGC	Y	SA	NZ_CP027476.1:1008613:1010094	NRS_940	Y	SA_Y	60	mis=0	29	4175	2711	3289	1014	594	3928	29	26	95	9	10	59	29	44	14	20	8939	8375	63	41424	13	475	658	41	401	7568	41753	387	2287	93	17
NZ_CP027476.1	1010680	1010720	-	JMD87_RS04750_005	NZ_CP027476.1:1010680:1010720	TACAAACTTTAAATAACTTCAATGTTTGTGGTTCAATACC	Y	SA	NZ_CP027476.1:1010338:1011900	NRS_942	Y	SA_Y	60	mis=0	4	924	712	892	173	86	1023	3	6	22	4	2	24	9	6	3	4	1537	1456	25	7000	3	87	99	7	68	1262	7380	55	419	14	4
NZ_CP027476.1	1010825	1010865	-	JMD87_RS04750_008	NZ_CP027476.1:1010825:1010865	AAACTTTGTCCCATACCAATTGGCCAATTCATAGGGTATG	Y	SA	NZ_CP027476.1:1010338:1011900	NRS_942	Y	SA_Y	60	mis=0	30	4980	3422	4612	1163	482	5595	22	36	100	23	37	89	44	79	22	28	6034	5491	77	26873	21	384	454	51	340	4810	27503	232	1492	68	32
NZ_CP027476.1	1010980	1011020	-	JMD87_RS04750_011	NZ_CP027476.1:1010980:1011020	CAACCAACATTAATTCTTCAATCGCTTGTTCAAAATCACT	Y	SA	NZ_CP027476.1:1010338:1011900	NRS_942	Y	SA_Y	60	mis=0	98	4567	3095	4352	1090	490	5331	86	88	113	63	60	126	72	124	76	82	4807	4595	145	21468	43	384	411	80	329	3938	22257	280	1344	117	83
NZ_CP027476.1	1011460	1011500	-	JMD87_RS04750_021	NZ_CP027476.1:1011460:1011500	ATTGTGGTAAATCTTGGAAACTGTAGGTTTGTTTTCCACC	Y	SA	NZ_CP027476.1:1010338:1011900	NRS_942	Y	SA_Y	60	mis=0	8	5646	4072	4739	1314	483	5621	7	18	236	10	2	99	15	48	3	17	5938	5487	37	27009	2	354	420	25	318	4984	27316	247	1551	45	6
NZ_CP027476.1	1011774	1011814	-	JMD87_RS04750_027	NZ_CP027476.1:1011774:1011814	GTCATATCTATCTTTCACTAAAATCGATCTTGATGTGTTC	Y	SA	NZ_CP027476.1:1010338:1011900	NRS_942	Y	SA_Y	60	mis=0	0	29	12	14	10	8	27	2	2	1	1	0	1	2	0	0	1	234	223	3	1085	0	13	23	0	4	200	1098	12	51	36	0
NZ_CP027476.1	1012573	1012613	-	JMD87_RS04755_008	NZ_CP027476.1:1012573:1012613	ATCTGCAAATTCTATTTTCAACACAGTTCCCCAGAATGAT	Y	SA	NZ_CP027476.1:1012202:1013005	NRS_944	Y	SA_Y	60	mis=0	24	714	338	449	171	92	632	4	10	28	4	6	7	13	5	3	4	5242	4960	35	23713	4	294	424	12	259	4397	24239	256	1332	37	9
NZ_CP027476.1	1012739	1012779	-	JMD87_RS04755_011	NZ_CP027476.1:1012739:1012779	CTACAAACCATGTTGCTGCATAACGCATTAGAATAACACC	Y	SA	NZ_CP027476.1:1012202:1013005	NRS_944	Y	SA_Y	60	mis=0	62	877	506	660	318	190	942	39	43	76	52	44	55	42	45	60	63	6434	5824	127	28620	39	390	455	62	339	5118	29396	300	1739	111	53
NZ_CP027476.1	1013040	1013080	-	JMD87_RS04755_017	NZ_CP027476.1:1013040:1013080	ATTTTTCATAAATCACTCAATTAAATGAAAAAGGACAACC	Y	SA	---	---	N	SA_N	60	mis=0	4	12	6	10	4	5	15	3	0	2	0	1	2	5	4	3	2	1104	1015	6	5029	0	70	82	8	75	878	5070	40	237	5	3
NZ_CP027476.1	1013703	1013743	-	JMD87_RS04760_011	NZ_CP027476.1:1013703:1013743	AGGTTTAGAAAGTACATGTTGCTCTTCATGACCAACTTTG	Y	SA	NZ_CP027476.1:1013224:1015548	NRS_945	Y	SA_Y	60	mis=0	13	2013	1601	2102	476	200	1643	4	13	42	9	3	40	18	31	8	10	5349	5019	29	23704	10	301	406	24	212	4267	24576	226	1309	39	9
NZ_CP027476.1	1013859	1013899	-	JMD87_RS04760_014	NZ_CP027476.1:1013859:1013899	TACTGTATTTGATTTGTCTGATATTACTTCAGATTTCAGA	Y	SA	NZ_CP027476.1:1013224:1015548	NRS_945	Y	SA_Y	60	mis=0	8	243	219	232	75	35	175	12	14	17	7	4	10	5	12	9	3	696	673	29	3159	9	42	49	6	36	595	3419	33	191	15	13
NZ_CP027476.1	1014016	1014056	-	JMD87_RS04760_017	NZ_CP027476.1:1014016:1014056	CATTTTCATGATTAGACTTGTCATTTTGTTCGCTATCACC	Y	SA	NZ_CP027476.1:1013224:1015548	NRS_945	Y	SA_Y	60	mis=0	40	510	383	396	128	30	324	23	19	29	23	19	20	20	25	30	20	5818	5344	60	25758	19	361	450	39	289	4676	26908	249	1539	66	46
NZ_CP027476.1	1014336	1014376	-	JMD87_RS04760_023	NZ_CP027476.1:1014336:1014376	TTTTTGATTATTATTTGCCGATGTCTTTGTATTTGTTTTT	Y	SA	NZ_CP027476.1:1013224:1015548	NRS_945	Y	SA_Y	60	mis=0	0	32	22	40	14	7	26	1	1	6	1	0	1	0	0	2	3	296	308	4	1387	2	21	16	2	23	212	1462	10	96	2	0
NZ_CP027476.1	1014523	1014563	-	JMD87_RS04760_026	NZ_CP027476.1:1014523:1014563	CATCATTATTATCATTCATGCGATCATTTTTGTTCACATT	Y	SA	NZ_CP027476.1:1013224:1015548	NRS_945	Y	SA_Y	60	mis=0	2	227	126	165	58	21	138	2	1	2	0	0	6	0	5	0	3	1682	1610	9	7398	0	84	104	11	82	1298	7678	88	383	9	4
NZ_CP027476.1	1015366	1015406	-	JMD87_RS04760_044	NZ_CP027476.1:1015366:1015406	TTACATCACCTTTTTTCAGACCAGATTGATCTGCTAAACC	Y	SA	NZ_CP027476.1:1013224:1015548	NRS_945	Y	SA_Y	60	mis=0	24	2217	1229	1629	616	243	1593	17	24	73	14	9	13	22	22	9	9	6323	5722	53	28727	21	406	458	40	294	5154	29403	268	1594	46	20
NZ_CP027476.1	1015549	1015589	-	JMD87_RS04760_047	NZ_CP027476.1:1015549:1015589	TAAAAACTGGCTAAAAATTGACACGTTGTTCACCTCAACA	Y	SA	---	---	N	SA_N	60	mis=0	62	2039	1175	1365	559	294	1476	43	72	86	53	39	42	62	39	60	60	6190	5959	122	28037	48	376	477	74	284	5081	29344	314	1637	139	67
NZ_CP027476.1	1015873	1015913	-	JMD87_RS04765_003	NZ_CP027476.1:1015873:1015913	ATCTAACATAATTAACTGACGTTCTCTAATTCCAATATGT	Y	SA	NZ_CP027476.1:1015565:1016923	NRS_946	Y	SA_Y	60	mis=0	2	135	55	78	31	9	119	3	4	7	1	0	4	1	5	1	2	574	501	7	2570	1	29	48	1	26	448	2637	25	127	3	2
NZ_CP027476.1	1016176	1016216	-	JMD87_RS04765_009	NZ_CP027476.1:1016176:1016216	AGCTTTAACTTCTAATAATACTGGGAAGCCGATTGATCCT	Y	SA	NZ_CP027476.1:1015565:1016923	NRS_946	Y	SA_Y	60	mis=0	12	2491	1412	1758	661	176	2154	3	7	108	4	3	23	7	11	5	3	4708	4372	25	21764	4	254	315	18	176	3779	21993	198	1232	43	3
NZ_CP027476.1	1016324	1016364	-	JMD87_RS04765_012	NZ_CP027476.1:1016324:1016364	ATTGATGCCAACTTAAACCTTTGAACGCATGGTTATGTTC	Y	SA	NZ_CP027476.1:1015565:1016923	NRS_946	Y	SA_Y	60	mis=0	46	1806	1049	1189	495	169	1688	39	48	104	30	22	70	28	45	32	41	4084	3909	106	19185	32	257	313	37	198	3414	19781	196	1111	85	45
NZ_CP027476.1	1016798	1016838	-	JMD87_RS04765_021	NZ_CP027476.1:1016798:1016838	CAACACGTCCTATAAACATGAGTATCATTAGTACGACCTT	Y	SA	NZ_CP027476.1:1015565:1016923	NRS_946	Y	SA_Y	60	mis=0	17	285	173	165	91	110	287	3	7	15	3	0	8	3	8	3	9	4304	4003	14	19479	5	236	280	18	174	3567	19899	156	1134	23	6
NZ_CP027476.1	1016953	1016993	-	JMD87_RS04765_024	NZ_CP027476.1:1016953:1016993	ATACAAACTAAAAAAGCAATCTAAGTTCCAGTTAAAATCT	Y	SA	---	---	N	SA_N	60	mis=0	11	13	10	10	10	7	7	4	5	11	9	3	4	14	2	7	7	717	610	16	3086	4	54	40	9	31	583	3211	53	189	15	9
NZ_CP027476.1	1017155	1017195	-	JMD87_RS04770_002	NZ_CP027476.1:1017155:1017195	GATTTTGTGCTCTTACTTGGTTAACATAAGTACCAGCTCT	Y	SA	NZ_CP027476.1:1017062:1018573	NRS_947	Y	SA_Y	60	mis=0	13	337	195	248	93	23	312	24	17	21	18	7	21	11	13	12	26	5227	5023	49	24635	12	287	377	25	230	4395	25284	258	1351	43	17
NZ_CP027476.1	1017497	1017537	-	JMD87_RS04770_008	NZ_CP027476.1:1017497:1017537	CAGAATACTCATTTTCCATTAAACCATCTGCTGTGACGCC	Y	SA	NZ_CP027476.1:1017062:1018573	NRS_947	Y	SA_Y	60	mis=0	28	1928	1249	1561	594	115	1735	18	36	70	18	13	31	18	18	10	17	9335	8487	80	42421	18	509	708	34	417	7627	43251	413	2395	86	27
NZ_CP027476.1	1017955	1017995	-	JMD87_RS04770_017	NZ_CP027476.1:1017955:1017995	ATCACTTATGATTTCCTGTGACCAATAAGCCACTGCTTTT	Y	SA	NZ_CP027476.1:1017062:1018573	NRS_947	Y	SA_Y	60	mis=0	8	2197	1482	1964	474	169	2077	8	16	31	9	1	38	18	22	9	7	6238	5868	25	28473	4	353	473	31	255	5104	28701	267	1568	37	8
NZ_CP027476.1	1018305	1018345	-	JMD87_RS04770_023	NZ_CP027476.1:1018305:1018345	TCAATCTCATAATTGAATCCTTGCCACATTGTACATAACG	Y	SA	NZ_CP027476.1:1017062:1018573	NRS_947	Y	SA_Y	60	mis=0	6	248	188	269	68	13	243	9	13	9	3	5	9	5	4	3	12	6040	5598	37	27580	5	338	460	33	416	5137	28046	273	1562	41	10
NZ_CP027476.1	1018601	1018641	-	JMD87_RS04770_029	NZ_CP027476.1:1018601:1018641	GATAATCTTCTCTAAGAAAGGTTTTTATACTTGTTGAACT	Y	SA	---	---	N	SA_N	60	mis=0	0	1	1	3	3	0	1	0	0	2	2	0	0	2	2	0	1	189	188	4	892	0	24	18	2	16	185	915	17	57	3	1
NZ_CP027476.1	1023625	1023665	-	JMD87_RS04825_002	NZ_CP027476.1:1023625:1023665	AGATTGCTACGTTCTCATTTTTAGCGAATTGATCTATACG	Y	SA	NZ_CP027476.1:1023460:1025424	NRS_956	Y	SA_Y	60	mis=0	3	18	12	11	2	3	26	2	2	0	2	4	3	3	3	3	5	3214	3162	16	15039	5	184	229	4	130	2643	15152	135	793	1	3
NZ_CP027476.1	1023766	1023806	-	JMD87_RS04825_005	NZ_CP027476.1:1023766:1023806	CTTTTTTTAATACTTCGTCGTCACTTAAATAATGAATGTT	Y	SA	NZ_CP027476.1:1023460:1025424	NRS_956	Y	SA_Y	60	mis=0	2	6	1	3	2	2	7	0	2	5	2	0	2	0	2	3	1	198	191	1	929	2	10	14	1	7	181	976	13	55	2	4
NZ_CP027476.1	1023922	1023962	-	JMD87_RS04825_008	NZ_CP027476.1:1023922:1023962	ATGGAACTACTATATTCATTTGTTTAATGACACCAACGGC	Y	SA	NZ_CP027476.1:1023460:1025424	NRS_956	Y	SA_Y	60	mis=0	17	61	36	35	28	7	29	11	15	17	8	8	13	11	15	14	16	6337	5776	38	28273	14	302	444	29	242	4992	28652	247	1548	16	10
NZ_CP027476.1	1024749	1024789	-	JMD87_RS04825_023	NZ_CP027476.1:1024749:1024789	TTGTACAAATTCAAACCATGAATGATATGCTTGATTGATT	Y	SA	NZ_CP027476.1:1023460:1025424	NRS_956	Y	SA_Y	60	mis=0	2	22	18	5	2	0	24	5	30	8	0	0	0	1	1	3	0	2738	2529	7	12481	0	134	187	8	72	2145	13136	128	640	4	0
NZ_CP027476.1	1025063	1025103	-	JMD87_RS04825_029	NZ_CP027476.1:1025063:1025103	GTTAATTTCAAATTGTTTTCATGATACATTTCCATCACGC	Y	SA	NZ_CP027476.1:1023460:1025424	NRS_956	Y	SA_Y	60	mis=0	9	91	73	91	45	6	86	17	6	7	10	7	8	10	11	9	9	5818	5712	41	26299	8	340	405	30	204	4651	27528	270	1545	37	13
NZ_CP027476.1	1025375	1025415	-	JMD87_RS04825_035	NZ_CP027476.1:1025375:1025415	TTGATAACTTCATTAAAACGTCGGCCATGATAGTATAGGC	Y	SA	NZ_CP027476.1:1023460:1025424	NRS_956	Y	SA_Y	60	mis=0	8	35	26	39	22	9	39	18	28	21	14	2	12	11	5	10	11	4556	4268	28	20586	11	232	329	16	150	3567	21182	198	1118	31	14
NZ_CP027476.1	1025640	1025680	-	JMD87_RS04830_002	NZ_CP027476.1:1025640:1025680	CTTTATGCTTTATTTCGACATACGTTCTACTAGGTGAAAA	Y	SA	NZ_CP027476.1:1025427:1025747	NRS_957	Y	SA_Y	60	mis=0	10	28	24	7	11	7	28	6	17	17	5	3	5	4	7	11	9	2229	2081	19	10244	7	130	177	13	103	1790	10523	101	566	29	12
NZ_CP027476.1	1025806	1025846	-	JMD87_RS04830_005	NZ_CP027476.1:1025806:1025846	ACCAATAAGTGCATATGATTTTCCACATTGAAATTTCAAA	Y	SA	NZ_CP027476.1:1025744:1026385	NRS_958	Y	SA_Y	60	mis=0	6	8	15	16	7	7	12	12	6	14	2	5	4	4	2	6	8	1288	1209	12	6012	8	87	106	17	72	1067	6087	49	344	11	8
NZ_CP027476.1	1027385	1027425	+	JMD87_RS04850_002	NZ_CP027476.1:1027385:1027425	TATGACCTCTTCGATGTTCAATAGAAGTAAAGAGTTTTAT	Y	SA	NZ_CP027476.1:1027335:1028816	NRS_961	Y	SA_Y	60	mis=0	1	196	103	144	65	11	147	1	0	3	0	0	1	0	0	0	1	621	639	2	2952	0	24	49	1	17	579	2830	32	145	4	0
NZ_CP027476.1	1027878	1027918	-	JMD87_RS04850_011	NZ_CP027476.1:1027878:1027918	CTAACACATAAGTTTTACCTACAGCACCATTATTAGCATT	Y	SA	NZ_CP027476.1:1027335:1028816	NRS_961	Y	SA_Y	60	mis=0	8	698	463	502	155	34	519	0	1	5	1	1	9	4	4	0	2	1701	1620	16	8172	0	73	119	4	42	1441	8008	68	486	20	3
NZ_CP027476.1	1028094	1028134	-	JMD87_RS04850_015	NZ_CP027476.1:1028094:1028134	TCTCACTTTTTTTAAATGCACCCGTATCATCGAAATTTTC	Y	SA	NZ_CP027476.1:1027335:1028816	NRS_961	Y	SA_Y	60	mis=0	15	2806	2054	2331	655	287	2101	13	13	21	9	11	40	16	22	6	6	3909	3645	26	17555	27	189	286	17	135	3099	18067	176	963	49	8
NZ_CP027476.1	1028399	1028439	-	JMD87_RS04850_021	NZ_CP027476.1:1028399:1028439	AATCATTTTAGCTATTTTATCTTTGACAGATCCTTCTCCA	Y	SA	NZ_CP027476.1:1027335:1028816	NRS_961	Y	SA_Y	60	mis=0	7	483	357	490	130	56	447	9	1	14	9	4	8	7	10	4	3	1163	1084	14	5473	3	66	80	6	37	890	5730	66	291	22	2
NZ_CP027476.1	1028573	1028613	-	JMD87_RS04850_024	NZ_CP027476.1:1028573:1028613	GTATTTGATGTCAAAGGCAACAACAGGCCTTTTAGAAATC	Y	SA	NZ_CP027476.1:1027335:1028816	NRS_961	Y	SA_Y	60	mis=0	14	1635	944	1374	387	279	1251	11	18	32	22	21	57	19	27	19	19	4627	4400	45	20950	13	254	315	32	145	3789	22040	238	1163	45	14
NZ_CP027476.1	1029008	1029048	-	JMD87_RS04855_002	NZ_CP027476.1:1029008:1029048	TTTGTGTTATGTTAGGCTCAATCTTCACACTTAAACTTAC	Y	SA	NZ_CP027476.1:1028905:1029261	NRS_962	Y	SA_Y	60	mis=0	14	4472	2617	3448	1341	703	3833	4	14	73	5	1	6	11	9	6	7	3607	3356	40	16298	8	185	258	14	154	2878	16566	162	870	26	3
NZ_CP027476.1	1029153	1029193	-	JMD87_RS04855_005	NZ_CP027476.1:1029153:1029193	TTTGTTGATTTAGATGGAACAATTCACTTCTTAGGCTCTT	Y	SA	NZ_CP027476.1:1028905:1029261	NRS_962	Y	SA_Y	60	mis=0	63	8097	4348	6352	2267	1422	7594	43	56	154	64	40	55	37	28	43	54	3282	3166	124	14679	42	234	270	62	190	2628	15511	199	929	98	45
NZ_CP027476.1	1029795	1029835	-	JMD87_RS04860_002	NZ_CP027476.1:1029795:1029835	TTTCAGTTTTCTCTTCAGTATCTTTTTGACCACAACCCGC	Y	SA	NZ_CP027476.1:1029738:1030697	NRS_963	Y	SA_Y	60	mis=0	3	150	121	146	14	84	176	3	3	3	2	0	2	6	3	1	4	4718	4544	25	21408	2	232	299	21	136	3962	22143	187	1220	33	3
NZ_CP027476.1	1029968	1030008	+	JMD87_RS04860_005	NZ_CP027476.1:1029968:1030008	CAGCACTAAAAATATAACAAAGTCAGTAAGAGATAAGATT	Y	SA	NZ_CP027476.1:1029738:1030697	NRS_963	Y	SA_Y	60	mis=0	0	18	12	14	1	0	15	1	0	0	0	0	0	2	0	0	0	277	245	1	1115	0	15	17	1	13	205	1084	13	71	0	0
NZ_CP027476.1	1030117	1030157	-	JMD87_RS04860_008	NZ_CP027476.1:1030117:1030157	CTAACTAACATGATTGTCGGAGCAATTTTGCTCAATTCTG	Y	SA	NZ_CP027476.1:1029738:1030697	NRS_963	Y	SA_Y	60	mis=0	14	306	233	256	68	14	290	7	8	3	6	4	13	4	7	2	6	4139	3717	18	17275	4	194	278	11	140	3196	18237	165	968	35	3
NZ_CP027476.1	1030604	1030644	-	JMD87_RS04860_017	NZ_CP027476.1:1030604:1030644	GATAATCCCCCTTGATTTCAACCACTTATTTCGGTCAACG	Y	SA	NZ_CP027476.1:1029738:1030697	NRS_963	Y	SA_Y	60	mis=0	6	163	80	117	29	19	115	3	3	12	5	3	6	5	8	1	9	8633	7975	25	38369	6	425	618	24	357	6995	38847	341	2153	54	3
NZ_CP027476.1	1031537	1031577	-	JMD87_RS04875_005	NZ_CP027476.1:1031537:1031577	GTTCCCATGCTTTTTCGTATTTCAATTCATTTTCACCACT	Y	SA	NZ_CP027476.1:1031318:1031869	NRS_965	Y	SA_Y	60	mis=0	14	2180	1525	1916	558	127	2100	7	15	31	8	5	27	21	28	7	14	4379	4190	45	19803	19	248	346	14	198	3577	20389	181	1116	38	6
NZ_CP027476.1	1031693	1031733	-	JMD87_RS04875_008	NZ_CP027476.1:1031693:1031733	TTGATTCAAGTAATGACGTTAATAACTTTGTCGCGATGCC	Y	SA	NZ_CP027476.1:1031318:1031869	NRS_965	Y	SA_Y	60	mis=0	128	1767	1108	1600	481	151	1722	89	105	133	73	77	82	73	80	108	89	5995	5721	140	26729	82	424	521	96	303	4900	28120	326	1556	160	98
NZ_CP027476.1	1031861	1031901	-	JMD87_RS04875_011	NZ_CP027476.1:1031861:1031901	CAATCGACTTACATCGAACTGTCGAGTTTTTTTATTTAAC	Y	SA	---	---	N	SA_N	60	mis=0	65	622	342	519	145	108	525	47	40	54	31	52	47	38	48	41	34	2933	2789	93	13431	43	238	233	65	171	2565	14057	176	853	83	65
NZ_CP027476.1	1032105	1032145	-	JMD87_RS04880_002	NZ_CP027476.1:1032105:1032145	CCTTTATTGTACTTACGATCATTATTAAACCTGGTGGCTC	Y	SA	NZ_CP027476.1:1031921:1032859	NRS_966	Y	SA_Y	60	mis=0	27	888	560	697	247	102	713	19	28	36	26	12	11	24	20	21	33	4060	3785	52	18575	20	236	277	29	172	3382	18978	207	1040	47	24
NZ_CP027476.1	1032276	1032316	-	JMD87_RS04880_005	NZ_CP027476.1:1032276:1032316	ATGTAATTTGGTTAAGTGTACCTATAGTAATCACTATCGG	Y	SA	NZ_CP027476.1:1031921:1032859	NRS_966	Y	SA_Y	60	mis=0	33	1201	747	745	353	99	744	38	44	69	25	17	32	20	10	24	21	2175	2071	59	9857	17	156	193	30	100	1814	10279	112	580	50	27
NZ_CP027476.1	1032424	1032464	-	JMD87_RS04880_008	NZ_CP027476.1:1032424:1032464	TTAGTATGTATGGCTGTTGGTTACCTATATACAGGTGGCC	Y	SA	NZ_CP027476.1:1031921:1032859	NRS_966	Y	SA_Y	60	mis=0	65	4376	2548	3060	995	619	2599	58	50	174	49	42	85	53	68	36	48	8436	8216	108	39126	55	511	672	90	498	7106	40530	419	2348	139	57
NZ_CP027476.1	1033486	1033526	-	JMD87_RS04885_008	NZ_CP027476.1:1033486:1033526	TCCATTAAATCGTTCAATGCCTCAACAGTAAAACTTTCCC	Y	SA	NZ_CP027476.1:1033080:1034402	NRS_967	Y	SA_Y	60	mis=0	20	3238	2369	2918	718	309	3034	9	17	33	8	5	82	23	29	3	12	5969	5655	39	27827	12	330	472	20	218	5036	28433	253	1471	42	8
NZ_CP027476.1	10336	10376	+	JMD87_RS00035_011	NZ_CP027476.1:10336:10376	AATCATTTTCGTCAACATTTTCGTATCATTAATATCAATA	Y	SA	NZ_CP027476.1:9781:10593	NRS_15	Y	SA_Y	60	mis=0	0	57	47	53	11	1	28	0	2	3	0	1	1	0	0	1	2	662	707	3	3550	0	48	46	2	37	619	3539	27	173	5	1
NZ_CP027476.1	1033668	1033708	-	JMD87_RS04885_011	NZ_CP027476.1:1033668:1033708	TACTGATATCTTTATCGAACTTTATTAACCGTCTACGTGC	Y	SA	NZ_CP027476.1:1033080:1034402	NRS_967	Y	SA_Y	60	mis=0	65	603	361	425	149	53	479	35	61	31	30	29	45	35	34	31	34	3122	3012	85	13804	35	218	250	36	148	2685	14598	177	911	75	47
NZ_CP027476.1	1033837	1033877	-	JMD87_RS04885_014	NZ_CP027476.1:1033837:1033877	TCTTGTGAACGTTTAATTGTACCTGCTACAGCTTTAGTCG	Y	SA	NZ_CP027476.1:1033080:1034402	NRS_967	Y	SA_Y	60	mis=0	42	490	352	412	164	60	473	51	41	57	32	25	32	46	53	32	38	4620	4351	83	20870	44	285	368	55	219	3801	21788	241	1189	86	48
NZ_CP027476.1	1034292	1034332	-	JMD87_RS04885_023	NZ_CP027476.1:1034292:1034332	ATTCACTATCTGGATCAGAATCTTTAACAATGCCACACCC	Y	SA	NZ_CP027476.1:1033080:1034402	NRS_967	Y	SA_Y	60	mis=0	17	1221	645	880	316	124	1127	9	9	16	9	2	33	8	16	3	18	7890	7385	40	36674	5	443	581	28	328	6650	37413	385	2047	53	2
NZ_CP027476.1	1034811	1034851	-	JMD87_RS04890_005	NZ_CP027476.1:1034811:1034851	CATTTGATAGTAAATTGCATCAATGGTCTCTTTACTATCA	Y	SA	NZ_CP027476.1:1034389:1036062	NRS_968	Y	SA_Y	60	mis=0	1	244	119	138	50	4	171	0	2	8	1	0	3	3	1	1	0	1153	1093	10	5090	0	77	71	5	52	976	5410	63	306	3	0
NZ_CP027476.1	1034960	1035000	-	JMD87_RS04890_008	NZ_CP027476.1:1034960:1035000	TCTATACTTTTTTGATAGTGCGGTAAAATCTTCATCTCAG	Y	SA	NZ_CP027476.1:1034389:1036062	NRS_968	Y	SA_Y	60	mis=0	9	649	419	475	198	38	550	2	9	25	4	5	14	10	13	8	9	3484	3252	28	15681	10	219	258	28	163	2891	16018	143	921	25	9
NZ_CP027476.1	1035105	1035145	-	JMD87_RS04890_011	NZ_CP027476.1:1035105:1035145	TCTTAAATGACTTAAAGGATCAGCTAAAATAGGCAAATCA	Y	SA	NZ_CP027476.1:1034389:1036062	NRS_968	Y	SA_Y	60	mis=0	17	322	215	311	92	18	325	11	16	21	24	18	22	13	11	12	23	2569	2394	30	11191	22	167	179	22	117	2062	11720	125	693	33	19
NZ_CP027476.1	1035780	1035820	-	JMD87_RS04890_023	NZ_CP027476.1:1035780:1035820	TTTTTGTGGTAAATATGAAAAAATACCGCCACCATCGTTG	Y	SA	NZ_CP027476.1:1034389:1036062	NRS_968	Y	SA_Y	60	mis=0	6	2920	1804	2345	642	326	2078	4	15	82	7	1	30	10	15	2	14	4278	4066	29	19997	8	233	330	16	186	3522	20584	196	1112	41	11
NZ_CP027476.1	1035943	1035983	-	JMD87_RS04890_026	NZ_CP027476.1:1035943:1035983	TCAATTCATAAATCGTCGAAGTTTCAGATAACAATGTGGC	Y	SA	NZ_CP027476.1:1034389:1036062	NRS_968	Y	SA_Y	60	mis=0	127	5949	3961	4864	1552	863	4714	138	186	334	127	74	154	108	99	108	119	8137	7431	238	35872	106	500	606	136	383	6609	37361	428	2144	205	135
NZ_CP027476.1	1036484	1036524	-	JMD87_RS04895_005	NZ_CP027476.1:1036484:1036524	GCGATTGAAATAATGGCAACTTTTCCCAATCATTAACAAA	Y	SA	NZ_CP027476.1:1036049:1036852	NRS_969	Y	SA_Y	60	mis=0	11	1195	734	988	278	168	921	6	10	8	7	2	14	11	5	4	6	2694	2511	16	12352	4	139	169	13	121	2235	12650	121	709	25	4
NZ_CP027476.1	1036641	1036681	-	JMD87_RS04895_008	NZ_CP027476.1:1036641:1036681	AATATTAATGTTGGTACTTTAATTTCTTTCAGGCGCGGCC	Y	SA	NZ_CP027476.1:1036049:1036852	NRS_969	Y	SA_Y	60	mis=0	41	4359	2773	3798	1218	718	3559	49	56	49	31	22	75	52	61	30	34	6495	5993	100	28709	21	417	472	65	359	5240	29565	281	1614	98	35
NZ_CP027476.1	1037962	1038002	-	JMD87_RS04905_002	NZ_CP027476.1:1037962:1038002	TCTTGATTATGATGATACACAGCATATCCTCATGCAAACG	Y	SA	NZ_CP027476.1:1037905:1038234	NRS_971	Y	SA_Y	60	mis=0	3	23	18	8	4	0	27	1	3	4	0	1	1	0	1	1	2	5529	5254	15	25830	1	299	401	14	233	4637	26136	244	1437	35	3
NZ_CP027476.1	1038125	1038165	+	JMD87_RS04905_005	NZ_CP027476.1:1038125:1038165	TGTAATTGATGATTACTCCAATTACCAATGAATAAATTGA	Y	SA	NZ_CP027476.1:1037905:1038234	NRS_971	Y	SA_Y	60	mis=0	0	16	14	12	9	1	18	0	1	0	0	0	0	0	0	0	0	283	271	2	1464	0	11	15	2	19	225	1444	8	93	2	0
NZ_CP027476.1	1038275	1038315	-	JMD87_RS04905_008	NZ_CP027476.1:1038275:1038315	CAATCGTGATTATAACTGGTATGGTTCAATGATAGGTTAC	Y	SA	NZ_CP027476.1:1038272:1039453	NRS_972	Y	SA_Y	60	mis=0	5	149	111	163	44	69	129	4	9	15	10	3	7	1	5	3	7	2482	2313	16	11264	13	110	177	10	118	1957	11485	105	671	19	5
NZ_CP027476.1	1038457	1038497	-	JMD87_RS04910_002	NZ_CP027476.1:1038457:1038497	GTAGGAATTATGATCCTTGCACAAAGTGTATCTCAAAACC	Y	SA	NZ_CP027476.1:1038272:1039453	NRS_972	Y	SA_Y	60	mis=0	13	134	118	151	41	61	126	11	5	17	9	3	9	9	6	10	12	2230	2030	17	9673	3	119	164	16	115	1698	9739	98	535	16	5
NZ_CP027476.1	1038909	1038949	-	JMD87_RS04910_011	NZ_CP027476.1:1038909:1038949	AAGATGGCAAAGTTAGATTAGTAAAAGCTACGCCTCTACC	Y	SA	NZ_CP027476.1:1038272:1039453	NRS_972	Y	SA_Y	60	mis=0	12	162	115	168	59	24	138	11	8	3	4	1	5	11	4	8	8	4593	4397	28	20921	12	253	299	15	221	3927	21552	182	1094	20	7
NZ_CP027476.1	1039245	1039285	-	JMD87_RS04910_017	NZ_CP027476.1:1039245:1039285	AAGATCTAGCACAACAACAATTTGCTGGTTATGCTAAAGC	Y	SA	NZ_CP027476.1:1038272:1039453	NRS_972	Y	SA_Y	60	mis=0	17	206	134	171	38	15	138	9	7	13	10	10	8	3	6	8	9	4816	4392	27	21918	10	271	323	27	195	3862	22032	221	1145	30	13
NZ_CP027476.1	1039920	1039960	-	JMD87_RS04915_008	NZ_CP027476.1:1039920:1039960	ATATTACTGTAACAGGATATCCTGGTGATAAACCTGTAGC	Y	SA	NZ_CP027476.1:1039535:1040545	NRS_973	Y	SA_Y	60	mis=0	3	257	197	257	124	54	230	5	10	8	1	5	7	3	3	2	7	5050	4603	33	22780	7	261	333	21	267	4179	23197	213	1264	32	6
NZ_CP027476.1	1040087	1040127	-	JMD87_RS04915_011	NZ_CP027476.1:1040087:1040127	AGACAATTATCCAAATGGTGGTTTCACTGCTGAACAAATC	Y	SA	NZ_CP027476.1:1039535:1040545	NRS_973	Y	SA_Y	60	mis=0	38	241	214	267	104	137	220	21	40	37	25	17	24	20	12	16	19	3629	3376	41	16146	18	236	268	23	206	2879	16663	164	938	47	15
NZ_CP027476.1	1041433	1041473	-	JMD87_RS04920_008	NZ_CP027476.1:1041433:1041473	TAAATTAACATTTATGCACGCCTATAATTGTATTTGTGCC	Y	SA	NZ_CP027476.1:1041073:1042227	NRS_974	Y	SA_Y	60	mis=0	7	278	179	217	89	8	362	2	9	15	0	0	2	2	3	1	1	6231	5645	17	27168	2	320	401	16	231	5016	28827	264	1570	41	0
NZ_CP027476.1	1041761	1041801	-	JMD87_RS04920_014	NZ_CP027476.1:1041761:1041801	CAACACAATTTAAAATTACACCTGATGCATTAGAAAGTCA	Y	SA	NZ_CP027476.1:1041073:1042227	NRS_974	Y	SA_Y	60	mis=0	7	249	145	182	69	32	288	11	3	24	10	6	12	14	3	2	10	1978	1955	13	8885	4	92	147	12	82	1589	9286	90	498	16	11
NZ_CP027476.1	1041929	1041969	-	JMD87_RS04920_017	NZ_CP027476.1:1041929:1041969	ATCCTGAAGAAATTATTGTGACAAATGGAGCAAGTGAAGC	Y	SA	NZ_CP027476.1:1041073:1042227	NRS_974	Y	SA_Y	60	mis=0	4	64	54	54	30	9	102	3	7	3	0	3	1	1	6	1	5	786	752	13	3519	0	48	60	5	33	614	3728	47	231	8	5
NZ_CP027476.1	1042480	1042520	-	JMD87_RS04925_002	NZ_CP027476.1:1042480:1042520	TGTAATCATCGTATATGTATTATCTACAAACTTTGTTTGT	Y	SA	NZ_CP027476.1:1042423:1043433	NRS_975	Y	SA_Y	60	mis=0	1	4	3	2	0	0	5	0	1	0	3	0	0	1	0	0	0	255	234	0	1213	0	15	13	0	7	228	1204	10	49	2	0
NZ_CP027476.1	1042817	1042857	-	JMD87_RS04925_008	NZ_CP027476.1:1042817:1042857	TCATTACCTTTATTTTGTTTTTTATCGTTTACGTGATTCA	Y	SA	NZ_CP027476.1:1042423:1043433	NRS_975	Y	SA_Y	60	mis=0	1	7	4	7	0	1	7	0	1	0	0	0	0	0	0	0	0	246	276	1	1200	0	15	17	0	4	210	1186	9	68	1	0
NZ_CP027476.1	1043013	1043053	-	JMD87_RS04925_011	NZ_CP027476.1:1043013:1043053	GTTAGAAGATTTAATCCATATAAAGTGCTATCAGTTTCAA	Y	SA	NZ_CP027476.1:1042423:1043433	NRS_975	Y	SA_Y	60	mis=0	2	8	12	10	3	1	11	0	0	0	0	3	1	0	0	0	2	231	203	1	980	1	11	16	2	9	192	1135	8	51	0	0
NZ_CP027476.1	104326	104366	-	JMD87_RS00355_003	NZ_CP027476.1:104326:104366	CACTTACTTTATTAACTTGGTTAAAAAAGTTATCAATTGC	Y	SA	NZ_CP027476.1:104224:104826	NRS_106	Y	SA_Y	60	mis=0	1	16	11	10	3	3	19	1	0	3	0	0	0	0	1	2	0	334	347	2	1594	1	23	24	0	5	287	1706	17	86	2	0
NZ_CP027476.1	1043718	1043758	-	JMD87_RS04930_002	NZ_CP027476.1:1043718:1043758	CCCTGCTAATCTTCATCGTCAAATCATACTGTGATAAGCG	Y	SA	NZ_CP027476.1:1043586:1044005	NRS_976	Y	SA_Y	60	mis=0	25	1482	1087	1411	321	48	1186	20	63	40	11	11	29	8	20	8	15	6112	5479	57	27151	15	310	438	24	186	4908	28455	290	1458	48	13
NZ_CP027476.1	1043905	1043945	-	JMD87_RS04930_005	NZ_CP027476.1:1043905:1043945	ACTTCCGATAAACATTGACATCTTGCTTCAATCAATTCGC	Y	SA	NZ_CP027476.1:1043586:1044005	NRS_976	Y	SA_Y	60	mis=0	146	1616	1208	1592	459	155	1574	102	164	191	93	86	111	97	82	102	116	6995	6420	198	29948	89	476	540	111	378	5556	32182	391	1860	176	107
NZ_CP027476.1	1044064	1044104	-	JMD87_RS04930_008	NZ_CP027476.1:1044064:1044104	ATCAATTTTAACAATCACCGCTACTTTTGCTTGTAATTCA	Y	SA	NZ_CP027476.1:1044032:1044142	NRS_RS05350	Y	SA_Y	60	mis=0	13	14	12	14	11	6	14	14	12	10	8	14	7	4	10	9	11	351	340	20	1355	12	38	34	9	20	270	1589	22	98	18	16
NZ_CP027476.1	1044335	1044375	-	JMD87_RS04940_004	NZ_CP027476.1:1044335:1044375	TCAAAATACACTTTACAAAATGAGATGGAATCCTGCACAT	Y	SA	NZ_CP027476.1:1044212:1047982	NRS_977	Y	SA_Y	60	mis=0	5	672	424	458	147	61	613	4	7	12	3	3	6	4	2	4	0	2730	2542	19	12648	5	160	195	18	154	2296	12618	117	677	11	3
NZ_CP027476.1	1044667	1044707	-	JMD87_RS04940_010	NZ_CP027476.1:1044667:1044707	TTCTTAAAAGGTAAAGGTGTATTAGAAAACCAAGGTGCTG	Y	SA	NZ_CP027476.1:1044212:1047982	NRS_977	Y	SA_Y	60	mis=0	6	1616	1041	1241	426	121	1451	5	24	55	6	4	39	13	25	6	9	4769	4630	26	22348	7	280	335	24	284	3974	23021	227	1255	33	7
NZ_CP027476.1	104483	104523	-	JMD87_RS00355_006	NZ_CP027476.1:104483:104523	AATCCATATGGCATTAAAAAAATGATACCTGCAATGCCAA	Y	SA	NZ_CP027476.1:104224:104826	NRS_106	Y	SA_Y	60	mis=0	5	173	95	145	24	4	158	9	1	10	4	14	5	2	3	8	6	3479	3187	16	15556	0	206	217	11	97	2687	16009	151	885	10	1
NZ_CP027476.1	1044945	1044985	-	JMD87_RS04940_015	NZ_CP027476.1:1044945:1044985	CTAACGGTAAATTAGCATGGATTAAATCAACTGATTTAGC	Y	SA	NZ_CP027476.1:1044212:1047982	NRS_977	Y	SA_Y	60	mis=0	25	1237	854	1031	213	116	1151	12	16	58	4	6	32	19	27	11	14	3730	3517	29	16867	9	232	252	20	217	3093	17414	154	933	29	15
NZ_CP027476.1	1045729	1045769	-	JMD87_RS04940_030	NZ_CP027476.1:1045729:1045769	ATCTATTTATTTGGAACTGTAAATGGTAAATCTGGTTGGG	Y	SA	NZ_CP027476.1:1044212:1047982	NRS_977	Y	SA_Y	60	mis=0	1	973	623	828	222	125	913	1	1	36	2	0	21	4	14	0	3	3516	3252	21	16411	2	179	254	11	167	2903	16352	150	956	19	2
NZ_CP027476.1	1046050	1046090	-	JMD87_RS04940_035	NZ_CP027476.1:1046050:1046090	ACAGTTTATGACAAAACTGGTAAGCCAACGAAAGAAGTTC	Y	SA	NZ_CP027476.1:1044212:1047982	NRS_977	Y	SA_Y	60	mis=0	11	1494	1009	1275	356	269	1472	15	31	74	6	7	33	6	12	5	12	5017	4918	38	23685	10	304	384	22	243	4305	23906	224	1305	42	4
NZ_CP027476.1	104650	104690	-	JMD87_RS00355_009	NZ_CP027476.1:104650:104690	AACTACCGTAATAGTATCTTACGCCACCTTCGTCCATATA	Y	SA	NZ_CP027476.1:104224:104826	NRS_106	Y	SA_Y	60	mis=0	24	142	97	129	47	14	161	18	20	21	6	8	13	20	14	11	24	5792	5485	41	26715	10	342	414	32	224	4871	27259	259	1497	63	13
NZ_CP027476.1	1046807	1046847	-	JMD87_RS04940_050	NZ_CP027476.1:1046807:1046847	TACTGACCATGCCGATCCACATGGATATTTAAGAAGTCAT	Y	SA	NZ_CP027476.1:1044212:1047982	NRS_977	Y	SA_Y	60	mis=0	5	3336	2370	2837	803	562	2994	4	27	69	0	1	40	15	22	3	8	4973	4737	15	23667	1	249	376	17	301	4320	23690	229	1314	32	0
NZ_CP027476.1	1047550	1047590	-	JMD87_RS04940_065	NZ_CP027476.1:1047550:1047590	ACTAATGTTACAAATGCTGGTTATAGTTTAGTTGATGATG	Y	SA	NZ_CP027476.1:1044212:1047982	NRS_977	Y	SA_Y	60	mis=0	1	1067	731	863	273	138	819	1	1	12	0	0	8	1	8	0	3	2727	2673	18	12751	0	165	197	26	146	2352	13026	110	675	21	0
NZ_CP027476.1	1047808	1047848	-	JMD87_RS04940_070	NZ_CP027476.1:1047808:1047848	AATAAAGTTAAAGCAACTACTGAACAAGCAAAAGCTGAGG	Y	SA	NZ_CP027476.1:1044212:1047982	NRS_977	Y	SA_Y	60	mis=0	13	1214	888	1055	312	122	1136	5	15	35	8	2	20	4	12	5	7	3664	3416	38	17111	5	237	292	18	196	2985	16988	155	994	24	5
NZ_CP027476.1	1048416	1048456	-	JMD87_RS04945_005	NZ_CP027476.1:1048416:1048456	ACAACTGTCAAAATAGAACGAGTAGCTGTGATGAAATCAC	Y	SA	NZ_CP027476.1:1048210:1048644	NRS_978	Y	SA_Y	60	mis=0	4	477	296	450	99	15	456	3	3	6	2	0	8	3	2	2	2	3371	3194	16	15839	7	167	214	15	125	2810	16011	130	857	16	2
NZ_CP027476.1	1048581	1048621	-	JMD87_RS04945_008	NZ_CP027476.1:1048581:1048621	AAGATGTTAGAAGATTGCTTCTATATAAGAAAGAAAGTGT	Y	SA	NZ_CP027476.1:1048210:1048644	NRS_978	Y	SA_Y	60	mis=0	1	41	30	39	14	2	34	1	0	5	4	2	1	2	1	0	3	313	320	6	1513	4	13	21	5	14	287	1566	25	74	3	1
NZ_CP027476.1	1048747	1048787	-	JMD87_RS04945_011	NZ_CP027476.1:1048747:1048787	ATTAGCTATAAAGATGATTCACAACAATCATCTTTATAGC	Y	SA	---	---	N	SA_N	60	mis=0	0	0	0	0	0	0	1	0	0	0	0	0	0	0	0	0	0	0	5	0	9	0	0	0	0	0	3	19	0	4	1	0
NZ_CP027476.1	1048926	1048966	-	JMD87_RS04950_002	NZ_CP027476.1:1048926:1048966	AATCACTTAGCATTCCATTACAATATTTAGTTGCAGCAGC	Y	SA	NZ_CP027476.1:1048799:1049269	NRS_979	Y	SA_Y	60	mis=0	16	418	265	337	116	57	538	9	5	21	1	0	4	1	4	2	6	6642	6035	23	29992	4	335	463	22	286	5417	30430	271	1612	37	3
NZ_CP027476.1	1049075	1049115	+	JMD87_RS04950_005	NZ_CP027476.1:1049075:1049115	ACCATCTACAATAGGATTGTCGATACTATTTTTGTAATAA	Y	SA	NZ_CP027476.1:1048799:1049269	NRS_979	Y	SA_Y	60	mis=0	1	147	68	109	30	16	158	0	0	2	0	0	1	0	0	0	1	772	718	2	3689	0	48	61	2	36	655	3635	35	185	7	0
NZ_CP027476.1	1049228	1049268	-	JMD87_RS04950_008	NZ_CP027476.1:1049228:1049268	GAGTAGAAAAACATACGAAAAGATTGCAAATATAAATGGC	Y	SA	NZ_CP027476.1:1048799:1049269	NRS_979	Y	SA_Y	60	mis=0	14	542	328	449	176	81	550	4	6	22	3	8	7	10	6	3	8	3085	2781	19	13624	7	138	213	15	123	2448	13894	147	734	17	5
NZ_CP027476.1	1049517	1049557	-	JMD87_RS04955_002	NZ_CP027476.1:1049517:1049557	GTCATTAATCATTATGGTTCATTAATACCATTAACGCCTT	Y	SA	NZ_CP027476.1:1049317:1050534	NRS_980	Y	SA_Y	60	mis=0	2	1146	855	1064	304	157	1292	0	4	69	3	0	13	5	11	2	5	954	919	22	4369	2	45	74	2	34	839	4569	38	236	6	2
NZ_CP027476.1	1049724	1049764	-	JMD87_RS04955_005	NZ_CP027476.1:1049724:1049764	AACTCTGAAATTAAAGCTTTAGCAAAAATGTACTTAACAA	Y	SA	NZ_CP027476.1:1049317:1050534	NRS_980	Y	SA_Y	60	mis=0	2	664	535	667	176	49	803	4	2	32	2	0	13	3	4	2	2	660	680	21	3370	2	40	41	3	33	645	3341	23	179	9	2
NZ_CP027476.1	1050290	1050330	-	JMD87_RS04955_017	NZ_CP027476.1:1050290:1050330	TCGATGATAACGATGGAAGAAGAAAAAAAGGACAGGATGC	Y	SA	NZ_CP027476.1:1049317:1050534	NRS_980	Y	SA_Y	60	mis=0	5	1629	1147	1394	371	77	1702	2	1	50	0	0	34	8	21	0	4	5889	5647	24	26901	1	373	434	23	401	4825	27174	263	1390	33	1
NZ_CP027476.1	1051195	1051235	-	JMD87_RS04960_005	NZ_CP027476.1:1051195:1051235	GTAAATACTTGTCAATTTTCTTATATTTAGGATCCTTGCT	Y	SA	NZ_CP027476.1:1050985:1052178	NRS_981	Y	SA_Y	60	mis=0	0	105	62	87	23	10	72	1	0	2	1	0	2	0	3	0	0	720	629	4	3316	0	47	40	2	26	599	3364	31	218	3	1
NZ_CP027476.1	1051320	1051360	+	JMD87_RS04960_008	NZ_CP027476.1:1051320:1051360	AAAAGGTATTAAAAACACACCGAATACGATGTTTTTAATA	Y	SA	NZ_CP027476.1:1050985:1052178	NRS_981	Y	SA_Y	60	mis=0	0	145	95	95	33	10	128	0	0	9	0	0	0	0	0	0	0	526	484	6	2254	0	31	31	2	27	417	2423	25	148	3	0
NZ_CP027476.1	1051465	1051505	-	JMD87_RS04960_011	NZ_CP027476.1:1051465:1051505	GATGCAACATTAAATCTTTCAATGGGATAGGCTTAGATGT	Y	SA	NZ_CP027476.1:1050985:1052178	NRS_981	Y	SA_Y	60	mis=0	6	1235	817	961	282	60	1061	2	5	52	3	3	11	4	9	3	3	3614	3411	25	16363	2	200	259	8	114	2936	17008	158	833	24	4
NZ_CP027476.1	1051787	1051827	-	JMD87_RS04960_017	NZ_CP027476.1:1051787:1051827	TGGTCCAAAATATTAGGTCTTAAGAATGAAAGTCCTGTAC	Y	SA	NZ_CP027476.1:1050985:1052178	NRS_981	Y	SA_Y	60	mis=0	7	845	623	717	178	112	795	6	8	29	4	1	30	9	14	1	11	2847	2686	22	13212	3	158	193	12	132	2396	13390	114	731	29	2
NZ_CP027476.1	1051959	1051999	-	JMD87_RS04960_020	NZ_CP027476.1:1051959:1051999	TGTTGGCTTAGCATAGAAACCATATCGATATTCATCTGGA	Y	SA	NZ_CP027476.1:1050985:1052178	NRS_981	Y	SA_Y	60	mis=0	32	1723	1364	1737	464	212	1817	27	28	103	26	29	74	20	51	26	23	4880	4500	56	21687	22	279	358	37	272	4014	22490	226	1277	74	28
NZ_CP027476.1	105207	105247	-	JMD87_RS00360_003	NZ_CP027476.1:105207:105247	AATATTCATCAAAACTTTGAAGTTGTGCTTGCTTTGCACC	Y	SA	NZ_CP027476.1:105093:108245	NRS_107	Y	SA_Y	60	mis=0	13	168	123	145	59	4	129	9	9	11	11	5	17	5	5	10	7	4205	3947	29	18789	9	200	313	19	141	3461	19742	197	1113	39	11
NZ_CP027476.1	105405	105445	-	JMD87_RS00360_007	NZ_CP027476.1:105405:105445	GTTTATCTGTGTTAAATGTGTAACCATAACAGTGTGTCCC	Y	SA	NZ_CP027476.1:105093:108245	NRS_107	Y	SA_Y	60	mis=0	45	331	251	297	95	46	302	31	34	37	24	25	44	34	31	33	29	5443	5231	74	24700	20	322	454	39	204	4444	25356	240	1428	81	36
NZ_CP027476.1	105620	105660	-	JMD87_RS00360_011	NZ_CP027476.1:105620:105660	TAATACAGAAAAGTACTCATCATAAGCTTTGTCCATCTTC	Y	SA	NZ_CP027476.1:105093:108245	NRS_107	Y	SA_Y	60	mis=0	25	145	125	115	66	14	134	18	33	25	15	6	24	10	8	15	25	3394	3223	43	15317	16	210	246	29	130	2803	15536	171	869	49	29
NZ_CP027476.1	1058498	1058538	-	JMD87_RS04995_003	NZ_CP027476.1:1058498:1058538	GAAAATGGCAAATTAAAAGGTGACGTTGATTATGATGCGG	Y	SA	NZ_CP027476.1:1058379:1059239	NRS_987	Y	SA_Y	60	mis=0	12	1228	701	988	321	29	1567	10	17	31	5	12	20	13	12	10	13	8165	7660	49	37475	13	436	571	31	355	6671	37787	393	2004	60	20
NZ_CP027476.1	1058652	1058692	-	JMD87_RS04995_006	NZ_CP027476.1:1058652:1058692	ATCAGTAACAATCTTACATTCTCGTTCAAAAGATATGGCA	Y	SA	NZ_CP027476.1:1058379:1059239	NRS_987	Y	SA_Y	60	mis=0	126	875	559	677	299	158	977	100	77	92	125	66	67	91	67	86	95	6494	6029	170	28216	75	444	459	133	426	5477	29414	417	1786	170	104
NZ_CP027476.1	1058964	1059004	+	JMD87_RS04995_012	NZ_CP027476.1:1058964:1059004	ACTTACAGAATCATCATTATTTAGTCTATTTAGTTCGTTT	Y	SA	NZ_CP027476.1:1058379:1059239	NRS_987	Y	SA_Y	60	mis=0	1	127	89	117	25	5	164	0	0	2	0	0	0	0	0	0	1	359	365	6	1663	0	22	30	0	14	274	1788	20	103	3	0
NZ_CP027476.1	1059298	1059338	-	JMD87_RS04995_018	NZ_CP027476.1:1059298:1059338	TTATTTTGATTTTTTGTTTGAATTTACGTCTTTTGCTATG	Y	SA	---	---	N	SA_N	60	mis=0	1	130	140	141	48	12	239	0	3	2	0	0	0	0	0	0	0	682	640	6	3137	0	35	47	0	29	567	3256	38	156	1	0
NZ_CP027476.1	1060119	1060159	-	JMD87_RS05005_002	NZ_CP027476.1:1060119:1060159	GGGCTGAAATGTTTTCAAATTCATAAGTAATCACATCACA	Y	SA	NZ_CP027476.1:1059909:1061033	NRS_989	Y	SA_Y	60	mis=0	5	616	472	594	164	56	742	3	7	16	2	3	13	5	9	8	5	3225	3100	27	14971	3	196	247	8	163	2674	15529	159	886	24	2
NZ_CP027476.1	1060267	1060307	-	JMD87_RS05005_005	NZ_CP027476.1:1060267:1060307	TCTGTAGATTCTTTTACTGAAATGAACGGGACAACTTTGG	Y	SA	NZ_CP027476.1:1059909:1061033	NRS_989	Y	SA_Y	60	mis=0	35	705	554	593	186	80	751	20	24	75	27	14	25	27	30	28	19	4410	4239	59	20638	23	307	322	40	244	3745	20804	217	1127	45	24
NZ_CP027476.1	106039	106079	-	JMD87_RS00360_019	NZ_CP027476.1:106039:106079	TTAGCTAACTCTTTACCTCTTTCAACTACTAGATGAGCAA	Y	SA	NZ_CP027476.1:105093:108245	NRS_107	Y	SA_Y	60	mis=0	8	193	144	188	46	12	165	3	3	13	4	4	6	3	3	10	8	4647	4339	21	20769	5	272	306	14	204	3865	21439	222	1136	29	3
NZ_CP027476.1	1060390	1060430	+	JMD87_RS05005_008	NZ_CP027476.1:1060390:1060430	TAATTAACAACGAAAAAGACTTACAAGAAGGTTTTAAATT	Y	SA	NZ_CP027476.1:1059909:1061033	NRS_989	Y	SA_Y	60	mis=0	0	22	14	30	5	5	47	0	0	2	0	0	0	0	0	0	2	260	219	4	1057	0	9	17	1	15	191	1101	15	57	1	0
NZ_CP027476.1	1061100	1061140	-	JMD87_RS05005_021	NZ_CP027476.1:1061100:1061140	CCCCGTTTCCAGCAGTAACTTCATCTTTATATTCAACTCT	Y	SA	NZ_CP027476.1:1061037:1061741	NRS_990	Y	SA_Y	60	mis=0	2	713	432	605	217	128	746	6	3	2	0	3	6	0	12	1	5	6485	6117	20	29900	3	354	469	21	287	5430	30024	266	1642	34	0
NZ_CP027476.1	1062066	1062106	-	JMD87_RS05020_002	NZ_CP027476.1:1062066:1062106	TATAATCTACATATTCCGCTTCAACACCACTTTTAATAGC	Y	SA	NZ_CP027476.1:1062006:1062677	NRS_992	Y	SA_Y	60	mis=0	8	1699	1111	1297	507	254	1537	7	17	21	1	1	20	3	15	0	4	5867	5369	26	26446	4	326	393	14	237	4733	26464	265	1409	39	3
NZ_CP027476.1	1062495	1062535	-	JMD87_RS05020_009	NZ_CP027476.1:1062495:1062535	TATCATCATATGAACCGTTCGGATTATTCACATATTTCAG	Y	SA	NZ_CP027476.1:1062006:1062677	NRS_992	Y	SA_Y	60	mis=0	5	853	371	496	204	60	615	10	14	8	7	2	16	8	5	9	6	2881	2725	29	13057	9	197	264	12	127	2396	13609	159	736	32	8
NZ_CP027476.1	1062642	1062682	-	JMD87_RS05020_012	NZ_CP027476.1:1062642:1062682	AAATTTAGACATGTTGTTCCCTCCAACTTTTTACCATCGC	Y	SA	---	---	N	SA_N	60	mis=0	94	1624	977	1232	414	175	1286	90	76	63	56	48	77	71	64	76	62	8925	8450	132	40814	77	513	677	110	452	7308	41905	465	2272	156	79
NZ_CP027476.1	106284	106324	-	JMD87_RS00360_023	NZ_CP027476.1:106284:106324	AATCTTTTAATTCATGTGCTAAATTTGCATAATTCTGTTC	Y	SA	NZ_CP027476.1:105093:108245	NRS_107	Y	SA_Y	60	mis=0	5	31	26	28	16	2	26	1	2	8	1	5	2	1	6	0	5	910	876	11	4144	1	43	46	15	25	796	4355	42	225	8	4
NZ_CP027476.1	1063026	1063066	-	JMD87_RS05025_005	NZ_CP027476.1:1063026:1063066	ATTAATAGGTCTAGCCCCAATAGAGACAATGTCACGAATG	Y	SA	NZ_CP027476.1:1062670:1064859	NRS_993	Y	SA_Y	60	mis=0	18	1049	593	836	282	134	858	6	5	14	4	3	15	11	10	7	8	4387	4038	23	20248	9	222	342	23	222	3581	20006	199	1140	22	3
NZ_CP027476.1	1063684	1063724	-	JMD87_RS05025_017	NZ_CP027476.1:1063684:1063724	TAACTTCACCTATAACAGCACTATCCAATTCGTGCTTATC	Y	SA	NZ_CP027476.1:1062670:1064859	NRS_993	Y	SA_Y	60	mis=0	2	1538	916	1081	326	256	1219	1	8	43	3	0	15	4	13	0	5	6422	6146	33	30085	1	414	494	24	372	5752	29957	251	1597	31	4
NZ_CP027476.1	1064131	1064171	-	JMD87_RS05025_026	NZ_CP027476.1:1064131:1064171	AACCATAATTTAAACAATCTGTCATTGCTAATGGTGTTGC	Y	SA	NZ_CP027476.1:1062670:1064859	NRS_993	Y	SA_Y	60	mis=0	4	528	291	408	112	42	406	0	2	6	1	3	6	4	7	1	3	4063	3748	18	19088	2	229	277	19	218	3473	19413	183	1008	24	1
NZ_CP027476.1	1064590	1064630	-	JMD87_RS05025_035	NZ_CP027476.1:1064590:1064630	AAGATTTTAATCCTAAACCGTAATGCGCACTTAGTTTAGC	Y	SA	NZ_CP027476.1:1062670:1064859	NRS_993	Y	SA_Y	60	mis=0	2	1092	611	796	227	75	766	4	8	37	4	3	16	4	7	2	9	5190	4678	26	23559	7	292	395	26	235	4302	24036	215	1335	25	2
NZ_CP027476.1	1064762	1064802	-	JMD87_RS05025_038	NZ_CP027476.1:1064762:1064802	GAAACATTTTCACTAATCTCTGTATATGGTGTTGTTACCT	Y	SA	NZ_CP027476.1:1062670:1064859	NRS_993	Y	SA_Y	60	mis=0	9	231	132	143	56	40	157	7	11	14	10	3	14	7	11	9	5	1017	947	17	4472	5	53	81	9	58	830	4736	48	245	9	13
NZ_CP027476.1	1065219	1065259	-	JMD87_RS05030_005	NZ_CP027476.1:1065219:1065259	TGACTTCAGTATCAGAAGACGAATGGAAGATAGCACCTTG	Y	SA	NZ_CP027476.1:1064838:1066322	NRS_994	Y	SA_Y	60	mis=0	2	1052	645	681	227	131	725	2	4	10	1	1	14	15	10	4	4	4917	4732	23	23087	5	268	348	19	259	4194	23554	211	1230	25	0
NZ_CP027476.1	1065547	1065587	-	JMD87_RS05030_011	NZ_CP027476.1:1065547:1065587	TCCATCGCAGAAATTGCAGTTGTCGTATGATGTGTATAAG	Y	SA	NZ_CP027476.1:1064838:1066322	NRS_994	Y	SA_Y	60	mis=0	6	1307	810	928	279	151	849	7	7	26	11	9	21	7	5	5	10	5133	4752	35	23618	10	336	380	24	220	4301	23901	201	1311	31	6
NZ_CP027476.1	1065861	1065901	-	JMD87_RS05030_017	NZ_CP027476.1:1065861:1065901	CAAGAATGATATTTTTCCCATCTACTATATCTTTTACCGC	Y	SA	NZ_CP027476.1:1064838:1066322	NRS_994	Y	SA_Y	60	mis=0	15	602	335	427	148	40	367	6	4	13	2	2	10	9	12	0	7	2005	1776	23	8749	7	128	118	12	103	1644	8995	96	491	12	10
NZ_CP027476.1	1066173	1066213	-	JMD87_RS05030_023	NZ_CP027476.1:1066173:1066213	CTGCAGGATAATCTCCAGTGAAACTTTCTACACATAAGCC	Y	SA	NZ_CP027476.1:1064838:1066322	NRS_994	Y	SA_Y	60	mis=0	27	2682	1761	2237	669	286	2067	12	24	108	8	6	52	23	34	13	24	8041	7685	76	36339	13	474	572	29	317	6700	37245	390	1968	60	10
NZ_CP027476.1	1066351	1066391	-	JMD87_RS05030_026	NZ_CP027476.1:1066351:1066391	CATGACTAGACATTCTTTCTACAGCTTCATAACCAGCATG	Y	SA	NZ_CP027476.1:1066315:1067343	NRS_995	Y	SA_Y	60	mis=0	93	824	504	643	196	157	572	54	68	80	51	64	52	53	71	72	73	5097	4739	147	22438	62	338	398	62	234	4338	23320	322	1325	146	67
NZ_CP027476.1	1066564	1066604	-	JMD87_RS05035_002	NZ_CP027476.1:1066564:1066604	CACCTGTCGTTAAAATATCATTAACACACATTGCGACTGC	Y	SA	NZ_CP027476.1:1066315:1067343	NRS_995	Y	SA_Y	60	mis=0	17	625	396	472	148	83	448	15	14	14	6	20	29	21	24	13	14	2049	2032	30	9546	20	144	163	22	86	1801	9811	95	562	45	30
NZ_CP027476.1	1066912	1066952	-	JMD87_RS05035_008	NZ_CP027476.1:1066912:1066952	GACGATTATCGAAGTTTGATGCCAAATCAATGCCTGATTC	Y	SA	NZ_CP027476.1:1066315:1067343	NRS_995	Y	SA_Y	60	mis=0	14	3561	2333	2807	740	484	2671	17	33	33	18	7	72	18	44	7	17	6247	5658	54	27094	18	383	409	36	249	5189	28276	278	1539	39	20
NZ_CP027476.1	1067209	1067249	-	JMD87_RS05035_014	NZ_CP027476.1:1067209:1067249	CGCGTGATACATCTTTTTCATCAACGATAACCGTATAGCC	Y	SA	NZ_CP027476.1:1066315:1067343	NRS_995	Y	SA_Y	60	mis=0	38	4381	2979	3628	809	505	3257	26	39	83	25	12	95	50	66	18	28	7916	7501	86	36405	18	461	647	49	315	6743	37562	385	2108	99	37
NZ_CP027476.1	1067588	1067628	-	JMD87_RS05040_002	NZ_CP027476.1:1067588:1067628	AATTAGACGCATGTAGCCAGCTAGAATAATCCACTCTACC	Y	SA	NZ_CP027476.1:1067346:1067912	NRS_996	Y	SA_Y	60	mis=0	26	11874	8669	10201	2541	1405	9896	19	19	220	21	13	135	42	51	18	18	5785	5572	58	26607	22	356	472	28	219	4899	27794	264	1448	54	28
NZ_CP027476.1	1067745	1067785	-	JMD87_RS05040_005	NZ_CP027476.1:1067745:1067785	TATCCATACCACTATCAACATAATGTACTGTCGAACCAGT	Y	SA	NZ_CP027476.1:1067346:1067912	NRS_996	Y	SA_Y	60	mis=0	95	6776	4960	6107	1643	809	5802	94	111	159	80	66	133	88	98	78	78	3909	3609	164	17464	98	281	347	104	261	3197	18722	245	1111	120	106
NZ_CP027476.1	1067913	1067953	-	JMD87_RS05040_008	NZ_CP027476.1:1067913:1067953	GATACGCTCAAAATAGCTTTCTTCATCACATACATACTCC	Y	SA	---	---	N	SA_N	60	mis=0	67	6000	3886	4606	1271	636	4634	63	83	85	59	41	107	53	76	76	64	4946	4495	136	21531	54	349	404	91	329	3971	22525	256	1283	120	73
NZ_CP027476.1	1068165	1068205	-	JMD87_RS05045_002	NZ_CP027476.1:1068165:1068205	AAATCTATATGTTGTTCTGATAATTCATTTAAATGCTGCG	Y	SA	NZ_CP027476.1:1067927:1069405	NRS_997	Y	SA_Y	60	mis=0	8	944	647	772	236	130	681	12	6	15	10	7	19	7	5	12	16	1440	1375	20	6711	9	93	118	13	60	1244	6942	81	364	25	5
NZ_CP027476.1	1068362	1068402	-	JMD87_RS05045_005	NZ_CP027476.1:1068362:1068402	CGTTTCTTAATCGCGTCAATACTTCTTGATAATCTGCCGG	Y	SA	NZ_CP027476.1:1067927:1069405	NRS_997	Y	SA_Y	60	mis=0	34	4404	2990	3655	1048	561	3569	20	33	50	13	12	62	34	44	10	29	6213	5759	66	27890	27	342	471	34	298	5016	28611	282	1517	69	34
NZ_CP027476.1	1068518	1068558	-	JMD87_RS05045_008	NZ_CP027476.1:1068518:1068558	AAGTTCTCACAAAATACGCTGATTGTTGTGGATTTTCTCC	Y	SA	NZ_CP027476.1:1067927:1069405	NRS_997	Y	SA_Y	60	mis=0	66	4692	3005	3794	1171	620	3850	79	75	88	59	45	114	59	83	64	83	5283	4883	128	23071	52	344	413	76	300	4377	23880	276	1358	112	79
NZ_CP027476.1	106922	106962	-	JMD87_RS00360_035	NZ_CP027476.1:106922:106962	CTCTTTTTCTTTTAGTTTGCTAACAAGGTCTTCATGTTTG	Y	SA	NZ_CP027476.1:105093:108245	NRS_107	Y	SA_Y	60	mis=0	6	265	200	258	70	27	213	1	7	5	5	0	13	7	4	1	5	3303	3047	18	15167	3	184	221	9	105	2699	15252	149	849	26	3
NZ_CP027476.1	1069985	1070025	-	JMD87_RS05050_008	NZ_CP027476.1:1069985:1070025	AATCACCATTAACAAATGTCATTAGCGAGAACTCTTCACC	Y	SA	NZ_CP027476.1:1069427:1070674	NRS_998	Y	SA_Y	60	mis=0	11	4097	2048	2878	831	654	3528	10	10	17	4	3	36	12	29	12	15	5904	5517	58	27311	9	329	395	22	333	4975	27676	279	1479	41	4
NZ_CP027476.1	1070174	1070214	-	JMD87_RS05050_011	NZ_CP027476.1:1070174:1070214	AGAATTGATAACCTTCATTAAGCATTGCCTTTGCAATGGG	Y	SA	NZ_CP027476.1:1069427:1070674	NRS_998	Y	SA_Y	60	mis=0	53	5265	2597	3839	1197	666	4906	44	49	69	39	26	66	42	47	32	37	3845	3525	74	16971	28	232	283	34	236	3103	17292	196	933	80	33
NZ_CP027476.1	1070447	1070487	-	JMD87_RS05050_017	NZ_CP027476.1:1070447:1070487	AATAGTTTTCATTTAAATCAAAGCCACTTACTTTATGCCC	Y	SA	NZ_CP027476.1:1069427:1070674	NRS_998	Y	SA_Y	60	mis=0	20	3262	2187	2780	899	634	3249	17	36	116	19	15	47	31	36	17	21	6892	6500	71	31841	14	396	539	45	397	5682	32351	306	1799	60	14
NZ_CP027476.1	1070991	1071031	+	JMD87_RS05055_002	NZ_CP027476.1:1070991:1071031	ATTGAACAATAATATGCCATAGTAATAATGGCAATTAAAA	Y	SA	NZ_CP027476.1:1070939:1071745	NRS_999	Y	SA_Y	60	mis=0	0	3	4	3	1	0	6	0	1	0	0	0	0	0	0	0	1	55	51	1	297	0	4	6	0	5	49	280	8	11	0	0
NZ_CP027476.1	1071129	1071169	-	JMD87_RS05055_005	NZ_CP027476.1:1071129:1071169	TTATACCTCTATTAAGCCAAAATATTAGAAAGGCACATCA	Y	SA	NZ_CP027476.1:1070939:1071745	NRS_999	Y	SA_Y	60	mis=0	2	158	75	122	31	19	114	0	0	3	0	1	0	0	2	0	0	1758	1683	7	8040	1	98	101	6	98	1468	7911	87	412	4	0
NZ_CP027476.1	1071556	1071596	-	JMD87_RS05055_014	NZ_CP027476.1:1071556:1071596	TTATTGATGTTTAATGGTACTCAGTTTAAAATTACAGCAA	Y	SA	NZ_CP027476.1:1070939:1071745	NRS_999	Y	SA_Y	60	mis=0	1	83	34	47	17	38	52	0	2	3	0	0	3	0	0	0	1	829	823	4	3826	0	47	53	5	39	696	3928	41	209	1	0
NZ_CP027476.1	1072589	1072629	-	JMD87_RS05060_014	NZ_CP027476.1:1072589:1072629	AAACTAATTGAACTTTGGGAAGATCAAACGGTTGTAATCG	Y	SA	NZ_CP027476.1:1071738:1073138	NRS_1000	Y	SA_Y	60	mis=0	5	1724	1261	1599	306	65	1478	2	6	28	7	0	28	6	19	1	8	5182	4721	32	22539	13	294	381	29	242	4240	23236	232	1246	15	0
NZ_CP027476.1	1072919	1072959	-	JMD87_RS05060_020	NZ_CP027476.1:1072919:1072959	ATGAAATATGATGAACTAATCGTTGACCCATTAAGTGGCG	Y	SA	NZ_CP027476.1:1071738:1073138	NRS_1000	Y	SA_Y	60	mis=0	32	5815	3836	5129	1389	396	5333	19	26	184	11	13	76	36	58	10	27	9450	8543	69	42735	20	541	714	36	509	7718	43234	412	2363	81	27
NZ_CP027476.1	1073081	1073121	-	JMD87_RS05060_023	NZ_CP027476.1:1073081:1073121	TTACGATTAAAATATCCAAGTGGTCAACGTAAAATTTTCG	Y	SA	NZ_CP027476.1:1071738:1073138	NRS_1000	Y	SA_Y	60	mis=0	58	912	616	828	281	109	823	44	57	72	32	25	44	35	31	29	39	2090	1956	64	9158	27	168	168	32	116	1688	9332	109	548	73	47
NZ_CP027476.1	107310	107350	-	JMD87_RS00360_043	NZ_CP027476.1:107310:107350	TAGATTTAAAGCTTGCAAACGTCGTACTAACTACTGGAAA	Y	SA	NZ_CP027476.1:105093:108245	NRS_107	Y	SA_Y	60	mis=0	18	524	346	483	91	47	447	10	13	25	10	6	24	12	11	7	5	4904	4561	40	22786	9	280	407	13	206	4052	23105	200	1284	49	6
NZ_CP027476.1	1074655	1074695	-	JMD87_RS05075_002	NZ_CP027476.1:1074655:1074695	ATGGCAAGTTAATTAAAATAATGAGACCAGTGAAGAGTGA	Y	SA	NZ_CP027476.1:1074598:1075893	NRS_1003	Y	SA_Y	60	mis=0	1	603	398	450	168	41	482	4	5	24	0	0	8	5	10	0	4	2823	2554	8	12795	0	144	200	2	104	2327	13206	118	666	9	1
NZ_CP027476.1	107472	107512	-	JMD87_RS00360_047	NZ_CP027476.1:107472:107512	AATGACTTTCTAAAGTCACAACCGGTTCTATTTGAATCGG	Y	SA	NZ_CP027476.1:105093:108245	NRS_107	Y	SA_Y	60	mis=0	85	239	208	216	97	54	216	58	61	76	47	32	45	58	50	53	57	6623	6076	110	28866	66	426	483	75	322	5281	30168	315	1672	118	79
NZ_CP027476.1	1074846	1074886	-	JMD87_RS05075_005	NZ_CP027476.1:1074846:1074886	TCTAAGTAATGTATGACCAATCAACATAACTAAAATACCG	Y	SA	NZ_CP027476.1:1074598:1075893	NRS_1003	Y	SA_Y	60	mis=0	1	601	390	480	169	61	499	12	12	35	3	1	5	7	13	3	2	1080	962	15	4770	4	46	88	4	32	764	4806	71	243	20	2
NZ_CP027476.1	1075167	1075207	-	JMD87_RS05075_011	NZ_CP027476.1:1075167:1075207	CCACATAATTATAAAGAAAGCATTGACACTTAAGATATCA	Y	SA	NZ_CP027476.1:1074598:1075893	NRS_1003	Y	SA_Y	60	mis=0	1	419	327	357	99	83	464	1	8	25	2	0	3	1	0	0	7	196	157	16	785	0	10	16	1	7	158	817	5	58	4	0
NZ_CP027476.1	1075492	1075532	-	JMD87_RS05075_017	NZ_CP027476.1:1075492:1075532	GTTCGACATACATTGGTTTAACCCATTTCGGTTTTCTCAT	Y	SA	NZ_CP027476.1:1074598:1075893	NRS_1003	Y	SA_Y	60	mis=0	18	896	577	872	324	219	1134	12	32	83	8	6	20	13	14	10	11	5593	5264	35	24974	11	297	419	16	229	4663	25762	269	1325	54	9
NZ_CP027476.1	1075677	1075717	-	JMD87_RS05075_020	NZ_CP027476.1:1075677:1075717	ACCTTTCAAGTGGAAAGTTAACGTTGTAGCGATATATGCG	Y	SA	NZ_CP027476.1:1074598:1075893	NRS_1003	Y	SA_Y	60	mis=0	49	357	267	386	161	125	453	48	42	91	39	15	36	43	32	29	36	5436	5143	82	24646	40	342	388	56	246	4359	25607	262	1473	69	37
NZ_CP027476.1	1076726	1076766	-	JMD87_RS05080_009	NZ_CP027476.1:1076726:1076766	ATTTATAATCAAATACTTTTCTAACCGCTTCAAGAATGGC	Y	SA	NZ_CP027476.1:1076318:1077490	NRS_1004	Y	SA_Y	60	mis=0	2	403	267	357	126	125	473	0	6	9	0	0	13	2	12	0	2	4514	4208	11	20286	0	211	300	15	189	3752	20745	169	1100	25	2
NZ_CP027476.1	1077091	1077131	-	JMD87_RS05080_016	NZ_CP027476.1:1077091:1077131	CATGACATAAATATATTGGGATTTAGGATCAATAGCATTT	Y	SA	NZ_CP027476.1:1076318:1077490	NRS_1004	Y	SA_Y	60	mis=0	2	243	183	224	70	57	259	1	0	5	0	0	3	1	1	2	0	696	689	5	3186	2	45	48	7	27	583	3144	22	136	2	0
NZ_CP027476.1	1077307	1077347	-	JMD87_RS05080_020	NZ_CP027476.1:1077307:1077347	TTTAAATTGCTTTAATGGATATACACTTGCGTTTGTACAT	Y	SA	NZ_CP027476.1:1076318:1077490	NRS_1004	Y	SA_Y	60	mis=0	5	893	633	808	183	146	965	1	6	28	3	1	14	4	4	1	3	2079	1911	5	9578	3	112	147	13	86	1702	9870	95	527	14	1
NZ_CP027476.1	1078580	1078620	-	JMD87_RS05095_002	NZ_CP027476.1:1078580:1078620	ATCAGTGACTTTTTCATTTTTGTCGAATGTTAAGTCTGGC	Y	SA	NZ_CP027476.1:1078509:1080227	NRS_1007	Y	SA_Y	60	mis=0	48	75168	47347	59068	17648	9143	61080	26	65	2462	10	11	588	174	325	10	56	9468	8871	237	42855	18	517	676	28	380	7790	43925	439	2555	90	20
NZ_CP027476.1	1078757	1078797	-	JMD87_RS05095_005	NZ_CP027476.1:1078757:1078797	TTTAATCTTATCTTGGATTGGTTGAATTAATTCAGGGTCA	Y	SA	NZ_CP027476.1:1078509:1080227	NRS_1007	Y	SA_Y	60	mis=0	79	10044	6345	8241	2395	1065	8102	58	75	330	62	47	157	94	113	44	75	1412	1353	166	6253	35	134	155	68	98	1182	6720	132	489	102	71
NZ_CP027476.1	1078941	1078981	-	JMD87_RS05095_008	NZ_CP027476.1:1078941:1078981	CGCTTTCATCAATCATACTCGGATTCGGTAATTCTACACC	Y	SA	NZ_CP027476.1:1078509:1080227	NRS_1007	Y	SA_Y	60	mis=0	103	41958	27499	34844	9241	3989	33473	80	234	1034	50	50	557	198	331	73	115	5686	5293	204	24974	59	392	541	85	276	4684	26036	306	1494	171	68
NZ_CP027476.1	1079241	1079281	-	JMD87_RS05095_014	NZ_CP027476.1:1079241:1079281	GTTTTTGTAATTCTTTCTTGTCAGCAAAATAACGCTCACG	Y	SA	NZ_CP027476.1:1078509:1080227	NRS_1007	Y	SA_Y	60	mis=0	55	63424	44248	53770	14891	7884	50275	33	132	1133	55	13	697	167	349	30	54	5560	5221	189	25415	32	349	453	47	275	4499	25902	288	1513	90	43
NZ_CP027476.1	1079380	1079420	+	JMD87_RS05095_017	NZ_CP027476.1:1079380:1079420	CACAAGGTATCGGCTTATATAGAACTGAGTTTTTATATAT	Y	SA	NZ_CP027476.1:1078509:1080227	NRS_1007	Y	SA_Y	60	mis=0	3	2303	1277	1585	440	391	1523	2	6	42	0	0	11	8	4	0	14	955	846	51	4398	0	57	73	6	58	815	4250	43	258	8	0
NZ_CP027476.1	1079684	1079724	-	JMD87_RS05095_023	NZ_CP027476.1:1079684:1079724	TTTAGCTTCTCTAAATTCGTTAATTGTTGCAACCATTGGG	Y	SA	NZ_CP027476.1:1078509:1080227	NRS_1007	Y	SA_Y	60	mis=0	16	12072	6210	7785	2973	1500	10024	14	56	538	7	0	63	24	43	3	12	6014	5455	63	26900	9	326	439	24	296	4805	27195	296	1546	44	2
NZ_CP027476.1	1079845	1079885	-	JMD87_RS05095_026	NZ_CP027476.1:1079845:1079885	ATTAAATCATTTGTACCGATACTGAAGAAATCTACTTCTT	Y	SA	NZ_CP027476.1:1078509:1080227	NRS_1007	Y	SA_Y	60	mis=0	13	578	357	407	178	76	588	4	8	34	8	1	7	3	6	2	10	421	366	39	1829	3	31	25	6	16	372	1892	13	127	12	3
NZ_CP027476.1	1080119	1080159	+	JMD87_RS05095_032	NZ_CP027476.1:1080119:1080159	ACAAATTAATGGTTTAAGTAAAAATGAAATGACTGAACTT	Y	SA	NZ_CP027476.1:1078509:1080227	NRS_1007	Y	SA_Y	60	mis=0	1	6	3	8	0	3	5	0	0	0	0	0	0	0	0	0	2	133	140	15	706	0	6	10	0	7	117	691	10	64	1	0
NZ_CP027476.1	108048	108088	-	JMD87_RS00360_059	NZ_CP027476.1:108048:108088	TATTATCAGTACCTATTACAAAATACACCTTCTGAGCCTC	Y	SA	NZ_CP027476.1:105093:108245	NRS_107	Y	SA_Y	60	mis=0	9	2037	1666	2043	486	209	2210	4	6	21	0	2	23	7	21	0	6	5278	4894	18	23582	5	275	353	25	224	4377	24094	256	1320	47	3
NZ_CP027476.1	1080524	1080564	-	JMD87_RS05100_002	NZ_CP027476.1:1080524:1080564	TTTTGATGCTTTTTCAACTCCGTTTATTTTGTTGAATGGC	Y	SA	NZ_CP027476.1:1080464:1080697	NRS_1008	Y	SA_Y	60	mis=0	20	313	191	199	78	19	185	7	15	20	9	7	9	5	3	5	8	6817	6465	54	31578	10	336	497	28	254	5485	32257	317	1708	19	9
NZ_CP027476.1	1080691	1080731	-	JMD87_RS05100_005	NZ_CP027476.1:1080691:1080731	TACATTAGAATAAAGCACGAAGGAGCATGATACATGTCAG	Y	SA	---	---	N	SA_N	60	mis=0	64	119	109	122	82	40	103	34	54	41	38	46	50	50	47	32	36	3304	3132	89	14792	43	218	238	64	129	2650	15635	212	905	65	56
NZ_CP027476.1	1081084	1081124	-	JMD87_RS05105_005	NZ_CP027476.1:1081084:1081124	ATAATTGAAGTCCTATAATTGTACCTGTAACAACTCCCAC	Y	SA	NZ_CP027476.1:1080895:1082256	NRS_1009	Y	SA_Y	60	mis=0	7	7642	4751	6157	1858	689	5403	8	14	25	5	6	37	23	37	6	2	4342	4123	37	19991	7	237	334	11	157	3664	20792	175	1125	23	9
NZ_CP027476.1	1081241	1081281	-	JMD87_RS05105_008	NZ_CP027476.1:1081241:1081281	CTAATTAAGAAATGTGTCCATTTATTTTTAAAACGATCCC	Y	SA	NZ_CP027476.1:1080895:1082256	NRS_1009	Y	SA_Y	60	mis=0	8	413	220	304	83	51	263	3	5	3	7	4	5	9	4	7	10	454	453	8	2258	4	35	33	6	18	433	2388	22	115	5	10
NZ_CP027476.1	1081405	1081445	-	JMD87_RS05105_011	NZ_CP027476.1:1081405:1081445	CGTGAAATGATCGAACTATAAACGATGGGTTAAACATCGC	Y	SA	NZ_CP027476.1:1080895:1082256	NRS_1009	Y	SA_Y	60	mis=0	20	3562	2131	2673	719	335	2470	13	16	59	21	8	34	16	24	10	12	7092	6514	55	31078	11	387	509	37	291	5618	32153	286	1667	52	9
NZ_CP027476.1	1081891	1081931	-	JMD87_RS05105_020	NZ_CP027476.1:1081891:1081931	ACATTAAAGTTAAGACATAAACACCTGAAATGACAAAACA	Y	SA	NZ_CP027476.1:1080895:1082256	NRS_1009	Y	SA_Y	60	mis=0	1	254	164	190	59	20	187	0	0	10	0	0	2	1	1	1	1	1045	959	10	4891	1	55	80	3	47	918	4946	58	248	4	0
NZ_CP027476.1	1082234	1082274	-	JMD87_RS05105_026	NZ_CP027476.1:1082234:1082274	ACCTATAAATGCATAAATCATTTTTCTATTTCTCCTCCTT	Y	SA	---	---	N	SA_N	60	mis=0	4	85	41	82	13	9	78	0	0	2	0	1	5	0	0	0	2	215	175	7	945	0	12	5	1	16	161	907	9	70	5	0
NZ_CP027476.1	1082453	1082493	-	JMD87_RS05110_002	NZ_CP027476.1:1082453:1082493	ATATTTGATTGACTCTGGAAAGAAACCTACGAATCCTACG	Y	SA	NZ_CP027476.1:1082253:1083272	NRS_1010	Y	SA_Y	60	mis=0	16	2504	1617	1792	606	302	1598	15	15	127	9	13	21	9	19	8	9	4689	4404	60	21355	13	293	331	21	214	3973	21990	207	1188	44	8
NZ_CP027476.1	1082731	1082771	-	JMD87_RS05110_008	NZ_CP027476.1:1082731:1082771	GAAATAATTGCCAAGAATACTACAGACCAAGCAAATGGGC	Y	SA	NZ_CP027476.1:1082253:1083272	NRS_1010	Y	SA_Y	60	mis=0	51	2298	1432	1811	595	421	1895	46	60	57	32	24	52	27	36	25	37	10861	10383	93	49385	30	554	800	65	450	8893	50926	568	2714	105	39
NZ_CP027476.1	108282	108322	-	JMD87_RS00360_063	NZ_CP027476.1:108282:108322	CAGTTGTTAAATTTCTCCATTATTCAATTTTGCTCCTTTT	Y	SA	---	---	N	SA_N	60	mis=0	12	540	455	585	119	70	564	8	7	11	3	1	13	8	12	9	7	1701	1576	17	7535	10	113	143	13	98	1411	7850	80	399	11	12
NZ_CP027476.1	1082896	1082936	-	JMD87_RS05110_011	NZ_CP027476.1:1082896:1082936	AAATGTTCAGAATTTTGAATGCGTAATGATAGAAATACGA	Y	SA	NZ_CP027476.1:1082253:1083272	NRS_1010	Y	SA_Y	60	mis=0	41	225	203	207	86	54	180	57	45	45	45	30	34	33	25	46	37	1543	1526	82	6930	36	111	131	36	88	1348	7340	103	421	75	44
NZ_CP027476.1	1083491	1083531	-	JMD87_RS05115_002	NZ_CP027476.1:1083491:1083531	ACTATATTCATTCACTCTATTTTCATCATGGTCGATGGCC	Y	SA	NZ_CP027476.1:1083405:1084067	NRS_1011	Y	SA_Y	60	mis=0	9	3377	1915	2533	784	492	2888	5	9	17	10	6	33	15	21	4	9	7386	7154	48	34405	5	407	578	22	265	6076	35618	307	1942	50	6
NZ_CP027476.1	1083636	1083676	-	JMD87_RS05115_005	NZ_CP027476.1:1083636:1083676	ACTCTTTTAAAATTAAAGTCGTCAACGTACTTGATTGAAT	Y	SA	NZ_CP027476.1:1083405:1084067	NRS_1011	Y	SA_Y	60	mis=0	38	2453	1446	1872	665	311	2255	24	33	37	29	19	20	24	22	23	25	1034	967	45	4616	17	101	85	27	71	887	4995	66	306	31	22
NZ_CP027476.1	1083936	1083976	-	JMD87_RS05115_011	NZ_CP027476.1:1083936:1083976	GATTTGGTGAAATGATGAACTCTTTGCCTCGTTTAATTGC	Y	SA	NZ_CP027476.1:1083405:1084067	NRS_1011	Y	SA_Y	60	mis=0	12	617	353	338	213	128	454	1	17	8	9	3	16	4	10	9	6	7226	6807	37	32746	4	379	613	28	402	5881	33697	306	1788	46	7
NZ_CP027476.1	108466	108506	-	JMD87_RS00365_002	NZ_CP027476.1:108466:108506	AACGATGATGATTTGAGTGGTGATTGATAGTTTAGGCTCC	Y	SA	NZ_CP027476.1:108302:108784	NRS_108	Y	SA_Y	60	mis=0	35	353	306	281	127	47	384	29	39	45	24	19	37	36	34	31	22	8028	7576	73	35587	26	420	589	49	346	6471	37159	360	1930	97	36
NZ_CP027476.1	1087214	1087254	-	JMD87_RS05135_009	NZ_CP027476.1:1087214:1087254	GAGAGAGTTTTTAGTAAATAGTCAAGATGAGGAAATCGCG	Y	SA	NZ_CP027476.1:1086812:1087363	NRS_1014	Y	SA_Y	60	mis=0	12	4205	2904	3789	1116	365	5195	6	15	16	2	3	36	10	38	3	5	6567	6032	36	29814	2	346	501	17	354	5454	30893	299	1709	37	7
NZ_CP027476.1	1087395	1087435	-	JMD87_RS05135_012	NZ_CP027476.1:1087395:1087435	TGTATGAGTATCTTAACAACCTTTTTACTGTCATTCAACT	Y	SA	---	---	N	SA_N	60	mis=0	27	742	635	729	202	62	961	20	22	27	14	12	22	17	22	19	18	2431	2032	44	10385	20	131	183	34	128	2022	11075	111	613	29	21
NZ_CP027476.1	108751	108791	-	JMD87_RS00365_008	NZ_CP027476.1:108751:108791	TTATCGTTATCTTTTATCTTCCATTGTGTAACATACGAGG	Y	SA	---	---	N	SA_N	60	mis=0	7	10	6	6	5	7	8	6	5	3	8	4	5	4	4	6	8	1328	1201	15	5722	6	98	102	4	43	1056	5986	46	314	14	6
NZ_CP027476.1	1087807	1087847	-	JMD87_RS05140_002	NZ_CP027476.1:1087807:1087847	TCATCTTTAATTTTATCCACTTGCTTTAAATATGCCTTAA	Y	SA	NZ_CP027476.1:1087728:1088354	NRS_1015	Y	SA_Y	60	mis=0	2	256	207	243	51	5	303	0	2	5	1	0	6	4	6	1	1	143	126	2	687	0	7	10	0	7	134	673	6	40	0	0
NZ_CP027476.1	1087977	1088017	-	JMD87_RS05140_005	NZ_CP027476.1:1087977:1088017	CGTCTTCTTCTTTTTCAAATTCCTTTAGACGATCATCGGC	Y	SA	NZ_CP027476.1:1087728:1088354	NRS_1015	Y	SA_Y	60	mis=0	49	10828	8167	10015	2483	235	13251	54	178	131	47	22	247	79	186	39	45	8346	7863	108	37229	52	531	629	57	375	6762	38504	353	2077	96	41
NZ_CP027476.1	1088150	1088190	-	JMD87_RS05140_008	NZ_CP027476.1:1088150:1088190	TGTTTTCTCTGAGTTTACAGCCTTTTTATATGCTTTCGCG	Y	SA	NZ_CP027476.1:1087728:1088354	NRS_1015	Y	SA_Y	60	mis=0	239	9536	7599	10077	2434	387	13180	173	343	392	171	149	369	203	330	212	134	6090	5574	339	26316	141	427	518	161	361	4796	27663	358	1659	269	204
NZ_CP027476.1	109047	109087	-	JMD87_RS00370_002	NZ_CP027476.1:109047:109087	CTTTTACTCAACGAATCTGACGCATGTGCTGAATGATACC	Y	SA	NZ_CP027476.1:108989:109975	NRS_109	Y	SA_Y	60	mis=0	12	235	161	178	51	17	182	16	22	34	7	5	13	6	11	15	16	3789	3514	35	17067	15	194	225	16	147	3014	17635	161	970	46	12
NZ_CP027476.1	1090852	1090892	-	JMD87_RS05155_003	NZ_CP027476.1:1090852:1090892	TACCATAACTTCTTCTACAGTACCAGATACTGGTGATGGG	Y	SA	NZ_CP027476.1:1090709:1092001	NRS_1018	Y	SA_Y	60	mis=0	12	51996	31572	38879	10713	7081	34050	8	30	78	47	5	811	172	371	3	14	8479	7964	110	38497	6	536	668	25	432	6986	39237	361	2251	41	5
NZ_CP027476.1	1091154	1091194	+	JMD87_RS05155_009	NZ_CP027476.1:1091154:1091194	AAAATGGTCGTATTACAAAAGAAGATGTAGATGCATACTT	Y	SA	NZ_CP027476.1:1090709:1092001	NRS_1018	Y	SA_Y	60	mis=0	7	13330	8331	10607	2804	1072	9516	5	9	204	1	1	207	83	112	1	13	2989	2795	68	13452	0	191	262	11	196	2571	13365	124	788	25	2
NZ_CP027476.1	1091684	1091724	-	JMD87_RS05155_019	NZ_CP027476.1:1091684:1091724	CGGCTGTTAATTTACCATCACGTGCTTTAACAGCTAATTC	Y	SA	NZ_CP027476.1:1090709:1092001	NRS_1018	Y	SA_Y	60	mis=0	0	0	0	35626	9885	5822	0	12	13	489	12	1	726	181	360	1	18	4572	4312	110	21245	6	291	367	13	276	3889	21638	190	1235	29	7
NZ_CP027476.1	109230	109270	-	JMD87_RS00370_006	NZ_CP027476.1:109230:109270	CCTCTAATATCAAAAAACCTGACTCCCGACTTCATTTGGG	Y	SA	NZ_CP027476.1:108989:109975	NRS_109	Y	SA_Y	60	mis=0	79	1563	1022	1361	453	161	1189	68	69	53	55	30	66	50	57	66	55	6975	6432	140	31144	44	405	521	71	333	5805	32360	363	1842	84	74
NZ_CP027476.1	1092481	1092521	-	JMD87_RS05160_008	NZ_CP027476.1:1092481:1092521	TAAGTTTAAAGCACCTGTTGAGTCGATAACACGTTTACCG	Y	SA	NZ_CP027476.1:1092005:1093411	NRS_1019	Y	SA_Y	60	mis=0	68	84802	55242	70471	20750	9628	66609	50	158	1165	66	29	602	185	311	31	76	6795	6054	266	29235	44	456	501	48	336	5497	30198	330	1955	115	47
NZ_CP027476.1	1092695	1092735	-	JMD87_RS05160_012	NZ_CP027476.1:1092695:1092735	CAGCTGATTTAGCCATAGCTTCAGTAACGATTTCAACACC	Y	SA	NZ_CP027476.1:1092005:1093411	NRS_1019	Y	SA_Y	60	mis=0	260	102733	62724	85473	27405	11314	84000	203	306	2594	171	155	756	313	501	170	221	6394	6088	535	28556	158	531	583	188	467	5366	29748	468	2060	313	204
NZ_CP027476.1	1092909	1092949	-	JMD87_RS05160_016	NZ_CP027476.1:1092909:1092949	ATATCACCAATTGCATAGATATTGCTGATAGACGTACGGC	Y	SA	NZ_CP027476.1:1092005:1093411	NRS_1019	Y	SA_Y	60	mis=0	143	38309	18681	21849	7321	3528	21419	109	146	932	102	87	282	146	171	98	127	8461	7887	284	37452	102	608	688	130	518	7128	38860	491	2372	205	117
NZ_CP027476.1	1093382	1093422	-	JMD87_RS05160_026	NZ_CP027476.1:1093382:1093422	TAATCAGTTATTACATTGTATGGATTGGGTATCCGATAGC	Y	SA	---	---	N	SA_N	60	mis=0	3	83	50	75	18	12	58	0	2	0	0	0	5	0	2	0	7	306	302	23	1358	0	17	36	3	18	232	1417	13	81	23	0
NZ_CP027476.1	1094061	1094101	-	JMD87_RS05170_002	NZ_CP027476.1:1094061:1094101	TTTGTGAAATGTAGCCTTTCGATAAGTCTGTACGTTCAGC	Y	SA	NZ_CP027476.1:1093998:1094537	NRS_1021	Y	SA_Y	60	mis=0	6	603	504	542	193	63	472	5	2	8	1	3	21	3	14	5	7	6748	6104	21	29672	7	331	462	16	226	5333	30317	250	1639	39	3
NZ_CP027476.1	109407	109447	-	JMD87_RS00370_009	NZ_CP027476.1:109407:109447	TCAAATGTCTTCGTAACTTTAGAATCGCTATCGTAGTCCT	Y	SA	NZ_CP027476.1:108989:109975	NRS_109	Y	SA_Y	60	mis=0	113	847	508	570	292	223	592	86	96	99	99	78	84	83	69	89	82	6828	6346	154	29672	76	449	572	106	323	5675	31346	401	1808	166	94
NZ_CP027476.1	1094218	1094258	+	JMD87_RS05170_005	NZ_CP027476.1:1094218:1094258	AGGAAGAACAAGTTATTTATGATGAGTATGATGAAGGTTA	Y	SA	NZ_CP027476.1:1093998:1094537	NRS_1021	Y	SA_Y	60	mis=0	0	261	238	270	73	8	197	0	1	6	0	0	5	0	1	0	0	672	687	1	3130	0	35	36	3	49	540	3181	31	193	4	0
NZ_CP027476.1	1094351	1094391	-	JMD87_RS05170_008	NZ_CP027476.1:1094351:1094391	ACCTGACATACAATAAATAAACGTATCAGACTCTGATGGA	Y	SA	NZ_CP027476.1:1093998:1094537	NRS_1021	Y	SA_Y	60	mis=0	10	849	727	860	211	53	752	9	14	13	11	8	18	7	18	8	10	2367	2190	38	10609	1	138	137	18	77	1916	10618	110	610	26	8
NZ_CP027476.1	1094703	1094743	-	JMD87_RS05175_002	NZ_CP027476.1:1094703:1094743	TTTGATAAATCACTTCACCACTGTCAGGATATTCAAACCC	Y	SA	NZ_CP027476.1:1094550:1095644	NRS_1022	Y	SA_Y	60	mis=0	21	242	185	202	75	16	181	15	13	20	12	10	16	14	6	8	12	4125	3984	40	18873	19	251	305	22	189	3343	19983	207	1065	39	14
NZ_CP027476.1	1094874	1094914	-	JMD87_RS05175_005	NZ_CP027476.1:1094874:1094914	CTAATTTTAATGCCTCAGTTACTTTTTGATCAATTTCGGT	Y	SA	NZ_CP027476.1:1094550:1095644	NRS_1022	Y	SA_Y	60	mis=0	82	355	244	273	144	50	256	68	75	77	48	34	58	58	39	64	62	4610	4358	142	20119	58	295	315	56	238	3700	20736	258	1203	152	84
NZ_CP027476.1	1095037	1095077	-	JMD87_RS05175_008	NZ_CP027476.1:1095037:1095077	TCATATTGCATTTCAGTACGCAATTTCAAATCTAATGCGG	Y	SA	NZ_CP027476.1:1094550:1095644	NRS_1022	Y	SA_Y	60	mis=0	126	596	408	504	239	93	497	93	108	127	77	65	81	77	72	86	90	6622	6067	162	28870	67	405	468	109	279	5243	30990	358	1785	178	106
NZ_CP027476.1	1095317	1095357	+	JMD87_RS05175_014	NZ_CP027476.1:1095317:1095357	AGATTTCGAATGTGTCGATATGGGTATTCCTGAAAATAAA	Y	SA	NZ_CP027476.1:1094550:1095644	NRS_1022	Y	SA_Y	60	mis=0	1	337	300	321	106	47	295	3	8	1	1	0	5	0	1	0	3	3957	3504	14	17063	1	177	243	14	222	3066	17239	173	955	17	1
NZ_CP027476.1	1095448	1095488	-	JMD87_RS05175_017	NZ_CP027476.1:1095448:1095488	CCTTTATTGTCTATACAACATATTTCATAGTGGACCCCTC	Y	SA	NZ_CP027476.1:1094550:1095644	NRS_1022	Y	SA_Y	60	mis=0	6	239	184	185	41	15	173	5	12	6	2	2	10	7	3	6	4	2670	2560	23	12133	2	150	175	9	118	2250	12509	104	626	14	5
NZ_CP027476.1	1096051	1096091	-	JMD87_RS05180_005	NZ_CP027476.1:1096051:1096091	TAAATGGTATATAAATGTAACTTGCCACTACTAAAAACGC	Y	SA	NZ_CP027476.1:1095637:1096434	NRS_1023	Y	SA_Y	60	mis=0	5	367	265	350	139	38	298	2	6	17	2	0	8	3	5	0	4	3989	3622	12	18233	0	217	261	4	143	3199	18340	147	1015	2	3
NZ_CP027476.1	1096346	1096386	-	JMD87_RS05180_011	NZ_CP027476.1:1096346:1096386	AATACAATTAAGAATATAGCTATAGTTGATCCCATACCAT	Y	SA	NZ_CP027476.1:1095637:1096434	NRS_1023	Y	SA_Y	60	mis=0	2	5	7	7	4	1	6	0	1	1	0	0	0	0	0	1	0	272	230	6	1133	0	8	14	1	6	253	1131	17	55	2	2
NZ_CP027476.1	1096603	1096643	-	JMD87_RS05185_002	NZ_CP027476.1:1096603:1096643	GCTAAAAGTGCTACAGCTATCGTATTAAAAATGACCGACA	Y	SA	NZ_CP027476.1:1096440:1097249	NRS_1024	Y	SA_Y	60	mis=0	12	237	184	228	65	14	197	9	12	26	8	4	15	4	5	5	13	4156	4002	32	19162	8	204	310	12	181	3473	19747	203	984	35	4
NZ_CP027476.1	1096756	1096796	-	JMD87_RS05185_005	NZ_CP027476.1:1096756:1096796	GTAAACATAATTAAGAATGATGCACCTATGACAACGTCGG	Y	SA	NZ_CP027476.1:1096440:1097249	NRS_1024	Y	SA_Y	60	mis=0	48	248	139	264	96	48	168	57	32	50	44	22	35	35	34	40	48	3981	3659	68	17895	47	249	313	51	188	3276	18758	195	1074	81	29
NZ_CP027476.1	1097063	1097103	-	JMD87_RS05185_011	NZ_CP027476.1:1097063:1097103	AACTTCAACTGATAACACACTAAAGCCATTACCAGTAACG	Y	SA	NZ_CP027476.1:1096440:1097249	NRS_1024	Y	SA_Y	60	mis=0	13	817	429	645	178	119	554	9	7	22	10	4	8	2	12	4	9	6435	6041	25	29215	9	350	422	24	245	5205	30010	288	1534	39	9
NZ_CP027476.1	1097789	1097829	-	JMD87_RS05190_008	NZ_CP027476.1:1097789:1097829	GGTCATTAAGATTATACCCAAGTTTATTCAAACTCATGCC	Y	SA	NZ_CP027476.1:1097249:1098322	NRS_1025	Y	SA_Y	60	mis=0	3	610	390	503	138	70	467	4	8	21	3	0	12	5	6	0	5	5310	5109	24	24951	5	265	355	9	209	4455	25113	222	1348	19	3
NZ_CP027476.1	1098116	1098156	-	JMD87_RS05190_014	NZ_CP027476.1:1098116:1098156	GCGTTGCATAGCCTACGAATTCTGTATTTTGCTTGTTATT	Y	SA	NZ_CP027476.1:1097249:1098322	NRS_1025	Y	SA_Y	60	mis=0	10	1768	1148	1337	374	149	1279	12	45	88	5	5	21	12	30	4	11	4679	4396	39	21211	8	261	379	18	229	3806	21478	270	1124	37	16
NZ_CP027476.1	1098259	1098299	-	JMD87_RS05190_017	NZ_CP027476.1:1098259:1098299	CAAAAAGTTTTCATTGTATTCACTTAAAACTTCAGGTCCT	Y	SA	NZ_CP027476.1:1097249:1098322	NRS_1025	Y	SA_Y	60	mis=0	36	450	263	308	94	50	290	34	28	42	14	16	26	30	23	27	36	2657	2369	67	11606	29	169	190	37	118	2143	12199	146	668	45	29
NZ_CP027476.1	1098513	1098553	-	JMD87_RS05195_002	NZ_CP027476.1:1098513:1098553	GATTAGCAATCGATGTGTTATTACTGAATGAAACAAGTGC	Y	SA	NZ_CP027476.1:1098396:1099415	NRS_1026	Y	SA_Y	60	mis=0	12	2952	2089	2587	581	172	3348	17	37	78	13	8	29	13	29	10	12	3994	3662	37	17817	13	233	270	22	147	3274	18632	210	1019	38	10
NZ_CP027476.1	1098678	1098718	-	JMD87_RS05195_005	NZ_CP027476.1:1098678:1098718	TATTCATAGATATGAGAGCTAAAAATGAAATCAACAAACA	Y	SA	NZ_CP027476.1:1098396:1099415	NRS_1026	Y	SA_Y	60	mis=0	11	535	393	407	128	56	590	6	4	21	6	8	13	1	14	2	10	392	352	24	1515	3	21	33	8	27	285	1664	23	95	11	3
NZ_CP027476.1	1098862	1098902	-	JMD87_RS05195_008	NZ_CP027476.1:1098862:1098902	TAAATCGGTCCGTTATACTCTTCATAATATTGTGGCGCAA	Y	SA	NZ_CP027476.1:1098396:1099415	NRS_1026	Y	SA_Y	60	mis=0	27	9769	6722	8155	2080	669	11060	12	25	240	25	10	169	40	118	15	28	4854	4640	57	22473	12	250	337	24	176	4106	23109	234	1261	49	19
NZ_CP027476.1	1099203	1099243	-	JMD87_RS05195_014	NZ_CP027476.1:1099203:1099243	TCTTAGCTTTAATTTCAGCTTTTTCTCGCTTTTGTTGTGC	Y	SA	NZ_CP027476.1:1098396:1099415	NRS_1026	Y	SA_Y	60	mis=0	54	65317	47254	58095	14365	5210	76021	52	174	574	32	17	362	101	277	29	51	7360	6825	167	33044	35	419	559	44	297	5958	34216	369	1895	110	34
NZ_CP027476.1	1099362	1099402	-	JMD87_RS05195_017	NZ_CP027476.1:1099362:1099402	TTTTGTCCTTAACTTCACTTGAATTGCGTTCTTCAGAAAT	Y	SA	NZ_CP027476.1:1098396:1099415	NRS_1026	Y	SA_Y	60	mis=0	61	1492	1036	1303	335	270	1777	49	77	57	49	56	61	40	55	49	50	2888	2665	93	12225	51	191	209	56	111	2253	12821	177	775	95	64
NZ_CP027476.1	1099912	1099952	-	JMD87_RS05200_005	NZ_CP027476.1:1099912:1099952	CCTTTAATACAAATTGTCGCAAATATACCATAAAGTGTTG	Y	SA	NZ_CP027476.1:1099698:1100117	NRS_1027	Y	SA_Y	60	mis=0	0	548	391	424	156	38	443	1	8	26	0	0	8	0	2	0	4	1423	1453	7	6715	3	87	100	3	45	1180	6803	66	424	12	1
NZ_CP027476.1	1100078	1100118	-	JMD87_RS05200_008	NZ_CP027476.1:1100078:1100118	TTAATGATAAATATACTCATCGTCCTTATGTGTTGTTTCT	Y	SA	---	---	N	SA_N	60	mis=0	4	41	29	20	24	5	31	5	3	4	4	2	4	1	6	4	3	829	830	13	3949	6	40	65	5	30	686	4018	36	249	7	3
NZ_CP027476.1	1100288	1100328	-	JMD87_RS05205_002	NZ_CP027476.1:1100288:1100328	AATAAAGACTTGATGGGACCTTTCTATAATAAAACATGGG	Y	SA	NZ_CP027476.1:1100199:1101551	NRS_1028	Y	SA_Y	60	mis=0	10	820	528	598	201	144	860	9	19	41	12	5	15	13	9	6	22	3262	3039	47	15017	5	199	223	15	125	2710	15779	148	818	37	14
NZ_CP027476.1	1100442	1100482	-	JMD87_RS05205_005	NZ_CP027476.1:1100442:1100482	AATTACACGTTCTCTTGCTGTCATTCCTGTTATCGTATGC	Y	SA	NZ_CP027476.1:1100199:1101551	NRS_1028	Y	SA_Y	60	mis=0	79	6812	4484	5689	1721	1415	7866	56	62	321	42	38	101	67	96	67	68	6095	5812	146	27850	51	345	474	69	253	5054	28238	330	1520	101	75
NZ_CP027476.1	1100793	1100833	-	JMD87_RS05205_011	NZ_CP027476.1:1100793:1100833	AACATACTCAAGACATAACAATGAAGAAAAAGCGCAAGCG	Y	SA	NZ_CP027476.1:1100199:1101551	NRS_1028	Y	SA_Y	60	mis=0	5	684	428	483	127	87	751	5	6	12	2	6	10	6	14	5	5	1406	1283	16	6353	4	112	109	6	52	1164	6188	63	359	13	1
NZ_CP027476.1	1101110	1101150	-	JMD87_RS05205_017	NZ_CP027476.1:1101110:1101150	CTTAATCTCCTATTTAACATACCTTTAATCGTCGGTGCAC	Y	SA	NZ_CP027476.1:1100199:1101551	NRS_1028	Y	SA_Y	60	mis=0	23	2799	1754	2484	704	202	2978	11	23	124	15	2	39	17	35	11	14	4717	4258	31	21839	6	292	375	27	217	3828	21828	200	1224	36	12
NZ_CP027476.1	1101250	1101290	-	JMD87_RS05205_020	NZ_CP027476.1:1101250:1101290	TAGGAATAGCAACAGGTATGGACTTAGCTCAAATGACACG	Y	SA	NZ_CP027476.1:1100199:1101551	NRS_1028	Y	SA_Y	60	mis=0	151	3420	2144	3072	836	308	3651	109	167	207	104	99	122	106	109	100	129	6418	5912	208	28776	88	422	514	153	367	5294	29674	363	1734	197	114
NZ_CP027476.1	1101861	1101901	-	JMD87_RS05210_002	NZ_CP027476.1:1101861:1101901	TGATGATTTAATAGAAGCGATACAAAGAGCCATCAATGTG	Y	SA	NZ_CP027476.1:1101735:1102349	NRS_1029	Y	SA_Y	60	mis=0	8	275	135	169	51	53	263	3	10	11	8	1	10	10	7	4	5	4319	3943	30	19115	10	212	280	11	157	3543	19637	181	1067	13	1
NZ_CP027476.1	1102037	1102077	-	JMD87_RS05210_005	NZ_CP027476.1:1102037:1102077	ATGTTTGAAGATCAACTGTTTGTTATGTTTGGAATCATGC	Y	SA	NZ_CP027476.1:1101735:1102349	NRS_1029	Y	SA_Y	60	mis=0	53	789	455	602	189	164	928	33	50	64	31	33	32	23	19	29	36	4702	4307	73	20741	37	274	370	39	180	3814	22060	258	1248	78	38
NZ_CP027476.1	1102201	1102241	-	JMD87_RS05210_008	NZ_CP027476.1:1102201:1102241	TAGGAGAATATTTTAGTGACTTCTTTACAAGTCAAACTGG	Y	SA	NZ_CP027476.1:1101735:1102349	NRS_1029	Y	SA_Y	60	mis=0	35	1242	749	871	309	91	1378	35	45	72	41	19	46	42	36	34	32	3660	3395	61	15951	23	211	262	45	155	2976	16613	172	904	82	33
NZ_CP027476.1	1102594	1102634	-	JMD87_RS05215_002	NZ_CP027476.1:1102594:1102634	TTATCTACATTTGTAACAAGGTCATTCGGATTTGACTTTG	Y	SA	NZ_CP027476.1:1102506:1103333	NRS_1030	Y	SA_Y	60	mis=0	14	491	244	265	114	34	410	11	18	17	12	2	16	10	16	12	22	3990	3683	48	17885	18	227	257	23	150	3270	18220	175	943	37	12
NZ_CP027476.1	1102749	1102789	-	JMD87_RS05215_005	NZ_CP027476.1:1102749:1102789	GTTGATGAACAAAATTCAATGTACCGTCTATTGGGTCAAC	Y	SA	NZ_CP027476.1:1102506:1103333	NRS_1030	Y	SA_Y	60	mis=0	81	1627	933	1120	411	142	1654	51	60	51	55	34	55	54	45	45	47	5145	4862	124	23538	36	321	387	59	269	4218	24580	284	1422	88	61
NZ_CP027476.1	1102941	1102981	-	JMD87_RS05215_008	NZ_CP027476.1:1102941:1102981	ACCAGTTCGGATTGATCCCAATAATGCTTTGTCTTAGATT	Y	SA	NZ_CP027476.1:1102506:1103333	NRS_1030	Y	SA_Y	60	mis=0	40	1600	804	1155	354	297	1548	35	15	34	39	31	44	26	30	35	32	3934	3673	62	17574	19	234	326	46	225	3211	17944	180	971	52	31
NZ_CP027476.1	1103408	1103448	-	JMD87_RS05215_017	NZ_CP027476.1:1103408:1103448	ATGTTCATGATGAACATTTAACTGGTTTTATATTGGCGCG	Y	SA	---	---	N	SA_N	60	mis=0	11	64	42	59	20	7	63	6	17	13	4	4	7	4	4	6	6	7108	6442	40	31794	8	419	505	28	327	5814	32790	316	1744	41	6
NZ_CP027476.1	1103570	1103610	-	JMD87_RS05220_002	NZ_CP027476.1:1103570:1103610	TTTAGTTTTGCTGTTGGTGCATCAAATGTACCAATGATGA	Y	SA	NZ_CP027476.1:1103487:1103678	NRS_1031	Y	SA_Y	60	mis=0	55	106	83	110	84	42	102	64	52	52	51	37	43	50	36	42	56	3247	2891	98	13825	56	243	250	82	175	2431	14249	202	852	95	64
NZ_CP027476.1	1103744	1103784	-	JMD87_RS05220_005	NZ_CP027476.1:1103744:1103784	TCATATAAATAGTTTCCTTCTTTCTTAAGTAAAATCCCAC	Y	SA	---	---	N	SA_N	60	mis=0	0	2	0	2	1	1	2	0	0	0	1	0	0	0	0	1	0	55	75	2	240	2	3	2	1	2	54	240	2	13	2	0
NZ_CP027476.1	1104310	1104350	-	JMD87_RS05225_011	NZ_CP027476.1:1104310:1104350	ATATAATGATTGTAAATTATCATCTTGCTTTTCAGGATCT	Y	SA	NZ_CP027476.1:1103780:1105627	NRS_1032	Y	SA_Y	60	mis=0	4	398	254	272	65	13	271	1	3	6	0	0	6	4	7	0	5	627	633	9	2997	1	34	45	1	30	552	2961	22	187	7	1
NZ_CP027476.1	1104465	1104505	-	JMD87_RS05225_014	NZ_CP027476.1:1104465:1104505	AGTGATACATTATCTCCGACACGCATTTTACCTCTGAATA	Y	SA	NZ_CP027476.1:1103780:1105627	NRS_1032	Y	SA_Y	60	mis=0	16	4265	2318	2781	699	240	2524	9	23	54	14	9	66	33	51	6	29	6019	5816	40	27832	8	391	444	41	265	5005	28532	269	1496	52	15
NZ_CP027476.1	1104907	1104947	-	JMD87_RS05225_022	NZ_CP027476.1:1104907:1104947	TTGTGGTTTTGAAACTTGTAATTCATAACCTTCACGACGC	Y	SA	NZ_CP027476.1:1103780:1105627	NRS_1032	Y	SA_Y	60	mis=0	16	11388	6876	8985	2288	1399	7804	13	33	81	7	6	155	33	71	6	28	9462	8637	63	42080	7	521	684	33	435	7751	43672	394	2287	60	11
NZ_CP027476.1	1105274	1105314	-	JMD87_RS05225_029	NZ_CP027476.1:1105274:1105314	CACCTCTATCTTCAAGTCCCAAAATGGCATAAGTACTTGC	Y	SA	NZ_CP027476.1:1103780:1105627	NRS_1032	Y	SA_Y	60	mis=0	27	17263	11272	14142	3841	2616	12504	25	31	411	25	11	200	57	110	32	33	6266	5884	100	28639	24	394	445	35	320	5274	29002	276	1553	65	35
NZ_CP027476.1	1105466	1105506	-	JMD87_RS05225_033	NZ_CP027476.1:1105466:1105506	TAATGAATTGTAACGCTTCTTCCAATGTTAGAATACGCGG	Y	SA	NZ_CP027476.1:1103780:1105627	NRS_1032	Y	SA_Y	60	mis=0	56	12236	8195	9880	2971	1667	9242	61	116	481	76	39	224	104	146	64	76	6095	5528	152	27188	56	444	453	71	401	5116	27867	309	1476	100	64
NZ_CP027476.1	1107515	1107555	-	JMD87_RS05245_008	NZ_CP027476.1:1107515:1107555	TTTAATAACTCAGATGCCTGTAAGTTCATAAATCCTAAGT	Y	SA	NZ_CP027476.1:1107148:1108374	NRS_1036	Y	SA_Y	60	mis=0	6	1467	974	1171	334	144	2041	3	9	52	0	0	16	7	17	0	6	2694	2589	13	12460	3	180	192	12	104	2327	12728	112	744	24	3
NZ_CP027476.1	1107675	1107715	-	JMD87_RS05245_011	NZ_CP027476.1:1107675:1107715	AATTAATATTAGTAATGTTTGCCCTACGTCTTTTTGTAGG	Y	SA	NZ_CP027476.1:1107148:1108374	NRS_1036	Y	SA_Y	60	mis=0	15	798	505	675	209	75	1063	15	12	43	5	14	22	25	23	14	7	1283	1202	32	5800	7	76	96	8	58	1035	5959	68	370	22	20
NZ_CP027476.1	1107850	1107890	-	JMD87_RS05245_014	NZ_CP027476.1:1107850:1107890	ATTCGAATTGGAATGGATCTGTTAGCGTACTAAATCTGGC	Y	SA	NZ_CP027476.1:1107148:1108374	NRS_1036	Y	SA_Y	60	mis=0	33	3816	2281	2801	922	690	5676	31	12	31	23	19	65	22	68	13	19	6864	6474	61	31761	18	384	459	42	282	5820	32247	325	1817	63	16
NZ_CP027476.1	1108316	1108356	-	JMD87_RS05245_023	NZ_CP027476.1:1108316:1108356	ATATCAACTTTTTGTTGTTGTTTCTTTCGTTGCTGGTCTA	Y	SA	NZ_CP027476.1:1107148:1108374	NRS_1036	Y	SA_Y	60	mis=0	7	118	52	80	36	5	110	3	2	7	0	0	1	4	0	3	6	5103	4783	14	22719	5	281	340	15	276	4042	23070	225	1202	37	0
NZ_CP027476.1	1109039	1109079	+	JMD87_RS05250_003	NZ_CP027476.1:1109039:1109079	GACAAAAGTTCATTACATAGATATAAAGCAGATGAATCCT	Y	SA	NZ_CP027476.1:1108928:1112380	NRS_1037	Y	SA_Y	60	mis=0	2	629	377	441	141	54	655	1	12	3	0	0	7	1	4	0	0	1729	1586	7	7369	1	73	117	2	103	1427	7422	72	396	6	1
NZ_CP027476.1	1109243	1109283	-	JMD87_RS05250_007	NZ_CP027476.1:1109243:1109283	TATCTCCAAACATATCTAAATGTTCTAAATGAGGACCAAT	Y	SA	NZ_CP027476.1:1108928:1112380	NRS_1037	Y	SA_Y	60	mis=0	4	1196	701	961	256	96	1420	4	16	12	3	5	12	5	8	2	3	1743	1570	9	7701	2	93	134	7	63	1346	7868	78	449	14	5
NZ_CP027476.1	1109471	1109511	-	JMD87_RS05250_011	NZ_CP027476.1:1109471:1109511	ATGATTTTTCAGCTTCTGATTTTGCTCTATGGAAAGCATC	Y	SA	NZ_CP027476.1:1108928:1112380	NRS_1037	Y	SA_Y	60	mis=0	18	3161	2034	2641	653	276	3517	10	9	48	7	2	27	20	33	9	18	4872	4510	32	22048	3	310	356	28	240	4104	22741	226	1183	35	7
NZ_CP027476.1	1109835	1109875	-	JMD87_RS05250_019	NZ_CP027476.1:1109835:1109875	AAAATTTGTGTCTTAACAATATCAATTCCTGTTACCATCT	Y	SA	NZ_CP027476.1:1108928:1112380	NRS_1037	Y	SA_Y	60	mis=0	8	434	269	321	92	18	482	4	7	13	0	3	8	4	1	1	4	1854	1745	11	8683	3	114	169	10	98	1468	8658	90	515	7	2
NZ_CP027476.1	1110973	1111013	-	JMD87_RS05250_039	NZ_CP027476.1:1110973:1111013	GACATAATACTCTAAAGTATAAATGTTTGATCGCTCAGGA	Y	SA	NZ_CP027476.1:1108928:1112380	NRS_1037	Y	SA_Y	60	mis=0	0	57	22	44	20	3	70	0	0	1	0	0	1	0	4	0	0	1292	1295	14	6066	0	79	87	5	59	1098	6201	70	325	13	0
NZ_CP027476.1	1111651	1111691	-	JMD87_RS05250_052	NZ_CP027476.1:1111651:1111691	TCCTATTTCACCTTTGAAGAACGACACTACTGATTCTGGG	Y	SA	NZ_CP027476.1:1108928:1112380	NRS_1037	Y	SA_Y	60	mis=0	15	1198	741	914	271	319	1576	15	92	64	9	8	27	15	20	14	16	7255	6739	56	34160	14	449	592	43	426	6204	34336	323	1979	47	13
NZ_CP027476.1	1111822	1111862	-	JMD87_RS05250_056	NZ_CP027476.1:1111822:1111862	ATAACTAATAATATCTTGCTCCGTAACAGGACCTTGTTGC	Y	SA	NZ_CP027476.1:1108928:1112380	NRS_1037	Y	SA_Y	60	mis=0	114	1545	1029	1235	394	434	2063	90	170	186	94	57	85	88	74	78	72	6744	6307	167	30406	80	495	566	107	390	5721	31369	386	1842	133	98
NZ_CP027476.1	1113097	1113137	-	JMD87_RS05255_014	NZ_CP027476.1:1113097:1113137	TTGGATTCTTATTATTGCAAGCATTAATCGGAGCTGCTGC	Y	SA	NZ_CP027476.1:1112520:1113431	NRS_1038	Y	SA_Y	60	mis=0	7	849	394	492	168	288	473	4	4	28	12	2	8	6	6	2	16	8432	7956	39	39658	10	523	639	26	399	7233	39596	391	2177	59	7
NZ_CP027476.1	1113440	1113480	-	JMD87_RS05255_020	NZ_CP027476.1:1113440:1113480	TTAATTCTAATTCTCAGTGATGCGTTTTTTTATGATGGGG	Y	SA	---	---	N	SA_N	60	mis=0	13	294	210	291	83	133	215	20	15	18	8	14	16	16	17	12	13	9533	8802	56	42943	17	500	698	57	544	7833	43461	411	2422	86	11
NZ_CP027476.1	1114870	1114910	-	JMD87_RS05265_002	NZ_CP027476.1:1114870:1114910	TATTTATTTCCCTTTTCCAAATAAGTCTCCAACCAATGGC	Y	SA	NZ_CP027476.1:1114807:1115268	NRS_1040	Y	SA_Y	60	mis=0	19	14743	10294	13237	3693	1832	10252	13	52	418	8	12	243	35	127	8	23	5967	5794	56	27768	9	313	458	24	224	5013	28553	278	1492	54	11
NZ_CP027476.1	1115065	1115105	-	JMD87_RS05265_005	NZ_CP027476.1:1115065:1115105	TAATAATTTGAACTAGGCCTAGAATACCACCAATTGTTGC	Y	SA	NZ_CP027476.1:1114807:1115268	NRS_1040	Y	SA_Y	60	mis=0	71	3147	2018	2756	1078	666	2367	67	79	103	56	43	93	81	70	61	72	6729	6368	117	30511	60	433	530	79	296	5471	32148	305	1838	135	91
NZ_CP027476.1	1115813	1115853	-	JMD87_RS05270_005	NZ_CP027476.1:1115813:1115853	AGGGTAGACACGATCTGCTTGTCCAAATTTAGAAGTAAGC	Y	SA	NZ_CP027476.1:1115595:1116632	NRS_1041	Y	SA_Y	60	mis=0	16	5122	3715	4487	1450	246	5546	18	53	219	4	4	51	22	43	11	13	5690	5265	59	26338	5	313	438	14	238	4626	27053	272	1407	36	11
NZ_CP027476.1	1115970	1116010	-	JMD87_RS05270_008	NZ_CP027476.1:1115970:1116010	GATTAAAAATTTCTGCAGAATGTTGTCCTATTTTTAACGG	Y	SA	NZ_CP027476.1:1115595:1116632	NRS_1041	Y	SA_Y	60	mis=0	42	1646	1172	1564	513	116	1770	53	68	76	41	31	36	39	35	54	40	2209	2031	86	9846	42	148	169	50	135	1803	10135	140	630	60	45
NZ_CP027476.1	1116135	1116175	-	JMD87_RS05270_011	NZ_CP027476.1:1116135:1116175	AAAATCGTACACTTAGCACCTTTTTCGATTGTTGATCAGA	Y	SA	NZ_CP027476.1:1115595:1116632	NRS_1041	Y	SA_Y	60	mis=0	46	2483	1681	2013	635	247	2514	35	43	92	44	30	59	43	37	44	35	5585	5187	85	25143	31	318	419	64	309	4667	25880	263	1402	91	43
NZ_CP027476.1	1117507	1117547	-	JMD87_RS05280_005	NZ_CP027476.1:1117507:1117547	ATGTTTGATACAATTGCAGAAAATCAAGCATTTGACCGCG	Y	SA	NZ_CP027476.1:1117145:1118071	NRS_1043	Y	SA_Y	60	mis=0	20	962	626	709	224	183	922	14	9	37	7	5	14	15	13	8	11	9194	8421	59	41035	9	579	661	36	415	7466	41657	414	2230	70	12
NZ_CP027476.1	1117668	1117708	-	JMD87_RS05280_008	NZ_CP027476.1:1117668:1117708	ATCACTTCAAAGATATCAATGGACTAACACCATATCGTGG	Y	SA	NZ_CP027476.1:1117145:1118071	NRS_1043	Y	SA_Y	60	mis=0	107	504	371	413	198	189	548	76	84	97	85	55	85	76	45	89	92	5043	4765	146	23014	77	363	432	95	320	4303	23964	285	1440	160	91
NZ_CP027476.1	1118116	1118156	-	JMD87_RS05280_017	NZ_CP027476.1:1118116:1118156	TCACTATATGATTAACCACACATTTCGCTGTAGTCAGAAC	Y	SA	---	---	N	SA_N	60	mis=0	10	139	120	107	60	4	132	1	3	6	0	0	1	3	1	6	4	4895	4700	28	22756	2	297	388	20	260	4246	23137	247	1315	37	2
NZ_CP027476.1	1119044	1119084	+	JMD87_RS05295_002	NZ_CP027476.1:1119044:1119084	AAACATAAAAGTAAAGCTTTAGAAAGTATGGAAGGCCGTA	Y	SA	NZ_CP027476.1:1119026:1119568	NRS_1046	Y	SA_Y	60	mis=0	2	1783	1182	1407	452	208	1369	2	1	2	1	0	13	3	16	2	3	3927	3449	13	16837	1	207	265	9	170	2952	17294	158	935	19	0
NZ_CP027476.1	1119332	1119372	-	JMD87_RS05295_008	NZ_CP027476.1:1119332:1119372	AAATGACATCAAATTGAATATCACGTTTTGACAATGCTTT	Y	SA	NZ_CP027476.1:1119026:1119568	NRS_1046	Y	SA_Y	60	mis=0	1	3837	2913	3420	1021	453	3369	7	12	41	2	2	36	11	21	3	5	2536	2464	16	11696	6	147	167	10	126	2220	11961	116	724	15	1
NZ_CP027476.1	1119515	1119555	-	JMD87_RS05295_011	NZ_CP027476.1:1119515:1119555	CTAATAACAATGTGTCTGTCAACCCATAATGGTAACGTTT	Y	SA	NZ_CP027476.1:1119026:1119568	NRS_1046	Y	SA_Y	60	mis=0	26	1516	927	1198	314	258	1153	16	24	47	15	15	38	31	19	15	21	4596	4356	47	20990	21	260	343	25	189	3779	21208	213	1144	44	24
NZ_CP027476.1	1120183	1120223	-	JMD87_RS05305_002	NZ_CP027476.1:1120183:1120223	CAATGCACATTACTTCACAAATGAAATCAAAGCAACACAC	Y	SA	NZ_CP027476.1:1120114:1121253	NRS_1048	Y	SA_Y	60	mis=0	6	260	189	184	75	35	203	2	7	14	2	1	11	6	5	3	7	5952	5607	28	27386	8	307	418	29	225	4887	28178	281	1511	54	3
NZ_CP027476.1	1120370	1120410	-	JMD87_RS05305_005	NZ_CP027476.1:1120370:1120410	AGCGTTATACATATACGCATATCCAAAGACTGTTAATGAA	Y	SA	NZ_CP027476.1:1120114:1121253	NRS_1048	Y	SA_Y	60	mis=0	26	599	378	504	183	108	592	15	20	17	18	13	19	18	7	20	25	2262	2239	48	10579	13	152	199	26	92	1910	10782	103	583	63	14
NZ_CP027476.1	1120513	1120553	-	JMD87_RS05305_008	NZ_CP027476.1:1120513:1120553	ATATTTGAAATATCAAATCATAGCTATGACTACAGATTCA	Y	SA	NZ_CP027476.1:1120114:1121253	NRS_1048	Y	SA_Y	60	mis=0	2	58	19	36	18	11	44	1	4	7	5	0	1	2	1	2	1	247	251	4	1228	0	11	17	2	16	183	1208	16	47	1	6
NZ_CP027476.1	1120833	1120873	-	JMD87_RS05305_014	NZ_CP027476.1:1120833:1120873	AAAGTAAAAGAAGGTAAAAGCTACCCTCGTATCATTAGCG	Y	SA	NZ_CP027476.1:1120114:1121253	NRS_1048	Y	SA_Y	60	mis=0	2	1957	1263	1400	485	119	1917	6	9	41	4	1	14	9	15	8	6	5637	5285	21	25822	8	301	398	13	255	4752	25919	247	1464	33	0
NZ_CP027476.1	1121196	1121236	-	JMD87_RS05305_020	NZ_CP027476.1:1121196:1121236	ATCACAGAATATAATCCCTTTCATAATGGGCATCAATATC	Y	SA	NZ_CP027476.1:1120114:1121253	NRS_1048	Y	SA_Y	60	mis=0	12	469	259	331	99	55	448	5	6	6	1	1	4	6	6	4	5	2340	2141	17	10364	0	147	190	9	88	1847	10754	111	559	15	2
NZ_CP027476.1	1121539	1121579	-	JMD87_RS05310_002	NZ_CP027476.1:1121539:1121579	CACAAGGCATTGTATACGTTCCAGTAATGTGAATATCCGC	Y	SA	NZ_CP027476.1:1121380:1121937	NRS_1049	Y	SA_Y	60	mis=0	55	39835	27006	32999	8782	3677	24549	38	77	664	28	18	1230	332	505	31	51	7902	7593	177	36393	27	514	659	49	352	6683	37245	410	2160	84	39
NZ_CP027476.1	1121702	1121742	-	JMD87_RS05310_005	NZ_CP027476.1:1121702:1121742	ATATCCTCGACAATATCCTGAAGATTAACCATACCATCTT	Y	SA	NZ_CP027476.1:1121380:1121937	NRS_1049	Y	SA_Y	60	mis=0	142	26544	18298	23348	6367	2898	16854	116	149	605	121	74	783	290	382	142	150	2949	2952	291	13114	110	278	295	114	276	2447	13866	244	1021	233	149
NZ_CP027476.1	1121844	1121884	-	JMD87_RS05310_008	NZ_CP027476.1:1121844:1121884	TCGTGATTCTGAATCATCTTGTTCTTGCTGTTTAGCAAGC	Y	SA	NZ_CP027476.1:1121380:1121937	NRS_1049	Y	SA_Y	60	mis=0	254	62577	44884	55469	15008	7649	38009	225	284	769	181	163	1323	467	611	188	221	4259	3845	453	17750	218	384	450	176	408	3264	18487	413	1428	381	227
NZ_CP027476.1	1122396	1122436	+	JMD87_RS05320_002	NZ_CP027476.1:1122396:1122436	AATAATGCCATTAATGGTAATGTCATATCTTTATTTGATT	Y	SA	NZ_CP027476.1:1122344:1124281	NRS_1051	Y	SA_Y	60	mis=0	0	2	1	1	2	0	0	0	0	0	0	0	0	0	0	0	0	231	211	0	947	0	14	14	0	16	189	1054	9	52	1	0
NZ_CP027476.1	1122547	1122587	-	JMD87_RS05320_005	NZ_CP027476.1:1122547:1122587	GTTCAAACTTCAGCAGGTTCTAGCGAAGCAAAAGATAGTG	Y	SA	NZ_CP027476.1:1122344:1124281	NRS_1051	Y	SA_Y	60	mis=0	2	151	117	176	38	13	155	6	36	18	0	2	1	1	0	1	1	3858	3527	12	17225	5	218	243	7	166	3197	18054	151	977	31	3
NZ_CP027476.1	1122948	1122988	-	JMD87_RS05320_014	NZ_CP027476.1:1122948:1122988	AAGTTCACGTAAAAACGATTGATTATGATGGACAATACCA	Y	SA	NZ_CP027476.1:1122344:1124281	NRS_1051	Y	SA_Y	60	mis=0	9	430	279	295	79	5	373	13	89	68	3	4	8	3	6	2	6	5286	4981	30	24201	10	287	366	20	288	4485	24863	213	1320	39	9
NZ_CP027476.1	1123304	1123344	-	JMD87_RS05320_020	NZ_CP027476.1:1123304:1123344	ATTAGAGGATACAAAGAAAGCTTTAGATGAGCAAGTGAAA	Y	SA	NZ_CP027476.1:1122344:1124281	NRS_1051	Y	SA_Y	60	mis=0	13	51	30	46	12	4	52	4	7	6	6	6	2	4	6	7	6	3034	2818	13	13332	7	155	210	12	144	2399	13830	125	740	18	12
NZ_CP027476.1	1123470	1123510	-	JMD87_RS05320_023	NZ_CP027476.1:1123470:1123510	AACCAATTTATAACAGTGCAGATAAATTCAAAACTGAAGA	Y	SA	NZ_CP027476.1:1122344:1124281	NRS_1051	Y	SA_Y	60	mis=0	20	39	28	57	28	5	43	6	15	13	8	10	13	6	13	13	12	1990	1710	21	8534	15	132	134	16	90	1570	8631	79	489	26	11
NZ_CP027476.1	1124269	1124309	-	JMD87_RS05320_038	NZ_CP027476.1:1124269:1124309	TATACAATTAGGAGTTGTTTCTACAACATGAACAAACAGC	Y	SA	---	---	N	SA_N	60	mis=0	1	78	53	52	11	1	45	9	26	22	2	0	0	1	0	0	8	5549	5205	19	25282	1	305	380	18	275	4774	25647	241	1315	24	5
NZ_CP027476.1	1124545	1124585	-	JMD87_RS05325_002	NZ_CP027476.1:1124545:1124585	TAACTTCAGTTGATAACTTTATTAGCACAGTTGCCTTCGC	Y	SA	NZ_CP027476.1:1124484:1125536	NRS_1052	Y	SA_Y	60	mis=0	17	378	271	368	124	37	357	13	12	18	9	6	16	12	7	15	10	2347	2427	26	10829	8	134	183	12	76	1967	11173	125	580	36	15
NZ_CP027476.1	11246	11286	-	JMD87_RS00040_008	NZ_CP027476.1:11246:11286	GTAATTGTCTCACTAATTCTAAAGTGGCACCTGAATGACC	Y	SA	NZ_CP027476.1:10919:12433	NRS_16	Y	SA_Y	60	mis=0	21	122	115	118	50	5	130	19	22	4	14	4	3	9	3	2	14	5640	5291	50	26119	4	300	364	24	228	4716	26718	260	1426	60	8
NZ_CP027476.1	1124742	1124782	-	JMD87_RS05325_005	NZ_CP027476.1:1124742:1124782	TCATACAGTTAAAACAGCACAAACTGCTCAAGAACAAAAT	Y	SA	NZ_CP027476.1:1124484:1125536	NRS_1052	Y	SA_Y	60	mis=0	35	1082	747	989	305	91	948	19	33	43	18	18	41	28	23	29	20	2790	2603	55	12413	34	145	233	19	106	2246	12968	140	667	29	23
NZ_CP027476.1	1124896	1124936	-	JMD87_RS05325_008	NZ_CP027476.1:1124896:1124936	AACCTAAAACACCTACTGAGCAAACTAAACCAGTTCAACC	Y	SA	NZ_CP027476.1:1124484:1125536	NRS_1052	Y	SA_Y	60	mis=0	54	3191	2602	3248	863	371	3004	52	62	107	28	26	81	39	56	40	64	6149	5666	111	26965	38	364	452	58	264	5124	28317	307	1531	61	47
NZ_CP027476.1	1125334	1125374	-	JMD87_RS05325_017	NZ_CP027476.1:1125334:1125374	ATAATCAAAGCACACAAGTTTCTCAAGCAACATCACAACC	Y	SA	NZ_CP027476.1:1124484:1125536	NRS_1052	Y	SA_Y	60	mis=0	16	3252	2693	3272	828	208	3029	18	63	82	9	10	95	32	66	17	14	7821	7292	50	35389	17	420	582	33	269	6506	36575	328	1963	59	9
NZ_CP027476.1	1125478	1125518	-	JMD87_RS05325_020	NZ_CP027476.1:1125478:1125518	ACAGTAAGTATCAATCAGAACAACGTTCATCAGCTATGAA	Y	SA	NZ_CP027476.1:1124484:1125536	NRS_1052	Y	SA_Y	60	mis=0	42	798	751	888	219	115	830	30	55	53	24	24	41	27	31	23	36	2869	2602	56	12833	32	168	208	34	141	2352	13300	159	726	53	27
NZ_CP027476.1	1126030	1126070	-	JMD87_RS05330_006	NZ_CP027476.1:1126030:1126070	ACTTACTTACTTCAAATTCAGAAGTGCGTTCATCTTTGGC	Y	SA	NZ_CP027476.1:1125745:1126428	NRS_1053	Y	SA_Y	60	mis=0	9	101	72	69	23	1	130	4	1	3	7	3	5	5	1	1	9	6322	6088	24	29695	6	310	437	25	226	5332	30628	300	1721	36	6
NZ_CP027476.1	1126312	1126352	-	JMD87_RS05330_012	NZ_CP027476.1:1126312:1126352	TTGCATATATATATGCAGGTGTACCAGCATTTGTTTGTGG	Y	SA	NZ_CP027476.1:1125745:1126428	NRS_1053	Y	SA_Y	60	mis=0	37	167	95	116	57	40	176	29	50	48	21	21	20	17	24	16	27	4641	4217	46	20673	18	323	329	28	222	3814	21217	195	1155	59	21
NZ_CP027476.1	1126732	1126772	-	JMD87_RS05335_005	NZ_CP027476.1:1126732:1126772	TGTTCTTTATCTATTTGACCTTTTAGCTTTACTTGCAAGT	Y	SA	NZ_CP027476.1:1126428:1127504	NRS_1054	Y	SA_Y	60	mis=0	6	21	17	33	9	18	32	4	1	2	3	1	0	2	6	2	1	1028	973	7	4470	2	57	75	7	36	818	4655	41	258	6	2
NZ_CP027476.1	112674	112714	-	JMD87_RS00375_017	NZ_CP027476.1:112674:112714	ATACCAATTTGTTTAATCGTTTCATAATTTCACAATCCTA	Y	SA	---	---	N	SA_N	60	mis=0	1	15	8	10	9	1	17	3	2	1	1	0	0	1	1	2	2	1312	1307	3	6145	3	70	98	4	47	1093	6259	69	356	0	1
NZ_CP027476.1	1127073	1127113	-	JMD87_RS05335_011	NZ_CP027476.1:1127073:1127113	ATCCTTTTTCAGTAAAAAGGCTAGTACGTCTTTCCTTAGT	Y	SA	NZ_CP027476.1:1126428:1127504	NRS_1054	Y	SA_Y	60	mis=0	2	26	19	23	12	0	27	0	2	3	0	0	4	2	0	0	3	498	469	4	2228	4	22	40	8	37	437	2339	22	142	6	4
NZ_CP027476.1	1127215	1127255	-	JMD87_RS05335_014	NZ_CP027476.1:1127215:1127255	TCTTTGTGATTATTTTCAACCTTTTTTATTGTTGGAGGGC	Y	SA	NZ_CP027476.1:1126428:1127504	NRS_1054	Y	SA_Y	60	mis=0	52	133	102	122	47	27	125	33	37	45	26	24	24	34	31	28	31	7076	6292	64	30800	28	413	464	50	295	5601	32081	331	1800	45	17
NZ_CP027476.1	112784	112824	+	JMD87_RS00375_003	NZ_CP027476.1:112784:112824	TAAGAAAAGCTTTGAAAAAACATTGAGTATGTATCCGATT	Y	SA	NZ_CP027476.1:112689:113456	NRS_113	Y	SA_Y	31	mis=0	1	33	10	18	7	1	17	1	0	0	1	0	0	0	1	0	1	2078	1757	5	8625	2	88	164	12	119	1611	8888	83	448	1	0
NZ_CP027476.1	1128450	1128490	-	JMD87_RS05345_002	NZ_CP027476.1:1128450:1128490	GACAATTTAATTGTACCGGTTACAAACGAAATATAAGCAG	Y	SA	NZ_CP027476.1:1128392:1129357	NRS_1056	Y	SA_Y	60	mis=0	1	17	10	12	3	0	17	0	0	1	0	0	1	0	0	0	5	2971	2742	10	13422	1	133	202	6	109	2350	13426	135	724	9	0
NZ_CP027476.1	1128926	1128966	-	JMD87_RS05345_011	NZ_CP027476.1:1128926:1128966	CCAATAATGCTGATACTGCTAATATGTATACGTCGCTCCA	Y	SA	NZ_CP027476.1:1128392:1129357	NRS_1056	Y	SA_Y	60	mis=0	3	68	62	51	32	17	75	2	0	14	0	0	3	2	2	5	5	5010	4540	21	22895	0	272	341	17	205	4055	23314	215	1261	20	1
NZ_CP027476.1	1129408	1129448	-	JMD87_RS05345_020	NZ_CP027476.1:1129408:1129448	ACAATAGTTAAAAATCGCTTCATTCTCATAAAAATCCTCT	Y	SA	---	---	N	SA_N	60	mis=0	2	75	51	57	27	7	88	1	1	1	2	2	2	0	1	0	2	2514	2398	10	11298	0	134	177	5	126	2096	11496	119	671	5	0
NZ_CP027476.1	1129721	1129761	-	JMD87_RS05350_005	NZ_CP027476.1:1129721:1129761	AAAATCCATAAAAATACTACCTTTACGTCGATGTTCTCGC	Y	SA	NZ_CP027476.1:1129419:1130153	NRS_1057	Y	SA_Y	60	mis=0	1	15	18	22	6	2	24	1	1	1	2	1	0	0	2	0	0	946	864	6	4044	1	37	64	2	36	719	4274	39	229	7	0
NZ_CP027476.1	112993	113033	-	JMD87_RS00380_005	NZ_CP027476.1:112993:113033	TCTTCATCATGAAGTGTTTCACTCACTATATACTTCCCGG	Y	SA	NZ_CP027476.1:112689:113456	NRS_113	Y	SA_Y	60	mis=0	10	200	86	147	74	13	175	10	6	7	9	6	4	10	7	4	8	7136	6624	34	31965	12	436	538	27	343	5898	32887	321	1736	52	9
NZ_CP027476.1	1130070	1130110	-	JMD87_RS05350_011	NZ_CP027476.1:1130070:1130110	TCGTTTCACTATATGCATCTTCGCACGTTGATAAAGTCAT	Y	SA	NZ_CP027476.1:1129419:1130153	NRS_1057	Y	SA_Y	60	mis=0	19	333	280	301	81	58	359	13	40	47	20	7	9	12	15	4	13	4865	4569	38	22009	18	265	347	28	212	3998	22805	191	1266	46	13
NZ_CP027476.1	1130232	1130272	-	JMD87_RS05350_014	NZ_CP027476.1:1130232:1130272	CTTCTAATGTTTCAATCCCATGTCTCGTGTAAAATCGTTC	Y	SA	NZ_CP027476.1:1130172:1130495	NRS_1058	Y	SA_Y	60	mis=0	52	146	114	129	92	70	132	49	53	44	58	41	35	50	29	39	54	4087	3830	107	18343	50	247	290	56	191	3327	18944	244	1107	90	59
NZ_CP027476.1	1130902	1130942	+	JMD87_RS05365_002	NZ_CP027476.1:1130902:1130942	AAATAATAGAATTAAACAAGCGAACAAGCTAAAAAAGAAA	Y	SA	NZ_CP027476.1:1130879:1131619	NRS_1059	Y	SA_Y	60	mis=0	0	12	11	14	2	4	20	0	0	0	0	0	0	0	0	0	0	258	227	3	1147	0	12	15	1	7	214	1098	12	70	2	1
NZ_CP027476.1	1131375	1131415	+	JMD87_RS05365_011	NZ_CP027476.1:1131375:1131415	TCGATACGTTTATTACTCAATTTAATGGTCCTGTTTATGG	Y	SA	NZ_CP027476.1:1130879:1131619	NRS_1059	Y	SA_Y	60	mis=0	2	146	101	127	29	71	144	0	0	2	0	0	0	0	0	0	4	1997	1857	5	9274	0	133	166	6	114	1676	9313	93	499	14	0
NZ_CP027476.1	1131517	1131557	-	JMD87_RS05365_014	NZ_CP027476.1:1131517:1131557	ACCATAAATAGGTATGATTAAATTTTGTGTAGTATGTGCT	Y	SA	NZ_CP027476.1:1130879:1131619	NRS_1059	Y	SA_Y	60	mis=0	0	107	70	101	35	34	94	0	1	1	0	1	0	0	0	0	0	1219	1098	5	5416	0	78	108	5	72	1008	5524	41	283	4	1
NZ_CP027476.1	1132060	1132100	-	JMD87_RS05370_002	NZ_CP027476.1:1132060:1132100	ATTTCACTTTAACTTCTTGCAGTGCACGTTCATCATTTGC	Y	SA	NZ_CP027476.1:1132000:1133058	NRS_1060	Y	SA_Y	60	mis=0	7	4785	3093	3989	1308	481	4125	10	8	45	13	3	74	26	36	4	9	7274	6905	45	33525	12	363	497	20	312	5984	34520	296	1862	47	10
NZ_CP027476.1	1132210	1132250	+	JMD87_RS05370_005	NZ_CP027476.1:1132210:1132250	CAAAATGAATTAGATGAAAGACAACAGATGTTAGTTAAAG	Y	SA	NZ_CP027476.1:1132000:1133058	NRS_1060	Y	SA_Y	60	mis=0	0	159	113	132	33	8	136	1	0	3	0	0	0	0	2	0	1	336	335	6	1446	1	10	25	3	26	285	1451	12	82	1	0
NZ_CP027476.1	1132372	1132412	-	JMD87_RS05370_008	NZ_CP027476.1:1132372:1132412	GTTCAACTTCATATCCATTCACAATTTCATAACCTAAACC	Y	SA	NZ_CP027476.1:1132000:1133058	NRS_1060	Y	SA_Y	60	mis=0	19	2541	1227	1510	592	144	1875	15	19	62	15	7	31	17	20	14	13	4314	4133	26	19795	20	229	294	31	194	3517	20525	223	1069	40	17
NZ_CP027476.1	113279	113319	-	JMD87_RS00380_011	NZ_CP027476.1:113279:113319	CTTTGGTGCTTTATTCGTTGGTATTTTATATCTTTTTCGT	Y	SA	NZ_CP027476.1:112689:113456	NRS_113	Y	SA_Y	60	mis=0	23	65	53	54	29	23	50	16	35	25	20	10	11	17	21	18	32	3182	2865	30	13975	23	188	218	33	137	2701	14709	141	777	31	24
NZ_CP027476.1	1133419	1133459	-	JMD87_RS05375_005	NZ_CP027476.1:1133419:1133459	TTCGGTATATAGTTACTTGAAATACCAATTTCTTGTAACG	Y	SA	NZ_CP027476.1:1133058:1135460	NRS_1061	Y	SA_Y	60	mis=0	4	618	332	423	113	59	432	1	2	17	0	0	5	1	3	0	3	942	939	10	4598	0	62	68	4	46	867	4504	42	245	12	2
NZ_CP027476.1	1133592	1133632	-	JMD87_RS05375_008	NZ_CP027476.1:1133592:1133632	TTGTATTATATAATGCTGCAACTTCATAAGCAGTACCTAT	Y	SA	NZ_CP027476.1:1133058:1135460	NRS_1061	Y	SA_Y	60	mis=0	5	1694	927	1325	343	216	1361	5	2	62	1	2	27	1	11	4	3	2191	1936	22	9995	4	136	143	6	103	1772	10058	98	544	23	5
NZ_CP027476.1	1133899	1133939	-	JMD87_RS05375_014	NZ_CP027476.1:1133899:1133939	TTTTCGCCTTCATTAGCTTGACGAACAACAATTTGTTGTG	Y	SA	NZ_CP027476.1:1133058:1135460	NRS_1061	Y	SA_Y	60	mis=0	5	3234	2072	2513	671	339	2571	3	7	115	1	1	43	23	28	2	7	5575	5164	36	24681	4	339	393	28	310	4544	25284	214	1400	33	3
NZ_CP027476.1	113421	113461	-	JMD87_RS00380_014	NZ_CP027476.1:113421:113461	ATGATTATTTATCCTCACTCGGTTCAAGATGTAGACTATC	Y	SA	---	---	N	SA_N	27	mis=0	45	123	87	111	63	41	85	34	31	48	39	27	20	31	30	30	42	4283	4085	88	18911	33	234	340	43	200	3502	19638	233	1121	51	41
NZ_CP027476.1	1134895	1134935	-	JMD87_RS05375_033	NZ_CP027476.1:1134895:1134935	TTTGCTAAATAGAAATCAACCGTTTCTTTCTTACCTTGCC	Y	SA	NZ_CP027476.1:1133058:1135460	NRS_1061	Y	SA_Y	60	mis=1	0	129	63	112	31	11	106	0	1	2	0	0	3	0	3	0	0	196	252	6	1053	0	7	16	0	9	167	1082	8	53	43	0
NZ_CP027476.1	1135082	1135122	-	JMD87_RS05375_036	NZ_CP027476.1:1135082:1135122	CTCAAAAACATACGTACGTTTTAAATCATTATCAGCTGCT	Y	SA	NZ_CP027476.1:1133058:1135460	NRS_1061	Y	SA_Y	60	mis=0	3	3576	2080	3014	890	653	3544	2	6	113	2	1	29	17	20	3	4	6518	6122	31	29712	0	344	456	25	300	5369	30492	291	1617	23	3
NZ_CP027476.1	1135796	1135836	-	JMD87_RS05380_004	NZ_CP027476.1:1135796:1135836	CATAATTTCTCGATACGCATTTGTTACATATATGGATCAA	Y	SA	NZ_CP027476.1:1135631:1136569	NRS_1062	Y	SA_Y	60	mis=0	0	7	10	12	1	2	14	1	1	0	0	0	0	0	0	0	1	1660	1531	7	7597	0	85	118	5	78	1397	7925	67	386	4	0
NZ_CP027476.1	1136002	1136042	-	JMD87_RS05380_008	NZ_CP027476.1:1136002:1136042	GTAAAAATGAAAGCTGCCCTTCATAATGAAGCCATCAAAA	Y	SA	NZ_CP027476.1:1135631:1136569	NRS_1062	Y	SA_Y	60	mis=0	11	306	220	252	76	84	344	14	6	23	6	8	7	5	8	2	12	4478	4188	25	19968	7	233	314	22	197	3607	20440	183	1088	13	5
NZ_CP027476.1	1136636	1136676	-	JMD87_RS05380_020	NZ_CP027476.1:1136636:1136676	GCAATTAATTCTTTACAACATACATAAATGTTTCTGACGT	Y	SA	---	---	N	SA_N	60	mis=0	0	32	13	23	3	14	28	2	2	0	0	0	0	0	0	0	1	2228	2175	8	10147	0	139	145	8	103	1930	10567	101	591	10	0
NZ_CP027476.1	1137884	1137924	-	JMD87_RS05395_002	NZ_CP027476.1:1137884:1137924	GTTCATCTAATTCAAGACTTTGAGCTGCTTTTCGATACGC	Y	SA	NZ_CP027476.1:1137800:1139512	NRS_1065	Y	SA_Y	60	mis=0	12	434	275	342	103	180	385	5	14	11	15	7	12	9	7	6	15	6997	6540	47	32490	11	390	538	22	318	5834	33311	288	1837	61	15
NZ_CP027476.1	1138049	1138089	-	JMD87_RS05395_005	NZ_CP027476.1:1138049:1138089	CAAGTCCTTGAATTTTCAAAAGTGGAATAAGACCTTCCGG	Y	SA	NZ_CP027476.1:1137800:1139512	NRS_1065	Y	SA_Y	60	mis=0	129	621	385	487	247	146	511	93	94	101	96	63	82	87	84	97	98	4209	4051	199	18633	90	336	366	72	267	3396	19886	283	1251	162	105
NZ_CP027476.1	1138223	1138263	-	JMD87_RS05395_008	NZ_CP027476.1:1138223:1138263	TTGGATATCTATCTTTCTTAGCACCAAGTTGTTTCACAGC	Y	SA	NZ_CP027476.1:1137800:1139512	NRS_1065	Y	SA_Y	60	mis=0	96	705	537	679	169	86	599	55	76	76	82	53	48	47	52	63	65	6672	6321	125	29689	58	401	507	78	356	5326	31104	367	1764	114	64
NZ_CP027476.1	113825	113865	-	JMD87_RS00385_005	NZ_CP027476.1:113825:113865	TCTCAGTTGATGTATATTCTTTGTTGTGGTCGCATCTGTT	Y	SA	NZ_CP027476.1:113550:115787	NRS_114	Y	SA_Y	60	mis=0	16	1242	1059	1283	336	154	1405	3	9	86	8	3	38	18	31	6	11	6412	6135	37	29753	3	331	471	20	258	5414	30511	297	1642	29	6
NZ_CP027476.1	1138868	1138908	-	JMD87_RS05395_020	NZ_CP027476.1:1138868:1138908	AATGATCAGTAATTACCATGAATTTATAACCTTTTGCGAT	Y	SA	NZ_CP027476.1:1137800:1139512	NRS_1065	Y	SA_Y	60	mis=0	2	173	147	158	54	15	194	1	4	7	0	1	8	3	4	1	2	1633	1558	25	7257	2	97	111	6	75	1255	7486	57	386	10	1
NZ_CP027476.1	1139026	1139066	-	JMD87_RS05395_023	NZ_CP027476.1:1139026:1139066	TTCATCATCATAATCCAGCGAGCCATCAGGTAATATATCC	Y	SA	NZ_CP027476.1:1137800:1139512	NRS_1065	Y	SA_Y	60	mis=0	28	1126	771	955	296	122	925	30	27	33	16	15	30	20	30	21	24	5445	5149	46	24309	21	319	368	29	229	4416	24906	241	1334	56	29
NZ_CP027476.1	1139352	1139392	-	JMD87_RS05395_029	NZ_CP027476.1:1139352:1139392	AAATCTAAATGATTTGTATGATGCGCATCAGTGTTAATAG	Y	SA	NZ_CP027476.1:1137800:1139512	NRS_1065	Y	SA_Y	60	mis=0	4	381	215	293	99	40	297	2	2	7	2	4	18	3	6	2	6	1713	1706	15	7974	5	116	124	6	88	1400	7939	77	476	10	4
NZ_CP027476.1	1139563	1139603	-	JMD87_RS05395_033	NZ_CP027476.1:1139563:1139603	GCCTAAGTCACTAATAGTTTCATTGGCAACGAGTGATTTT	Y	SA	NZ_CP027476.1:1139522:1141870	NRS_1066	Y	SA_Y	60	mis=0	13	609	379	448	133	68	475	14	11	23	8	9	12	12	16	5	10	4344	4048	40	19369	12	267	313	22	166	3573	20050	205	1105	32	15
NZ_CP027476.1	11396	11436	-	JMD87_RS00040_011	NZ_CP027476.1:11396:11436	CGTCACTATCCTTTTCTTCCCCTCTGTACAATACTTTCCC	Y	SA	NZ_CP027476.1:10919:12433	NRS_16	Y	SA_Y	60	mis=0	134	290	253	257	157	98	247	116	128	118	120	77	88	104	76	83	119	7862	7097	181	33559	83	536	609	104	451	6290	35747	428	2043	216	88
NZ_CP027476.1	113971	114011	+	JMD87_RS00385_008	NZ_CP027476.1:113971:114011	TCCCGCGTACATATCATTCGAACCAAAGTATCTTAAATGA	Y	SA	NZ_CP027476.1:113550:115787	NRS_114	Y	SA_Y	60	mis=0	8	601	417	514	223	57	659	2	4	16	3	0	15	1	7	0	5	6241	5895	26	28481	0	376	446	23	353	5080	28925	292	1573	42	0
NZ_CP027476.1	1139887	1139927	-	JMD87_RS05400_005	NZ_CP027476.1:1139887:1139927	AAAAAGATCAGTTAACACAGGTAATTGATTCATCTTGTCA	Y	SA	NZ_CP027476.1:1139522:1141870	NRS_1066	Y	SA_Y	60	mis=0	17	380	262	313	87	23	288	10	9	25	12	7	14	17	7	4	6	2393	2239	22	10854	5	142	174	7	78	1954	11331	109	590	24	9
NZ_CP027476.1	1140035	1140075	-	JMD87_RS05400_008	NZ_CP027476.1:1140035:1140075	TTTTCTGATTTGCTTGGCTTTTAACAATACGGTCCAAATT	Y	SA	NZ_CP027476.1:1139522:1141870	NRS_1066	Y	SA_Y	60	mis=0	29	496	345	376	181	68	374	33	30	32	19	20	24	24	20	23	17	4242	4110	65	19697	23	283	345	33	216	3606	20299	227	1176	70	24
NZ_CP027476.1	1140200	1140240	-	JMD87_RS05400_011	NZ_CP027476.1:1140200:1140240	GACTAATTTGATTATTCATTTCAACAACTGATGATGGCTC	Y	SA	NZ_CP027476.1:1139522:1141870	NRS_1066	Y	SA_Y	60	mis=0	61	702	428	565	210	68	547	44	34	64	46	26	45	38	46	37	49	3930	3522	94	17536	36	257	283	54	181	3193	17946	224	989	99	48
NZ_CP027476.1	1140521	1140561	-	JMD87_RS05400_017	NZ_CP027476.1:1140521:1140561	TTAATGTTACAGTTTTACCACCTGTATTCGGTCCTGTAAT	Y	SA	NZ_CP027476.1:1139522:1141870	NRS_1066	Y	SA_Y	60	mis=0	17	1574	1047	1348	441	57	1246	9	5	34	10	9	34	19	12	10	17	5708	5254	54	25943	4	362	459	32	285	4764	26264	227	1451	41	8
NZ_CP027476.1	1140692	1140732	-	JMD87_RS05400_020	NZ_CP027476.1:1140692:1140732	AAATTTCAACTATATTCGTCATATGAGATGAAAAAGTTGA	Y	SA	NZ_CP027476.1:1139522:1141870	NRS_1066	Y	SA_Y	60	mis=0	2	100	75	84	28	13	87	1	6	10	5	3	2	1	6	1	3	290	334	9	1379	0	23	30	7	24	245	1483	19	86	9	5
NZ_CP027476.1	1141037	1141077	-	JMD87_RS05400_026	NZ_CP027476.1:1141037:1141077	CTTTTTCATCAGTACCAATCATCGTCTTAGCCTTATTAAT	Y	SA	NZ_CP027476.1:1139522:1141870	NRS_1066	Y	SA_Y	60	mis=0	2	1662	1065	1523	353	144	1243	1	2	26	0	0	12	4	6	1	1	1906	1702	10	8894	1	115	148	5	109	1624	9024	93	462	10	0
NZ_CP027476.1	1141187	1141227	-	JMD87_RS05400_029	NZ_CP027476.1:1141187:1141227	GAGACTTTTCATAATTTTGGAATTGTTGATACTGCTTAGA	Y	SA	NZ_CP027476.1:1139522:1141870	NRS_1066	Y	SA_Y	60	mis=0	5	714	493	683	154	69	657	6	4	3	7	10	10	5	2	1	8	1089	983	9	4845	2	54	80	7	63	882	4941	60	294	8	9
NZ_CP027476.1	114122	114162	-	JMD87_RS00385_011	NZ_CP027476.1:114122:114162	TAAGAAATGATGGAATCCTACACCTAGCGATTCTGTAAAC	Y	SA	NZ_CP027476.1:113550:115787	NRS_114	Y	SA_Y	60	mis=0	14	1156	851	1027	418	131	1177	21	15	63	9	9	34	27	33	13	20	5004	4622	38	22304	12	291	383	23	238	4164	23264	182	1220	34	18
NZ_CP027476.1	1141346	1141386	-	JMD87_RS05400_032	NZ_CP027476.1:1141346:1141386	AATGATCATCTAATCGTTTCTTCTTATCAATCAATTCATG	Y	SA	NZ_CP027476.1:1139522:1141870	NRS_1066	Y	SA_Y	60	mis=0	6	977	675	895	213	66	762	4	3	9	2	1	19	9	9	3	5	1290	1303	14	5850	2	88	99	5	82	1018	5937	65	312	12	3
NZ_CP027476.1	1141684	1141724	-	JMD87_RS05400_038	NZ_CP027476.1:1141684:1141724	TTCGTAATTACTTAAAACGGCTTGATCTAAATATTGATCT	Y	SA	NZ_CP027476.1:1139522:1141870	NRS_1066	Y	SA_Y	60	mis=0	3	418	268	379	97	52	318	1	1	4	2	1	3	0	3	1	1	1359	1265	10	6289	0	86	108	4	62	1233	6328	59	351	6	2
NZ_CP027476.1	1142742	1142782	+	JMD87_RS05415_002	NZ_CP027476.1:1142742:1142782	GCTATTTAATGAAAGATCGTAATGATCAAGTGATATATGT	Y	SA	NZ_CP027476.1:1142681:1144462	NRS_1068	Y	SA_Y	60	mis=0	0	85	75	104	26	9	90	0	2	1	0	0	2	0	2	0	0	610	525	6	2694	0	37	38	4	24	494	2785	23	122	6	0
NZ_CP027476.1	1142873	1142913	-	JMD87_RS05415_005	NZ_CP027476.1:1142873:1142913	GTGATTCTGTTTCACTTGACGTGACAATAAACTCAAAGCG	Y	SA	NZ_CP027476.1:1142681:1144462	NRS_1068	Y	SA_Y	60	mis=0	10	1117	945	1302	314	54	1224	2	9	28	6	0	31	12	4	4	4	7170	6795	33	32475	9	379	515	31	291	5898	33201	307	1859	44	10
NZ_CP027476.1	1143209	1143249	-	JMD87_RS05415_011	NZ_CP027476.1:1143209:1143249	TTTCCTTCGTCATTTGTGCGTATTTACTCAAATCAACGTC	Y	SA	NZ_CP027476.1:1142681:1144462	NRS_1068	Y	SA_Y	60	mis=0	15	1201	931	1224	410	105	1093	11	19	27	6	3	27	21	22	6	19	6308	5865	51	28589	9	396	468	31	237	5442	29836	301	1595	48	10
NZ_CP027476.1	1143522	1143562	-	JMD87_RS05415_017	NZ_CP027476.1:1143522:1143562	ATAAATGTATAAAATTCTTCTTCTTCTGTTTGCTGTAATG	Y	SA	NZ_CP027476.1:1142681:1144462	NRS_1068	Y	SA_Y	60	mis=0	3	42	34	39	12	11	37	0	1	4	1	1	5	1	0	0	1	180	166	1	906	0	11	14	2	7	158	856	9	52	1	0
NZ_CP027476.1	1143692	1143732	-	JMD87_RS05415_020	NZ_CP027476.1:1143692:1143732	AGGATACTTTAGCGTTATGTGCAGCTAGGTCAACCATATC	Y	SA	NZ_CP027476.1:1142681:1144462	NRS_1068	Y	SA_Y	60	mis=0	13	2021	1411	1781	422	195	1760	6	11	39	8	4	22	9	15	12	6	6732	6340	38	31251	9	405	520	23	248	5506	31735	312	1699	54	8
NZ_CP027476.1	1144351	1144391	-	JMD87_RS05415_032	NZ_CP027476.1:1144351:1144391	TGTAGCTTCCTTCATTTTCTTGATTGAACCGAATGAACGC	Y	SA	NZ_CP027476.1:1142681:1144462	NRS_1068	Y	SA_Y	60	mis=0	7	208	106	163	39	61	206	4	7	5	0	2	3	3	3	1	5	10684	9940	34	48736	3	587	781	39	538	8834	49721	422	2761	62	3
NZ_CP027476.1	114549	114589	-	JMD87_RS00385_020	NZ_CP027476.1:114549:114589	CTTCATTGACTTGAAAATCATGATGACATGTAAGCAACTG	Y	SA	NZ_CP027476.1:113550:115787	NRS_114	Y	SA_Y	60	mis=0	8	135	89	134	38	6	184	9	5	3	3	0	6	4	4	3	4	2680	2542	21	12714	0	157	196	10	121	2301	12718	133	738	20	2
NZ_CP027476.1	1145973	1146013	-	JMD87_RS05425_011	NZ_CP027476.1:1145973:1146013	AAATGTTTCAATCTCAGCAGTTGTCATATTTTGTGCAACG	Y	SA	NZ_CP027476.1:1145452:1147218	NRS_1070	Y	SA_Y	60	mis=0	4	1264	825	1160	279	73	1161	5	13	36	1	0	43	10	29	2	7	4514	4117	23	20717	2	285	328	17	227	3827	20939	197	1117	20	1
NZ_CP027476.1	1146495	1146535	-	JMD87_RS05425_021	NZ_CP027476.1:1146495:1146535	ATCTACATATAGACCACCCATTGAATAGTGAACAGCTGGG	Y	SA	NZ_CP027476.1:1145452:1147218	NRS_1070	Y	SA_Y	60	mis=0	16	6423	4128	5022	1322	635	5512	7	23	123	13	8	82	36	43	4	14	7967	7434	63	36823	7	477	588	23	367	6660	37210	368	2057	50	12
NZ_CP027476.1	1146655	1146695	-	JMD87_RS05425_024	NZ_CP027476.1:1146655:1146695	GATCAATATTTGAAATATAATCAATCGCGTTTGGACCTGC	Y	SA	NZ_CP027476.1:1145452:1147218	NRS_1070	Y	SA_Y	60	mis=0	93	6791	4311	5354	1535	622	5856	89	109	238	81	61	125	77	90	75	79	3978	3832	161	17924	78	278	353	83	213	3407	18676	222	1036	147	89
NZ_CP027476.1	1146994	1147034	-	JMD87_RS05425_030	NZ_CP027476.1:1146994:1147034	ATTCGTTACGGTTATATGCACCAATCGTAATAACACGTGC	Y	SA	NZ_CP027476.1:1145452:1147218	NRS_1070	Y	SA_Y	60	mis=0	47	9569	6761	8484	2276	963	8654	35	88	233	28	20	131	53	85	26	29	6168	5621	113	28368	43	409	482	45	255	5037	28834	325	1534	82	33
NZ_CP027476.1	114716	114756	-	JMD87_RS00385_023	NZ_CP027476.1:114716:114756	ATCACGTGAGTCATACTGATCCAAATGCATGGTCAAACTA	Y	SA	NZ_CP027476.1:113550:115787	NRS_114	Y	SA_Y	60	mis=0	36	586	370	429	171	33	632	25	31	38	30	19	33	32	24	26	27	6190	5651	58	28334	31	391	477	56	351	5048	28800	288	1570	20	23
NZ_CP027476.1	1147168	1147208	-	JMD87_RS05425_033	NZ_CP027476.1:1147168:1147208	CCCCTTTAGACTTACTTGTGTAATCACGTTTACGAGGTGG	Y	SA	NZ_CP027476.1:1145452:1147218	NRS_1070	Y	SA_Y	60	mis=0	151	15358	11545	14469	3970	2133	14764	137	221	535	109	89	314	142	208	114	128	6875	6645	267	30217	125	494	603	110	386	5711	31799	391	1930	212	143
NZ_CP027476.1	1147476	1147516	-	JMD87_RS05430_002	NZ_CP027476.1:1147476:1147516	AAGATTGTCTTGCACGACCATTGATAACCATAGAACATGC	Y	SA	NZ_CP027476.1:1147218:1148033	NRS_1071	Y	SA_Y	60	mis=0	58	4271	2737	3689	1085	391	3543	53	78	238	43	25	104	65	57	56	58	7142	6712	125	31728	43	411	550	78	286	5732	33053	351	1799	104	62
NZ_CP027476.1	1147629	1147669	-	JMD87_RS05430_005	NZ_CP027476.1:1147629:1147669	AATCATACGTTCCATCAATTGGGATCCATGCTTTCATACG	Y	SA	NZ_CP027476.1:1147218:1148033	NRS_1071	Y	SA_Y	60	mis=0	131	4595	3222	4398	1363	634	4320	95	119	337	107	83	161	93	120	83	91	6051	5381	190	25664	68	427	461	116	381	4866	26910	348	1567	145	84
NZ_CP027476.1	1148083	1148123	-	JMD87_RS05430_015	NZ_CP027476.1:1148083:1148123	TTAAAAAAATCCCTTCCAAGTTATTGTGTATCTCCATTCA	Y	SA	---	---	N	SA_N	60	mis=0	8	25	30	31	18	2	22	3	7	4	7	3	4	7	5	1	3	2622	2368	30	11463	5	151	181	7	117	2090	11494	107	663	23	4
NZ_CP027476.1	1148334	1148374	-	JMD87_RS05435_002	NZ_CP027476.1:1148334:1148374	ATCACCTAAGTAATAAATCGTCTCATTTGGCAACTGACGC	Y	SA	NZ_CP027476.1:1148269:1149069	NRS_1072	Y	SA_Y	60	mis=0	19	1424	807	952	325	112	1580	6	27	46	9	10	25	25	30	13	16	7913	7155	62	35669	10	456	592	45	404	6448	36437	321	1968	56	17
NZ_CP027476.1	1149132	1149172	-	JMD87_RS05435_015	NZ_CP027476.1:1149132:1149172	CTGAAATACCTATTACGTGGTAATCTGGAAATATTACTTT	Y	SA	NZ_CP027476.1:1149081:1149668	NRS_1073	Y	SA_Y	60	mis=0	0	87	61	78	16	6	110	0	0	4	0	0	2	1	1	0	1	377	318	1	1619	0	9	29	1	19	275	1735	18	80	0	0
NZ_CP027476.1	1149715	1149755	+	JMD87_RS05445_002	NZ_CP027476.1:1149715:1149755	CAAATTTATGAAATGCACCCAGATGCAGATGTATATTTAC	Y	SA	NZ_CP027476.1:1149661:1150164	NRS_1074	Y	SA_Y	60	mis=0	3	954	506	669	214	70	1099	1	1	16	1	0	12	1	6	0	2	2869	2589	14	12834	0	146	177	6	125	2315	13140	118	693	12	0
NZ_CP027476.1	1149976	1150016	-	JMD87_RS05445_008	NZ_CP027476.1:1149976:1150016	CACCATTAATATACTCATATTTTGCCACATGTGTATGTCC	Y	SA	NZ_CP027476.1:1149661:1150164	NRS_1074	Y	SA_Y	60	mis=0	1	723	446	607	183	85	827	0	0	23	0	0	8	2	16	0	1	2055	1985	16	9213	0	99	137	6	114	1625	9429	86	525	6	1
NZ_CP027476.1	1150130	1150170	-	JMD87_RS05445_011	NZ_CP027476.1:1150130:1150170	TCTATTTAAAAAGTAGTATGACTGATTGTTTCGTGATGTC	Y	SA	---	---	N	SA_N	60	mis=0	3	23	27	40	9	24	45	11	5	12	5	6	9	9	4	7	9	1797	1615	14	7975	5	111	132	16	79	1462	8152	74	423	16	9
NZ_CP027476.1	115227	115267	-	JMD87_RS00385_032	NZ_CP027476.1:115227:115267	GCAAATCATAATTCAACCAATACCCGATACCCTCTACTTT	Y	SA	NZ_CP027476.1:113550:115787	NRS_114	Y	SA_Y	60	mis=1	0	71	40	52	8	3	82	0	0	2	0	0	1	0	0	0	3	273	206	2	1248	0	10	14	1	13	215	1243	17	64	50	1
NZ_CP027476.1	1152453	1152493	+	JMD87_RS05470_002	NZ_CP027476.1:1152453:1152493	ACTACTTTGTATATTGAGCTATTTGGTTACAAATAGAAAG	Y	SA	NZ_CP027476.1:1152424:1152930	NRS_1077	Y	SA_Y	60	mis=0	0	16	23	21	5	2	18	0	0	0	0	0	0	0	0	0	0	179	142	1	852	0	5	10	0	10	153	818	7	45	3	0
NZ_CP027476.1	1152603	1152643	-	JMD87_RS05470_005	NZ_CP027476.1:1152603:1152643	TATAATACCCATTAAGAAAAAACTACCAAAATCAATTGTG	Y	SA	NZ_CP027476.1:1152424:1152930	NRS_1077	Y	SA_Y	60	mis=0	0	129	146	140	34	19	149	0	6	7	1	0	3	1	2	1	0	539	548	2	2696	0	35	41	2	21	433	2747	20	148	4	0
NZ_CP027476.1	1152882	1152922	-	JMD87_RS05470_011	NZ_CP027476.1:1152882:1152922	ACTTCTCATTCTATAGTTAAATATTGTGACCCAGCTAATG	Y	SA	NZ_CP027476.1:1152424:1152930	NRS_1077	Y	SA_Y	60	mis=0	0	11	6	3	1	1	10	0	4	0	1	0	1	0	0	0	3	1652	1484	6	7446	2	88	91	6	66	1320	7644	66	383	8	0
NZ_CP027476.1	115377	115417	-	JMD87_RS00385_035	NZ_CP027476.1:115377:115417	TGACAATACATGTATCATCAGAATACAAAATATTGCTTGT	Y	SA	NZ_CP027476.1:113550:115787	NRS_114	Y	SA_Y	60	mis=0	6	478	334	412	116	49	525	1	0	10	1	0	7	2	3	0	2	1603	1488	15	7472	5	86	130	5	62	1339	7751	66	412	12	1
NZ_CP027476.1	1154917	1154957	-	JMD87_RS05485_002	NZ_CP027476.1:1154917:1154957	AAAGAAACTGATAGAGGTTGTTTGAAAAGTGTCATCATGC	Y	SA	NZ_CP027476.1:1154843:1155028	NRS_RS05930	Y	SA_Y	60	mis=0	4	84	102	82	25	5	52	2	0	3	3	1	4	2	4	0	7	5908	5470	21	26587	4	301	410	20	276	4899	26534	295	1452	11	2
NZ_CP027476.1	1155070	1155110	-	JMD87_RS05485_005	NZ_CP027476.1:1155070:1155110	ACTTTAGCTTTATATCTTTATTTCAAGTCATGTTTTCAAC	Y	SA	---	---	N	SA_N	60	mis=0	2	27	22	22	12	3	27	1	0	1	1	0	3	1	4	2	2	147	147	3	611	3	6	13	1	13	116	681	9	35	2	3
NZ_CP027476.1	115526	115566	-	JMD87_RS00385_038	NZ_CP027476.1:115526:115566	TTTAATCTTATACATACCTTCTTCCAGGGCATTAATGTTC	Y	SA	NZ_CP027476.1:113550:115787	NRS_114	Y	SA_Y	60	mis=0	5	258	186	235	52	38	240	0	2	10	5	1	4	2	2	3	2	789	779	9	3861	4	54	69	5	23	679	3918	34	212	7	2
NZ_CP027476.1	11561	11601	-	JMD87_RS00040_014	NZ_CP027476.1:11561:11601	ACTGATGCATTAATGCAGCAATCCATTCAGATTGGTAACC	Y	SA	NZ_CP027476.1:10919:12433	NRS_16	Y	SA_Y	60	mis=1	72	138	91	123	91	65	117	71	84	78	49	63	49	57	46	91	64	4138	3821	120	17833	58	306	362	61	268	3284	18561	254	1063	120	70
NZ_CP027476.1	1156392	1156432	+	JMD87_RS05495_002	NZ_CP027476.1:1156392:1156432	TTTTATATCTTTCTGAAGAACGATCTATCCATTTATCTTT	Y	SA	NZ_CP027476.1:1156360:1157319	NRS_1081	Y	SA_Y	60	mis=0	0	1	2	0	0	0	0	0	0	0	0	0	0	0	0	0	0	214	199	0	943	0	16	16	1	12	182	974	9	54	0	0
NZ_CP027476.1	1156556	1156596	-	JMD87_RS05495_005	NZ_CP027476.1:1156556:1156596	CAAGTTCTCTATTATCTTCAGGGTTTTCACCAGACTTCGC	Y	SA	NZ_CP027476.1:1156360:1157319	NRS_1081	Y	SA_Y	60	mis=0	9	455	310	401	121	69	279	23	143	128	3	2	10	7	10	3	3	6610	6016	34	30307	5	321	446	25	211	5514	30745	299	1608	37	3
NZ_CP027476.1	1156698	1156738	-	JMD87_RS05495_008	NZ_CP027476.1:1156698:1156738	GTGATATTTAACAATATGGTGAATCAAAATTGGGGACCAT	Y	SA	NZ_CP027476.1:1156360:1157319	NRS_1081	Y	SA_Y	60	mis=0	62	344	265	347	113	98	238	47	58	80	37	33	37	37	36	40	37	2148	2029	68	9911	38	165	176	59	146	1855	10394	159	612	49	44
NZ_CP027476.1	1157335	1157375	-	JMD87_RS05495_020	NZ_CP027476.1:1157335:1157375	GACATATTGATTATTGTTTCCTCAAATCGTTTTAAAAAAT	Y	SA	---	---	N	SA_N	60	mis=0	0	3	2	1	0	0	3	0	4	2	1	0	0	0	0	0	0	126	115	1	512	0	8	13	0	11	112	531	3	26	0	0
NZ_CP027476.1	1158199	1158239	+	JMD87_RS05505_003	NZ_CP027476.1:1158199:1158239	TTCAGGAGTTCCATATCAAACAGTACAAGATTTAAGAAAT	Y	SA	NZ_CP027476.1:1158095:1158319	NRS_RS05955	Y	SA_Y	60	mis=0	1	26	13	10	0	1	25	0	0	2	0	0	0	0	0	0	1	831	718	2	3724	0	47	48	1	41	676	3620	37	225	4	0
NZ_CP027476.1	1158360	1158400	-	JMD87_RS05505_006	NZ_CP027476.1:1158360:1158400	GACATTGATTTATTATGTCTTAGGCTCTATTCCTTCATTT	Y	SA	---	---	N	SA_N	60	mis=0	0	1	0	0	0	0	0	0	0	0	0	0	0	0	0	0	0	11	5	0	43	0	0	0	0	0	6	55	0	0	0	0
NZ_CP027476.1	115866	115906	-	JMD87_RS00385_044	NZ_CP027476.1:115866:115906	TTAATCATTATTTATATTGCCAACAACAGAGATGTTAACC	Y	SA	---	---	N	SA_N	60	mis=0	3	4	4	6	0	0	7	2	2	0	0	0	1	0	0	0	3	729	704	0	3158	0	42	46	1	25	553	3176	37	166	9	0
NZ_CP027476.1	1158804	1158844	+	JMD87_RS05510_002	NZ_CP027476.1:1158804:1158844	TTAACATAAACATTTGCTAGATCTGAATGTAATCTTTTGC	Y	SA	NZ_CP027476.1:1158764:1159480	NRS_1082	Y	SA_Y	60	mis=0	0	5	18	18	5	0	34	0	0	1	0	0	0	0	1	0	2	3341	3273	12	15863	0	207	232	7	168	2787	16144	151	914	16	0
NZ_CP027476.1	1159115	1159155	-	JMD87_RS05510_008	NZ_CP027476.1:1159115:1159155	GTTTGGACTAAAAGACAAAGATACTGATCAGTTATGGTGG	Y	SA	NZ_CP027476.1:1158764:1159480	NRS_1082	Y	SA_Y	60	mis=0	6	110	46	72	34	4	100	5	4	2	1	0	4	1	2	1	3	5810	5464	30	26951	3	303	371	16	205	4800	27732	249	1435	31	2
NZ_CP027476.1	1159290	1159330	-	JMD87_RS05510_011	NZ_CP027476.1:1159290:1159330	TAATTAAATATTACACACAGCCTCATTTTTCATTTTCAAA	Y	SA	NZ_CP027476.1:1158764:1159480	NRS_1082	Y	SA_Y	60	mis=0	2	4	1	3	1	1	7	0	3	5	2	1	3	5	1	4	2	335	302	2	1587	1	16	23	2	23	268	1622	10	105	6	5
NZ_CP027476.1	1159701	1159741	-	JMD87_RS05515_002	NZ_CP027476.1:1159701:1159741	AATTCTTATAATAAAGGACAAATTAAAATAACAGGTGCAG	Y	SA	NZ_CP027476.1:1159588:1160313	NRS_1083	Y	SA_Y	60	mis=0	0	1	3	1	0	0	0	0	0	0	0	0	0	0	0	0	0	86	87	1	391	0	3	3	0	2	52	363	4	21	2	0
NZ_CP027476.1	1159841	1159881	-	JMD87_RS05515_005	NZ_CP027476.1:1159841:1159881	TGAATGTAACATATAAAGATAAAGCAGAAACGTTTACTGG	Y	SA	NZ_CP027476.1:1159588:1160313	NRS_1083	Y	SA_Y	60	mis=0	0	4	8	6	2	2	2	1	1	2	1	1	0	0	0	2	1	707	686	5	3327	0	32	51	1	25	570	3530	21	217	0	1
NZ_CP027476.1	1160023	1160063	-	JMD87_RS05515_008	NZ_CP027476.1:1160023:1160063	GTATAGTCATATTCAAGTTTATGGACCTGAAAGTTGGGGC	Y	SA	NZ_CP027476.1:1159588:1160313	NRS_1083	Y	SA_Y	60	mis=0	24	61	48	53	21	15	71	8	11	16	7	7	10	9	10	13	16	6763	6392	45	31100	7	395	492	31	227	5799	31687	301	1642	53	18
NZ_CP027476.1	116044	116084	-	JMD87_RS00390_002	NZ_CP027476.1:116044:116084	ACATCTTTACCTTTGTAAAATTCAGCGATGTATTTCGCCG	Y	SA	NZ_CP027476.1:115938:117116	NRS_115	Y	SA_Y	60	mis=0	28	136	60	88	28	26	108	22	23	17	15	8	18	14	10	13	22	6503	6030	64	29449	16	333	455	27	273	5178	29933	280	1595	65	17
NZ_CP027476.1	1161644	1161684	-	JMD87_RS05525_003	NZ_CP027476.1:1161644:1161684	GTGCCAATATATTTAGCACGTTTTAAATCCTCGGAGAGTG	Y	SA	NZ_CP027476.1:1161571:1162572	NRS_1085	Y	SA_Y	60	mis=0	4	14	14	6	10	2	25	3	1	3	0	0	3	1	1	4	4	3529	3248	21	16206	0	180	220	9	108	2904	16500	158	891	20	2
NZ_CP027476.1	1161979	1162019	-	JMD87_RS05525_009	NZ_CP027476.1:1161979:1162019	TTAAGACTTCTTTTGCTGTTAAGAAATCAGCAAGAACTTG	Y	SA	NZ_CP027476.1:1161571:1162572	NRS_1085	Y	SA_Y	60	mis=0	7	32	14	12	25	19	17	8	6	5	3	1	2	1	1	1	3	3538	3218	24	15657	5	181	264	9	117	2902	16320	159	887	28	3
NZ_CP027476.1	116208	116248	-	JMD87_RS00390_005	NZ_CP027476.1:116208:116248	CACATGCGTGCATAACACCTTTATTTTGTGATGCAAAAGA	Y	SA	NZ_CP027476.1:115938:117116	NRS_115	Y	SA_Y	60	mis=0	71	203	142	182	122	107	162	69	78	62	47	47	62	57	40	73	63	5771	5335	132	25699	62	391	449	68	291	4673	27089	270	1474	130	76
NZ_CP027476.1	1162492	1162532	-	JMD87_RS05525_018	NZ_CP027476.1:1162492:1162532	TATGCATTCTGTTCTCAGCTTCTTGGAATACAACTGAAGC	Y	SA	NZ_CP027476.1:1161571:1162572	NRS_1085	Y	SA_Y	60	mis=0	5	44	21	34	19	1	26	9	8	4	7	4	3	2	5	9	2	7434	6869	33	33556	2	418	546	30	333	6218	33958	297	1842	61	4
NZ_CP027476.1	1162946	1162986	-	JMD87_RS05530_005	NZ_CP027476.1:1162946:1162986	AAAATAACCCAATTGGTTTTGAAGGATTGTTAAATGCCGG	Y	SA	NZ_CP027476.1:1162595:1163527	NRS_1086	Y	SA_Y	60	mis=0	32	91	53	61	33	13	72	14	12	15	11	10	11	7	3	6	15	7816	7432	48	35820	6	483	672	53	403	6635	36127	375	2009	46	15
NZ_CP027476.1	1163237	1163277	-	JMD87_RS05530_011	NZ_CP027476.1:1163237:1163277	TAATCAATTGATCGCATTGAATATTAGCACCCAACAACGC	Y	SA	NZ_CP027476.1:1162595:1163527	NRS_1086	Y	SA_Y	60	mis=0	27	100	69	78	49	12	96	21	27	29	25	10	12	25	25	21	23	7418	6902	72	33759	21	437	539	40	405	6141	34629	403	1793	73	14
NZ_CP027476.1	1163522	1163562	-	JMD87_RS05530_017	NZ_CP027476.1:1163522:1163562	TGACATATAGTAATTGAAAAGCGTTTCAATTCAATTACTT	Y	SA	---	---	N	SA_N	60	mis=0	0	0	0	0	0	0	0	0	0	0	0	0	0	0	0	0	0	27	26	0	182	2	1	10	0	0	25	168	2	8	0	0
NZ_CP027476.1	1163740	1163780	+	JMD87_RS05535_002	NZ_CP027476.1:1163740:1163780	TAAATTAAAAATGCCAGGTGCATTTATGATTTTATTCATT	Y	SA	NZ_CP027476.1:1163699:1165255	NRS_1087	Y	SA_Y	60	mis=0	1	11	4	8	3	2	13	0	0	2	0	0	0	0	0	0	0	780	739	1	3611	0	51	71	5	56	684	3833	54	216	5	0
NZ_CP027476.1	1164066	1164106	-	JMD87_RS05535_008	NZ_CP027476.1:1164066:1164106	AGTACAAGAATGAATACCATGATATCGACCGCTTCTATCG	Y	SA	NZ_CP027476.1:1163699:1165255	NRS_1087	Y	SA_Y	60	mis=0	1	27	13	30	12	4	29	1	3	1	2	0	0	0	0	0	1	7161	6662	27	33100	2	387	516	27	333	5829	33209	299	1835	34	0
NZ_CP027476.1	1164191	1164231	+	JMD87_RS05535_011	NZ_CP027476.1:1164191:1164231	TTTATGCTAATTGTGTTTGTATCAATACTAATGATTATCG	Y	SA	NZ_CP027476.1:1163699:1165255	NRS_1087	Y	SA_Y	60	mis=0	0	1	2	2	0	0	2	0	0	0	0	0	0	0	0	0	0	375	350	2	1757	0	23	30	0	21	332	1754	12	109	2	0
NZ_CP027476.1	1165283	1165323	-	JMD87_RS05535_033	NZ_CP027476.1:1165283:1165323	AGTATTTCTACAAACCTACGAGATGCATAAAACCCCATTA	Y	SA	---	---	N	SA_N	60	mis=0	3	94	49	69	30	2	78	3	0	0	1	0	1	1	4	0	4	5158	4747	12	23410	1	309	380	24	249	4284	23754	206	1304	0	0
NZ_CP027476.1	1165637	1165677	-	JMD87_RS05540_002	NZ_CP027476.1:1165637:1165677	CCATCTTAAATTCCAATCAAACACCATATTTGCATACGCC	Y	SA	NZ_CP027476.1:1165563:1165790	NRS_RS05995	Y	SA_Y	60	mis=0	8	659	432	523	175	200	489	7	9	33	8	3	60	21	31	4	8	6094	5923	22	28804	3	308	397	22	261	5064	29372	247	1569	52	9
NZ_CP027476.1	1165804	1165844	-	JMD87_RS05540_005	NZ_CP027476.1:1165804:1165844	ATTTTAGTCTTTGTAATAGTTGACAAATTTTATCACCTCT	Y	SA	---	---	N	SA_N	60	mis=0	9	106	62	78	22	14	75	8	5	12	2	4	3	3	6	6	8	452	391	7	2032	3	27	35	4	15	345	2091	19	134	14	4
NZ_CP027476.1	116648	116688	-	JMD87_RS00390_014	NZ_CP027476.1:116648:116688	TTTAATGACATTGAATTGACCTTTACCGTCAAATGAACCG	Y	SA	NZ_CP027476.1:115938:117116	NRS_115	Y	SA_Y	60	mis=0	8	397	323	381	120	61	444	6	6	12	3	6	7	9	9	7	9	10035	9525	47	45734	4	579	759	34	733	8515	46639	455	2516	78	9
NZ_CP027476.1	1166532	1166572	-	JMD87_RS05545_011	NZ_CP027476.1:1166532:1166572	TTAACAGTAATATATGGCTTTGTAGCTACTTGTATTGTCT	Y	SA	NZ_CP027476.1:1166095:1167042	NRS_1088	Y	SA_Y	60	mis=0	1	479	278	369	118	43	440	0	2	9	0	0	5	1	4	0	3	607	621	11	2929	0	38	47	0	15	551	2931	29	153	1	0
NZ_CP027476.1	1166837	1166877	-	JMD87_RS05545_017	NZ_CP027476.1:1166837:1166877	ATGTGAAAGAACAATTAAACAGTCCTCTAGTTTCATCAGT	Y	SA	NZ_CP027476.1:1166095:1167042	NRS_1088	Y	SA_Y	60	mis=0	14	1240	932	1234	319	103	1240	1	5	37	0	3	25	7	11	4	7	3906	3699	27	17906	5	222	314	12	165	3273	18415	170	977	23	3
NZ_CP027476.1	1167008	1167048	-	JMD87_RS05545_020	NZ_CP027476.1:1167008:1167048	AAATCATGAGACTTCAAAAAGCACCTCTAGTAACGTCAGG	Y	SA	---	---	N	SA_N	60	mis=0	51	1522	1210	1509	379	211	1637	38	36	49	21	21	67	33	49	42	30	4376	3933	77	20021	30	230	368	34	199	3585	20699	232	1183	83	39
NZ_CP027476.1	1167351	1167391	-	JMD87_RS05550_002	NZ_CP027476.1:1167351:1167391	TTCTCATTCTGTGTATTGTGCTTTGTGGAACTCCTGTTTG	Y	SA	NZ_CP027476.1:1167291:1167479	NRS_RS06005	Y	SA_Y	60	mis=0	14	269	154	227	99	30	233	5	14	19	10	7	12	12	11	8	20	3847	3727	44	17753	18	219	289	24	149	3167	18034	176	995	49	11
NZ_CP027476.1	1167558	1167598	-	JMD87_RS05550_005	NZ_CP027476.1:1167558:1167598	ATTTTAGGGACTTTTCAGGGGCCCGAAATCCTATAATTAT	Y	SA	---	---	N	SA_N	60	mis=0	42	50	40	45	34	18	40	23	32	25	25	10	22	23	25	23	23	5122	4800	51	22951	25	253	411	42	229	4197	23925	243	1333	37	28
NZ_CP027476.1	1169119	1169159	-	JMD87_RS05570_005	NZ_CP027476.1:1169119:1169159	GATCAAAGTATTTAACTTTAGCTTCTGCTAATCCATTTCT	Y	SA	NZ_CP027476.1:1168840:1169535	NRS_1092	Y	SA_Y	60	mis=0	0	245	166	215	70	15	354	0	1	8	0	0	2	3	8	0	2	1797	1663	6	8075	0	91	127	4	80	1454	8288	87	467	11	0
NZ_CP027476.1	1169595	1169635	-	JMD87_RS05570_014	NZ_CP027476.1:1169595:1169635	ATTCGACACTACGAGCATGAAAATGCATCTTTTCGTAGTG	Y	SA	---	---	N	SA_N	60	mis=0	4	49	27	63	16	1	87	1	1	3	1	1	2	0	0	1	1	4113	3853	12	19187	0	247	299	14	133	3237	19359	200	1057	9	0
NZ_CP027476.1	1170337	1170377	-	JMD87_RS05580_002	NZ_CP027476.1:1170337:1170377	GCATCATATTGAAATAATCCTGTTATTACAGGGTCACTGC	Y	SA	NZ_CP027476.1:1170279:1171892	NRS_1094	Y	SA_Y	60	mis=0	5	544	325	394	159	19	623	3	4	2	1	0	12	3	5	0	7	5009	4696	24	23649	5	305	371	15	181	4194	24045	197	1211	26	10
NZ_CP027476.1	1170663	1170703	-	JMD87_RS05580_008	NZ_CP027476.1:1170663:1170703	ATGTATGATTCACTTCATCGAAATCATGATCTTCTCCTGC	Y	SA	NZ_CP027476.1:1170279:1171892	NRS_1094	Y	SA_Y	60	mis=0	32	1651	1044	1303	368	227	1809	24	29	61	19	12	38	18	34	20	20	6327	5892	56	28652	23	331	480	41	280	5166	28801	336	1671	73	17
NZ_CP027476.1	1170846	1170886	-	JMD87_RS05580_011	NZ_CP027476.1:1170846:1170886	TTCTGTCACAAATCTCCAGTAGACCTTGTGTATGAACAGT	Y	SA	NZ_CP027476.1:1170279:1171892	NRS_1094	Y	SA_Y	60	mis=0	87	1437	1037	1201	333	182	1655	53	67	74	65	52	66	57	46	49	40	6500	6084	110	28641	47	430	498	81	326	5204	29675	340	1626	143	64
NZ_CP027476.1	1171599	1171639	-	JMD87_RS05580_026	NZ_CP027476.1:1171599:1171639	TCACAAGGTTAATATTATTTTGATTCCCCGCCACTTCATC	Y	SA	NZ_CP027476.1:1170279:1171892	NRS_1094	Y	SA_Y	60	mis=0	1	391	307	299	91	67	349	2	0	3	6	0	5	4	5	0	5	4284	3922	26	19421	1	221	301	14	201	3499	20081	193	1081	19	4
NZ_CP027476.1	1171757	1171797	-	JMD87_RS05580_029	NZ_CP027476.1:1171757:1171797	TGGATTCCATATTCTTTCTTGTAATCCTCCCATTGGATGG	Y	SA	NZ_CP027476.1:1170279:1171892	NRS_1094	Y	SA_Y	60	mis=0	21	98	63	73	36	19	82	15	22	19	14	9	11	5	14	16	14	1305	1162	20	5602	8	74	90	14	72	1109	5801	64	334	21	11
NZ_CP027476.1	1172630	1172670	-	JMD87_RS05590_003	NZ_CP027476.1:1172630:1172670	CTTTAGCATTATCAATTGCAGTTTGGTCTTGATCGATTGC	Y	SA	NZ_CP027476.1:1172483:1173418	NRS_1096	Y	SA_Y	60	mis=0	24	34063	24822	32752	8437	2967	46315	28	111	305	5	4	533	125	416	2	30	5964	5731	110	27292	4	338	434	14	190	4806	28384	284	1557	48	4
NZ_CP027476.1	1173086	1173126	-	JMD87_RS05590_012	NZ_CP027476.1:1173086:1173126	CGTTTACTGCAATTCGTAGTGCTTGAAATACTCGTTTTGC	Y	SA	NZ_CP027476.1:1172483:1173418	NRS_1096	Y	SA_Y	60	mis=0	20	14836	10959	12941	3352	1418	18418	21	54	362	11	9	410	111	315	4	26	7748	7123	98	34539	15	477	569	18	366	6289	35630	368	1979	50	16
NZ_CP027476.1	1173418	1173458	-	JMD87_RS05590_018	NZ_CP027476.1:1173418:1173458	GGTTGGTACACTTTTTCTACAGCCATTATAAATTGCTCCT	Y	SA	---	---	N	SA_N	60	mis=0	25	8783	5523	7713	2185	876	11361	11	29	193	14	16	243	80	178	22	38	6561	6214	77	30246	19	361	481	28	342	5502	30879	295	1657	66	14
NZ_CP027476.1	1173943	1173983	-	JMD87_RS05600_004	NZ_CP027476.1:1173943:1173983	CTAAATACTTTTCATTTGCCTTCATGACTAAATCTTGACC	Y	SA	NZ_CP027476.1:1173814:1176048	NRS_1098	Y	SA_Y	60	mis=0	10	1684	1290	1479	344	94	2539	5	2	19	3	2	24	3	12	2	7	4482	4237	32	19916	2	259	353	14	176	3573	20574	175	1139	41	4
NZ_CP027476.1	1174210	1174250	-	JMD87_RS05600_010	NZ_CP027476.1:1174210:1174250	TTAAATTTGTTCCTTTGCGTCCAAATTCAATTTGGAAAGC	Y	SA	NZ_CP027476.1:1173814:1176048	NRS_1098	Y	SA_Y	60	mis=0	31	2668	2040	2641	671	176	4030	35	39	45	28	12	74	35	59	28	42	5885	5647	90	25911	28	313	468	35	243	4791	26997	281	1460	72	25
NZ_CP027476.1	1174512	1174552	-	JMD87_RS05600_016	NZ_CP027476.1:1174512:1174552	TGAATCGATTGTTAAATGGACATCATCACCACGTTTAGGC	Y	SA	NZ_CP027476.1:1173814:1176048	NRS_1098	Y	SA_Y	60	mis=0	43	6048	4629	5320	1491	600	9056	36	45	136	31	30	172	55	139	28	46	8095	7351	90	35888	31	507	633	43	311	6675	37541	359	2067	85	43
NZ_CP027476.1	1175005	1175045	-	JMD87_RS05600_025	NZ_CP027476.1:1175005:1175045	CAATTTGACCAGGTGCTTCTCCATCAAACATACCTTTAGT	Y	SA	NZ_CP027476.1:1173814:1176048	NRS_1098	Y	SA_Y	60	mis=0	26	2434	1484	2022	617	253	3357	12	20	42	7	5	43	17	56	10	12	6622	6159	43	29945	8	421	514	27	309	5464	31129	323	1700	46	15
NZ_CP027476.1	1175297	1175337	-	JMD87_RS05600_031	NZ_CP027476.1:1175297:1175337	TAACCATCAATACGATAGTTTGCAGCGTGACTCTTCTTAC	Y	SA	NZ_CP027476.1:1173814:1176048	NRS_1098	Y	SA_Y	60	mis=0	26	4394	2930	3500	1021	281	6208	25	29	33	21	16	65	43	62	13	25	5856	5435	69	25576	23	375	433	29	272	4822	26862	272	1436	59	20
NZ_CP027476.1	1175599	1175639	-	JMD87_RS05600_037	NZ_CP027476.1:1175599:1175639	CTTGACCTTCAACATCTGGCACTTTACTATACTCTGCATT	Y	SA	NZ_CP027476.1:1173814:1176048	NRS_1098	Y	SA_Y	60	mis=0	29	6017	3970	4543	1478	474	8115	21	36	131	21	18	73	24	61	20	22	5932	5612	68	27537	16	354	449	35	325	5134	28486	250	1535	63	14
NZ_CP027476.1	1175760	1175800	-	JMD87_RS05600_040	NZ_CP027476.1:1175760:1175800	GTCAGGCATAGTTAAGTCTCCATCTGTTAATAACAGTACT	Y	SA	NZ_CP027476.1:1173814:1176048	NRS_1098	Y	SA_Y	60	mis=0	68	1479	903	1213	397	250	2103	44	50	63	39	27	72	55	43	58	52	3764	3573	110	16760	53	276	300	39	228	3255	17507	204	995	103	55
NZ_CP027476.1	1175904	1175944	-	JMD87_RS05600_043	NZ_CP027476.1:1175904:1175944	TTCTACGTCTATTTTATCTTTTTCAGTAAGTTTTTGTCCC	Y	SA	NZ_CP027476.1:1173814:1176048	NRS_1098	Y	SA_Y	60	mis=0	33	372	246	329	129	72	531	13	23	34	22	17	33	18	15	13	15	1892	1673	29	8104	20	120	155	26	103	1546	8546	91	445	39	23
NZ_CP027476.1	1176427	1176467	-	JMD87_RS05605_002	NZ_CP027476.1:1176427:1176467	TCATATGGCTTTGTGGACCTTCTTCTCGAATACTTTGACC	Y	SA	NZ_CP027476.1:1176340:1177305	NRS_1099	Y	SA_Y	60	mis=0	14	366	235	314	71	16	484	5	10	11	7	9	6	13	12	7	10	4912	4518	34	22021	12	249	335	17	203	3986	22608	224	1234	49	10
NZ_CP027476.1	1176583	1176623	-	JMD87_RS05605_005	NZ_CP027476.1:1176583:1176623	AATCATCTATAAAACCAATTAACCCAAAACCAATCGTCAC	Y	SA	NZ_CP027476.1:1176340:1177305	NRS_1099	Y	SA_Y	60	mis=0	105	688	379	493	141	51	765	64	58	66	66	59	41	47	40	59	56	4167	3777	105	18738	51	275	329	72	210	3426	19048	243	1120	117	66
NZ_CP027476.1	1176760	1176800	-	JMD87_RS05605_008	NZ_CP027476.1:1176760:1176800	CATATGCAAATGATAGTGGGATTGCTACATTCGTAAATGG	Y	SA	NZ_CP027476.1:1176340:1177305	NRS_1099	Y	SA_Y	60	mis=0	68	724	438	502	143	77	872	47	55	60	44	31	24	37	30	34	47	3587	3341	102	16014	31	224	275	36	166	2870	16813	210	915	89	49
NZ_CP027476.1	1177495	1177535	-	JMD87_RS05610_002	NZ_CP027476.1:1177495:1177535	AACAATTATTGGATTATTATCAAGCAACGTTAATGGATGA	Y	SA	NZ_CP027476.1:1177307:1178656	NRS_1100	Y	SA_Y	60	mis=0	1	1967	1063	1262	402	227	1913	5	4	58	3	0	10	6	4	0	4	2539	2467	18	11633	3	129	197	10	87	2181	11705	117	649	5	1
NZ_CP027476.1	1177673	1177713	-	JMD87_RS05610_005	NZ_CP027476.1:1177673:1177713	TTTTTTTAAACATATCTCCAATTAGAGAAGTAACTGTCGT	Y	SA	NZ_CP027476.1:1177307:1178656	NRS_1100	Y	SA_Y	60	mis=0	2	376	212	309	83	51	394	9	5	29	2	3	7	2	7	6	5	617	642	11	2950	0	51	55	3	25	533	2986	26	172	12	5
NZ_CP027476.1	1177843	1177883	-	JMD87_RS05610_009	NZ_CP027476.1:1177843:1177883	ATGCGCCGAATAAATGTTAGTAATTATAGCAATGTGTGGT	Y	SA	NZ_CP027476.1:1177307:1178656	NRS_1100	Y	SA_Y	60	mis=0	22	2318	1680	2109	637	189	3087	13	10	174	22	6	51	17	46	13	14	8080	7473	58	35986	6	443	588	32	336	6668	36793	351	2061	53	18
NZ_CP027476.1	1178221	1178261	-	JMD87_RS05610_016	NZ_CP027476.1:1178221:1178261	ATTAGTACCAACATATTGCAATCTATGCTCTATTCCTGAA	Y	SA	NZ_CP027476.1:1177307:1178656	NRS_1100	Y	SA_Y	60	mis=0	12	820	489	658	154	102	904	13	11	14	8	1	16	4	10	3	2	2691	2481	14	12063	6	162	223	16	112	2268	12407	108	657	24	9
NZ_CP027476.1	1178683	1178723	-	JMD87_RS05610_025	NZ_CP027476.1:1178683:1178723	ATCTTTATCTTCATTTGATTCTTGTTGATCGTTCTTCGTT	Y	SA	NZ_CP027476.1:1178672:1179991	NRS_1101	Y	SA_Y	60	mis=0	7	1275	835	1000	297	75	1448	2	5	29	2	0	25	5	10	1	1	3003	2831	22	13803	2	191	194	7	154	2499	14163	145	756	21	3
NZ_CP027476.1	1178864	1178904	-	JMD87_RS05615_002	NZ_CP027476.1:1178864:1178904	AATCATTATTTTTATCATTGCTTTCTTCTTTTTTGAAGTC	Y	SA	NZ_CP027476.1:1178672:1179991	NRS_1101	Y	SA_Y	60	mis=0	3	57	51	60	17	2	66	0	0	3	0	3	2	1	0	0	2	135	140	6	610	1	8	9	2	3	102	560	11	22	0	0
NZ_CP027476.1	1179170	1179210	-	JMD87_RS05615_009	NZ_CP027476.1:1179170:1179210	CCAATATTGTAATAACACTGTATTGGATTCGCTTTTGTCG	Y	SA	NZ_CP027476.1:1178672:1179991	NRS_1101	Y	SA_Y	60	mis=0	8	1638	1168	1495	328	182	1910	2	5	16	1	4	42	8	24	5	11	4797	4396	23	21172	2	287	351	18	205	4047	21562	236	1137	5	7
NZ_CP027476.1	1179376	1179416	-	JMD87_RS05615_012	NZ_CP027476.1:1179376:1179416	TATCTCAACACTTTTGATTAATGGATTCTCTTCGAGATCA	Y	SA	NZ_CP027476.1:1178672:1179991	NRS_1101	Y	SA_Y	60	mis=0	6	878	643	789	211	75	889	3	8	32	8	8	10	11	6	5	6	1199	1055	17	5077	6	65	84	9	39	863	5110	53	295	11	5
NZ_CP027476.1	1179692	1179732	-	JMD87_RS05615_018	NZ_CP027476.1:1179692:1179732	TATCACCGATTACTTGAAGTCCATCTGTCGTAAACAATTC	Y	SA	NZ_CP027476.1:1178672:1179991	NRS_1101	Y	SA_Y	60	mis=0	9	10743	7541	9570	2326	814	11755	6	34	170	7	7	138	34	83	12	13	4632	4335	61	20663	9	236	316	20	181	3709	21182	190	1103	29	10
NZ_CP027476.1	1180019	1180059	-	JMD87_RS05615_024	NZ_CP027476.1:1180019:1180059	CACTATCCTTAGTTTACAATACGTTGAATGGCTTGTGAAC	Y	SA	---	---	N	SA_N	60	mis=0	16	2558	1771	2171	550	276	2574	13	9	19	14	3	54	25	20	10	8	3678	3500	28	16822	9	244	250	15	169	3086	17130	185	912	49	6
NZ_CP027476.1	1180235	1180275	-	JMD87_RS05620_002	NZ_CP027476.1:1180235:1180275	TTGTGTCTTTGATTGCTTGTCGCGCAATATCAAAATCATC	Y	SA	NZ_CP027476.1:1180097:1181509	NRS_1102	Y	SA_Y	60	mis=0	36	10257	6322	8175	2569	939	9375	23	61	141	23	18	171	63	109	32	37	3800	3546	75	17074	20	261	321	28	196	3260	17765	194	1002	47	34
NZ_CP027476.1	1180382	1180422	-	JMD87_RS05620_005	NZ_CP027476.1:1180382:1180422	ATACTTTTTCGATATGTGAACCGTTGATTTCTGTATCCTC	Y	SA	NZ_CP027476.1:1180097:1181509	NRS_1102	Y	SA_Y	60	mis=0	112	9427	5810	7674	2449	981	9132	72	101	193	68	45	197	106	133	57	72	4169	3826	154	18083	54	322	326	65	222	3320	18779	261	1174	120	91
NZ_CP027476.1	1180679	1180719	-	JMD87_RS05620_011	NZ_CP027476.1:1180679:1180719	CAATATCAATGACACATGCACCTAACTCTTTTTCAGTAGC	Y	SA	NZ_CP027476.1:1180097:1181509	NRS_1102	Y	SA_Y	60	mis=0	39	25794	17660	22162	6002	2533	24373	34	114	598	74	13	309	98	177	25	41	7228	6480	111	32478	29	411	554	32	293	5986	33448	310	1831	74	20
NZ_CP027476.1	1180998	1181038	-	JMD87_RS05620_017	NZ_CP027476.1:1180998:1181038	GTTAATCCTAAATCTTGTAAAACATCAAATACTTCGAAGA	Y	SA	NZ_CP027476.1:1180097:1181509	NRS_1102	Y	SA_Y	60	mis=0	10	2419	1668	1810	461	239	1912	6	7	39	4	0	21	9	19	1	14	510	482	34	2315	3	29	32	4	29	446	2376	26	154	11	3
NZ_CP027476.1	1181160	1181200	-	JMD87_RS05620_020	NZ_CP027476.1:1181160:1181200	CTAGAAATTGTAGAAATTGCTGAAGAAAATTCAGGTTTTC	Y	SA	NZ_CP027476.1:1180097:1181509	NRS_1102	Y	SA_Y	60	mis=0	10	16960	11986	14179	3521	1564	14101	13	44	436	9	6	231	57	110	2	28	2727	2619	65	12508	9	154	211	19	129	2372	12911	153	746	16	7
NZ_CP027476.1	1181553	1181593	-	JMD87_RS05620_027	NZ_CP027476.1:1181553:1181593	AATGACCTTTAAAGTCGCTAAATGATTAAATCCTTGTTCA	Y	SA	NZ_CP027476.1:1181542:1182714	NRS_1103	Y	SA_Y	60	mis=0	15	15267	11249	13883	3887	1440	14246	14	54	188	5	1	294	74	191	7	19	3954	3736	50	17907	4	196	296	18	169	3295	18406	173	1023	23	11
NZ_CP027476.1	1182250	1182290	-	JMD87_RS05625_012	NZ_CP027476.1:1182250:1182290	GTAATGGAGAAGAGATTGCTTTTTTAGCAGCTTCTACCGC	Y	SA	NZ_CP027476.1:1181542:1182714	NRS_1103	Y	SA_Y	60	mis=0	25	15787	9528	11683	3311	1429	13858	10	36	331	10	4	333	78	198	7	25	9577	8845	86	42406	6	533	696	26	525	7902	42697	404	2321	53	11
NZ_CP027476.1	1182405	1182445	+	JMD87_RS05625_015	NZ_CP027476.1:1182405:1182445	AGACGTTAATATGATTTTCGGTACAGTTATTAATCCTGAA	Y	SA	NZ_CP027476.1:1181542:1182714	NRS_1103	Y	SA_Y	60	mis=0	1	4015	2445	3015	883	615	3727	2	19	117	1	2	57	7	30	1	11	1575	1531	38	7312	3	84	126	9	71	1348	7363	80	486	16	1
NZ_CP027476.1	1182550	1182590	-	JMD87_RS05625_018	NZ_CP027476.1:1182550:1182590	AAGTGAATGATTCATCTTTAGAAGTTGCATTGCTAGAAGT	Y	SA	NZ_CP027476.1:1181542:1182714	NRS_1103	Y	SA_Y	60	mis=0	14	6899	4145	5290	1573	1198	6065	15	34	253	6	8	126	45	71	17	25	2561	2314	70	11832	19	153	202	8	133	2123	11653	141	655	43	4
NZ_CP027476.1	1183045	1183085	-	JMD87_RS05630_002	NZ_CP027476.1:1183045:1183085	AGGATAGTCACTTAAACCATCTCCTCTAGTTGTAATACCT	Y	SA	NZ_CP027476.1:1182974:1183765	NRS_1104	Y	SA_Y	60	mis=0	1	1005	644	826	277	160	896	2	1	24	2	0	16	5	6	0	0	3548	3460	17	16195	0	197	236	8	123	2923	16397	153	897	20	3
NZ_CP027476.1	1183327	1183367	-	JMD87_RS05630_008	NZ_CP027476.1:1183327:1183367	ACTATAAAAATATACTGGTACACAGTCTGCATAACACATC	Y	SA	NZ_CP027476.1:1182974:1183765	NRS_1104	Y	SA_Y	60	mis=0	5	612	408	542	182	44	611	5	9	20	4	1	7	4	6	4	6	1153	1217	17	6135	6	80	64	6	43	1034	6112	60	339	21	6
NZ_CP027476.1	1183474	1183514	-	JMD87_RS05630_011	NZ_CP027476.1:1183474:1183514	AATTTCATAACTTGATGATGTAGATGGTCCAATAACGACA	Y	SA	NZ_CP027476.1:1182974:1183765	NRS_1104	Y	SA_Y	60	mis=0	17	1435	1015	1389	340	136	1599	23	27	48	8	12	37	19	22	15	18	3481	3325	44	15858	13	182	236	21	201	2878	16251	182	885	30	5
NZ_CP027476.1	1183806	1183846	-	JMD87_RS05630_017	NZ_CP027476.1:1183806:1183846	ATTTTTTTCACTTTTGTCATTAATTTGTGTTGAGATTTGT	Y	SA	NZ_CP027476.1:1183789:1184457	NRS_1105	Y	SA_Y	60	mis=0	5	224	164	213	45	45	189	4	2	5	2	1	8	1	2	1	5	1292	1147	6	5774	3	102	113	6	53	1079	5859	55	302	5	1
NZ_CP027476.1	1183941	1183981	+	JMD87_RS05635_002	NZ_CP027476.1:1183941:1183981	TGAGAATAGATTGGAAGGCTTTTTTCAAAAGAAAGAAGCA	Y	SA	NZ_CP027476.1:1183789:1184457	NRS_1105	Y	SA_Y	60	mis=0	3	4870	3296	4063	1089	267	4990	1	22	29	3	0	80	20	55	3	3	4551	4234	24	20393	1	232	306	24	219	3781	21177	195	1107	27	1
NZ_CP027476.1	1184101	1184141	-	JMD87_RS05635_005	NZ_CP027476.1:1184101:1184141	CTTGCAAGAAACATTTAATTTTATGTTCTGCACGTTTGTT	Y	SA	NZ_CP027476.1:1183789:1184457	NRS_1105	Y	SA_Y	60	mis=0	7	4981	3245	4141	1103	255	5202	3	21	38	4	3	84	14	55	4	6	2516	2282	41	11117	4	106	154	14	104	1977	11524	93	618	26	7
NZ_CP027476.1	1184258	1184298	-	JMD87_RS05635_008	NZ_CP027476.1:1184258:1184298	TTAAATAACGATCTAATATATGCTTCATCATCTGTCAATG	Y	SA	NZ_CP027476.1:1183789:1184457	NRS_1105	Y	SA_Y	60	mis=0	8	2270	1695	2104	530	216	2562	6	15	45	5	5	35	14	34	7	11	873	723	31	3601	5	57	72	6	31	667	3775	47	223	15	3
NZ_CP027476.1	1185572	1185612	-	JMD87_RS05650_002	NZ_CP027476.1:1185572:1185612	AGATACGTTTAAATCTTCATAACTGCCACAAATCACTTCC	Y	SA	NZ_CP027476.1:1185429:1186208	NRS_1108	Y	SA_Y	60	mis=0	7	562	348	522	149	51	444	11	8	33	2	3	7	7	8	1	12	5563	5205	32	25397	7	259	380	31	223	4762	26002	241	1409	33	6
NZ_CP027476.1	1185717	1185757	-	JMD87_RS05650_005	NZ_CP027476.1:1185717:1185757	CTAAAATATGTTGATGTTTTAAAGTGACGAATTTTTCAGG	Y	SA	NZ_CP027476.1:1185429:1186208	NRS_1108	Y	SA_Y	60	mis=0	40	433	258	352	130	48	349	41	24	46	24	22	24	24	20	43	42	2394	2221	72	10552	22	135	180	40	146	1921	10939	134	559	56	34
NZ_CP027476.1	1186001	1186041	-	JMD87_RS05650_011	NZ_CP027476.1:1186001:1186041	TTCGATTAGTTGTTTCGCAATCGTACGTGATTTACGTATC	Y	SA	NZ_CP027476.1:1185429:1186208	NRS_1108	Y	SA_Y	60	mis=0	6	6682	5762	7188	1994	601	6478	15	41	32	4	6	99	41	48	9	4	3882	3587	36	17420	9	201	269	13	157	3090	17873	182	929	35	7
NZ_CP027476.1	1187124	1187164	+	JMD87_RS05660_002	NZ_CP027476.1:1187124:1187164	GGTTTACCAAACAAGGAACCGCAAATTCAAGAAAAATGGG	Y	SA	NZ_CP027476.1:1187070:1189823	NRS_1110	Y	SA_Y	60	mis=0	4	2291	1550	1921	647	262	1790	7	5	13	0	1	48	8	26	0	8	9462	8718	37	42146	4	505	679	45	569	7743	43094	440	2334	57	1
NZ_CP027476.1	1187450	1187490	-	JMD87_RS05660_008	NZ_CP027476.1:1187450:1187490	TCTAAAATCTTTTTTCTGTAATTCAATTTGTTCTAAAGCA	Y	SA	NZ_CP027476.1:1187070:1189823	NRS_1110	Y	SA_Y	60	mis=0	1	90	58	61	22	8	60	1	0	0	0	0	3	0	1	0	2	202	195	3	969	0	13	20	0	15	149	1056	6	47	1	0
NZ_CP027476.1	1188247	1188287	-	JMD87_RS05660_024	NZ_CP027476.1:1188247:1188287	AAGATTACAGGTTTTTTTGTTCTCCAGTCGTGTGGATAGC	Y	SA	NZ_CP027476.1:1187070:1189823	NRS_1110	Y	SA_Y	60	mis=0	4	3628	2345	2639	833	406	2965	8	2	35	4	1	72	6	37	2	8	7512	7352	52	35102	0	445	569	24	480	6487	35440	362	1925	45	1
NZ_CP027476.1	1188816	1188856	-	JMD87_RS05660_035	NZ_CP027476.1:1188816:1188856	TTTTCTTACCTTCACCGTCCATAACAAAACCATGAGAAAG	Y	SA	NZ_CP027476.1:1187070:1189823	NRS_1110	Y	SA_Y	60	mis=0	10	6166	3297	4407	1550	826	5798	6	11	194	4	0	83	15	48	1	7	6591	6300	48	30128	3	377	482	14	327	5533	30316	282	1639	12	2
NZ_CP027476.1	1188982	1189022	-	JMD87_RS05660_038	NZ_CP027476.1:1188982:1189022	GTATTTCTGATTTTACGATAAACATCAGATGTTTGTTTTA	Y	SA	NZ_CP027476.1:1187070:1189823	NRS_1110	Y	SA_Y	60	mis=0	9	629	339	423	145	64	504	3	4	16	6	2	4	3	10	1	7	342	358	16	1612	5	28	24	5	24	321	1635	22	87	6	1
NZ_CP027476.1	11894	11934	-	JMD87_RS00040_020	NZ_CP027476.1:11894:11934	CTAATGCAAAAGCAATAGGTTGTCCATGGAAGTTACCACC	Y	SA	NZ_CP027476.1:10919:12433	NRS_16	Y	SA_Y	60	mis=0	28	143	73	85	33	31	156	16	21	15	21	17	14	9	8	17	26	9762	8877	54	44117	11	574	709	45	555	8298	45292	422	2342	95	11
NZ_CP027476.1	1189548	1189588	-	JMD87_RS05660_048	NZ_CP027476.1:1189548:1189588	ATGCATTAAATTTATCGTTACTAGCAATCGTAACTTTAGC	Y	SA	NZ_CP027476.1:1187070:1189823	NRS_1110	Y	SA_Y	60	mis=0	13	2808	1626	2165	655	374	2758	10	9	98	4	7	28	16	16	9	9	3777	3577	44	16623	7	252	305	14	176	3192	17017	158	968	36	7
NZ_CP027476.1	1189703	1189743	-	JMD87_RS05660_051	NZ_CP027476.1:1189703:1189743	GTTCCAACATCTTTCACATTTTTCACCATCTGCATGTTCG	Y	SA	NZ_CP027476.1:1187070:1189823	NRS_1110	Y	SA_Y	60	mis=0	88	4415	2462	3358	1433	988	4053	69	90	273	51	51	70	59	62	57	76	5856	5746	162	26419	66	390	481	69	344	4943	27935	342	1591	145	80
NZ_CP027476.1	1189865	1189905	-	JMD87_RS05660_054	NZ_CP027476.1:1189865:1189905	TCATGTCAACAAAAACTACAACATGATTATGAAGAGAGCT	Y	SA	---	---	N	SA_N	60	mis=0	82	408	304	378	159	107	436	59	77	74	59	41	68	63	54	58	57	5379	5037	136	24082	60	343	399	62	295	4659	25414	287	1473	129	82
NZ_CP027476.1	1190175	1190215	-	JMD87_RS05665_002	NZ_CP027476.1:1190175:1190215	ATTTAATCCTAATATGTCCTCATAAAATGGCTTTAATTCA	Y	SA	NZ_CP027476.1:1190113:1190910	NRS_1111	Y	SA_Y	60	mis=0	5	32	19	12	8	5	24	2	0	1	1	3	0	0	1	0	0	257	231	1	1030	0	13	16	1	10	196	1087	8	59	2	7
NZ_CP027476.1	1190320	1190360	-	JMD87_RS05665_005	NZ_CP027476.1:1190320:1190360	TAATTTGAGGTAGTTTAATTGCGATATGAAACAGTCCCGC	Y	SA	NZ_CP027476.1:1190113:1190910	NRS_1111	Y	SA_Y	60	mis=0	16	1172	774	865	289	102	1131	11	10	12	12	5	17	12	12	4	11	6277	6012	28	28577	8	357	437	20	270	5194	29461	255	1569	39	7
NZ_CP027476.1	1190647	1190687	-	JMD87_RS05665_011	NZ_CP027476.1:1190647:1190687	CTAATCCAAAATAATCGAGGTAGTACTCTTTTACCTCTGA	Y	SA	NZ_CP027476.1:1190113:1190910	NRS_1111	Y	SA_Y	60	mis=0	5	537	363	424	118	79	476	6	6	14	1	7	7	9	10	5	8	2567	2428	14	11765	9	137	156	13	103	2140	12522	114	677	22	3
NZ_CP027476.1	1192478	1192518	-	JMD87_RS05680_002	NZ_CP027476.1:1192478:1192518	CCTTTCGGTTTATATACAACTGCAACATCGTCATCTTCAT	Y	SA	NZ_CP027476.1:1192225:1193142	NRS_1113	Y	SA_Y	60	mis=0	1	761	467	564	146	49	486	3	2	12	0	0	12	2	6	1	3	3490	3379	19	16230	1	186	220	12	126	2916	16350	158	887	22	1
NZ_CP027476.1	1192786	1192826	-	JMD87_RS05680_008	NZ_CP027476.1:1192786:1192826	CCATAGATTGACGATCATTTTTGTTTCTACCAATTGGCGC	Y	SA	NZ_CP027476.1:1192225:1193142	NRS_1113	Y	SA_Y	60	mis=0	18	4387	2854	2998	1058	409	2900	17	18	127	9	8	58	29	34	18	24	8147	7709	74	37888	8	454	611	52	381	6918	38810	383	2119	68	18
NZ_CP027476.1	1193130	1193170	-	JMD87_RS05680_014	NZ_CP027476.1:1193130:1193170	TGTTATCGTAATTATAGCACGACACAATTATGCATCTCTT	Y	SA	---	---	N	SA_N	60	mis=0	15	3087	2083	2278	692	192	2114	6	16	96	7	1	46	21	14	11	13	5373	5239	51	24850	6	340	405	15	278	4433	25314	263	1402	29	14
NZ_CP027476.1	1193659	1193699	-	JMD87_RS05685_003	NZ_CP027476.1:1193659:1193699	ATTTTATCTTGTATACGATTCGCTAAATATTCACCTCTTG	Y	SA	NZ_CP027476.1:1193541:1194068	NRS_1114	Y	SA_Y	60	mis=0	7	939	561	612	182	41	479	2	3	18	1	1	17	3	11	1	3	1751	1717	6	8368	4	86	142	9	74	1441	8358	82	460	10	2
NZ_CP027476.1	1194006	1194046	-	JMD87_RS05685_009	NZ_CP027476.1:1194006:1194046	TTTGATCCATTTCTTCTAAATAGACACTTACCGTTTCCTC	Y	SA	NZ_CP027476.1:1193541:1194068	NRS_1114	Y	SA_Y	60	mis=0	7	1305	805	881	285	40	682	7	16	47	1	1	21	10	3	3	6	4649	4393	20	21849	3	267	318	17	233	3907	21871	194	1222	15	0
NZ_CP027476.1	1194627	1194667	-	JMD87_RS05690_008	NZ_CP027476.1:1194627:1194667	CATTAACCATGCTGTCCCACTTAATTTGATTAGAATCCCG	Y	SA	NZ_CP027476.1:1194286:1195593	NRS_1115	Y	SA_Y	60	mis=0	8	535	290	378	88	28	120	6	5	21	2	5	23	21	6	9	14	8551	7810	65	39915	8	466	663	38	487	7103	40288	396	2203	55	10
NZ_CP027476.1	1194796	1194836	-	JMD87_RS05690_011	NZ_CP027476.1:1194796:1194836	GAACGACTATTGTTACAAGCAAGGTTATCATTGCAACAAT	Y	SA	NZ_CP027476.1:1194286:1195593	NRS_1115	Y	SA_Y	60	mis=0	59	811	493	579	174	115	256	43	58	69	60	44	42	53	38	66	68	4312	4145	113	19829	44	316	372	76	334	3784	20625	234	1148	110	61
NZ_CP027476.1	1194957	1194997	-	JMD87_RS05690_014	NZ_CP027476.1:1194957:1194997	TACATAATCTTTAAATGGCAGATAAATATGAGGGAAATCT	Y	SA	NZ_CP027476.1:1194286:1195593	NRS_1115	Y	SA_Y	60	mis=0	4	163	90	140	43	21	55	4	8	9	6	2	5	7	4	8	5	638	565	12	2858	5	45	48	7	49	598	2931	34	171	12	6
NZ_CP027476.1	1195285	1195325	-	JMD87_RS05690_020	NZ_CP027476.1:1195285:1195325	GTATAGAAGAAATTAATGCAGTGAACTTACCAATGAATGC	Y	SA	NZ_CP027476.1:1194286:1195593	NRS_1115	Y	SA_Y	60	mis=0	6	1751	1143	1560	383	175	587	6	7	45	3	1	28	3	7	1	13	3208	3043	17	15155	0	215	242	16	150	2826	15500	152	851	22	0
NZ_CP027476.1	1195608	1195648	-	JMD87_RS05690_026	NZ_CP027476.1:1195608:1195648	ATGTTCCATTGATAATAAATGATTCATAAAAGCGCCCTCC	Y	SA	---	---	N	SA_N	60	mis=0	16	2263	1595	2031	681	345	737	7	13	31	6	0	46	24	16	9	8	5714	5529	40	26436	9	323	394	21	261	4780	26982	237	1450	37	7
NZ_CP027476.1	1196098	1196138	-	JMD87_RS05695_008	NZ_CP027476.1:1196098:1196138	CTAATGCTTTTAAACTATGGTAATTACTACGTGCGACACG	Y	SA	NZ_CP027476.1:1195621:1196502	NRS_1116	Y	SA_Y	60	mis=0	14	2672	1824	2564	675	287	906	7	15	57	8	6	31	16	14	4	10	5014	4519	49	22376	5	261	365	14	196	4189	23311	234	1214	37	5
NZ_CP027476.1	1196422	1196462	-	JMD87_RS05695_014	NZ_CP027476.1:1196422:1196462	CGCCATTTTCCATTTGCTTAAAAATTCTTGATTTTGAAGC	Y	SA	NZ_CP027476.1:1195621:1196502	NRS_1116	Y	SA_Y	60	mis=0	25	4263	2580	3968	1119	616	1199	23	33	61	33	7	70	20	22	8	23	6253	5660	75	28076	23	352	492	26	285	5100	28694	284	1559	51	25
NZ_CP027476.1	1196594	1196634	-	JMD87_RS05695_017	NZ_CP027476.1:1196594:1196634	ATTGCTTGGTTCAATTGCAGGTGCAATTTGTTTAATTACC	Y	SA	NZ_CP027476.1:1196520:1197794	NRS_1117	Y	SA_Y	60	mis=0	50	856	527	667	185	100	268	47	51	56	33	28	53	45	34	40	40	3727	3654	69	16924	27	242	316	49	174	3161	18068	206	981	80	60
NZ_CP027476.1	1196891	1196931	+	JMD87_RS05700_005	NZ_CP027476.1:1196891:1196931	TACAACACGTCAATTAGGTAAAGAATTGGTTGATTTCCCA	Y	SA	NZ_CP027476.1:1196520:1197794	NRS_1117	Y	SA_Y	60	mis=0	1	2680	1764	2232	437	241	662	3	2	13	0	0	65	10	6	3	6	7170	6426	31	31995	0	404	496	26	586	5699	33061	289	1698	38	0
NZ_CP027476.1	1197174	1197214	-	JMD87_RS05700_011	NZ_CP027476.1:1197174:1197214	AAACATGACATACATGATAATGACAACCTGCTGCTTCAGC	Y	SA	NZ_CP027476.1:1196520:1197794	NRS_1117	Y	SA_Y	60	mis=0	15	5181	3494	4585	989	846	1238	9	20	23	10	6	108	33	14	3	10	6793	6492	57	31728	14	406	482	38	508	5763	32416	301	1725	42	13
NZ_CP027476.1	1197342	1197382	-	JMD87_RS05700_014	NZ_CP027476.1:1197342:1197382	AAGCCTCTCTATCTTCAGTACTTCTCAATGGTGGATTCAT	Y	SA	NZ_CP027476.1:1196520:1197794	NRS_1117	Y	SA_Y	60	mis=0	67	4737	3415	4492	1030	813	1255	53	75	81	74	42	148	63	65	59	76	5769	5324	134	25869	65	409	532	79	358	4855	26435	333	1564	127	58
NZ_CP027476.1	1197651	1197691	+	JMD87_RS05700_020	NZ_CP027476.1:1197651:1197691	ATTGATTTAGATAGTGAACAAGAAATTAAAGGAGAAGATT	Y	SA	NZ_CP027476.1:1196520:1197794	NRS_1117	Y	SA_Y	60	mis=0	0	204	165	184	49	24	58	0	0	0	0	0	0	0	0	0	0	269	232	1	1278	0	12	32	2	16	233	1304	14	56	1	0
NZ_CP027476.1	1197796	1197836	-	JMD87_RS05700_023	NZ_CP027476.1:1197796:1197836	AAGAACCGTCTTCTAACACTAGATAACGTTTGCTTTGCAT	Y	SA	NZ_CP027476.1:1197796:1198896	NRS_1118	Y	SA_Y	60	mis=0	9	1760	1163	1537	412	269	419	7	9	25	3	2	37	10	8	3	12	6415	6059	29	29980	2	363	447	31	354	5420	30937	283	1659	44	2
NZ_CP027476.1	1198989	1199029	+	JMD87_RS05710_003	NZ_CP027476.1:1198989:1199029	GTCTAGCTTTAAAAGAAGAGGGATATCGAGTTATTCTTGT	Y	SA	NZ_CP027476.1:1198889:1202062	NRS_1119	Y	SA_Y	60	mis=0	3	1827	1144	1470	423	237	374	4	0	47	7	0	30	8	4	0	1	3186	3000	17	15120	1	214	248	13	197	2680	15111	147	803	3	0
NZ_CP027476.1	1199621	1199661	-	JMD87_RS05710_015	NZ_CP027476.1:1199621:1199661	CTGATAATGTTTGACTAGGAGCCACAACAATTGAATCGCC	Y	SA	NZ_CP027476.1:1198889:1202062	NRS_1119	Y	SA_Y	60	mis=0	6	5865	3815	4805	1486	672	1397	4	1	215	5	1	110	41	14	0	14	11100	10275	47	50344	8	667	804	30	585	9264	50963	530	2717	35	3
NZ_CP027476.1	1200393	1200433	-	JMD87_RS05710_031	NZ_CP027476.1:1200393:1200433	ATATCATTTTCCATACGCAATTGATATACTTCTTCTTCCG	Y	SA	NZ_CP027476.1:1198889:1202062	NRS_1119	Y	SA_Y	60	mis=0	5	4073	3018	3915	1109	656	881	1	9	203	3	1	87	24	11	0	8	5796	5817	27	27246	1	361	450	20	221	4835	27453	247	1465	41	1
NZ_CP027476.1	1201031	1201071	-	JMD87_RS05710_043	NZ_CP027476.1:1201031:1201071	TTTCTAACTCTTTGTCATTGTCTACAATTTCCATTGCGCG	Y	SA	NZ_CP027476.1:1198889:1202062	NRS_1119	Y	SA_Y	60	mis=0	15	6037	3999	5244	1422	821	1401	11	12	98	5	6	168	53	22	3	14	9090	8351	71	41302	6	557	673	39	386	7544	42009	343	2281	56	6
NZ_CP027476.1	1201309	1201349	-	JMD87_RS05710_048	NZ_CP027476.1:1201309:1201349	TTGAATGTTGATTAAGCCAATGATGTTTAAACCTTTAGCT	Y	SA	NZ_CP027476.1:1198889:1202062	NRS_1119	Y	SA_Y	60	mis=0	24	6838	4408	5509	1500	1125	1463	22	34	110	19	20	146	46	36	11	39	5419	4991	77	24668	22	344	423	41	327	4599	24946	263	1336	68	23
NZ_CP027476.1	1201871	1201911	-	JMD87_RS05710_060	NZ_CP027476.1:1201871:1201911	TATTTATAACGATTTGAACATCACCATTTTGAATACGTGT	Y	SA	NZ_CP027476.1:1198889:1202062	NRS_1119	Y	SA_Y	60	mis=0	5	4113	2450	3078	873	280	923	5	20	4	1	1	52	22	11	1	7	4865	4491	19	21629	1	285	365	19	231	4002	22312	193	1177	24	5
NZ_CP027476.1	1202272	1202312	-	JMD87_RS05715_002	NZ_CP027476.1:1202272:1202312	TCATTAATTAATTGAGGACCTTCTTGATAAAAAAGTTCCA	Y	SA	NZ_CP027476.1:1202172:1202864	NRS_1120	Y	SA_Y	60	mis=0	9	1405	940	1214	306	137	305	3	3	3	0	1	21	2	5	1	2	916	894	10	4179	0	54	75	3	38	778	4281	58	237	8	2
NZ_CP027476.1	1202439	1202479	-	JMD87_RS05715_005	NZ_CP027476.1:1202439:1202479	TTCTTAATCCTTTAATGGCCTCAGACATCATTTTTACGCC	Y	SA	NZ_CP027476.1:1202172:1202864	NRS_1120	Y	SA_Y	60	mis=0	51	13545	9399	12475	3469	1402	3021	35	47	55	34	13	215	63	38	35	38	8372	7679	84	37923	24	441	585	45	438	6851	38489	405	2041	85	42
NZ_CP027476.1	1202900	1202940	-	JMD87_RS05715_014	NZ_CP027476.1:1202900:1202940	TCCATGTATATAAATCATTTGGTGATAATGTTACAGCTTC	Y	SA	NZ_CP027476.1:1202864:1203475	NRS_1121	Y	SA_Y	60	mis=0	1	1610	1114	1262	369	165	401	0	10	36	2	1	16	7	3	0	6	1159	1131	10	5330	1	83	89	2	76	1023	5382	65	295	8	3
NZ_CP027476.1	1204208	1204248	+	JMD87_RS05730_002	NZ_CP027476.1:1204208:1204248	GCTGTTAAACTATACACAAGCTTATTTGAAGATAGTGAGA	Y	SA	NZ_CP027476.1:1204154:1204555	NRS_1123	Y	SA_Y	60	mis=0	1	101	56	77	23	4	79	1	0	5	1	1	1	1	3	0	1	1783	1638	8	7790	0	69	121	4	93	1430	8016	66	397	7	0
NZ_CP027476.1	1204359	1204399	-	JMD87_RS05730_005	NZ_CP027476.1:1204359:1204399	ACAAATAATGAAATCGCAGGATTCATTGGTAATTCTGTGC	Y	SA	NZ_CP027476.1:1204154:1204555	NRS_1123	Y	SA_Y	60	mis=0	8	601	307	379	125	57	593	0	2	36	8	2	27	14	23	2	6	4627	4169	25	20884	2	231	317	12	189	3860	21151	201	1179	33	8
NZ_CP027476.1	1204518	1204558	-	JMD87_RS05730_008	NZ_CP027476.1:1204518:1204558	TTTTACTCAGGTAATGCTAATTGAAAACTTACTCCAAACT	Y	SA	---	---	N	SA_N	60	mis=0	19	466	300	341	156	115	528	32	32	44	26	25	44	23	27	28	36	3511	3254	61	15692	23	236	277	32	182	2878	16270	171	928	51	39
NZ_CP027476.1	1205140	1205180	-	JMD87_RS05735_008	NZ_CP027476.1:1205140:1205180	AACATTATGTATCAACTGATGGCGACGATATATATGTTGG	Y	SA	NZ_CP027476.1:1204818:1206515	NRS_1124	Y	SA_Y	60	mis=0	1	767	460	445	173	95	828	3	6	18	4	3	8	7	4	3	2	4724	4220	16	21330	3	214	296	20	205	3999	22070	194	1129	33	2
NZ_CP027476.1	1205287	1205327	-	JMD87_RS05735_011	NZ_CP027476.1:1205287:1205327	ATATAGATTATTTTTCAACAATCGAACAACAATTACATCA	Y	SA	NZ_CP027476.1:1204818:1206515	NRS_1124	Y	SA_Y	60	mis=0	11	127	87	109	45	19	163	6	10	8	8	6	4	10	3	10	5	544	510	13	2389	2	29	43	8	31	483	2504	20	153	15	3
NZ_CP027476.1	1205610	1205650	-	JMD87_RS05735_017	NZ_CP027476.1:1205610:1205650	TGCGAATGATTTAGTTCGATTTGTTCAACAGCAGTTGTAC	Y	SA	NZ_CP027476.1:1204818:1206515	NRS_1124	Y	SA_Y	60	mis=0	11	564	410	469	171	33	860	1	5	13	0	0	4	3	4	0	6	3063	2925	17	13589	3	154	221	7	98	2378	14051	135	808	19	2
NZ_CP027476.1	1206049	1206089	-	JMD87_RS05735_025	NZ_CP027476.1:1206049:1206089	ACTTAACACCAAATACGAATCACTATCGTACAGTAATGCC	Y	SA	NZ_CP027476.1:1204818:1206515	NRS_1124	Y	SA_Y	60	mis=0	19	1490	1090	1257	371	133	1976	1	17	60	6	4	26	16	20	7	14	6385	5803	36	28540	9	327	443	28	257	5040	28954	269	1545	54	7
NZ_CP027476.1	1206212	1206252	-	JMD87_RS05735_028	NZ_CP027476.1:1206212:1206252	TCGATTAAGCAAATTGGTAATGATCGTCGCATTGAAATCG	Y	SA	NZ_CP027476.1:1204818:1206515	NRS_1124	Y	SA_Y	60	mis=0	81	1213	798	1040	368	119	1536	51	83	98	52	38	46	63	55	46	42	5346	4842	117	23872	49	344	450	73	301	4259	24825	247	1435	103	66
NZ_CP027476.1	1206586	1206626	-	JMD87_RS05735_035	NZ_CP027476.1:1206586:1206626	TTTTAGATAATGTAAAATGTATGGCATAATGTATGGTTCA	Y	SA	---	---	N	SA_N	60	mis=0	0	0	0	0	0	0	0	0	0	0	0	0	0	0	0	0	0	8	7	0	40	0	4	1	0	1	5	37	0	4	0	0
NZ_CP027476.1	1207229	1207269	-	JMD87_RS05740_009	NZ_CP027476.1:1207229:1207269	ATTTCAACTTCTTTACGCGCTTCGTTAATACGACTTTGTA	Y	SA	NZ_CP027476.1:1206790:1207413	NRS_1125	Y	SA_Y	60	mis=0	20	40911	24472	27747	9579	3218	39752	9	20	330	5	0	245	53	170	1	18	6208	5983	94	28005	5	355	439	27	330	5089	28810	273	1596	32	4
NZ_CP027476.1	1207422	1207462	-	JMD87_RS05740_012	NZ_CP027476.1:1207422:1207462	ACTTTGATTTAATTTGTGACGTTAATTGGTTTAAAGGTGG	Y	SA	NZ_CP027476.1:1207413:1207631	NRS_1126	Y	SA_Y	60	mis=0	9	580	321	454	153	68	625	10	12	14	13	2	13	10	7	14	10	1293	1263	35	5965	3	79	78	14	83	1103	6135	72	370	5	14
NZ_CP027476.1	1209312	1209352	-	JMD87_RS05755_002	NZ_CP027476.1:1209312:1209352	TTCTAGCATAGAAATACGTTTAATGACATGAGTTGAACCC	Y	SA	NZ_CP027476.1:1209046:1211454	NRS_1128	Y	SA_Y	60	mis=0	4	1271	933	1218	329	192	1377	2	7	33	4	4	34	12	31	1	3	7433	6894	42	33386	4	422	541	25	340	6098	34096	339	1765	52	7
NZ_CP027476.1	1209609	1209649	-	JMD87_RS05755_008	NZ_CP027476.1:1209609:1209649	TTGTTTAATAACTTTCTCCAACTTAGCTAATACTTCATCA	Y	SA	NZ_CP027476.1:1209046:1211454	NRS_1128	Y	SA_Y	60	mis=0	4	117	87	95	31	9	120	1	2	8	2	1	6	1	1	3	1	595	507	5	2386	3	29	40	5	27	433	2496	32	145	3	1
NZ_CP027476.1	1209913	1209953	-	JMD87_RS05755_014	NZ_CP027476.1:1209913:1209953	AATATACTTCTGTTTTACCTGATCCCGTCACACCATGAAG	Y	SA	NZ_CP027476.1:1209046:1211454	NRS_1128	Y	SA_Y	60	mis=0	10	518	305	403	122	135	542	7	6	8	0	4	12	3	2	5	6	7238	6691	25	31955	5	407	493	28	261	6012	33334	313	1803	36	3
NZ_CP027476.1	121050	121090	-	JMD87_RS00405_002	NZ_CP027476.1:121050:121090	TTACTAAAGATTCGAAAATGCAAAAACTCGCATTAGCAGG	Y	SA	NZ_CP027476.1:120986:122761	NRS_118	Y	SA_Y	60	mis=0	6	335	224	311	81	58	359	0	3	22	2	0	5	3	0	1	3	5468	5219	26	24464	3	272	419	17	176	4385	25147	199	1375	8	1
NZ_CP027476.1	1210585	1210625	-	JMD87_RS05755_026	NZ_CP027476.1:1210585:1210625	TATGATACGTTAATGAAATATCACAGTTTGGACATTGCGG	Y	SA	NZ_CP027476.1:1209046:1211454	NRS_1128	Y	SA_Y	60	mis=0	23	1295	677	878	366	161	1421	9	21	52	14	8	23	15	15	12	19	6585	6248	61	30558	10	419	499	33	357	5538	30910	268	1657	54	23
NZ_CP027476.1	1210748	1210788	-	JMD87_RS05755_029	NZ_CP027476.1:1210748:1210788	ATCCTAATTATGCGCGCATCTTCAAATTCTTGTTGCAATA	Y	SA	NZ_CP027476.1:1209046:1211454	NRS_1128	Y	SA_Y	60	mis=0	2	103	57	68	30	10	82	7	6	11	2	3	4	4	7	4	7	508	481	11	2244	2	42	45	7	29	401	2375	25	127	6	4
NZ_CP027476.1	1211045	1211085	+	JMD87_RS05755_035	NZ_CP027476.1:1211045:1211085	TTCAAACGTATAATCCAGATCATTATTCAATATTGGATGT	Y	SA	NZ_CP027476.1:1209046:1211454	NRS_1128	Y	SA_Y	60	mis=0	0	159	95	116	37	31	162	0	2	4	0	0	0	0	0	0	2	704	689	3	3182	0	36	47	3	27	552	3249	29	174	2	0
NZ_CP027476.1	1211193	1211233	-	JMD87_RS05755_038	NZ_CP027476.1:1211193:1211233	TTTATGAACATGCTGCGATGCTACCATAACCTTCTTCATT	Y	SA	NZ_CP027476.1:1209046:1211454	NRS_1128	Y	SA_Y	60	mis=0	12	1094	537	684	193	141	1108	3	7	5	5	2	8	5	10	4	8	4718	4513	37	21408	5	314	358	19	218	3885	22039	196	1151	20	3
NZ_CP027476.1	1211340	1211380	-	JMD87_RS05755_041	NZ_CP027476.1:1211340:1211380	ATCTAAAAACTGAATGGCTTGTAATAATCCAGGTTCACTT	Y	SA	NZ_CP027476.1:1209046:1211454	NRS_1128	Y	SA_Y	60	mis=0	38	600	345	438	153	122	684	50	57	41	37	34	48	22	21	27	40	3719	3481	67	16279	45	259	278	48	198	3065	16901	205	971	94	55
NZ_CP027476.1	1212021	1212061	-	JMD87_RS05760_002	NZ_CP027476.1:1212021:1212061	TCTTCTGATTTCTTTGATGATAATTTATGATTCCCACCAA	Y	SA	NZ_CP027476.1:1211960:1212913	NRS_1129	Y	SA_Y	60	mis=0	4	62	42	70	22	11	64	0	3	7	1	1	0	2	3	0	1	528	430	2	2348	0	32	26	3	16	428	2367	26	126	5	0
NZ_CP027476.1	1212233	1212273	-	JMD87_RS05760_005	NZ_CP027476.1:1212233:1212273	CAAGTTCCACTTTACCCATTAATTCTTTGTAATCTTTCCA	Y	SA	NZ_CP027476.1:1211960:1212913	NRS_1129	Y	SA_Y	60	mis=0	10	263	225	237	87	42	252	9	4	12	7	7	25	10	12	6	18	3452	3279	28	15436	7	149	257	12	99	2763	15899	158	816	13	5
NZ_CP027476.1	1212395	1212435	-	JMD87_RS05760_008	NZ_CP027476.1:1212395:1212435	TGCCAATTTTCTTTCCATCTGGATCTACATACCAATAATC	Y	SA	NZ_CP027476.1:1211960:1212913	NRS_1129	Y	SA_Y	60	mis=0	27	251	180	266	95	54	231	23	44	38	20	32	29	19	30	23	39	3332	3188	57	15332	12	196	245	32	167	2822	15891	162	886	36	26
NZ_CP027476.1	1213611	1213651	+	JMD87_RS05770_002	NZ_CP027476.1:1213611:1213651	CCTATTTTAACGAAAAAAGCGCAAGCAGTTAAAACATTTG	Y	SA	NZ_CP027476.1:1213578:1214066	NRS_1131	Y	SA_Y	60	mis=0	0	320	230	264	67	52	225	0	0	8	0	0	4	0	0	1	2	1685	1641	6	8349	1	105	140	10	116	1502	8116	56	476	3	0
NZ_CP027476.1	1213797	1213837	-	JMD87_RS05770_005	NZ_CP027476.1:1213797:1213837	AGTCTGTTATTGTTTCATTTGATTGACTAATAATTTTCGG	Y	SA	NZ_CP027476.1:1213578:1214066	NRS_1131	Y	SA_Y	60	mis=0	2	423	298	348	77	47	317	0	2	6	1	1	12	3	5	1	1	1399	1381	12	6809	0	83	102	1	53	1231	6959	63	387	13	0
NZ_CP027476.1	1214079	1214119	-	JMD87_RS05770_011	NZ_CP027476.1:1214079:1214119	AAGCATTTCTAAAACAGTTGTTGAAAAGTCTGGTGTACCC	Y	SA	NZ_CP027476.1:1214059:1214994	NRS_1132	Y	SA_Y	60	mis=0	7	1975	1492	1872	516	193	1717	4	8	19	3	0	43	13	20	6	20	6001	5528	37	27149	7	377	438	24	266	4836	27705	267	1488	45	8
NZ_CP027476.1	1214257	1214297	-	JMD87_RS05775_002	NZ_CP027476.1:1214257:1214297	CTACATCTAATTGAAGCAATTGTTCTAATTCTTCTGATCC	Y	SA	NZ_CP027476.1:1214059:1214994	NRS_1132	Y	SA_Y	60	mis=0	30	1094	836	987	293	117	937	22	26	40	18	15	28	22	26	20	31	2420	2247	64	11019	21	166	184	22	118	2055	11251	121	652	60	20
NZ_CP027476.1	1214530	1214570	-	JMD87_RS05775_008	NZ_CP027476.1:1214530:1214570	ATACACTTAATTTATCATGCATCGTACCGACATTATCATT	Y	SA	NZ_CP027476.1:1214059:1214994	NRS_1132	Y	SA_Y	60	mis=0	13	2267	1727	2032	475	136	1789	14	24	22	10	15	58	32	48	14	13	3586	3403	37	15625	17	190	310	30	141	2907	16192	173	870	42	21
NZ_CP027476.1	121466	121506	-	JMD87_RS00405_010	NZ_CP027476.1:121466:121506	CGGCGATTATATTAAAAAGCCAATTACAGAATGTAGTGGT	Y	SA	NZ_CP027476.1:120986:122761	NRS_118	Y	SA_Y	60	mis=0	16	127	71	113	29	20	133	4	5	10	4	6	10	9	3	3	3	6569	6086	22	29708	4	414	442	26	289	5372	30327	277	1546	5	9
NZ_CP027476.1	1214685	1214725	-	JMD87_RS05775_011	NZ_CP027476.1:1214685:1214725	ATTAAACACTTGTCTTCCTGGTTTATTCCAGCTAATTCGC	Y	SA	NZ_CP027476.1:1214059:1214994	NRS_1132	Y	SA_Y	60	mis=0	67	4866	3529	4294	1215	493	4107	80	65	101	49	47	109	63	93	64	60	6277	5852	140	28753	56	387	527	64	303	5300	29720	324	1660	125	59
NZ_CP027476.1	1215185	1215225	-	JMD87_RS05780_002	NZ_CP027476.1:1215185:1215225	TAATAATTGCCTAACCCATGCCTTAATCTTTGTTTTCACA	Y	SA	NZ_CP027476.1:1214991:1216298	NRS_1133	Y	SA_Y	60	mis=0	11	1749	1034	1198	380	158	1386	16	8	36	6	3	46	17	18	7	6	5918	5800	42	27822	11	317	443	25	245	4978	28569	241	1561	58	11
NZ_CP027476.1	1215351	1215391	-	JMD87_RS05780_005	NZ_CP027476.1:1215351:1215391	TTTCATTAAAATCAGGTAAGTCACTACGCATCATTGTACG	Y	SA	NZ_CP027476.1:1214991:1216298	NRS_1133	Y	SA_Y	60	mis=0	48	1503	909	1089	422	186	1258	56	41	62	40	28	52	32	33	62	42	3366	3205	108	14817	40	217	287	35	166	2750	15928	184	914	92	42
NZ_CP027476.1	1215567	1215607	-	JMD87_RS05780_009	NZ_CP027476.1:1215567:1215607	GATCTTTTTCAACGTCATAACCTTCGTCTTGCAACTTTTC	Y	SA	NZ_CP027476.1:1214991:1216298	NRS_1133	Y	SA_Y	60	mis=0	47	1383	741	1017	327	102	988	37	31	51	43	24	42	39	43	35	42	5513	5153	76	24970	32	357	438	37	284	4541	25916	259	1382	73	39
NZ_CP027476.1	1216601	1216641	-	JMD87_RS05785_005	NZ_CP027476.1:1216601:1216641	CATGTCTCATTAAAACAGTTTCAATTGTATAGCCATCTTG	Y	SA	NZ_CP027476.1:1216301:1217395	NRS_1134	Y	SA_Y	60	mis=0	1	759	429	605	186	51	545	0	3	13	1	1	6	4	4	0	1	2740	2521	11	12370	0	148	200	5	109	2237	12819	116	751	15	0
NZ_CP027476.1	1217145	1217185	-	JMD87_RS05785_014	NZ_CP027476.1:1217145:1217185	ATTAAATGTGCTAATTCTCTTGCATGTTCTAGTTGGTCAT	Y	SA	NZ_CP027476.1:1216301:1217395	NRS_1134	Y	SA_Y	60	mis=0	3	2666	1605	2148	620	355	1951	2	3	62	1	0	24	6	12	0	6	4322	4051	23	19373	4	244	337	10	219	3686	19734	180	1089	20	0
NZ_CP027476.1	121791	121831	-	JMD87_RS00405_016	NZ_CP027476.1:121791:121831	AATTAGGTGGTAGTTGGACACTATGGAAAAATTTAGCGCG	Y	SA	NZ_CP027476.1:120986:122761	NRS_118	Y	SA_Y	60	mis=0	25	200	103	136	64	19	166	10	16	30	14	13	12	9	18	16	13	7141	6583	36	32616	9	412	508	43	376	6019	32703	326	1886	41	18
NZ_CP027476.1	1218	1258	-	JMD87_RS00005_014	NZ_CP027476.1:1218:1258	TAAAAGTATAGAAAAATTCTTCTTGTGTTTGTACCTTGTT	Y	SA	NZ_CP027476.1:543:1904	NRS_9	Y	SA_Y	60	mis=0	4	244	166	195	62	41	207	0	0	7	0	0	6	0	5	0	2	499	531	7	2576	1	29	47	4	34	447	2583	28	135	0	1
NZ_CP027476.1	1218199	1218239	-	JMD87_RS05795_002	NZ_CP027476.1:1218199:1218239	TAAGTATCGTATCTTCAGCAAGATAAACGGTACTCATGCC	Y	SA	NZ_CP027476.1:1218142:1220136	NRS_1136	Y	SA_Y	60	mis=0	16	4644	3025	3808	1119	473	3731	5	12	28	5	0	70	20	42	4	5	6821	6444	50	31290	8	385	476	29	285	5766	32649	296	1725	49	5
NZ_CP027476.1	1218499	1218539	-	JMD87_RS05795_008	NZ_CP027476.1:1218499:1218539	CTCTATGTACAATACGCATATCATGCGCATGTTTAATGCC	Y	SA	NZ_CP027476.1:1218142:1220136	NRS_1136	Y	SA_Y	60	mis=0	20	4037	2540	3125	850	368	3231	20	24	54	17	20	63	19	37	23	15	4677	4478	57	20954	12	271	327	29	188	3871	21659	215	1179	38	21
NZ_CP027476.1	1218955	1218995	-	JMD87_RS05795_017	NZ_CP027476.1:1218955:1218995	TATCGAGTTCATAGACATCTTCATTCGCTCGATTTTCATG	Y	SA	NZ_CP027476.1:1218142:1220136	NRS_1136	Y	SA_Y	60	mis=0	16	26341	17220	22355	6239	2635	21584	21	88	690	4	3	188	54	83	5	19	6697	6348	68	30078	12	379	485	28	293	5555	31328	357	1657	61	11
NZ_CP027476.1	1219420	1219460	-	JMD87_RS05795_026	NZ_CP027476.1:1219420:1219460	TTGATATAACAACATCAACACTGTCACCACGTTCAACACG	Y	SA	NZ_CP027476.1:1218142:1220136	NRS_1136	Y	SA_Y	60	mis=0	13	8596	5760	7592	2014	930	7386	8	19	262	5	9	115	42	44	13	19	8354	7775	62	36897	8	495	637	27	370	6789	38425	357	2027	59	10
NZ_CP027476.1	1219755	1219795	-	JMD87_RS05795_032	NZ_CP027476.1:1219755:1219795	ACCCTCATCAATATCGTCACTATACTCTTCCTTACTTTCA	Y	SA	NZ_CP027476.1:1218142:1220136	NRS_1136	Y	SA_Y	60	mis=0	19	3178	2095	2717	715	362	2899	12	15	77	7	6	56	17	37	15	9	3628	3337	33	15934	11	208	264	14	137	3047	16942	161	923	26	16
NZ_CP027476.1	1220089	1220129	-	JMD87_RS05795_038	NZ_CP027476.1:1220089:1220129	CATCATAGCTGACTTCTTTTTCAGCTACAGTTTTACCGTC	Y	SA	NZ_CP027476.1:1218142:1220136	NRS_1136	Y	SA_Y	60	mis=0	16	309	266	276	137	13	253	11	15	9	8	7	8	4	8	8	11	6463	6062	38	29703	7	363	452	36	264	5355	29864	258	1660	49	11
NZ_CP027476.1	1220421	1220461	-	JMD87_RS05800_002	NZ_CP027476.1:1220421:1220461	TTCTAAATAATCCTCGTGGTTTTGTATTGAAACGTTCGCC	Y	SA	NZ_CP027476.1:1220364:1221239	NRS_1137	Y	SA_Y	60	mis=0	24	1016	744	782	232	61	1040	12	25	27	10	13	18	12	18	14	12	5433	5187	45	25399	14	308	409	25	253	4567	26180	239	1455	49	23
NZ_CP027476.1	1220613	1220653	-	JMD87_RS05800_005	NZ_CP027476.1:1220613:1220653	AAAATCGATCTAATAATTGCGTTGAAAAATTTGGCTCGAC	Y	SA	NZ_CP027476.1:1220364:1221239	NRS_1137	Y	SA_Y	60	mis=0	47	1682	1136	1207	446	113	1894	42	38	89	34	26	51	39	31	48	43	3360	3230	95	15666	31	209	289	50	174	2912	16402	215	973	69	42
NZ_CP027476.1	1220768	1220808	-	JMD87_RS05800_008	NZ_CP027476.1:1220768:1220808	TCGATCATCATCATTTCCAATAAATTCAGTCTCATAGCCA	Y	SA	NZ_CP027476.1:1220364:1221239	NRS_1137	Y	SA_Y	60	mis=0	62	2933	1894	1960	861	223	2933	64	83	157	48	49	65	58	51	54	54	5242	4814	121	22996	52	333	399	55	249	4207	24004	273	1374	127	84
NZ_CP027476.1	1221106	1221146	-	JMD87_RS05800_014	NZ_CP027476.1:1221106:1221146	TTAACATTACAATTAGGTTCTTTGATATGATTACAATTCC	Y	SA	NZ_CP027476.1:1220364:1221239	NRS_1137	Y	SA_Y	60	mis=0	2	103	61	73	48	11	88	0	1	0	2	2	2	0	2	0	2	366	325	3	1490	0	20	29	3	12	262	1484	13	89	0	1
NZ_CP027476.1	1221267	1221307	-	JMD87_RS05800_017	NZ_CP027476.1:1221267:1221307	GTCGTTTTAATTCATGTTGTAAATCCAAAAAATCAACAGG	Y	SA	NZ_CP027476.1:1221240:1221884	NRS_1138	Y	SA_Y	60	mis=1	1	24	9	16	19	0	31	0	0	1	0	0	2	0	2	0	0	18	8	0	74	0	2	0	0	1	9	67	1	3	0	0
NZ_CP027476.1	1221459	1221499	-	JMD87_RS05805_002	NZ_CP027476.1:1221459:1221499	AAATCATATCGGCACCATGTTCTGCAAATGATGCAATATA	Y	SA	NZ_CP027476.1:1221240:1221884	NRS_1138	Y	SA_Y	60	mis=0	18	1073	757	873	275	64	1129	8	13	36	9	5	33	20	32	7	10	4745	4563	25	21745	8	231	373	20	172	3964	22547	196	1242	35	9
NZ_CP027476.1	1221620	1221660	-	JMD87_RS05805_005	NZ_CP027476.1:1221620:1221660	TGGGTTAACTGTCATCACTAGTACATAATCAACAATGTCT	Y	SA	NZ_CP027476.1:1221240:1221884	NRS_1138	Y	SA_Y	60	mis=0	60	1320	977	1338	381	200	1365	53	63	64	29	38	64	48	52	32	58	4122	3954	114	18679	47	275	356	58	207	3318	19337	197	1078	84	43
NZ_CP027476.1	1221805	1221845	-	JMD87_RS05805_009	NZ_CP027476.1:1221805:1221845	TGTTTAAAGAAAAATGAACCTGTTACTAGCATTGTAGCAC	Y	SA	NZ_CP027476.1:1221240:1221884	NRS_1138	Y	SA_Y	60	mis=0	62	1907	1216	1654	464	251	1929	61	79	50	40	23	71	55	56	42	42	3876	3751	99	17685	43	261	271	41	221	3307	18392	196	1104	80	58
NZ_CP027476.1	1222059	1222099	-	JMD87_RS05810_002	NZ_CP027476.1:1222059:1222099	GAACTGGTTTGATTTGTAACTGTTCTGTTAGAAGTTGGCG	Y	SA	NZ_CP027476.1:1221891:1222532	NRS_1139	Y	SA_Y	60	mis=0	45	9375	6845	8881	2281	2170	10051	57	86	163	41	25	143	66	101	39	39	10130	9390	108	44578	50	594	725	62	499	8206	46462	449	2507	92	37
NZ_CP027476.1	1222250	1222290	-	JMD87_RS05810_005	NZ_CP027476.1:1222250:1222290	TTTATTTTGTTGATCGATAACTTCTATATGAACATCATGT	Y	SA	NZ_CP027476.1:1221891:1222532	NRS_1139	Y	SA_Y	60	mis=0	8	254	165	218	65	32	287	7	15	19	10	8	7	16	16	7	4	845	775	20	3442	11	55	48	14	53	625	3567	36	206	10	5
NZ_CP027476.1	1222546	1222586	-	JMD87_RS05810_011	NZ_CP027476.1:1222546:1222586	TTTATTAAATAACTCATGCACTTTATTAAAAATCCTCACA	Y	SA	---	---	N	SA_N	60	mis=0	1	29	14	14	7	3	22	0	0	2	0	0	1	1	1	1	4	240	223	2	1102	1	10	25	0	16	216	1160	15	52	1	0
NZ_CP027476.1	1223622	1223662	-	JMD87_RS05820_002	NZ_CP027476.1:1223622:1223662	GTCTAGATGCCATACCTACAATACCATAACATTCAACGGC	Y	SA	NZ_CP027476.1:1223544:1223918	NRS_1141	Y	SA_Y	60	mis=0	12	4166	2342	2662	898	263	3678	16	61	16	7	6	34	8	31	7	21	9122	8521	54	41523	19	486	638	33	338	7458	42177	388	2301	62	12
NZ_CP027476.1	1223913	1223953	-	JMD87_RS05820_008	NZ_CP027476.1:1223913:1223953	CCATTAATTTTGCTAATCATTTCAAGTTGTCCTCCTAAGC	Y	SA	---	---	N	SA_N	60	mis=0	30	3139	1882	2371	748	185	2994	14	31	28	22	17	47	41	34	17	23	5480	4994	63	24750	18	323	402	32	225	4485	25837	260	1376	68	31
NZ_CP027476.1	1224422	1224462	-	JMD87_RS05825_008	NZ_CP027476.1:1224422:1224462	CAGCTAATAAGTTTGGTGTGTTTTCAAGTGATTCATTGGC	Y	SA	NZ_CP027476.1:1223933:1225579	NRS_1142	Y	SA_Y	60	mis=0	13	6510	4242	5386	1480	583	5974	15	37	171	16	2	79	31	58	8	15	7273	7122	51	33513	9	377	517	31	311	6125	34663	340	1954	64	6
NZ_CP027476.1	1224581	1224621	-	JMD87_RS05825_011	NZ_CP027476.1:1224581:1224621	TTACACCATGGAAATCATGTTCATCATGTACAAATTCATC	Y	SA	NZ_CP027476.1:1223933:1225579	NRS_1142	Y	SA_Y	60	mis=0	53	1687	1019	1291	368	172	1330	61	61	78	39	35	49	46	61	51	59	2239	2072	83	9697	36	164	177	48	126	1785	10180	128	590	75	48
NZ_CP027476.1	1224745	1224785	-	JMD87_RS05825_014	NZ_CP027476.1:1224745:1224785	ATGCACGTGAACTTTCACAATTTCTTCATCATTAATGACT	Y	SA	NZ_CP027476.1:1223933:1225579	NRS_1142	Y	SA_Y	60	mis=0	43	4224	2710	3393	926	297	3674	43	46	121	23	35	103	51	60	50	28	3718	3553	66	16951	28	230	268	53	156	3182	17224	207	973	79	54
NZ_CP027476.1	1225223	1225263	-	JMD87_RS05825_023	NZ_CP027476.1:1225223:1225263	CGTTATTTACTGAATCAGCCATTTGCGCTTTATTTTCTTC	Y	SA	NZ_CP027476.1:1223933:1225579	NRS_1142	Y	SA_Y	60	mis=0	16	2121	1453	1699	549	231	1818	5	4	20	5	5	91	27	58	1	11	5145	4910	33	23516	7	266	350	11	236	4288	24047	210	1200	43	8
NZ_CP027476.1	1225378	1225418	-	JMD87_RS05825_026	NZ_CP027476.1:1225378:1225418	TAACATCTCATTTAACAACTCAGTAACCGTTGTTAATTGA	Y	SA	NZ_CP027476.1:1223933:1225579	NRS_1142	Y	SA_Y	60	mis=0	29	374	208	292	103	29	342	23	21	20	27	27	88	31	71	25	23	2556	2334	64	11073	19	153	174	21	145	2043	11479	131	642	56	19
NZ_CP027476.1	122569	122609	-	JMD87_RS00405_032	NZ_CP027476.1:122569:122609	ATTCATATTTTAGAAGAGTTACCTAAAGCAGGTGGTAGTC	Y	SA	NZ_CP027476.1:120986:122761	NRS_118	Y	SA_Y	60	mis=0	3	87	82	83	12	3	74	0	1	4	2	1	1	2	3	0	3	5709	5122	14	25327	1	287	375	25	284	4633	26049	247	1414	46	0
NZ_CP027476.1	1225826	1225866	-	JMD87_RS05830_002	NZ_CP027476.1:1225826:1225866	GAATATTTAGTTGTTGCAATACTTCTATTTTCTTAGGACC	Y	SA	NZ_CP027476.1:1225769:1227829	NRS_1143	Y	SA_Y	60	mis=0	4	53	42	37	16	2	68	3	6	3	2	0	4	7	2	3	5	1294	1159	6	5784	2	72	92	1	39	1119	5862	59	332	15	2
NZ_CP027476.1	1225982	1226022	-	JMD87_RS05830_005	NZ_CP027476.1:1225982:1226022	ATTTTGATTTATTTCTTCCAAAAAATGCAACTACTGGAGC	Y	SA	NZ_CP027476.1:1225769:1227829	NRS_1143	Y	SA_Y	60	mis=0	22	410	263	372	112	77	383	23	36	54	24	15	37	23	30	22	28	4513	4125	48	20137	25	289	310	22	198	3582	20485	195	1220	41	28
NZ_CP027476.1	1226126	1226166	-	JMD87_RS05830_008	NZ_CP027476.1:1226126:1226166	TATTACCAGTAATTTCCTGTTTAACCCTATTCCACTTACC	Y	SA	NZ_CP027476.1:1225769:1227829	NRS_1143	Y	SA_Y	60	mis=0	91	385	206	260	119	112	284	78	64	66	59	36	48	61	31	68	43	4407	4011	107	19975	37	314	374	74	221	3554	20527	202	1183	123	58
NZ_CP027476.1	1226444	1226484	-	JMD87_RS05830_014	NZ_CP027476.1:1226444:1226484	TTTCTAATCTATTTAGCCATTGCATACGTAATTCGAATAA	Y	SA	NZ_CP027476.1:1225769:1227829	NRS_1143	Y	SA_Y	60	mis=0	5	37	13	17	7	3	26	2	3	4	1	1	3	0	1	2	1	550	533	3	2517	0	32	42	4	24	462	2524	25	131	2	3
NZ_CP027476.1	1226744	1226784	-	JMD87_RS05830_020	NZ_CP027476.1:1226744:1226784	CTCCAAATAAAGCCATTAAACTTTCAGCATGTTGCTCTGC	Y	SA	NZ_CP027476.1:1225769:1227829	NRS_1143	Y	SA_Y	60	mis=0	15	296	166	241	45	4	320	7	13	13	8	5	13	7	13	7	8	7163	6611	27	32491	9	416	510	24	299	5958	33232	299	1794	37	4
NZ_CP027476.1	1227208	1227248	-	JMD87_RS05830_029	NZ_CP027476.1:1227208:1227248	TTGAACATCTTCGAGATGCTCAGAACTTTCTATTAGCGGG	Y	SA	NZ_CP027476.1:1225769:1227829	NRS_1143	Y	SA_Y	60	mis=0	7	789	472	661	233	107	789	10	6	20	4	5	10	10	22	3	19	11319	10691	67	51582	5	646	763	42	538	9402	52660	530	2790	47	5
NZ_CP027476.1	1227345	1227385	+	JMD87_RS05830_032	NZ_CP027476.1:1227345:1227385	TCATGCAAAAGTTTAGTAATCATGAGATAAATGTTTTAGT	Y	SA	NZ_CP027476.1:1225769:1227829	NRS_1143	Y	SA_Y	60	mis=0	0	62	27	52	13	11	79	0	1	0	0	0	1	0	0	0	0	991	906	2	4281	0	46	56	8	49	772	4478	47	254	1	0
NZ_CP027476.1	1227815	1227855	-	JMD87_RS05830_041	NZ_CP027476.1:1227815:1227855	TCAAATTGACAAATCAGCATGGCAATTAGTCAAAACTACG	Y	SA	---	---	N	SA_N	60	mis=0	6	745	424	566	184	71	769	3	15	17	1	0	4	3	3	4	8	6232	5558	20	27552	4	357	446	17	260	5013	28044	265	1477	2	4
NZ_CP027476.1	1228268	1228308	-	JMD87_RS05835_005	NZ_CP027476.1:1228268:1228308	TTGCGCTTTAACATTTGGATTGACTTGAATCAAATCACCA	Y	SA	NZ_CP027476.1:1228032:1228604	NRS_1144	Y	SA_Y	60	mis=0	13	14127	9070	12129	3621	1088	11261	11	42	213	11	4	86	19	46	0	10	6066	5395	67	25964	4	319	412	14	220	4707	26720	243	1485	39	7
NZ_CP027476.1	1228423	1228463	+	JMD87_RS05835_008	NZ_CP027476.1:1228423:1228463	TTTTAACTCATGAGAGTAGCATTCAATTTATTGAAAAAGT	Y	SA	NZ_CP027476.1:1228032:1228604	NRS_1144	Y	SA_Y	60	mis=0	1	811	493	589	195	70	615	0	1	23	0	0	2	1	9	1	2	741	637	18	3187	1	35	56	3	35	643	3282	37	196	4	0
NZ_CP027476.1	1228575	1228615	-	JMD87_RS05835_011	NZ_CP027476.1:1228575:1228615	AACCATAATTTTATCCTCGCTTATCATAAAACATTTTAAA	Y	SA	---	---	N	SA_N	60	mis=0	0	171	85	122	41	23	125	1	3	5	0	1	4	1	2	0	2	131	130	4	601	1	4	15	0	4	120	601	5	35	1	0
NZ_CP027476.1	1228800	1228840	-	JMD87_RS05840_002	NZ_CP027476.1:1228800:1228840	CATTGAGCTATCTTTTTTACGTTTAATCGCTCTAACAGGC	Y	SA	NZ_CP027476.1:1228609:1229595	NRS_1145	Y	SA_Y	60	mis=0	24	7398	3931	5604	1490	482	5680	27	24	122	26	15	84	41	35	26	30	7132	6595	79	32331	17	476	565	32	240	6062	33311	353	1810	67	28
NZ_CP027476.1	1228960	1229000	-	JMD87_RS05840_005	NZ_CP027476.1:1228960:1229000	CTTTTCCATCAATCGTTGGCAATGTTACTACTAAAGCCGG	Y	SA	NZ_CP027476.1:1228609:1229595	NRS_1145	Y	SA_Y	60	mis=0	172	8952	4942	7265	2178	659	7501	119	149	322	109	110	186	158	136	125	131	6782	6301	276	28647	118	509	541	133	337	5492	30323	387	1859	205	151
NZ_CP027476.1	1229130	1229170	-	JMD87_RS05840_008	NZ_CP027476.1:1229130:1229170	TTTCGTTAAACTATTACCTTTAGCTGGCTCGGTTCCTATA	Y	SA	NZ_CP027476.1:1228609:1229595	NRS_1145	Y	SA_Y	60	mis=0	76	5059	3004	4242	1336	442	4281	65	70	134	58	46	126	63	77	75	48	3697	3381	113	15885	70	268	285	62	199	2926	16844	199	958	84	68
NZ_CP027476.1	1229464	1229504	-	JMD87_RS05840_014	NZ_CP027476.1:1229464:1229504	CTTTAGCATTTGAACTACCGTGTGCTTTAACTACAGTACC	Y	SA	NZ_CP027476.1:1228609:1229595	NRS_1145	Y	SA_Y	60	mis=0	16	6129	3797	4974	1571	739	4385	29	21	119	14	5	130	46	62	12	20	6124	5797	56	27120	20	335	453	23	272	5088	28260	288	1512	51	14
NZ_CP027476.1	1229799	1229839	-	JMD87_RS05845_002	NZ_CP027476.1:1229799:1229839	AAATCAGGATTCAAATTTTTTAGCGCTGCTAATAATGCCG	Y	SA	NZ_CP027476.1:1229588:1230514	NRS_1146	Y	SA_Y	60	mis=0	32	11838	7103	9694	2651	1375	8312	32	20	81	27	13	181	53	108	12	40	8832	8191	71	38483	28	552	625	41	378	7192	39742	402	2236	81	22
NZ_CP027476.1	1230281	1230321	-	JMD87_RS05845_011	NZ_CP027476.1:1230281:1230321	TATTAGATTTAATTACTTCTTTGTCAGTTTCACCTTGCGC	Y	SA	NZ_CP027476.1:1229588:1230514	NRS_1146	Y	SA_Y	60	mis=0	7	9940	6567	8306	2455	1570	7142	7	19	143	12	3	128	37	48	1	15	4724	4269	33	20185	3	239	355	15	206	3639	21075	224	1170	31	11
NZ_CP027476.1	1230449	1230489	-	JMD87_RS05845_014	NZ_CP027476.1:1230449:1230489	CATCTTCTAAAGTTTGAATTGATGTTAACTTAACATCTCT	Y	SA	NZ_CP027476.1:1229588:1230514	NRS_1146	Y	SA_Y	60	mis=0	4	1175	693	900	292	153	879	3	9	23	4	0	28	10	15	5	9	823	819	19	3594	12	60	61	16	51	670	3879	46	211	15	9
NZ_CP027476.1	123225	123265	-	JMD87_RS00410_006	NZ_CP027476.1:123225:123265	TTCACACTATATACAATAATGGCAAGCTCACCATTTATGC	Y	SA	NZ_CP027476.1:122935:123807	NRS_119	Y	SA_Y	60	mis=0	4	32	20	30	9	3	28	3	4	4	2	0	6	3	0	3	4	6329	5721	28	28484	7	357	483	25	254	5045	29140	268	1591	4	1
NZ_CP027476.1	1232978	1233018	-	JMD87_RS05865_005	NZ_CP027476.1:1232978:1233018	TTGTTACAATAACTTCGTTTTCATCAACACTGAGCTTTTT	Y	SA	NZ_CP027476.1:1232711:1236277	NRS_1150	Y	SA_Y	60	mis=0	3	1441	999	1103	323	228	1024	1	12	17	2	1	15	3	5	0	3	3508	3293	22	15998	2	182	248	7	158	2951	16428	164	909	20	2
NZ_CP027476.1	1233278	1233318	-	JMD87_RS05865_013	NZ_CP027476.1:1233278:1233318	CGCGACCTTCCAAATCATATAAAATGTCTTCTACTCTCGT	Y	SA	NZ_CP027476.1:1232711:1236277	NRS_1150	Y	SA_Y	60	mis=0	16	2017	1364	1881	501	114	1668	15	17	27	16	4	34	13	23	10	8	4863	4549	41	21414	1	260	322	16	249	3778	22265	208	1213	32	7
NZ_CP027476.1	1233533	1233573	-	JMD87_RS05865_018	NZ_CP027476.1:1233533:1233573	TAAGCGATTCAACATCATTATCAAGTTGATGACGTTTACC	Y	SA	NZ_CP027476.1:1232711:1236277	NRS_1150	Y	SA_Y	60	mis=0	26	1500	1179	1581	396	182	1429	14	20	36	9	9	36	31	20	14	25	3467	3219	40	15680	11	213	288	21	158	2852	16137	195	901	51	12
NZ_CP027476.1	1234095	1234135	-	JMD87_RS05865_028	NZ_CP027476.1:1234095:1234135	TCTTCGTATTCATTTTGTGCTTTTTTTGTATCAGTGAGGT	Y	SA	NZ_CP027476.1:1232711:1236277	NRS_1150	Y	SA_Y	60	mis=0	16	1741	1268	1664	466	173	1656	13	12	73	11	6	63	13	31	5	6	6762	6303	47	30062	19	386	516	31	246	5459	31060	321	1706	29	13
NZ_CP027476.1	1234324	1234364	-	JMD87_RS05865_033	NZ_CP027476.1:1234324:1234364	GACATGTTGTAATGAAGCACCTAATGCTGTTTCAATTGCC	Y	SA	NZ_CP027476.1:1232711:1236277	NRS_1150	Y	SA_Y	60	mis=0	66	1632	1182	1532	509	116	1504	51	85	105	56	46	78	49	53	53	51	6859	6430	108	30966	45	424	534	61	300	5721	32291	358	1859	124	69
NZ_CP027476.1	1235111	1235151	-	JMD87_RS05865_048	NZ_CP027476.1:1235111:1235151	GATGTAAGGTTTGTTGTGTTTTAGTAACGCTTTCCTTACC	Y	SA	NZ_CP027476.1:1232711:1236277	NRS_1150	Y	SA_Y	60	mis=0	13	1844	1334	1749	463	73	1621	7	8	66	11	1	41	17	19	8	5	5085	4611	35	21760	12	265	372	21	223	4019	22739	215	1264	33	6
NZ_CP027476.1	123524	123564	-	JMD87_RS00410_012	NZ_CP027476.1:123524:123564	ACACAGCTTTAAATTTTGGTGAAACTTTGATTAGTGCAGG	Y	SA	NZ_CP027476.1:122935:123807	NRS_119	Y	SA_Y	60	mis=1	41	62	60	64	40	28	55	27	25	26	35	19	20	31	24	32	36	5675	5404	87	25282	28	320	418	35	222	4654	26228	271	1495	48	31
NZ_CP027476.1	1235344	1235384	-	JMD87_RS05865_053	NZ_CP027476.1:1235344:1235384	TTTATCTAATTCATCTGATAAGCGTGTTCTCGTTTCTTGT	Y	SA	NZ_CP027476.1:1232711:1236277	NRS_1150	Y	SA_Y	60	mis=0	30	1190	944	1140	361	218	1179	31	36	70	22	21	46	23	33	25	13	4357	4135	60	19248	22	275	320	40	201	3537	20326	225	1092	62	27
NZ_CP027476.1	1235599	1235639	-	JMD87_RS05865_058	NZ_CP027476.1:1235599:1235639	CATTAACTTAACTTTTTTACGTAATGCGTCAATCGATTCA	Y	SA	NZ_CP027476.1:1232711:1236277	NRS_1150	Y	SA_Y	60	mis=0	25	833	582	767	259	148	802	20	11	43	12	13	29	13	16	25	10	3041	2804	39	13624	8	206	248	27	136	2439	14185	122	819	47	21
NZ_CP027476.1	1236598	1236638	-	JMD87_RS05870_005	NZ_CP027476.1:1236598:1236638	AAGCTTCAAAAAAGTCTTCATCTACTTTACGATATCTCGC	Y	SA	NZ_CP027476.1:1236277:1237527	NRS_1151	Y	SA_Y	60	mis=0	14	2439	1688	2017	535	137	2145	11	18	38	13	7	37	16	29	2	14	6972	6556	47	30893	10	443	506	23	273	5733	31525	309	1605	46	12
NZ_CP027476.1	1236747	1236787	-	JMD87_RS05870_008	NZ_CP027476.1:1236747:1236787	ATGGTAAATCTCTACGATTTTTTCAACAATGACTTCACGC	Y	SA	NZ_CP027476.1:1236277:1237527	NRS_1151	Y	SA_Y	60	mis=0	125	2765	1741	2158	598	296	2347	90	104	152	69	54	94	76	84	72	88	5054	4870	184	22756	80	344	388	83	247	4149	23806	317	1357	171	83
NZ_CP027476.1	123689	123729	-	JMD87_RS00410_015	NZ_CP027476.1:123689:123729	AGATTGCGTTAAATGATTTTAGTGCAGAATCATTGTCGGC	Y	SA	NZ_CP027476.1:122935:123807	NRS_119	Y	SA_Y	60	mis=0	86	122	112	132	106	86	142	100	88	86	70	53	60	62	56	68	93	8654	8122	146	38296	77	543	662	82	364	7101	40344	446	2233	127	111
NZ_CP027476.1	1237063	1237103	-	JMD87_RS05870_014	NZ_CP027476.1:1237063:1237103	TATCACAGATTAAAATATCAACACCTTTGTTTTTAGCGGC	Y	SA	NZ_CP027476.1:1236277:1237527	NRS_1151	Y	SA_Y	60	mis=0	43	4761	3327	4255	1037	453	4390	27	52	51	15	20	101	37	48	20	35	6735	6393	72	30690	21	376	541	38	303	5766	31615	342	1748	54	32
NZ_CP027476.1	1237407	1237447	-	JMD87_RS05870_021	NZ_CP027476.1:1237407:1237447	AATCATATCAGCGAATAAGCCGTAGACATAACTTTCAGGG	Y	SA	NZ_CP027476.1:1236277:1237527	NRS_1151	Y	SA_Y	60	mis=0	21	8830	6636	7938	1918	1065	7915	22	51	90	8	19	179	50	102	19	29	8459	8066	53	38519	15	493	624	32	392	7087	39775	364	2145	77	17
NZ_CP027476.1	1237572	1237612	-	JMD87_RS05870_024	NZ_CP027476.1:1237572:1237612	AATTCCAAATAATTACGTTGTTTATTCGTCAATAAGGATT	Y	SA	NZ_CP027476.1:1237514:1237846	NRS_1152	Y	SA_Y	60	mis=0	4	474	385	444	120	51	436	14	13	3	7	4	18	8	17	7	12	375	377	18	1629	6	29	26	10	23	322	1740	21	116	13	7
NZ_CP027476.1	1238122	1238162	-	JMD87_RS05880_006	NZ_CP027476.1:1238122:1238162	GACATATTAATCGACGTATTTTCTCCACCCATCAACTGCG	Y	SA	NZ_CP027476.1:1237872:1239239	NRS_1153	Y	SA_Y	60	mis=0	13	9118	6473	7263	2007	483	8180	13	18	64	4	4	83	21	64	6	21	7356	7126	39	33821	7	406	481	22	353	6070	34849	341	1874	54	6
NZ_CP027476.1	1238346	1238386	-	JMD87_RS05880_010	NZ_CP027476.1:1238346:1238386	TTTGTTGTGGCTTTACTTGATCTCCTTCACTGTATACAGG	Y	SA	NZ_CP027476.1:1237872:1239239	NRS_1153	Y	SA_Y	60	mis=0	80	6271	4241	5328	1580	571	6189	46	76	177	40	33	107	73	90	31	51	5645	5208	132	24865	38	391	448	57	341	4567	25659	309	1510	100	59
NZ_CP027476.1	1238686	1238726	+	JMD87_RS05880_017	NZ_CP027476.1:1238686:1238726	AATTTGTTGGTATGAGTGAAAAGTTAGATGGTTTAGAGCT	Y	SA	NZ_CP027476.1:1237872:1239239	NRS_1153	Y	SA_Y	60	mis=0	8	3290	1925	2595	625	331	2925	6	9	45	1	0	23	13	38	0	6	6427	6002	31	29593	2	350	427	32	365	5293	30228	291	1637	34	1
NZ_CP027476.1	1239184	1239224	-	JMD87_RS05880_027	NZ_CP027476.1:1239184:1239224	ATACCTTTTAACATATTTTGCATTTGATTGCGTTTACCTT	Y	SA	NZ_CP027476.1:1237872:1239239	NRS_1153	Y	SA_Y	60	mis=0	0	423	232	292	69	27	423	5	10	13	2	0	4	1	3	1	3	3961	3750	13	18229	2	229	335	14	190	3221	18471	168	965	13	1
NZ_CP027476.1	1240192	1240232	+	JMD87_RS05890_002	NZ_CP027476.1:1240192:1240232	AAGTAAAATCCAATTCAGACTTTACAGACGTTCGTTTTCA	Y	SA	NZ_CP027476.1:1240137:1240640	NRS_1155	Y	SA_Y	60	mis=0	5	1183	602	782	309	32	622	5	5	19	1	0	9	3	2	0	3	3946	3809	16	18752	1	251	275	8	191	3314	18708	166	1004	17	0
NZ_CP027476.1	1240349	1240389	-	JMD87_RS05890_005	NZ_CP027476.1:1240349:1240389	CTCTTGATAAATAGAACTCCCTTTTAAATGCTCAATATCA	Y	SA	NZ_CP027476.1:1240137:1240640	NRS_1155	Y	SA_Y	60	mis=0	0	180	104	122	29	5	88	0	0	8	0	0	4	0	1	1	1	565	547	8	2625	0	25	36	1	26	460	2685	29	150	7	1
NZ_CP027476.1	1240512	1240552	-	JMD87_RS05890_008	NZ_CP027476.1:1240512:1240552	AATATTCTTTAGATCCTTTAATCACCCACACATCATTCGC	Y	SA	NZ_CP027476.1:1240137:1240640	NRS_1155	Y	SA_Y	60	mis=0	6	2382	1167	1569	530	182	1039	3	10	22	4	4	27	7	15	2	14	6613	6230	32	30559	5	365	485	27	306	5347	31618	293	1726	45	6
NZ_CP027476.1	1240987	1241027	-	JMD87_RS05895_005	NZ_CP027476.1:1240987:1241027	TATTTCATCTGTGACAAGATGTGTTCGGATACGTTCATCG	Y	SA	NZ_CP027476.1:1240640:1241377	NRS_1156	Y	SA_Y	60	mis=0	11	5877	3638	4653	1303	452	2678	5	6	28	4	6	39	17	21	8	18	6596	6141	45	29950	5	343	476	20	295	5486	30370	287	1644	56	8
NZ_CP027476.1	124099	124139	-	JMD87_RS00415_003	NZ_CP027476.1:124099:124139	TGCTTCATTCAAATAGTCATTAACATATGTTCCACTACCT	Y	SA	NZ_CP027476.1:123920:125317	NRS_120	Y	SA_Y	60	mis=0	14	97	63	130	43	18	82	4	12	11	11	5	3	12	5	11	16	3015	2802	32	13740	9	167	231	10	111	2445	14295	119	772	19	6
NZ_CP027476.1	1241127	1241167	+	JMD87_RS05895_008	NZ_CP027476.1:1241127:1241167	CACATCAAGACGATTCATTTTCAGATGGGTTATTAGAGTT	Y	SA	NZ_CP027476.1:1240640:1241377	NRS_1156	Y	SA_Y	60	mis=0	1	5124	3189	3816	1312	529	2199	1	4	22	1	0	21	7	13	0	5	4753	4346	31	21502	1	247	361	22	289	3735	21448	210	1202	12	0
NZ_CP027476.1	1241291	1241331	-	JMD87_RS05895_011	NZ_CP027476.1:1241291:1241331	CTGCATTAGTTAATGGATATTTTTCAATTAAGTCAGGTCT	Y	SA	NZ_CP027476.1:1240640:1241377	NRS_1156	Y	SA_Y	60	mis=0	5	3181	1970	2451	752	359	1448	7	7	20	5	1	34	15	11	2	7	2242	2212	21	10487	1	136	171	9	119	1931	10539	95	541	25	3
NZ_CP027476.1	1242148	1242188	-	JMD87_RS05905_003	NZ_CP027476.1:1242148:1242188	ATAACAAAGATTCAATTGAGCTATACCCCACCATACTATT	Y	SA	NZ_CP027476.1:1242074:1244680	NRS_1158	Y	SA_Y	60	mis=0	0	64	40	42	6	14	65	1	0	7	1	2	3	3	0	0	3	3749	3573	16	17232	1	215	268	11	186	3106	17470	170	930	32	3
NZ_CP027476.1	1242340	1242380	-	JMD87_RS05905_007	NZ_CP027476.1:1242340:1242380	TCAAATTCATTAGAAGCTGTCAAAGTTAGTAAGACAAAGC	Y	SA	NZ_CP027476.1:1242074:1244680	NRS_1158	Y	SA_Y	60	mis=0	34	115	81	74	52	29	131	18	21	23	16	18	23	19	14	6	15	4122	3861	41	18699	23	220	288	39	208	3384	19051	204	1069	69	24
NZ_CP027476.1	1242518	1242558	+	JMD87_RS05905_011	NZ_CP027476.1:1242518:1242558	ATAAGTGAGTTTATTTCTTTCTTGTGTATATTCATTCACT	Y	SA	NZ_CP027476.1:1242074:1244680	NRS_1158	Y	SA_Y	60	mis=0	0	2	1	2	2	0	4	0	0	0	0	0	0	0	0	0	0	157	163	0	811	0	8	16	3	10	134	735	6	41	0	0
NZ_CP027476.1	1242913	1242953	-	JMD87_RS05905_019	NZ_CP027476.1:1242913:1242953	AAAATTAAGTCTGAACACAAAGACAATAAAGTTCGTTGGA	Y	SA	NZ_CP027476.1:1242074:1244680	NRS_1158	Y	SA_Y	60	mis=0	5	202	146	189	51	16	216	3	2	10	1	0	7	2	5	3	1	3851	3661	23	17534	1	192	263	10	194	3148	17849	184	963	22	4
NZ_CP027476.1	124301	124341	-	JMD87_RS00415_006	NZ_CP027476.1:124301:124341	AAGATAAGTCTTCAATATGACTGGCTGTATTAGACATGGC	Y	SA	NZ_CP027476.1:123920:125317	NRS_120	Y	SA_Y	60	mis=0	38	337	242	365	158	144	303	32	37	44	39	28	36	40	31	39	44	5547	5484	80	25424	39	339	430	60	288	4465	26245	292	1531	72	52
NZ_CP027476.1	1243157	1243197	-	JMD87_RS05905_023	NZ_CP027476.1:1243157:1243197	TGATTATATGTCAGACTATGCATTAAATTCACCATTTATA	Y	SA	NZ_CP027476.1:1242074:1244680	NRS_1158	Y	SA_Y	60	mis=0	1	13	13	12	3	2	19	2	1	1	1	0	0	2	2	7	0	265	262	4	1146	0	14	19	0	9	232	1196	10	57	1	1
NZ_CP027476.1	1243990	1244030	-	JMD87_RS05905_039	NZ_CP027476.1:1243990:1244030	CAAGCTATTATTATAGGTTGCTACTATTTATATCGACTCA	Y	SA	NZ_CP027476.1:1242074:1244680	NRS_1158	Y	SA_Y	60	mis=0	0	24	12	10	7	2	34	0	0	0	0	0	1	0	0	0	2	704	658	4	3302	0	21	55	1	30	559	3301	33	171	6	0
NZ_CP027476.1	1244223	1244263	-	JMD87_RS05905_043	NZ_CP027476.1:1244223:1244263	TATTTAAAATATTACACTTTAAACGCTCAGCAAATATGAT	Y	SA	NZ_CP027476.1:1242074:1244680	NRS_1158	Y	SA_Y	60	mis=0	2	20	26	20	7	1	35	0	0	0	1	0	1	0	0	1	1	347	318	4	1489	0	19	14	2	16	272	1649	12	79	1	0
NZ_CP027476.1	1244398	1244438	+	JMD87_RS05905_047	NZ_CP027476.1:1244398:1244438	ACATTAAAGGTGACAGCGAATAATAATATGATAGTCCTTT	Y	SA	NZ_CP027476.1:1242074:1244680	NRS_1158	Y	SA_Y	60	mis=0	0	97	66	80	27	2	126	0	4	3	0	0	0	0	0	0	3	1446	1341	4	6726	0	60	101	6	60	1241	6752	69	373	8	0
NZ_CP027476.1	124448	124488	-	JMD87_RS00415_009	NZ_CP027476.1:124448:124488	AAAACCCAATAGATAAAAGTTGAATGGCATGTAAAGCGCC	Y	SA	NZ_CP027476.1:123920:125317	NRS_120	Y	SA_Y	60	mis=0	128	278	273	268	150	235	258	109	132	134	95	73	91	86	93	101	114	7352	6705	199	32632	101	422	570	124	476	6044	33891	404	1926	190	111
NZ_CP027476.1	1245216	1245256	-	JMD87_RS05910_003	NZ_CP027476.1:1245216:1245256	TATTTAATATAACAACACGTGGTTTTTGGTTAATAACTTC	Y	SA	NZ_CP027476.1:1245081:1245965	NRS_1159	Y	SA_Y	60	mis=0	0	63	42	67	22	5	71	0	0	0	0	0	2	1	0	0	0	266	214	0	1143	0	11	15	0	11	191	1071	9	55	3	0
NZ_CP027476.1	1245932	1245972	-	JMD87_RS05910_018	NZ_CP027476.1:1245932:1245972	ACTTCTTTAATTGTTAGCGTCATTTGCTAATTCCTCAGTC	Y	SA	---	---	N	SA_N	60	mis=0	7	2202	1368	1653	468	174	1798	5	8	38	5	2	28	7	7	3	3	2839	2672	18	13048	5	170	190	16	138	2345	13443	108	742	13	0
NZ_CP027476.1	1246152	1246192	-	JMD87_RS05915_002	NZ_CP027476.1:1246152:1246192	TCCAACTTCATCAATCCCACAAATAATAGCATTAGGATGC	Y	SA	NZ_CP027476.1:1245949:1246716	NRS_1160	Y	SA_Y	60	mis=0	32	3355	2173	2715	751	206	2889	26	34	103	20	22	56	27	35	29	18	3773	3522	65	16715	15	233	304	19	121	3063	17339	188	949	24	29
NZ_CP027476.1	1246482	1246522	-	JMD87_RS05915_008	NZ_CP027476.1:1246482:1246522	CACACTTCTTGCATCACCCTTGATTAAAGATACTTGAGGC	Y	SA	NZ_CP027476.1:1245949:1246716	NRS_1160	Y	SA_Y	60	mis=0	24	5817	5035	5795	1388	407	5794	24	24	145	11	9	145	48	71	16	33	9066	8206	61	40391	14	533	667	38	378	7415	41346	354	2246	83	18
NZ_CP027476.1	1246641	1246681	-	JMD87_RS05915_011	NZ_CP027476.1:1246641:1246681	ATGCTCTTTCATAATGCCAATATCATCGATTGCTAGTAAA	Y	SA	NZ_CP027476.1:1245949:1246716	NRS_1160	Y	SA_Y	60	mis=0	57	618	404	466	163	46	528	25	58	53	23	30	40	32	38	54	36	3058	2713	67	12805	36	230	260	54	215	2334	13516	175	744	75	22
NZ_CP027476.1	1247332	1247372	-	JMD87_RS05920_010	NZ_CP027476.1:1247332:1247372	CTAATAAGAATTTAGCAGCTTTGTTAACAGATTCTTTAGG	Y	SA	NZ_CP027476.1:1246825:1247991	NRS_1161	Y	SA_Y	60	mis=0	0	2074	1500	1888	520	274	1954	4	25	45	1	0	30	4	14	0	1	1459	1449	18	6994	0	108	105	5	85	1302	7001	65	422	2	1
NZ_CP027476.1	1247741	1247781	+	JMD87_RS05920_019	NZ_CP027476.1:1247741:1247781	TAGGTGATGAAAATGTTAAAGGTATTTTTGTAAACATTTT	Y	SA	NZ_CP027476.1:1246825:1247991	NRS_1161	Y	SA_Y	60	mis=0	2	122	66	100	29	6	103	0	2	0	0	0	0	0	0	0	0	306	314	3	1531	0	13	20	0	27	254	1526	22	102	3	0
NZ_CP027476.1	1248385	1248425	-	JMD87_RS05925_006	NZ_CP027476.1:1248385:1248425	TAATACCAATTTTACATTCATCTGCTGTAATCACACCTGG	Y	SA	NZ_CP027476.1:1248013:1248921	NRS_1162	Y	SA_Y	60	mis=0	5	3397	1997	2654	820	199	3050	10	38	74	1	0	34	8	20	1	5	5926	5423	31	27003	1	368	485	28	322	4960	27659	273	1506	43	0
NZ_CP027476.1	1248865	1248905	-	JMD87_RS05925_016	NZ_CP027476.1:1248865:1248905	ATAATGATTCATAAATACCTGCTTCTTTAGCAGCTTCAAT	Y	SA	NZ_CP027476.1:1248013:1248921	NRS_1162	Y	SA_Y	60	mis=0	0	26	22	46	11	1	37	0	4	0	0	2	2	2	0	1	3	4139	3727	16	18057	0	215	270	14	223	3288	18591	199	1018	4	0
NZ_CP027476.1	124893	124933	-	JMD87_RS00415_018	NZ_CP027476.1:124893:124933	TGCATTCTTACATCTGCCAATTGCTCTATTATTTTTTCAG	Y	SA	NZ_CP027476.1:123920:125317	NRS_120	Y	SA_Y	60	mis=0	7	139	102	132	48	23	127	6	4	14	6	4	7	6	1	2	8	3437	3230	29	15916	7	188	237	16	146	2833	16480	159	866	14	6
NZ_CP027476.1	1249183	1249223	+	JMD87_RS05930_002	NZ_CP027476.1:1249183:1249223	TAGAAAAGTTAGTATTGGAATTTTGTCAATTTCAATAGGT	Y	SA	NZ_CP027476.1:1249148:1250266	NRS_1163	Y	SA_Y	60	mis=0	3	5	9	14	3	0	4	0	0	2	1	0	0	0	0	1	0	1006	936	4	4796	1	63	81	3	38	870	4808	41	242	5	1
NZ_CP027476.1	1249367	1249407	-	JMD87_RS05930_005	NZ_CP027476.1:1249367:1249407	ACTTTAAACTTGTGTCCGATGTTTTAACAGCACCTTCATT	Y	SA	NZ_CP027476.1:1249148:1250266	NRS_1163	Y	SA_Y	60	mis=0	8	61	38	47	39	10	62	5	4	7	1	4	8	3	5	6	12	6144	5652	19	27860	15	320	490	19	221	5158	28358	292	1478	41	2
NZ_CP027476.1	1249658	1249698	-	JMD87_RS05930_011	NZ_CP027476.1:1249658:1249698	TAGTTTTGTATTTTAATGCTATAGCACTAAGTGTGTCTCC	Y	SA	NZ_CP027476.1:1249148:1250266	NRS_1163	Y	SA_Y	60	mis=0	21	37	37	64	13	11	39	13	18	17	14	15	8	8	13	7	21	3150	2912	41	14036	9	169	230	18	112	2603	14235	141	799	32	11
NZ_CP027476.1	1250142	1250182	-	JMD87_RS05930_020	NZ_CP027476.1:1250142:1250182	CCACCATTATTCCAGTTTTGATCTAAACTTTGGAACTTCA	Y	SA	NZ_CP027476.1:1249148:1250266	NRS_1163	Y	SA_Y	60	mis=0	4	56	60	58	32	6	37	6	3	4	6	1	2	4	1	8	6	2669	2454	16	11752	4	139	202	15	97	2127	12178	112	628	22	4
NZ_CP027476.1	1250450	1250490	-	JMD87_RS05935_002	NZ_CP027476.1:1250450:1250490	AGAATTTAAAAATTCGTGCCTCTGTTAATAAACATGCAGC	Y	SA	NZ_CP027476.1:1250294:1251538	NRS_1164	Y	SA_Y	60	mis=0	6	108	76	84	50	16	111	7	7	5	9	5	5	3	7	7	7	5428	4936	29	24029	8	262	344	26	210	4378	24441	220	1320	39	5
NZ_CP027476.1	1250849	1250889	-	JMD87_RS05935_011	NZ_CP027476.1:1250849:1250889	CTTCAATAGATAAATCTTCAACCTTAACACCAATCTCAAT	Y	SA	NZ_CP027476.1:1250294:1251538	NRS_1164	Y	SA_Y	60	mis=0	1	23	15	25	9	0	18	1	3	1	0	0	1	0	6	1	3	953	916	11	4207	2	68	71	1	27	776	4304	47	242	13	1
NZ_CP027476.1	125094	125134	-	JMD87_RS00415_021	NZ_CP027476.1:125094:125134	AAGACTAACCATACAAAATAACCTCCACTTGGAACCTCCC	Y	SA	NZ_CP027476.1:123920:125317	NRS_120	Y	SA_Y	60	mis=0	53	500	305	504	208	51	514	38	52	75	32	33	36	42	40	37	51	9194	8390	73	41469	42	516	651	87	479	7409	42831	429	2375	63	52
NZ_CP027476.1	1251052	1251092	-	JMD87_RS05935_014	NZ_CP027476.1:1251052:1251092	GTTCACAGTCATCATTTCATTTTCGATTTTCAATAATTGT	Y	SA	NZ_CP027476.1:1250294:1251538	NRS_1164	Y	SA_Y	60	mis=0	3	50	30	39	14	27	45	3	4	5	5	1	2	3	4	2	4	2040	2061	14	9886	1	113	172	5	72	1774	10213	87	559	11	7
NZ_CP027476.1	1252441	1252481	-	JMD87_RS05940_015	NZ_CP027476.1:1252441:1252481	CCAGGTAAAACATAAACATTTCTATTTTGCTCTAATGCAA	Y	SA	NZ_CP027476.1:1251711:1252583	NRS_1165	Y	SA_Y	60	mis=0	2	7	8	8	4	3	4	1	0	1	2	3	1	4	0	2	1	1296	1228	5	5880	2	55	109	4	41	1086	6207	61	350	8	2
NZ_CP027476.1	1252661	1252701	-	JMD87_RS05940_018	NZ_CP027476.1:1252661:1252701	TGTCAACGTTTTATATCTAAACAAATCATTTTCCCTGTCT	Y	SA	---	---	N	SA_N	60	mis=0	4	21	19	28	16	1	39	3	2	4	3	8	6	2	1	4	5	1845	1702	10	7963	0	93	112	12	56	1478	8490	79	436	14	3
NZ_CP027476.1	1252888	1252928	-	JMD87_RS05945_003	NZ_CP027476.1:1252888:1252928	TATATATTTTGGTTCGTAATTATCTTCAGTGTCGACACCC	Y	SA	NZ_CP027476.1:1252757:1254832	NRS_1166	Y	SA_Y	60	mis=0	16	7004	4286	5232	1569	332	7202	10	14	84	12	15	99	25	53	15	14	5249	4932	59	23525	12	277	352	35	190	4285	24451	212	1384	62	7
NZ_CP027476.1	1253059	1253099	-	JMD87_RS05945_006	NZ_CP027476.1:1253059:1253099	TTCGTTGAAAACAACGCGATTTTCTTTAGAATCTTCAAGC	Y	SA	NZ_CP027476.1:1252757:1254832	NRS_1166	Y	SA_Y	60	mis=0	92	5204	3353	4682	1155	336	5787	64	78	155	63	42	111	65	77	60	68	3930	3577	139	16328	52	290	348	64	211	3057	17391	250	980	120	64
NZ_CP027476.1	1253201	1253241	-	JMD87_RS05945_009	NZ_CP027476.1:1253201:1253241	TTTTTACTTTTTTCCAAAGAACTGGCGAGATGTTATAGCC	Y	SA	NZ_CP027476.1:1252757:1254832	NRS_1166	Y	SA_Y	60	mis=0	78	6290	4579	6036	1421	491	7285	68	91	161	67	55	152	77	99	52	65	5144	4559	154	21454	70	299	425	80	229	4044	22625	276	1299	130	78
NZ_CP027476.1	1253927	1253967	-	JMD87_RS05945_023	NZ_CP027476.1:1253927:1253967	CTCTAAATTTAATGTCACCTTGTGTTATGTCTAATGAGAC	Y	SA	NZ_CP027476.1:1252757:1254832	NRS_1166	Y	SA_Y	60	mis=0	2	3838	2799	3450	831	342	4402	3	7	97	6	3	64	13	47	7	7	2357	2361	19	11166	3	152	193	6	112	2072	11215	117	662	15	4
NZ_CP027476.1	1254250	1254290	-	JMD87_RS05945_029	NZ_CP027476.1:1254250:1254290	TTCATGAACTATTTCTCCCAACTCAGTAGGAACAAAACGC	Y	SA	NZ_CP027476.1:1252757:1254832	NRS_1166	Y	SA_Y	60	mis=0	26	3488	2150	2881	667	118	3830	10	21	28	14	3	62	21	59	10	11	9422	8725	61	42961	17	594	678	46	525	8005	43823	418	2386	60	11
NZ_CP027476.1	1254566	1254606	-	JMD87_RS05945_035	NZ_CP027476.1:1254566:1254606	CACCAATAGACTTAACTATCGCTTTTGTATTACGACAATC	Y	SA	NZ_CP027476.1:1252757:1254832	NRS_1166	Y	SA_Y	60	mis=0	25	3035	1958	2534	713	358	3423	10	15	66	12	13	48	9	38	9	14	3064	2792	39	13469	13	191	280	22	160	2423	13815	128	699	35	13
NZ_CP027476.1	1254729	1254769	-	JMD87_RS05945_038	NZ_CP027476.1:1254729:1254769	TTATTTTCAACAAGATATTGGTTACATTTTGGACAATCTC	Y	SA	NZ_CP027476.1:1252757:1254832	NRS_1166	Y	SA_Y	60	mis=0	16	4156	2604	3715	1041	372	4784	13	21	84	10	6	38	26	30	9	13	1853	1654	48	8048	16	110	102	12	88	1525	8226	98	485	22	12
NZ_CP027476.1	1255043	1255083	+	JMD87_RS05950_002	NZ_CP027476.1:1255043:1255083	ATCAATTAGCTGAAAGAGGAATTAAAGTTAATCTAATAGA	Y	SA	NZ_CP027476.1:1254988:1256295	NRS_1167	Y	SA_Y	60	mis=0	0	25	5	21	3	4	25	0	0	0	0	0	0	0	0	0	0	67	52	4	266	0	1	2	0	1	61	276	2	18	1	0
NZ_CP027476.1	1255523	1255563	-	JMD87_RS05950_012	NZ_CP027476.1:1255523:1255563	GGACAGTTTAAATATGCAGCTTCACCTTTATCATAACGGG	Y	SA	NZ_CP027476.1:1254988:1256295	NRS_1167	Y	SA_Y	60	mis=0	4	2122	1164	1497	392	132	2035	5	1	55	3	0	49	16	32	1	6	9816	9143	37	44320	2	514	665	28	418	7956	45064	435	2462	34	0
NZ_CP027476.1	1256166	1256206	-	JMD87_RS05950_025	NZ_CP027476.1:1256166:1256206	TAAAGATGGTAATAACCCGAAGTTAGCATTCATAGGTTGG	Y	SA	NZ_CP027476.1:1254988:1256295	NRS_1167	Y	SA_Y	60	mis=0	7	2655	1537	1484	619	369	2071	1	2	55	5	1	28	9	39	0	7	6370	5754	23	28641	5	361	442	24	338	5260	29201	290	1586	31	1
NZ_CP027476.1	1256769	1256809	-	JMD87_RS05955_002	NZ_CP027476.1:1256769:1256809	ACTGAATTAAGTCATCTTGATATGATTTCAATGTGTGTTC	Y	SA	NZ_CP027476.1:1256712:1257608	NRS_1168	Y	SA_Y	60	mis=0	5	160	107	157	55	11	167	5	1	6	3	3	8	6	4	4	6	1899	1776	15	8822	6	86	103	7	58	1543	8748	79	462	4	3
NZ_CP027476.1	1256911	1256951	-	JMD87_RS05955_005	NZ_CP027476.1:1256911:1256951	TAGAAAGTTCTTAACGTTGAGATTTTACGAGAAACAGATG	Y	SA	NZ_CP027476.1:1256712:1257608	NRS_1168	Y	SA_Y	60	mis=0	18	668	485	624	232	109	801	13	22	38	14	13	42	18	39	16	20	3544	3261	50	16106	13	181	268	24	121	2868	16111	162	926	53	13
NZ_CP027476.1	1257498	1257538	-	JMD87_RS05955_017	NZ_CP027476.1:1257498:1257538	CGTGTGTATATTTACCAGTTGTTGACAAATTAACATGACC	Y	SA	NZ_CP027476.1:1256712:1257608	NRS_1168	Y	SA_Y	60	mis=0	0	2226	1320	1747	496	103	2155	3	12	36	1	2	53	13	48	2	6	4987	4603	21	22383	0	287	361	14	206	4120	22597	200	1171	31	0
NZ_CP027476.1	1258337	1258377	+	JMD87_RS05965_002	NZ_CP027476.1:1258337:1258377	GAAGTTTATTAGATGAGGAATCAAAGCAAGAAATTTCACC	Y	SA	NZ_CP027476.1:1258216:1259619	NRS_1170	Y	SA_Y	60	mis=0	4	1755	1247	1353	323	84	1401	3	5	12	0	0	26	5	11	0	4	4721	4254	17	21092	4	264	350	12	304	4003	21533	200	1140	20	0
NZ_CP027476.1	1258489	1258529	-	JMD87_RS05965_005	NZ_CP027476.1:1258489:1258529	TAACCATACTTTCAACATCTCGTCCTACATAACCTACCTC	Y	SA	NZ_CP027476.1:1258216:1259619	NRS_1170	Y	SA_Y	60	mis=0	6	4961	3536	4397	1175	338	4703	14	30	91	3	3	137	35	79	8	12	7017	6609	38	31051	1	403	488	25	322	5796	31825	298	1733	49	24
NZ_CP027476.1	1258636	1258676	-	JMD87_RS05965_008	NZ_CP027476.1:1258636:1258676	AAGGATTATTCGTTTGAGACGCTTTCTTTTTCATACTTGG	Y	SA	NZ_CP027476.1:1258216:1259619	NRS_1170	Y	SA_Y	60	mis=0	68	8003	5331	6963	1917	672	7387	53	63	170	35	21	106	66	83	41	47	3564	3265	109	15331	43	224	293	41	210	2907	16377	200	956	79	45
NZ_CP027476.1	1259093	1259133	-	JMD87_RS05965_017	NZ_CP027476.1:1259093:1259133	AAAATATCTCTTTGAACACCTTGTCTTGAGACATCTTGAC	Y	SA	NZ_CP027476.1:1258216:1259619	NRS_1170	Y	SA_Y	60	mis=0	11	11689	9110	11254	2358	651	11084	13	29	78	9	7	161	35	90	2	18	5068	4732	48	23213	8	305	358	24	195	4215	23747	215	1258	30	7
NZ_CP027476.1	1259245	1259285	-	JMD87_RS05965_020	NZ_CP027476.1:1259245:1259285	CAAGTTCAACTCTAATCGGAAAACGACCTTGCAATTCTGG	Y	SA	NZ_CP027476.1:1258216:1259619	NRS_1170	Y	SA_Y	60	mis=0	60	9085	7171	8943	1961	646	8357	46	72	215	38	27	200	72	137	41	34	3699	3358	105	16272	43	262	279	54	269	3014	16705	190	963	64	46
NZ_CP027476.1	1259837	1259877	-	JMD87_RS05970_002	NZ_CP027476.1:1259837:1259877	CGTTCTGTATATTCACTTGGAATATGTCTTTCTTCCAACA	Y	SA	NZ_CP027476.1:1259644:1260417	NRS_1171	Y	SA_Y	60	mis=0	6	4022	3100	3771	1082	327	3538	2	23	182	1	3	86	25	51	1	9	2876	2727	32	13069	0	136	211	4	111	2304	13267	145	703	25	3
NZ_CP027476.1	1260013	1260053	-	JMD87_RS05970_005	NZ_CP027476.1:1260013:1260053	CATTAAAATCATCATGTACTCGACCAAGTACTAATGTACC	Y	SA	NZ_CP027476.1:1259644:1260417	NRS_1171	Y	SA_Y	60	mis=0	15	1771	1173	1461	396	254	1724	17	28	86	13	16	42	20	24	18	22	2002	1821	29	8863	14	114	154	17	79	1603	9078	77	490	30	16
NZ_CP027476.1	1260238	1260278	-	JMD87_RS05970_009	NZ_CP027476.1:1260238:1260278	TACCAACTCTATCTGCAACTTTTGATGCGATTAATAGGCC	Y	SA	NZ_CP027476.1:1259644:1260417	NRS_1171	Y	SA_Y	60	mis=0	38	12481	7841	9983	3204	1466	11923	25	27	54	38	9	122	47	68	24	31	8167	7855	87	37706	20	500	654	44	483	7045	38974	402	2188	60	29
NZ_CP027476.1	1261935	1261975	-	JMD87_RS05990_005	NZ_CP027476.1:1261935:1261975	GAAACCTTCGTTACGAGCAACAAAGTCTGTTTCAGAGTTG	Y	SA	NZ_CP027476.1:1261708:1262589	NRS_1173	Y	SA_Y	60	mis=0	22	45174	27914	36760	13136	3860	31100	18	25	980	26	7	385	119	149	7	32	4581	4018	138	20069	17	252	316	20	202	3572	20533	210	1177	63	21
NZ_CP027476.1	1262089	1262129	-	JMD87_RS05990_008	NZ_CP027476.1:1262089:1262129	GACGAACACTTAATTTTTCACCGATTGTTGAAATTGCTTC	Y	SA	NZ_CP027476.1:1261708:1262589	NRS_1173	Y	SA_Y	60	mis=0	58	22182	14140	19899	6325	1550	15269	59	90	288	52	42	388	116	174	40	73	4487	4324	158	19785	50	347	372	62	248	3772	20590	261	1223	117	63
NZ_CP027476.1	1262411	1262451	-	JMD87_RS05990_014	NZ_CP027476.1:1262411:1262451	TTAACGAAGTCTTGATCTACAGCACAAATTTCTTGTAAGT	Y	SA	NZ_CP027476.1:1261708:1262589	NRS_1173	Y	SA_Y	60	mis=0	13	7627	4685	6369	1877	603	5221	10	21	82	15	15	166	48	80	14	23	3992	3781	45	17675	10	215	334	21	177	3289	18171	190	1054	31	9
NZ_CP027476.1	1262976	1263016	-	JMD87_RS05995_005	NZ_CP027476.1:1262976:1263016	TCCAATTGTTCTAAACTATCTTGTAATGCTAAGGCATTCA	Y	SA	NZ_CP027476.1:1262726:1263448	NRS_1174	Y	SA_Y	60	mis=0	11	7773	4641	6056	1647	515	5339	0	19	77	2	1	69	14	43	1	16	2102	1952	55	9797	0	126	148	6	93	1825	10050	90	598	10	3
NZ_CP027476.1	1263332	1263372	-	JMD87_RS05995_011	NZ_CP027476.1:1263332:1263372	CAGTTAACGGAATGTTATTATCCATACAGAATGAGGATGC	Y	SA	NZ_CP027476.1:1262726:1263448	NRS_1174	Y	SA_Y	60	mis=0	23	37083	22392	29389	8557	3572	26403	14	55	410	13	9	257	70	117	10	25	4355	4250	80	20366	14	278	354	16	259	3741	20267	220	1181	34	10
NZ_CP027476.1	1263527	1263567	-	JMD87_RS05995_014	NZ_CP027476.1:1263527:1263567	TTGAATTAGCTCTTCCTGCACTGATGTTAGCTAATTCACG	Y	SA	NZ_CP027476.1:1263467:1264021	NRS_1175	Y	SA_Y	60	mis=0	55	10354	5986	7789	2057	628	6467	37	34	83	31	34	136	69	80	31	56	6120	5791	112	27669	44	346	423	68	336	4945	28734	322	1612	68	39
NZ_CP027476.1	1264440	1264480	+	JMD87_RS06005_002	NZ_CP027476.1:1264440:1264480	ATGAAGAATTAGACTCGTCTAATATACCTGAACATATCGC	Y	SA	NZ_CP027476.1:1264394:1265164	NRS_1176	Y	SA_Y	60	mis=0	4	7125	4503	5051	1678	1112	4566	6	17	125	1	2	44	10	11	1	7	6491	6191	22	30052	0	328	452	20	313	5373	30637	252	1658	23	2
NZ_CP027476.1	1264579	1264619	-	JMD87_RS06005_005	NZ_CP027476.1:1264579:1264619	GTATAAAGTTAAGTACTTAACACCAATATCACTAGCTACC	Y	SA	NZ_CP027476.1:1264394:1265164	NRS_1176	Y	SA_Y	60	mis=0	3	3353	2075	2452	732	432	2118	2	4	108	2	3	31	10	21	1	8	2428	2315	23	11286	1	108	186	12	132	2052	11577	119	627	3	0
NZ_CP027476.1	1264888	1264928	-	JMD87_RS06005_011	NZ_CP027476.1:1264888:1264928	GATATCACTATTTAAACCTTGTTGATGAAGCTCGTCAAAC	Y	SA	NZ_CP027476.1:1264394:1265164	NRS_1176	Y	SA_Y	60	mis=0	10	896	525	633	226	59	663	5	8	53	4	0	14	10	8	2	10	3912	3562	26	17486	2	213	241	11	193	3205	17982	199	985	31	4
NZ_CP027476.1	1266582	1266622	-	JMD87_RS06015_008	NZ_CP027476.1:1266582:1266622	CTTTCATTATCATAAGCAGTGATACCTTCTATGAATAAGT	Y	SA	NZ_CP027476.1:1266215:1267501	NRS_1178	Y	SA_Y	60	mis=0	0	202	125	128	27	19	193	0	1	1	0	1	1	0	1	1	1	395	425	5	1787	0	26	37	1	19	340	1917	12	109	1	1
NZ_CP027476.1	1266851	1266891	-	JMD87_RS06015_014	NZ_CP027476.1:1266851:1266891	GGACGATCTTATCACCTTTTTGTAATCCTGCTTGTTGAGC	Y	SA	NZ_CP027476.1:1266215:1267501	NRS_1178	Y	SA_Y	60	mis=0	14	3842	2277	2790	771	286	3901	10	9	45	3	3	56	17	56	1	4	7019	6477	32	32152	5	363	486	29	363	5699	32816	288	1816	36	7
NZ_CP027476.1	1267010	1267050	-	JMD87_RS06015_017	NZ_CP027476.1:1267010:1267050	AACTTACTTTAGTCAGTTTTTTTTCAGTCTTTTTAGGTGT	Y	SA	NZ_CP027476.1:1266215:1267501	NRS_1178	Y	SA_Y	60	mis=0	24	825	538	737	191	107	889	18	18	28	12	13	31	21	20	24	22	1807	1756	44	8366	18	135	145	29	105	1631	8668	90	448	51	28
NZ_CP027476.1	1267508	1267548	-	JMD87_RS06015_026	NZ_CP027476.1:1267508:1267548	TGGTATAAAAACTTTGGATTGCTTCATAATTATTTATCCT	Y	SA	---	---	N	SA_N	60	mis=0	1	660	406	514	149	90	680	2	4	20	0	1	11	2	8	0	5	459	493	14	2278	0	27	34	2	29	381	2175	33	115	2	0
NZ_CP027476.1	1267890	1267930	-	JMD87_RS06020_005	NZ_CP027476.1:1267890:1267930	ATTGAATTTGGAATAATGTCATCGGTAATTGTTTGTATGA	Y	SA	NZ_CP027476.1:1267521:1269224	NRS_1179	Y	SA_Y	60	mis=0	3	397	284	381	88	53	446	2	3	7	1	1	2	5	0	0	2	2420	2222	8	10889	2	147	180	7	99	2008	11115	105	588	11	0
NZ_CP027476.1	1268631	1268671	-	JMD87_RS06020_020	NZ_CP027476.1:1268631:1268671	GGAAATCGCCATATTCATCAACGTTGAAGTCTCTACCTAC	Y	SA	NZ_CP027476.1:1267521:1269224	NRS_1179	Y	SA_Y	60	mis=0	12	1106	678	887	227	64	1088	10	14	13	8	1	22	9	14	2	6	5416	5185	21	24973	10	303	407	10	244	4442	25868	255	1392	31	8
NZ_CP027476.1	1268786	1268826	-	JMD87_RS06020_023	NZ_CP027476.1:1268786:1268826	TAAAGATTGAGCTTTTCCTTGGTTATCTAAGAATGTAGCA	Y	SA	NZ_CP027476.1:1267521:1269224	NRS_1179	Y	SA_Y	60	mis=0	51	1828	1073	1283	436	387	2019	47	37	64	31	24	51	32	27	47	40	3365	3192	88	15025	37	227	276	40	169	2838	15595	185	930	68	58
NZ_CP027476.1	1269111	1269151	-	JMD87_RS06020_029	NZ_CP027476.1:1269111:1269151	TTAAACGTTCTTTAACTTCTACAATACCTTCCGATGCACG	Y	SA	NZ_CP027476.1:1267521:1269224	NRS_1179	Y	SA_Y	60	mis=0	21	2821	1556	2043	634	521	3208	13	10	52	13	7	26	15	30	13	24	6827	6125	42	30570	4	389	522	44	352	5574	31045	282	1648	58	14
NZ_CP027476.1	1269306	1269346	-	JMD87_RS06020_032	NZ_CP027476.1:1269306:1269346	TTATACTATGTCTTCAGTCATTTTTCATCGAATAATCATT	Y	SA	---	---	N	SA_N	60	mis=0	7	24	21	26	4	9	15	4	9	4	10	6	6	4	3	2	10	684	670	9	3165	4	62	59	8	38	579	3325	36	195	9	12
NZ_CP027476.1	127055	127095	-	JMD87_RS00425_015	NZ_CP027476.1:127055:127095	TTTTATGTTCAGACGCTTCCAATCTGAAAATGTTTTTCGG	Y	SA	NZ_CP027476.1:126242:127834	NRS_122	Y	SA_Y	60	mis=0	13	1404	768	918	273	169	1090	7	7	16	5	4	19	5	13	2	12	8378	7950	40	38958	11	474	589	22	399	7316	39762	343	2098	63	9
NZ_CP027476.1	1271312	1271352	-	JMD87_RS06025_035	NZ_CP027476.1:1271312:1271352	GACCTTGTTGGTTTTGTACAATTAATGTGACATGACTAGG	Y	SA	NZ_CP027476.1:1269488:1273798	NRS_1180	Y	SA_Y	60	mis=0	7	1604	943	1127	278	165	1371	2	5	7	2	0	8	3	4	0	3	5161	4871	19	23583	4	298	383	15	315	4165	24404	235	1391	29	2
NZ_CP027476.1	1271958	1271998	-	JMD87_RS06025_047	NZ_CP027476.1:1271958:1271998	TCACCATACAGTTTACGCGCATTTGCATAACTTAGTTCTC	Y	SA	NZ_CP027476.1:1269488:1273798	NRS_1180	Y	SA_Y	60	mis=0	10	1010	610	744	161	81	860	6	13	14	4	1	19	8	10	3	7	6806	6550	29	31355	6	379	513	21	330	5648	31554	294	1774	28	3
NZ_CP027476.1	1272240	1272280	-	JMD87_RS06025_053	NZ_CP027476.1:1272240:1272280	TCAGGTAAATCAAATCCTGATCCTACTGAACCATCATTGA	Y	SA	NZ_CP027476.1:1269488:1273798	NRS_1180	Y	SA_Y	60	mis=0	19	870	529	701	189	87	804	10	9	17	16	13	29	13	13	11	21	4497	4199	58	20054	16	254	349	15	211	3642	21043	218	1167	43	14
NZ_CP027476.1	1272855	1272895	-	JMD87_RS06025_065	NZ_CP027476.1:1272855:1272895	ATTTCATCTTCAGTAACACCCAAACTTTCAGGTGTACTAA	Y	SA	NZ_CP027476.1:1269488:1273798	NRS_1180	Y	SA_Y	60	mis=0	5	1266	861	968	338	161	1358	0	4	57	3	3	20	7	10	2	4	4354	4049	22	19954	4	266	295	22	228	3487	20162	236	1027	7	0
NZ_CP027476.1	1273159	1273199	-	JMD87_RS06025_071	NZ_CP027476.1:1273159:1273199	CATTTCTTCAGTTAAACCTTTACCTTTACGTACTGACTCC	Y	SA	NZ_CP027476.1:1269488:1273798	NRS_1180	Y	SA_Y	60	mis=0	17	1158	750	823	286	171	1116	19	13	21	15	6	23	13	16	13	25	5085	4843	49	23723	10	282	415	33	284	4325	23967	237	1399	58	9
NZ_CP027476.1	127410	127450	-	JMD87_RS00425_022	NZ_CP027476.1:127410:127450	GCAATAGCTAGGATAGCTGAAATTGTAAGGATCGGTAACC	Y	SA	NZ_CP027476.1:126242:127834	NRS_122	Y	SA_Y	60	mis=0	16	1310	906	991	294	194	1158	15	25	46	13	10	39	12	16	14	17	6646	6228	32	29914	14	403	482	28	282	5594	30994	306	1665	33	14
NZ_CP027476.1	1274162	1274202	-	JMD87_RS06030_002	NZ_CP027476.1:1274162:1274202	TCTAAGAAAATGATCTCTACCCTCTTTGACATATTCAACG	Y	SA	NZ_CP027476.1:1274088:1274555	NRS_1181	Y	SA_Y	60	mis=0	5	2267	1579	1846	461	118	1451	8	20	32	6	1	83	32	49	7	7	4208	3876	24	19098	1	207	294	6	134	3417	19553	193	1063	24	1
NZ_CP027476.1	1274347	1274387	-	JMD87_RS06030_006	NZ_CP027476.1:1274347:1274387	ACAGGTTTAGTTATTGCATTTTGGAAATCTTGTTCTTTTT	Y	SA	NZ_CP027476.1:1274088:1274555	NRS_1181	Y	SA_Y	60	mis=0	15	2057	1497	1855	531	168	1414	19	40	89	15	5	89	24	48	9	8	1774	1702	39	7764	20	119	144	11	82	1372	8018	89	480	26	12
NZ_CP027476.1	1274755	1274795	-	JMD87_RS06035_002	NZ_CP027476.1:1274755:1274795	TCTGTCGTCAAATACTTCTTCAACAACATCTTTACGAGCG	Y	SA	NZ_CP027476.1:1274576:1275751	NRS_1182	Y	SA_Y	60	mis=0	26	6066	3503	3842	1247	310	3107	21	64	133	12	7	140	31	37	9	16	8579	7938	58	38596	10	510	654	44	333	7083	39856	363	2232	62	23
NZ_CP027476.1	1275041	1275081	-	JMD87_RS06035_008	NZ_CP027476.1:1275041:1275081	GACTTCTTTCTGCTTCAGATAAAACAGCTTCGATACGACC	Y	SA	NZ_CP027476.1:1274576:1275751	NRS_1182	Y	SA_Y	60	mis=0	73	19671	12844	15566	4533	1228	11267	88	124	374	43	38	167	73	104	65	60	7739	7114	151	34600	37	479	620	64	382	6388	35733	399	1931	103	67
NZ_CP027476.1	1275266	1275306	-	JMD87_RS06035_011	NZ_CP027476.1:1275266:1275306	CATTGTTTTCAGAGAAGACACTAATTTTAGAGCGATCGCC	Y	SA	NZ_CP027476.1:1274576:1275751	NRS_1182	Y	SA_Y	60	mis=0	87	17852	10691	13295	3715	1147	9298	86	99	176	63	62	149	76	89	69	83	6279	5853	166	27932	59	451	480	102	327	5199	28640	361	1645	156	63
NZ_CP027476.1	1275565	1275605	+	JMD87_RS06035_017	NZ_CP027476.1:1275565:1275605	ATTAACCGGCTGGAAAATTGATATTAAATCAGAAACAGAT	Y	SA	NZ_CP027476.1:1274576:1275751	NRS_1182	Y	SA_Y	60	mis=0	6	8700	5779	6693	1613	492	4304	4	9	50	0	0	62	17	20	0	4	4041	3632	24	18064	0	210	319	9	125	3252	18487	185	1023	28	2
NZ_CP027476.1	1275702	1275742	-	JMD87_RS06035_020	NZ_CP027476.1:1275702:1275742	TCTTTCTCTACATTTGTTTCAACTGAAACATCATTTACCT	Y	SA	NZ_CP027476.1:1274576:1275751	NRS_1182	Y	SA_Y	60	mis=0	3	4306	2941	3342	826	202	1940	0	4	26	1	2	31	15	15	0	7	2021	1802	17	8701	2	99	163	10	95	1643	8956	104	505	14	4
NZ_CP027476.1	1276464	1276504	-	JMD87_RS06050_003	NZ_CP027476.1:1276464:1276504	AATTTGGTCATCTTCCAAAGCTTGCATATGATTTGAAACC	Y	SA	NZ_CP027476.1:1276375:1278492	NRS_1185	Y	SA_Y	60	mis=0	15	19816	15254	18615	4599	2484	11568	6	75	499	3	4	390	113	143	3	10	5885	5574	48	26737	2	321	459	17	241	4685	27222	229	1498	26	3
NZ_CP027476.1	1276645	1276685	-	JMD87_RS06050_006	NZ_CP027476.1:1276645:1276685	TATTATTTCTATTATTCTTTTTATTGCCTTTGTTGCCTTT	Y	SA	NZ_CP027476.1:1276375:1278492	NRS_1185	Y	SA_Y	60	mis=0	0	29	30	33	18	6	29	1	0	2	0	0	0	1	1	0	0	66	58	10	317	0	9	2	1	2	56	376	0	24	4	0
NZ_CP027476.1	1277114	1277154	-	JMD87_RS06050_015	NZ_CP027476.1:1277114:1277154	AAAGTGATTTTTTTGCCATCGTTTTCAATTTGATATGCAC	Y	SA	NZ_CP027476.1:1276375:1278492	NRS_1185	Y	SA_Y	60	mis=0	5	3426	1895	2468	724	316	1661	1	2	9	1	2	30	12	14	1	7	5595	5236	32	25776	1	311	390	17	223	4634	26462	240	1363	24	4
NZ_CP027476.1	1277782	1277822	-	JMD87_RS06050_028	NZ_CP027476.1:1277782:1277822	GTTGTATAATGCTAGCTTCGTGTCTTGATTCACCAATACG	Y	SA	NZ_CP027476.1:1276375:1278492	NRS_1185	Y	SA_Y	60	mis=0	12	6143	4090	5202	1507	656	3727	3	3	82	4	3	108	36	39	0	7	5074	4890	36	23275	4	292	356	14	238	4067	23855	258	1294	32	0
NZ_CP027476.1	1278213	1278253	-	JMD87_RS06050_036	NZ_CP027476.1:1278213:1278253	TTTAGAAACTTTGAATGTTTGACGAACTTCAGCTTGTCCG	Y	SA	NZ_CP027476.1:1276375:1278492	NRS_1185	Y	SA_Y	60	mis=0	19	6530	4703	5692	1572	1376	3958	11	10	108	5	2	54	26	41	9	12	6963	6607	51	31969	5	444	540	38	371	5828	32492	343	1690	38	9
NZ_CP027476.1	1278575	1278615	-	JMD87_RS06050_042	NZ_CP027476.1:1278575:1278615	TTCTAATAAAAAACCAAAAGCTAGTATCAAATATGCTCCC	Y	SA	---	---	N	SA_N	60	mis=0	7	32	33	32	16	23	24	1	8	1	1	0	2	2	0	1	0	1342	1103	2	5495	0	73	91	5	72	1009	5708	58	321	10	1
NZ_CP027476.1	1279586	1279626	-	JMD87_RS06060_005	NZ_CP027476.1:1279586:1279626	TACTTCTTCCTATCGATACAGTTGCTTCATAAGCTTTGCC	Y	SA	NZ_CP027476.1:1279397:1280314	NRS_1187	Y	SA_Y	60	mis=0	15	1752	981	1207	441	178	1140	5	6	31	9	1	18	8	17	10	4	6336	5972	40	29376	13	311	473	24	291	5168	29958	287	1584	36	11
NZ_CP027476.1	1279757	1279797	-	JMD87_RS06060_008	NZ_CP027476.1:1279757:1279797	CATATTCATATAATTTTTTACCATTTACTTTGACGGATGA	Y	SA	NZ_CP027476.1:1279397:1280314	NRS_1187	Y	SA_Y	60	mis=0	1	55	36	26	15	9	31	1	0	0	3	0	0	5	0	0	1	67	58	8	337	1	3	7	0	5	55	302	6	35	0	1
NZ_CP027476.1	1279904	1279944	-	JMD87_RS06060_011	NZ_CP027476.1:1279904:1279944	CTAGCGTTCTAATATATGTACCTTTACCACAGATGACGCG	Y	SA	NZ_CP027476.1:1279397:1280314	NRS_1187	Y	SA_Y	60	mis=0	15	1983	1337	1521	443	304	1418	26	35	64	33	22	34	31	21	16	30	8317	7530	61	38041	27	446	587	54	416	6898	39244	383	2183	72	29
NZ_CP027476.1	1280210	1280250	-	JMD87_RS06060_017	NZ_CP027476.1:1280210:1280250	ATACTTTTTCTGAATCATCATCAATAAATACAATTTGGTC	Y	SA	NZ_CP027476.1:1279397:1280314	NRS_1187	Y	SA_Y	60	mis=0	4	156	104	126	36	24	127	2	6	13	6	3	10	5	3	2	5	792	708	9	3615	2	43	64	6	52	610	3604	41	188	3	3
NZ_CP027476.1	1280686	1280726	-	JMD87_RS06065_005	NZ_CP027476.1:1280686:1280726	TACCAAAAGTAAAATCAAAACCAGCAATGACTTCTTTTAC	Y	SA	NZ_CP027476.1:1280329:1281300	NRS_1188	Y	SA_Y	60	mis=0	1	608	378	389	141	92	586	0	1	17	2	0	1	5	4	1	2	1665	1621	6	7556	0	102	140	7	73	1472	7899	67	418	15	0
NZ_CP027476.1	1280859	1280899	-	JMD87_RS06065_008	NZ_CP027476.1:1280859:1280899	AATAGAATATATATAGCCTAAAGCATCATTCGCTTTTTGC	Y	SA	NZ_CP027476.1:1280329:1281300	NRS_1188	Y	SA_Y	60	mis=0	7	1076	556	718	188	112	856	2	9	29	3	1	23	4	4	5	4	2682	2600	17	12148	2	179	188	3	80	2250	12439	114	668	15	2
NZ_CP027476.1	1281034	1281074	-	JMD87_RS06065_011	NZ_CP027476.1:1281034:1281074	TTGGCTTTACACCTATGTTAGCTACCCCTCGATATAATTT	Y	SA	NZ_CP027476.1:1280329:1281300	NRS_1188	Y	SA_Y	60	mis=0	5	2047	1052	1382	414	231	1551	6	25	22	8	4	28	12	15	9	13	4286	4128	31	19656	6	266	300	20	236	3591	20092	211	1118	31	10
NZ_CP027476.1	1282774	1282814	-	JMD87_RS06075_014	NZ_CP027476.1:1282774:1282814	CTTTTTCTTCGGTTAAAGATTTTACACGTTCAACTAGCGC	Y	SA	NZ_CP027476.1:1282054:1284150	NRS_1190	Y	SA_Y	60	mis=0	30	42034	25750	33310	9112	2277	35512	10	30	192	7	1	523	103	285	4	13	6676	6238	81	30064	1	442	506	27	349	5427	30929	306	1690	23	7
NZ_CP027476.1	1283161	1283201	-	JMD87_RS06075_021	NZ_CP027476.1:1283161:1283201	GATGCATGAATCTTTTTTCTTCTTCAGGTCCTAAACCATC	Y	SA	NZ_CP027476.1:1282054:1284150	NRS_1190	Y	SA_Y	60	mis=0	5	3551	2144	2676	694	347	3285	2	6	51	4	5	35	11	27	3	7	2714	2502	38	12691	9	141	211	7	144	2261	13077	142	656	13	1
NZ_CP027476.1	1283306	1283346	-	JMD87_RS06075_024	NZ_CP027476.1:1283306:1283346	ATACGAATTGTATATGGGAAATCAGCAGTATCAGGAATAA	Y	SA	NZ_CP027476.1:1282054:1284150	NRS_1190	Y	SA_Y	60	mis=0	2	844	533	651	174	86	804	5	10	22	4	4	27	5	9	5	4	744	741	11	3508	1	53	54	5	40	608	3298	42	205	7	7
NZ_CP027476.1	1284647	1284687	-	JMD87_RS06080_006	NZ_CP027476.1:1284647:1284687	ATTTAGATCCATATACTGGTGCATCTAATTGTTCTAAAAC	Y	SA	NZ_CP027476.1:1284386:1286059	NRS_1191	Y	SA_Y	60	mis=0	3	3184	1948	2372	767	280	2833	5	20	30	1	0	16	4	16	0	4	1271	1236	20	5801	2	77	91	6	61	1067	5868	67	310	4	5
NZ_CP027476.1	1284809	1284849	-	JMD87_RS06080_009	NZ_CP027476.1:1284809:1284849	GAATACAAACACCTAAACTATCAGGAATACTGTGTGTCGT	Y	SA	NZ_CP027476.1:1284386:1286059	NRS_1191	Y	SA_Y	60	mis=0	31	7004	4053	4889	1430	335	5738	23	47	85	19	13	64	33	31	16	22	4481	4220	56	21130	19	275	354	29	245	3836	21539	212	1191	24	23
NZ_CP027476.1	1284973	1285013	-	JMD87_RS06080_012	NZ_CP027476.1:1284973:1285013	AGTATTATATCCAGGTTTCTCTGCCTCAGTAGAATCACTG	Y	SA	NZ_CP027476.1:1284386:1286059	NRS_1191	Y	SA_Y	60	mis=0	87	7277	4016	4994	1548	521	5710	58	89	110	54	47	92	60	61	52	67	3632	3532	114	16290	52	247	294	48	243	2970	17215	216	1044	97	63
NZ_CP027476.1	1285616	1285656	-	JMD87_RS06080_025	NZ_CP027476.1:1285616:1285656	TGACATCTCCTTTTTCCACAAGGAAAATCTTTTCTGGTGC	Y	SA	NZ_CP027476.1:1284386:1286059	NRS_1191	Y	SA_Y	60	mis=0	5	3335	1798	2352	622	211	2221	3	8	67	8	0	41	9	27	3	8	7052	6649	24	32110	6	391	519	31	301	5920	32848	303	1736	44	8
NZ_CP027476.1	1285783	1285823	-	JMD87_RS06080_028	NZ_CP027476.1:1285783:1285823	ATTTTTAGGATCTAACGTTACAACAGCAATAAAGATACCA	Y	SA	NZ_CP027476.1:1284386:1286059	NRS_1191	Y	SA_Y	60	mis=0	28	1594	968	1300	428	178	1356	15	22	19	16	17	26	13	23	20	30	1984	1921	43	9073	14	152	141	23	110	1624	9540	114	562	30	32
NZ_CP027476.1	1286108	1286148	-	JMD87_RS06080_034	NZ_CP027476.1:1286108:1286148	ACCATCATAAAATATAAGTAAATTGTCCATGACAACCATT	Y	SA	---	---	N	SA_N	60	mis=0	6	748	480	474	140	91	531	0	2	18	1	0	6	1	4	1	4	821	777	5	3696	1	42	61	3	34	708	3865	43	213	4	3
NZ_CP027476.1	1286379	1286419	-	JMD87_RS06085_002	NZ_CP027476.1:1286379:1286419	ATGACATAACGTATCGGATTATCATTCTTCTTTTTCCTCG	Y	SA	NZ_CP027476.1:1286315:1288684	NRS_1192	Y	SA_Y	60	mis=0	6	1179	852	1045	228	100	1036	5	6	17	6	0	30	11	16	3	2	5491	5152	20	25043	6	294	383	31	246	4632	25822	227	1373	27	0
NZ_CP027476.1	1287035	1287075	-	JMD87_RS06085_014	NZ_CP027476.1:1287035:1287075	TTGGAATATCTCTTTCTTGAGGCACTTCCGTAAAATCACT	Y	SA	NZ_CP027476.1:1286315:1288684	NRS_1192	Y	SA_Y	60	mis=0	4	2846	2288	2414	702	300	2971	4	4	57	0	1	57	15	42	3	3	6119	5581	28	27515	5	344	454	15	229	4963	27981	253	1456	24	0
NZ_CP027476.1	1287189	1287229	+	JMD87_RS06085_017	NZ_CP027476.1:1287189:1287229	AGCAAGAACAATTAACAGAACAAACTCATAACAGTGTTGA	Y	SA	NZ_CP027476.1:1286315:1288684	NRS_1192	Y	SA_Y	60	mis=0	1	1173	667	755	261	139	1194	0	1	26	2	0	14	6	11	2	4	3880	3584	22	17618	0	207	249	8	231	3172	17946	182	986	24	0
NZ_CP027476.1	12872	12912	-	JMD87_RS00045_002	NZ_CP027476.1:12872:12912	ATTCTAAAATTTCATCTACAACTTTTGGATCATCTCCACG	Y	SA	NZ_CP027476.1:12812:14098	NRS_17	Y	SA_Y	60	mis=0	11	4251	3534	4410	1004	246	3707	12	12	56	4	3	128	24	48	3	11	6355	6067	40	29134	8	393	468	19	337	5252	29919	311	1654	60	6
NZ_CP027476.1	1287658	1287698	-	JMD87_RS06085_026	NZ_CP027476.1:1287658:1287698	TAGTGGAACAGTAATTGGATCACCTGATATATCTCTTCCT	Y	SA	NZ_CP027476.1:1286315:1288684	NRS_1192	Y	SA_Y	60	mis=0	7	1929	1174	1520	470	312	2264	2	2	44	5	0	15	9	14	1	5	3891	3649	26	17764	3	242	323	15	154	3306	18258	191	968	34	2
NZ_CP027476.1	1287820	1287860	-	JMD87_RS06085_029	NZ_CP027476.1:1287820:1287860	AATTCCGTTATAAACATTTAGTTCAACCATTTTCGGATCG	Y	SA	NZ_CP027476.1:1286315:1288684	NRS_1192	Y	SA_Y	60	mis=0	46	2712	1729	2225	665	414	3063	38	41	94	17	15	74	43	68	43	42	5040	4782	71	22541	33	336	430	22	216	4223	23723	259	1304	63	29
NZ_CP027476.1	1288301	1288341	-	JMD87_RS06085_038	NZ_CP027476.1:1288301:1288341	ATGAGTCACCATTTCCAACGTATAACATGTCACCTTTACC	Y	SA	NZ_CP027476.1:1286315:1288684	NRS_1192	Y	SA_Y	60	mis=0	19	1777	1111	1543	479	198	2018	11	12	46	6	5	44	21	29	12	10	5693	5213	57	25803	8	341	383	25	292	4616	26286	251	1430	46	13
NZ_CP027476.1	1288445	1288485	-	JMD87_RS06085_041	NZ_CP027476.1:1288445:1288485	CTTCACTTTTCATTTCCGATTTATCCACTGGTGCATCTGG	Y	SA	NZ_CP027476.1:1286315:1288684	NRS_1192	Y	SA_Y	60	mis=0	77	2058	1403	1929	537	285	2342	53	80	65	52	40	80	48	74	57	68	5493	5133	108	25044	43	360	429	78	277	4455	25393	286	1413	109	89
NZ_CP027476.1	1288837	1288877	-	JMD87_RS06090_002	NZ_CP027476.1:1288837:1288877	AAATTATCTTTAATGACTTGTTCAGTAATCAATGCCTGAA	Y	SA	NZ_CP027476.1:1288689:1289402	NRS_1193	Y	SA_Y	60	mis=0	2	140	102	103	31	16	151	0	1	1	1	1	2	1	0	2	4	547	549	3	2474	2	32	36	3	23	442	2552	25	138	9	2
NZ_CP027476.1	1289166	1289206	-	JMD87_RS06090_008	NZ_CP027476.1:1289166:1289206	TATGATTACTTTGTTCTTTTATCGCACTTAGAATCGATCC	Y	SA	NZ_CP027476.1:1288689:1289402	NRS_1193	Y	SA_Y	60	mis=0	12	2727	1927	2563	665	562	3354	8	7	9	5	2	40	9	32	2	8	4316	4069	28	19420	7	253	339	24	213	3616	19952	179	1147	36	6
NZ_CP027476.1	1289311	1289351	-	JMD87_RS06090_011	NZ_CP027476.1:1289311:1289351	AATGAATACAAAATAGGTTCATCTGATTCATTATAGTGCG	Y	SA	NZ_CP027476.1:1288689:1289402	NRS_1193	Y	SA_Y	60	mis=0	61	2918	2219	2868	768	553	3557	48	43	64	31	26	76	20	40	44	35	3451	3098	83	14823	41	199	282	37	174	2735	15280	198	832	63	55
NZ_CP027476.1	129060	129100	-	JMD87_RS00430_019	NZ_CP027476.1:129060:129100	ATTGTCAGAAGCTAAAAAGTTAAATGAATCTCAAGCACCG	Y	SA	NZ_CP027476.1:128163:129689	NRS_123	Y	SA_Y	60	mis=0	42	47430	37603	38378	10884	3003	35536	32	81	1047	42	11	214	53	99	16	49	6172	5678	185	26804	18	343	401	40	329	4737	27285	276	1610	83	15
NZ_CP027476.1	1290778	1290818	-	JMD87_RS06100_002	NZ_CP027476.1:1290778:1290818	AGTGTAAGTGACAAATGTCTTTTGAAAACCTGGTTTGGGG	Y	SA	NZ_CP027476.1:1290698:1291984	NRS_1195	Y	SA_Y	60	mis=0	8	2555	1706	1985	595	468	2682	4	13	72	3	0	51	14	22	1	7	10010	9286	45	45957	2	499	685	29	465	8033	46608	435	2536	67	2
NZ_CP027476.1	1291086	1291126	+	JMD87_RS06100_008	NZ_CP027476.1:1291086:1291126	AAACTGTTGATAAAGAAAAAGGTATTATTGCAGAAGAAAT	Y	SA	NZ_CP027476.1:1290698:1291984	NRS_1195	Y	SA_Y	60	mis=0	0	74	47	54	15	3	69	0	0	3	0	0	0	0	0	0	0	251	261	2	1234	0	19	15	1	11	225	1300	7	80	3	0
NZ_CP027476.1	1291457	1291497	-	JMD87_RS06100_014	NZ_CP027476.1:1291457:1291497	GTTTATTTTTAAAACCAAGCATTAGTCTTGGTGATTGAAT	Y	SA	NZ_CP027476.1:1290698:1291984	NRS_1195	Y	SA_Y	60	mis=0	0	86	55	67	30	10	73	0	0	1	0	0	3	0	3	0	0	632	563	2	2643	0	26	38	1	21	474	2818	28	122	3	0
NZ_CP027476.1	1291768	1291808	-	JMD87_RS06100_020	NZ_CP027476.1:1291768:1291808	ACTTGATATGAATTCACCTATAAATTGCTTTTTCAAAAGT	Y	SA	NZ_CP027476.1:1290698:1291984	NRS_1195	Y	SA_Y	60	mis=0	1	126	85	97	42	17	118	2	3	2	0	0	1	0	3	0	2	649	608	4	3114	1	32	53	1	27	519	3192	21	165	7	0
NZ_CP027476.1	1291893	1291933	+	JMD87_RS06100_023	NZ_CP027476.1:1291893:1291933	AAAATATCACGTTAGATAGTATTAACGAAACGTCATCGTT	Y	SA	NZ_CP027476.1:1290698:1291984	NRS_1195	Y	SA_Y	60	mis=0	2	1309	853	1069	283	122	1348	1	0	32	0	0	11	4	8	0	5	3621	3500	24	17054	0	231	312	16	223	3052	17354	147	944	24	0
NZ_CP027476.1	1292970	1293010	-	JMD87_RS06110_002	NZ_CP027476.1:1292970:1293010	TTTCATTTATACCACGAGCTATTTGCTCAAAACGTTCAAC	Y	SA	NZ_CP027476.1:1292793:1293620	NRS_1197	Y	SA_Y	60	mis=0	18	2717	1614	2248	660	135	2767	6	25	42	9	5	47	7	29	4	20	3468	3396	44	16190	13	198	270	10	188	2954	16576	155	843	22	13
NZ_CP027476.1	1293150	1293190	-	JMD87_RS06110_005	NZ_CP027476.1:1293150:1293190	TGCCAATCAACTTATGACCTTCTTCTTTGAACAATTCAGC	Y	SA	NZ_CP027476.1:1292793:1293620	NRS_1197	Y	SA_Y	60	mis=0	148	11587	6948	8989	2793	914	11344	97	112	206	75	67	101	79	89	112	92	7384	7091	186	34011	72	523	600	113	364	6316	35106	405	1985	156	115
NZ_CP027476.1	1293333	1293373	-	JMD87_RS06110_008	NZ_CP027476.1:1293333:1293373	ATTCTCTGGCAGTAACTGCACCATCAATAATGTATACATG	Y	SA	NZ_CP027476.1:1292793:1293620	NRS_1197	Y	SA_Y	60	mis=0	69	6242	3717	5095	1555	765	6523	41	69	135	49	45	91	63	72	59	43	3373	3095	108	14835	57	202	280	48	141	2724	15540	224	983	94	69
NZ_CP027476.1	1294128	1294168	-	JMD87_RS06120_002	NZ_CP027476.1:1294128:1294168	CTAGAAATGACACATTGCCAAATCCAAAATCAACTAACGC	Y	SA	NZ_CP027476.1:1294065:1294643	NRS_1199	Y	SA_Y	60	mis=0	29	1922	1096	1398	347	233	1745	19	24	82	22	12	37	19	20	18	11	6676	6366	89	30936	38	358	481	28	271	5548	31120	294	1729	67	22
NZ_CP027476.1	1294283	1294323	-	JMD87_RS06120_005	NZ_CP027476.1:1294283:1294323	AACTAATAATTTATCCGCTAATGGATCCAAAAATTTCCCC	Y	SA	NZ_CP027476.1:1294065:1294643	NRS_1199	Y	SA_Y	60	mis=0	159	3109	1778	2116	736	643	3188	118	165	184	106	76	90	115	79	115	107	5369	4992	193	23851	89	388	434	112	310	4417	25188	356	1456	230	154
NZ_CP027476.1	1294572	1294612	-	JMD87_RS06120_011	NZ_CP027476.1:1294572:1294612	AAAAGTATTCAATACCAGATAAGATAGTAAAAATAACGCC	Y	SA	NZ_CP027476.1:1294065:1294643	NRS_1199	Y	SA_Y	60	mis=0	2	40	33	53	12	14	51	3	4	3	7	1	3	5	4	0	1	660	600	6	3184	1	35	55	7	23	609	3251	33	156	9	3
NZ_CP027476.1	1294927	1294967	-	JMD87_RS06125_002	NZ_CP027476.1:1294927:1294967	CAATTTCATTAAATACTTTAGATAGAAATTGTCCGTTGGT	Y	SA	NZ_CP027476.1:1294870:1296021	NRS_1200	Y	SA_Y	60	mis=0	2	43	10	26	8	1	20	0	3	3	5	0	1	2	0	3	3	962	895	9	4325	6	43	62	4	28	744	4441	42	229	12	1
NZ_CP027476.1	1295071	1295111	-	JMD87_RS06125_005	NZ_CP027476.1:1295071:1295111	CTGTATGCTTCGTTAAGTCATCTTTCGTAGGACCTAAGCC	Y	SA	NZ_CP027476.1:1294870:1296021	NRS_1200	Y	SA_Y	60	mis=0	14	184	90	121	50	16	150	13	27	28	18	11	23	11	15	10	18	4982	4645	50	22505	18	258	339	26	207	4008	22484	217	1264	53	14
NZ_CP027476.1	1295220	1295260	-	JMD87_RS06125_008	NZ_CP027476.1:1295220:1295260	ATGATTTGTTAATACAGTTGAACCTTCAATTACTAAAGCC	Y	SA	NZ_CP027476.1:1294870:1296021	NRS_1200	Y	SA_Y	60	mis=0	50	283	166	155	50	42	235	38	41	43	36	31	31	42	36	33	51	3557	3436	85	15687	42	224	232	45	187	2860	16458	188	920	72	31
NZ_CP027476.1	1295680	1295720	-	JMD87_RS06125_017	NZ_CP027476.1:1295680:1295720	TCAATCGATGATATAAAGCACCATTAGTAATACCATCATA	Y	SA	NZ_CP027476.1:1294870:1296021	NRS_1200	Y	SA_Y	60	mis=0	2	137	55	82	31	5	127	2	2	3	0	0	4	0	2	0	5	1483	1364	7	6632	0	73	101	7	83	1211	6821	63	342	9	0
NZ_CP027476.1	1295961	1296001	-	JMD87_RS06125_023	NZ_CP027476.1:1295961:1296001	ATTTAATAATCTTATGAGCGCATAATTTTGACTTCTGTTC	Y	SA	NZ_CP027476.1:1294870:1296021	NRS_1200	Y	SA_Y	60	mis=0	0	193	94	144	39	14	185	2	2	7	3	1	3	2	4	3	5	2258	2082	10	10194	2	123	191	16	108	1794	10559	98	585	16	3
NZ_CP027476.1	129678	129718	-	JMD87_RS00430_030	NZ_CP027476.1:129678:129718	TTTACAAATACATACAGGGGGTATTAATTTGAAAAAGAAA	Y	SA	---	---	N	SA_N	60	mis=0	5	376	278	398	98	35	338	1	4	17	1	1	5	0	1	0	26	165	182	53	764	1	11	13	0	5	126	779	29	98	9	1
NZ_CP027476.1	1297697	1297737	-	JMD87_RS06135_003	NZ_CP027476.1:1297697:1297737	TGTCAGCTTCTTTATGTGCTTGATTTACAATATCTTCGGC	Y	SA	NZ_CP027476.1:1297583:1299142	NRS_1202	Y	SA_Y	60	mis=0	20	47117	37115	43221	12554	5861	44032	43	229	477	17	5	732	179	435	9	22	5852	5525	117	27058	11	307	428	29	283	4872	27461	282	1575	50	11
NZ_CP027476.1	1297862	1297902	-	JMD87_RS06135_006	NZ_CP027476.1:1297862:1297902	TTTTATCTAATAGATCAGATTTGCGCTCTAAGTTTTCTTC	Y	SA	NZ_CP027476.1:1297583:1299142	NRS_1202	Y	SA_Y	60	mis=0	72	6192	4181	5506	1678	605	6364	37	54	120	37	32	118	55	93	34	47	2130	2001	100	9311	41	152	140	46	97	1704	9640	138	616	65	40
NZ_CP027476.1	1298163	1298203	-	JMD87_RS06135_012	NZ_CP027476.1:1298163:1298203	TCACTTGTGTGATCTGCTGCTAATCTTTGTACTGCTGTAG	Y	SA	NZ_CP027476.1:1297583:1299142	NRS_1202	Y	SA_Y	60	mis=0	13	4368	2822	3975	1089	204	4462	16	41	105	14	10	72	24	43	17	24	5548	5433	57	26004	13	346	372	23	271	4686	26336	278	1415	52	12
NZ_CP027476.1	1299134	1299174	-	JMD87_RS06135_030	NZ_CP027476.1:1299134:1299174	CTCCCTCACTAATTTGTGAGGGAGACAAAAATTATTTCGC	Y	SA	---	---	N	SA_N	60	mis=0	0	18	7	4	7	1	21	3	0	0	1	0	1	0	0	0	2	2845	2565	5	12804	1	162	195	9	137	2213	12992	140	736	14	0
NZ_CP027476.1	1300110	1300150	-	JMD87_RS06145_006	NZ_CP027476.1:1300110:1300150	TATCATTAATTTGTATAAATCTCATACCAATTCCCGGCGC	Y	SA	NZ_CP027476.1:1299828:1300625	NRS_1204	Y	SA_Y	60	mis=0	4	3781	2005	2448	938	418	2890	2	5	33	1	0	36	13	24	2	3	4141	4101	23	19141	3	223	327	12	177	3531	19969	187	1082	25	3
NZ_CP027476.1	1300269	1300309	-	JMD87_RS06145_009	NZ_CP027476.1:1300269:1300309	CCATTGCATACTTTTCAGAAGTTGTTTCTGCATGAAAATC	Y	SA	NZ_CP027476.1:1299828:1300625	NRS_1204	Y	SA_Y	60	mis=0	28	833	465	535	215	170	691	31	31	30	21	26	35	24	11	30	31	2082	1965	71	9455	32	132	187	26	91	1654	9792	115	540	53	36
NZ_CP027476.1	1300423	1300463	+	JMD87_RS06145_012	NZ_CP027476.1:1300423:1300463	CAGGTTTTTATGATGGCATTTTAGGAATAAATAAAACAGA	Y	SA	NZ_CP027476.1:1299828:1300625	NRS_1204	Y	SA_Y	60	mis=0	0	264	121	128	53	28	176	0	0	1	0	0	1	0	2	0	1	733	675	3	3259	1	39	44	1	37	569	3378	26	188	3	0
NZ_CP027476.1	1300875	1300915	+	JMD87_RS06150_002	NZ_CP027476.1:1300875:1300915	ATATAGACATTTTTCAAGTCGTATCAAAGGTGGACATACG	Y	SA	NZ_CP027476.1:1300765:1302525	NRS_1205	Y	SA_Y	60	mis=0	2	1537	915	1041	315	135	1313	0	6	7	4	0	13	5	7	0	3	5955	5654	24	27271	0	328	438	30	416	4952	27715	292	1426	32	1
NZ_CP027476.1	1301236	1301276	-	JMD87_RS06150_009	NZ_CP027476.1:1301236:1301276	TTAATGCTTGGATATTGACTTCAACTACCTTGTCACCTTT	Y	SA	NZ_CP027476.1:1300765:1302525	NRS_1205	Y	SA_Y	60	mis=0	2	1495	796	1025	248	95	1353	1	8	29	0	0	28	8	19	3	2	5395	5110	22	25425	0	346	431	14	268	4606	26054	241	1372	24	1
NZ_CP027476.1	1301730	1301770	-	JMD87_RS06150_018	NZ_CP027476.1:1301730:1301770	TGGTGCTACAACAATTTTTGGAATATCACCATGTGTACCA	Y	SA	NZ_CP027476.1:1300765:1302525	NRS_1205	Y	SA_Y	60	mis=0	9	2453	1769	2111	569	346	2519	6	16	68	4	7	38	15	25	10	7	6075	5524	51	27709	4	361	468	33	352	5057	28261	280	1510	28	4
NZ_CP027476.1	1302055	1302095	-	JMD87_RS06150_025	NZ_CP027476.1:1302055:1302095	CAGATTCACTAGGTTTACCTTCTTCATTGTGTTCCACACC	Y	SA	NZ_CP027476.1:1300765:1302525	NRS_1205	Y	SA_Y	60	mis=0	18	2079	1275	1613	426	297	1889	18	13	35	14	12	27	15	24	13	20	5700	5226	43	26047	24	329	448	39	321	4710	26378	252	1428	46	12
NZ_CP027476.1	1302258	1302298	-	JMD87_RS06150_028	NZ_CP027476.1:1302258:1302298	TTGTCTAATTTGTATAGTGTTAACTTTTATGCCTTGTTGA	Y	SA	NZ_CP027476.1:1300765:1302525	NRS_1205	Y	SA_Y	60	mis=0	8	375	191	282	68	46	331	5	10	8	6	1	5	4	7	12	7	934	922	9	4175	5	74	85	8	53	772	4399	39	208	17	11
NZ_CP027476.1	1302837	1302877	-	JMD87_RS06155_005	NZ_CP027476.1:1302837:1302877	GACTATATACGTCATGTTCATATTTCTTCTTAAAGCATGG	Y	SA	NZ_CP027476.1:1302526:1303392	NRS_1206	Y	SA_Y	60	mis=0	0	241	182	198	52	37	249	0	0	1	1	0	7	0	6	0	3	1173	1066	10	5475	0	63	90	5	64	936	5470	37	285	5	0
NZ_CP027476.1	1303219	1303259	-	JMD87_RS06155_011	NZ_CP027476.1:1303219:1303259	CAGTTACTAAAGATTCATGTTCAATAACAGTTTTAGTCGC	Y	SA	NZ_CP027476.1:1302526:1303392	NRS_1206	Y	SA_Y	60	mis=0	6	1386	883	1344	321	38	1537	4	20	104	2	0	17	5	11	1	4	7208	6609	19	32535	5	407	530	20	417	5984	33071	308	1780	46	3
NZ_CP027476.1	1304295	1304335	+	JMD87_RS06165_008	NZ_CP027476.1:1304295:1304335	GTAATTTGAAGCATTTGAAAAAAGAACGACCTGATATTTT	Y	SA	NZ_CP027476.1:1303913:1305457	NRS_1208	Y	SA_Y	60	mis=0	4	2127	1339	1737	477	183	2039	0	2	23	1	1	10	4	18	1	7	2895	2625	21	13271	3	178	234	21	193	2367	13420	117	736	5	1
NZ_CP027476.1	1304495	1304535	-	JMD87_RS06165_012	NZ_CP027476.1:1304495:1304535	CTTTTGGAAGATTTTCAATAACGTCTCCTTCTTTAGACCA	Y	SA	NZ_CP027476.1:1303913:1305457	NRS_1208	Y	SA_Y	60	mis=0	16	5270	3391	4067	1033	390	4901	8	18	65	10	1	48	11	17	8	19	4582	4401	41	21409	6	282	335	15	198	3819	21763	205	1284	48	10
NZ_CP027476.1	1304657	1304697	-	JMD87_RS06165_015	NZ_CP027476.1:1304657:1304697	TTTCTTTGTAACCTTCACGAGCAAGTTCACGTACTTCATC	Y	SA	NZ_CP027476.1:1303913:1305457	NRS_1208	Y	SA_Y	60	mis=0	76	4658	3104	4157	1125	433	4626	65	84	135	45	29	71	57	65	66	62	4905	4700	130	22338	54	321	412	55	256	4155	23081	309	1368	101	76
NZ_CP027476.1	1304982	1305022	-	JMD87_RS06165_021	NZ_CP027476.1:1304982:1305022	ATATCTGTAGTTAATGCTACATTAGGAATTCTATCTTTGA	Y	SA	NZ_CP027476.1:1303913:1305457	NRS_1208	Y	SA_Y	60	mis=0	3	84	46	66	14	4	80	0	1	4	2	3	2	2	2	0	1	170	171	2	848	1	11	17	1	12	156	788	7	37	1	0
NZ_CP027476.1	1305136	1305176	-	JMD87_RS06165_024	NZ_CP027476.1:1305136:1305176	GACATTTAAAGGTACATTATCTTTCATTTTAGCAGCAGGC	Y	SA	NZ_CP027476.1:1303913:1305457	NRS_1208	Y	SA_Y	60	mis=0	8	3349	2117	2798	749	198	3186	7	23	66	7	4	56	19	42	6	14	5235	4984	35	24851	8	299	353	18	216	4499	24908	243	1347	30	12
NZ_CP027476.1	1305467	1305507	-	JMD87_RS06165_030	NZ_CP027476.1:1305467:1305507	TATTTGCAATATTATCCGCTTGGTTCAACACGTCATCTTT	Y	SA	NZ_CP027476.1:1305458:1305823	NRS_1209	Y	SA_Y	60	mis=0	30	6433	4485	5546	1681	528	6687	20	42	183	16	20	104	35	77	17	22	5212	4778	67	23120	16	278	365	36	273	4163	24161	223	1283	47	17
NZ_CP027476.1	1305657	1305697	-	JMD87_RS06170_002	NZ_CP027476.1:1305657:1305697	ATTTCTGCTTCTATACTCTGAATGGTATGTTCCGACTGTT	Y	SA	NZ_CP027476.1:1305458:1305823	NRS_1209	Y	SA_Y	60	mis=0	66	1868	1268	1588	433	305	1906	50	76	79	40	39	48	45	46	48	53	4281	3971	95	18644	51	307	347	63	220	3478	19292	235	1154	80	78
NZ_CP027476.1	1305806	1305846	-	JMD87_RS06170_005	NZ_CP027476.1:1305806:1305846	TTGTTCTCCTTTTTGTTTGTAATTAATCACTATGCTTGGC	Y	SA	---	---	N	SA_N	60	mis=0	106	840	567	718	276	120	852	79	71	94	79	55	69	93	57	81	72	5578	4987	153	23674	67	381	461	101	255	4420	24833	328	1442	111	82
NZ_CP027476.1	1306210	1306250	-	JMD87_RS06175_005	NZ_CP027476.1:1306210:1306250	ACGTAATCATTAACGGTTTAATGAAGAAGTCTTGAAGCCC	Y	SA	NZ_CP027476.1:1305850:1306341	NRS_1210	Y	SA_Y	60	mis=0	9	1245	638	1027	266	336	1294	13	8	82	4	0	26	9	13	3	10	5814	5601	43	26654	3	315	426	27	284	4910	27062	273	1522	26	5
NZ_CP027476.1	1306352	1306392	-	JMD87_RS06175_008	NZ_CP027476.1:1306352:1306392	TTCAATATTAAAATGAACAATGACTCTGTTTGAAATCATA	Y	SA	---	---	N	SA_N	60	mis=0	7	12	0	9	6	1	7	3	5	2	0	1	3	2	2	2	4	206	182	7	852	4	10	15	1	10	146	905	1	51	4	5
NZ_CP027476.1	1307065	1307105	-	JMD87_RS06180_009	NZ_CP027476.1:1307065:1307105	AAATGTGTAACCTTTAATTCGCCAGTAGAAACATCACAGT	Y	SA	NZ_CP027476.1:1306644:1309262	NRS_1211	Y	SA_Y	60	mis=0	14	1519	939	1147	323	62	1572	7	15	10	4	5	12	12	11	6	12	4993	4673	38	22597	10	292	342	17	176	4090	22914	235	1225	39	4
NZ_CP027476.1	1307224	1307264	-	JMD87_RS06180_012	NZ_CP027476.1:1307224:1307264	TTCACACTATAGATTTCTGATGATAACGTTTCCCTGACTG	Y	SA	NZ_CP027476.1:1306644:1309262	NRS_1211	Y	SA_Y	60	mis=0	48	1611	1053	1354	427	117	1654	62	66	85	58	32	59	52	34	56	57	4172	3896	136	18613	37	305	338	62	177	3478	19435	215	1103	84	52
NZ_CP027476.1	1307402	1307442	-	JMD87_RS06180_015	NZ_CP027476.1:1307402:1307442	TAATCGAATGCTTTCCGTTAACTCAAGGTTTCTCTTAGCA	Y	SA	NZ_CP027476.1:1306644:1309262	NRS_1211	Y	SA_Y	60	mis=0	58	1083	758	825	303	109	1092	39	63	81	61	48	51	50	44	54	51	4753	4421	112	21448	57	295	381	68	208	3944	22548	275	1205	131	56
NZ_CP027476.1	1307703	1307743	-	JMD87_RS06180_021	NZ_CP027476.1:1307703:1307743	GTAATGCTTTAATATTCGGTATTTCAGAAATGGAATGTTT	Y	SA	NZ_CP027476.1:1306644:1309262	NRS_1211	Y	SA_Y	60	mis=0	6	71	42	67	19	9	86	2	2	7	2	2	3	1	4	3	5	495	416	8	2120	0	30	22	4	12	403	2108	26	116	9	4
NZ_CP027476.1	1307859	1307899	-	JMD87_RS06180_024	NZ_CP027476.1:1307859:1307899	CATCTAATTGCGTATTAAAACCAACTTTGAATAGTCCGCC	Y	SA	NZ_CP027476.1:1306644:1309262	NRS_1211	Y	SA_Y	60	mis=0	24	1042	690	1038	299	109	1234	17	22	31	17	9	23	30	23	13	15	7699	7257	71	35675	14	444	535	35	366	6376	36399	354	1917	62	15
NZ_CP027476.1	1308190	1308230	-	JMD87_RS06180_030	NZ_CP027476.1:1308190:1308230	AAACGTTCAGTATATTTTTTAACTTCTTCACGTAGCTGAA	Y	SA	NZ_CP027476.1:1306644:1309262	NRS_1211	Y	SA_Y	60	mis=0	10	193	130	175	40	15	211	6	8	5	12	7	8	7	6	8	2	2270	2201	26	10349	4	124	172	9	96	1846	10674	104	645	15	7
NZ_CP027476.1	13083	13123	-	JMD87_RS00045_005	NZ_CP027476.1:13083:13123	ATACGACAAAGGATACCTGTCATTTTATTATCAATTTCAT	Y	SA	NZ_CP027476.1:12812:14098	NRS_17	Y	SA_Y	60	mis=0	33	5206	4108	5468	1237	532	4395	23	41	119	13	24	78	33	48	23	29	1922	1918	67	8631	26	125	166	35	76	1611	9226	103	535	56	23
NZ_CP027476.1	1308845	1308885	-	JMD87_RS06180_042	NZ_CP027476.1:1308845:1308885	CAAGAATATAAGTTCACCTTTATATTCATTAGCAGCGACG	Y	SA	NZ_CP027476.1:1306644:1309262	NRS_1211	Y	SA_Y	60	mis=0	7	1860	1306	1493	523	663	1936	3	3	75	0	2	44	9	20	3	7	6472	5937	23	28407	3	349	523	23	282	5155	29052	247	1597	26	1
NZ_CP027476.1	1309157	1309197	-	JMD87_RS06180_048	NZ_CP027476.1:1309157:1309197	ATTCAAATTTTTAATTTGTAGTTCAATCTCGCTTTCTTGA	Y	SA	NZ_CP027476.1:1306644:1309262	NRS_1211	Y	SA_Y	60	mis=0	4	63	48	53	18	4	51	5	5	3	2	3	1	7	4	7	4	1117	1079	11	5181	4	84	98	3	49	887	5132	55	288	8	6
NZ_CP027476.1	1309470	1309510	-	JMD87_RS06185_002	NZ_CP027476.1:1309470:1309510	TAGTCGCATGTCTATGAAATACTAATCCTAAGTCTTCCGC	Y	SA	NZ_CP027476.1:1309275:1311284	NRS_1212	Y	SA_Y	60	mis=0	18	1247	736	1042	294	48	1288	7	13	18	5	12	42	18	16	4	10	8070	7488	38	35616	8	454	570	32	330	6705	36843	338	1945	52	9
NZ_CP027476.1	1309861	1309901	-	JMD87_RS06185_009	NZ_CP027476.1:1309861:1309901	GCCATCACTTCATTAGTTCGTCCTGAACCATTTGTACTTA	Y	SA	NZ_CP027476.1:1309275:1311284	NRS_1212	Y	SA_Y	60	mis=0	7	1138	800	1132	290	67	1114	10	20	13	5	4	36	16	16	5	8	5210	4839	37	23249	7	313	406	21	200	4419	24131	238	1283	30	4
NZ_CP027476.1	1310032	1310072	-	JMD87_RS06185_012	NZ_CP027476.1:1310032:1310072	GCTTTATTTAGCATAAAGTTTTTAATGTATCGTCCATTAA	Y	SA	NZ_CP027476.1:1309275:1311284	NRS_1212	Y	SA_Y	60	mis=0	4	169	162	172	29	6	177	2	2	2	4	1	3	2	5	2	2	367	378	6	1618	3	33	24	4	16	320	1712	26	112	5	4
NZ_CP027476.1	1310356	1310396	-	JMD87_RS06185_018	NZ_CP027476.1:1310356:1310396	TCTTCAGATGAAAACGTCTTCTCTTGGTTATTCTCTGTGT	Y	SA	NZ_CP027476.1:1309275:1311284	NRS_1212	Y	SA_Y	60	mis=0	3	936	800	1009	261	44	857	13	3	21	11	7	20	7	13	3	13	5412	5045	39	24814	5	280	448	14	228	4438	25114	247	1367	45	7
NZ_CP027476.1	1310511	1310551	-	JMD87_RS06185_021	NZ_CP027476.1:1310511:1310551	AGTCTTCATCTTTTTCACGTGTATTATTATAACCAGAAGA	Y	SA	NZ_CP027476.1:1309275:1311284	NRS_1212	Y	SA_Y	60	mis=0	22	315	314	340	64	12	272	15	15	18	19	6	13	18	12	7	8	811	712	21	3684	5	53	65	13	37	668	3851	40	221	32	12
NZ_CP027476.1	1310838	1310878	-	JMD87_RS06185_027	NZ_CP027476.1:1310838:1310878	ACGGGATTAATAAATCTTGTACTTCATTGGTAACCTCACC	Y	SA	NZ_CP027476.1:1309275:1311284	NRS_1212	Y	SA_Y	60	mis=0	14	1002	745	1208	263	50	1027	10	12	28	6	1	41	13	17	4	9	4286	4207	32	19673	13	237	278	17	170	3600	20480	190	1108	17	3
NZ_CP027476.1	1310985	1311025	-	JMD87_RS06185_030	NZ_CP027476.1:1310985:1311025	CTACTTCATCTTTAGGGAACCAAACTGGATAGCTACTTAC	Y	SA	NZ_CP027476.1:1309275:1311284	NRS_1212	Y	SA_Y	60	mis=0	66	580	434	616	169	54	613	41	40	50	26	39	65	42	42	31	36	3384	2985	82	14145	23	203	236	47	151	2554	15055	179	901	74	52
NZ_CP027476.1	1311135	1311175	-	JMD87_RS06185_033	NZ_CP027476.1:1311135:1311175	TTAAATCAGACATTTCATGTTTTTGTAAATAATGATTCGC	Y	SA	NZ_CP027476.1:1309275:1311284	NRS_1212	Y	SA_Y	60	mis=0	22	502	473	567	148	56	577	25	31	20	26	12	39	11	25	27	26	1655	1492	48	7059	18	110	110	23	81	1354	7339	85	492	45	29
NZ_CP027476.1	1311512	1311552	-	JMD87_RS06190_002	NZ_CP027476.1:1311512:1311552	TAGATTTAGTCGATACGATACCTTTTGGCTTGTATTGCTG	Y	SA	NZ_CP027476.1:1311290:1311832	NRS_1213	Y	SA_Y	60	mis=0	17	2241	1717	2058	753	127	2216	9	14	127	17	9	68	27	39	6	10	4976	4684	43	22281	9	292	333	25	182	4126	23057	225	1235	26	9
NZ_CP027476.1	1311659	1311699	-	JMD87_RS06190_005	NZ_CP027476.1:1311659:1311699	CTTTACTCGCAACACCTGGAAGTACTTCAACAAAATCAGG	Y	SA	NZ_CP027476.1:1311290:1311832	NRS_1213	Y	SA_Y	60	mis=0	82	2838	2062	2623	718	338	2728	72	88	149	55	60	125	74	90	55	71	5184	4785	145	23000	54	343	447	72	277	4286	23800	269	1331	127	73
NZ_CP027476.1	1311823	1311863	-	JMD87_RS06190_008	NZ_CP027476.1:1311823:1311863	TGAAAAATGAAATTTTTGCAGACTTATGATTTACCAAAGT	Y	SA	---	---	N	SA_N	60	mis=0	8	279	255	273	75	31	261	11	9	15	5	3	10	6	13	4	10	606	483	15	2547	5	53	61	12	34	476	2624	27	113	21	16
NZ_CP027476.1	1313618	1313658	-	JMD87_RS06200_008	NZ_CP027476.1:1313618:1313658	TGTACCTGCAAAATACGGATCTAAAAGTAATCCTGTCTTA	Y	SA	NZ_CP027476.1:1313244:1314740	NRS_1215	Y	SA_Y	60	mis=0	7	435	281	346	119	10	508	4	9	5	5	4	13	8	9	5	7	3257	2957	18	14423	4	194	267	4	106	2570	14689	139	787	21	9
NZ_CP027476.1	1313767	1313807	-	JMD87_RS06200_011	NZ_CP027476.1:1313767:1313807	GTACGACTCGCATTTGAATAATCAGTAATATGCGCAGCTT	Y	SA	NZ_CP027476.1:1313244:1314740	NRS_1215	Y	SA_Y	60	mis=0	36	590	357	401	159	40	565	29	34	30	24	12	27	22	24	24	36	4101	4047	47	18938	27	256	320	29	176	3403	19481	199	1138	69	37
NZ_CP027476.1	1314057	1314097	-	JMD87_RS06200_017	NZ_CP027476.1:1314057:1314097	AACCACTTTCAGATTTAACCGCTTTGTCACCTGTATTCAT	Y	SA	NZ_CP027476.1:1313244:1314740	NRS_1215	Y	SA_Y	60	mis=0	17	1053	492	818	241	208	1027	13	6	28	11	6	24	14	17	9	17	5368	5156	35	23339	10	311	373	18	304	4568	25230	263	1356	50	15
NZ_CP027476.1	1314503	1314543	-	JMD87_RS06200_026	NZ_CP027476.1:1314503:1314543	TTCAGGTCTTTCAACAGAAGTATTAACAATGTCTGCTTGG	Y	SA	NZ_CP027476.1:1313244:1314740	NRS_1215	Y	SA_Y	60	mis=0	15	792	566	628	158	78	932	11	18	11	8	6	19	8	3	7	6	4566	4305	36	20681	8	243	300	21	275	3718	20957	192	1122	21	5
NZ_CP027476.1	1314690	1314730	-	JMD87_RS06200_029	NZ_CP027476.1:1314690:1314730	TAAAAACTTGTGTTGCTTCAACAGCTTTTTTCCAACCTCT	Y	SA	NZ_CP027476.1:1313244:1314740	NRS_1215	Y	SA_Y	60	mis=0	48	568	331	469	148	201	652	52	55	44	39	28	38	37	39	38	50	6674	6115	81	28942	47	447	481	53	344	5473	30275	333	1635	90	34
NZ_CP027476.1	1315093	1315133	-	JMD87_RS06205_005	NZ_CP027476.1:1315093:1315133	CTCCAATTTGGAATTGTTTTAAGTAACGCAAACCACCATG	Y	SA	NZ_CP027476.1:1314898:1316571	NRS_1216	Y	SA_Y	60	mis=0	23	8106	5103	6608	2159	1174	38169	14	13	21	6	8	70	16	159	6	11	5360	5010	61	24021	10	305	409	15	215	4467	24537	243	1352	17	6
NZ_CP027476.1	1315322	1315362	-	JMD87_RS06205_009	NZ_CP027476.1:1315322:1315362	TCTTTTTTAACTAATGGTTCTTTAGCTAAAGTTTCTTTTT	Y	SA	NZ_CP027476.1:1314898:1316571	NRS_1216	Y	SA_Y	60	mis=0	1	45	31	30	11	4	181	0	0	0	0	1	1	0	0	0	3	71	81	12	404	0	8	6	0	5	83	344	7	20	2	0
NZ_CP027476.1	1315471	1315511	-	JMD87_RS06205_012	NZ_CP027476.1:1315471:1315511	CTTGTTGATTTTTATCATAAGTGAAGTGTTCAGATTTAGT	Y	SA	NZ_CP027476.1:1314898:1316571	NRS_1216	Y	SA_Y	60	mis=0	2	419	248	308	114	46	1507	4	1	3	1	0	4	0	1	0	2	517	437	6	2232	1	35	54	1	24	388	2276	28	125	7	1
NZ_CP027476.1	1315852	1315892	-	JMD87_RS06205_019	NZ_CP027476.1:1315852:1315892	CATCTGTAACATTAACACTAGGGAACATGTAATTAATCGC	Y	SA	NZ_CP027476.1:1314898:1316571	NRS_1216	Y	SA_Y	60	mis=0	6	2856	1920	2030	519	407	10275	8	4	89	2	1	15	13	51	1	7	5948	5272	35	26057	2	324	423	25	284	4664	26799	270	1453	27	0
NZ_CP027476.1	1315979	1316019	+	JMD87_RS06205_022	NZ_CP027476.1:1315979:1316019	TTTGGGAAGGTAAATCAGGTTTATTAACTATTGCAGGTGG	Y	SA	NZ_CP027476.1:1314898:1316571	NRS_1216	Y	SA_Y	60	mis=0	3	2474	1395	1781	528	270	7699	3	3	36	0	1	6	0	23	3	5	7198	6694	32	32763	3	442	523	26	472	6261	33304	303	1755	32	3
NZ_CP027476.1	131609	131649	-	JMD87_RS00440_008	NZ_CP027476.1:131609:131649	TACAATCATTTTGGGTATGGTTATTTTAGCTGTTGTGCCG	Y	SA	NZ_CP027476.1:131231:132229	NRS_125	Y	SA_Y	60	mis=0	19	67	49	55	20	15	52	12	19	14	12	4	13	7	11	6	16	8867	8433	66	41360	10	481	683	29	467	7489	41634	415	2271	73	16
NZ_CP027476.1	1316627	1316667	-	JMD87_RS06205_034	NZ_CP027476.1:1316627:1316667	ATTTAGTGATGCATAGTTTCAATTGACTAATGTATCTCGT	Y	SA	---	---	N	SA_N	60	mis=0	2	29	21	10	9	0	81	4	0	2	0	0	2	1	1	1	4	3267	2996	10	14418	5	153	211	13	157	2620	14697	130	763	18	3
NZ_CP027476.1	1316771	1316811	+	JMD87_RS06210_002	NZ_CP027476.1:1316771:1316811	AGTTAAAGTGAATTTTACAGATGTAGATTCAAAAGGAATT	Y	SA	NZ_CP027476.1:1316721:1317635	NRS_1217	Y	SA_Y	60	mis=0	1	22	22	24	3	1	38	0	0	0	0	0	2	0	0	0	1	413	414	4	1934	0	26	32	1	32	361	2087	16	114	0	0
NZ_CP027476.1	1316934	1316974	-	JMD87_RS06210_005	NZ_CP027476.1:1316934:1316974	TAACTCGTTTCATATCATCGTAATGCCCTCTTGTTGATTC	Y	SA	NZ_CP027476.1:1316721:1317635	NRS_1217	Y	SA_Y	60	mis=0	19	398	316	337	100	28	496	18	14	22	24	6	14	14	14	9	14	4868	4517	49	22319	7	295	398	26	257	4061	23036	201	1340	55	21
NZ_CP027476.1	1317087	1317127	-	JMD87_RS06210_008	NZ_CP027476.1:1317087:1317127	TACCAGTACCACTTAAAATTAGACCATCAACATATTGCGG	Y	SA	NZ_CP027476.1:1316721:1317635	NRS_1217	Y	SA_Y	60	mis=0	106	714	523	744	278	138	1006	84	96	108	71	82	98	67	61	88	84	7121	6619	159	32150	74	457	602	113	449	5830	32911	413	1985	163	111
NZ_CP027476.1	1317403	1317443	-	JMD87_RS06210_014	NZ_CP027476.1:1317403:1317443	GAAACTAATAATATAGGCATGGCATGATTTAACATTTTCA	Y	SA	NZ_CP027476.1:1316721:1317635	NRS_1217	Y	SA_Y	60	mis=0	1	89	60	100	35	2	109	1	2	3	0	1	2	1	0	2	2	559	574	4	2819	3	36	42	6	29	476	2819	33	137	7	0
NZ_CP027476.1	131753	131793	-	JMD87_RS00440_011	NZ_CP027476.1:131753:131793	GACAACACTCATAATCATCGGTATTTCGATGCAAACGTTG	Y	SA	NZ_CP027476.1:131231:132229	NRS_125	Y	SA_Y	60	mis=0	185	149	174	191	142	118	168	135	95	124	105	70	93	93	89	94	120	5191	4976	212	23652	112	414	456	131	353	4465	24547	392	1483	216	140
NZ_CP027476.1	1317537	1317577	+	JMD87_RS06210_017	NZ_CP027476.1:1317537:1317577	CTTTATCATCATAAACGTCATGAAGTGTTATTTGAAAAAG	Y	SA	NZ_CP027476.1:1316721:1317635	NRS_1217	Y	SA_Y	60	mis=0	0	113	99	114	43	14	127	1	0	0	0	0	1	1	2	1	1	682	632	3	3093	0	40	45	3	36	544	3127	33	174	5	1
NZ_CP027476.1	1317829	1317869	+	JMD87_RS06215_002	NZ_CP027476.1:1317829:1317869	TGGTATTCCACATCATTTAATTGATATCTTGAATCCTGAT	Y	SA	NZ_CP027476.1:1317653:1318588	NRS_1218	Y	SA_Y	60	mis=0	0	249	173	257	58	19	214	0	1	12	0	0	3	0	2	0	1	1004	888	4	4374	0	75	73	6	45	817	4458	34	235	8	0
NZ_CP027476.1	1318004	1318044	-	JMD87_RS06215_005	NZ_CP027476.1:1318004:1318044	TAACTATGGATAATTGTGCAGGTGTAACTGTTTCATCTTC	Y	SA	NZ_CP027476.1:1317653:1318588	NRS_1218	Y	SA_Y	60	mis=0	0	470	417	590	183	69	524	1	7	25	1	0	11	8	5	0	3	3328	3123	10	15985	2	192	244	8	133	2838	16006	159	906	18	0
NZ_CP027476.1	1318193	1318233	-	JMD87_RS06215_008	NZ_CP027476.1:1318193:1318233	TTTCAGTAAATTGTTGCACTTTCTTGCGATTACTCAAAAG	Y	SA	NZ_CP027476.1:1317653:1318588	NRS_1218	Y	SA_Y	60	mis=0	13	242	188	203	61	22	215	5	9	14	5	2	4	2	6	9	10	2776	2459	14	11822	1	153	199	18	89	2105	12039	105	645	17	4
NZ_CP027476.1	1318681	1318721	-	JMD87_RS06215_017	NZ_CP027476.1:1318681:1318721	CGTATTCTTCAATAACACCTTTCATTTGGAAACCGTTTAG	Y	SA	NZ_CP027476.1:1318603:1318836	NRS_1219	Y	SA_Y	60	mis=0	1	381	246	267	67	12	407	5	7	18	3	0	13	4	4	1	5	2375	2258	14	10483	0	128	168	16	97	1968	10877	92	572	13	1
NZ_CP027476.1	1319116	1319156	-	JMD87_RS06225_002	NZ_CP027476.1:1319116:1319156	CTAAGTTTTTAGTGGATCGCGAAGGTAACGTTGTTAAACG	Y	SA	NZ_CP027476.1:1319058:1319534	NRS_1220	Y	SA_Y	60	mis=0	2	302	269	269	47	6	328	0	0	4	0	1	0	1	1	0	5	4822	4419	15	21752	5	268	331	13	221	3925	22127	189	1143	14	0
NZ_CP027476.1	1319472	1319512	-	JMD87_RS06225_008	NZ_CP027476.1:1319472:1319512	AGTAGAAACAAATAAAGGTGTTACTTACAAATTAGATGCA	Y	SA	NZ_CP027476.1:1319058:1319534	NRS_1220	Y	SA_Y	60	mis=0	1	444	310	338	102	33	389	1	2	2	0	0	3	1	4	1	1	838	799	6	3969	0	42	65	3	22	681	3718	58	207	3	0
NZ_CP027476.1	131949	131989	+	JMD87_RS00440_015	NZ_CP027476.1:131949:131989	ATATCAGGTGAGGCAATTGGATTTTTTAATACATTTTGCA	Y	SA	NZ_CP027476.1:131231:132229	NRS_125	Y	SA_Y	60	mis=0	1	64	57	80	23	40	60	4	0	4	0	0	5	1	3	0	5	6795	6156	15	31077	0	428	521	24	513	5544	31206	292	1676	36	0
NZ_CP027476.1	1319913	1319953	-	JMD87_RS06230_005	NZ_CP027476.1:1319913:1319953	CTTCATTTAGTGATTTGGATTGTGCAGTCGTTAATTCATC	Y	SA	NZ_CP027476.1:1319646:1320884	NRS_1221	Y	SA_Y	60	mis=0	3	235	181	217	64	14	205	1	4	8	2	0	4	2	1	1	0	2338	2153	11	10777	1	148	177	2	93	1915	10991	115	554	22	1
NZ_CP027476.1	1320243	1320283	-	JMD87_RS06230_011	NZ_CP027476.1:1320243:1320283	AACCAACTAAAGCTACTTGAAACACCTGATTTTGATTTCT	Y	SA	NZ_CP027476.1:1319646:1320884	NRS_1221	Y	SA_Y	60	mis=0	12	848	597	662	195	57	588	10	7	23	7	7	11	6	5	2	12	4801	4487	33	21566	6	245	347	29	222	3965	22117	209	1157	54	18
NZ_CP027476.1	1320542	1320582	-	JMD87_RS06230_017	NZ_CP027476.1:1320542:1320582	TTGTTTGATTAAATCATTAACTGTGTCATACTGCGTACGG	Y	SA	NZ_CP027476.1:1319646:1320884	NRS_1221	Y	SA_Y	60	mis=0	8	752	494	629	188	28	508	4	8	26	3	1	11	10	10	3	10	3728	3606	21	17104	9	218	276	19	140	3141	17666	162	966	27	10
NZ_CP027476.1	1320886	1320926	-	JMD87_RS06230_023	NZ_CP027476.1:1320886:1320926	ACTATCTTACTTATATCTTTCATTTGAATTTCGTCCTTTT	Y	SA	---	---	N	SA_N	60	mis=0	0	6	7	3	2	0	2	0	0	0	0	0	0	0	0	0	1	120	121	0	506	0	11	8	0	12	100	568	3	35	1	0
NZ_CP027476.1	1321061	1321101	-	JMD87_RS06235_002	NZ_CP027476.1:1321061:1321101	TATTTCTTCTAAATGATCACGTCCAAAGTCATCATACCCG	Y	SA	NZ_CP027476.1:1320903:1322141	NRS_1222	Y	SA_Y	60	mis=0	11	332	248	316	92	19	225	6	7	16	7	1	9	1	8	3	14	8005	7433	37	37115	4	458	550	19	275	6517	37234	385	1975	5	4
NZ_CP027476.1	1321537	1321577	-	JMD87_RS06235_011	NZ_CP027476.1:1321537:1321577	TTAATTAATGATCCTGCTATTAAATCGGCACCACATTCTA	Y	SA	NZ_CP027476.1:1320903:1322141	NRS_1222	Y	SA_Y	60	mis=0	9	1158	767	902	262	214	761	2	11	30	9	8	14	12	6	8	13	4695	4243	24	20570	6	279	348	20	230	3757	21069	220	1131	27	9
NZ_CP027476.1	1321683	1321723	-	JMD87_RS06235_014	NZ_CP027476.1:1321683:1321723	CTTGATACATTTCAAGCAATGCATTTAATGATGCACCCGC	Y	SA	NZ_CP027476.1:1320903:1322141	NRS_1222	Y	SA_Y	60	mis=0	109	2360	1617	1903	642	380	1733	60	66	126	67	49	69	64	50	75	71	6788	6366	120	30886	56	407	530	89	401	5589	32005	326	1852	137	98
NZ_CP027476.1	1322148	1322188	-	JMD87_RS06235_022	NZ_CP027476.1:1322148:1322188	AAATTTCACCCAAAACACATTATCATTTAGGGTGAAATTT	Y	SA	---	---	N	SA_N	60	mis=0	1	5	3	3	2	0	3	0	0	0	0	0	0	0	0	1	0	881	823	4	4056	0	54	60	1	42	748	4139	35	213	1	1
NZ_CP027476.1	1322874	1322914	-	JMD87_RS06245_003	NZ_CP027476.1:1322874:1322914	AGTACTTTTTCTAATTGGCTTACAGGCACTTCAACATTTT	Y	SA	NZ_CP027476.1:1322771:1324111	NRS_1224	Y	SA_Y	60	mis=0	5	4510	2601	3289	860	336	5280	2	15	34	3	0	66	15	41	2	7	4665	4263	24	21118	2	237	323	7	133	3832	21409	198	1147	16	0
NZ_CP027476.1	1323721	1323761	-	JMD87_RS06245_019	NZ_CP027476.1:1323721:1323761	TAATCCTCTTGAAGATGGTACACGGATTAATGGTGAACGG	Y	SA	NZ_CP027476.1:1322771:1324111	NRS_1224	Y	SA_Y	60	mis=0	10	19363	11226	14679	4625	2985	23972	13	35	707	4	1	250	62	206	0	22	7653	6882	84	33701	2	404	544	27	456	6141	34431	306	1843	33	3
NZ_CP027476.1	1323852	1323892	+	JMD87_RS06245_022	NZ_CP027476.1:1323852:1323892	AAAATAAATTAAAAGTTCCAGAACCAGTTAACCAAAATAT	Y	SA	NZ_CP027476.1:1322771:1324111	NRS_1224	Y	SA_Y	60	mis=0	2	652	364	522	155	97	844	0	1	4	2	0	1	0	2	0	9	384	378	24	1614	1	19	25	5	18	321	1735	26	137	3	1
NZ_CP027476.1	13247	13287	-	JMD87_RS00045_008	NZ_CP027476.1:13247:13287	AAACTTTTGCTGCACGATCAAAATCAGCCATTTTCAATTC	Y	SA	NZ_CP027476.1:12812:14098	NRS_17	Y	SA_Y	60	mis=0	68	21320	17614	22941	4830	2395	17995	56	84	512	43	37	257	92	156	38	76	5426	4989	142	24473	42	352	422	61	236	4461	24978	276	1365	113	55
NZ_CP027476.1	132693	132733	-	JMD87_RS00445_007	NZ_CP027476.1:132693:132733	CAAGGCATACTTATTATGAACGAAACAGACTTACAAGGCC	Y	SA	NZ_CP027476.1:132226:133221	NRS_126	Y	SA_Y	60	mis=0	6	143	139	98	29	127	109	4	5	7	3	3	2	4	6	2	4	5315	5031	25	23227	1	310	415	24	355	4231	24046	226	1324	37	1
NZ_CP027476.1	132848	132888	-	JMD87_RS00445_010	NZ_CP027476.1:132848:132888	AATCTTTTAAAATGATTGTAGTTATTGCATTTTTGGGGGC	Y	SA	NZ_CP027476.1:132226:133221	NRS_126	Y	SA_Y	60	mis=0	61	141	86	132	100	54	94	47	57	60	40	43	56	45	39	50	52	4640	4333	82	21032	50	321	359	66	307	3889	21909	263	1214	123	71
NZ_CP027476.1	1331101	1331141	-	JMD87_RS06320_002	NZ_CP027476.1:1331101:1331141	CTCTCGAATTCATTTTCATAGTCAGTTACAAACCCTTCGT	Y	SA	NZ_CP027476.1:1331040:1331234	NRS_1234	Y	SA_Y	60	mis=0	10	1758	1107	1220	316	157	1308	6	3	12	3	4	19	11	13	2	4	5466	4994	27	25162	1	257	357	12	250	4403	25833	247	1382	15	9
NZ_CP027476.1	1331313	1331353	-	JMD87_RS06320_005	NZ_CP027476.1:1331313:1331353	TGTGCATAAAATATGACGCTTTTGCTTAACATTATTCAAT	Y	SA	NZ_CP027476.1:1331275:1331625	NRS_1235	Y	SA_Y	60	mis=0	27	774	484	569	155	54	590	14	16	25	10	14	15	11	16	18	8	1706	1542	38	7494	11	86	126	15	97	1409	7816	82	432	15	14
NZ_CP027476.1	1332579	1332619	-	JMD87_RS06335_005	NZ_CP027476.1:1332579:1332619	CAGACATGCTATCGAAATGGCAAATAAGATGAAAGACGGG	Y	SA	NZ_CP027476.1:1332372:1333397	NRS_1237	Y	SA_Y	60	mis=0	16	356	204	221	69	34	164	7	8	19	6	1	5	2	6	4	9	8725	8176	30	39164	2	415	593	17	336	7185	40168	386	2112	51	4
NZ_CP027476.1	1332895	1332935	-	JMD87_RS06335_011	NZ_CP027476.1:1332895:1332935	AATTGGAAGAGTTATGCAAAGTATGTAAGCAATATCAGCT	Y	SA	NZ_CP027476.1:1332372:1333397	NRS_1237	Y	SA_Y	60	mis=0	17	67	57	52	27	14	40	11	15	17	8	13	12	10	13	21	17	4657	4397	45	21518	12	279	347	23	216	3887	22234	227	1287	48	20
NZ_CP027476.1	1333058	1333098	-	JMD87_RS06335_014	NZ_CP027476.1:1333058:1333098	AAAGTAATTACTATACCCTCTAAGGAAGGAAAAGTTAGTG	Y	SA	NZ_CP027476.1:1332372:1333397	NRS_1237	Y	SA_Y	60	mis=0	7	6	11	11	2	2	5	7	7	7	3	8	4	4	6	8	8	457	452	9	2007	0	25	39	5	36	362	2157	26	130	6	3
NZ_CP027476.1	1333385	1333425	-	JMD87_RS06335_020	NZ_CP027476.1:1333385:1333425	TTGATATTAGTTTTAGGGGGAAATGTAGTGATTTCATTCG	Y	SA	---	---	N	SA_N	60	mis=0	1	14	13	12	5	1	16	0	2	2	0	1	0	2	1	0	5	2387	2285	8	11079	0	135	166	16	137	1976	11095	112	584	7	1
NZ_CP027476.1	1334071	1334111	-	JMD87_RS06345_004	NZ_CP027476.1:1334071:1334111	CAAGTAAAGAATAAAACCAATCAATGGTAAGACAAAAAGT	Y	SA	NZ_CP027476.1:1333922:1335403	NRS_1239	Y	SA_Y	60	mis=0	3	111	83	111	31	19	165	0	0	4	5	0	2	2	2	0	0	627	582	5	2784	1	37	49	2	12	462	2885	20	139	6	0
NZ_CP027476.1	1334224	1334264	-	JMD87_RS06345_007	NZ_CP027476.1:1334224:1334264	TAAATCATGATGTTTTTGAACTTGTTTGTTATCAGTACCA	Y	SA	NZ_CP027476.1:1333922:1335403	NRS_1239	Y	SA_Y	60	mis=0	1	439	307	355	128	41	594	4	5	14	10	6	8	6	10	4	3	2562	2421	22	11788	1	140	202	12	79	2142	12316	126	651	8	5
NZ_CP027476.1	1334499	1334539	-	JMD87_RS06345_013	NZ_CP027476.1:1334499:1334539	AAATGATCAAAATTTGCCATCTTAACATTTTTAGATCCAA	Y	SA	NZ_CP027476.1:1333922:1335403	NRS_1239	Y	SA_Y	60	mis=0	4	257	154	195	72	12	327	3	1	7	0	1	7	0	5	6	1	1555	1536	3	7345	4	76	98	8	60	1271	7553	66	406	2	2
NZ_CP027476.1	1335265	1335305	-	JMD87_RS06345_027	NZ_CP027476.1:1335265:1335305	AATATCATGTTCATAAGCCACCCTTAAATCTTTAGCAAGA	Y	SA	NZ_CP027476.1:1333922:1335403	NRS_1239	Y	SA_Y	60	mis=0	11	244	99	134	68	7	333	8	9	21	4	1	4	5	5	1	4	4288	3973	29	19070	8	231	291	16	197	3438	19609	191	1043	10	8
NZ_CP027476.1	1335415	1335455	-	JMD87_RS06345_030	NZ_CP027476.1:1335415:1335455	TTTTGGGCAAAATAAAAAGAGCCTCTATAATCGAGACTCC	Y	SA	---	---	N	SA_N	60	mis=0	38	56	48	47	51	33	42	30	52	56	47	21	29	33	36	40	32	4068	3781	95	17909	31	248	306	47	191	3387	19206	212	1047	62	35
NZ_CP027476.1	1335633	1335673	+	JMD87_RS06350_002	NZ_CP027476.1:1335633:1335673	TTCTAAAAAATATTTCGTTCGATATTGAACAAGGTAAATG	Y	SA	NZ_CP027476.1:1335578:1336486	NRS_1240	Y	SA_Y	60	mis=0	0	0	1	4	0	0	2	0	0	0	0	0	0	0	0	0	0	348	321	1	1509	0	20	23	1	13	271	1578	18	90	0	0
NZ_CP027476.1	1335785	1335825	-	JMD87_RS06350_005	NZ_CP027476.1:1335785:1335825	GAAACATCGTTTTTTGGAACATTATACTGCGATTTTCACT	Y	SA	NZ_CP027476.1:1335578:1336486	NRS_1240	Y	SA_Y	60	mis=0	14	27	17	25	10	7	25	6	2	7	4	3	6	9	4	8	10	3448	3307	20	15300	13	164	215	14	116	2802	15804	174	837	38	6
NZ_CP027476.1	1335959	1335999	-	JMD87_RS06350_008	NZ_CP027476.1:1335959:1335999	TTAAAGATAATACAAAATCGAGTAATCGTTGTTGACCACC	Y	SA	NZ_CP027476.1:1335578:1336486	NRS_1240	Y	SA_Y	60	mis=0	33	38	36	46	23	14	33	25	25	18	20	19	19	21	10	22	25	2425	2210	29	10945	16	136	201	24	80	2000	11315	87	610	38	24
NZ_CP027476.1	1336437	1336477	-	JMD87_RS06350_017	NZ_CP027476.1:1336437:1336477	TTTTCAAGTAACTTAGTATCATAATTAGATCCCCTTTGCT	Y	SA	NZ_CP027476.1:1335578:1336486	NRS_1240	Y	SA_Y	60	mis=0	0	1	2	4	0	0	1	1	0	0	1	2	1	0	0	1	2	1296	1229	7	5836	0	54	95	11	63	1059	5885	54	305	5	0
NZ_CP027476.1	1336870	1336910	-	JMD87_RS06355_005	NZ_CP027476.1:1336870:1336910	AATAATATGCCAAAAGTTATTAATAGAGACGCACCTAACC	Y	SA	NZ_CP027476.1:1336455:1337186	NRS_1241	Y	SA_Y	60	mis=0	2	23	18	22	10	1	40	1	0	2	0	0	0	2	0	0	2	3141	2880	11	14326	1	137	201	8	103	2546	14708	136	747	17	0
NZ_CP027476.1	1337156	1337196	-	JMD87_RS06355_011	NZ_CP027476.1:1337156:1337196	TTTCATATTTTATTCCGCCCTTTTAAAATGACTAATACAA	Y	SA	---	---	N	SA_N	60	mis=0	0	5	4	4	0	1	8	0	0	0	1	0	2	0	0	2	1	238	233	2	987	0	14	19	3	9	170	1081	14	59	1	0
NZ_CP027476.1	1337571	1337611	-	JMD87_RS06360_005	NZ_CP027476.1:1337571:1337611	TAACGACATAATAAACCATCATTGCAACAAAATAGTTGTT	Y	SA	NZ_CP027476.1:1337190:1338281	NRS_1242	Y	SA_Y	60	mis=0	3	115	103	93	29	11	116	2	6	8	4	3	6	2	1	2	4	2300	2106	12	9999	1	109	176	7	61	1819	10072	96	531	15	6
NZ_CP027476.1	1337754	1337794	-	JMD87_RS06360_008	NZ_CP027476.1:1337754:1337794	CTAATTCTGATTTTAATGATAAACTTGCAAACACATGCCC	Y	SA	NZ_CP027476.1:1337190:1338281	NRS_1242	Y	SA_Y	60	mis=0	42	440	283	426	121	66	406	28	26	57	26	21	27	28	21	25	23	5935	5450	61	27006	34	310	430	42	186	4871	28028	267	1565	75	36
NZ_CP027476.1	1337937	1337977	-	JMD87_RS06360_011	NZ_CP027476.1:1337937:1337977	ATGTAAAATCAATATCAGCATCTTTTAAAACTTTACGTAT	Y	SA	NZ_CP027476.1:1337190:1338281	NRS_1242	Y	SA_Y	60	mis=0	4	26	13	23	14	4	22	10	4	4	2	0	3	4	0	4	7	243	265	9	1189	4	30	21	2	9	193	1191	9	62	4	4
NZ_CP027476.1	1338248	1338288	-	JMD87_RS06360_017	NZ_CP027476.1:1338248:1338288	AAGATGTCATGCTATTCCTCCTGTTGAGATTTCAATGATT	Y	SA	---	---	N	SA_N	60	mis=0	13	308	200	293	95	23	295	7	6	24	9	5	11	11	7	10	17	4287	3920	34	18775	9	222	289	18	160	3421	19472	170	1086	30	17
NZ_CP027476.1	1338530	1338570	-	JMD87_RS06365_002	NZ_CP027476.1:1338530:1338570	CATCATTCACAACTGCTTTTTCAAAGTATCCCGGTCTTTT	Y	SA	NZ_CP027476.1:1338278:1338880	NRS_1243	Y	SA_Y	60	mis=0	53	589	447	537	214	61	562	35	22	33	23	14	31	22	21	27	22	5114	4708	62	22751	24	281	317	39	246	4288	23869	247	1303	63	30
NZ_CP027476.1	1338691	1338731	-	JMD87_RS06365_005	NZ_CP027476.1:1338691:1338731	AATTTCCCTTAATACAATTTGTTCTTTGGGCGTTAATGGG	Y	SA	NZ_CP027476.1:1338278:1338880	NRS_1243	Y	SA_Y	60	mis=0	53	783	521	774	268	96	774	52	60	50	56	45	51	42	44	45	65	4575	4118	107	20294	48	298	341	54	233	3682	20956	235	1180	102	62
NZ_CP027476.1	1340055	1340095	-	JMD87_RS06380_002	NZ_CP027476.1:1340055:1340095	AAATCTTCGTTACGACGTATTATTAGCGAAGCCATAGAGC	Y	SA	NZ_CP027476.1:1339996:1340850	NRS_1246	Y	SA_Y	60	mis=0	5	201	140	152	55	17	186	1	10	10	3	0	1	2	0	1	3	2782	2686	18	12455	0	126	164	3	102	2233	13063	114	745	23	4
NZ_CP027476.1	1340344	1340384	-	JMD87_RS06380_008	NZ_CP027476.1:1340344:1340384	AGTTGTCGGTCATTACATTAGCCAGCAATATCATGATCAG	Y	SA	NZ_CP027476.1:1339996:1340850	NRS_1246	Y	SA_Y	60	mis=0	35	1913	1373	1698	482	110	1810	17	28	62	30	26	56	41	52	12	26	4980	4746	77	22159	29	259	395	34	224	3967	23172	222	1228	70	36
NZ_CP027476.1	1340499	1340539	-	JMD87_RS06380_011	NZ_CP027476.1:1340499:1340539	CCGTTTTTCGAGTATGCACGTTCATTTGATTTTATCATTG	Y	SA	NZ_CP027476.1:1339996:1340850	NRS_1246	Y	SA_Y	60	mis=0	67	1006	721	1082	305	80	1018	49	58	57	43	44	54	44	42	51	52	3806	3479	85	17107	52	246	302	49	165	3114	18093	187	1049	111	78
NZ_CP027476.1	1340803	1340843	-	JMD87_RS06380_017	NZ_CP027476.1:1340803:1340843	TTATGTTGTACTTATCATTATCATTGTAGCATTAATTGGT	Y	SA	NZ_CP027476.1:1339996:1340850	NRS_1246	Y	SA_Y	60	mis=0	0	44	17	30	5	3	41	0	0	1	0	0	1	0	0	0	1	180	175	1	815	1	7	11	2	5	161	864	5	59	0	1
NZ_CP027476.1	134084	134124	-	JMD87_RS00450_015	NZ_CP027476.1:134084:134124	AAACAACTTCAATTAAACATGCAATGGGTACAACTGAAAT	Y	SA	NZ_CP027476.1:133237:134229	NRS_127	Y	SA_Y	60	mis=0	14	164	138	165	73	18	126	9	22	37	7	5	10	12	9	10	13	3897	3703	33	18023	9	249	301	25	180	3278	18377	179	1043	47	5
NZ_CP027476.1	1341246	1341286	-	JMD87_RS06385_002	NZ_CP027476.1:1341246:1341286	TAATTCATCATTTAAGAAAAGCTGCATGGCAACTTCACCG	Y	SA	NZ_CP027476.1:1341181:1341756	NRS_1247	Y	SA_Y	60	mis=0	7	2659	1550	2054	701	343	2213	10	81	104	2	6	20	7	16	2	7	6156	5647	33	28163	7	332	397	13	206	5159	28695	246	1501	39	6
NZ_CP027476.1	1341421	1341461	-	JMD87_RS06385_005	NZ_CP027476.1:1341421:1341461	TTGTATCATCATATTGCACATAAACTTTTGCAATTTTTGA	Y	SA	NZ_CP027476.1:1341181:1341756	NRS_1247	Y	SA_Y	60	mis=0	21	114	87	93	51	26	105	23	29	19	15	14	13	16	12	11	18	1402	1243	38	5900	9	97	89	17	62	1071	6242	73	326	35	15
NZ_CP027476.1	1341654	1341694	-	JMD87_RS06385_008	NZ_CP027476.1:1341654:1341694	AATAAAAAATTGATAGTAGCTTAATGCATCTATGACTCGT	Y	SA	NZ_CP027476.1:1341181:1341756	NRS_1247	Y	SA_Y	60	mis=0	7	54	39	24	17	12	51	7	6	3	8	1	5	8	3	6	8	2547	2303	21	11216	4	134	184	13	104	2011	11421	134	647	24	3
NZ_CP027476.1	1342122	1342162	-	JMD87_RS06390_005	NZ_CP027476.1:1342122:1342162	AGGTATTGATACTATCAGTATCGTTATGCGTTCAAAACAA	Y	SA	NZ_CP027476.1:1341810:1343192	NRS_1248	Y	SA_Y	60	mis=0	2	31	17	16	10	6	17	3	7	1	2	4	3	0	1	4	4	1731	1563	13	8007	4	91	135	4	66	1490	8342	78	412	12	2
NZ_CP027476.1	1342291	1342331	-	JMD87_RS06390_008	NZ_CP027476.1:1342291:1342331	TGCATGATAGAGAAATAAATGCGAAAAATGTGATTAGCGG	Y	SA	NZ_CP027476.1:1341810:1343192	NRS_1248	Y	SA_Y	60	mis=0	33	153	85	103	37	35	210	19	30	31	22	16	12	22	15	31	23	5920	5666	51	28092	15	336	420	41	272	5073	28773	295	1600	52	23
NZ_CP027476.1	134240	134280	-	JMD87_RS00450_018	NZ_CP027476.1:134240:134280	CGTGATAATGATTCTCATTGTCATACATCACGAAGGAGGC	Y	SA	---	---	N	SA_N	60	mis=0	85	181	161	143	132	71	110	69	72	71	53	38	57	54	56	67	78	10927	10032	134	49609	41	719	831	111	619	9203	51448	552	2855	174	65
NZ_CP027476.1	1342451	1342491	-	JMD87_RS06390_011	NZ_CP027476.1:1342451:1342491	CCTGAATTAATCGAAGAAATCACTTATCGAGAAATGCGTG	Y	SA	NZ_CP027476.1:1341810:1343192	NRS_1248	Y	SA_Y	60	mis=0	79	147	127	115	73	72	160	71	70	65	51	43	64	55	36	56	57	4038	3661	106	17090	49	258	326	68	203	3031	17793	208	1047	107	73
NZ_CP027476.1	1343055	1343095	-	JMD87_RS06390_023	NZ_CP027476.1:1343055:1343095	TATCGTTTCTGCTCCAGGTAAAAGACATGATAATGATATT	Y	SA	NZ_CP027476.1:1341810:1343192	NRS_1248	Y	SA_Y	60	mis=0	2	33	27	37	9	0	36	1	6	2	0	2	0	2	4	3	8	3396	3166	18	15565	2	169	245	11	123	2782	16007	179	829	21	2
NZ_CP027476.1	1343440	1343480	-	JMD87_RS06395_002	NZ_CP027476.1:1343440:1343480	ATGTATCTTGAATTTGCTGTCGGTTCTCTTCGATGATTTT	Y	SA	NZ_CP027476.1:1343383:1344663	NRS_1249	Y	SA_Y	60	mis=0	20	306	238	264	78	11	433	9	42	48	7	5	16	3	7	3	2	3708	3609	26	16802	3	189	213	18	145	2961	17413	160	917	22	6
NZ_CP027476.1	1343602	1343642	-	JMD87_RS06395_005	NZ_CP027476.1:1343602:1343642	CAGTTGGTTCAATTCCTCCCATGACTTCAACGATAATATC	Y	SA	NZ_CP027476.1:1343383:1344663	NRS_1249	Y	SA_Y	60	mis=0	47	350	268	344	136	83	531	48	89	64	37	22	48	35	33	39	47	3547	3319	90	16083	30	206	249	45	136	2857	16524	198	993	68	51
NZ_CP027476.1	1343889	1343929	-	JMD87_RS06395_011	NZ_CP027476.1:1343889:1343929	TTCATCAAGTGCTTCCTCAAATGTCGTTTGCTCTTTAGTC	Y	SA	NZ_CP027476.1:1343383:1344663	NRS_1249	Y	SA_Y	60	mis=0	35	1524	1022	1269	317	169	1987	37	63	74	17	14	28	25	29	11	21	5608	5316	55	25289	8	300	423	28	176	4572	26497	220	1429	51	12
NZ_CP027476.1	1344388	1344428	-	JMD87_RS06395_020	NZ_CP027476.1:1344388:1344428	TTTCTGCATCTGAATCCATCATTTCCCGTGTTTTATCTGT	Y	SA	NZ_CP027476.1:1343383:1344663	NRS_1249	Y	SA_Y	60	mis=0	4	2175	1865	2382	571	241	3013	8	7	9	4	2	40	7	25	6	7	6984	6462	28	31285	4	357	497	24	275	5672	32087	309	1683	38	6
NZ_CP027476.1	1344869	1344909	-	JMD87_RS06400_002	NZ_CP027476.1:1344869:1344909	TACAATTTTCTTACCTTGCTCTTTTGCTTTTGTCACAGCC	Y	SA	NZ_CP027476.1:1344669:1345730	NRS_1250	Y	SA_Y	60	mis=0	13	153	64	91	41	6	142	14	11	8	7	6	4	8	11	13	13	7292	6846	35	33076	11	401	568	38	325	6005	33599	339	1783	40	17
NZ_CP027476.1	1345151	1345191	-	JMD87_RS06400_008	NZ_CP027476.1:1345151:1345191	TTGTTGTACAATTTCAAATGAGCCTGTCTTTTGTCCTTCG	Y	SA	NZ_CP027476.1:1344669:1345730	NRS_1250	Y	SA_Y	60	mis=0	35	338	158	183	74	27	361	26	49	29	15	20	16	13	22	19	31	6101	5684	67	26788	17	416	496	32	313	4982	27483	308	1539	53	31
NZ_CP027476.1	1345465	1345505	-	JMD87_RS06400_014	NZ_CP027476.1:1345465:1345505	GTCATTAACTGATATGCTTCTAGAATTTCATCATCAGTAA	Y	SA	NZ_CP027476.1:1344669:1345730	NRS_1250	Y	SA_Y	60	mis=0	4	50	19	25	8	2	38	1	8	1	0	1	1	3	1	0	3	1148	980	2	4566	4	69	90	4	40	841	4914	46	270	11	1
NZ_CP027476.1	1346055	1346095	-	JMD87_RS06405_005	NZ_CP027476.1:1346055:1346095	CTCATGTTTAGACAGTTGGATATCACCAAAATAATTTGCG	Y	SA	NZ_CP027476.1:1345732:1346646	NRS_1251	Y	SA_Y	60	mis=0	5	623	296	401	136	8	690	5	10	25	3	0	4	3	6	2	5	7366	7040	38	34455	3	409	494	36	378	6286	34666	345	1906	34	4
NZ_CP027476.1	1346260	1346300	-	JMD87_RS06405_008	NZ_CP027476.1:1346260:1346300	ATTTTTGTGGTAAAGCACGTCTTGATGCTTCTGTTTTTAG	Y	SA	NZ_CP027476.1:1345732:1346646	NRS_1251	Y	SA_Y	60	mis=0	48	345	247	315	130	47	478	53	61	42	19	22	37	38	28	34	35	3516	3320	79	15634	26	236	293	30	215	2973	16127	211	891	84	29
NZ_CP027476.1	1346578	1346618	-	JMD87_RS06405_014	NZ_CP027476.1:1346578:1346618	CACTGATATTAATATCGACCAATTCAGAATGGCATGATAC	Y	SA	NZ_CP027476.1:1345732:1346646	NRS_1251	Y	SA_Y	60	mis=0	14	365	247	307	130	40	477	7	14	16	7	6	12	15	11	8	13	5528	5175	35	25240	8	331	378	22	271	4641	25581	214	1349	12	11
NZ_CP027476.1	1347229	1347269	-	JMD87_RS06410_011	NZ_CP027476.1:1347229:1347269	ATTCTAAGAAGAATGGCTTACTTGTCGTAGCATCTACATT	Y	SA	NZ_CP027476.1:1346704:1347507	NRS_1252	Y	SA_Y	60	mis=0	4	1852	1096	1313	472	181	1750	0	6	43	0	3	16	7	16	1	5	2565	2392	14	11913	1	130	207	13	144	2095	11995	121	601	14	1
NZ_CP027476.1	1347543	1347583	-	JMD87_RS06410_017	NZ_CP027476.1:1347543:1347583	ATTTTCACAAAAATAAAAAGCCTTAACCACAAGATATCTT	Y	SA	---	---	N	SA_N	60	mis=0	4	11	4	12	3	2	10	2	3	1	0	2	2	1	0	0	2	1110	899	6	4576	3	66	70	4	68	854	4888	49	235	0	0
NZ_CP027476.1	1348378	1348418	+	JMD87_RS06425_002	NZ_CP027476.1:1348378:1348418	AGCTTTACAAATTTTGTTTTGTGAATGATTTTATGAATAA	Y	SA	NZ_CP027476.1:1348332:1349786	NRS_1254	Y	SA_Y	60	mis=0	0	27	9	21	2	9	45	0	0	1	0	0	0	0	0	0	1	28	14	3	97	0	0	1	0	0	13	108	3	7	0	0
NZ_CP027476.1	1348540	1348580	-	JMD87_RS06425_005	NZ_CP027476.1:1348540:1348580	TCCTACCATATAAAGCACCTTTTTATCCATTAGGACCAAT	Y	SA	NZ_CP027476.1:1348332:1349786	NRS_1254	Y	SA_Y	60	mis=0	6	1116	600	815	266	138	1568	0	0	33	3	1	6	2	6	0	4	3034	2963	26	14470	0	180	217	17	125	2506	14734	132	814	16	0
NZ_CP027476.1	1348694	1348734	-	JMD87_RS06425_008	NZ_CP027476.1:1348694:1348734	ATTGTTATTATTTATGCAAACTTTAATTCAAATGCCGTTT	Y	SA	NZ_CP027476.1:1348332:1349786	NRS_1254	Y	SA_Y	60	mis=0	0	282	158	207	75	30	393	3	3	8	0	5	1	1	1	4	9	391	352	5	1655	3	27	31	6	16	304	1585	20	109	4	1
NZ_CP027476.1	1349321	1349361	-	JMD87_RS06425_020	NZ_CP027476.1:1349321:1349361	TCTGTAAAATCATTTGGAGAAACTGAGTTTTGGTTATCAT	Y	SA	NZ_CP027476.1:1348332:1349786	NRS_1254	Y	SA_Y	60	mis=0	2	1052	769	869	260	166	1407	1	5	14	0	0	32	3	11	0	2	2096	1917	19	9675	1	134	161	10	129	1745	9774	81	553	10	0
NZ_CP027476.1	1350633	1350673	-	JMD87_RS06430_013	NZ_CP027476.1:1350633:1350673	TCAGTTAAGTTTTCAATACCTTGTTGCGTTCTAAAATGGA	Y	SA	NZ_CP027476.1:1349990:1351507	NRS_1255	Y	SA_Y	60	mis=0	0	247	125	179	47	17	295	1	4	8	1	0	4	3	7	0	4	1823	1710	8	7989	0	117	122	6	95	1477	8145	83	438	12	0
NZ_CP027476.1	1351168	1351208	-	JMD87_RS06430_024	NZ_CP027476.1:1351168:1351208	TGGCTTTTTATATTCAGGTTGAGAATCAAATTTACCATGG	Y	SA	NZ_CP027476.1:1349990:1351507	NRS_1255	Y	SA_Y	60	mis=0	3	871	478	673	152	95	1147	7	23	18	0	0	13	5	12	3	3	4251	3794	12	18463	1	235	287	16	221	3427	19196	178	1039	21	0
NZ_CP027476.1	1351465	1351505	-	JMD87_RS06430_030	NZ_CP027476.1:1351465:1351505	TTTTTCAAAGTTTTCGTATGTTTCATCATTTTCAGTTTCA	Y	SA	NZ_CP027476.1:1349990:1351507	NRS_1255	Y	SA_Y	60	mis=0	6	493	259	371	124	69	559	1	4	12	2	3	11	6	13	2	6	1746	1538	8	7510	4	100	121	9	77	1407	7806	86	414	18	3
NZ_CP027476.1	135174	135214	+	JMD87_RS00455_014	NZ_CP027476.1:135174:135214	AATAGATCAGAAATTAATCAAGTGATCCATGTAGATGATT	Y	SA	NZ_CP027476.1:134460:135440	NRS_128	Y	SA_Y	60	mis=0	0	11	4	12	11	0	8	1	0	1	0	0	0	1	1	0	2	1514	1345	5	6751	1	83	110	9	89	1221	6721	60	385	12	2
NZ_CP027476.1	1352816	1352856	-	JMD87_RS06445_005	NZ_CP027476.1:1352816:1352856	TAAAAGGTATTCTTGCTTCTTCATCAAAACGATGCATGAT	Y	SA	NZ_CP027476.1:1352627:1353604	NRS_1258	Y	SA_Y	60	mis=0	12	441	333	385	133	38	435	4	12	22	1	8	8	5	10	5	10	3772	3597	31	17014	4	187	255	9	108	3150	17900	165	921	25	8
NZ_CP027476.1	1352981	1353021	-	JMD87_RS06445_008	NZ_CP027476.1:1352981:1353021	GTTTAATCATGTTTATCACTGAATCTGAGTGACCATGCGC	Y	SA	NZ_CP027476.1:1352627:1353604	NRS_1258	Y	SA_Y	60	mis=0	75	436	372	406	150	108	449	58	52	62	59	34	53	44	51	48	65	7362	6645	116	32521	44	446	512	80	263	5927	33485	370	1953	114	66
NZ_CP027476.1	135307	135347	-	JMD87_RS00455_017	NZ_CP027476.1:135307:135347	ATCGTGACAATTGTTGCACCTTCTTCAATTGACGTTATCA	Y	SA	NZ_CP027476.1:134460:135440	NRS_128	Y	SA_Y	60	mis=0	8	52	46	68	22	0	93	4	4	8	2	2	2	4	2	4	4	5733	5096	24	25236	1	317	425	19	251	4524	25978	250	1370	48	1
NZ_CP027476.1	1353631	1353671	-	JMD87_RS06445_020	NZ_CP027476.1:1353631:1353671	AATAATTGATAAAAACGCAACAACAGTTACTATGAATTTT	Y	SA	NZ_CP027476.1:1353601:1353705	NRS_RS15295	Y	SA_Y	60	mis=0	1	67	46	54	14	13	81	0	0	1	0	0	0	0	1	1	0	588	547	4	2623	0	32	33	0	22	523	2722	28	134	7	1
NZ_CP027476.1	1353820	1353860	-	JMD87_RS06450_002	NZ_CP027476.1:1353820:1353860	TAATGTTTTCTCAACATCTGATTTCGACATGTTCATTTGT	Y	SA	NZ_CP027476.1:1353665:1354642	NRS_1259	Y	SA_Y	60	mis=0	12	295	205	185	57	17	260	4	8	9	6	2	7	14	0	3	5	4503	4290	29	20859	3	221	313	12	174	3710	21124	205	1153	39	4
NZ_CP027476.1	1354149	1354189	-	JMD87_RS06450_008	NZ_CP027476.1:1354149:1354189	GCTGTTACATTATTACGTCGATGCTTATCATAAAATACCG	Y	SA	NZ_CP027476.1:1353665:1354642	NRS_1259	Y	SA_Y	60	mis=0	10	654	436	527	174	53	703	11	13	20	8	8	12	12	6	11	12	4243	4072	30	19717	9	212	339	17	144	3384	20409	194	1126	37	10
NZ_CP027476.1	1354292	1354332	-	JMD87_RS06450_011	NZ_CP027476.1:1354292:1354332	TCAATGTAGATAATTGATGTTGTTTTCTTTCAGCATTAAC	Y	SA	NZ_CP027476.1:1353665:1354642	NRS_1259	Y	SA_Y	60	mis=0	8	115	67	95	30	12	111	11	11	10	8	6	7	10	2	4	5	606	561	12	2494	4	31	40	2	33	460	2714	40	157	12	3
NZ_CP027476.1	1354634	1354674	-	JMD87_RS06450_017	NZ_CP027476.1:1354634:1354674	AACATTACCCTTTAATCTCATGCCAAAAACATTAACCAGT	Y	SA	---	---	N	SA_N	60	mis=0	11	1037	847	1144	303	146	1053	7	13	28	7	3	21	9	11	0	10	4869	4442	26	21814	9	255	332	18	168	3880	22767	218	1181	33	9
NZ_CP027476.1	1355083	1355123	-	JMD87_RS06455_002	NZ_CP027476.1:1355083:1355123	ATCGTTATCGATTACAACCTGAAAATAGTACAATGGAGCC	Y	SA	NZ_CP027476.1:1355022:1355645	NRS_1260	Y	SA_Y	60	mis=0	8	1296	789	967	323	86	1655	10	19	66	8	2	13	21	7	5	12	5721	5537	53	25870	13	290	446	24	206	4661	26817	242	1455	41	11
NZ_CP027476.1	1355245	1355285	-	JMD87_RS06455_005	NZ_CP027476.1:1355245:1355285	TATTCATATTAAACGTCGTAGGCGACAGTATGATTGAGGC	Y	SA	NZ_CP027476.1:1355022:1355645	NRS_1260	Y	SA_Y	60	mis=0	76	1520	963	1284	580	213	2122	62	87	103	63	55	51	58	51	57	55	5089	4695	124	22297	69	324	370	84	289	4042	23485	274	1379	108	71
NZ_CP027476.1	1355399	1355439	+	JMD87_RS06455_008	NZ_CP027476.1:1355399:1355439	TCGTTTCTTCCATATTAATATTATCATTTGTTTGATCACT	Y	SA	NZ_CP027476.1:1355022:1355645	NRS_1260	Y	SA_Y	60	mis=0	1	29	10	17	5	5	30	0	0	1	0	0	0	0	2	0	0	256	186	6	990	0	10	12	0	7	154	963	2	58	1	0
NZ_CP027476.1	135670	135710	-	JMD87_RS00460_002	NZ_CP027476.1:135670:135710	ATTACGTTTCGATGGATTGTCGTGCTTACTACCTATCCAC	Y	SA	NZ_CP027476.1:135437:136447	NRS_129	Y	SA_Y	60	mis=0	14	57	22	59	14	10	23	11	14	16	14	4	8	8	1	14	9	6711	6266	31	31139	10	393	522	27	328	5689	32322	285	1753	61	15
NZ_CP027476.1	1356904	1356944	-	JMD87_RS06470_008	NZ_CP027476.1:1356904:1356944	ATCCTTCTTTATTAAATTTCCCTGCTAGGTGATCTTCTGC	Y	SA	NZ_CP027476.1:1356517:1358505	NRS_1262	Y	SA_Y	60	mis=0	0	444	294	340	99	26	467	1	5	3	0	1	9	3	5	0	6	485	403	21	2062	0	30	30	4	19	381	2148	22	126	2	0
NZ_CP027476.1	1357067	1357107	+	JMD87_RS06470_011	NZ_CP027476.1:1357067:1357107	ATTCAAATGATATTTCATTAGATGGCGAATTAAACAAAGC	Y	SA	NZ_CP027476.1:1356517:1358505	NRS_1262	Y	SA_Y	60	mis=0	4	2827	1951	2487	626	247	3046	11	14	60	1	0	49	17	49	1	4	3117	2881	23	13983	1	162	211	9	192	2624	14205	123	759	14	0
NZ_CP027476.1	1357346	1357386	-	JMD87_RS06470_017	NZ_CP027476.1:1357346:1357386	TCTTCTGAAACATTAAAACGTTTTTCAGGATCTAAACCGT	Y	SA	NZ_CP027476.1:1356517:1358505	NRS_1262	Y	SA_Y	60	mis=0	5	8572	6040	8076	2313	765	10346	3	12	348	6	1	166	52	142	4	10	4740	4325	38	21304	1	231	348	22	249	3808	21687	184	1208	27	4
NZ_CP027476.1	1357866	1357906	-	JMD87_RS06470_026	NZ_CP027476.1:1357866:1357906	AATTGAATCATGTGTGAAGATGAACGTTGCATTTAATCCC	Y	SA	NZ_CP027476.1:1356517:1358505	NRS_1262	Y	SA_Y	60	mis=0	16	17492	9910	11390	3523	2224	15157	1	6	286	8	0	151	51	120	2	16	6721	6238	73	30700	3	388	462	32	415	5680	31250	314	1714	37	6
NZ_CP027476.1	1358041	1358081	+	JMD87_RS06470_030	NZ_CP027476.1:1358041:1358081	GAATCTACACCTACTTCATTAGTATTGACACGTCAAAACT	Y	SA	NZ_CP027476.1:1356517:1358505	NRS_1262	Y	SA_Y	60	mis=0	8	11617	7434	8504	2626	1500	11431	7	22	150	2	1	103	27	91	0	9	4306	4104	49	19774	3	257	312	11	243	3646	20540	208	1021	22	2
NZ_CP027476.1	1359267	1359307	-	JMD87_RS06485_002	NZ_CP027476.1:1359267:1359307	TTTTTTTCTCATTTACCGGATAATTTTGAGCTTTCATACG	Y	SA	NZ_CP027476.1:1359204:1359671	NRS_1264	Y	SA_Y	60	mis=0	8	148	61	68	21	6	115	0	3	4	3	1	2	3	1	1	1	1963	1903	18	8568	1	102	124	7	46	1569	9122	92	478	17	1
NZ_CP027476.1	1359433	1359473	-	JMD87_RS06485_005	NZ_CP027476.1:1359433:1359473	ATATAAATTTCTGTACCTTTGACTTCAAATCGAGAAGTCC	Y	SA	NZ_CP027476.1:1359204:1359671	NRS_1264	Y	SA_Y	60	mis=0	34	456	237	262	100	32	320	25	28	50	24	23	22	24	19	25	26	3477	3251	71	15339	17	191	262	33	135	2850	15715	196	926	59	27
NZ_CP027476.1	1359573	1359613	-	JMD87_RS06485_008	NZ_CP027476.1:1359573:1359613	GAACAATCATACAGAATGCTAATAAAAAGAACATGCCGCC	Y	SA	NZ_CP027476.1:1359204:1359671	NRS_1264	Y	SA_Y	60	mis=0	94	758	485	572	248	96	634	69	83	91	63	71	67	68	69	63	66	7256	6810	157	32164	61	446	565	70	272	5853	33297	372	1912	145	95
NZ_CP027476.1	1359849	1359889	+	JMD87_RS06490_002	NZ_CP027476.1:1359849:1359889	CAGCTTTTAGAAGATCAAGCGTATATTTTAGATATGTTCG	Y	SA	NZ_CP027476.1:1359795:1360916	NRS_1265	Y	SA_Y	60	mis=0	0	147	127	140	39	8	158	1	0	1	3	0	4	0	0	0	3	3320	3071	10	15160	0	186	238	16	187	2821	15379	154	819	19	0
NZ_CP027476.1	1359994	1360034	-	JMD87_RS06490_005	NZ_CP027476.1:1359994:1360034	ATAATTATTGGTATACGCAGTTCTAAATTTAACTTTCCAA	Y	SA	NZ_CP027476.1:1359795:1360916	NRS_1265	Y	SA_Y	60	mis=0	0	30	15	30	6	5	32	0	1	1	0	0	1	0	0	0	1	343	349	2	1552	0	20	34	2	8	258	1579	19	94	3	0
NZ_CP027476.1	136022	136062	-	JMD87_RS00460_008	NZ_CP027476.1:136022:136062	CTTCACCATTTGATACTGCTTCTTTAGCATTTTCTGTCGC	Y	SA	NZ_CP027476.1:135437:136447	NRS_129	Y	SA_Y	60	mis=0	20	63	70	42	31	22	93	23	23	26	15	15	14	16	11	17	21	11228	10409	66	50380	11	698	901	78	530	9446	51875	512	2774	134	21
NZ_CP027476.1	1360597	1360637	-	JMD87_RS06490_017	NZ_CP027476.1:1360597:1360637	TGAACTTTTTCATTAATAACATCATTATATTCGCCTGAGA	Y	SA	NZ_CP027476.1:1359795:1360916	NRS_1265	Y	SA_Y	60	mis=0	0	42	29	35	15	0	47	0	0	0	0	0	3	2	0	0	2	633	544	3	2853	0	30	46	1	20	496	2850	30	158	4	0
NZ_CP027476.1	1361334	1361374	-	JMD87_RS06495_007	NZ_CP027476.1:1361334:1361374	GCAAAATAAACAATTGTCGGAATTGATCTGCATTTACTCC	Y	SA	NZ_CP027476.1:1360920:1363949	NRS_1266	Y	SA_Y	60	mis=0	5	890	759	919	240	97	850	3	3	15	0	0	15	4	7	0	6	4963	4535	19	21953	1	255	343	9	201	3868	22437	217	1180	40	4
NZ_CP027476.1	1361545	1361585	-	JMD87_RS06495_011	NZ_CP027476.1:1361545:1361585	CCTTTTATATTGTCATCATCAAATGATTCAATTTCTTGCC	Y	SA	NZ_CP027476.1:1360920:1363949	NRS_1266	Y	SA_Y	60	mis=0	11	164	156	163	63	31	157	6	6	7	10	10	9	9	10	11	13	1198	1114	18	5151	10	64	75	15	45	935	5488	54	310	16	6
NZ_CP027476.1	1361949	1361989	-	JMD87_RS06495_019	NZ_CP027476.1:1361949:1361989	CTTTGTCTATGTTTCGCTTATCACAATCAAGATTCAATAT	Y	SA	NZ_CP027476.1:1360920:1363949	NRS_1266	Y	SA_Y	60	mis=0	3	155	98	152	52	4	131	2	2	2	0	0	4	4	5	0	3	1992	1835	13	8883	2	91	157	8	54	1602	8932	72	467	9	0
NZ_CP027476.1	1362369	1362409	-	JMD87_RS06495_027	NZ_CP027476.1:1362369:1362409	CCAATTTTGTTTTATCGTAGCGATCTAATTTTATTTCGAG	Y	SA	NZ_CP027476.1:1360920:1363949	NRS_1266	Y	SA_Y	60	mis=0	5	254	176	243	58	13	207	2	11	5	6	6	10	2	3	4	4	2268	2190	16	10375	4	120	137	9	83	1882	10981	88	558	19	2
NZ_CP027476.1	136250	136290	-	JMD87_RS00460_011	NZ_CP027476.1:136250:136290	CTAGTTCAGCATGAAGAGCTTCTTTGCTGAATTTACCTTC	Y	SA	NZ_CP027476.1:135437:136447	NRS_129	Y	SA_Y	60	mis=0	42	68	70	57	42	47	78	40	37	40	37	26	39	42	32	39	51	5327	4851	84	23785	32	345	391	56	323	4286	24013	289	1360	71	39
NZ_CP027476.1	1362575	1362615	-	JMD87_RS06495_031	NZ_CP027476.1:1362575:1362615	AATTTCAGAATTATGCACAGCAATATTCGATTTTATAGCG	Y	SA	NZ_CP027476.1:1360920:1363949	NRS_1266	Y	SA_Y	60	mis=0	14	749	510	555	163	137	603	20	18	48	21	8	23	19	15	16	20	4012	3645	30	17356	11	203	244	26	155	3218	17854	189	1054	29	14
NZ_CP027476.1	1363028	1363068	-	JMD87_RS06495_039	NZ_CP027476.1:1363028:1363068	TTCATTCAATTCTAAGTCATTATTGTAAGTTTCTAGTTGA	Y	SA	NZ_CP027476.1:1360920:1363949	NRS_1266	Y	SA_Y	60	mis=0	0	27	23	26	8	1	34	2	0	0	1	0	1	1	0	0	2	189	201	1	863	0	15	12	1	7	155	924	4	34	1	0
NZ_CP027476.1	1363236	1363276	-	JMD87_RS06495_043	NZ_CP027476.1:1363236:1363276	CATCTTTTAATTTATCAGAGTCCAATAACTCTTTATCCTT	Y	SA	NZ_CP027476.1:1360920:1363949	NRS_1266	Y	SA_Y	60	mis=0	0	27	15	24	5	0	14	0	1	1	0	0	0	0	1	0	0	224	221	7	967	0	12	14	2	9	179	1003	8	49	1	0
NZ_CP027476.1	1363441	1363481	-	JMD87_RS06495_047	NZ_CP027476.1:1363441:1363481	TTTTCCAATGTAAGATTTTTGTTATTCTTACCACTGACAA	Y	SA	NZ_CP027476.1:1360920:1363949	NRS_1266	Y	SA_Y	60	mis=0	1	85	70	76	26	5	52	0	0	1	1	0	2	0	0	0	0	787	666	6	3288	0	42	53	5	40	601	3327	32	178	5	2
NZ_CP027476.1	1364769	1364809	-	JMD87_RS06505_005	NZ_CP027476.1:1364769:1364809	TAAAAATAAGGAATATACAGAAGAACACGATAATCGTAGT	Y	SA	NZ_CP027476.1:1364586:1366232	NRS_1268	Y	SA_Y	60	mis=0	1	78	49	56	19	4	64	1	3	2	0	0	2	0	1	0	0	528	507	4	2535	0	27	45	3	19	443	2570	27	143	2	0
NZ_CP027476.1	1365211	1365251	-	JMD87_RS06505_014	NZ_CP027476.1:1365211:1365251	TGTAAACCACCATTAATTTGTAGAGCACCCATACCTAACG	Y	SA	NZ_CP027476.1:1364586:1366232	NRS_1268	Y	SA_Y	60	mis=0	17	10877	5852	7139	2712	992	7974	7	28	171	13	1	106	37	65	10	15	7091	6576	57	31806	16	420	528	31	451	5898	32734	296	1803	44	17
NZ_CP027476.1	1365399	1365439	-	JMD87_RS06505_017	NZ_CP027476.1:1365399:1365439	AAATAAGAACAGTTGGTCCAACAATTAAAGCAGCTACCAT	Y	SA	NZ_CP027476.1:1364586:1366232	NRS_1268	Y	SA_Y	60	mis=0	113	19788	10781	13873	4866	1881	15580	76	107	412	68	64	127	113	130	72	79	5608	5476	179	25616	70	444	459	95	388	4638	26247	291	1593	131	88
NZ_CP027476.1	1366134	1366174	-	JMD87_RS06505_032	NZ_CP027476.1:1366134:1366174	CATAATCTTCTTGTTGACTCTTGATATATTCTTGTAAGCG	Y	SA	NZ_CP027476.1:1364586:1366232	NRS_1268	Y	SA_Y	60	mis=0	2	612	406	421	163	53	428	0	0	17	0	1	8	4	3	0	2	2898	2686	24	12910	1	174	211	7	135	2336	13167	126	721	11	1
NZ_CP027476.1	1366298	1366338	-	JMD87_RS06505_035	NZ_CP027476.1:1366298:1366338	CCTTTTGAATATACTCAATTTTCCACAAAAACAAACAAGT	Y	SA	---	---	N	SA_N	60	mis=0	8	35	33	32	16	2	27	2	4	3	1	1	1	4	3	0	1	1016	904	13	4320	1	62	77	10	50	849	4406	42	247	6	3
NZ_CP027476.1	1367141	1367181	+	JMD87_RS06510_002	NZ_CP027476.1:1367141:1367181	AGAGCAATCAAAAAAACATTTTGACTTGAATGGCCAAAGT	Y	SA	NZ_CP027476.1:1367124:1369829	NRS_1269	Y	SA_Y	60	mis=0	19	516	305	412	176	32	582	27	29	19	9	9	11	7	17	9	12	7014	6616	39	30918	8	382	505	31	382	5617	31503	306	1789	48	14
NZ_CP027476.1	1367293	1367333	+	JMD87_RS06510_005	NZ_CP027476.1:1367293:1367333	TTGTAATTACAGACGATCATATTAAAGCTTTAAGTCAGTT	Y	SA	NZ_CP027476.1:1367124:1369829	NRS_1269	Y	SA_Y	60	mis=0	2	189	82	121	36	7	213	2	3	7	2	0	1	3	2	3	1	1094	1014	5	4692	1	59	67	3	51	847	4625	41	276	14	4
NZ_CP027476.1	1367445	1367485	-	JMD87_RS06510_008	NZ_CP027476.1:1367445:1367485	CTTCTGGATTAATTTTAGTAATATCTCCCCCAACGTCATC	Y	SA	NZ_CP027476.1:1367124:1369829	NRS_1269	Y	SA_Y	60	mis=0	4	480	231	313	93	31	469	4	5	3	6	1	7	2	4	2	5	2485	2235	17	11046	2	140	177	8	88	2057	11193	99	653	11	0
NZ_CP027476.1	1367706	1367746	-	JMD87_RS06510_014	NZ_CP027476.1:1367706:1367746	ATGTATCTGGAAATGCAGTTTTTTCACCATCTACATCACG	Y	SA	NZ_CP027476.1:1367124:1369829	NRS_1269	Y	SA_Y	60	mis=0	25	902	474	607	172	184	852	15	13	24	12	13	37	12	19	12	12	6800	6327	44	30665	10	441	511	34	305	5652	31097	312	1730	64	17
NZ_CP027476.1	1368105	1368145	-	JMD87_RS06510_022	NZ_CP027476.1:1368105:1368145	TTACTAGCGCGATATGTTCGTCTGATCTACCAGTTAACTT	Y	SA	NZ_CP027476.1:1367124:1369829	NRS_1269	Y	SA_Y	60	mis=0	12	1358	838	998	346	172	1424	10	18	53	11	0	21	6	22	3	8	6596	6071	45	29499	3	355	457	18	291	5416	30062	293	1592	37	5
NZ_CP027476.1	1368652	1368692	-	JMD87_RS06510_032	NZ_CP027476.1:1368652:1368692	ATTTCTGGTAATAAAGGACCTGAATTACCGATACAAGTTG	Y	SA	NZ_CP027476.1:1367124:1369829	NRS_1269	Y	SA_Y	60	mis=0	11	628	410	495	174	90	678	5	12	15	8	2	12	8	10	2	11	3355	3307	35	15868	3	212	264	20	184	2950	16156	141	848	25	6
NZ_CP027476.1	1368828	1368868	-	JMD87_RS06510_035	NZ_CP027476.1:1368828:1368868	CAATAGGTTCATTTTGTAAATCAATATCAACCGTTCCAGC	Y	SA	NZ_CP027476.1:1367124:1369829	NRS_1269	Y	SA_Y	60	mis=0	43	2191	1352	1632	532	410	2401	33	54	97	32	24	60	54	57	36	26	6399	5820	76	28552	37	374	443	50	372	5057	29380	281	1631	92	46
NZ_CP027476.1	1369114	1369154	-	JMD87_RS06510_041	NZ_CP027476.1:1369114:1369154	AATTTACCCATAACACGTAAACCATTTAATGGAACAATCG	Y	SA	NZ_CP027476.1:1367124:1369829	NRS_1269	Y	SA_Y	60	mis=0	5	1202	876	1069	327	232	1487	8	16	42	7	6	34	8	14	5	17	2958	2819	21	13644	9	173	232	23	184	2455	13755	133	718	36	14
NZ_CP027476.1	1369706	1369746	-	JMD87_RS06510_052	NZ_CP027476.1:1369706:1369746	AACCATAGCGTCAAATTCTACCAAATCACCATCTTGCTTC	Y	SA	NZ_CP027476.1:1367124:1369829	NRS_1269	Y	SA_Y	60	mis=0	11	1851	1231	1431	475	193	2218	4	30	57	2	4	16	7	10	4	6	6455	6018	48	28570	4	390	473	28	376	5245	29074	264	1594	35	9
NZ_CP027476.1	1369866	1369906	-	JMD87_RS06510_055	NZ_CP027476.1:1369866:1369906	AAGTTTATAGAAGTATTTTTGAGCACTATCAAAGTGCCTC	Y	SA	---	---	N	SA_N	60	mis=0	34	456	323	322	120	39	492	25	30	37	17	28	25	23	24	19	30	2746	2450	53	11936	24	208	232	46	158	2159	12244	143	754	73	29
NZ_CP027476.1	1370267	1370307	-	JMD87_RS06515_005	NZ_CP027476.1:1370267:1370307	CACCTTTTTCATTAAAAATCTCATATTTATACACTGAACG	Y	SA	NZ_CP027476.1:1370009:1370476	NRS_1270	Y	SA_Y	60	mis=0	1	159	92	138	51	13	176	0	4	11	0	0	0	1	0	0	2	459	402	6	1916	1	25	33	4	22	396	2022	18	136	3	0
NZ_CP027476.1	1370416	1370456	-	JMD87_RS06515_008	NZ_CP027476.1:1370416:1370456	CATTATCTCTACTGTTTTCCCTTCATTATTGAGCGTTTGC	Y	SA	NZ_CP027476.1:1370009:1370476	NRS_1270	Y	SA_Y	60	mis=0	14	1226	748	997	338	108	1322	7	9	43	2	1	11	11	9	6	2	4644	4433	31	21074	8	253	339	20	230	3834	21694	186	1172	31	6
NZ_CP027476.1	1371415	1371455	+	JMD87_RS06525_002	NZ_CP027476.1:1371415:1371455	TCTAATTATCAATATGATTGAAACTAAGAAACTAACGACT	Y	SA	NZ_CP027476.1:1371355:1371963	NRS_1272	Y	SA_Y	60	mis=0	0	53	21	23	9	0	62	0	0	0	0	0	0	0	0	0	1	156	149	7	685	0	10	19	0	5	121	642	5	34	0	0
NZ_CP027476.1	1372038	1372078	-	JMD87_RS06525_014	NZ_CP027476.1:1372038:1372078	AATTAACTTTCATAGCTTAATTCCATATATTAATCCCAGT	Y	SA	---	---	N	SA_N	60	mis=1	0	0	0	0	0	0	1	0	0	0	0	0	0	0	0	0	0	2	6	0	23	0	0	0	0	0	4	19	0	0	0	0
NZ_CP027476.1	1372226	1372266	-	JMD87_RS06530_002	NZ_CP027476.1:1372226:1372266	CAGTTGATCCAATATACATACCAGGTCTTTTACGAACTGC	Y	SA	NZ_CP027476.1:1372169:1374160	NRS_1273	Y	SA_Y	60	mis=0	10	934	750	847	212	78	1057	4	5	7	1	2	51	12	42	2	6	5890	5620	38	27541	10	310	461	18	261	5082	27931	286	1489	43	6
NZ_CP027476.1	1372383	1372423	-	JMD87_RS06530_005	NZ_CP027476.1:1372383:1372423	TTATGTATACCTGTTGGCATACCACGTCCATTATCTTCTA	Y	SA	NZ_CP027476.1:1372169:1374160	NRS_1273	Y	SA_Y	60	mis=0	50	744	451	555	215	52	630	38	56	60	52	41	62	47	54	44	40	3661	3569	99	16743	37	240	307	44	198	2992	17631	174	940	77	60
NZ_CP027476.1	1372682	1372722	-	JMD87_RS06530_011	NZ_CP027476.1:1372682:1372722	AATTAAATGATGTAGATGCTTTAAAAATTGTGTCATCAGG	Y	SA	NZ_CP027476.1:1372169:1374160	NRS_1273	Y	SA_Y	60	mis=0	5	1356	878	1021	301	63	1290	2	4	12	6	5	22	9	8	5	9	1614	1556	22	7388	2	107	114	10	93	1314	7303	96	401	16	5
NZ_CP027476.1	1372982	1373022	-	JMD87_RS06530_017	NZ_CP027476.1:1372982:1373022	CTTCATGTGTACCACCATCTTTAGTACGTACATTATTTAC	Y	SA	NZ_CP027476.1:1372169:1374160	NRS_1273	Y	SA_Y	60	mis=0	4	892	647	669	182	39	837	3	7	8	3	4	26	5	7	6	5	1676	1557	12	7500	12	104	130	11	72	1456	7500	83	414	14	6
NZ_CP027476.1	1373126	1373166	-	JMD87_RS06530_020	NZ_CP027476.1:1373126:1373166	ATTCTTCTGGAATACGAACAGACACAACAGCTGTTAAACC	Y	SA	NZ_CP027476.1:1372169:1374160	NRS_1273	Y	SA_Y	60	mis=0	30	3292	2348	2481	645	222	2835	33	32	64	12	9	62	29	36	29	33	5159	4672	63	22211	17	286	356	42	282	4099	22917	212	1266	50	22
NZ_CP027476.1	1374186	1374226	-	JMD87_RS06530_041	NZ_CP027476.1:1374186:1374226	ACTATATCTTCCAAAGCGATCACCTAAAACATCTTCAAGT	Y	SA	NZ_CP027476.1:1374160:1376562	NRS_1274	Y	SA_Y	60	mis=0	1	2268	1530	1794	519	136	2018	3	1	66	2	0	34	10	22	0	4	5551	5142	22	24504	1	353	394	7	250	4520	25353	204	1379	23	1
NZ_CP027476.1	1374644	1374684	-	JMD87_RS06535_008	NZ_CP027476.1:1374644:1374684	TAACCTGCAGATATACCTGTAGAACCATTCACTAGTAAGT	Y	SA	NZ_CP027476.1:1374160:1376562	NRS_1274	Y	SA_Y	60	mis=0	5	2238	1578	2165	582	333	2285	7	8	50	8	0	43	13	30	4	10	4145	3825	31	19046	0	250	317	18	274	3479	19393	186	1063	33	4
NZ_CP027476.1	1374786	1374826	-	JMD87_RS06535_011	NZ_CP027476.1:1374786:1374826	ACCTTGAATAATACCACCAGTTGGAAAATCAGGACCTTTA	Y	SA	NZ_CP027476.1:1374160:1376562	NRS_1274	Y	SA_Y	60	mis=0	41	1628	1126	1368	420	284	1660	41	47	80	26	31	55	46	38	34	37	3895	3498	70	17686	24	264	281	43	259	3233	18249	207	1070	62	44
NZ_CP027476.1	1374940	1374980	-	JMD87_RS06535_014	NZ_CP027476.1:1374940:1374980	CGATACGTTTTACTAAGCTACTTTTGTTCACTTCATATGG	Y	SA	NZ_CP027476.1:1374160:1376562	NRS_1274	Y	SA_Y	60	mis=0	40	1397	855	1167	361	238	1382	40	37	68	27	21	46	35	26	24	26	2665	2502	63	12313	28	176	223	26	147	2312	12693	144	712	60	29
NZ_CP027476.1	1375453	1375493	-	JMD87_RS06535_024	NZ_CP027476.1:1375453:1375493	CTTCAAGTTCTTTATGTTCACCTTCAAGCGCAACTATGTC	Y	SA	NZ_CP027476.1:1374160:1376562	NRS_1274	Y	SA_Y	60	mis=0	20	4593	2975	4025	1277	616	4393	16	10	143	10	1	59	29	49	12	15	6092	5851	43	28652	11	337	441	23	215	5173	29126	245	1582	44	11
NZ_CP027476.1	1375714	1375754	-	JMD87_RS06535_030	NZ_CP027476.1:1375714:1375754	TTAAACCAATATCTTCAACACCGCTAGCATTAAAGCTACG	Y	SA	NZ_CP027476.1:1374160:1376562	NRS_1274	Y	SA_Y	60	mis=0	25	4061	2888	4142	1227	506	4246	37	33	185	24	23	78	35	61	36	38	5537	4971	82	24366	33	322	411	49	241	4549	25214	283	1381	79	30
NZ_CP027476.1	1376014	1376054	-	JMD87_RS06535_036	NZ_CP027476.1:1376014:1376054	TTAAAGGTTTATTAAAACGCGTTGTTTTAAATAGAGGCAC	Y	SA	NZ_CP027476.1:1374160:1376562	NRS_1274	Y	SA_Y	60	mis=0	10	687	441	594	214	56	729	17	11	34	9	1	18	13	19	12	11	3485	3385	30	15933	10	197	279	11	146	2850	16325	160	847	26	12
NZ_CP027476.1	13762	13802	-	JMD87_RS00045_018	NZ_CP027476.1:13762:13802	ACTAAATCCAATATCACCTGTACATAAAATAACACGACGG	Y	SA	NZ_CP027476.1:12812:14098	NRS_17	Y	SA_Y	60	mis=0	15	9809	7055	8862	2264	674	8353	9	7	195	12	8	271	79	145	8	15	8859	8316	72	40330	8	546	613	35	433	7311	41426	337	2238	71	8
NZ_CP027476.1	1376320	1376360	-	JMD87_RS06535_042	NZ_CP027476.1:1376320:1376360	ATAAAGTTATTCCACGTTGTGCTCTTTTAGCAACTTGTAA	Y	SA	NZ_CP027476.1:1374160:1376562	NRS_1274	Y	SA_Y	60	mis=0	8	1017	657	866	272	164	1095	11	5	26	9	8	16	6	12	10	12	3815	3711	26	17945	2	196	285	14	184	3186	18365	160	987	18	6
NZ_CP027476.1	1376485	1376525	-	JMD87_RS06535_045	NZ_CP027476.1:1376485:1376525	CTGTATCTACAATGAATGAGCCATTTGTATATTGTTCAGA	Y	SA	NZ_CP027476.1:1374160:1376562	NRS_1274	Y	SA_Y	60	mis=0	23	494	318	383	129	68	507	17	19	27	13	13	21	11	20	10	20	2131	1952	40	9464	23	123	164	28	104	1677	9959	123	550	43	25
NZ_CP027476.1	1376845	1376885	+	JMD87_RS06540_002	NZ_CP027476.1:1376845:1376885	TTTAAAGAATTTGTCCATGTTGGTACCGATTTAATATGGT	Y	SA	NZ_CP027476.1:1376812:1378272	NRS_1275	Y	SA_Y	60	mis=0	3	1053	584	656	214	118	1132	2	6	7	2	0	9	3	8	0	3	5313	4896	14	24177	1	310	422	21	350	4375	24745	214	1262	25	0
NZ_CP027476.1	1377181	1377221	-	JMD87_RS06540_008	NZ_CP027476.1:1377181:1377221	CATCTTTATCATGTACTTTATAAACCTGAGCCAAAGTCGC	Y	SA	NZ_CP027476.1:1376812:1378272	NRS_1275	Y	SA_Y	60	mis=0	22	4013	2056	2708	987	414	4282	10	22	55	5	5	14	16	32	11	10	7396	6964	55	34343	10	419	524	31	367	6270	34819	336	1761	43	14
NZ_CP027476.1	1377336	1377376	-	JMD87_RS06540_011	NZ_CP027476.1:1377336:1377376	ATATTGCGTATTTAACGACTCCGCAATTGTATTAGATTGC	Y	SA	NZ_CP027476.1:1376812:1378272	NRS_1275	Y	SA_Y	60	mis=0	145	5258	2981	3824	1507	689	6192	99	129	212	100	75	100	99	89	125	116	5294	5020	209	23715	80	419	496	107	351	4503	24892	355	1412	185	105
NZ_CP027476.1	1377762	1377802	-	JMD87_RS06540_020	NZ_CP027476.1:1377762:1377802	TGAATATAGTAAAATCATGATTGCAGTTGCTGTACAAACC	Y	SA	NZ_CP027476.1:1376812:1378272	NRS_1275	Y	SA_Y	60	mis=0	10	1045	639	767	261	128	1266	5	9	15	6	5	11	8	7	5	4	3464	3306	26	16100	3	191	244	12	205	2988	16063	148	895	26	5
NZ_CP027476.1	1377907	1377947	-	JMD87_RS06540_023	NZ_CP027476.1:1377907:1377947	AATAGTAATTACCTACAACAGATGAAAATGCAAACAGTGT	Y	SA	NZ_CP027476.1:1376812:1378272	NRS_1275	Y	SA_Y	60	mis=0	35	1541	1046	1239	368	241	1975	26	22	59	29	14	36	26	32	27	36	3955	3732	63	18036	24	292	295	31	242	3325	18634	182	991	69	25
NZ_CP027476.1	1378218	1378258	-	JMD87_RS06540_029	NZ_CP027476.1:1378218:1378258	CTTATATTTGTTAGCGCCCCAAGCACTAATTCCAAATAAG	Y	SA	NZ_CP027476.1:1376812:1378272	NRS_1275	Y	SA_Y	60	mis=0	11	595	346	409	179	69	779	5	11	30	7	1	13	2	6	8	12	5853	5373	34	25741	12	356	415	23	289	4793	26435	273	1466	36	6
NZ_CP027476.1	1378837	1378877	+	JMD87_RS06545_002	NZ_CP027476.1:1378837:1378877	AGAAGTTATTTTAATCGGTAAAGGTATTGGTTTTAACAAA	Y	SA	NZ_CP027476.1:1378772:1379623	NRS_1276	Y	SA_Y	60	mis=0	0	32	8	15	10	11	20	0	0	0	0	1	0	0	0	0	0	299	266	0	1307	1	21	28	2	19	243	1387	9	75	2	0
NZ_CP027476.1	1378976	1379016	-	JMD87_RS06545_005	NZ_CP027476.1:1378976:1379016	ACGAATCAATAATTACTTGTAATACATTATCATCAGCGAT	Y	SA	NZ_CP027476.1:1378772:1379623	NRS_1276	Y	SA_Y	60	mis=0	0	120	98	121	30	31	100	1	1	4	0	0	1	0	0	0	2	705	688	5	3204	1	40	49	4	37	566	3114	29	163	2	0
NZ_CP027476.1	1379133	1379173	-	JMD87_RS06545_008	NZ_CP027476.1:1379133:1379173	TATGCATCACTATATAACTGCATAGTTTCCATAACAAATG	Y	SA	NZ_CP027476.1:1378772:1379623	NRS_1276	Y	SA_Y	60	mis=0	1	262	209	206	65	29	273	2	2	20	1	1	8	4	5	2	4	1578	1560	8	7472	1	93	119	5	91	1341	7784	65	404	8	5
NZ_CP027476.1	137929	137969	-	JMD87_RS00465_026	NZ_CP027476.1:137929:137969	CAATAATGGCATATAGATTTACCGATACAGCTAATGTTTG	Y	SA	NZ_CP027476.1:136468:138222	NRS_130	Y	SA_Y	60	mis=0	7	33	17	32	7	3	26	3	4	6	2	1	1	3	1	1	3	3412	3101	24	14964	5	219	257	16	189	2678	15317	169	853	32	0
NZ_CP027476.1	1379584	1379624	-	JMD87_RS06545_017	NZ_CP027476.1:1379584:1379624	TTAGGATTGATTAATCCTTTCTTCAAAATGATGAATGTGT	Y	SA	---	---	N	SA_N	60	mis=0	2	307	210	266	78	43	271	1	0	11	0	0	3	1	2	0	0	1744	1581	16	8352	0	89	122	10	108	1448	8380	89	435	6	0
NZ_CP027476.1	1380014	1380054	-	JMD87_RS06555_005	NZ_CP027476.1:1380014:1380054	TAAATAATAGAAATACCTGCAACTCTTGGTATTCTATAAC	Y	SA	NZ_CP027476.1:1379758:1380966	NRS_1277	Y	SA_Y	60	mis=0	0	39	34	24	8	2	24	0	1	6	0	0	1	0	1	0	0	206	172	2	804	0	5	15	0	10	150	858	8	48	0	0
NZ_CP027476.1	1380183	1380223	-	JMD87_RS06555_008	NZ_CP027476.1:1380183:1380223	AATTTGACTATAATACGAAGAGAAAAACGTATTATTTGCT	Y	SA	NZ_CP027476.1:1379758:1380966	NRS_1277	Y	SA_Y	60	mis=0	0	93	58	56	31	13	101	0	1	6	0	0	3	0	4	0	1	410	434	7	1954	3	25	28	2	32	364	1993	25	109	3	0
NZ_CP027476.1	1380469	1380509	-	JMD87_RS06555_014	NZ_CP027476.1:1380469:1380509	ATGAAACGATAATTTGTCCTTGAATGTATGAACCAACTTG	Y	SA	NZ_CP027476.1:1379758:1380966	NRS_1277	Y	SA_Y	60	mis=0	0	676	441	617	203	78	781	1	2	23	5	0	24	10	24	2	3	2875	2732	17	13241	0	137	208	10	128	2264	13545	151	711	21	0
NZ_CP027476.1	138091	138131	-	JMD87_RS00465_029	NZ_CP027476.1:138091:138131	AAATTTGTTTGAATGGCCACGTCTGTTTATCAAATAAAAT	Y	SA	NZ_CP027476.1:136468:138222	NRS_130	Y	SA_Y	60	mis=0	15	27	22	37	29	13	31	16	22	21	16	10	10	10	8	26	31	4900	4624	51	23042	19	257	370	43	277	4155	23214	225	1262	21	17
NZ_CP027476.1	1381783	1381823	-	JMD87_RS06560_008	NZ_CP027476.1:1381783:1381823	ATTTCTTTTTATCATGCGTATAGTTTTTATAAACCATTGC	Y	SA	NZ_CP027476.1:1381447:1383969	NRS_1278	Y	SA_Y	60	mis=0	1	81	38	58	16	3	64	0	0	1	0	0	0	0	0	0	3	572	511	7	2609	0	28	41	1	21	471	2703	26	157	4	0
NZ_CP027476.1	1381945	1381985	+	JMD87_RS06560_011	NZ_CP027476.1:1381945:1381985	TGGGTATTATATGTAGTGTCATTTTTCTTACCATTATTCA	Y	SA	NZ_CP027476.1:1381447:1383969	NRS_1278	Y	SA_Y	60	mis=0	0	71	33	55	23	4	43	0	2	0	0	0	0	0	0	0	0	352	308	2	1538	0	16	28	1	10	255	1596	17	94	0	0
NZ_CP027476.1	1382234	1382274	-	JMD87_RS06560_017	NZ_CP027476.1:1382234:1382274	AGTAGCATTAATAATACTTTTTCCTCAGGGACACCTAAAG	Y	SA	NZ_CP027476.1:1381447:1383969	NRS_1278	Y	SA_Y	60	mis=0	6	1029	563	707	328	104	872	1	4	27	2	0	8	6	9	0	1	2300	2127	19	10487	0	136	190	5	111	1881	10792	102	540	10	0
NZ_CP027476.1	1382563	1382603	-	JMD87_RS06560_023	NZ_CP027476.1:1382563:1382603	TCAGTAAAAGTAATAAACAAGCACTAGTATGAATTGCCAA	Y	SA	NZ_CP027476.1:1381447:1383969	NRS_1278	Y	SA_Y	60	mis=0	4	226	150	163	61	16	170	4	1	14	2	2	6	2	1	2	0	1521	1490	12	7233	6	86	113	4	81	1344	7604	71	435	11	3
NZ_CP027476.1	1382895	1382935	-	JMD87_RS06560_029	NZ_CP027476.1:1382895:1382935	AATCGTAAGCCAGAAGTAATAGCGCAATACAGATGTATGC	Y	SA	NZ_CP027476.1:1381447:1383969	NRS_1278	Y	SA_Y	60	mis=0	8	1429	815	1050	332	159	1250	6	2	38	5	8	20	7	18	5	4	5023	4980	18	23872	1	253	345	14	195	4268	23864	236	1254	31	3
NZ_CP027476.1	1383218	1383258	-	JMD87_RS06560_035	NZ_CP027476.1:1383218:1383258	ACTTGATAGAATATAACATCATAGCCTAAATACTCAGCGT	Y	SA	NZ_CP027476.1:1381447:1383969	NRS_1278	Y	SA_Y	60	mis=0	11	1028	630	765	265	180	885	8	11	47	1	6	24	24	17	6	13	1843	1708	29	8363	7	116	140	16	69	1478	8457	94	456	25	11
NZ_CP027476.1	1383379	1383419	-	JMD87_RS06560_038	NZ_CP027476.1:1383379:1383419	CGAACGAAATATTAAGTTCATCGAATTTATTTAAAGTCGC	Y	SA	NZ_CP027476.1:1381447:1383969	NRS_1278	Y	SA_Y	60	mis=0	50	2750	1702	1974	721	498	2478	32	42	141	26	17	46	44	38	25	27	4178	3893	109	18173	31	244	307	48	170	3374	19219	194	1009	79	42
NZ_CP027476.1	1383547	1383587	-	JMD87_RS06560_041	NZ_CP027476.1:1383547:1383587	TTACTTCATTTTCTTCATTTCGCATTACACCAATTGGCGC	Y	SA	NZ_CP027476.1:1381447:1383969	NRS_1278	Y	SA_Y	60	mis=0	130	4566	2769	3421	1256	864	4056	111	112	237	97	78	125	99	88	72	81	7645	7162	179	33398	97	479	576	108	302	6159	35869	393	1989	161	104
NZ_CP027476.1	1383877	1383917	-	JMD87_RS06560_047	NZ_CP027476.1:1383877:1383917	TATCTTTACGATAAACTAAAAAGCGTGGTTCCCAATTCGG	Y	SA	NZ_CP027476.1:1381447:1383969	NRS_1278	Y	SA_Y	60	mis=0	26	441	280	302	131	110	309	18	21	18	11	11	12	11	13	14	18	5293	4814	46	23545	8	332	385	29	251	4388	24889	240	1329	44	10
NZ_CP027476.1	1384240	1384280	-	JMD87_RS06565_002	NZ_CP027476.1:1384240:1384280	TCACAATTTTACAAAGCCGAAGACTATCACCAAGATTTTT	Y	SA	NZ_CP027476.1:1384172:1384681	NRS_1279	Y	SA_Y	60	mis=0	15	93	69	102	28	27	77	9	7	6	11	6	6	11	5	8	4	4065	3871	21	18258	8	219	322	11	137	3427	18630	182	1120	37	13
NZ_CP027476.1	1384532	1384572	-	JMD87_RS06565_008	NZ_CP027476.1:1384532:1384572	TATTGAAAATCCTACTTACGAACAAGTAAAATCAGGTACG	Y	SA	NZ_CP027476.1:1384172:1384681	NRS_1279	Y	SA_Y	60	mis=0	21	1379	1023	1202	323	143	1158	9	32	61	20	3	12	8	17	7	11	3745	3521	32	16707	10	186	285	21	176	3071	17231	188	982	26	8
NZ_CP027476.1	1384688	1384728	-	JMD87_RS06565_011	NZ_CP027476.1:1384688:1384728	GATTTCTTAATAAATCGTACTAAGGTCTAATGAAAGGATG	Y	SA	---	---	N	SA_N	60	mis=0	2	23	16	31	10	3	42	0	3	3	5	1	2	4	1	1	1	182	129	6	732	2	13	9	3	8	167	779	11	49	1	5
NZ_CP027476.1	1384875	1384915	-	JMD87_RS06570_002	NZ_CP027476.1:1384875:1384915	GTAATTTCCTAATTTTCTTCTTCTTTTTTCGCTTAGGCGC	Y	SA	NZ_CP027476.1:1384818:1385801	NRS_1280	Y	SA_Y	60	mis=0	12	523	389	509	177	33	557	20	11	15	7	2	20	16	23	8	12	4172	3804	31	18755	13	222	261	27	170	3419	19587	186	1054	36	13
NZ_CP027476.1	1385161	1385201	-	JMD87_RS06570_008	NZ_CP027476.1:1385161:1385201	ATATCTGCATAAATATCACGCATGACAGACATCATTTTCA	Y	SA	NZ_CP027476.1:1384818:1385801	NRS_1280	Y	SA_Y	60	mis=0	19	947	661	911	238	118	986	22	25	59	32	9	41	17	29	13	13	3290	3042	39	14903	8	186	259	28	138	2806	15754	135	833	37	19
NZ_CP027476.1	1385307	1385347	-	JMD87_RS06570_011	NZ_CP027476.1:1385307:1385347	CATCAATCATTTTCTCAAATCCAGTAAAATCAACTACTGC	Y	SA	NZ_CP027476.1:1384818:1385801	NRS_1280	Y	SA_Y	60	mis=0	60	2810	1761	2265	656	225	2672	42	58	88	46	42	76	54	61	43	39	5674	5159	90	24713	34	331	413	53	291	4462	25442	287	1431	85	52
NZ_CP027476.1	1385791	1385831	-	JMD87_RS06570_020	NZ_CP027476.1:1385791:1385831	GAGTATGATAGAAATCGCCTTGTTTATTTTTAATCTTCAT	Y	SA	---	---	N	SA_N	60	mis=0	0	3	2	1	0	1	1	2	0	0	0	0	0	0	2	0	0	104	85	2	496	0	8	6	0	2	92	486	7	28	1	0
NZ_CP027476.1	1386516	1386556	-	JMD87_RS06580_005	NZ_CP027476.1:1386516:1386556	TATATTGGTGTAAATCTTCAGGTGGAATATAACGCAATGC	Y	SA	NZ_CP027476.1:1386222:1387484	NRS_1282	Y	SA_Y	60	mis=0	6	164	124	133	35	3	245	1	5	4	2	1	3	1	3	3	4	3062	2901	24	13750	5	190	228	8	115	2617	14249	146	721	20	1
NZ_CP027476.1	1386726	1386766	-	JMD87_RS06580_008	NZ_CP027476.1:1386726:1386766	GATATCGCCATTCAGCTATACCATTTTGACTATGCTTCGC	Y	SA	NZ_CP027476.1:1386222:1387484	NRS_1282	Y	SA_Y	60	mis=0	25	283	170	211	64	15	396	15	35	19	15	14	21	17	18	18	18	4559	4222	57	20799	17	242	345	33	208	3760	21388	199	1097	60	22
NZ_CP027476.1	1386924	1386964	-	JMD87_RS06580_011	NZ_CP027476.1:1386924:1386964	TCTGATCTATCCCATTCGCATGTAGATGCATATCAACACC	Y	SA	NZ_CP027476.1:1386222:1387484	NRS_1282	Y	SA_Y	60	mis=0	61	209	150	186	66	35	221	44	75	60	44	34	40	39	41	44	69	6762	6330	101	30340	53	407	485	60	379	5487	30605	359	1764	114	53
NZ_CP027476.1	138716	138756	-	JMD87_RS00470_008	NZ_CP027476.1:138716:138756	AGACAATAAAAGTAATAACGGCAATACTCATCAGTAACGC	Y	SA	NZ_CP027476.1:138215:139471	NRS_131	Y	SA_Y	60	mis=0	4	113	98	88	10	3	120	4	3	9	4	0	1	0	4	2	10	10855	10010	33	49868	0	693	725	48	709	8832	49496	474	2800	75	1
NZ_CP027476.1	1387760	1387800	-	JMD87_RS06585_002	NZ_CP027476.1:1387760:1387800	CAGGTATGATAAGTAAAGTGACTTATATCCTGAGTTTACA	Y	SA	NZ_CP027476.1:1387621:1388712	NRS_1283	Y	SA_Y	60	mis=0	2	23	19	19	15	2	32	0	0	4	2	0	0	0	1	1	2	1407	1398	7	6670	0	78	115	5	57	1211	6607	58	350	9	1
NZ_CP027476.1	1387947	1387987	-	JMD87_RS06585_005	NZ_CP027476.1:1387947:1387987	ATTTTAGAAATGATTCGACAGCTAAAAAGTCAGTTTCAAG	Y	SA	NZ_CP027476.1:1387621:1388712	NRS_1283	Y	SA_Y	60	mis=0	15	84	28	71	31	18	95	6	18	13	12	5	7	4	7	6	13	3035	2925	24	14130	4	206	238	20	152	2632	14561	148	725	26	9
NZ_CP027476.1	1388090	1388130	-	JMD87_RS06585_008	NZ_CP027476.1:1388090:1388130	GTTTAGTTCATGTTAGTCAAAAGAACGGTCAAGAACATCA	Y	SA	NZ_CP027476.1:1387621:1388712	NRS_1283	Y	SA_Y	60	mis=0	35	132	84	108	64	59	109	22	28	24	31	9	17	17	17	32	26	3590	3581	46	17100	25	246	265	36	177	3216	18034	196	997	44	36
NZ_CP027476.1	1388426	1388466	-	JMD87_RS06585_014	NZ_CP027476.1:1388426:1388466	ATATGCCAACTAAACCTGGTGTTATTGTTTCTGATACTGG	Y	SA	NZ_CP027476.1:1387621:1388712	NRS_1283	Y	SA_Y	60	mis=0	9	182	128	159	66	24	200	11	8	16	13	5	11	9	12	13	5	4523	4267	39	20484	6	276	286	27	263	3720	20938	198	1139	35	13
NZ_CP027476.1	1388575	1388615	-	JMD87_RS06585_017	NZ_CP027476.1:1388575:1388615	TGCAGATACTTCTCAGTTAGATAAAGCTAAATCAATCGGC	Y	SA	NZ_CP027476.1:1387621:1388712	NRS_1283	Y	SA_Y	60	mis=0	43	206	140	172	110	30	239	55	43	44	35	27	26	39	40	19	53	4515	4132	98	20433	30	273	381	47	259	3886	20794	258	1150	71	53
NZ_CP027476.1	1388957	1388997	-	JMD87_RS06590_002	NZ_CP027476.1:1388957:1388997	TGTTGTTTGATAACCCAAGTCTTTTGCATATTTTTCGACA	Y	SA	NZ_CP027476.1:1388877:1389908	NRS_1284	Y	SA_Y	60	mis=0	7	248	201	153	58	8	205	9	3	14	3	3	2	5	4	4	11	5362	5044	41	24580	7	258	390	30	238	4405	24962	239	1287	26	5
NZ_CP027476.1	1389299	1389339	-	JMD87_RS06590_008	NZ_CP027476.1:1389299:1389339	TAAACTCTTTGTATCTTCTTCTGATGTAGTTACTTCATCA	Y	SA	NZ_CP027476.1:1388877:1389908	NRS_1284	Y	SA_Y	60	mis=0	4	125	75	93	31	4	144	1	4	7	1	5	7	3	4	1	4	1318	1207	5	5968	1	81	93	5	79	1116	6156	48	334	12	3
NZ_CP027476.1	1389468	1389508	-	JMD87_RS06590_011	NZ_CP027476.1:1389468:1389508	AAAATTGCGTTGTATGTGGTAATATTATTTGCTCTTCTTT	Y	SA	NZ_CP027476.1:1388877:1389908	NRS_1284	Y	SA_Y	60	mis=0	6	327	194	227	87	53	415	5	11	15	6	4	5	7	2	5	5	1949	1861	11	9232	4	128	145	13	125	1740	9561	96	510	19	5
NZ_CP027476.1	1390488	1390528	-	JMD87_RS06595_002	NZ_CP027476.1:1390488:1390528	ATAACAACTGAATAGCGACCTTTAGTTTGTTGTTGATTTG	Y	SA	NZ_CP027476.1:1390400:1391806	NRS_1285	Y	SA_Y	60	mis=0	3	162	70	81	20	3	226	3	1	1	1	1	4	0	1	0	1	5134	4835	16	23811	0	270	342	19	214	4336	24297	254	1243	25	0
NZ_CP027476.1	1390801	1390841	-	JMD87_RS06595_008	NZ_CP027476.1:1390801:1390841	CTCATCTTTGTAATGGTCAAATACATAAACTTGTTCAACC	Y	SA	NZ_CP027476.1:1390400:1391806	NRS_1285	Y	SA_Y	60	mis=0	6	100	41	75	48	4	106	4	6	7	9	4	4	5	2	4	7	3366	3213	20	15444	6	207	257	13	158	2896	16115	160	872	24	14
NZ_CP027476.1	1390980	1391020	-	JMD87_RS06595_011	NZ_CP027476.1:1390980:1391020	ATCATTTCGATAAATCTTTCTTCAGAAATGTTTGATTGAA	Y	SA	NZ_CP027476.1:1390400:1391806	NRS_1285	Y	SA_Y	60	mis=0	8	21	15	23	8	3	24	10	5	7	3	3	2	4	5	3	3	670	539	6	2887	2	38	40	4	41	531	3068	35	150	8	5
NZ_CP027476.1	1391316	1391356	-	JMD87_RS06595_017	NZ_CP027476.1:1391316:1391356	TGTTCGCTGCATTCTTTTGGATCATTAAGTAGTTGTTTCA	Y	SA	NZ_CP027476.1:1390400:1391806	NRS_1285	Y	SA_Y	60	mis=0	11	75	35	53	15	5	69	11	16	5	6	2	1	2	3	1	8	3792	3756	21	18000	5	236	267	15	221	3297	18076	176	986	28	7
NZ_CP027476.1	1391461	1391501	-	JMD87_RS06595_020	NZ_CP027476.1:1391461:1391501	ATTTTGATTTATTTTACCTGTGACTTCACTTACGATATGC	Y	SA	NZ_CP027476.1:1390400:1391806	NRS_1285	Y	SA_Y	60	mis=0	43	110	51	95	32	40	100	38	37	31	25	35	27	35	31	26	25	3514	3144	69	15538	23	212	262	43	182	2805	16368	170	936	39	19
NZ_CP027476.1	1392226	1392266	-	JMD87_RS06600_005	NZ_CP027476.1:1392226:1392266	TATGCTCGAATGACTGTATACAATCTTTGGTACGTCCAGT	Y	SA	NZ_CP027476.1:1391803:1392369	NRS_1286	Y	SA_Y	60	mis=0	2	225	152	188	67	12	361	0	2	7	1	5	1	2	6	3	7	7435	6881	34	33892	3	436	553	34	454	6240	34265	335	1829	4	5
NZ_CP027476.1	1392417	1392457	-	JMD87_RS06600_008	NZ_CP027476.1:1392417:1392457	GAGAAATAAGTATATCGATTAGCTCTTTAATGTCGCTTTC	Y	SA	NZ_CP027476.1:1392375:1393373	NRS_1287	Y	SA_Y	60	mis=0	18	48	37	37	25	20	54	13	19	19	16	14	6	15	10	20	20	1691	1588	26	7532	8	110	132	17	101	1293	7892	77	435	24	19
NZ_CP027476.1	1392893	1392933	-	JMD87_RS06605_008	NZ_CP027476.1:1392893:1392933	ATACGTTAAGTGATATGGATTAATTAATGGACCCACAAGG	Y	SA	NZ_CP027476.1:1392375:1393373	NRS_1287	Y	SA_Y	60	mis=0	2	58	47	64	34	10	73	2	1	2	3	3	3	2	4	2	4	4852	4524	20	22173	8	282	362	17	216	4057	22797	253	1236	25	5
NZ_CP027476.1	1393038	1393078	-	JMD87_RS06605_011	NZ_CP027476.1:1393038:1393078	ATTCATATATCAAATTATCACCAGATAGTGTTGCTTCATC	Y	SA	NZ_CP027476.1:1392375:1393373	NRS_1287	Y	SA_Y	60	mis=0	9	16	7	17	9	5	9	6	10	3	5	2	3	3	4	5	9	385	368	12	1782	5	22	26	3	17	326	1893	20	101	9	9
NZ_CP027476.1	1393209	1393249	-	JMD87_RS06605_014	NZ_CP027476.1:1393209:1393249	TTAGTAAGACAACATCACGTCGACTTGACTGATCTTTACC	Y	SA	NZ_CP027476.1:1392375:1393373	NRS_1287	Y	SA_Y	60	mis=0	21	142	101	141	50	21	180	22	29	21	16	10	18	16	12	14	20	5132	4791	46	23075	14	316	361	29	226	4217	23512	247	1281	61	16
NZ_CP027476.1	1393678	1393718	-	JMD87_RS06610_005	NZ_CP027476.1:1393678:1393718	CTTTGCATAATACGGGTAATGTTGTTTTTGTCGTCAATGC	Y	SA	NZ_CP027476.1:1393375:1394157	NRS_1288	Y	SA_Y	60	mis=0	22	131	65	104	58	18	151	11	25	21	20	15	15	12	7	14	14	7323	6850	50	33549	34	404	534	28	278	6035	34326	333	1800	27	19
NZ_CP027476.1	1393830	1393870	-	JMD87_RS06610_008	NZ_CP027476.1:1393830:1393870	ATGTACTTCAACTAACACTTCTAGATTTTGCGATATAGCG	Y	SA	NZ_CP027476.1:1393375:1394157	NRS_1288	Y	SA_Y	60	mis=0	91	180	128	133	105	63	198	81	72	66	61	45	67	41	44	61	64	4201	3692	113	18150	67	285	304	81	182	3352	19156	245	1144	100	62
NZ_CP027476.1	139401	139441	-	JMD87_RS00470_020	NZ_CP027476.1:139401:139441	AATTTCATTAATGTGTGATCGTTGATTTGATTAGTGATGG	Y	SA	NZ_CP027476.1:138215:139471	NRS_131	Y	SA_Y	60	mis=0	3	38	23	26	21	2	49	1	1	3	3	2	1	1	1	1	3	2487	2419	9	11806	6	147	202	4	114	2114	11772	111	633	23	4
NZ_CP027476.1	1394125	1394165	-	JMD87_RS06610_014	NZ_CP027476.1:1394125:1394165	AATTTCATCATGACTTCACCTTTTGCATTTTCAGTTGTGG	Y	SA	---	---	N	SA_N	60	mis=0	35	262	222	153	105	41	424	17	26	26	23	19	11	19	10	13	22	5291	4978	51	23741	15	312	396	25	207	4281	24914	257	1402	38	20
NZ_CP027476.1	1394465	1394505	-	JMD87_RS06615_005	NZ_CP027476.1:1394465:1394505	TATGTTTTGGATTATGTTTTCATCTGCAGCTAAAGCTTTA	Y	SA	NZ_CP027476.1:1394157:1394789	NRS_1289	Y	SA_Y	60	mis=0	8	43	25	30	11	2	70	4	4	3	6	1	5	3	1	8	6	1962	1965	10	8808	2	118	147	10	59	1662	9043	67	509	15	5
NZ_CP027476.1	1394628	1394668	-	JMD87_RS06615_008	NZ_CP027476.1:1394628:1394668	GATTAACTGTTTGAATATTTTCAGAGTTAATGCCTCCTGC	Y	SA	NZ_CP027476.1:1394157:1394789	NRS_1289	Y	SA_Y	60	mis=0	28	117	85	76	42	49	180	16	17	18	29	19	18	19	24	26	23	4243	3851	55	18556	20	228	280	33	195	3419	18651	185	981	57	28
NZ_CP027476.1	1394806	1394846	-	JMD87_RS06615_011	NZ_CP027476.1:1394806:1394846	ATTGCCCTCCATATTCACCAAAGAAACCTAATTCATCTGC	Y	SA	NZ_CP027476.1:1394782:1395996	NRS_1290	Y	SA_Y	60	mis=0	80	153	136	112	64	56	165	59	77	52	49	39	54	39	47	63	61	8082	7423	108	36000	48	524	563	89	461	6468	37123	392	2045	98	54
NZ_CP027476.1	1395407	1395447	-	JMD87_RS06620_011	NZ_CP027476.1:1395407:1395447	TGTGATTTTATTTCTTTACCAATCACACTCTGAAAATCTC	Y	SA	NZ_CP027476.1:1394782:1395996	NRS_1290	Y	SA_Y	60	mis=0	7	105	75	61	22	6	138	5	0	3	2	1	1	0	1	0	4	2696	2692	14	13000	2	159	194	12	167	2426	13232	106	671	3	3
NZ_CP027476.1	139551	139591	-	JMD87_RS00470_023	NZ_CP027476.1:139551:139591	CTGATAATTGTATAGACCATTGATGATTTTGAGGTGGTAC	Y	SA	NZ_CP027476.1:139461:141197	NRS_132	Y	SA_Y	60	mis=0	29	49	35	47	40	30	43	37	28	24	25	11	19	19	28	24	24	4938	4663	59	22026	23	335	423	54	222	4073	22682	228	1254	58	31
NZ_CP027476.1	1395718	1395758	-	JMD87_RS06620_017	NZ_CP027476.1:1395718:1395758	CAATGTCGTGGTAATAAGAATGTTCTGGTCCAATACCAGG	Y	SA	NZ_CP027476.1:1394782:1395996	NRS_1290	Y	SA_Y	60	mis=0	14	287	182	157	78	15	375	11	16	16	8	14	11	13	13	7	11	5564	5346	34	25869	10	397	437	24	305	4796	26328	277	1468	28	8
NZ_CP027476.1	1395883	1395923	-	JMD87_RS06620_020	NZ_CP027476.1:1395883:1395923	TAGTTACTACAATAATATCTTCTTTCGACATCGTAGGCGC	Y	SA	NZ_CP027476.1:1394782:1395996	NRS_1290	Y	SA_Y	60	mis=0	76	338	213	270	110	53	435	56	61	51	60	40	34	44	43	59	52	6683	6249	116	29380	61	408	498	66	357	5418	30558	323	1730	124	72
NZ_CP027476.1	1396195	1396235	-	JMD87_RS06625_002	NZ_CP027476.1:1396195:1396235	CGTCATTAATACATAGTTACACTTAATTTGATCACCATGT	Y	SA	NZ_CP027476.1:1395989:1396717	NRS_1291	Y	SA_Y	60	mis=0	5	43	35	42	7	3	49	4	5	5	4	3	1	3	1	4	5	1000	962	20	4748	5	42	80	5	50	870	4904	33	264	10	3
NZ_CP027476.1	1396370	1396410	-	JMD87_RS06625_005	NZ_CP027476.1:1396370:1396410	CATCAGTAGTCATCGCAACTAACGATATGATTTTGACGCC	Y	SA	NZ_CP027476.1:1395989:1396717	NRS_1291	Y	SA_Y	60	mis=0	23	259	140	148	55	50	316	24	24	29	15	15	13	21	16	16	17	7528	7307	52	35064	16	462	569	48	417	6379	35828	339	1998	60	20
NZ_CP027476.1	1396573	1396613	-	JMD87_RS06625_008	NZ_CP027476.1:1396573:1396613	TGCAACCTCTTTTATATCTGCAACATGTTGTGGTGTTCTT	Y	SA	NZ_CP027476.1:1395989:1396717	NRS_1291	Y	SA_Y	60	mis=0	49	179	114	112	79	71	216	27	45	41	28	30	29	23	32	37	39	4027	3934	68	18125	40	267	316	55	217	3273	18783	222	1019	77	33
NZ_CP027476.1	1397473	1397513	-	JMD87_RS06630_008	NZ_CP027476.1:1397473:1397513	GTGATAACGAATTTGTAGCACAGGATCAAATCCTTTATGG	Y	SA	NZ_CP027476.1:1397039:1398301	NRS_1292	Y	SA_Y	60	mis=0	3	4304	2719	3728	1108	440	4827	4	25	17	0	2	59	18	47	0	7	3555	3366	21	16708	4	232	286	11	156	3148	17145	167	965	18	2
NZ_CP027476.1	1397619	1397659	-	JMD87_RS06630_011	NZ_CP027476.1:1397619:1397659	AATGATCTAAAAATTGGTAGTTCTTCTTCAGATAAAAATC	Y	SA	NZ_CP027476.1:1397039:1398301	NRS_1292	Y	SA_Y	60	mis=0	6	417	218	330	93	63	517	1	3	5	2	3	6	1	6	4	6	395	360	14	1675	5	29	25	4	12	292	1723	20	96	4	4
NZ_CP027476.1	1397783	1397823	-	JMD87_RS06630_014	NZ_CP027476.1:1397783:1397823	CTTTATTTAAAATATCACGCTCTTCGTTTAGTTCTTTAAT	Y	SA	NZ_CP027476.1:1397039:1398301	NRS_1292	Y	SA_Y	60	mis=0	3	160	118	147	61	14	195	0	1	5	0	0	2	0	2	0	1	215	184	6	862	0	8	18	4	4	140	915	5	57	3	0
NZ_CP027476.1	1398146	1398186	-	JMD87_RS06630_021	NZ_CP027476.1:1398146:1398186	TGAATTTAACTACACCAGCATCTTCAGCATCTTCTGTAAA	Y	SA	NZ_CP027476.1:1397039:1398301	NRS_1292	Y	SA_Y	60	mis=0	15	5074	3641	4436	1305	534	6004	12	10	45	5	7	109	39	87	4	13	4668	4280	33	20960	8	218	301	8	162	3910	21772	186	1165	39	9
NZ_CP027476.1	1398338	1398378	-	JMD87_RS06630_024	NZ_CP027476.1:1398338:1398378	ATGATGGATTTTGTACAAAGTTGTCAAATTCGGTAACAGT	Y	SA	NZ_CP027476.1:1398320:1399579	NRS_1293	Y	SA_Y	60	mis=0	49	2177	1540	1904	489	273	2447	36	60	50	27	18	74	40	63	29	45	3864	3564	95	17209	49	240	280	43	170	3239	17926	216	1011	77	44
NZ_CP027476.1	1398482	1398522	-	JMD87_RS06635_002	NZ_CP027476.1:1398482:1398522	AACTTCCCATAGTAGGAATTTTAGAGAAAAGGCTTGCTGC	Y	SA	NZ_CP027476.1:1398320:1399579	NRS_1293	Y	SA_Y	60	mis=0	53	2520	1758	2311	646	311	2965	62	59	126	43	37	100	63	73	58	55	4170	3886	116	18803	54	264	336	64	165	3420	19704	265	1119	104	41
NZ_CP027476.1	139856	139896	-	JMD87_RS00475_005	NZ_CP027476.1:139856:139896	ACCTAAGTATAAAGATTGTTCTGAAACGATATAACGATCC	Y	SA	NZ_CP027476.1:139461:141197	NRS_132	Y	SA_Y	60	mis=0	10	20	20	27	11	5	13	5	13	6	10	7	4	6	4	9	6	2570	2418	31	11542	7	167	178	12	100	2232	11812	133	627	6	8
NZ_CP027476.1	1398943	1398983	-	JMD87_RS06635_011	NZ_CP027476.1:1398943:1398983	TTTTGATACAAATCCAGCACGCTCTTCAGTTTCACGATAT	Y	SA	NZ_CP027476.1:1398320:1399579	NRS_1293	Y	SA_Y	60	mis=0	13	19061	13382	16669	4320	2694	22717	18	31	349	11	7	312	74	211	9	21	5969	5701	81	27401	3	326	440	18	320	5136	28507	277	1472	17	5
NZ_CP027476.1	1399119	1399159	-	JMD87_RS06635_014	NZ_CP027476.1:1399119:1399159	TTCTTCATTTGCTTATCTGATTTGTTTTCTTTCGCCATCA	Y	SA	NZ_CP027476.1:1398320:1399579	NRS_1293	Y	SA_Y	60	mis=0	53	1725	1150	1233	410	210	1680	29	29	72	26	22	44	25	28	40	19	4105	3837	90	18020	20	267	276	47	228	3193	18642	198	1054	44	42
NZ_CP027476.1	1399581	1399621	-	JMD87_RS06635_023	NZ_CP027476.1:1399581:1399621	CCTATAGTATCAATAACTATAAGCCCTAACATCATTTACA	Y	SA	---	---	N	SA_N	60	mis=0	0	9	6	1	2	0	14	0	1	1	0	0	0	0	0	0	0	460	449	3	2285	0	33	40	4	17	371	2216	22	119	5	0
NZ_CP027476.1	140023	140063	-	JMD87_RS00475_008	NZ_CP027476.1:140023:140063	ACTTTCTCAACCTGATCTTCTTTACCTTCTACATAGCGCG	Y	SA	NZ_CP027476.1:139461:141197	NRS_132	Y	SA_Y	60	mis=0	63	118	89	105	68	42	117	36	49	48	45	27	41	34	32	42	54	12151	11501	100	55683	33	769	914	90	657	10231	57504	554	3198	166	43
NZ_CP027476.1	1400334	1400374	+	JMD87_RS06640_002	NZ_CP027476.1:1400334:1400374	ATTGATACATTGTTACAATTACAACATGATGGTCATGAAC	Y	SA	NZ_CP027476.1:1400268:1401035	NRS_1294	Y	SA_Y	60	mis=0	7	5592	4203	4639	1222	539	4293	3	6	45	1	0	13	1	3	0	1	2454	2268	21	11656	1	122	194	14	119	2007	11559	111	662	7	0
NZ_CP027476.1	1400461	1400501	-	JMD87_RS06640_005	NZ_CP027476.1:1400461:1400501	TTGATAACAGAAATCTTTGATTGCTGTGAAATCATAGCAC	Y	SA	NZ_CP027476.1:1400268:1401035	NRS_1294	Y	SA_Y	60	mis=0	3	9295	7056	8123	1994	859	7068	3	8	77	4	0	25	11	12	1	8	3820	3685	28	18069	2	196	255	19	220	3241	18089	145	945	17	2
NZ_CP027476.1	1403353	1403393	-	JMD87_RS06660_002	NZ_CP027476.1:1403353:1403393	CGTTTTGATGGTCGTTGATTTCGGTAAAATCATTCTATAT	Y	SA	NZ_CP027476.1:1403134:1403964	NRS_1298	Y	SA_Y	60	mis=0	5	57	25	46	4	2	20	2	2	0	1	0	0	1	1	0	0	4217	3975	14	19193	0	233	288	20	178	3311	19571	171	1046	29	0
NZ_CP027476.1	1403500	1403540	-	JMD87_RS06660_005	NZ_CP027476.1:1403500:1403540	AAAATGAATGAATTACACAAGGTTGACTAGAAGTATAGTT	Y	SA	NZ_CP027476.1:1403134:1403964	NRS_1298	Y	SA_Y	60	mis=1	0	19	7	11	6	1	7	1	0	1	0	0	0	1	1	0	1	51	33	1	201	0	4	3	0	4	41	221	4	11	1	0
NZ_CP027476.1	1403673	1403713	-	JMD87_RS06660_008	NZ_CP027476.1:1403673:1403713	GTCATAGGTGTTACACTAGGTCTATTTGCCGGATACAAAA	Y	SA	NZ_CP027476.1:1403134:1403964	NRS_1298	Y	SA_Y	60	mis=0	8	164	141	125	45	6	193	2	5	10	5	8	7	10	2	8	11	3713	3513	22	17292	14	215	299	24	170	3128	17704	170	952	20	6
NZ_CP027476.1	1403989	1404029	-	JMD87_RS06660_014	NZ_CP027476.1:1403989:1404029	TTACAATTAGGAAATCCAAAAATCAAAACCAATACACCAT	Y	SA	NZ_CP027476.1:1403957:1404943	NRS_1299	Y	SA_Y	60	mis=0	13	76	50	55	22	8	46	1	4	7	4	6	8	12	8	9	8	2403	2273	15	10999	12	156	185	13	100	2006	11388	119	611	10	9
NZ_CP027476.1	1404199	1404239	-	JMD87_RS06665_002	NZ_CP027476.1:1404199:1404239	CTAGGGATTTCACTTGGCAGTCTAATAGGTGGTACTGTAG	Y	SA	NZ_CP027476.1:1403957:1404943	NRS_1299	Y	SA_Y	60	mis=0	22	68	49	67	37	29	83	18	32	17	14	18	16	31	19	10	13	3815	3653	64	17468	22	235	317	29	206	3112	18031	179	979	54	20
NZ_CP027476.1	1404363	1404403	-	JMD87_RS06665_005	NZ_CP027476.1:1404363:1404403	TATCTTTAGGTATGTGTGCATACATCATTCGTTTAGTGCG	Y	SA	NZ_CP027476.1:1403957:1404943	NRS_1299	Y	SA_Y	60	mis=0	94	152	122	132	98	65	118	58	70	63	57	51	43	54	38	56	80	6127	5972	114	27892	59	420	499	73	368	4941	28912	328	1661	116	66
NZ_CP027476.1	1404730	1404770	-	JMD87_RS06665_011	NZ_CP027476.1:1404730:1404770	AAATTGGGATTAAATGATTCTTTATTGGTACAGTGGTGGC	Y	SA	NZ_CP027476.1:1403957:1404943	NRS_1299	Y	SA_Y	60	mis=0	12	38	33	17	13	1	27	2	4	6	3	2	1	4	8	8	3	4250	4071	21	19560	7	227	297	27	227	3582	19893	198	1058	33	5
NZ_CP027476.1	1405197	1405237	-	JMD87_RS06670_002	NZ_CP027476.1:1405197:1405237	CTATATGCACAAAATCATCGACTTTTAAGTTACACTGCAG	Y	SA	NZ_CP027476.1:1405114:1405299	NRS_RS07180	Y	SA_Y	60	mis=0	6	19	15	10	5	2	4	5	3	7	5	5	5	1	2	3	7	3997	3751	16	17876	3	191	269	20	144	3259	18272	169	966	19	5
NZ_CP027476.1	1405386	1405426	-	JMD87_RS06670_005	NZ_CP027476.1:1405386:1405426	AATATCAACCATTATTAGGATACGCTGCATTTTTAGCGAT	Y	SA	NZ_CP027476.1:1405247:1405591	NRS_1300	Y	SA_Y	60	mis=0	24	40	33	31	31	15	27	10	30	29	18	14	15	12	10	15	17	2870	2801	37	13554	15	166	220	33	136	2427	13913	145	777	38	24
NZ_CP027476.1	140544	140584	-	JMD87_RS00475_017	NZ_CP027476.1:140544:140584	AATCAGGCATCGTTTCAAATAATGACGCCAATACATGAAT	Y	SA	NZ_CP027476.1:139461:141197	NRS_132	Y	SA_Y	60	mis=0	14	65	32	40	13	2	32	3	5	6	7	2	2	6	4	2	9	8171	7512	33	37263	6	485	562	26	362	6619	37496	361	1964	64	1
NZ_CP027476.1	14062	14102	-	JMD87_RS00045_024	NZ_CP027476.1:14062:14102	CCTTTATTTAACTGGTTTTGAAATTTGTGTTTTACCACCC	Y	SA	---	---	N	SA_N	60	mis=0	28	63	54	81	11	10	40	12	18	12	12	9	10	14	7	10	7	5489	5162	60	24602	11	348	432	29	336	4371	25231	253	1416	65	11
NZ_CP027476.1	1407915	1407955	-	JMD87_RS06685_005	NZ_CP027476.1:1407915:1407955	AATAAGAGAAATAATTGAGCGTGATGAAGATATCGATGAC	Y	SA	NZ_CP027476.1:1407750:1408391	NRS_1302	Y	SA_Y	60	mis=0	1	26	13	16	10	17	13	3	27	17	0	1	1	2	1	1	2	2011	1781	7	8787	1	85	150	4	90	1623	9117	102	489	3	2
NZ_CP027476.1	1408066	1408106	-	JMD87_RS06685_008	NZ_CP027476.1:1408066:1408106	TAGGAGATAATGCCTCGAGTATTGCCAATATTCGATTGCG	Y	SA	NZ_CP027476.1:1407750:1408391	NRS_1302	Y	SA_Y	60	mis=0	35	169	146	154	63	62	121	40	53	50	29	24	27	28	15	33	38	7623	7030	51	34508	33	451	553	56	385	6119	35087	350	1923	90	32
NZ_CP027476.1	1408387	1408427	-	JMD87_RS06685_014	NZ_CP027476.1:1408387:1408427	AAGATTATATTTCAGGAAGGTTTGGTTGATATATAATGGC	Y	SA	---	---	N	SA_N	60	mis=0	5	25	17	26	6	7	12	6	12	9	7	5	3	3	2	9	3	1494	1298	18	6586	2	90	107	10	52	1238	6810	64	395	7	2
NZ_CP027476.1	1408816	1408856	-	JMD87_RS06690_005	NZ_CP027476.1:1408816:1408856	CAATATACGATAATATTACTTACGGTCCAAAGATTCACGG	Y	SA	NZ_CP027476.1:1408398:1409249	NRS_1303	Y	SA_Y	60	mis=0	0	0	1	2	1	0	3	1	4	1	1	1	1	1	0	1	0	306	322	1	1483	2	11	20	2	16	260	1461	21	80	27	0
NZ_CP027476.1	1408966	1409006	-	JMD87_RS06690_008	NZ_CP027476.1:1408966:1409006	TGAATCGAATGGTTGAGTTAGTACCTTCTGTGAAAACAGC	Y	SA	NZ_CP027476.1:1408398:1409249	NRS_1303	Y	SA_Y	60	mis=0	12	63	28	60	20	2	33	3	5	10	2	3	3	7	7	9	2	6467	6025	32	29434	7	346	457	23	283	5474	30208	294	1719	38	4
NZ_CP027476.1	1409147	1409187	-	JMD87_RS06690_011	NZ_CP027476.1:1409147:1409187	AGTCATCATAAAACACCAGATGATACAAACTCACATTCTG	Y	SA	NZ_CP027476.1:1408398:1409249	NRS_1303	Y	SA_Y	60	mis=0	25	39	37	43	36	21	46	31	43	40	28	24	19	17	14	21	23	2323	2210	36	10611	12	145	204	19	126	2046	11000	107	608	52	23
NZ_CP027476.1	1409459	1409499	+	JMD87_RS06695_002	NZ_CP027476.1:1409459:1409499	TCCAATATACTTCTAGGTGTTGCCAATAATATAGTCGGTA	Y	SA	NZ_CP027476.1:1409296:1410213	NRS_1304	Y	SA_Y	60	mis=0	1	110	93	78	18	17	51	0	1	6	1	0	0	4	1	0	1	3180	2961	15	14555	2	197	256	16	211	2605	14316	123	791	17	0
NZ_CP027476.1	1410100	1410140	-	JMD87_RS06695_014	NZ_CP027476.1:1410100:1410140	GGTTAAAAATAAAGTGTTCAAACTCATATTTTTAGCATGT	Y	SA	NZ_CP027476.1:1409296:1410213	NRS_1304	Y	SA_Y	60	mis=0	1	2	5	4	0	1	0	0	0	1	0	0	0	2	1	1	0	1321	1312	7	6158	1	80	94	7	78	1099	6231	48	332	8	2
NZ_CP027476.1	141017	141057	-	JMD87_RS00475_026	NZ_CP027476.1:141017:141057	TAAATCTTCTACACAGTCAACAAATACTGCGTTATTCGCG	Y	SA	NZ_CP027476.1:139461:141197	NRS_132	Y	SA_Y	60	mis=0	20	101	67	102	45	20	91	20	7	15	16	7	11	10	8	10	18	8901	8373	80	41071	12	553	682	28	477	7614	41568	381	2206	70	15
NZ_CP027476.1	1410271	1410311	-	JMD87_RS06695_017	NZ_CP027476.1:1410271:1410311	AGTATTTATGCTGTAGGGTTCACACTATTTATCTTTACCT	Y	SA	NZ_CP027476.1:1410215:1411141	NRS_1305	Y	SA_Y	60	mis=0	9	21	16	19	20	8	18	7	7	8	8	3	8	9	6	5	7	3701	3416	19	17437	9	224	292	15	232	3050	17446	174	901	38	8
NZ_CP027476.1	1411014	1411054	-	JMD87_RS06700_014	NZ_CP027476.1:1411014:1411054	TAGCCGCAATTTCAGCGATTTCCATTTTAACAACACTAGG	Y	SA	NZ_CP027476.1:1410215:1411141	NRS_1305	Y	SA_Y	60	mis=0	8	41	32	35	11	1	21	8	26	14	2	2	4	2	1	4	15	6359	5967	38	28555	0	369	460	24	327	5126	28890	232	1568	49	7
NZ_CP027476.1	1411189	1411229	-	JMD87_RS06700_017	NZ_CP027476.1:1411189:1411229	AGTCTACAAGCTTATCAACTTAAAATAGTGGTTCATCATT	Y	SA	---	---	N	SA_N	60	mis=0	35	38	47	33	26	18	29	21	33	18	23	16	25	18	10	23	21	2420	2303	43	11093	30	176	191	24	118	2087	11510	118	649	41	15
NZ_CP027476.1	141164	141204	-	JMD87_RS00475_029	NZ_CP027476.1:141164:141204	ACACGATTAAGAATTGTTTGATTCACAATACGATACCTCC	Y	SA	NZ_CP027476.1:141106:142956	NRS_133	Y	SA_Y	60	mis=0	92	127	145	169	117	78	148	75	98	82	63	54	62	48	46	72	72	5802	5174	153	24535	58	400	475	84	285	4527	25279	295	1512	165	91
NZ_CP027476.1	1411794	1411834	-	JMD87_RS06705_011	NZ_CP027476.1:1411794:1411834	TGCTGTATCACCAAACTCAAGTCATGGTACTTATGACTTC	Y	SA	NZ_CP027476.1:1411332:1412315	NRS_1306	Y	SA_Y	60	mis=0	15	22	27	21	17	14	19	19	61	31	7	3	6	10	2	13	9	3804	3577	35	17091	12	176	275	14	154	3002	17365	187	940	31	14
NZ_CP027476.1	1411958	1411998	-	JMD87_RS06705_014	NZ_CP027476.1:1411958:1411998	AAATACAAAGAATTCAAAATTGCGCAAGATGGTGTAACGG	Y	SA	NZ_CP027476.1:1411332:1412315	NRS_1306	Y	SA_Y	60	mis=0	75	135	89	94	82	59	80	61	101	133	61	51	41	61	47	50	80	7124	6587	125	32026	62	472	591	86	357	5755	33361	378	1822	100	77
NZ_CP027476.1	1413820	1413860	-	JMD87_RS06715_011	NZ_CP027476.1:1413820:1413860	AAAGTGAAATCACTATGGCCACAACCTGGTGATTATTTGC	Y	SA	NZ_CP027476.1:1413287:1414189	NRS_1307	Y	SA_Y	60	mis=0	9	8251	5069	5858	1885	586	7605	3	20	110	3	2	46	12	25	4	7	7927	7261	49	35753	3	471	630	23	353	6587	36213	351	1978	27	0
NZ_CP027476.1	141404	141444	-	JMD87_RS00480_002	NZ_CP027476.1:141404:141444	ACCTCTCTCAATAATTGTGTATAGTCTGTTGTTGTATCTG	Y	SA	NZ_CP027476.1:141106:142956	NRS_133	Y	SA_Y	60	mis=0	7	38	39	48	16	10	72	18	13	12	6	8	19	13	7	5	17	1830	1715	18	7449	6	101	151	12	84	1354	7877	86	475	24	15
NZ_CP027476.1	1414178	1414218	-	JMD87_RS06715_018	NZ_CP027476.1:1414178:1414218	AAGAATACAAGAATCGAAGGAGAATAACATGGCATTAGAC	Y	SA	---	---	N	SA_N	60	mis=0	6	392	289	348	116	11	363	5	8	9	7	1	3	12	6	6	7	4059	3915	27	19257	5	260	285	15	208	3401	19499	174	1052	41	8
NZ_CP027476.1	1414480	1414520	-	JMD87_RS06720_003	NZ_CP027476.1:1414480:1414520	TCCCTAATGAAACATGTCCTGTTTGAGAATCTAATTCACC	Y	SA	NZ_CP027476.1:1414336:1415937	NRS_1308	Y	SA_Y	60	mis=0	11	4834	3138	3520	896	251	3047	12	11	10	9	9	74	14	43	8	12	4314	4115	33	20109	8	261	287	14	232	3683	20322	227	1097	36	12
NZ_CP027476.1	1414793	1414833	-	JMD87_RS06720_009	NZ_CP027476.1:1414793:1414833	AATAATACTTTAATTTTTTGGTTGTTTTCTAATTCAGCCA	Y	SA	NZ_CP027476.1:1414336:1415937	NRS_1308	Y	SA_Y	60	mis=0	3	1988	1378	1678	460	139	1412	2	4	28	3	0	18	6	17	0	6	484	468	26	2157	1	36	34	4	20	373	2318	26	112	4	3
NZ_CP027476.1	1414946	1414986	-	JMD87_RS06720_012	NZ_CP027476.1:1414946:1414986	TTATTTAAGAAATGACGGTCATGCGATACTACGATAACAG	Y	SA	NZ_CP027476.1:1414336:1415937	NRS_1308	Y	SA_Y	60	mis=0	14	12310	9047	11000	2829	1091	9297	3	4	261	8	2	109	32	70	5	16	2908	2689	52	12914	7	137	217	15	155	2396	13036	114	722	9	9
NZ_CP027476.1	1415503	1415543	-	JMD87_RS06720_022	NZ_CP027476.1:1415503:1415543	CAAGGTTCATATTAACGCCCTCAAAGAATTCTGAGTTATC	Y	SA	NZ_CP027476.1:1414336:1415937	NRS_1308	Y	SA_Y	60	mis=0	1	1599	938	1179	433	228	1124	0	1	23	2	0	16	6	8	0	1	3845	3467	16	17842	3	192	249	19	206	3100	17979	165	970	0	0
NZ_CP027476.1	141575	141615	-	JMD87_RS00480_005	NZ_CP027476.1:141575:141615	TGATACTGATGCCCTTCCATCGCATAAAATTCATAGTCGT	Y	SA	NZ_CP027476.1:141106:142956	NRS_133	Y	SA_Y	60	mis=0	95	102	138	100	82	47	91	56	51	66	37	30	35	37	29	36	51	10218	9513	140	46396	43	655	751	88	535	8453	47697	508	2693	120	61
NZ_CP027476.1	1416865	1416905	-	JMD87_RS06725_002	NZ_CP027476.1:1416865:1416905	TTGTTCATCTTGATTGACTCGCTCCTTTAACATTTCAGCG	Y	SA	NZ_CP027476.1:1416797:1418002	NRS_1310	Y	SA_Y	60	mis=0	16	517	349	526	239	56	1045	15	64	39	4	3	6	4	8	8	8	8712	7998	37	39131	5	486	656	26	353	7110	40080	392	2196	37	8
NZ_CP027476.1	1417003	1417043	+	JMD87_RS06725_005	NZ_CP027476.1:1417003:1417043	ATTATTGACAACCGGAGAGCAACAAACTGTATCTTATTTA	Y	SA	NZ_CP027476.1:1416797:1418002	NRS_1310	Y	SA_Y	60	mis=0	2	435	243	396	89	66	671	7	24	27	1	1	1	0	2	0	3	4146	3888	14	19284	0	250	309	14	262	3571	19336	170	1026	17	0
NZ_CP027476.1	1417151	1417191	-	JMD87_RS06725_008	NZ_CP027476.1:1417151:1417191	AAATATCGTTTTCTTGAAAGGCTTGTTCAAATGTTTGAGG	Y	SA	NZ_CP027476.1:1416797:1418002	NRS_1310	Y	SA_Y	60	mis=0	37	587	309	468	146	90	783	23	52	54	20	24	23	15	16	11	20	5289	4909	57	23689	12	266	398	39	255	4365	24482	268	1333	55	21
NZ_CP027476.1	141727	141767	-	JMD87_RS00480_008	NZ_CP027476.1:141727:141767	ACATTTCGTTAACTACAACATTTCTTGATACCGTCGTTTC	Y	SA	NZ_CP027476.1:141106:142956	NRS_133	Y	SA_Y	60	mis=0	43	79	65	89	55	45	56	55	52	37	48	26	38	50	31	36	37	2740	2447	99	12054	33	201	252	45	192	2352	12697	171	701	77	49
NZ_CP027476.1	1417638	1417678	-	JMD87_RS06725_018	NZ_CP027476.1:1417638:1417678	GAAATCATATCAACATTTACAGCACCTTCTTCAAGTTCCG	Y	SA	NZ_CP027476.1:1416797:1418002	NRS_1310	Y	SA_Y	60	mis=0	14	640	404	537	145	9	1243	25	71	20	12	8	13	9	13	11	15	7229	6769	41	32334	4	402	495	17	330	5944	32732	333	1750	68	12
NZ_CP027476.1	1417958	1417998	-	JMD87_RS06725_024	NZ_CP027476.1:1417958:1417998	TGTTAAATGCGTCATATAGTTTTTCTACCGCTTGTTGCCC	Y	SA	NZ_CP027476.1:1416797:1418002	NRS_1310	Y	SA_Y	60	mis=0	33	748	577	657	171	33	1609	40	96	74	28	18	22	17	22	18	19	8714	8090	68	38922	16	482	666	38	294	7181	39980	410	2203	82	18
NZ_CP027476.1	1418325	1418365	-	JMD87_RS06730_005	NZ_CP027476.1:1418325:1418365	ATACGCCATTGACTTGAATTGTCTATAACGATTGCACCAG	Y	SA	NZ_CP027476.1:1418066:1419055	NRS_1311	Y	SA_Y	60	mis=0	21	174	139	157	56	25	271	20	26	21	15	22	16	16	23	16	22	4770	4363	57	21720	22	332	371	33	171	3873	22239	238	1149	54	21
NZ_CP027476.1	1418501	1418541	-	JMD87_RS06730_008	NZ_CP027476.1:1418501:1418541	CTGAACCTGATACAGCTTGATATGTTGTATATGCCACTCG	Y	SA	NZ_CP027476.1:1418066:1419055	NRS_1311	Y	SA_Y	60	mis=0	58	284	246	282	124	44	520	60	65	70	55	51	35	44	43	50	53	6214	5830	90	27926	44	402	472	69	336	5047	28495	300	1610	81	58
NZ_CP027476.1	1418648	1418688	-	JMD87_RS06730_011	NZ_CP027476.1:1418648:1418688	CATCAATCATTTTTTGTTCTTCTTTTGTATATCCGTTTTC	Y	SA	NZ_CP027476.1:1418066:1419055	NRS_1311	Y	SA_Y	60	mis=0	0	0	0	33	20	8	0	12	10	13	10	2	7	17	3	12	13	735	692	16	3238	8	65	43	15	52	622	3464	27	213	19	6
NZ_CP027476.1	1418987	1419027	-	JMD87_RS06730_017	NZ_CP027476.1:1418987:1419027	GTTCCAATACTTGTACAGCATTTAATGCAGCACCTTTTAA	Y	SA	NZ_CP027476.1:1418066:1419055	NRS_1311	Y	SA_Y	60	mis=0	4	206	149	181	89	15	511	5	14	27	2	3	4	1	8	0	4	2977	2899	20	14088	4	161	228	16	182	2549	14197	124	751	9	8
NZ_CP027476.1	1420855	1420895	-	JMD87_RS06745_002	NZ_CP027476.1:1420855:1420895	ATTGACTACCATATGCTTCGTAAAAAGGTTTCCAATCATC	Y	SA	NZ_CP027476.1:1420690:1421409	NRS_1314	Y	SA_Y	60	mis=0	2	94	42	54	18	0	149	1	9	5	2	3	3	2	2	3	1	3617	3380	9	16737	6	194	265	9	203	3031	17127	160	826	15	2
NZ_CP027476.1	1421320	1421360	-	JMD87_RS06745_011	NZ_CP027476.1:1421320:1421360	GTACTTCAGAAGCTTGCTTAATCACTTTTGCAGGTGTACC	Y	SA	NZ_CP027476.1:1420690:1421409	NRS_1314	Y	SA_Y	60	mis=0	0	410	236	319	122	96	883	7	32	37	2	0	1	1	4	2	5	4693	4461	20	21821	0	312	359	24	311	4074	21966	215	1197	21	0
NZ_CP027476.1	1422197	1422237	-	JMD87_RS06750_011	NZ_CP027476.1:1422197:1422237	TATGAACAATATTTCGTTTCAAACCGTTAAGGTGAAATTG	Y	SA	NZ_CP027476.1:1421552:1422703	NRS_1315	Y	SA_Y	60	mis=0	6	67	64	64	19	5	144	2	7	13	0	3	3	4	1	1	6	3150	2898	15	14258	1	197	246	11	166	2598	14409	141	767	17	4
NZ_CP027476.1	142231	142271	-	JMD87_RS00480_017	NZ_CP027476.1:142231:142271	ACATATGATATATATTTTCACGCCATATAACACCTAACGC	Y	SA	NZ_CP027476.1:141106:142956	NRS_133	Y	SA_Y	60	mis=0	3	19	13	7	9	3	19	0	1	2	1	2	1	3	4	1	2	4640	4354	14	20893	1	308	344	23	264	3762	21186	190	1116	39	1
NZ_CP027476.1	1422344	1422384	-	JMD87_RS06750_014	NZ_CP027476.1:1422344:1422384	TAAACAGAAGCTTGACACTTTCTGCTATCTTGTGCATTTG	Y	SA	NZ_CP027476.1:1421552:1422703	NRS_1315	Y	SA_Y	60	mis=0	32	159	116	155	59	38	253	33	37	37	19	11	24	25	19	30	30	5456	5000	67	24344	29	312	399	54	289	4590	25186	273	1342	62	29
NZ_CP027476.1	1422635	1422675	-	JMD87_RS06750_020	NZ_CP027476.1:1422635:1422675	TTTCGTAAAAATTAACCACGTTTATTAACACTTTTTCATC	Y	SA	NZ_CP027476.1:1421552:1422703	NRS_1315	Y	SA_Y	60	mis=0	2	11	14	6	8	8	16	4	1	1	1	0	0	2	4	4	1	532	463	6	2412	1	34	36	3	22	427	2381	32	122	2	2
NZ_CP027476.1	1422909	1422949	-	JMD87_RS06755_002	NZ_CP027476.1:1422909:1422949	CGTAAACTGCATTCATTAAAAAGATTGTTGCATCTGGAGC	Y	SA	NZ_CP027476.1:1422708:1423793	NRS_1316	Y	SA_Y	60	mis=0	8	84	44	111	24	40	87	1	19	7	2	1	3	1	3	6	11	5247	4941	31	24382	4	266	391	12	201	4261	24984	247	1327	43	2
NZ_CP027476.1	1423030	1423070	+	JMD87_RS06755_005	NZ_CP027476.1:1423030:1423070	CTGGTATTCATGTTCACTTAGAATTTGAAAATTTATTACA	Y	SA	NZ_CP027476.1:1422708:1423793	NRS_1316	Y	SA_Y	60	mis=0	0	8	0	6	1	0	4	0	0	1	0	0	1	0	0	0	0	472	438	0	1969	1	14	35	5	29	329	1951	17	102	2	0
NZ_CP027476.1	1423468	1423508	-	JMD87_RS06755_014	NZ_CP027476.1:1423468:1423508	GTATTGTTTTTAGTCACTTCAAAGGCAAAGCTATAACCGC	Y	SA	NZ_CP027476.1:1422708:1423793	NRS_1316	Y	SA_Y	60	mis=0	14	169	101	121	62	6	185	6	3	9	3	5	6	5	3	1	7	8687	8393	48	41071	8	485	659	37	405	7417	41505	384	2188	46	4
NZ_CP027476.1	1423841	1423881	-	JMD87_RS06755_020	NZ_CP027476.1:1423841:1423881	TCATAAACAATGGTAGGTGTACCAAAGCTTTGTGCAATCG	Y	SA	NZ_CP027476.1:1423783:1425048	NRS_1317	Y	SA_Y	60	mis=0	17	474	226	363	107	25	592	8	7	32	9	4	15	14	17	10	8	5021	4734	25	22691	6	255	350	33	247	4241	23280	222	1311	21	10
NZ_CP027476.1	1424190	1424230	-	JMD87_RS06760_005	NZ_CP027476.1:1424190:1424230	AACTCGTAATACAACTTGAACCGTATCATTAGCATAGCGG	Y	SA	NZ_CP027476.1:1423783:1425048	NRS_1317	Y	SA_Y	60	mis=0	7	237	139	200	81	31	256	3	5	18	3	4	9	7	4	6	8	2016	1927	17	9358	4	97	134	7	85	1632	9915	88	587	14	4
NZ_CP027476.1	1424368	1424408	-	JMD87_RS06760_008	NZ_CP027476.1:1424368:1424408	CTGTACCTTCAATCTGTGAACCAATATGACAATGTACACC	Y	SA	NZ_CP027476.1:1423783:1425048	NRS_1317	Y	SA_Y	60	mis=0	43	479	267	318	160	89	496	18	31	42	17	22	23	32	24	28	24	4704	4463	58	20618	11	279	358	40	202	3785	21463	215	1188	58	27
NZ_CP027476.1	1424521	1424561	-	JMD87_RS06760_011	NZ_CP027476.1:1424521:1424561	CTGTAATATCTTTAATACCACTTTCGATAGGGAAACTTTC	Y	SA	NZ_CP027476.1:1423783:1425048	NRS_1317	Y	SA_Y	60	mis=0	14	61	32	50	19	16	61	13	13	22	7	2	5	8	2	7	7	652	526	23	2698	6	54	61	13	36	470	2853	43	163	12	11
NZ_CP027476.1	1424862	1424902	-	JMD87_RS06760_017	NZ_CP027476.1:1424862:1424902	TATAGCAAGATAGTCTCCACGTTTGACTGATGAAGGTAAT	Y	SA	NZ_CP027476.1:1423783:1425048	NRS_1317	Y	SA_Y	60	mis=0	11	483	245	374	81	23	648	7	13	18	5	0	15	2	9	4	6	5141	4656	21	23497	5	289	353	23	292	4312	23840	210	1264	25	2
NZ_CP027476.1	1427778	1427818	-	JMD87_RS06790_002	NZ_CP027476.1:1427778:1427818	AATTTGTTTACTGATTGTGTCTACCTGTTTTTGTTGTTCA	Y	SA	NZ_CP027476.1:1427677:1428813	NRS_1323	Y	SA_Y	60	mis=0	3	915	786	1090	217	110	1396	1	6	46	1	1	33	8	20	0	8	4057	3689	26	18090	3	215	287	12	170	3356	18506	164	953	19	2
NZ_CP027476.1	1427964	1428004	-	JMD87_RS06790_005	NZ_CP027476.1:1427964:1428004	TGGTTTATCAGTATTTAACTCATTTGGATTAACTGACTTT	Y	SA	NZ_CP027476.1:1427677:1428813	NRS_1323	Y	SA_Y	60	mis=0	15	314	300	314	89	27	446	5	6	17	5	8	21	11	17	5	5	707	650	15	3056	3	43	46	7	24	583	3057	27	177	6	5
NZ_CP027476.1	1428640	1428680	-	JMD87_RS06790_018	NZ_CP027476.1:1428640:1428680	TCTCAATAATGTTACGCTGTGTACGTTTCAATGTATCAAG	Y	SA	NZ_CP027476.1:1427677:1428813	NRS_1323	Y	SA_Y	60	mis=0	3	1548	1312	1478	525	117	2264	1	1	62	0	1	47	7	28	0	3	3587	3213	21	15998	2	205	259	15	186	2858	16105	131	822	22	0
NZ_CP027476.1	142912	142952	-	JMD87_RS00480_030	NZ_CP027476.1:142912:142952	TTTCAGAGATAGTTGTTGCATCATTGATACCTCCTACACC	Y	SA	NZ_CP027476.1:141106:142956	NRS_133	Y	SA_Y	60	mis=0	8	36	35	20	9	7	19	6	7	6	1	1	4	3	3	8	9	8202	7701	28	37790	2	528	662	38	471	6850	38655	345	2074	14	2
NZ_CP027476.1	143133	143173	-	JMD87_RS00485_002	NZ_CP027476.1:143133:143173	ATGATATCTCTATCTATCACTGCAGTGACACGTACAATTG	Y	SA	NZ_CP027476.1:142931:143707	NRS_134	Y	SA_Y	60	mis=0	11	29	40	25	18	19	32	17	20	24	18	9	17	9	15	17	15	3150	2972	33	14543	12	225	238	23	160	2716	14980	142	836	45	17
NZ_CP027476.1	1431509	1431549	-	JMD87_RS06805_002	NZ_CP027476.1:1431509:1431549	TTAATGTATTTTTGAGTCAAGATCCAATAACTGAAGATGT	Y	SA	NZ_CP027476.1:1431394:1433280	NRS_1325	Y	SA_Y	60	mis=0	1	105	54	49	21	4	75	2	0	1	0	0	1	0	0	0	1	925	874	2	4178	0	45	69	2	33	718	4263	47	229	6	1
NZ_CP027476.1	1431965	1432005	-	JMD87_RS06805_011	NZ_CP027476.1:1431965:1432005	AAGATTTAAGTAAATCATTTGATGCGACATTTACATTGTT	Y	SA	NZ_CP027476.1:1431394:1433280	NRS_1325	Y	SA_Y	60	mis=0	3	70	43	87	17	7	110	2	3	3	1	0	1	0	4	0	0	1124	967	8	4641	2	41	80	7	53	867	4904	50	278	1	0
NZ_CP027476.1	1432152	1432192	-	JMD87_RS06805_014	NZ_CP027476.1:1432152:1432192	TATGTTTTAGAATATCAAGAATCGAAACAAGACGTACAAT	Y	SA	NZ_CP027476.1:1431394:1433280	NRS_1325	Y	SA_Y	60	mis=0	1	250	136	221	59	23	309	2	7	3	3	4	6	2	6	3	4	1575	1591	19	7120	4	112	117	7	67	1296	7323	82	413	15	5
NZ_CP027476.1	1432454	1432494	-	JMD87_RS06805_020	NZ_CP027476.1:1432454:1432494	ATGATGATAACGAAAGTGAAAAAGCTGACTCTAAATCTGC	Y	SA	NZ_CP027476.1:1431394:1433280	NRS_1325	Y	SA_Y	60	mis=0	6	3293	2033	2659	923	481	4156	8	15	57	5	6	13	5	13	6	12	5570	5489	35	25890	11	327	434	21	263	4700	26691	291	1428	34	9
NZ_CP027476.1	1432894	1432934	-	JMD87_RS06805_029	NZ_CP027476.1:1432894:1432934	AAATTCTATTAAAGTTGAGCGCCCAAGTACTGCTAAATTA	Y	SA	NZ_CP027476.1:1431394:1433280	NRS_1325	Y	SA_Y	60	mis=0	3	413	244	314	75	40	495	3	6	16	2	1	7	1	1	0	3	2999	2801	11	13602	4	145	208	7	105	2471	13648	127	753	12	2
NZ_CP027476.1	1433500	1433540	-	JMD87_RS06810_002	NZ_CP027476.1:1433500:1433540	GAGCAAAGTTTATTACAAGATGATAAACAAATCGAACAAA	Y	SA	NZ_CP027476.1:1433294:1434085	NRS_1326	Y	SA_Y	60	mis=1	2	289	194	225	76	30	339	2	1	7	1	1	3	1	0	2	1	1108	983	9	5039	0	65	75	0	60	854	5057	50	268	15	1
NZ_CP027476.1	1433651	1433691	-	JMD87_RS06810_005	NZ_CP027476.1:1433651:1433691	AGTAATCAAAGCTGTACCAGGATTTAACGTTATAGCAGCG	Y	SA	NZ_CP027476.1:1433294:1434085	NRS_1326	Y	SA_Y	60	mis=0	50	1821	1161	1325	508	205	2188	26	40	37	32	25	33	22	37	35	30	6343	6171	78	28836	27	325	472	61	377	5409	29952	317	1748	96	45
NZ_CP027476.1	1433797	1433837	-	JMD87_RS06810_008	NZ_CP027476.1:1433797:1433837	TTTGTAGATGGTCCAGTTATTAAAGCTATGAAAGAGGGGC	Y	SA	NZ_CP027476.1:1433294:1434085	NRS_1326	Y	SA_Y	60	mis=0	158	973	731	957	361	189	1344	134	165	125	100	114	98	122	99	140	129	7289	6789	251	32579	112	484	595	133	477	5929	34478	429	2058	205	148
NZ_CP027476.1	1435041	1435081	-	JMD87_RS06820_008	NZ_CP027476.1:1435041:1435081	AGGTTTAGAGGAGTATGCGGAAATATTATCGAATAAGGAT	Y	SA	NZ_CP027476.1:1434498:1435307	NRS_1328	Y	SA_Y	60	mis=0	7	3301	2419	2770	609	268	3004	6	3	17	9	1	53	21	34	2	9	4762	4460	31	21847	5	289	340	16	249	3935	22430	198	1181	19	2
NZ_CP027476.1	1435189	1435229	-	JMD87_RS06820_011	NZ_CP027476.1:1435189:1435229	TAAATTATGAAGAACTTCTTGAAAACTCAATTCGTTTCGG	Y	SA	NZ_CP027476.1:1434498:1435307	NRS_1328	Y	SA_Y	60	mis=0	46	1327	952	1152	288	126	1226	45	48	55	23	17	39	31	42	40	29	3974	3754	69	17489	32	266	300	28	197	3229	18284	208	1064	71	29
NZ_CP027476.1	143598	143638	-	JMD87_RS00485_011	NZ_CP027476.1:143598:143638	TCATCACCTAAAATAAATGTTTGTACACCTTGTGCCTGCC	Y	SA	NZ_CP027476.1:142931:143707	NRS_134	Y	SA_Y	60	mis=0	16	178	125	124	58	9	211	18	23	31	15	8	13	10	6	5	20	11240	10480	86	51602	25	662	856	70	695	9298	52158	463	2725	119	21
NZ_CP027476.1	1436000	1436040	-	JMD87_RS06825_003	NZ_CP027476.1:1436000:1436040	GCGATTGATCAAGATACAATCGAAAATCGTCCAATGATGT	Y	SA	NZ_CP027476.1:1435887:1437155	NRS_1329	Y	SA_Y	60	mis=0	19	710	371	556	157	91	598	15	56	50	15	8	18	13	9	5	10	3945	3757	36	17667	18	207	289	20	121	3137	18811	183	1026	36	22
NZ_CP027476.1	1436172	1436212	-	JMD87_RS06825_006	NZ_CP027476.1:1436172:1436212	TGCTAATTTAGCAGTTAAAGCACGAGAGAAAAAACTTGGC	Y	SA	NZ_CP027476.1:1435887:1437155	NRS_1329	Y	SA_Y	60	mis=0	117	1107	694	904	262	233	903	89	148	165	90	77	72	85	73	110	72	6662	6089	202	29450	90	396	520	121	326	5388	30468	369	1744	164	96
NZ_CP027476.1	1436333	1436373	-	JMD87_RS06825_009	NZ_CP027476.1:1436333:1436373	TTGAAAAAGTATCCAGAAGTTAATGCAGAAATCGACGGCG	Y	SA	NZ_CP027476.1:1435887:1437155	NRS_1329	Y	SA_Y	60	mis=0	148	732	503	652	276	167	565	99	155	142	122	81	93	110	93	106	116	7335	6606	215	31975	127	510	542	135	383	5836	33836	412	1901	179	115
NZ_CP027476.1	1437127	1437167	-	JMD87_RS06825_024	NZ_CP027476.1:1437127:1437167	GGAAATAAGTCATGCCAGAGGTTAAAGTTCCAGAATTAGC	Y	SA	---	---	N	SA_N	60	mis=0	3	778	698	781	223	43	747	4	15	21	3	5	17	8	8	2	6	5421	4903	14	23852	8	320	423	20	245	4460	24595	234	1278	25	3
NZ_CP027476.1	1437459	1437499	-	JMD87_RS06830_004	NZ_CP027476.1:1437459:1437499	TTCATTGATTTAAAAGAAGCATTAGCTAAAAATCCAGACG	Y	SA	NZ_CP027476.1:1437169:1439967	NRS_1330	Y	SA_Y	60	mis=0	2	465	336	433	99	71	378	8	10	12	5	4	15	4	9	3	6	3439	3174	25	15140	8	205	276	15	161	2778	15700	166	799	38	7
NZ_CP027476.1	143784	143824	-	JMD87_RS00485_014	NZ_CP027476.1:143784:143824	CAATGACGATGTAATATGTTGCAAATGATGTTCCAGTCCG	Y	SA	NZ_CP027476.1:143707:144909	NRS_135	Y	SA_Y	60	mis=0	131	267	175	225	136	111	205	97	96	116	87	67	69	72	86	82	81	7515	6648	198	32828	70	472	607	115	466	6019	34051	395	1931	162	101
NZ_CP027476.1	1437848	1437888	-	JMD87_RS06830_012	NZ_CP027476.1:1437848:1437888	TTTTTGACAACTTCTTATTCAGTTCTCGCTCAAAATGGGG	Y	SA	NZ_CP027476.1:1437169:1439967	NRS_1330	Y	SA_Y	60	mis=0	11	617	442	580	112	482	431	11	19	10	7	6	18	11	12	7	9	9100	8193	71	40643	9	508	685	30	424	7429	41327	367	2270	59	8
NZ_CP027476.1	1438277	1438317	-	JMD87_RS06830_020	NZ_CP027476.1:1438277:1438317	TGAAAGAAATAAATGATGCATTGTTAACATATCCGGATGG	Y	SA	NZ_CP027476.1:1437169:1439967	NRS_1330	Y	SA_Y	60	mis=0	9	284	173	197	37	34	158	11	11	14	8	13	14	10	12	6	12	7598	7033	46	33857	5	447	544	24	409	6231	34503	338	1962	44	12
NZ_CP027476.1	1438875	1438915	-	JMD87_RS06830_032	NZ_CP027476.1:1438875:1438915	ATTATACATGGCGATGCTGCTTATCCTGGTCAAGGAATTA	Y	SA	NZ_CP027476.1:1437169:1439967	NRS_1330	Y	SA_Y	60	mis=0	5	193	120	162	32	16	145	2	7	3	1	2	2	4	2	3	1	3995	3856	15	18483	0	232	282	10	178	3328	19183	197	1070	17	4
NZ_CP027476.1	143930	143970	+	JMD87_RS00490_002	NZ_CP027476.1:143930:143970	AAATAGCAAAAGGTCTTGCTTTTAAACCAGCAAATCATAT	Y	SA	NZ_CP027476.1:143707:144909	NRS_135	Y	SA_Y	60	mis=0	1	67	57	53	12	6	88	1	2	2	0	0	0	2	1	0	6	5983	5784	14	27967	2	343	479	34	391	5060	28578	247	1569	45	0
NZ_CP027476.1	1439386	1439426	-	JMD87_RS06830_041	NZ_CP027476.1:1439386:1439426	AAAAAGGGCACTATTCAAACAATTAGCGTATGTTGAAGGG	Y	SA	NZ_CP027476.1:1437169:1439967	NRS_1330	Y	SA_Y	60	mis=0	12	448	272	355	91	68	300	1	9	8	4	1	9	5	6	3	8	7009	6586	32	31803	3	383	488	21	343	5810	32296	292	1712	37	4
NZ_CP027476.1	1439756	1439796	-	JMD87_RS06830_049	NZ_CP027476.1:1439756:1439796	AAAGTACAAGTAGTCAAAATAGCGACGGCACAATTAAGCG	Y	SA	NZ_CP027476.1:1437169:1439967	NRS_1330	Y	SA_Y	60	mis=0	17	767	368	574	166	20	589	14	27	31	14	8	25	16	8	9	12	6350	5939	47	28381	18	348	449	29	290	5271	29730	289	1599	51	17
NZ_CP027476.1	1439958	1439998	-	JMD87_RS06830_053	NZ_CP027476.1:1439958:1439998	GCGTTTCAACATTTTTGTGGAGGGTGTAAAATGACTAACG	Y	SA	---	---	N	SA_N	60	mis=0	57	78	79	70	42	45	61	38	37	43	39	33	35	45	35	38	40	5569	5011	95	24861	38	334	414	53	257	4616	25762	272	1444	104	49
NZ_CP027476.1	1440319	1440359	+	JMD87_RS06835_002	NZ_CP027476.1:1440319:1440359	ATTGAATGATTTTTTGAGCAATAGATAATCCGAGTCCATT	Y	SA	NZ_CP027476.1:1440251:1441606	NRS_1331	Y	SA_Y	60	mis=0	2	820	530	655	237	134	639	1	7	18	0	0	12	4	3	1	3	3563	3394	18	16319	0	219	272	7	143	3035	16759	154	944	22	0
NZ_CP027476.1	1440631	1440671	-	JMD87_RS06835_008	NZ_CP027476.1:1440631:1440671	GAAATTCGCTCGCGAATACACTCATTAAAACAATTGCATC	Y	SA	NZ_CP027476.1:1440251:1441606	NRS_1331	Y	SA_Y	60	mis=0	3	1195	826	1027	338	179	1019	4	17	53	1	0	13	6	5	0	1	4440	3897	14	19393	1	220	300	8	180	3672	19988	201	1034	28	6
NZ_CP027476.1	144067	144107	-	JMD87_RS00490_005	NZ_CP027476.1:144067:144107	GTTGTGTCTTATCTTCATCTTCTAAGATGGCATTTAGCCG	Y	SA	NZ_CP027476.1:143707:144909	NRS_135	Y	SA_Y	60	mis=0	38	114	80	115	49	31	107	11	29	25	28	20	19	28	13	18	26	6827	6375	45	31378	18	409	484	38	383	5398	32023	317	1737	80	23
NZ_CP027476.1	1440930	1440970	-	JMD87_RS06835_014	NZ_CP027476.1:1440930:1440970	ATAATTTAGCAAATACGTTTAATGAGATGATGAGCCAAAT	Y	SA	NZ_CP027476.1:1440251:1441606	NRS_1331	Y	SA_Y	60	mis=0	5	723	403	537	124	74	553	4	9	37	5	1	10	1	12	4	7	2628	2250	23	11433	6	128	205	15	90	2130	11833	107	635	17	7
NZ_CP027476.1	1441865	1441905	-	JMD87_RS06840_002	NZ_CP027476.1:1441865:1441905	CACAAAAGGATATTATCGATGTCAACGGTATTACAATTGA	Y	SA	NZ_CP027476.1:1441603:1442262	NRS_1332	Y	SA_Y	60	mis=0	1	422	266	348	100	52	280	2	4	15	2	6	3	6	5	2	5	2437	2148	13	10701	3	127	161	6	92	1975	10675	91	601	3	3
NZ_CP027476.1	1442036	1442076	-	JMD87_RS06840_005	NZ_CP027476.1:1442036:1442076	TTTGTCGCAAAATTAGACAACAACAATCTACACCTATCAT	Y	SA	NZ_CP027476.1:1441603:1442262	NRS_1332	Y	SA_Y	60	mis=0	24	579	410	501	161	59	447	24	19	37	16	18	24	21	21	14	23	4239	4367	39	20351	16	290	356	20	254	3776	21024	215	1112	41	19
NZ_CP027476.1	1443928	1443968	-	JMD87_RS06855_003	NZ_CP027476.1:1443928:1443968	AAGGTAATTCAAAAGGTATTCTTATAGGGTTATGTGCAGC	Y	SA	NZ_CP027476.1:1443792:1444406	NRS_1335	Y	SA_Y	60	mis=0	6	154	100	131	47	3	124	3	7	2	2	2	7	5	3	6	8	4384	4092	26	20061	6	259	308	14	176	3713	20442	169	1082	23	3
NZ_CP027476.1	1444108	1444148	-	JMD87_RS06855_006	NZ_CP027476.1:1444108:1444148	TTGCATTAACAATGGCATTATCTGGAATTTTGAATCCAGC	Y	SA	NZ_CP027476.1:1443792:1444406	NRS_1335	Y	SA_Y	60	mis=0	72	485	318	431	200	48	446	51	62	57	55	41	49	59	37	64	47	5422	5122	122	24151	65	355	411	64	266	4504	25583	319	1429	119	60
NZ_CP027476.1	1444259	1444299	-	JMD87_RS06855_009	NZ_CP027476.1:1444259:1444299	TATGAGTTTGTATATTCATCAGAGAGCTTTATTACGACAT	Y	SA	NZ_CP027476.1:1443792:1444406	NRS_1335	Y	SA_Y	60	mis=0	35	107	74	112	50	38	101	26	22	26	30	24	22	28	21	30	30	1659	1515	38	7249	26	108	125	34	66	1339	7702	84	459	41	31
NZ_CP027476.1	1444629	1444669	-	JMD87_RS06860_002	NZ_CP027476.1:1444629:1444669	ATGTTATTAGTACCATTAGGTTTAGATCAATCCCGAGGCG	Y	SA	NZ_CP027476.1:1444423:1445493	NRS_1336	Y	SA_Y	60	mis=0	18	587	416	470	147	41	494	12	15	28	8	6	12	9	11	7	9	4773	4534	41	20849	9	261	339	29	149	3739	21957	206	1211	24	7
NZ_CP027476.1	1444802	1444842	-	JMD87_RS06860_005	NZ_CP027476.1:1444802:1444842	AAGTGATACATTTAACTGGTAAAGGATTAAAAGATGCTCA	Y	SA	NZ_CP027476.1:1444423:1445493	NRS_1336	Y	SA_Y	60	mis=0	20	311	196	246	81	39	258	11	12	15	8	9	20	16	9	12	12	1323	1235	40	5834	13	91	98	12	65	1095	5870	64	344	33	10
NZ_CP027476.1	1444948	1444988	-	JMD87_RS06860_008	NZ_CP027476.1:1444948:1444988	AAAAAATGGTAATGCACATAATGGTTATCAATTAACAGGC	Y	SA	NZ_CP027476.1:1444423:1445493	NRS_1336	Y	SA_Y	60	mis=0	45	1255	820	996	366	115	1081	41	38	30	46	27	38	39	35	28	32	5829	5546	91	26888	31	345	416	51	248	4913	27669	289	1505	72	37
NZ_CP027476.1	1445270	1445310	-	JMD87_RS06860_014	NZ_CP027476.1:1445270:1445310	AATTAAGAAGATATATTTCTTTAGAAAATGCCAAAGACGT	Y	SA	NZ_CP027476.1:1444423:1445493	NRS_1336	Y	SA_Y	60	mis=0	1	133	99	85	37	17	111	0	0	1	0	0	1	0	3	3	1	310	257	3	1407	1	18	25	2	16	251	1372	11	81	5	0
NZ_CP027476.1	1445645	1445685	-	JMD87_RS06865_002	NZ_CP027476.1:1445645:1445685	GATGTAGTTAAAGCACGTGGTGCAGAAGTTATTTTAACGG	Y	SA	NZ_CP027476.1:1445505:1446014	NRS_1337	Y	SA_Y	60	mis=0	5	2137	1431	1954	487	205	1780	4	9	9	7	3	26	15	10	2	2	4136	3856	17	18937	4	227	308	9	163	3513	19613	185	1095	19	4
NZ_CP027476.1	1445924	1445964	-	JMD87_RS06865_008	NZ_CP027476.1:1445924:1445964	GAAGAAGCAAAAGAATTAATGAAAGAACACGACAACGAGC	Y	SA	NZ_CP027476.1:1445505:1446014	NRS_1337	Y	SA_Y	60	mis=0	10	800	615	725	202	87	601	13	12	26	11	7	26	13	10	11	13	6606	6197	46	29233	18	341	490	34	331	5509	30380	264	1597	45	27
NZ_CP027476.1	1446756	1446796	-	JMD87_RS06870_008	NZ_CP027476.1:1446756:1446796	ATATACTGAAATGAAATGGTTAACGCCAGATGGTCATTAT	Y	SA	NZ_CP027476.1:1446414:1447904	NRS_1338	Y	SA_Y	60	mis=0	9	1135	650	766	280	48	1400	4	10	38	2	1	1	5	3	4	1	3939	3663	20	17703	2	169	283	14	124	3236	18436	181	948	36	8
NZ_CP027476.1	1446954	1446994	-	JMD87_RS06870_011	NZ_CP027476.1:1446954:1446994	TCAAACTTCTAATGATGCGTTAAAAGAAGCGAAAGACATG	Y	SA	NZ_CP027476.1:1446414:1447904	NRS_1338	Y	SA_Y	60	mis=0	34	3413	2141	2521	868	243	4219	23	55	78	44	29	30	30	25	20	43	3522	3389	86	15982	32	190	261	38	185	2939	16613	165	996	81	25
NZ_CP027476.1	1447118	1447158	-	JMD87_RS06870_014	NZ_CP027476.1:1447118:1447158	GATGCAGTTCTAAAAGCTCACAAAGATGGTTTGAAAAAGA	Y	SA	NZ_CP027476.1:1446414:1447904	NRS_1338	Y	SA_Y	60	mis=0	50	3765	2362	2849	880	246	4926	32	31	101	38	24	53	44	39	35	44	3137	3076	92	14146	38	209	261	41	187	2757	15216	178	856	57	38
NZ_CP027476.1	1447429	1447469	-	JMD87_RS06870_020	NZ_CP027476.1:1447429:1447469	ATGATCAAATTATGGTTACTAGTCCTATGAAGGGATCTCC	Y	SA	NZ_CP027476.1:1446414:1447904	NRS_1338	Y	SA_Y	60	mis=0	16	1088	725	815	204	165	1289	10	16	55	10	3	20	8	15	13	16	3416	3104	32	14908	10	186	241	17	142	2784	15333	159	893	28	8
NZ_CP027476.1	1447793	1447833	-	JMD87_RS06870_026	NZ_CP027476.1:1447793:1447833	GAAACTAATTCATCGAAACGCGTTCACTTAAAACGTTGGC	Y	SA	NZ_CP027476.1:1446414:1447904	NRS_1338	Y	SA_Y	60	mis=0	11	1989	1578	1951	433	339	3019	10	15	139	8	3	34	12	29	8	18	9385	8710	50	42068	12	536	665	45	385	7662	44036	409	2307	47	15
NZ_CP027476.1	1448384	1448424	-	JMD87_RS06880_002	NZ_CP027476.1:1448384:1448424	CACCAATTATAATTACTAACACTGATCAAGCAGCTTCAAT	Y	SA	NZ_CP027476.1:1448317:1448817	NRS_1340	Y	SA_Y	60	mis=0	0	448	283	315	141	89	497	1	0	30	0	0	2	0	3	0	4	3247	3042	22	14733	1	188	237	8	114	2690	15009	143	781	14	0
NZ_CP027476.1	1448737	1448777	-	JMD87_RS06880_008	NZ_CP027476.1:1448737:1448777	AGATATCGCAATTTATGCACCATTAACTGGAGAATTCGTG	Y	SA	NZ_CP027476.1:1448317:1448817	NRS_1340	Y	SA_Y	60	mis=0	13	1142	581	661	254	55	919	9	18	20	8	5	17	7	9	10	13	6947	6398	36	30636	4	373	514	38	406	5545	31178	312	1728	47	5
NZ_CP027476.1	144991	145031	-	JMD87_RS00490_020	NZ_CP027476.1:144991:145031	TAAAATCATCTACTTCAATACTACTTTTCGTTTTTTCCAA	Y	SA	NZ_CP027476.1:144913:145677	NRS_136	Y	SA_Y	60	mis=1	0	0	1	0	0	0	1	0	0	0	0	0	0	0	0	0	0	25	10	0	125	0	0	3	0	0	20	133	2	7	0	0
NZ_CP027476.1	1449946	1449986	-	JMD87_RS06895_002	NZ_CP027476.1:1449946:1449986	AAGAAAGTTTTTAATGAAGCTTTTCATGTGAATAATTACG	Y	SA	NZ_CP027476.1:1449869:1450708	NRS_1343	Y	SA_Y	60	mis=0	4	292	207	283	64	29	259	2	0	5	1	0	6	3	4	1	0	568	560	5	2685	0	27	43	3	32	500	2759	29	165	6	0
NZ_CP027476.1	1450127	1450167	-	JMD87_RS06895_005	NZ_CP027476.1:1450127:1450167	TATGAAAATTAAACCAATTGGTACACTAGATGATGGTCGC	Y	SA	NZ_CP027476.1:1449869:1450708	NRS_1343	Y	SA_Y	60	mis=0	16	2247	1700	2189	512	210	2254	14	31	53	17	9	56	22	27	11	19	6292	5959	50	28427	5	332	521	37	347	5131	29007	264	1586	48	17
NZ_CP027476.1	1450293	1450333	-	JMD87_RS06895_008	NZ_CP027476.1:1450293:1450333	TACAACACCTAGTAGAGCTTGTAAAAGAAGGTGTCTCAAC	Y	SA	NZ_CP027476.1:1449869:1450708	NRS_1343	Y	SA_Y	60	mis=0	59	854	614	696	224	119	760	55	55	64	51	43	56	49	38	43	56	4173	3742	82	18393	41	299	355	66	214	3465	19094	240	1119	94	60
NZ_CP027476.1	1450626	1450666	-	JMD87_RS06895_014	NZ_CP027476.1:1450626:1450666	CTAAAGAATACTTAGAAGCAAACAACATTCATGTAATTCC	Y	SA	NZ_CP027476.1:1449869:1450708	NRS_1343	Y	SA_Y	60	mis=0	2	572	437	543	133	54	561	2	5	22	7	2	31	4	10	0	5	1532	1434	12	6993	4	124	122	6	80	1303	7213	72	394	14	0
NZ_CP027476.1	1451930	1451970	-	JMD87_RS06905_011	NZ_CP027476.1:1451930:1451970	ACGTATTCTTGAAGATGATACATTTGCGAAGCAATTCGGG	Y	SA	NZ_CP027476.1:1451402:1452358	NRS_1345	Y	SA_Y	60	mis=0	6	1464	1192	1599	342	335	1583	5	1	19	4	0	42	8	22	4	5	4636	4560	34	21491	2	251	326	11	248	3894	21773	230	1141	21	1
NZ_CP027476.1	1452325	1452365	-	JMD87_RS06905_018	NZ_CP027476.1:1452325:1452365	TCGCATATGTTGAATTCATTTGATGCAGCATATCACAGTC	Y	SA	---	---	N	SA_N	60	mis=0	6	841	602	814	209	73	840	1	5	17	3	1	17	5	11	1	5	4991	4768	28	22289	5	293	364	10	201	4118	23013	229	1218	28	0
NZ_CP027476.1	1452824	1452864	+	JMD87_RS06910_002	NZ_CP027476.1:1452824:1452864	AATGTCATTAATATCTCTACCTTCGATAAATTCTCTAGGC	Y	SA	NZ_CP027476.1:1452782:1453219	NRS_1346	Y	SA_Y	60	mis=0	4	539	334	489	127	26	643	0	3	31	0	0	19	5	15	0	3	5889	5505	37	26254	1	331	415	21	327	4851	26888	257	1439	31	1
NZ_CP027476.1	1453129	1453169	-	JMD87_RS06910_008	NZ_CP027476.1:1453129:1453169	GAATTAACTCAAAATGGTTTTACAAGTTTAGAAACGAGCG	Y	SA	NZ_CP027476.1:1452782:1453219	NRS_1346	Y	SA_Y	60	mis=0	3	547	321	379	108	47	511	0	4	7	4	3	15	3	9	5	4	6967	6527	27	31661	2	422	532	16	327	5695	32048	299	1798	42	4
NZ_CP027476.1	1453291	1453331	-	JMD87_RS06910_011	NZ_CP027476.1:1453291:1453331	GTTAAATTACAAATTGAAATGGCCATATCTCGTATTGAAA	Y	SA	NZ_CP027476.1:1453235:1454359	NRS_1347	Y	SA_Y	60	mis=0	18	154	109	130	47	23	154	13	8	15	9	8	9	9	13	12	20	1137	1044	35	4963	7	75	69	17	49	958	5169	41	304	19	17
NZ_CP027476.1	1453767	1453807	-	JMD87_RS06915_008	NZ_CP027476.1:1453767:1453807	TACCCGTATTGGTAAAACATGCTTTAGAAGAAAATCACGC	Y	SA	NZ_CP027476.1:1453235:1454359	NRS_1347	Y	SA_Y	60	mis=0	22	974	543	716	239	151	788	15	13	47	22	6	30	18	14	18	15	6542	6238	58	29283	22	400	507	30	379	5530	30718	303	1661	48	5
NZ_CP027476.1	1453933	1453973	-	JMD87_RS06915_011	NZ_CP027476.1:1453933:1453973	CAATTACCACAAACATATGTTGACCATATGACTCAAGCGC	Y	SA	NZ_CP027476.1:1453235:1454359	NRS_1347	Y	SA_Y	60	mis=0	124	949	733	989	293	213	1035	92	97	130	87	73	66	97	109	90	106	6897	6207	190	29581	89	500	533	102	433	5713	31117	418	1854	146	102
NZ_CP027476.1	1454098	1454138	-	JMD87_RS06915_014	NZ_CP027476.1:1454098:1454138	TTACCTGATATTAAAGCTGCTTTTTCTGATGCGAATAAGG	Y	SA	NZ_CP027476.1:1453235:1454359	NRS_1347	Y	SA_Y	60	mis=0	67	1963	1357	1641	570	477	1853	68	72	140	47	54	69	56	68	54	60	4194	3876	131	18288	67	292	323	62	278	3401	19115	227	1142	98	64
NZ_CP027476.1	1455358	1455398	-	JMD87_RS06930_006	NZ_CP027476.1:1455358:1455398	ATAACAATAATCATAATTAATGTTGATGAAAAGCCTAACC	Y	SA	NZ_CP027476.1:1455099:1455803	NRS_1349	Y	SA_Y	60	mis=0	0	71	32	42	14	5	41	0	0	0	0	0	1	2	0	0	0	541	492	4	2416	0	27	36	3	21	407	2385	23	142	3	1
NZ_CP027476.1	1455694	1455734	-	JMD87_RS06930_012	NZ_CP027476.1:1455694:1455734	ACATTGAAAACTGTTGAAGCTAATTTTAATACGTACGTTG	Y	SA	NZ_CP027476.1:1455099:1455803	NRS_1349	Y	SA_Y	60	mis=0	3	356	236	264	88	20	304	3	0	10	0	0	10	1	1	1	6	2993	2754	15	13571	1	167	184	5	115	2455	13559	121	745	4	0
NZ_CP027476.1	1456401	1456441	-	JMD87_RS06935_002	NZ_CP027476.1:1456401:1456441	TATATGTATAATGCTGCTCATCTTCTTTGATTACAATGGC	Y	SA	NZ_CP027476.1:1456344:1456745	NRS_1351	Y	SA_Y	60	mis=0	7	344	226	243	78	31	319	3	7	2	8	2	6	8	9	2	7	6138	5436	33	26806	6	304	453	19	321	4902	27737	289	1444	45	7
NZ_CP027476.1	1456575	1456615	-	JMD87_RS06935_005	NZ_CP027476.1:1456575:1456615	AATAAGGTTTGAAATTTGCGTTTTTCACATAACCAGCTTC	Y	SA	NZ_CP027476.1:1456344:1456745	NRS_1351	Y	SA_Y	60	mis=0	50	879	583	659	226	88	970	59	64	54	49	34	58	49	43	50	50	4896	4387	107	20569	34	303	386	73	288	3939	21382	242	1186	100	59
NZ_CP027476.1	1456725	1456765	-	JMD87_RS06935_008	NZ_CP027476.1:1456725:1456765	ACATCAGTCGGTGCTCCTTTTATTTATTCTTTTTAATTAA	Y	SA	---	---	N	SA_N	60	mis=0	2	1	2	1	4	1	1	0	2	2	2	3	3	0	1	0	0	84	73	2	354	0	5	8	3	7	78	410	5	24	3	2
NZ_CP027476.1	1461154	1461194	-	JMD87_RS06940_090	NZ_CP027476.1:1461154:1461194	AGTGAATACAGATAAGGCTCAACCAAATTACACTGAAGCG	Y	SA	NZ_CP027476.1:1456804:1488069	NRS_1352	Y	SA_Y	60	mis=0	4	40	40	38	7	3	26	1	2	5	0	0	3	1	0	0	7	8462	7809	22	38670	4	491	581	30	529	6999	39056	344	2068	37	0
NZ_CP027476.1	1465890	1465930	-	JMD87_RS06940_181	NZ_CP027476.1:1465890:1465930	TTAAATGGTAATACAAACTTAGCAACGGCGAAACAAAATG	Y	SA	NZ_CP027476.1:1456804:1488069	NRS_1352	Y	SA_Y	60	mis=0	1	50	35	30	38	3	44	4	1	1	0	0	0	0	1	0	0	4013	3735	11	18090	2	251	312	20	263	3288	18389	180	986	18	0
NZ_CP027476.1	1468025	1468065	-	JMD87_RS06940_221	NZ_CP027476.1:1468025:1468065	TTCAAAGTGTGAAAGACAACGCGACAAATCTTGATAATGC	Y	SA	NZ_CP027476.1:1456804:1488069	NRS_1352	Y	SA_Y	60	mis=0	2	46	19	39	4	33	24	1	0	2	0	1	1	2	0	0	8	6736	6224	24	31216	2	380	477	16	374	5632	31603	305	1682	18	2
NZ_CP027476.1	1471842	1471882	-	JMD87_RS06940_298	NZ_CP027476.1:1471842:1471882	TTAGACAATGAAATTACACAAGCAACAAATGTTGAAGGTG	Y	SA	NZ_CP027476.1:1456804:1488069	NRS_1352	Y	SA_Y	60	mis=0	2	53	30	45	8	1	58	0	0	4	1	0	0	0	1	1	7	7000	6300	32	31448	1	427	543	21	450	5714	32106	308	1841	5	0
NZ_CP027476.1	147228	147268	-	JMD87_RS00510_002	NZ_CP027476.1:147228:147268	CAACTGCTACTTTGAAACCATCTTCCACTAAACGTTCTGC	Y	SA	NZ_CP027476.1:147168:147944	NRS_139	Y	SA_Y	60	mis=0	10	211	165	185	42	5	276	8	24	15	4	2	7	1	14	1	7	10463	9583	44	47022	3	562	732	41	503	8576	48145	479	2662	57	0
NZ_CP027476.1	147541	147581	+	JMD87_RS00510_008	NZ_CP027476.1:147541:147581	AACAATTTAAAAAATTCAATCATGGCGGTAAAATTATCAA	Y	SA	NZ_CP027476.1:147168:147944	NRS_139	Y	SA_Y	60	mis=0	0	65	50	40	13	2	52	0	3	1	0	0	1	0	0	0	2	933	863	3	4064	0	56	68	7	78	756	4220	43	251	0	0
NZ_CP027476.1	1477829	1477869	-	JMD87_RS06940_417	NZ_CP027476.1:1477829:1477869	CAACAAACTTGAATAGTGCAATGGGTAACTTAAGACAAGC	Y	SA	NZ_CP027476.1:1456804:1488069	NRS_1352	Y	SA_Y	60	mis=0	1	37	25	23	16	0	33	0	4	2	0	0	0	1	0	0	3	7758	7432	34	36252	3	408	564	28	403	6647	36881	351	1936	36	3
NZ_CP027476.1	147876	147916	-	JMD87_RS00510_015	NZ_CP027476.1:147876:147916	TAATTGTTTGTCCAGTAATGTAATCAGAGTCTTTACCAGC	Y	SA	NZ_CP027476.1:147168:147944	NRS_139	Y	SA_Y	60	mis=0	7	41	42	30	11	3	45	2	3	1	0	2	3	1	5	3	4	9861	9094	39	43278	3	639	738	38	546	8116	43524	432	2357	65	1
NZ_CP027476.1	1481849	1481889	-	JMD87_RS06940_499	NZ_CP027476.1:1481849:1481889	CATTTGATCCAAATACAAACACAAATGGTATCACTGCAGC	Y	SA	NZ_CP027476.1:1456804:1488069	NRS_1352	Y	SA_Y	60	mis=0	6	36	24	13	26	1	31	2	1	3	0	1	0	0	0	1	4	9604	8952	31	44268	2	567	739	41	731	8233	44722	429	2359	52	1
NZ_CP027476.1	1483727	1483767	-	JMD87_RS06940_537	NZ_CP027476.1:1483727:1483767	TTGTAAAAAGTAATTCTACACATAATGCAAGTGATGCAGT	Y	SA	NZ_CP027476.1:1456804:1488069	NRS_1352	Y	SA_Y	60	mis=0	0	9	7	13	3	2	8	0	0	1	0	0	0	0	0	1	1	3051	2756	9	14227	2	180	221	10	188	2491	14024	132	771	15	1
NZ_CP027476.1	148560	148600	-	JMD87_RS00520_005	NZ_CP027476.1:148560:148600	TCTAACAATCTTAATGTTGCTACGACGTTTATTTCTTGAG	Y	SA	NZ_CP027476.1:148280:149260	NRS_140	Y	SA_Y	60	mis=0	4	20	20	12	4	0	16	0	0	1	1	0	0	1	1	0	4	530	499	2	2422	1	28	44	4	15	440	2627	15	146	4	2
NZ_CP027476.1	1485764	1485804	-	JMD87_RS06940_576	NZ_CP027476.1:1485764:1485804	GACCTAATAATGCCAGAGAACGCAATATTGAACTTGTTGG	Y	SA	NZ_CP027476.1:1456804:1488069	NRS_1352	Y	SA_Y	60	mis=0	4	181	93	149	39	3	119	0	0	10	0	0	7	2	1	1	3	6962	6675	23	32805	0	379	564	32	602	5979	33182	275	1798	39	2
NZ_CP027476.1	148741	148781	-	JMD87_RS00520_008	NZ_CP027476.1:148741:148781	GTTATATAACGAACAATAATTTAATGTCGTCCGTTCGCCG	Y	SA	NZ_CP027476.1:148280:149260	NRS_140	Y	SA_Y	60	mis=0	15	198	141	198	68	9	180	10	5	13	8	6	9	10	2	12	11	6424	5945	33	29124	14	358	431	28	236	5468	30035	295	1624	70	6
NZ_CP027476.1	1488870	1488910	-	JMD87_RS06945_008	NZ_CP027476.1:1488870:1488910	TTATGATTCGTGTTGGTGAAAAGTTACTTCAAACACTCGG	Y	SA	NZ_CP027476.1:1488467:1489858	NRS_1353	Y	SA_Y	60	mis=0	19	956	584	680	191	69	1244	6	17	21	13	8	16	15	20	7	13	6766	6227	56	30778	9	405	524	29	352	5542	31696	312	1728	62	12
NZ_CP027476.1	1489024	1489064	-	JMD87_RS06945_011	NZ_CP027476.1:1489024:1489064	AATAAAGCTTACACAGGTGCAACAGCTTCAAACTTTTTGT	Y	SA	NZ_CP027476.1:1488467:1489858	NRS_1353	Y	SA_Y	60	mis=0	68	802	599	688	280	206	1030	72	78	76	62	47	67	72	48	52	69	5130	4648	119	22435	58	343	467	80	284	4153	23551	263	1349	118	79
NZ_CP027476.1	148907	148947	-	JMD87_RS00520_011	NZ_CP027476.1:148907:148947	CATATACATATACAAAATCTCTAGTTTGCAGTCCGTCACC	Y	SA	NZ_CP027476.1:148280:149260	NRS_140	Y	SA_Y	60	mis=0	104	216	207	249	141	85	233	106	85	106	74	71	79	75	62	94	102	5599	5096	155	23933	85	331	476	99	321	4384	25425	361	1480	141	130
NZ_CP027476.1	1489164	1489204	-	JMD87_RS06945_014	NZ_CP027476.1:1489164:1489204	TAATTACTAAAGGATCAGAATTAGGTGTAACCTCACTTCT	Y	SA	NZ_CP027476.1:1488467:1489858	NRS_1353	Y	SA_Y	60	mis=0	14	153	100	93	54	27	202	14	17	14	11	5	16	6	10	7	16	729	758	28	3368	14	57	47	10	42	665	3584	41	205	22	14
NZ_CP027476.1	1489867	1489907	-	JMD87_RS06945_026	NZ_CP027476.1:1489867:1489907	TGTTATGGAATTTGTCTGTTTTTCAAAAGTATAGGGAGGC	Y	SA	---	---	N	SA_N	60	mis=0	8	196	121	144	38	15	224	3	1	1	5	0	4	8	7	5	6	7417	6962	30	33531	4	394	538	22	336	6128	34109	347	1835	39	3
NZ_CP027476.1	1490224	1490264	-	JMD87_RS06950_005	NZ_CP027476.1:1490224:1490264	TTTGTTATTTGGTTGTTCTATTGTATGTCATTTGTTGCGG	Y	SA	NZ_CP027476.1:1490015:1491337	NRS_1354	Y	SA_Y	60	mis=0	20	1896	1237	1599	448	246	1930	8	11	45	14	7	16	14	17	7	17	5958	5444	52	26956	13	362	403	34	230	4941	27855	299	1465	44	11
NZ_CP027476.1	1490553	1490593	-	JMD87_RS06950_011	NZ_CP027476.1:1490553:1490593	CTACATTCTTATTAACGTTGCCAATAGAACTACTTGCTGG	Y	SA	NZ_CP027476.1:1490015:1491337	NRS_1354	Y	SA_Y	60	mis=0	22	1838	998	1359	335	238	1640	22	18	40	16	18	32	21	22	23	24	5337	4883	56	24532	14	311	389	39	267	4475	24829	255	1345	46	8
NZ_CP027476.1	1490697	1490737	-	JMD87_RS06950_014	NZ_CP027476.1:1490697:1490737	GTTTATTAGCAACTATGTTTGCATATGATGGTTGGATTCA	Y	SA	NZ_CP027476.1:1490015:1491337	NRS_1354	Y	SA_Y	60	mis=0	44	574	392	455	158	71	590	36	39	32	41	35	33	36	36	41	44	2926	2708	84	13053	42	192	228	58	132	2447	13552	183	777	87	40
NZ_CP027476.1	1491312	1491352	-	JMD87_RS06950_026	NZ_CP027476.1:1491312:1491352	AATGAGGTGTAATTATGTCAAATGGTAAAGAATTACAAAA	Y	SA	---	---	N	SA_N	60	mis=0	1	72	39	47	12	10	48	0	1	0	0	0	1	0	0	0	1	356	320	6	1662	0	11	20	1	14	270	1516	8	97	1	0
NZ_CP027476.1	1491681	1491721	-	JMD87_RS06955_005	NZ_CP027476.1:1491681:1491721	ATTTAACTGAACATCGAGTGGATAGCACAATAGCAGATGG	Y	SA	NZ_CP027476.1:1491368:1492408	NRS_1355	Y	SA_Y	60	mis=0	8	2491	1505	1834	500	229	1524	4	31	53	1	0	21	11	9	2	8	6415	6081	35	28641	1	351	445	22	320	5278	29658	245	1631	34	1
NZ_CP027476.1	1492206	1492246	-	JMD87_RS06955_015	NZ_CP027476.1:1492206:1492246	AAAATATGCAATTCACAGGATCTTTTAAATTTAGAGGCGC	Y	SA	NZ_CP027476.1:1491368:1492408	NRS_1355	Y	SA_Y	60	mis=0	15	5179	3572	4412	1252	466	2842	8	9	77	11	3	36	13	16	8	22	8374	7957	57	38514	3	523	666	33	381	7039	39150	402	2134	57	11
NZ_CP027476.1	1492377	1492417	-	JMD87_RS06955_018	NZ_CP027476.1:1492377:1492417	TAATTATTATGACAACCAACACAGTTACATTACAAACAGC	Y	SA	---	---	N	SA_N	60	mis=0	88	2271	1471	1939	543	258	1240	63	77	101	50	40	82	54	54	43	65	3846	3546	120	16409	45	253	281	81	186	3087	17234	213	1029	115	52
NZ_CP027476.1	149243	149283	-	JMD87_RS00520_017	NZ_CP027476.1:149243:149283	ATGGACAGCTTCAATGTCATTTTCACGACATTTCCACTTC	Y	SA	NZ_CP027476.1:149223:149915	NRS_141	Y	SA_Y	60	mis=0	16	116	81	72	50	13	70	23	12	16	8	6	11	10	6	6	17	5325	5020	39	24299	9	299	332	14	212	4422	25025	252	1315	47	17
NZ_CP027476.1	1492620	1492660	-	JMD87_RS06960_002	NZ_CP027476.1:1492620:1492660	TATATTAGAAATTTGTGACAAAGGCTTAGAACAAGCAATT	Y	SA	NZ_CP027476.1:1492503:1493621	NRS_1356	Y	SA_Y	60	mis=0	11	1849	1407	1709	401	212	1098	9	17	47	16	6	26	14	11	14	20	1923	1789	37	8603	9	129	141	13	85	1567	8759	100	444	16	15
NZ_CP027476.1	1492788	1492828	-	JMD87_RS06960_005	NZ_CP027476.1:1492788:1492828	AATCGATATAGCTATTGACCAAGGTGGAACTATTGAAACA	Y	SA	NZ_CP027476.1:1492503:1493621	NRS_1356	Y	SA_Y	60	mis=0	28	4266	3426	4088	909	342	2582	17	29	71	28	17	59	20	29	11	32	3254	2904	69	14452	16	203	273	24	152	2713	14795	155	826	52	25
NZ_CP027476.1	1492936	1492976	-	JMD87_RS06960_008	NZ_CP027476.1:1492936:1492976	TCACAGTAGTCAAATCAACACCAGAAAATTTAGCAGAACA	Y	SA	NZ_CP027476.1:1492503:1493621	NRS_1356	Y	SA_Y	60	mis=0	65	5946	4718	5612	1320	672	3435	36	45	106	45	38	75	55	48	59	44	5134	4919	89	23325	45	365	395	53	300	4261	23670	257	1355	94	64
NZ_CP027476.1	1493238	1493278	-	JMD87_RS06960_014	NZ_CP027476.1:1493238:1493278	TGAAACCATTATAAAAAATGGAAAAGCAGAATTATTAGCG	Y	SA	NZ_CP027476.1:1492503:1493621	NRS_1356	Y	SA_Y	60	mis=0	7	728	588	655	165	86	419	3	4	7	3	6	9	16	6	2	6	1697	1595	23	7518	3	95	122	13	107	1368	7857	74	425	16	8
NZ_CP027476.1	1493387	1493427	-	JMD87_RS06960_017	NZ_CP027476.1:1493387:1493427	GCTGATCTTGTTATCAAAGTAAAAGAACCTCATGAAAGCG	Y	SA	NZ_CP027476.1:1492503:1493621	NRS_1356	Y	SA_Y	60	mis=0	31	1366	898	1102	302	54	765	17	23	31	20	7	50	21	28	16	16	5445	4972	46	24323	14	311	423	45	352	4514	24865	242	1377	46	27
NZ_CP027476.1	14940	14980	-	JMD87_RS00050_005	NZ_CP027476.1:14940:14980	CGATAAATACAGTTAGTACAATCGCTGATATAGGTGTACC	Y	SA	NZ_CP027476.1:14748:15443	NRS_18	Y	SA_Y	60	mis=0	10	104	73	82	33	3	114	4	11	6	3	0	1	4	6	3	4	3371	3247	17	15677	4	210	255	24	174	2848	15930	152	836	18	5
NZ_CP027476.1	1494516	1494556	-	JMD87_RS06965_008	NZ_CP027476.1:1494516:1494556	ACTGCAATGTATTAATGACAATGTTGAAGTTTGGCTAATT	Y	SA	NZ_CP027476.1:1494096:1494974	NRS_1357	Y	SA_Y	60	mis=0	5	552	330	473	137	39	645	2	2	3	0	0	3	1	2	1	2	3405	3123	15	15171	1	155	236	5	123	2716	15973	165	846	13	0
NZ_CP027476.1	1494674	1494714	-	JMD87_RS06965_011	NZ_CP027476.1:1494674:1494714	TTGATACCACAATTTGATTATGTTAAAGAAATTTCAGAGC	Y	SA	NZ_CP027476.1:1494096:1494974	NRS_1357	Y	SA_Y	60	mis=0	18	231	131	206	65	17	293	17	13	11	14	9	7	12	7	8	20	1308	1292	32	6102	18	75	111	12	58	1059	6222	63	343	29	3
NZ_CP027476.1	1494829	1494869	-	JMD87_RS06965_014	NZ_CP027476.1:1494829:1494869	CAAATGGAATACAAGGATTTGTGCGTCATATCTTTTCGGC	Y	SA	NZ_CP027476.1:1494096:1494974	NRS_1357	Y	SA_Y	60	mis=0	74	1368	772	996	345	220	1632	57	51	71	37	42	48	52	35	39	46	8970	8351	110	40860	43	555	658	56	385	7413	42432	462	2258	127	59
NZ_CP027476.1	149496	149536	-	JMD87_RS00525_002	NZ_CP027476.1:149496:149536	CGTTTTTGCACATCGAACGTAATTTGTATATTTTAATTAA	Y	SA	NZ_CP027476.1:149223:149915	NRS_141	Y	SA_Y	60	mis=0	5	22	6	11	3	6	12	3	5	3	1	0	2	1	5	5	5	900	811	9	4019	2	42	56	9	31	760	4234	40	225	3	5
NZ_CP027476.1	1495280	1495320	-	JMD87_RS06970_003	NZ_CP027476.1:1495280:1495320	TATTGCACATCGATTTCAACGATATGCTAAATGCATTGCC	Y	SA	NZ_CP027476.1:1494994:1498434	NRS_1358	Y	SA_Y	60	mis=0	22	1597	1214	1508	401	171	1997	14	29	98	6	9	24	8	21	11	9	7114	6641	51	31948	12	378	507	17	266	5899	33056	310	1795	33	12
NZ_CP027476.1	1495503	1495543	-	JMD87_RS06970_007	NZ_CP027476.1:1495503:1495543	AATAGTGATTTTAATGAAGAAAAGAAAGTGTCTACGAGAG	Y	SA	NZ_CP027476.1:1494994:1498434	NRS_1358	Y	SA_Y	60	mis=0	14	172	125	135	33	33	204	10	15	15	11	7	7	14	11	14	10	915	829	18	4022	7	84	71	11	44	777	4297	58	282	11	11
NZ_CP027476.1	1495699	1495739	-	JMD87_RS06970_011	NZ_CP027476.1:1495699:1495739	TAAAGCTGATATTTCACGTCGCCAACAAAGGTTAACAGAT	Y	SA	NZ_CP027476.1:1494994:1498434	NRS_1358	Y	SA_Y	60	mis=0	24	1051	751	881	267	228	1246	19	18	63	19	13	36	22	25	15	16	6604	6247	72	30018	17	397	451	31	272	5462	31203	297	1740	58	21
NZ_CP027476.1	1496077	1496117	-	JMD87_RS06970_019	NZ_CP027476.1:1496077:1496117	AAGTTATTTTAATCATTCATTTACTGATAATGACAAAGCG	Y	SA	NZ_CP027476.1:1494994:1498434	NRS_1358	Y	SA_Y	60	mis=0	4	83	65	94	14	9	121	1	2	12	3	1	2	4	2	2	2	581	583	6	2685	2	40	48	3	30	536	2961	22	151	10	2
NZ_CP027476.1	1496314	1496354	-	JMD87_RS06970_023	NZ_CP027476.1:1496314:1496354	ATTGTATGTCAATATGTTGGAAAATGGAGAAAAACATGCC	Y	SA	NZ_CP027476.1:1494994:1498434	NRS_1358	Y	SA_Y	60	mis=0	5	1212	701	1033	316	74	1474	9	13	33	4	4	7	10	9	0	9	5438	5233	41	25423	2	270	389	13	209	4565	25730	219	1403	40	7
NZ_CP027476.1	1496844	1496884	-	JMD87_RS06970_033	NZ_CP027476.1:1496844:1496884	CTAGATAAATTAATAGGTCGACAAGAGACAACATATCAAG	Y	SA	NZ_CP027476.1:1494994:1498434	NRS_1358	Y	SA_Y	60	mis=0	4	353	304	357	95	18	426	2	1	12	3	0	4	3	7	0	3	1866	1693	6	8359	2	95	132	2	61	1482	8671	102	457	12	1
NZ_CP027476.1	1497146	1497186	-	JMD87_RS06970_039	NZ_CP027476.1:1497146:1497186	TAAATCAGCATTATGACGTTAAGCCAGAAATGATTGAAGG	Y	SA	NZ_CP027476.1:1494994:1498434	NRS_1358	Y	SA_Y	60	mis=0	16	1571	1247	1576	397	305	1985	15	20	63	10	13	27	20	11	16	16	5040	4737	55	22924	15	282	379	29	211	4299	23722	220	1252	24	17
NZ_CP027476.1	1497353	1497393	-	JMD87_RS06970_043	NZ_CP027476.1:1497353:1497393	GTTATTTGGAAAGTATGTCTCAAGACTTTAATGTTGGCGG	Y	SA	NZ_CP027476.1:1494994:1498434	NRS_1358	Y	SA_Y	60	mis=0	69	1937	1421	1756	492	293	2410	64	72	83	57	32	65	52	51	51	36	5508	5138	96	23858	46	319	393	51	252	4423	25292	281	1416	78	53
NZ_CP027476.1	1497773	1497813	-	JMD87_RS06970_051	NZ_CP027476.1:1497773:1497813	CGTTTAAATCTCGAGTTGAAAAATCAATTGCAGATTGGGG	Y	SA	NZ_CP027476.1:1494994:1498434	NRS_1358	Y	SA_Y	60	mis=0	28	2206	1705	2104	570	430	2598	20	24	142	18	5	21	19	21	6	20	9012	8185	56	40837	5	501	670	38	367	7263	41632	382	2335	38	12
NZ_CP027476.1	1497961	1498001	+	JMD87_RS06970_055	NZ_CP027476.1:1497961:1498001	ACTTGTATACATATATTGTTCTGTTATTGACTGATGTGAT	Y	SA	NZ_CP027476.1:1494994:1498434	NRS_1358	Y	SA_Y	60	mis=0	0	48	29	54	35	9	63	1	0	2	0	0	1	0	1	0	1	287	281	6	1457	0	15	23	4	17	246	1390	17	70	5	0
NZ_CP027476.1	149799	149839	-	JMD87_RS00525_008	NZ_CP027476.1:149799:149839	TATGTATATATTTCATGTCATATTTCAGTTTTTGTTGCGG	Y	SA	NZ_CP027476.1:149223:149915	NRS_141	Y	SA_Y	60	mis=0	3	39	31	39	5	12	53	1	2	1	2	4	6	5	1	1	0	1860	1787	6	8802	2	124	125	7	74	1542	8919	87	440	14	0
NZ_CP027476.1	1498176	1498216	-	JMD87_RS06970_059	NZ_CP027476.1:1498176:1498216	ACAAGTAATACTGCTATTGTGTCAGTTTCAGACAATCACG	Y	SA	NZ_CP027476.1:1494994:1498434	NRS_1358	Y	SA_Y	60	mis=0	8	344	245	292	75	22	394	11	7	16	4	5	5	6	10	12	16	4449	4096	27	19812	5	240	319	25	163	3558	20390	199	1153	24	8
NZ_CP027476.1	1499002	1499042	-	JMD87_RS06975_005	NZ_CP027476.1:1499002:1499042	CGTAACGTTGATTTCCTGCCATATCACTCAGTGTAATTCG	Y	SA	NZ_CP027476.1:1498738:1500078	NRS_1359	Y	SA_Y	60	mis=0	3	248	151	156	92	1	98	2	1	22	0	2	11	6	0	2	7	6000	5488	17	28055	1	341	408	22	286	5028	27989	243	1530	31	0
NZ_CP027476.1	149977	150017	-	JMD87_RS00525_011	NZ_CP027476.1:149977:150017	TGCCATTTGATACTGTCTCAAGGGATTCCTCGTTATACTG	Y	SA	---	---	N	SA_N	60	mis=0	24	88	65	98	31	11	67	9	13	12	9	3	6	14	6	14	5	5168	4634	41	22980	8	273	351	21	237	4255	23602	219	1238	48	13
NZ_CP027476.1	1499983	1500023	-	JMD87_RS06975_023	NZ_CP027476.1:1499983:1500023	GGATAAGTGATAATCCAAATAATGGCATTAATAATCCTAA	Y	SA	NZ_CP027476.1:1498738:1500078	NRS_1359	Y	SA_Y	60	mis=0	0	53	41	51	10	6	23	0	0	8	0	0	1	0	0	0	0	239	198	2	1224	0	9	14	2	13	214	1140	13	79	0	0
NZ_CP027476.1	1500350	1500390	+	JMD87_RS06980_002	NZ_CP027476.1:1500350:1500390	CTCTTGTTTATAAAATGTCTTCCCATCATCTTTAGAAACT	Y	SA	NZ_CP027476.1:1500284:1500616	NRS_1360	Y	SA_Y	60	mis=0	1	3	5	16	3	0	16	0	1	1	0	0	7	2	6	0	1	1028	939	7	4586	0	53	86	4	41	836	4598	35	271	3	0
NZ_CP027476.1	1500500	1500540	-	JMD87_RS06980_005	NZ_CP027476.1:1500500:1500540	TTCTAGTCAAAAAACGACTTATTTTGGTTATATGAATAGT	Y	SA	NZ_CP027476.1:1500284:1500616	NRS_1360	Y	SA_Y	60	mis=0	0	16	8	12	7	2	1	0	0	0	0	0	0	0	0	0	1	199	165	5	884	0	8	13	0	6	168	924	11	41	3	0
NZ_CP027476.1	1500715	1500755	-	JMD87_RS06980_009	NZ_CP027476.1:1500715:1500755	TACTTATTATCAATACTGGGGTAAAAAGACAGAACGTAAA	Y	SA	NZ_CP027476.1:1500700:1501845	NRS_1361	Y	SA_Y	60	mis=0	1	78	42	62	17	2	57	0	0	1	0	0	1	0	1	0	2	334	285	1	1350	0	14	16	1	13	230	1420	8	78	2	0
NZ_CP027476.1	1500865	1500905	-	JMD87_RS06985_002	NZ_CP027476.1:1500865:1500905	AGTTGAAGAAATGTACCGTTATATTGGTAAACTAATGAAA	Y	SA	NZ_CP027476.1:1500700:1501845	NRS_1361	Y	SA_Y	60	mis=0	0	14	14	15	1	0	14	0	0	0	0	0	0	0	0	0	0	45	49	2	239	0	2	2	0	3	35	245	2	21	0	0
NZ_CP027476.1	1501481	1501521	-	JMD87_RS06985_014	NZ_CP027476.1:1501481:1501521	CGATAACTAAGAAAGCTATTGTTGAACGATTACGTCGCGC	Y	SA	NZ_CP027476.1:1500700:1501845	NRS_1361	Y	SA_Y	60	mis=0	25	1939	1331	1682	334	320	1767	5	16	45	6	4	35	15	25	7	20	9327	8687	73	42391	11	535	685	43	465	7802	43000	404	2344	60	12
NZ_CP027476.1	1501629	1501669	-	JMD87_RS06985_017	NZ_CP027476.1:1501629:1501669	GTTGGACGTTTTAACGCAACAACGTTTGACGAATTATTCG	Y	SA	NZ_CP027476.1:1500700:1501845	NRS_1361	Y	SA_Y	60	mis=0	82	810	658	790	217	172	872	70	59	75	67	52	71	58	65	66	69	3759	3526	128	16765	61	291	332	64	212	3178	17818	229	1045	132	88
NZ_CP027476.1	1501936	1501976	-	JMD87_RS06985_023	NZ_CP027476.1:1501936:1501976	TTGATATAATGACACTGCCTTGTTTTAAAATAGTAAGCGG	Y	SA	---	---	N	SA_N	60	mis=0	22	517	355	413	110	24	491	21	24	22	11	9	23	17	10	13	16	6522	5978	58	29193	12	400	506	30	286	5192	30125	352	1700	57	15
NZ_CP027476.1	1502554	1502594	+	JMD87_RS06995_002	NZ_CP027476.1:1502554:1502594	TTTGAAGATGTATTTGTTGTTGTATTATTCGAAGAAAAAC	Y	SA	NZ_CP027476.1:1502496:1502840	NRS_1363	Y	SA_Y	60	mis=0	1	579	396	458	132	60	575	1	3	8	2	0	18	2	9	0	2	494	437	3	2057	1	18	26	0	26	369	2155	10	125	2	0
NZ_CP027476.1	1502702	1502742	-	JMD87_RS06995_005	NZ_CP027476.1:1502702:1502742	TTTTTAGATGACATTATTGCTGATTATCAAAAAATGGCCG	Y	SA	NZ_CP027476.1:1502496:1502840	NRS_1363	Y	SA_Y	60	mis=0	39	24384	17250	20316	5820	1844	23348	41	154	341	25	15	106	45	90	20	29	5104	4867	147	23107	29	301	367	25	224	4138	23815	253	1362	63	28
NZ_CP027476.1	1502864	1502904	-	JMD87_RS06995_008	NZ_CP027476.1:1502864:1502904	TAACAGCATTCATCAATGACTTACAGTGGTCTGAAGATCA	Y	SA	NZ_CP027476.1:1502854:1503417	NRS_1364	Y	SA_Y	60	mis=0	188	16507	11891	14683	3874	1256	17507	136	224	296	142	99	179	125	144	152	131	4268	3824	274	18134	112	311	399	119	274	3359	18944	322	1261	196	133
NZ_CP027476.1	1503062	1503102	-	JMD87_RS07000_002	NZ_CP027476.1:1503062:1503102	TTGATAGTATTTTTCATACGTCGTATCAAGGTCCTTTTCA	Y	SA	NZ_CP027476.1:1502854:1503417	NRS_1364	Y	SA_Y	60	mis=0	53	8360	5973	7549	1925	485	11051	30	91	286	45	30	93	39	84	26	31	2645	2375	92	11584	28	160	216	39	93	2159	11897	152	693	45	37
NZ_CP027476.1	1503221	1503261	-	JMD87_RS07000_005	NZ_CP027476.1:1503221:1503261	TGGGTATAGAATTATGGACTGCAGAAGTTGTTATTGAATT	Y	SA	NZ_CP027476.1:1502854:1503417	NRS_1364	Y	SA_Y	60	mis=0	24	4698	3409	4515	1088	220	6578	16	33	173	31	25	69	25	52	28	35	2445	2217	79	10604	22	178	186	39	126	1923	10846	125	684	43	34
NZ_CP027476.1	150327	150367	-	JMD87_RS00530_005	NZ_CP027476.1:150327:150367	ATTTTCGAGAATAACTGTGCTAACACTTTGACAGCTAAAA	Y	SA	NZ_CP027476.1:150125:151291	NRS_142	Y	SA_Y	60	mis=0	10	74	36	26	20	15	59	6	5	11	3	4	5	4	2	3	4	4371	4469	42	21093	4	261	326	14	195	3880	21547	200	1152	43	5
NZ_CP027476.1	1503391	1503431	-	JMD87_RS07000_008	NZ_CP027476.1:1503391:1503431	AAAGAGGGTACTGATGGTTAAAACAGTTTATGTAACAGGT	Y	SA	---	---	N	SA_N	60	mis=0	40	2125	1854	2154	491	190	2974	37	29	36	24	14	76	50	58	32	28	5394	4784	81	24049	30	339	389	50	242	4275	24723	279	1319	65	32
NZ_CP027476.1	1503641	1503681	-	JMD87_RS07005_002	NZ_CP027476.1:1503641:1503681	AGATCATGATTTTTACCAAACTGTAAAGCCATATACTGAA	Y	SA	NZ_CP027476.1:1503410:1503760	NRS_1365	Y	SA_Y	60	mis=0	11	447	358	446	126	61	582	10	6	18	7	6	20	6	14	6	6	2069	1952	23	9467	3	95	156	21	82	1843	9926	86	543	24	16
NZ_CP027476.1	1503789	1503829	-	JMD87_RS07005_005	NZ_CP027476.1:1503789:1503829	ATATAGAGTGTTAAAACATGACGAATACAGTATATTGTGA	Y	SA	---	---	N	SA_N	60	mis=0	7	15	6	11	5	3	7	3	4	7	6	3	3	4	4	1	5	752	721	10	3486	3	43	70	9	25	673	3553	29	228	8	3
NZ_CP027476.1	1504498	1504538	-	JMD87_RS07015_005	NZ_CP027476.1:1504498:1504538	CTTCGTTAATCACAGCTTTACTCCGCTTAGGATAGTTGAC	Y	SA	NZ_CP027476.1:1504300:1504926	NRS_1366	Y	SA_Y	60	mis=0	14	1668	949	1453	366	126	1346	7	10	42	2	8	39	10	15	1	11	3429	3421	37	15898	6	209	249	11	99	2849	16418	143	916	24	12
NZ_CP027476.1	1504651	1504691	-	JMD87_RS07015_008	NZ_CP027476.1:1504651:1504691	GTTGATATGCATTTTTCATATGTTCGACTTGATGGTCATG	Y	SA	NZ_CP027476.1:1504300:1504926	NRS_1366	Y	SA_Y	60	mis=0	23	2010	1238	1728	502	177	1613	35	36	83	33	20	55	37	36	22	38	4586	4245	60	19963	37	238	319	33	173	3684	20846	209	1142	92	36
NZ_CP027476.1	1504838	1504878	-	JMD87_RS07015_011	NZ_CP027476.1:1504838:1504878	AGATAGTCTAATCTTGGTTGATACTGATAAGGAATATGGT	Y	SA	NZ_CP027476.1:1504300:1504926	NRS_1366	Y	SA_Y	60	mis=0	4	161	96	146	37	12	122	4	2	8	3	3	9	6	2	1	1	287	291	2	1311	8	11	23	3	15	206	1334	12	72	10	4
NZ_CP027476.1	1505127	1505167	-	JMD87_RS07020_002	NZ_CP027476.1:1505127:1505167	CGTTCTTGTCATATATCTTTGCAGGAATCGGATCTTGTAA	Y	SA	NZ_CP027476.1:1504923:1507106	NRS_1367	Y	SA_Y	60	mis=0	12	6846	4534	5938	1625	700	6130	5	23	52	10	6	67	27	38	7	10	3645	3487	35	16170	3	200	286	6	139	2832	16632	167	905	17	10
NZ_CP027476.1	1505412	1505452	-	JMD87_RS07020_008	NZ_CP027476.1:1505412:1505452	GATATGATAAGTATGCTTCTTGAGCTTTACGTCCAATAGA	Y	SA	NZ_CP027476.1:1504923:1507106	NRS_1367	Y	SA_Y	60	mis=0	20	7057	4933	6655	1716	790	6418	20	41	143	20	12	104	41	42	11	21	3415	3243	64	15607	10	201	231	31	172	2891	16367	197	945	52	18
NZ_CP027476.1	1505573	1505613	-	JMD87_RS07020_011	NZ_CP027476.1:1505573:1505613	TAAACCGGCTAAATAAGCTTCTTCCGCTAAGTTTAAATCT	Y	SA	NZ_CP027476.1:1504923:1507106	NRS_1367	Y	SA_Y	60	mis=0	58	8305	5750	7646	2107	1159	7167	49	56	292	38	26	171	64	121	37	36	5147	4792	99	23341	49	277	353	54	287	4221	23828	270	1380	87	35
NZ_CP027476.1	150605	150645	-	JMD87_RS00530_011	NZ_CP027476.1:150605:150645	TACCATTATGTATTGTGGTTAATTTCAATCGATTAAATCG	Y	SA	NZ_CP027476.1:150125:151291	NRS_142	Y	SA_Y	60	mis=0	7	13	13	8	6	6	11	2	2	5	6	0	1	3	3	6	8	835	753	5	3905	1	40	71	5	42	728	3862	33	211	14	5
NZ_CP027476.1	1506519	1506559	-	JMD87_RS07020_030	NZ_CP027476.1:1506519:1506559	TATGGCTAGTATGATCGTATTCGATTGTTTCACCATCACG	Y	SA	NZ_CP027476.1:1504923:1507106	NRS_1367	Y	SA_Y	60	mis=0	12	9046	5504	6829	2261	953	7668	3	28	244	0	0	132	34	89	0	18	7968	7446	71	36835	5	481	660	38	450	6806	37761	370	2017	57	7
NZ_CP027476.1	1506868	1506908	-	JMD87_RS07020_036	NZ_CP027476.1:1506868:1506908	TCTTCGCCATCTCTAGATGAAATTTTTGACATCACATTTT	Y	SA	NZ_CP027476.1:1504923:1507106	NRS_1367	Y	SA_Y	60	mis=0	6	2181	1261	1811	632	534	2174	10	13	110	5	3	32	20	40	4	16	4009	3867	44	18668	6	257	336	21	310	3349	18691	188	1056	26	4
NZ_CP027476.1	1507185	1507225	-	JMD87_RS07020_042	NZ_CP027476.1:1507185:1507225	TGAATACTTATAAAAAAAGCAGGAAGTTTTACCTTCCCAC	Y	SA	---	---	N	SA_N	60	mis=0	1	5	5	5	3	1	3	1	6	3	2	1	3	6	2	2	1	2969	2826	16	13593	1	153	222	9	150	2489	13620	137	741	17	6
NZ_CP027476.1	150750	150790	-	JMD87_RS00530_014	NZ_CP027476.1:150750:150790	GCAAATCTTGCAATCATAACAAATTGATGCTTTGTCGGGG	Y	SA	NZ_CP027476.1:150125:151291	NRS_142	Y	SA_Y	60	mis=0	36	136	108	117	42	25	128	26	37	13	26	18	25	16	16	24	29	9284	8742	68	42481	18	545	658	61	407	7893	44174	437	2430	105	37
NZ_CP027476.1	1507738	1507778	-	JMD87_RS07025_002	NZ_CP027476.1:1507738:1507778	ACGTAAATATCATTTTATGGGCTATCGACAAATGAAGACC	Y	SA	NZ_CP027476.1:1507672:1508013	NRS_1368	Y	SA_Y	60	mis=0	6	500	338	433	97	169	514	4	11	33	3	4	10	4	6	4	8	4804	4709	31	22227	9	236	356	28	195	4119	22835	197	1166	24	5
NZ_CP027476.1	1507908	1507948	-	JMD87_RS07025_005	NZ_CP027476.1:1507908:1507948	AAGACATTAGGTTCTAGTGAAGCAAAGCCCTACTTGGATG	Y	SA	NZ_CP027476.1:1507672:1508013	NRS_1368	Y	SA_Y	60	mis=0	46	886	627	863	238	235	1030	36	33	60	26	23	35	28	18	12	27	2859	2725	57	13355	28	188	228	30	144	2429	13729	124	794	53	29
NZ_CP027476.1	1508187	1508227	-	JMD87_RS07030_002	NZ_CP027476.1:1508187:1508227	TTAATCGTTGGAAAGATAATGTGAGACAGGTAGAAGACCG	Y	SA	NZ_CP027476.1:1508018:1508677	NRS_1369	Y	SA_Y	60	mis=0	17	1475	928	1274	417	459	1663	23	51	42	13	16	32	24	28	27	17	6232	5657	47	28070	14	339	466	35	278	4909	28795	303	1545	55	22
NZ_CP027476.1	1508352	1508392	-	JMD87_RS07030_005	NZ_CP027476.1:1508352:1508392	CTTTGATTGATCAATTTAATGGAGAAATACCACAAACACA	Y	SA	NZ_CP027476.1:1508018:1508677	NRS_1369	Y	SA_Y	60	mis=0	31	283	190	291	110	73	324	23	39	26	21	19	35	25	29	32	24	2245	2038	62	10123	15	133	169	40	153	1851	10457	126	593	43	22
NZ_CP027476.1	1508499	1508539	+	JMD87_RS07030_008	NZ_CP027476.1:1508499:1508539	TTGTATTTTTTAAACAGCTCAGTTGTTACTCTATTTACTA	Y	SA	NZ_CP027476.1:1508018:1508677	NRS_1369	Y	SA_Y	60	mis=0	0	162	131	157	53	7	190	1	1	2	1	0	1	2	2	0	0	410	337	5	1815	0	28	21	1	29	347	1740	22	91	1	0
NZ_CP027476.1	1508883	1508923	-	JMD87_RS07035_002	NZ_CP027476.1:1508883:1508923	GTTAAATCAATGGATTGATGTTGATAAACACGATACTGCA	Y	SA	NZ_CP027476.1:1508667:1509353	NRS_1370	Y	SA_Y	60	mis=0	7	2037	1405	1798	484	125	2050	7	19	14	3	2	12	10	6	1	8	5406	5020	24	24079	1	266	342	21	254	4355	24646	228	1352	28	3
NZ_CP027476.1	1509208	1509248	-	JMD87_RS07035_008	NZ_CP027476.1:1509208:1509248	AATTGATTTATGCTTCCGAAACATCAAATAAACAGCCTTC	Y	SA	NZ_CP027476.1:1508667:1509353	NRS_1370	Y	SA_Y	60	mis=0	13	1530	1150	1524	362	138	1636	16	20	43	4	7	31	14	21	12	14	4423	4228	45	20556	9	261	317	20	201	3533	20796	219	1087	39	18
NZ_CP027476.1	1509354	1509394	-	JMD87_RS07035_011	NZ_CP027476.1:1509354:1509394	TACTATTAAGTAATGGTTAAATTTAAAAGGGGGCACGAAC	Y	SA	---	---	N	SA_N	60	mis=0	16	91	66	61	35	15	68	9	17	11	8	5	3	9	11	13	18	1287	1136	28	5770	10	82	117	9	78	1037	5978	63	331	14	7
NZ_CP027476.1	1509742	1509782	-	JMD87_RS07040_002	NZ_CP027476.1:1509742:1509782	TTGGTTTAGGTTTAGAGCGTACAGTAGCATGGATTTCTGG	Y	SA	NZ_CP027476.1:1509681:1510973	NRS_1371	Y	SA_Y	60	mis=0	4	291	194	268	85	106	231	5	3	15	5	1	1	6	6	0	4	3537	3353	23	16188	0	202	230	10	137	2942	16623	154	922	14	2
NZ_CP027476.1	15100	15140	-	JMD87_RS00050_008	NZ_CP027476.1:15100:15140	ATCCAACGATCATTGATAGCTTCTCCTTTTAAATAAGGTG	Y	SA	NZ_CP027476.1:14748:15443	NRS_18	Y	SA_Y	60	mis=0	5	24	16	18	10	4	24	2	4	5	8	4	3	4	2	4	4	498	440	5	2143	3	22	53	2	24	358	2235	31	117	7	8
NZ_CP027476.1	1510354	1510394	-	JMD87_RS07040_014	NZ_CP027476.1:1510354:1510394	CACACGGAAAAGTATTTTCATTTGGTCCAACTTTCAGAGC	Y	SA	NZ_CP027476.1:1509681:1510973	NRS_1371	Y	SA_Y	60	mis=0	1	157	81	97	32	11	110	0	1	2	0	0	0	0	0	0	1	238	219	7	910	0	9	16	2	7	193	1023	12	62	41	0
NZ_CP027476.1	1510539	1510579	-	JMD87_RS07040_018	NZ_CP027476.1:1510539:1510579	TAGAAATGAAGTTATTCGTGCAACGTATGAATTTTTCAAC	Y	SA	NZ_CP027476.1:1509681:1510973	NRS_1371	Y	SA_Y	60	mis=0	7	1318	694	788	233	99	763	4	3	13	2	0	17	6	6	4	6	2961	2857	19	13117	1	167	215	13	103	2586	13926	119	790	5	2
NZ_CP027476.1	1510928	1510968	-	JMD87_RS07040_026	NZ_CP027476.1:1510928:1510968	ACAACGATTAAACAAGCGAAAGATCATTTAAACCAAGACG	Y	SA	NZ_CP027476.1:1509681:1510973	NRS_1371	Y	SA_Y	60	mis=0	6	1326	755	937	275	197	978	7	7	33	2	3	29	8	17	7	7	7967	7303	51	35295	5	461	549	27	317	6450	36086	335	1956	65	4
NZ_CP027476.1	1511420	1511460	-	JMD87_RS07045_003	NZ_CP027476.1:1511420:1511460	AGAAATGAAAATGATCGCGGCATAATAGTTTCATTTGATG	Y	SA	NZ_CP027476.1:1511295:1513988	NRS_1372	Y	SA_Y	60	mis=0	3	781	416	686	182	76	908	12	12	24	6	5	14	6	6	5	5	3308	3216	28	15214	13	172	253	16	127	2831	15677	149	859	28	2
NZ_CP027476.1	1511639	1511679	-	JMD87_RS07045_007	NZ_CP027476.1:1511639:1511679	AATTTTGATAAGGCCATACTGCTTGGTACGTCAACATTTT	Y	SA	NZ_CP027476.1:1511295:1513988	NRS_1372	Y	SA_Y	60	mis=0	44	792	485	743	255	143	965	24	27	40	25	21	26	29	34	25	19	5603	5094	70	24757	23	302	394	23	218	4613	25696	268	1411	62	18
NZ_CP027476.1	1511888	1511928	-	JMD87_RS07045_011	NZ_CP027476.1:1511888:1511928	ACAAGTGTATTTATACCGAGTGATGTAGCATCTTATCAAT	Y	SA	NZ_CP027476.1:1511295:1513988	NRS_1372	Y	SA_Y	60	mis=0	4	131	74	134	39	25	163	6	7	13	1	2	11	6	5	2	3	829	725	6	3574	7	52	60	4	30	642	3719	33	180	7	0
NZ_CP027476.1	1512300	1512340	-	JMD87_RS07045_019	NZ_CP027476.1:1512300:1512340	TACTTTTGAAACAAAAGACATTTTGAAGGATTTACATGCG	Y	SA	NZ_CP027476.1:1511295:1513988	NRS_1372	Y	SA_Y	60	mis=0	8	616	423	494	174	150	739	3	8	29	5	3	15	9	10	2	4	3837	3595	30	17863	5	218	320	14	128	3092	18049	161	1026	18	2
NZ_CP027476.1	1512494	1512534	-	JMD87_RS07045_023	NZ_CP027476.1:1512494:1512534	TTAAAGGCAATTGATCAACTGGAAAAGCAGCGAATTTTGG	Y	SA	NZ_CP027476.1:1511295:1513988	NRS_1372	Y	SA_Y	60	mis=0	37	597	411	478	165	104	645	24	30	44	17	17	25	18	24	29	25	3328	3245	43	15044	15	171	253	22	130	2813	15807	144	844	42	26
NZ_CP027476.1	151252	151292	-	JMD87_RS00530_023	NZ_CP027476.1:151252:151292	CTATTGTGTTGATTTTCCATTATAAACGTCTTCCACTTCT	Y	SA	---	---	N	SA_N	60	mis=0	10	24	15	24	10	10	15	5	5	10	4	4	8	1	6	2	11	4257	4044	24	19602	1	251	291	16	165	3551	20312	195	1070	39	9
NZ_CP027476.1	1512908	1512948	-	JMD87_RS07045_031	NZ_CP027476.1:1512908:1512948	AGTCAAATTTTAAAAGATGACACAAGTAATTACGAAGTGA	Y	SA	NZ_CP027476.1:1511295:1513988	NRS_1372	Y	SA_Y	60	mis=0	0	109	61	103	17	4	111	0	1	3	2	0	4	0	0	1	2	1065	970	1	4579	0	44	88	2	37	882	4872	49	218	11	2
NZ_CP027476.1	1513350	1513390	-	JMD87_RS07045_039	NZ_CP027476.1:1513350:1513390	GCAATATGATGCAAAGCCATTGGATAAATCGTACGAAAAG	Y	SA	NZ_CP027476.1:1511295:1513988	NRS_1372	Y	SA_Y	60	mis=0	15	735	410	563	144	57	735	5	4	39	1	3	10	2	6	1	2	3781	3480	24	16660	4	211	283	11	162	3093	17159	156	925	22	7
NZ_CP027476.1	1513546	1513586	-	JMD87_RS07045_043	NZ_CP027476.1:1513546:1513586	GTGAATTAGCAGAGGCACATGGTATTACCTTAGCAAATGC	Y	SA	NZ_CP027476.1:1511295:1513988	NRS_1372	Y	SA_Y	60	mis=0	24	681	429	571	152	160	768	26	19	36	16	15	34	26	28	19	28	6556	6314	70	29497	17	370	509	24	301	5360	30858	291	1691	61	24
NZ_CP027476.1	1514393	1514433	-	JMD87_RS07050_005	NZ_CP027476.1:1514393:1514433	TAATGGTAAAGTGTGTGGTTTCTTAACTGAAATGGTTGCT	Y	SA	NZ_CP027476.1:1514012:1514983	NRS_1373	Y	SA_Y	60	mis=0	21	923	514	546	200	203	895	12	14	31	5	4	9	7	8	6	9	4849	4371	25	21281	12	265	308	16	223	3853	21319	218	1243	38	9
NZ_CP027476.1	1514535	1514575	-	JMD87_RS07050_008	NZ_CP027476.1:1514535:1514575	TGTCTGTCGTGTTAAGACCTAACGTTGCATTCTCAATGAT	Y	SA	NZ_CP027476.1:1514012:1514983	NRS_1373	Y	SA_Y	60	mis=0	127	584	413	478	195	193	654	99	111	107	73	57	75	76	74	77	100	3817	3464	154	16845	73	243	293	88	219	3108	17594	233	1073	145	103
NZ_CP027476.1	1514690	1514730	-	JMD87_RS07050_011	NZ_CP027476.1:1514690:1514730	TGAAGTATACGATTCAATAGATTCTACACAACTTGCTGCG	Y	SA	NZ_CP027476.1:1514012:1514983	NRS_1373	Y	SA_Y	60	mis=0	110	678	515	624	218	212	869	61	114	92	79	57	69	81	65	78	70	5768	5221	171	24550	82	387	453	95	324	4654	26394	331	1514	136	98
NZ_CP027476.1	1515185	1515225	-	JMD87_RS07055_002	NZ_CP027476.1:1515185:1515225	GCAAATGATATTCAAGGACATGAACCATTAATCGTTAACC	Y	SA	NZ_CP027476.1:1514970:1516172	NRS_1374	Y	SA_Y	60	mis=0	5	363	241	255	116	43	387	5	2	15	8	2	8	6	4	2	6	4650	4435	23	21240	6	255	380	18	201	3853	21772	183	1159	31	4
NZ_CP027476.1	151531	151571	-	JMD87_RS00535_002	NZ_CP027476.1:151531:151571	AATGCATATTTAACTGTAGATGCAAGAACTTCCTTAACCG	Y	SA	NZ_CP027476.1:151272:152510	NRS_143	Y	SA_Y	60	mis=0	24	78	45	59	32	20	67	28	17	19	13	17	12	23	16	14	12	6539	6443	63	30614	13	359	480	35	273	5610	31293	267	1671	81	16
NZ_CP027476.1	1515346	1515386	-	JMD87_RS07055_005	NZ_CP027476.1:1515346:1515386	CTTTAAAGCTAAGTAACCGACAAGTAAAAGATATCAATCA	Y	SA	NZ_CP027476.1:1514970:1516172	NRS_1374	Y	SA_Y	60	mis=0	11	165	90	120	59	19	175	13	28	20	9	5	11	6	9	15	16	1431	1314	24	6496	8	93	114	15	70	1160	6512	87	368	26	17
NZ_CP027476.1	1515495	1515535	-	JMD87_RS07055_008	NZ_CP027476.1:1515495:1515535	TAATCATTTAAAATCGCTGAAAGCATTTAATTATATGCCG	Y	SA	NZ_CP027476.1:1514970:1516172	NRS_1374	Y	SA_Y	60	mis=0	17	365	189	284	95	28	408	14	12	22	11	7	8	11	12	16	21	2552	2502	38	11898	13	160	204	30	131	2025	12041	98	669	36	13
NZ_CP027476.1	1515969	1516009	-	JMD87_RS07055_017	NZ_CP027476.1:1515969:1516009	TATCTTTAGTCATACGATACCTGTAGGTAAAGAACATGGC	Y	SA	NZ_CP027476.1:1514970:1516172	NRS_1374	Y	SA_Y	60	mis=0	3	1068	664	792	291	87	1193	4	2	26	2	2	8	6	9	0	9	4965	4736	18	22351	4	281	323	18	218	4138	23100	253	1257	44	6
NZ_CP027476.1	1516141	1516181	-	JMD87_RS07055_020	NZ_CP027476.1:1516141:1516181	GTAATAATATGGATAAATCATTATTTGAACAGGCAAGGCC	Y	SA	---	---	N	SA_N	60	mis=0	10	223	140	163	74	17	243	15	13	13	12	7	7	20	9	14	8	1236	1109	22	5410	11	75	92	15	60	969	5666	79	291	26	16
NZ_CP027476.1	1516371	1516411	-	JMD87_RS07060_002	NZ_CP027476.1:1516371:1516411	ATTAAAGAGGTTATTAAACATGGTGAAACTGGATTTGTCG	Y	SA	NZ_CP027476.1:1516177:1517319	NRS_1375	Y	SA_Y	60	mis=0	9	700	378	483	192	74	607	14	25	22	15	2	10	12	11	13	13	3243	2820	25	14112	11	188	245	12	182	2600	14560	138	795	31	17
NZ_CP027476.1	1516518	1516558	-	JMD87_RS07060_005	NZ_CP027476.1:1516518:1516558	TTATTTTTAGGGAAACAAGATTGCGTAAGTGAATTTTACC	Y	SA	NZ_CP027476.1:1516177:1517319	NRS_1375	Y	SA_Y	60	mis=0	28	350	230	293	133	51	283	19	23	18	14	14	23	14	11	29	16	2597	2482	38	11695	18	159	170	35	134	2212	12122	148	663	34	26
NZ_CP027476.1	1516688	1516728	-	JMD87_RS07060_008	NZ_CP027476.1:1516688:1516728	TGTTAATACATGTATCGAATTTTAGACAAGTAAAACGCAT	Y	SA	NZ_CP027476.1:1516177:1517319	NRS_1375	Y	SA_Y	60	mis=0	11	265	125	211	63	77	227	6	5	9	9	3	8	9	5	5	13	1694	1479	22	7474	4	98	112	17	60	1360	7622	87	424	21	8
NZ_CP027476.1	151693	151733	-	JMD87_RS00535_005	NZ_CP027476.1:151693:151733	TCAAAATATAACAATTTCATTAGTAAAGGGGACTTGTTCA	Y	SA	NZ_CP027476.1:151272:152510	NRS_143	Y	SA_Y	60	mis=0	2	9	5	10	4	0	7	1	4	2	0	1	4	3	9	0	0	117	130	0	657	2	11	6	1	6	130	691	10	52	2	2
NZ_CP027476.1	1517030	1517070	-	JMD87_RS07060_014	NZ_CP027476.1:1517030:1517070	ATCTTGATTTGTTGCATATGCACTATGCTGTACCTCATGC	Y	SA	NZ_CP027476.1:1516177:1517319	NRS_1375	Y	SA_Y	60	mis=0	7	2066	1473	1724	483	234	2123	11	14	45	4	8	18	6	6	5	11	6551	6025	45	29364	10	370	443	25	235	5370	30067	274	1634	40	12
NZ_CP027476.1	1517180	1517220	-	JMD87_RS07060_017	NZ_CP027476.1:1517180:1517220	TTATCACTTCAAATATCCCGTTTAGAATAAGAAAACCATT	Y	SA	NZ_CP027476.1:1516177:1517319	NRS_1375	Y	SA_Y	60	mis=0	18	254	149	209	61	35	240	14	10	18	11	14	13	8	9	15	10	758	673	23	3403	9	61	79	13	45	617	3487	39	190	22	21
NZ_CP027476.1	1517620	1517660	-	JMD87_RS07065_002	NZ_CP027476.1:1517620:1517660	ATGTTTAGCGAATTCAATGGGAATAGATATGACAGAGAGC	Y	SA	NZ_CP027476.1:1517560:1517877	NRS_1376	Y	SA_Y	60	mis=0	18	2082	1517	1835	437	162	2001	10	5	69	9	4	28	12	18	4	10	6065	5787	42	27916	4	314	461	20	227	5128	28913	253	1568	48	9
NZ_CP027476.1	1517829	1517869	-	JMD87_RS07065_005	NZ_CP027476.1:1517829:1517869	ATGGTAGAAATGCAACGTGAAGTTGATGAATATATTGGAC	Y	SA	NZ_CP027476.1:1517560:1517877	NRS_1376	Y	SA_Y	60	mis=0	37	296	194	257	78	36	252	29	29	27	21	17	21	27	17	38	21	3778	3644	70	17281	33	242	274	31	179	3164	17914	190	1014	41	45
NZ_CP027476.1	1519223	1519263	-	JMD87_RS07075_005	NZ_CP027476.1:1519223:1519263	TTTATTATTGAACAAGGTGATATTACAGTAAATGGTTTGG	Y	SA	NZ_CP027476.1:1518966:1519553	NRS_1378	Y	SA_Y	60	mis=0	0	84	68	80	25	7	96	0	0	0	0	0	2	0	0	0	2	585	552	1	2587	0	29	32	2	20	499	2693	21	141	1	0
NZ_CP027476.1	1519532	1519572	-	JMD87_RS07075_011	NZ_CP027476.1:1519532:1519572	AATTTGAGGACTTAGCAGATGACAATTAAAGCATTTTGGC	Y	SA	---	---	N	SA_N	60	mis=0	17	346	216	299	96	12	429	8	15	12	4	8	12	6	22	3	12	6300	5991	34	29375	8	337	446	25	241	5207	30131	250	1626	36	8
NZ_CP027476.1	1519750	1519790	-	JMD87_RS07080_002	NZ_CP027476.1:1519750:1519790	GCTAGATGATTTAATAGTTGCTCAACTAACGGAATCGCCC	Y	SA	NZ_CP027476.1:1519543:1520118	NRS_1379	Y	SA_Y	60	mis=0	91	609	370	452	198	97	606	55	78	93	59	50	51	55	45	69	65	6787	6380	123	30604	52	409	512	97	329	5644	31782	348	1914	144	67
NZ_CP027476.1	1519881	1519921	+	JMD87_RS07080_005	NZ_CP027476.1:1519881:1519921	TCATTAACTTTATATTACGCTTAGTAAATTGAATTGCAGA	Y	SA	NZ_CP027476.1:1519543:1520118	NRS_1379	Y	SA_Y	60	mis=0	1	48	36	30	14	14	55	0	0	1	0	0	0	0	0	0	3	8	10	1	45	0	2	2	0	0	10	50	2	3	0	0
NZ_CP027476.1	1520180	1520220	-	JMD87_RS07080_011	NZ_CP027476.1:1520180:1520220	ACAAGCAATTACTATTTTAAATCAATTGTTGGAACTAGAG	Y	SA	NZ_CP027476.1:1520132:1521376	NRS_1380	Y	SA_Y	60	mis=0	1	117	75	121	44	21	129	1	3	1	2	3	2	1	1	3	2	723	675	8	3373	0	40	56	5	23	605	3575	34	180	6	1
NZ_CP027476.1	152031	152071	-	JMD87_RS00535_011	NZ_CP027476.1:152031:152071	CTAATGACGGTAAGGCATCAAGGTCGCTTAATTGGAATAA	Y	SA	NZ_CP027476.1:151272:152510	NRS_143	Y	SA_Y	60	mis=0	3	47	45	32	10	11	66	3	6	4	0	1	1	3	0	2	4	4443	4190	19	20826	1	250	356	14	246	3696	21234	210	1119	40	0
NZ_CP027476.1	1520449	1520489	-	JMD87_RS07085_005	NZ_CP027476.1:1520449:1520489	GTTGATAATGCTTACCAAGAACCTTTATTGATTTTAAGCG	Y	SA	NZ_CP027476.1:1520132:1521376	NRS_1380	Y	SA_Y	60	mis=0	11	588	332	417	159	43	607	2	4	14	0	0	10	6	15	2	4	4443	4066	20	20164	3	192	261	11	155	3534	20549	174	1125	22	3
NZ_CP027476.1	1521067	1521107	-	JMD87_RS07085_017	NZ_CP027476.1:1521067:1521107	TATGTTGAACCATCACCTGAAAAGTTGATGTTAGAAGCAG	Y	SA	NZ_CP027476.1:1520132:1521376	NRS_1380	Y	SA_Y	60	mis=0	3	477	264	388	102	128	537	2	1	22	1	1	4	3	2	3	12	4928	4501	20	22452	1	266	349	22	171	4084	23270	250	1228	25	0
NZ_CP027476.1	1521369	1521409	-	JMD87_RS07085_023	NZ_CP027476.1:1521369:1521409	TAAAGCTTTTAGAAAATGAGGGATAATATAAAATGGAAGA	Y	SA	---	---	N	SA_N	60	mis=0	1	26	16	19	18	10	22	2	1	1	0	0	0	1	0	1	0	132	136	5	544	0	5	9	0	5	94	646	8	32	1	0
NZ_CP027476.1	1521602	1521642	-	JMD87_RS07090_002	NZ_CP027476.1:1521602:1521642	TAGAATTGATACAACGGCTGATATGTTAAACTTGTTAGGG	Y	SA	NZ_CP027476.1:1521383:1522681	NRS_1381	Y	SA_Y	60	mis=0	16	1924	1256	1554	492	244	2097	14	14	83	15	13	25	15	17	14	21	6304	5851	55	28461	12	344	452	21	234	5391	29653	310	1556	54	14
NZ_CP027476.1	1521756	1521796	-	JMD87_RS07090_005	NZ_CP027476.1:1521756:1521796	TTCAATACACACCAATGCTTCAACCAATAACAATCGAAGG	Y	SA	NZ_CP027476.1:1521383:1522681	NRS_1381	Y	SA_Y	60	mis=0	73	1185	833	936	314	234	1175	65	82	80	55	48	70	51	52	75	59	4967	4320	146	21515	51	272	385	70	239	4034	22489	263	1292	152	79
NZ_CP027476.1	1521913	1521953	-	JMD87_RS07090_008	NZ_CP027476.1:1521913:1521953	GTTGCAGCACTTATCACACCAGGAAGTGATGTAACAATTC	Y	SA	NZ_CP027476.1:1521383:1522681	NRS_1381	Y	SA_Y	60	mis=0	44	1002	689	852	274	172	1057	45	47	90	36	41	46	60	45	43	58	3947	3649	97	17481	29	254	316	46	220	3395	18506	238	998	89	64
NZ_CP027476.1	1522218	1522258	-	JMD87_RS07090_014	NZ_CP027476.1:1522218:1522258	TTGAAGATAATTATACACCATTAATTATTAAGCCATCTGT	Y	SA	NZ_CP027476.1:1521383:1522681	NRS_1381	Y	SA_Y	60	mis=0	1	126	68	96	34	28	128	1	0	4	1	0	2	2	1	1	2	168	160	12	685	2	17	17	0	15	134	807	16	55	2	0
NZ_CP027476.1	1522377	1522417	-	JMD87_RS07090_017	NZ_CP027476.1:1522377:1522417	TGTATACAGGTAATTCTGGTACGACAACACGATTATTGGC	Y	SA	NZ_CP027476.1:1521383:1522681	NRS_1381	Y	SA_Y	60	mis=0	11	2669	1720	2136	602	491	2855	9	10	106	9	2	28	9	13	5	19	9132	8830	47	42496	11	548	682	35	461	7759	43377	414	2271	41	9
NZ_CP027476.1	1523092	1523132	-	JMD87_RS07095_005	NZ_CP027476.1:1523092:1523132	GGTATGGATAAATATATTGCTAAAGGTATTGAAACGAAGC	Y	SA	NZ_CP027476.1:1522691:1523755	NRS_1382	Y	SA_Y	60	mis=0	3	166	106	99	34	35	142	1	0	5	0	1	1	1	3	0	2	2325	2155	9	10641	0	134	170	9	125	1809	10526	109	572	15	0
NZ_CP027476.1	1523612	1523652	-	JMD87_RS07095_014	NZ_CP027476.1:1523612:1523652	TATATTAATTGACGAGCATGTAAATCAATATTTTGCTGAT	Y	SA	NZ_CP027476.1:1522691:1523755	NRS_1382	Y	SA_Y	60	mis=0	3	232	129	105	60	11	186	0	2	2	0	0	3	2	1	2	3	2105	1881	10	9243	2	109	144	8	91	1652	9230	101	514	9	1
NZ_CP027476.1	1523756	1523796	-	JMD87_RS07095_017	NZ_CP027476.1:1523756:1523796	AATATTGAGTTTTAACAACAAGAACAATTGAGGTGTAATC	Y	SA	---	---	N	SA_N	60	mis=0	11	258	109	178	82	12	246	4	9	10	8	6	3	2	4	5	5	1102	1023	14	5090	4	70	94	2	53	992	5280	55	274	9	3
NZ_CP027476.1	1523957	1523997	+	JMD87_RS07100_002	NZ_CP027476.1:1523957:1523997	AGTCTTCTTTAGTATTAATGTCTACTGAATTTAATGGTTT	Y	SA	NZ_CP027476.1:1523781:1524947	NRS_1383	Y	SA_Y	60	mis=0	0	47	23	53	13	7	68	1	1	0	0	0	0	0	0	0	0	100	72	4	493	0	5	4	0	4	73	469	8	30	0	0
NZ_CP027476.1	1524248	1524288	-	JMD87_RS07100_008	NZ_CP027476.1:1524248:1524288	GTAGTTGAAAATATGCCTGTTGGTGTAGGTAGTTATGTGC	Y	SA	NZ_CP027476.1:1523781:1524947	NRS_1383	Y	SA_Y	60	mis=0	14	2446	1520	2069	453	286	2400	6	19	21	9	3	20	9	11	8	10	7297	6804	55	33127	3	404	509	34	380	5957	33769	331	1941	32	5
NZ_CP027476.1	1524390	1524430	-	JMD87_RS07100_011	NZ_CP027476.1:1524390:1524430	TTTTTATGATTCAGAAACATTTAAAGCAAATCTTGATCGT	Y	SA	NZ_CP027476.1:1523781:1524947	NRS_1383	Y	SA_Y	60	mis=0	23	285	161	231	70	31	282	23	28	18	22	11	17	32	14	23	20	1450	1315	55	6421	17	115	105	20	84	1218	6630	68	349	35	25
NZ_CP027476.1	1524702	1524742	-	JMD87_RS07100_017	NZ_CP027476.1:1524702:1524742	TAGTCCAATTACTATGGTTGTAACCAATGATGACTTTACG	Y	SA	NZ_CP027476.1:1523781:1524947	NRS_1383	Y	SA_Y	60	mis=0	20	595	337	397	102	32	637	9	13	7	8	5	14	11	2	10	12	4373	3957	40	19613	10	241	330	25	265	3600	19935	211	1068	34	13
NZ_CP027476.1	1524880	1524920	-	JMD87_RS07100_020	NZ_CP027476.1:1524880:1524920	ATGGACCTCAATTAACAGTTATTGTTGAAGGTGTACCTGC	Y	SA	NZ_CP027476.1:1523781:1524947	NRS_1383	Y	SA_Y	60	mis=0	45	567	326	485	142	34	681	30	36	40	20	25	25	29	18	36	34	6544	6133	78	29517	39	407	474	74	430	5395	30245	326	1646	89	31
[truncated: 10,622 more rows]

## Sheet: TableS11(B)-expdb-probe-CPMs
Supplemental Table S11(B) Probe counts per million (CPM) of SPE data mapped to genomes of the strains with which experiments were conducted (S.a. USA300, S.e. Tu3298).
[truncated: 12,001 more rows]

[truncated: 2 more sheets: TableS11(C)-expdb-CDS-counts, TableS11(D)-expdb-CDS-CPMs]
